# Supplementary material for: An evaluation of Roluperidone as a promising repurposing candidate for Alzheimer’s Disease: A Computational Investigation
Source: PLoS One. 2025 Dec 17;20(12):e0338211. doi: 10.1371/journal.pone.0338211 (PMC12711050; doi:10.1371/journal.pone.0338211)
Supplement: S1 File — (XLSX) [file pone.0338211.s001.xlsx]

## Sheet: Sheet1
Serial No	Compounds Name	PubChem ID	Current Status	Diseases
CMP1	Donepezil	3152	Approved	Alzheimer's Disease and other types of dementia
CMP2	Dimethyl fumarate	637568	Approved	Multiple sclerosis
CMP3	Fingolimod	107970	Approved	Multiple sclerosis
CMP4	Dalfampridine	1727	Approved	Multiple sclerosis
CMP5	Teriflunomide	54684141	Approved	Multiple sclerosis
CMP6	Diroximel fumarate	73330464	Approved	Multiple sclerosis
CMP7	Ozanimod	52938427	Approved	Multiple sclerosis
CMP8	Cladribine	20279	Approved	Multiple sclerosis
CMP9	Siponimod	44599207	Approved	Multiple sclerosis
CMP10	Mitoxantrone	4212	Approved	Multiple sclerosis
CMP11	Ponesimod	11363176	Approved	Multiple sclerosis
CMP12	Valproic acid	3121	Approved	Seizure
CMP13	Clonazepam	2802	Approved	REM sleep behavior disorder
CMP14	Pimavanserin	10071196	Approved	Parkinson's Disease
CMP15	Levodopa	6047	Approved	Parkinson's Disease
CMP16	Selegiline	26757	Approved	Parkinson's Disease
CMP17	Rasagiline	3052776	Approved	Parkinson's Disease
CMP18	Tranylcypromine	19493	Approved	Depression
CMP19	Moclobemide	4235	Approved	Manic Depression
CMP20	Pargyline	4688	Approved	Depression
CMP21	Clobazam	2789	Approved	Epilepsy
CMP22	Eslicarbazepine acetate	179344	Approved	Epilepsy
CMP23	Ethosuximide	3291	Approved	Epilepsy
CMP24	Felbamate	3331	Approved	Epilepsy
CMP25	Gabapentin	3446	Approved	Epilepsy and Neuralgia
CMP26	Lacosamide	219078	Approved	Epilepsy
CMP27	Lamotrigine	3878	Approved	Epilepsy
CMP28	Levetiracetam	5284583	Approved	Epilepsy
CMP29	Oxcarbazepine	34312	Approved	Epilepsy
CMP30	Phenobarbital	4763	Approved	Seizure
CMP31	Phenytoin	1775	Approved	Seizure
CMP32	Pregabalin	5486971	Approved	Epilepsy
CMP33	Rufinamide	129228	Approved	Epilepsy
CMP34	Stiripentol	5311454	Approved	Epilepsy
CMP35	Tiagabine	60648	Approved & Investigational	Epilepsy
CMP36	Topiramate	5284627	Approved	Migraines & Epilepsy
CMP37	Zonisamide	5734	Approved & Investigatioonal	Seizure
CMP38	Haloperidol	3559	Approved	Schizophrenia
CMP39	Risperidone	5073	Approved & Investigatioonal	Schizophrenia
CMP40	Clomipramine	2801	Approved & Investigatioonal	Depression, Schizophrenia, and Tourette’s disorder.
CMP41	Sertraline	68617	Approved	Depression
CMP42	Fluoxetine	3386	Approved	Depression & OCD
CMP43	Citalopram	2771	Approved	Depression
CMP44	Paroxetine	43815	Approved & Investigatioonal	Depression & OCD
CMP45	Fluvoxamine	5324346	Approved & Investigatioonal	OCD
CMP46	Duloxetine	60835	Approved	Anxiety Disorder
CMP47	Desvenlafaxine	125017	Approved & Investigatioonal	Depression
CMP48	Imipramine	3696	Approved	Depression
CMP49	Desipramine	2995	Approved & Investigatioonal	Depression
CMP50	Nortriptyline	4543	Approved	Depression
CMP51	Mirtazapine	4205	Approved	Depression
CMP52	Alprazolam	2118	Approved & Investigatioonal	Depression
CMP53	Oxazepam	4616	Approved	Anxiety Disorder
CMP54	Chlordiazepoxide	2712	Approved	Preoperative anxiety
CMP55	Lorazepam	3958	Approved	Anxiety Disorder
CMP56	Bupropion	444	Approved	Seasonal affective disorder & Depression
CMP57	Trifluoperazine	5566	Approved & Investigatioonal	Depression,Anxiety,Agitation
CMP58	Olanzapine	135398745	Approved & Investigatioonal	Schizophrenia, bipolar 1 disorder,Anxiety
CMP59	Quetiapine	5002	Approved	Bipolar disorder, schizophrenia, and major depressive disorder.
CMP60	Buspirone	2477	Approved & Investigatioonal	Anxiety & Depression
CMP61	Hydroxyzine	3658	Approved	Psychoneuroses, Pruritus and Chronic urticaria.
CMP62	Guanfacine	3519	Approved & Investigatioonal	ADHD
CMP63	Vortioxetine	9966051	Approved & Investigatioonal	Depression
CMP64	Brexpiprazole	11978813	Approved & Investigatioonal	Schizophrenia
CMP65	Lumateperone	21302490	Approved & Investigatioonal	Schizophrenia
CMP66	Aripiprazole	60795	Approved & Investigatioonal	Schizophrenia
CMP67	Paliperidone	115237	Approved	Schizophrenia
CMP68	Clozapine	135398737	Approved	Schizophrenia
CMP69	Trazodone	5533	Approved & Investigatioonal	Depression
CMP70	Perphenazine	4748	Approved	Schizophrenia as well as nausea and vomiting
CMP71	Atomoxetine	54841	Approved	Attention Deficit Hyperactivity Disorder (ADHD)
CMP72	Reboxetine	127151	Approved	Depression
CMP73	Dextroamphetamine	5826	Approved	Attention deficit hyperactivity disorder (ADHD) and narcolepsy.
CMP74	Methylphenidate	4158	Approved	Attention Deficit Hyperactivity Disorder (ADHD).
CMP75	Clonidine	2803	Approved	Migraine,Hypertension,ADHD
CMP76	Modafinil	4236	Approved & Investigatioonal	Narcolepsy
CMP77	Protriptyline	4976	Approved	Depression
CMP78	Carbamazepine	2554	Approved & Investigatioonal	Seizure,Neuralgia
CMP79	Amoxapine	2170	Approved	Depression
CMP80	Trimipramine	5584	Approved	Depression
CMP81	Maprotiline	4011	Aprroved & Investigational	Major depressive disorder, Bipolar disorder, and Anxiety
CMP82	Doxepin	667477	Aprroved & Investigational	Depression and Insomia
CMP83	Viloxazine	5666	Aprroved & Investigational	ADHD
CMP84	Iloperidone	71360	Approved	Schizophrenia
CMP85	Amisulpride	2159	Aprroved & Investigational	Schizophrenia
CMP86	Propiomazine	4940	Approved	Schizophrenia
CMP87	Loxapine	3964	Approved	Schizophrenia
CMP88	Molindone	23897	Approved	Schizophrenia
CMP89	Thiothixene	941651	Approved	Schizophrenia
CMP90	Zuclopenthixol	5311507	Aprroved & Investigational	Schizophrenia
CMP91	Flunarizine	941361	Approved	Migraine Prophylaxis
CMP92	Mesoridazine	4078	Aprroved & Investigational	Schizophrenia, and Psychoneuroses.
CMP93	Acetophenazine	17676	Approved	Hallucinations or Delusions
CMP94	Fluphenazine	3372	Approved	Psychoses
CMP95	Benperidol	16363	Approved, Investigational	Psychoses, Manic episodes, and Psychomotor agitation.
CMP96	Bromperidol	2448	Approved, Investigational	Schizophrenia
CMP97	Pimozide	16362	Approved	Tourette's Disorder
CMP98	Asenapine	3036780	Approved	Bipolar I disorder & patients with schizophrenia.
CMP99	Cariprazine	11154555	Approved	Bipolar I disorder & patients with schizophrenia.
CMP100	Trofinetide	11318905	Approved, Investigational	Rett syndrome
CMP101	Milnacipran	65833	Approved, Investigational	Major Depressive Disorder & Fibromyalgia
CMP102	Amitriptyline	2160	Approved	Depression
CMP103	Mianserin	4184	Approved, Investigational	Depression and Denxiety.
CMP104	Brexanolone	92786	Aprroved & Investigational	Postpartum Depression (PPD)
CMP105	Zuranolone	86294073	Approved & Experimental	Postpartum Depression (PPD)
CMP106	Amitriptylinoxide	20313	Aprroved & Investigational	Depression
CMP107	Esketamine	182137	Aprroved & Investigational	Depression
CMP108	Methotrimeprazine/Levomepromazine	72287	Aprroved & Investigational	Schizophrenia,& Manic phases of Bipolar Disorder.
CMP109	Levomilnacipran	6917779	Aprroved & Investigational	Major Depressive Disorder (MDD)
CMP110	Vilazodone	6918314	Approved	Major Depressive Disorder (MDD)
CMP111	Profenamine	3290	Approved	Parkinson's Disease
CMP112	Metixene	4167	Approved	Parkinson's Disease
CMP113	Metoclopramide	4168	Aprroved & Investigational	nausea and vomiting.
CMP114	Sulpiride	5355	Aprroved & Investigational	Schizophrenia
CMP115	Perazine	4744	Approved, Investigational	Psychotic disorders.
CMP116	Clothiapine	16351	Approved	Paranoid psychosis, and Anxiety
CMP117	Granisetron	5284566	Approved, Investigational	Nausea and Vomiting
CMP118	Palonosetron	6337614	Approved, Investigational	Nausea and Vomiting
CMP119	Tropisetron	656665	Approved, Investigational	Nausea and Vomiting
CMP120	Fosaprepitant	135413538	Approved	Nausea and Vomiting
CMP121	Netupitant	6451149	Approved, Investigational	Nausea and Vomiting
CMP122	Dronabinol	16078	Approved	Nausea and Vomiting
CMP123	Nabilone	5284592	Approved, Investigational	Nausea and Vomiting
CMP124	Minaprine	4199	Approved	Depression
CMP125	Dexmethylphenidate	154101	Approved, Investigational	Adult Attention Deficit Hyperactivity Disorder.
CMP126	Lorpiprazole	13748845	Approved	Depression
CMP127	Benzatropine	1201549	Approved	Parkinson's disease (PD) and extrapyramidal symptoms, except tardive dyskinesia.
CMP128	Cannabidiol	644019	Approved, Investigational	Lennox-Gastaut syndrome or Dravet syndrome
CMP129	Perampanel	9924495	Approved	Partial onset seizure
CMP130	Trihexyphenidyl	5572	Approved	Parkinsonism,Antispasmodic
CMP131	Delorazepam	17925	Approved	Anxiety disorders and Insomnia
CMP132	Sulthiame	5356	Approved	Epilepsy
CMP133	Ganaxolone	6918305	Approved, Investigational	Seizures associated with CDKL5 deficiency disorder (CDD).
CMP134	Midazolam	4192	Approved	Seizure
CMP135	Brivaracetam	9837243	Approved, Investigational	seizures
CMP136	Cenobamate	11962412	Approved, Investigational	seizures
CMP137	Ethotoin	3292	Approved	Seizures
CMP138	Amantadine	2130	Approved	Dyskinesia
CMP139	Apomorphine	6005	Approved, Investigational	Parkinson's Diseses
CMP140	Biperiden	2381	Approved, Investigational	Parkinson's Diseses
CMP141	Entacapone	5281081	Approved, Investigational	Parkinson's Disease
CMP142	Istradefylline	5311037	Approved, Investigational	Parkinson's Disease
CMP143	Opicapone	135565903	Approved, Investigational	Parkinson's Disease
CMP144	Ropinirole	5095	Approved, Investigational	Parkinson's Disease
CMP145	Pramipexole	119570	Approved	Idiopathic Parkinson's disease
CMP146	Venlafaxine	5656	Approved	Social anxiety (SAD), also known as Social phobia
CMP147	Lenperone	32593	Approved	Neuroleptic activity
CMP148	Pentobarbital	4737	Approved	Insomia
CMP149	Thioridazine	5452	Approved	Schizophrenia
CMP150	Rotigotine	59227	Approved	Restless Legs Syndrome
CMP151	Baclofen	2284	Approved	Epilepsy,Skeletal Muscale Relaxant
CMP152	Pitolisant	9948102	Approved, Investigational	Narcolepsy
CMP153	Solriamfetol	10130337	Approved	Narcolepsy
CMP154	Armodafinil	9690109	Approved, Investigational	Obstructive sleep apnea, Narcolepsy
CMP155	Almotriptan	123606	Approved, Investigational	Migraines
CMP156	Methylphenobarbital	8271	Approved	Epilepsy
CMP157	Zopiclone	5735	Approved	Insomia
CMP158	Allopurinol	135401907	Approved, Investigational	Epilepsy
CMP159	Zavegepant	53472683	Approved, Investigational	Migraines
CMP160	Rimegepant	51049968	Approved, Investigational	Migraine
CMP161	Atogepant	72163100	Approved, Investigational	Migraine
CMP162	Sumatriptan	5358	Approved, Investigational	Migraines and cluster headaches.
CMP163	Ubrogepant	68748835	Approved, Investigational	Migraine
CMP164	Rizatriptan	5078	Approved	Migraine
CMP165	Naratriptan	4440	Approved, Investigational	Migraine
CMP166	Eletriptan	77993	Approved, Investigational	Migraine
CMP167	Frovatriptan	77992	Approved, Investigational	Migraine
CMP168	Valpromide	71113	Approved (EU)	Bipolar disorder (manic episodes)
CMP169	Orphenadrine	4601	Approved	Parkinsonism,Muscle Spasm related pain
CMP170	Zolmitriptan	60857	Approved, Investigational	Migraine
CMP171	Phenelzine	3675	Approved	Neurotic depression.
CMP172	Isocarboxazid	3759	Approved	Depression
CMP173	Dibenzepin	9419	Approved	Depression
CMP174	Pizotifen	27400	Approved	Migraine Prophylaxis
CMP175	Agomelatine	82148	Approved, Investigational	Depression
CMP176	Quinupramine	93154	Approved	Depression
CMP177	Ziprasidone	60854	Approved	Schizophrenia.
CMP178	Methysergide	9681	Approved	Migraine and Cluster headaches
CMP179	Lisuride	28864	Approved, Investigational	Migraine
CMP180	Lurasidone	213046	Approved, Investigational	Schizophrenia ,Bipolar disorder
CMP181	Flibanserin	6918248	Approved, Investigational	Hypoactive sexual desire disorder (HSDD)
CMP182	Blonanserin	125564	Approved (EU)	Schizophrenia.
CMP183	Sultopride	5357	Approved	Schizophrenia
CMP184	Pipotiazine	62867	Approved, Investigational	Schizophrenia
CMP185	Lasmiditan	11610526	Approved, Investigational	Migraine
CMP186	Zolpidem	5732	Approved	Insomia
CMP187	Triazolam	5556	Approved, Investigational	Insomia
CMP188	Vigabatrin	5665	Approved	To treat refractory complex partial seizures
CMP189	Ezogabine or Retigabine	121892	Approved, Investigational	Seizure
CMP190	Gabapentin enacarbil	9883933	Approved, Investigational	Restless Legs Syndrome (RLS) and postherpetic neuralgia (PHN).
CMP191	Ketazolam	33746	Approved	Anxiolytic, anticonvulsant, sedative and skeletal muscle relaxant activity
CMP192	Tiapride	5467	Approved (EU,Russia)	Huntington's disease, as well as agitation and anxiety
CMP193	Fludiazepam	3369	Approved(Japan)	Anxiolytic, Anticonvulsant, Sedative and Skeletal muscle relaxant
CMP194	Riluzole	5070	Approved, Investigational	Amyotrophic lateral sclerosis.
CMP195	Etizolam	3307	Approved (Japan, Italy)	Anxiety,Insomia
CMP196	Edaravone	4021	Approved, Investigational	Amyotrophic lateral sclerosis.
CMP197	Tofisopam	5502	Approved (EU)	Anxiety, Agitation or Stress.
CMP198	Medifoxamine	36109	Approved	Depression
CMP199	Cloxazolam	2816	Approved,Experimental	Anxiolytic, Sedative/hypnotic, Muscle relaxant, and antiepileptic effects
CMP200	Valnoctamide	20140	Approved (EU)	Mania and Schizoaffective Disorder, Manic Type.
CMP201	Trimethadione	5576	Approved	Refractory petit mal seizures.
CMP202	Phensuximide	6839	Approved	Refractory petit mal seizures.
CMP203	Paramethadione	8280	Approved	Convulsions
CMP204	Phenacemide	4753	Approved	Seizure
CMP205	Periciazine	4747	Approved,Investigational	Schizophrenia
CMP206	Ramelteon	208902	Approved,Investigational	Insomia
CMP207	Prochlorperazine	4917	Approved	schizophrenia
CMP208	Methamphetamine	10836	Approved (Japan)	Attention deficit disorder with hyperactivity (ADHD) and exogenous obesity
CMP209	Fabomotizole	9862937	Approved(Russia)	Generalized anxious disorders, neurasthenia, adaptation disorders, sleep disorders
CMP210	Tandospirone	91273	Approved(Japan)	Anxiety
CMP211	Budipine	68778	Approved	Parkinson's disease
CMP212	Clebopride	2780	Approved	Nausea & Vomiting
CMP213	Gepirone	55191	Approved	Major Depressive Disorder
CMP214	Melitracen	25382	Approved(EU,Japan)	Anxiety, Asthenia, Depression, gastro-intestinal disorders associated with anxiety and agitation.
CMP215	Lofepramine	3947	Approved (EU)	Depression
CMP216	Opipramol	9417	Approved (Germany)	Depression
CMP217	Thioproperazine	9429	Approved	schizophrenia
CMP218	Nordazepam	2997	Approved	Epilepsy
CMP219	Pipamperone	4830	Approved	Schizophrenia
CMP220	Tasimelteon	10220503	Approved, Investigational	Non- 24-Hour Sleep-Wake Disorder.
CMP221	Tetrabenazine	6018	Approved, Investigational	Huntington's Disease
CMP222	Valbenazine	24795069	Approved, Investigational	Huntington's Disease
CMP223	Mexazolam	4177	Approved	Anxiety
CMP224	Eprobemide	65659	Approved	Schizophrenia, Depression in Patients with chronic alcoholism.
CMP225	Benserazide	2327	Approved, Investigational	Parkinson's disease, parkinsonism, and restless leg syndrome.
CMP226	Pipofezine	159977	Approved (Russia)	Depression
CMP227	Benzoctamine	28425	Approved	Anxiety
CMP228	Thozalinone	12602	Approved (EU)	Depression
CMP229	Gidazepam	121919	Approved (Soviet Union)	Anxiety
CMP230	Niaprazine	71919	Approved (France)	Insomia
CMP231	Metapramine	65700	Approved	Depression
CMP232	Metralindole	68713	Approved (Russia)	Depression
CMP233	Camazepam	37367	Approved	Psychosis
CMP234	Haloxazolam	3563	Approved (Japan)	Anxiety
CMP235	Penfluridol	33630	Approved	Psychosis
CMP236	Ethyl loflazepate	3299	Approved	Anxiety & Sedation
CMP237	Etifoxine	135413553	Approved	Anxiety Disorder
CMP238	Doxefazepam	38668	Approved	Anxiety
CMP239	Flutoprazepam	3400	Approved (Japan)	Anxiety, stress, depression, fatigability and sleep disorders
CMP240	Loprazolam	3033860	Approved (UK)	Short-term management of insomnia
CMP241	Perospirone	115368	Approved (Japan)	Schizophrenia
CMP242	Lormetazepam	13314	Approved (Netharland)	Hypnotic, Anxiolytic, Sedative and Skeletal muscle relaxant
CMP243	Brotizolam	2451	Approved (EU,Japan)	Insomia
CMP244	Trimetozine	12478	Approved	Anxiety.
CMP245	Nitrazepam	4506	Approved	Anxiety and Insomnia
CMP246	Safinamide	131682	Approved (EU, Iceland and Liechtenstein,USA in 217)	Parkinsons
CMP247	Fenaclon	9376	Approved (Russia)	Epilepsy
CMP248	Buramate	20787	Approved	Epilepsy
CMP249	Phenazepam	40113	Approved (Russia)	sleep disorder, anxiety, alcohol use disorder and epilepsy
CMP250	Pheneturide	72060	Approved (Russia)	particular psychomotor seizures
CMP251	Phethenylate	31325	Approved	Convulsions
CMP252	Flupenthixol	5281878	Approved	Schizophrenia and Other psychoses
CMP253	Nemonapride	156333	Approved	Psychosis
CMP254	Levosulpiride	688272	Approved	Anxiety, Depression, Gastro-esophageal reflux disease, Irritable bowel syndrome, Schizophrenia, Tourette's syndrome, dyspeptic syndrome
CMP255	Carpipramine	2580	Approved	schizophrenia and anxiety
CMP256	Mesuximide	6476	Approved	Seizure
CMP257	Setiptiline	5205	Approved (Japan)	Depression
CMP258	Moperone	4249	Approved	Schizophrenia
CMP259	Oxypertine	4640	Approved	Schizophrenia
CMP260	Levamfetamine	32893	Approved	Attention Deficit Hyperactivity Disorder (ADHD), obesity, and narcolepsy in some countries
CMP261	Clorazepate	2809	Approved	Anxiety
CMP262	Clorotepine	1238	Approved	schizophrenic
CMP263	Dicarbine	65684	Approved	schizophrenia and alcoholic psychosis
CMP264	Prazepam	4890	Approved	anxiety disorders
CMP265	Dolasetron	3033818	Approved	Nausea,Vomiting
CMP266	Rolapitant	10311306	Approved	Nauesea,Vomiting
CMP267	Samidorphan	11667832	Approved in the USA 2021	Schizophrenia,Alcohol Dependence, and Binge Eating Disorder.
CMP268	Talipexole	5374	Approved in Japan	parkinsonian symptoms including akinesia, rigidity, tremor and gait disturbances
CMP269	Perlapine	16106	Approved	sedative
CMP270	Mosapramine	4257	Approved in Japan	Schizophrenia
CMP271	Nicergoline	34040	Approved,Investigational	Cerebrovascular abnormalities
CMP272	Remimazolam	9867812	Approved,Investigational	maintenence of procedural sedation during short procedures.
CMP273	Hexapropymate	9661	Approved in Belgium	Insomia
CMP274	Apronalide	10715	Approved in Japan	Sedative
CMP275	Methylpentynol	6494	Approved	potent tranquilizer with hypnotic/sedative and anticonvulsant effects
CMP276	Pipradrol	10083	Approved	postpartum depressive symptoms
CMP277	Phenibut	14113	Approved	Anxiolytic disorder,Insomia.
CMP278	Oxetorone	36846	Approved	Migraine
CMP279	Lisdexamfetamine	11597698	Approved, Investigational	attention deficit hyperactivity disorder (ADHD) and moderate to severe eating disorders.
CMP280	Cinnarizine	1547484	Approved, Investigational	labyrinthine disorder symptoms, including vertigo, tinnitus, nystagmus, nausea, and vomiting.
CMP281	Temazepam	5391	Approved, Investigational	panic disorders, severe anxiety, and insomnia.
CMP282	Eszopiclone	969472	Approved, Investigational	Insomia
CMP283	Daridorexant	91801202	Approved	Insomia
CMP284	Suvorexant	24965990	Approved, Investigational	Insomia
CMP285	Lemborexant	56944144	Approved, Investigational	Insomia
CMP286	Cyamemazine	62865	Approved (France & Portugal)	Chronic psychotic states, Anxiety, Major depression.
CMP287	laquinimod	54677946	Approved (Russia)	Multiple Sclerosis
CMP288	Prolintane	14592	Approved (Africa, Australia, and Europe)	narcolepsy and attention deficit hyperactivity disorder.
CMP289	Nizofenone	4514	Approved	Cerebal Anoxia
CMP290	Carfenazine	18104	Approved	schizophrenia
CMP291	Timiperone	3033151	Approved(Japan)	Schizophrenia
CMP292	Zotepine	5736	Approved(Assia)	Schizophrenia
CMP293	Fonturacetam	132441	Approved(Russia)	Depression, During working in space
CMP294	Fluspirilene	3396	Approved	schizophrenia.
CMP295	Fosphenytoin	56339	Approved, Investigational	Seizure
CMP296	Paraldehyde	31264	Approved, Investigational	Convulsion
CMP297	Captodiamine	10240	Approved	Anxiety, Insomia
CMP298	Pirlindole	68802	Approved (Russia, Europe)	Depression,fibromyalgia
CMP299	Dihydroergotamine	10531	Approved	Migriane
CMP300	Omaveloxolone	71811910	Approved, Investigational	Friedreich’s ataxia, Cancer
CMP301	Tianeptine	68870	Approved (Frence, Europe)	Majore Depressive Disorder
CMP302	Spiperone	5265	Approved	schizophrenia
CMP303	Melperone	15387	Approved (EU)	confusion, anxiety, restlessness (particularly in the elderly) and schizophrenia
CMP304	Toloxatone	34521	Approved (France)	Depression
CMP305	Benzobarbital	12938	Approved(Russia)	Epilepsy
CMP306	Etaqualone	23914	Approved(France)	Insomia
CMP307	Floropipeton	19607	Approved	Psychosis
CMP308	Cinolazepam	3033621	Approved	Anxiety, Convulsions, Sedation
CMP309	Bentazepam	135412795	Approved	Anxiety
CMP310	Zatosetron	6918154	Approved	Migraine, Anxiety
CMP311	Noxiptiline	21087	Approved	Depression
CMP312	Mazaticol	4019	Approved	Parkinson's syndrome
CMP313	Demexiptiline	28876	Approved (France)	Depression
CMP314	Butoctamide	65780	Approved (Japan)	Insomia
CMP315	Dothiepin	5282426	Approved (South Asia, Europe)	Majore Depressive Disorder
CMP316	Bromazepam	2441	Approved	Anxiety
CMP317	Homofenazine	19687	Approved (Germany)	Psychosis
CMP318	Piribedil	4850	Approved (EU)	Parkinson's disease
CMP319	Chlormethiazole	10783	Approved	Insomnia
CMP320	Fenfluramine	3337	Approved	Seizure
CMP321	Deutetrabenazine	73437646	Approved	Huntington's disease.
CMP322	Glemanserin	71781	Investigational	Anxiety
CMP323	Psilocybine	10624	Investigational	Psychosis
CMP324	Firategrast	9935681	Investigational	multiple sclerosis
CMP325	Naxagolide	57533	Investigational	Parkinson's Disease
CMP326	Bifeprunox	208951	Investigational	schizophrenia, Bipolar Depression
CMP327	Preclamol	5311189	Investigational	schizophrenia
CMP328	Clorgiline	4380	Investigational	Depression, Anxiety
CMP329	Ralmitaront	130429734	Investigational	schizophrenia
CMP330	Osoresnontrine	135908617	Investigational	schizophrenia
CMP331	Rolipram	5092	Investigational	Depression
CMP332	Fasedienol	9925482	Investigational	social phobias, generalized anxiety disorder
CMP333	Brilaroxazine	46861612	Investigational	Schizophrenia
CMP334	Evenamide	25105689	Investigational	Schizophrenia
CMP335	Loreclezole	3034012	Investigational	Seizure
CMP336	Reclazepam	3052777	Investigational	Anxiety
CMP337	Taniplon	3086516	Investigational	Anxiety
CMP338	Vofopitant	6918331	Investigational	Insomia
CMP339	Prodipine	65775	Investigational	Parkinson's Disease
CMP340	Maroxepin	68858	Investigational	Psychosis, Depression
CMP341	Clofluperol	25293	Investigational	Psychosis
CMP342	Biriperone	68663	Investigational	Psychosis
CMP343	Etisulergine	68847	Investigational	Parkinson's disease
CMP344	Pirandamine	431429	Investigational	Depression
CMP345	Sifaprazine	3058753	Investigational	Depression
CMP346	Osemozotan	198747	Investigational	Insomia
CMP347	Cloxypendyl	65615	Investigational	Psychosis
CMP348	Noreximide	65584	Investigational	Psychosis
CMP349	Berupipam	66002	Investigational	Psychosis
CMP350	Clopimozide	65449	Investigational	Schizophrenia
CMP351	Etrabamine	68895	Investigational	Parkinson's disease
CMP352	Fenobam	135497698	Investigational	Fragile X Syndrome
CMP353	Amedalin	31075	Investigational	Depression
CMP354	Panamesine	3047810	Investigational	schizophrenia
CMP355	Almorexant	23727689	Investigational	insomnia
CMP356	Flutemazepam	40344	Investigational	Anxiety, Convulsions
CMP357	Pinoxepin	6436541	Investigational	Schizophrenia
CMP358	Proterguride	71999	Investigational	Parkinsonism, restless leg syndrome, or the prophylaxis of migraine
CMP359	Tezampanel	127894	Investigational	Migraine
CMP360	Abaperidone	3037308	Investigational	Schizophrenia
CMP361	Zicronapine	11465618	Investigational	Schizophrenia
CMP362	Fasiplon	208954	Investigational	Anxiety
CMP363	Flerobuterol	71254	Investigational	Depression
CMP364	Ocaperidone	71351	Investigational	Schizophrenia
CMP365	Tidembersat	170378	Investigational	Huntington's chorea, schizophrenia and traumatic brain injury
CMP366	Tienopramine	216992	Investigational	Depression
CMP367	Valrocemide	6918293	Investigational	Epilepsy
CMP368	Umespirone	65902	Investigational	Anxiety, Psychosis
CMP369	Eptapirone	208928	Investigational	Depression
CMP370	Trocimine	26650	Investigational	Depression
CMP371	Fluoresone	71814	Investigational	Epilepsy
CMP372	Enciprazine	50222	Investigational	Anxiety
CMP373	Ecopipam	107930	Investigational	Lesch-Nyhan and Gilles de la Tourette's syndromes.
CMP374	Fezolamine	54567	Investigational	Depression
CMP375	Ipsapirone	56971	Investigational	Anxiety, Depression
CMP376	Cyclindole	36082	Investigational	Depression
CMP377	Ripazepam	33474	Investigational	Anxiety, Depression
CMP378	Milipertine	32345	Investigational	Schizophrenia
CMP379	Zometapine	135410917	Investigational	Depression
CMP380	Elantrine	14690	Investigational	Parkinson's Disease
CMP381	Quizapine	5011	Investigational	Parkinson's Disease, Depression
CMP382	Fenmetramide	21789	Investigational	Depression
CMP383	Donitriptan	197706	Investigational	Migraine
CMP384	Bradanicline	25147644	Investigational	Schizophrenia
CMP385	Raxatrigine	16046068	Investigational	trigeminal neuralgia.
CMP386	Gaboxadol	3448	Investigational	Insomia
CMP387	Bavisant	16061509	Investigational	ADHD
CMP388	Altinicline	3036156	Investigational	Parkinson's Disease
CMP389	Radafaxine	9795056	Investigational	depression
CMP390	Batelapine	60717	Investigational	Psychosis
CMP391	Amibegron	3035442	Investigational	Anxiety, Depression,Irritable bowel syndrome
CMP392	Esmirtazapine	3085218	Investigational	Depression, Insomia
CMP393	Trazium	72167	Investigational	Depression
CMP394	Elzasonan	6914152	Investigational	Anxiety
CMP395	Benzindopyrine	21770	Investigational	Psychosis
CMP396	Butaclamol	37459	Investigational	Schizophrenia
CMP397	Tampramine	54961	Investigational	Depression
CMP398	Tandamine	39187	Investigational	Depression
CMP399	Nafimidone	51200	Investigational	Seizure
CMP400	Afalanine	2000	Investigational	Depression
CMP401	Bretazenil	107926	Investigational	Anxiety
CMP402	Clocapramine	2793	Investigational	schizophrenia
CMP403	Amperozide	73333	Investigational	schizophrenia
CMP404	Lubazodone	157919	Investigational	Depression
CMP405	Ifoxetine	71971	Investigational	Depression
CMP406	Dilopetine	9816767	Investigational	Depression
CMP407	Clovoxamine	6335903	Investigational	anxiety neurosis
CMP408	Napitane	9927709	Investigational	Depression
CMP409	Pyrophenindane	214359	Investigational	Depression
CMP410	Evobrutinib	71479709	Investigational	Multiple Sclerosis
CMP411	Lofendazam	71709	Investigational	Anxiety
CMP412	Imiclopazine	23896	Investigational	schizophrenia
CMP413	Cinfenine	6443800	Investigational	Depression
CMP414	Naluzotan	11430856	Investigational	Epilepsy
CMP415	Necopidem	3047786	Investigational	Anxiety, Sedative
CMP416	Clemeprol	71985	Investigational	Depreesion
CMP417	Etazepine	65662	Investigational	Convulsions
CMP418	Acetergamine	71118	Investigational	cerebellar ataxia
CMP419	Endixaprine	65836	Investigational	Convulsions, Anxiety
CMP420	Brasofensine	9614919	Investigational	Parkinson's Disease
CMP421	Tolgabide	3086240	Investigational	Epilepsy
CMP422	Delergotrile	10264850	Investigational	Parkinson's Disease
CMP423	Cericlamine	131074	Investigational	Depresssion
CMP424	Ilepcimide	641115	Investigational	Epilepsy
CMP425	Manifaxine	60829	Investigational	ADHD
CMP426	Ketimipramine	28424	Investigational	Depresssion
CMP427	Cutamesine	9907323	Investigational	Depression,Amyotrophic lateral sclerosis
CMP428	Ritanserin	5074	Investigational	Depresssion, Cocaine-Related Disorders.
CMP429	Dexnafenodone	65834	Investigational	Major depressive disorder
CMP430	Metiapine	22047	Investigational	schizophrenia
CMP431	Fipamezole	213041	Investigational	Dyskinesia associated with Parkinson’s disease
CMP432	Tedatioxetine	9878913	Investigational	Depression
CMP433	Savoxepine	54359	Investigational	Psychosis
CMP434	Tiazesim	22107	Investigational	Depression
CMP435	Tozadenant	11618368	Investigational	Parkinson's disease
CMP436	Seproxetine	3058751	Investigational	Depression
CMP437	Seletracetam	9942725	Investigational	Epilepsy
CMP438	Tetrahydrocannabivarin	93147	Investigational	schizophrenia, Diabetes
CMP439	Dasotraline	9947999	Investigational	ADHD
CMP440	Pridopidine	9795739	Investigational	Huntington’s disease
CMP441	Telcagepant	11319053	Investigational	Migriane
CMP442	Saredutant	104974	Investigational	Depression, Anxiety Disorder
CMP443	Vabicaserin	11521822	Investigational	schizophrenia.
CMP444	Eplivanserin	135456190	Investigational	Sleep, Insomnia, Chronic Pain, Fibromyalgia
CMP445	Deramciclane	119590	Investigational	anxiety disorders.
CMP446	Dotarizine	55285	Investigational	Migraine
CMP447	Orvepitant	9852175	Investigational	anxiety disorders, posttraumatic stress disorder and major depressive disorder
CMP448	Volinanserin	5311271	Investigational	Depression & insomia
CMP449	Isovaleramide	10930	Investigational	Migraine,Epilepsy
CMP450	Vipadenant	21874557	Investigational	Parkinson's Disease & Cancer
CMP451	Traxoprodil	219101	Investigational	Brain injury , Parkinson's disease
CMP452	Ibiglustat	60199242	Investigational	Parkinson's Disease, Gaucher Disease, and Fabry Disease
CMP453	Mofegiline	6437850	Investigational	Parkinson's disease
CMP454	Mezilamine	68678	Investigational	Psychosis
CMP455	Tonabersat	6918324	Investigational	prophylaxis of migraine
CMP456	Rapastinel	14539800	Investigational	Depression
CMP457	Tropanserin	68600	Investigational	Migraine
CMP458	Pardoprunox	6918525	Investigational	Parkinson's disease
CMP459	Pruvanserin	6433122	Investigational	Insomia, Depression
CMP460	Isamoltan	127404	Investigational	Anxiety
CMP461	Diclofensine	68871	Investigational	Depression
CMP462	Carabersat	193943	Investigational	Epilepsy
CMP463	Adipiplon	11198924	Investigational	Insomnia, Anxiety disorders, and schizophrenia.
CMP464	Talampanel	164509	Investigational	brain tumors and other brain disorders, such as epilepsy
CMP465	Ameltolide	13086	Investigational	Epilepsy
CMP466	Roxindole	219050	Investigational	schizophrenia
CMP467	Eterobarb	33925	Investigational	Convulsions
CMP468	Tiospirone	55752	Investigational	Convulsions,ADHD
CMP469	Sunepitron	183092	Investigational	Anxiety disorder and Depression
CMP470	Belaperidone	184841	Investigational	schizophrenia
CMP471	Aplindore	158784	Investigational	Parkinson's disease and restless legs syndrome.
CMP472	Eticlopride	57267	Investigational	Psychosis
CMP473	Endoxifen	10090750	Investigational	Breast Cancer,bipolar I disorder
CMP474	Neboglamine	3074827	Investigational	schizophrenia,Cocaine abuse
CMP475	Balipodect	46848915	Investigational	schizophrenia
CMP476	Roluperidone	9799284	Investigational	schizophrenia
CMP477	Erteberel	10286159	Investigational	schizophrenia
CMP478	Idazoxan	54459	Investigational	schizophrenia
CMP479	Fluperlapine	49381	Investigational	schizophrenia, psychosis associated with Parkinson's disease and dystonia
CMP480	Fenmetozole	32049	Investigational	schizophrenia
CMP481	Talnetant	5311424	Investigational	schizophrenia
CMP482	Osanetant	219077	Investigational	schizophrenia
CMP483	Iprazochrome	65594	Experimental	the prophylaxis of migraine and in the treatment of diabetic retinopathy.
CMP484	Padsevonil	52911611	Investigational	Epilepsy
CMP485	Lesopitron	60813	Investigational	Anxiety
CMP486	Sarizotan	6918388	Investigational	Rett syndrome
CMP487	Ulotaront	89532783	Investigational	Schizophrenia
CMP488	Arimoclomol	9568077	Experimental	amyotrophic lateral sclerosis (ALS), also known as Lou Gehrig's disease, a neurodegenerative disease with no effective treatment.
CMP489	Imagabalin	10236037	Investigational	Generalized Anxiety Disorder
CMP490	Vinpocetine	443955	Investigational	Epilepsy
CMP491	Arbaclofen	44602	Investigational	multiple sclerosis,autism spectrum disorder ASD, fragile X syndrome
CMP492	Tetrahydropalmatine/Rotundine	5417	Investigational	Schizophrenia
CMP493	Eltanolone/Pregnanolone	31402	Investigational	Ataxia Syndrome
CMP494	Indiplon	6450813	Investigational	Insomia,Depression
CMP495	Edivoxetine	11186829	Investigational	ADHD
CMP496	Eglumegad	213056	Investigational	Anxiety
CMP497	Nepicastat	9796181	Investigational	Posttraumatic Stress Disorder
CMP498	Siramesine	9829526	Investigational	Anxiety, Cancer
CMP499	Lanicemine	9794203	Investigational	Major Depressive Disorder
CMP500	Talopram	23573	Investigational	Depression
CMP501	Nelivaptan	9895468	Investigational	Anxiety, Depression
