# Supplementary material for: An evaluation of Roluperidone as a promising repurposing candidate for Alzheimer’s Disease: A Computational Investigation
Source: PLoS One. 2025 Dec 17;20(12):e0338211. doi: 10.1371/journal.pone.0338211 (PMC12711050; doi:10.1371/journal.pone.0338211)
Supplement: S2 File — (ZIP) [file pone.0338211.s002.zip]

Archive with 3 entries (2 files):
- Training Building Dataset/
- Training Building Dataset/Bioassay Data AD.csv
- Training Building Dataset/desc_bioassay.csv
