# Supplementary material for: An evaluation of Roluperidone as a promising repurposing candidate for Alzheimer’s Disease: A Computational Investigation
Source: PLoS One. 2025 Dec 17;20(12):e0338211. doi: 10.1371/journal.pone.0338211 (PMC12711050; doi:10.1371/journal.pone.0338211)
Supplement: S2 File — (ZIP) [file pone.0338211.s002.zip › Training Building Dataset/Bioassay Data AD.csv]

PUBCHEM_CID	PUBCHEM_SMILES	IC50(micromolar)
1935	C1CCC2=NC3=CC=CC=C3C(=C2C1)N	0.23
5711038	C1=CC(=CC=C1/C=N/NC(=S)N)[N+](=O)[O-]	15.61
5711036	C1=CC=C(C=C1)/C=N/NC(=S)N	40
6864775	COC1=CC=C(C=C1)/C=N/NC(=S)N	36.14
6436743	CN(C)C1=CC=C(C=C1)/C=N/NC(=S)N	35.35
135408731	C1=CC(=CC=C1/C=N/NC(=S)N)O	40
6433444	C1=CC(=CC=C1/C=N/NC(=S)N)Cl	40
7559290	C1=CC=C(C(=C1)/C=N/NC(=S)N)F	30.84
6474563	CC1=CC=C(C=C1)/C=N/NC(=S)N	40
7695078	CCC1=CC=C(C=C1)/C=N/NC(=S)N	26.72
7728944	C1=CC(=CC=C1/C=N/NC(=S)N)F	37.93
9601017	C1=CC(=CC(=C1)F)/C=N/NC(=S)N	26.61
6896171	C1=CC(=CC=C1/C=N/NC(=S)N)Br	31.12
6873295	C1=CC(=CC=C1/C=N/NC(=S)N)C(F)(F)F	36.23
10232	C1=CC=C(C=C1)C2=C(N=C(N2)C3=CC=CC=C3)C4=CC=CC=C4	10
155515045	CC1(O[C@@H]2[C@H]([C@H](O[C@@H]2O1)CNCCCCCCCN3C(=C(N=C3C4=CC=CC=C4)C5=CC=CC=C5)C6=CC=CC=C6)O)C	10
155530241	CC1(O[C@@H]2[C@H]([C@H](O[C@@H]2O1)CNCCCCCCCCN3C(=C(N=C3C4=CC=CC=C4)C5=CC=CC=C5)C6=CC=CC=C6)O)C	10
155532891	CC1(O[C@@H]2[C@H]([C@H](O[C@@H]2O1)CNCCCCCCN3C(=C(N=C3C4=CC=CC=C4)C5=CC=CC=C5)C6=CC=CC=C6)O)C	10
155533310	CC1(O[C@@H]2[C@H]([C@H](O[C@@H]2O1)CNCCCCN3C(=C(N=C3C4=CC=CC=C4)C5=CC=CC=C5)C6=CC=CC=C6)O)C	10
155535770	CC1(O[C@H]2[C@H](O[C@H]3[C@@H]([C@H]2O1)OC(O3)(C)C)CNCCCCCCN4C(=C(N=C4C5=CC=CC=C5)C6=CC=CC=C6)C7=CC=CC=C7)C	10
155546893	CC1(O[C@@H]2[C@H]([C@H](O[C@@H]2O1)CNCCCCCN3C(=C(N=C3C4=CC=CC=C4)C5=CC=CC=C5)C6=CC=CC=C6)O)C	10
155551039	CC1(O[C@H]2[C@H](O[C@H]3[C@@H]([C@H]2O1)OC(O3)(C)C)CNCCCCCCCN4C(=C(N=C4C5=CC=CC=C5)C6=CC=CC=C6)C7=CC=CC=C7)C	10
155552896	CC1(O[C@@H]2[C@H](O[C@H]([C@@H]2O1)OC)CNCCCCCCCN3C(=C(N=C3C4=CC=CC=C4)C5=CC=CC=C5)C6=CC=CC=C6)C	2.75
155567540	CC1(O[C@@H]2[C@H](O[C@H]([C@@H]2O1)OC)CNCCCCCCN3C(=C(N=C3C4=CC=CC=C4)C5=CC=CC=C5)C6=CC=CC=C6)C	10
3152	COC1=C(C=C2C(=C1)CC(C2=O)CC3CCN(CC3)CC4=CC=CC=C4)OC	0.015
77991	CCN(C)C(=O)OC1=CC=CC(=C1)[C@H](C)N(C)C	37.1
155510374	CCN(CCCCNC(=O)C1=CC(=C(C=C1O)C(=O)NCCCCN(CC)CC2=CC=CC=C2OC)O)CC3=CC=CC=C3OC	0.56
155514094	CN(CCCNC(=O)C1=CC(=C(C=C1O)C(=O)NCCCN(C)CC2=CC=CC=C2OC)O)CC3=CC=CC=C3OC	9.21
155514383	CN(CCCCNC(=O)C1=CC(=C(C=C1O)C(=O)NCCCCN(C)CC2=CC=CC=C2)O)CC3=CC=CC=C3	5.21
155521501	CCN(CCCCCCNC(=O)C1=CC(=C(C=C1O)C(=O)NCCCCCCN(CC)CC2=CC=CC=C2OC)O)CC3=CC=CC=C3OC	1.68
155529394	CCN(CCCCNC(=O)C1=CC(=C(C=C1O)C(=O)NCCCCN(CC)CC2=CC=C(C=C2)N(C)C)O)CC3=CC=C(C=C3)N(C)C	27.4
69131	C1=C(C(=CC(=C1O)C(=O)O)O)C(=O)O	100
155532779	C1COC2=CC=CC=C2CN1CCCCNC(=O)C3=CC(=C(C=C3O)C(=O)NCCCCN4CCOC5=CC=CC=C5C4)O	30.8
155536929	CN(CCCCNC(=O)C1=CC(=C(C=C1O)C(=O)NCCCCN(C)CC2=CC=CC=C2OC)O)CC3=CC=CC=C3OC	7.37
155537952	CN(CCCCCCNC(=O)C1=CC(=C(C=C1O)C(=O)NCCCCCCN(C)CC2=CC=CC=C2OC)O)CC3=CC=CC=C3OC	10.6
155538698	CN(CCCNC(=O)C1=CC(=C(C=C1O)C(=O)NCCCN(C)CC2=CC=CC=C2)O)CC3=CC=CC=C3	11.3
155540322	CCN(CCCNC(=O)C1=CC(=C(C=C1O)C(=O)NCCCN(CC)CC2=CC=CC=C2)O)CC3=CC=CC=C3	7.8
155541984	CCN(CCCCCCNC(=O)C1=CC(=C(C=C1O)C(=O)NCCCCCCN(CC)CC2=CC=CC=C2)O)CC3=CC=CC=C3	4.6
155544377	CCN(CCCCNC(=O)C1=CC(=C(C=C1O)C(=O)NCCCCN(CC)CC2=CC=CC=C2)O)CC3=CC=CC=C3	4.05
79980	CCOC(=O)C1=CC(=C(C=C1O)C(=O)OCC)O	100
155555566	CN(CCCCCCNC(=O)C1=CC(=C(C=C1O)C(=O)NCCCCCCN(C)CC2=CC=CC=C2)O)CC3=CC=CC=C3	5.6
155556504	CCN(CCCCNC(=O)C1=CC(=C(C=C1O)C(=O)NCCCCN(CC)CC2=CC=CC=C2N(C)C)O)CC3=CC=CC=C3N(C)C	4.17
155559099	CCN(CCCNC(=O)C1=CC(=C(C=C1O)C(=O)NCCCN(CC)CC2=CC=CC=C2OC)O)CC3=CC=CC=C3OC	0.67
155510971	COC1=CC(=C(C=C1)OC)C2C=C(NC3=NN=CN23)C4=CC=CC5=CC=CC=C54	0.602
155512131	C1=CC=C2C(=C1)C=CC=C2C3=CC(N4C=NN=C4N3)C5=CC(=CC=C5)[N+](=O)[O-]	100
155513293	C1=CC=C2C(=C1)C=CC=C2C3=CC(N4C=NN=C4N3)C5=CC=CC=C5Cl	0.074
155517024	C1=CC=C2C(=C1)C=CC=C2C3=CC(N4C=NN=C4N3)C5=CC=C(C=C5)F	1.908
155517154	C1=CC=C(C=C1)C2=CC(=NC3=NN=CN23)C4=CC=CC5=CC=CC=C54	0.597
155525248	C1=CC=C2C(=C1)C=CC=C2C3=CC(N4C=NN=C4N3)C5=CC=C(C=C5)Cl	0.371
155536352	COC1=C(C=C(C=C1)C2=CC(=NC3=NN=CN23)C4=CC=CC5=CC=CC=C54)OC	2.997
155561749	C1=CC=C2C(=C1)C=CC=C2C3=NC4=NN=CN4C(=C3)C5=CC=CO5	0.014
155564741	CN(C)C1=CC=C(C=C1)C2=CC(=NC3=NN=CN23)C4=CC=CC5=CC=CC=C54	0.126
155568535	COC1=CC=C(C=C1)C2C=C(NC3=NN=CN23)C4=CC=CC5=CC=CC=C54	0.0086
155516849	CCN1C2=NC=C(C(=C2C=N1)NC3CCCCC3)C(=O)NCCCCCCCCNC4=C5CCCCC5=NC6=C4C=CC(=C6)Cl	0.812
155517795	CCN1C2=NC=C(C(=C2C=N1)NC3CCCCC3)C(=O)NCCCCCCCCNC4=C5CCCCC5=NC6=CC=CC=C64	0.392
155523628	CCN1C2=NC=C(C(=C2C=N1)NC3CCCCC3)C(=O)NCCCCNC4=C5CCCCC5=NC6=C4C=CC(=C6)Cl	0.335
155531701	CCN1C2=NC=C(C(=C2C=N1)NC3CCCCC3)C(=O)NCCCCNC4=C5CCCCC5=NC6=CC=CC=C64	0.333
155533540	CCN1C2=NC=C(C(=C2C=N1)NC3CCCCC3)C(=O)NCCCCCCCNC4=C5CCCCC5=NC6=C4C=C(C=C6)Cl	0.391
155543476	CCN1C2=NC=C(C(=C2C=N1)NC3CCCCC3)C(=O)NCCCCCCNC4=C5CCCCC5=NC6=C4C=CC(=C6)Cl	0.125
155548847	CCN1C2=NC=C(C(=C2C=N1)NC3CCCCC3)C(=O)NCCNC4=C5CCCCC5=NC6=CC=CC=C64	0.243
155552465	CCN1C2=NC=C(C(=C2C=N1)NC3CCCCC3)C(=O)NCCCCCCCNC4=C5CCCCC5=NC6=CC=CC=C64	0.316
155553883	CCN1C2=NC=C(C(=C2C=N1)NC3CCCCC3)C(=O)NCCNC4=C5CCCCC5=NC6=C4C=CC(=C6)Cl	0.412
155554299	CCN1C2=NC=C(C(=C2C=N1)NC3CCCCC3)C(=O)NCCCCCCNC4=C5CCCCC5=NC6=CC=CC=C64	0.149
155564375	CCN1C2=NC=C(C(=C2C=N1)NC3CCCCC3)C(=O)NCCCCCNC4=C5CCCCC5=NC6=CC=CC=C64	0.358
155568658	CCN1C2=NC=C(C(=C2C=N1)NC3CCCCC3)C(=O)NCCCCCNC4=C5CCCCC5=NC6=C4C=C(C=C6)Cl	0.306
9651	CN1CC[C@@]23C=C[C@@H](C[C@@H]2OC4=C(C=CC(=C34)C1)OC)O	2.09
155511442	C1/C(=C\C2=CC(=CC=C2)[N+](=O)[O-])/C(=O)C3(CN1)C(C(NC34C5C(C6=CC=CC=C46)N=C7C=CC=CC7=N5)CC8=CNC9=CC=CC=C98)C1=CC(=CC=C1)[N+](=O)[O-]	2.01
155522255	C1/C(=C\C2=CC=C(C=C2)Cl)/C(=O)C3(CN1)C(C(NC34C5C(C6=CC=CC=C46)N=C7C=CC=CC7=N5)CC8=CNC9=CC=CC=C98)C1=CC=C(C=C1)Cl	12.5
155522717	COC1=CC=C(C=C1)/C=C/2\CNCC3(C2=O)C(C(NC34C5C(C6=CC=CC=C46)N=C7C=CC=CC7=N5)CC8=CNC9=CC=CC=C98)C1=CC=C(C=C1)OC	7.2
155526418	CC1=CC(=CC=C1)/C=C/2\CNCC3(C2=O)C(C(NC34C5C(C6=CC=CC=C46)N=C7C=CC=CC7=N5)CC8=CNC9=CC=CC=C98)C1=CC=CC(=C1)C	6.84
155530374	C1/C(=C\C2=CC=C(C=C2)Br)/C(=O)C3(CN1)C(C(NC34C5C(C6=CC=CC=C46)N=C7C=CC=CC7=N5)CC8=CNC9=CC=CC=C98)C1=CC=C(C=C1)Br	15.25
155536154	CC1=CC=CC=C1/C=C/2\CNCC3(C2=O)C(C(NC34C5C(C6=CC=CC=C46)N=C7C=CC=CC7=N5)CC8=CNC9=CC=CC=C98)C1=CC=CC=C1C	5.8
155543009	CC1=CC=C(C=C1)/C=C/2\CNCC3(C2=O)C(C(NC34C5C(C6=CC=CC=C46)N=C7C=CC=CC7=N5)CC8=CNC9=CC=CC=C98)C1=CC=C(C=C1)C	3.22
155543464	C1/C(=C\C2=CC=CC=C2)/C(=O)C3(CN1)C(C(NC34C5C(C6=CC=CC=C46)N=C7C=CC=CC7=N5)CC8=CNC9=CC=CC=C98)C1=CC=CC=C1	7.35
155559791	C1/C(=C\C2=C(C=C(C=C2)Cl)Cl)/C(=O)C3(CN1)C(C(NC34C5C(C6=CC=CC=C46)N=C7C=CC=CC7=N5)CC8=CNC9=CC=CC=C98)C1=C(C=C(C=C1)Cl)Cl	10.2
155566099	C1/C(=C\C2=CC=CC=C2Cl)/C(=O)C3(CN1)C(C(NC34C5C(C6=CC=CC=C46)N=C7C=CC=CC7=N5)CC8=CNC9=CC=CC=C98)C1=CC=CC=C1Cl	16.4
155522795	CC(C)(C)/[N+](=C/CCCCCCCCCNC(=O)C1=CC(=C(C(=C1)OC)OC)OC)/[O-]	11.8
155525145	CC(C)(C)/[N+](=C/CCCCCNC(=O)C1=CC(=C(C(=C1)OC)OC)OC)/[O-]	17.2
155527339	CC(C)(C)/[N+](=C/CCCCCCCNC(=O)C1=CC(=C(C(=C1)OC)OC)OC)/[O-]	16.9
155552972	CC(C)(C)/[N+](=C/CCCCCNC(=O)C1=CC(=CC=C1)OC)/[O-]	27.2
155554687	CC(C)(C)/[N+](=C/CCCCCNC(=O)C1=CC(=C(C=C1)OC)OC)/[O-]	8.3
155556350	CC(C)(C)/[N+](=C/CCCCCCCNC(=O)C1=CC(=C(C=C1)OC)OC)/[O-]	12.2
155560014	CC(C)(C)/[N+](=C/CCCCCNC(=O)C1=CC=C(C=C1)OC)/[O-]	26.1
155563697	CC(C)(C)/[N+](=C/CCCCCCCCCNC(=O)C1=CC(=C(C=C1)OC)OC)/[O-]	12.6
155510498	CN1CCN(CC1)CC(=O)NC2=C3C=CC=NC3=NN2	0.0049
155512356	C1COCCN1CC(=O)NC2=C3C=CC=NC3=NN2	0.113
155513680	CCOC(=O)C1=CN=C2C=CC(=CC2=C1N3CCN(CC3)CC(=O)NC4=C5C=CC=NC5=NN4)C	100
155517170	C1CN(CCN1CC(=O)NC2=C3C=CC=NC3=NN2)CC(=O)NC4=C5C=CC=NC5=NN4	0.045
155521666	C1CCN(CC1)CC(=O)NC2=C3C=CC=NC3=NN2	0.0048
155522864	CCOC(=O)C1=C(C2=CC=CC=C2N=C1)N3CCN(CC3)CC(=O)NC4=C5C=CC=NC5=NN4	100
155536886	CC1=NC2=NC=NN2C(=C1)N3CCN(CC3)CC(=O)NC4=C5C=CC=NC5=NN4	0.022
155551698	C1CN(CCN1CC(=O)NC2=C3C=CC=NC3=NN2)C4=C(C=CC=N4)C#N	100
51357598	CC(C)N(CCN1C2=CC=CC=C2C(=N1)OCC3=CC=C(C=C3)OC)C(C)C	10	1601892
153979960	C1CCN(CC1)CCOC2=NN(C3=CC=CC=C32)C(=O)C4=CC5=CC=CC=C5C=C4	10
153979988	COC1=CC(=CC(=C1OC)OC)C(=O)N2C3=CC=CC=C3C(=N2)OCCN4CCCC4	11.6
153979970	C1CCN(CC1)CCCOC2=NN(C3=CC=CC=C32)C(=O)C4=CC=CC5=CC=CC=C54	10
153979967	C1CCN(CC1)CCOC2=NN(C3=CC=CC=C32)C(=O)C4=C(C(=CC=C4)Cl)Cl	10.5
153979975	COC1=CC=C(C=C1)CC(=O)N2C3=CC=CC=C3C(=N2)OCCCN4CCCCC4	10
141700627	C1CCN(CC1)CCOC2=NN(C3=CC=CC=C32)C(=O)C4=CC=CC5=CC=CC=C54	10
153979986	C1CCN(CC1)CCOC2=NN(C3=CC=CC=C32)C(=O)C4=C(C=CC(=C4F)F)F	9.4
141700626	C1CCN(CC1)CCCOC2=NN(C3=CC=CC=C32)C(=O)C4=CC5=CC=CC=C5C=C4	10
155534725	COC1=CC=C(C=C1)CC(=O)N2C3=CC=CC=C3C(=N2)OCCN4CCCC4	10
155536211	CC1=CC(=C(C(=C1)C)C(=O)N2C3=CC=CC=C3C(=N2)OCCN4CCCCC4)C	11.6
153979977	C1CCN(C1)CCCOC2=NN(C3=CC=CC=C32)C(=O)C4=CC=CC5=CC=CC=C54	10
141700631	C1CCN(C1)CCOC2=NN(C3=CC=CC=C32)C(=O)C4=C(C(=CC=C4)Cl)Cl	10
155546316	C1CCN(C1)CCOC2=NN(C3=CC=CC=C32)C(=O)C4=CC=CC=C4OCC5=CC=CC=C5	10
153979972	C1CCN(CC1)CCCOC2=NN(C3=CC=CC=C32)C(=O)C4=CC=CC=C4Cl	9.7
153979968	C1CCN(C1)CCOC2=NN(C3=CC=CC=C32)C(=O)C4=CC=CC=C4Cl	9.7
153979973	C1CCN(CC1)CCCOC2=NN(C3=CC=CC=C32)C(=O)C4=C(C(=CC=C4)Cl)F	10
153979974	C1CCN(CC1)CCCOC2=NN(C3=CC=CC=C32)C(=O)CC4=CC=C(C=C4)Cl	10
155559190	C1CCN(C1)CCOC2=NN(C3=CC=CC=C32)C(=O)C4=C(C(=CC=C4)F)F	11
145722355	C1CCN(CC1)CCCOC2=NN(C3=CC=CC=C32)C(=O)C4=CC=CC=C4OCC5=CC=CC=C5	10
153979991	C1CCN(CC1)CCCOC2=NN(C3=CC=CC=C32)C(=O)C4=C(C(=CC=C4)Cl)Cl	17
134132255	C#CCN(CC1=NC2=C(C=CC=C2O)C=C1)C(CCC3CCN(CC3)CC4=CC=CC=C4)C#N	0.029	1609197
155511024	C1CN(CCN1C2=NC3=C(O2)C=CC(=C3)N)C(=O)C4=CC=CC=C4F	0.337
39203409	C1CN(CCN1C2=CC=CC=C2)C3=NC4=C(O3)C=CC(=C4)N	2.093
155513893	COC1=CC=CC(=C1)C(=O)N2CCN(CC2)C3=NC4=C(O3)C=CC(=C4)N	0.55
155514206	COC1=CC=C(C=C1)N2CCN(CC2)C3=NC4=C(O3)C=CC(=C4)N	2.097
155515812	C1CN(CCN1C2=NC3=C(O2)C=CC(=C3)N)C(=O)C4=CC(=CC=C4)Br	0.163
155516154	COC1=CC=C(C=C1)CN2CCN(CC2)C3=NC4=C(O3)C=CC(=C4)N	0.748
155521329	CC1=CC=C(C=C1)N2CCN(CC2)C3=NC4=C(O3)C=CC(=C4)N	4.176
155521434	C1CN(CCN1C2=NC3=C(O2)C=CC(=C3)N)C(=O)C4=CC(=CC=C4)F	0.231
155521577	C1CN(CCN1CC2=CC=CC=C2)C3=NC4=C(O3)C=CC(=C4)N	0.921
155524165	C1CN(CCN1C2=NC3=C(O2)C=CC(=C3)N)C(=O)C4=CC5=C(C=C4)OCO5	0.616
155525514	CC(C)C1=CC=C(C=C1)CN2CCN(CC2)C3=NC4=C(O3)C=CC(=C4)N	0.943
155529145	C1CN(CCN1C2=NC3=C(O2)C=CC(=C3)N)C(=O)C4=CC=C(C=C4)F	0.073
79884607	C1CCN(CC1)C2=NC3=C(O2)C=CC(=C3)N	5.68
155535929	COC1=CC=C(C=C1)C(=O)N2CCN(CC2)C3=NC4=C(O3)C=CC(=C4)N	0.275
155536426	C1CN(CCN1CC2=CC=C(C=C2)Br)C3=NC4=C(O3)C=CC(=C4)N	0.379
155537193	C1CN(CCN1C2=CC=C(C=C2)F)C3=NC4=C(O3)C=CC(=C4)N	1.445
155537608	C1CN(CCN1C2=NC3=C(O2)C=CC(=C3)N)C(=O)C4=CC(=CC=C4)Cl	0.241
155538191	C1CN(CCN1CC2=CC=C(C=C2)Cl)C3=NC4=C(O3)C=CC(=C4)N	0.747
155539846	COC1=CC=CC=C1C(=O)N2CCN(CC2)C3=NC4=C(O3)C=CC(=C4)N	0.927
155541351	C1CN(CCN1CCC2=CC=CC=C2)C3=NC4=C(O3)C=CC(=C4)N	0.393
155542931	C1CN(CCN1C2=NC3=C(O2)C=CC(=C3)N)C(=O)C4=CC=C(C=C4)Cl	0.109
155543515	CC1=CC=C(C=C1)CN2CCN(CC2)C3=NC4=C(O3)C=CC(=C4)N	0.807
155545177	C1CN(CCN1C2=CC=CC=N2)C3=NC4=C(O3)C=CC(=C4)N	3.31
155548299	C1CN(CCN1C2=NC3=C(O2)C=CC(=C3)N)C(=O)C4=CC=C(C=C4)Br	0.052
155550714	C1CN(CCN1C2=CC=C(C=C2)Cl)C3=NC4=C(O3)C=CC(=C4)N	1.959
113252206	C1CN(CCC1NC2=NC3=C(O2)C=CC(=C3)N)CC4=CC=CC=C4	0.559
155554797	C1CN(CCN1CC2=CC=C(C=C2)F)C3=NC4=C(O3)C=CC(=C4)N	0.525
16768943	C1COCCN1C2=NC3=C(O2)C=CC(=C3)N	7.031
155560456	COC1=C(C=C(C=C1)Cl)C(=O)N2CCN(CC2)C3=NC4=C(O3)C=CC(=C4)N	0.321
155560941	C1CN(CCN1C2=NC3=C(O2)C=CC(=C3)N)C(=O)C4=CC=CC=C4Cl	0.559
155564261	C1CN(CCN1C2=CC=C(C=C2)Br)C3=NC4=C(O3)C=CC(=C4)N	1.055
155567361	C1CN(CCN1C2=NC3=C(O2)C=CC(=C3)N)C(=O)C4=CC=CC=C4Br	0.445
155568713	C1CN(CCN1C2=NC3=C(O2)C=CC(=C3)N)C(=O)C4=CC=CC=C4	0.801
155511497	COC1=CC=C(C=C1)C(=O)CNC2=CC3=C(C=C2)OC(=O)C=C3	0.055	1609489
12176878	CSC1=CC=C(C=C1)C=NC2=CC3=C(C=C2)OC(=O)C=C3	0.1721
789450	CN(C)C1=CC=C(C=C1)C=NC2=CC3=C(C=C2)OC(=O)C=C3	0.041
155517150	C1C(=O)N(C(S1)C2=CC=C(C=C2)F)C3=CC4=C(C=C3)OC(=O)C=C4	0.102
155518144	C1=CC=C(C=C1)C(=O)CNC2=CC3=C(C=C2)OC(=O)C=C3	0.148
155518495	COC1=CC=C(C=C1)NCC(=O)NC2=CC3=C(C=C2)OC(=O)C=C3	0.0552
1207322	C1=CC(=CC=C1C=NC2=CC3=C(C=C2)OC(=O)C=C3)Cl	0.0789
155521220	CSC1=CC=C(C=C1)/C=C/2\C(=O)NC(=NC3=CC4=C(C=C3)OC(=O)C=C4)S2	0.1507
155521746	C1=CC=C(C=C1)/C=C/2\C(=O)NC(=NC3=CC4=C(C=C3)OC(=O)C=C4)S2	0.0941
155531349	COC1=CC=C(C=C1)/C=C/2\C(=O)NC(=NC3=CC4=C(C=C3)OC(=O)C=C4)S2	0.0498
155531374	C1=CC(=CC=C1/C=C/2\C(=O)NC(=NC3=CC4=C(C=C3)OC(=O)C=C4)S2)Cl	0.1735
155532354	C1CN(CCN1C2=CC=CC=C2)C(=O)CNC3=CC4=C(C=C3)OC(=O)C=C4	0.08
155536546	C1COCCN1C(=O)CNC2=CC3=C(C=C2)OC(=O)C=C3	0.037
155539655	C1=CC(=CC=C1NCC(=O)NC2=CC3=C(C=C2)OC(=O)C=C3)F	0.062
12176883	C1=CC(=CC=C1C=NC2=CC3=C(C=C2)OC(=O)C=C3)Br	0.0569
155541758	C1=CC(=CC=C1/C=C/2\C(=O)NC(=NC3=CC4=C(C=C3)OC(=O)C=C4)S2)Br	0.2764
155541763	CSC1=CC=C(C=C1)C2N(C(=O)CS2)C3=CC4=C(C=C3)OC(=O)C=C4	0.311
4551826	COC1=CC=C(C=C1)C=NC2=CC3=C(C=C2)OC(=O)C=C3	0.1351
15270569	C1=CC=C(C=C1)C=NC2=CC3=C(C=C2)OC(=O)C=C3	0.1144
155549796	CN(C)C1=CC=C(C=C1)/C=C/2\C(=O)NC(=NC3=CC4=C(C=C3)OC(=O)C=C4)S2	0.084
155551450	C1=CC(=CC=C1/C=C/2\C(=O)NC(=NC3=CC4=C(C=C3)OC(=O)C=C4)S2)F	0.216
155559748	COC1=CC=C(C=C1)C2N(C(=O)CS2)C3=CC4=C(C=C3)OC(=O)C=C4	0.0711
155562901	C1=CC(=CC=C1C=NC2=CC3=C(C=C2)OC(=O)C=C3)F	0.226
5983	C[C@@]12CCN([C@@H]1N(C3=C2C=C(C=C3)OC(=O)NC)C)C	0.0078	1615707
5420	CC(C)NP(=O)(NC(C)C)OP(=O)(NC(C)C)NC(C)C	100
10503812	C[C@]12CCC(=O)C([C@@]1(CC[C@@]3([C@@H]2CC4=C(O3)C=C(OC4=O)C5=CC=C(C=C5)OC)C)O)(C)C	1.4
10646592	C[C@]12CCC(=O)C([C@@H]1CC[C@@]3([C@@H]2CC4=C(O3)C=C(OC4=O)C5=CC=C(C=C5)OC)C)(C)C	100
102132271	C[C@@]12CC[C@@]3([C@@]([C@]1(CC4=C(O2)C=C(OC4=O)C5=CC=C(C=C5)OC)O)(C(=O)C[C@H](C3(C)C)O)C)O	0.191
145721185	C[C@]12CC[C@@H](C([C@@]1(CC[C@@]3([C@@]2(CC4=C(O3)C=C(OC4=O)C5=CC=C(C=C5)OC)O)C)O)(C)C)O	3.9
145721184	C[C@@]12CC[C@@]3([C@@]([C@]1(CC4=C(O2)C=C(OC4=O)C5=CC=C(C=C5)OC)O)([C@@H](C[C@H](C3(C)C)O)O)C)O	100
155539362	C[C@@]12CC[C@@H]3[C@@]([C@@H]1CC4=C(O2)C=C(OC4=O)C5=CC=C(C=C5)OC)(C=CC(=O)C3(C)C)C	66
145721183	CC(=CCC/C(=C/CC/C(=C/CC1=C(C=C(OC1=O)C2=CC=C(C=C2)OC)O)/C)/C)C	100
155555927	C/C(=C\CC/C(=C/CC1=C(C=C(OC1=O)C2=CC=C(C=C2)OC)O)/C)/CCC(C(C)(C)O)O	100
155561089	C[C@@]12CC[C@]3([C@@]([C@]1(CC4=C(O2)C=C(OC4=O)C5=CC=C(C=C5)OC)O)([C@@H](CC(=O)C3(C)C)O)C)O	4.6
155512563	C1CN(CCC1CN2C=C(N=N2)CC3=CC=CC4=CC=CC=C43)CC5=CC=CC=C5	10	1625093
155513382	COC1=C(C=C2C(=C1)CC(C2=O)CC3=CN(N=N3)CC4CCN(CC4)CC5=CC=CC=C5)OC	4.92
155514453	C1CN(CCC1CN2C=C(N=N2)CNC3=NC=NC4=CC=CC=C43)CC5=CC=CC=C5	4.22
155517455	CC(=O)N[C@@H](CCCCN1C=C(N=N1)C2=CC=CC=C2)C(=O)NCC3CCN(CC3)CC4=CC=CC=C4	10
155518726	C1CN(CCC1CN2C=C(N=N2)CSC3=NC4=CC=CC=C4N3)CC5=CC=CC=C5	7.33
155519354	C1CN(CCC1CN2C=C(N=N2)CNC(=O)CC3=CNC4=CC=CC=C43)CC5=CC=CC=C5	10
155531034	CC(=O)N[C@@H](CN1C=C(N=N1)C2=CC=CC=C2)C(=O)NCC3CCN(CC3)CC4=CC=CC=C4	10
155532469	C1CN(CCC1CNC(=O)[C@H](CCCCN2C=C(N=N2)C3=CC=CC=C3)N)CC4=CC=CC=C4	10
155542132	C1CN(CCC1CNC(=O)[C@H](CN2C=C(N=N2)C3=CC=CC=C3)N)CC4=CC=CC=C4	10
155546845	COC1=C(C=C2C(=C1)C(=NC=N2)NCC3=CN(N=N3)CC4CCN(CC4)CC5=CC=CC=C5)OC	3.94
155554734	CCOC1=CC2=C(C=C1)N=C(N2)SCC3=CN(N=N3)CC4CCN(CC4)CC5=CC=CC=C5	6.9
155563892	C1CN(CCC1CN2C=C(N=N2)CN3C(=O)C4=CC=CC=C4C3=O)CC5=CC=CC=C5	4.9
2843471	C1CCN(CC1)CCCCCOC2=CC=C(C=C2)Cl	10	1627645
127040267	CC1CCCN(C1)CCCCCOC2=CC=C(C=C2)Cl	23.61
127038668	CC1CCN(CC1)CCCCCOC2=CC=C(C=C2)Cl	10
127038670	C1CCCN(CC1)CCCCCOC2=CC=C(C=C2)Cl	10
2057716	C1CCN(CC1)CCCCCCOC2=CC(=CC=C2)Cl	18.57
127038673	CC1CCCN(C1)CCCCCCOC2=CC(=CC=C2)Cl	6.22
127038675	CC1CCN(CC1)CCCCCCOC2=CC(=CC=C2)Cl	7.31
127038677	C1CCCN(CC1)CCCCCCOC2=CC(=CC=C2)Cl	5.4
2057867	C1CCN(CC1)CCCCCCOC2=CC=C(C=C2)Cl	10
127038684	CC1CCCN(C1)CCCCCCOC2=CC=C(C=C2)Cl	4.8
127038686	CC1CCN(CC1)CCCCCCOC2=CC=C(C=C2)Cl	8.11
127039027	C1CCCN(CC1)CCCCCCOC2=CC=C(C=C2)Cl	3.88
127039029	C1CCN(CC1)CCCCCCCOC2=CC(=CC=C2)Cl	5.33
127039031	CC1CCCN(C1)CCCCCCCOC2=CC(=CC=C2)Cl	3.8
127039033	CC1CCN(CC1)CCCCCCCOC2=CC(=CC=C2)Cl	4.9
127041329	C1CCCN(CC1)CCCCCCCOC2=CC(=CC=C2)Cl	2.42
127040592	C1CCN(CC1)CCCCCCCOC2=CC=C(C=C2)Cl	3.94
127038945	CC1CCCN(C1)CCCCCCCOC2=CC=C(C=C2)Cl	4.51
127040256	CC1CCN(CC1)CCCCCCCOC2=CC=C(C=C2)Cl	2.74
127041626	C1CCCN(CC1)CCCCCCCOC2=CC=C(C=C2)Cl	1.93
42629970	C1CCCN(CC1)CCCOCCCOC2=CC=C(C=C2)Cl	7.91
155510466	C1=CC=C(C=C1)CCNC(=O)OC2=CC(=O)OC3=CC=CC=C32	83.41	1632238
155521872	C1CN(CCN1CCCCOC2=CC(=O)OC3=CC=CC=C32)C4=NC=CC=N4	34.81
155524892	C1CN(CCN1CCCOC2=CC(=O)OC3=CC=CC=C32)C4=CC=C(C=C4)F	9.5
155525925	C1CN(CCN1CCCCOC2=CC(=O)OC3=CC=CC=C32)C4=CC=CC=N4	37.55
155526549	COC1=C(C=C(C=C1)CCNCCCOC2=CC(=O)OC3=CC=CC=C32)OC	47.07
155528386	C1CN(CCN1CCCCOC2=CC(=O)OC3=CC=CC=C32)C4=CC=CC=C4F	29.73
132601710	C1CN(CCN1CCCOC2=CC(=O)OC3=CC=CC=C32)C4=CC=CC=C4	2.42
155544046	C1=CC=C(C=C1)CCNCCCOC2=CC(=O)OC3=CC=CC=C32	66.95
155544496	C1CN(CCN1CCCOC2=CC(=O)OC3=CC=CC=C32)C4=CC=CC=C4F	5.2
155547719	C1CN(CCN1CCCOC2=CC(=O)OC3=CC=CC=C32)C4=CC=CC=N4	16.05
155550267	C1CN(CCN1C2=CC=CC=C2)C(=O)OC3=CC(=O)OC4=CC=CC=C43	74.79
155552813	C1CN(CCN1CCCOC2=CC(=O)OC3=CC=CC=C32)C4=NC=CC=N4	21.63
155553681	CN(CCCOC1=CC(=O)OC2=CC=CC=C21)CCN3CCOCC3	91.08
155555093	C1CN(CCN1CCCCOC2=CC(=O)OC3=CC=CC=C32)C4=CC=CC=C4	14.9
155569138	C1CN(CCC1CC2=CC=CC=C2)CCCOC3=CC(=O)OC4=CC=CC=C43	11.44
784405	C1CN(CCC1NCC2=CC=C(C=C2)Cl)CC3=CC=CC=C3	0.85	1633164
784043	C1CN(CCC1NCC2=CC=C(C=C2)F)CC3=CC=CC=C3	1.2
17159064	C1CN(CCC1NCC2=C(C=C(C=C2)Cl)Cl)CC3=CC=CC=C3	0.62
17159212	COC1=CC=CC(=C1OC)CNC2CCN(CC2)CC3=CC=CC=C3	2.2
155514519	COC1=CC(=CC(=C1OC)OC)C=NC2CCN(CC2)CC3=CC=CC=C3	15
17159252	C1CN(CCC1NCC2=CC=C(C=C2)[N+](=O)[O-])CC3=CC=CC=C3	0.72
83453608	C1CN(CCC1NCC2=C(C=C(C=C2)O)O)CC3=CC=CC=C3	2.3
155516698	C1CN(CCC1NCC2=C(C=C(C=C2)F)F)CC3=CC=CC=C3	0.71
12146686	CC1=CC=C(C=C1)CNC2CCN(CC2)CC3=CC=CC=C3	3.7
2742082	COC1=CC=CC(=C1OC)C=NC2CCN(CC2)CC3=CC=CC=C3	15
4792504	C1CN(CCC1NCC2=CC=CC=C2O)CC3=CC=CC=C3	2.4
155520717	C1CN(CCC1N=CC2=CC=C(C=C2)OC(F)(F)F)CC3=CC=CC=C3	1
155521756	C1CN(CCC1N=CC2=CC=C(C=C2)[N+](=O)[O-])CC3=CC=CC=C3	0.9
74721	C1CN(CCC1NCC2=CC=CC=C2)CC3=CC=CC=C3	1.7
155524198	C1CN(CCC1N=CC2=CC=C(C=C2)O)CC3=CC=CC=C3	4.8
43824597	CC1=CC(=CC=C1)CNC2CCN(CC2)CC3=CC=CC=C3	4.1
135595416	C1CN(CCC1N=CC2=CC=CC=C2O)CC3=CC=CC=C3	2.8
155541480	C1CN(CCC1N=CC2=CC=C(C=C2)F)CC3=CC=CC=C3	2.9
155544490	C1CN(CCC1N=CC2=CC=C(C=C2)Cl)CC3=CC=CC=C3	1.5
155548223	C1CN(CCC1N=CC2=CC=CC=C2)CC3=CC=CC=C3	2.1
155556840	C1CN(CCC1N=CC2=C(C=C(C=C2)O)O)CC3=CC=CC=C3	2.6
4789430	C1CN(CCC1NCC2=CC=C(C=C2)O)CC3=CC=CC=C3	4
155560420	C1CN(CCC1N=CC2=C(C=C(C=C2)Cl)Cl)CC3=CC=CC=C3	1.3
155560617	C1CN(CCC1N=CC2=C(C=C(C=C2)F)F)CC3=CC=CC=C3	1.3
155560920	CC1=CC=C(C=C1)C=NC2CCN(CC2)CC3=CC=CC=C3	4.4
155561050	C1CN(CCC1N=CC2=CC=C(C=C2)C(F)(F)F)CC3=CC=CC=C3	0.44
155561118	CC1=CC(=CC=C1)C=NC2CCN(CC2)CC3=CC=CC=C3	15
4846969	C1CN(CCC1NCC2=CC=C(C=C2)C(F)(F)F)CC3=CC=CC=C3	0.11
155566392	C1CN(CCC1NCC2=CC=C(C=C2)OC(F)(F)F)CC3=CC=CC=C3	0.59
17159244	COC1=CC(=CC(=C1OC)OC)CNC2CCN(CC2)CC3=CC=CC=C3	2.2
155510520	COC1=CC=C(C=C1)C2=COC3=C(C2=O)C=CC(=C3)OCCOCCN4CCCCC4	50	1633202
155513598	COC1=CC=C(C=C1)C2=COC3=C(C2=O)C=CC(=C3)OCCNC4=C5CCCCC5=NC6=CC=CC=C64	0.96
155513820	COC1=CC=C(C=C1)C2=COC3=C(C2=O)C=CC(=C3)OCCCCN4CCCCC4	3.98
155521079	COC1=CC=C(C=C1)C2=COC3=C(C2=O)C=CC(=C3)OCCNC4CCCCC4	5
155534883	COC1=CC=C(C=C1)C2=COC3=C(C2=O)C=CC(=C3)OCCNC4CCCC4	4.5
155538414	COC1=CC=C(C=C1)C2=COC3=C(C2=O)C=CC(=C3)OCCN4C(=O)C5=CC=CC=C5C4=O	50
155540111	CCN(C)CCCOC1=CC2=C(C=C1)C(=O)C(=CO2)C3=CC=C(C=C3)OC	22.6
155555523	C1CCN(CC1)CCCCOC2=CC3=C(C=C2)C(=O)C(=CO3)C4=CC=C(C=C4)OCCN5CCCCC5	0.2
155555700	C1CCN(CC1)CCOC2=CC=C(C=C2)C3=COC4=C(C3=O)C=CC(=C4)OCCN5CCCCC5	0.35
155556460	CCN(C)CCCCOC1=CC2=C(C=C1)C(=O)C(=CO2)C3=CC=C(C=C3)OC	9.47
155560605	CCN(C)CCCCOC1=CC2=C(C=C1)C(=O)C(=CO2)C3=CC=C(C=C3)OCCN4CCCCC4	0.081
155566502	C1CCN(CC1)CCOC2=CC=C(C=C2)C3=COC4=C(C3=O)C=CC(=C4)OCCN5CCCC5	0.71
155539421	COC1=CC=C(C=C1)C2=C(SC(=N2)NC(=O)C3CCN(CC3)CC4=CC(=CC(=C4)F)F)C5=CC=C(C=C5)OC	2.45	1635483
132941378	C1CN(CCC1NC2=NC(=C(S2)C3=CC=C(C=C3)Cl)C4=CC=C(C=C4)Cl)CC5=C(C=C(C=C5)F)Cl	0.37
155541705	CC1=CC=C(C=C1)C2=C(SC(=N2)NC3CCN(CC3)CC4=CC=CC=C4)C5=CC=C(C=C5)C	1.28
155542248	COC1=CC=C(C=C1)C2=C(SC(=N2)NC(=O)C3CCN(CC3)CC4=CC=C(C=C4)F)C5=CC=C(C=C5)OC	1.16
155543495	CC1=CC=CC=C1CN2CCC(CC2)CNC3=NC(=C(S3)C4=CC=C(C=C4)OC)C5=CC=C(C=C5)OC	0.59
155543560	COC1=CC=C(C=C1)C2=C(SC(=N2)NC(=O)C3CCN(CC3)CC4=C(C=C(C=C4)F)C(F)(F)F)C5=CC=C(C=C5)OC	1.23
155544137	COC1=CC=C(C=C1)C2=C(SC(=N2)NC(=O)C3CCN(CC3)CC4=CC=CC=C4C(F)(F)F)C5=CC=C(C=C5)OC	0.68
155544388	COC1=CC=C(C=C1)C2=C(SC(=N2)NCC3CCN(CC3)CC4=CC=CC=C4C(F)(F)F)C5=CC=C(C=C5)OC	0.69
155545413	C1CN(CCC1C(=O)NC2=NC(=C(S2)C3=CC=C(C=C3)Cl)C4=CC=C(C=C4)Cl)CC5=CC=C(C=C5)OC(F)(F)F	1.38
155545649	C1CN(CCC1CNC2=NC(=C(S2)C3=CC=C(C=C3)Cl)C4=CC=C(C=C4)Cl)CC5=CC(=CC(=C5)F)F	0.63
155545842	C1CN(CCC1C(=O)NC2=NC(=C(S2)C3=CC=C(C=C3)Cl)C4=CC=C(C=C4)Cl)CC5=C(C=C(C=C5)F)Cl	3.7
155545951	CC1=CC=CC=C1CN2CCC(CC2)CNC3=NC(=C(S3)C4=CC=C(C=C4)Cl)C5=CC=C(C=C5)Cl	0.87
155546416	C1CN(CCC1C(=O)NC2=NC(=C(S2)C3=CC=C(C=C3)Cl)C4=CC=C(C=C4)Cl)CC5=CC(=CC(=C5)F)F	0.64
155547036	CC1=CC=C(C=C1)C2=C(SC(=N2)NCC3CCN(CC3)CC4=CC=CC=C4C(F)(F)F)C5=CC=C(C=C5)C	0.4
155547042	CC1=CC=C(C=C1)C2=C(SC(=N2)NC(=O)C3CCN(CC3)CC4=CC=CC=C4C(F)(F)F)C5=CC=C(C=C5)C	7.57
139600209	CC1=CC=C(C=C1)C2=C(SC(=N2)NCC3CCN(CC3)CC4=CC(=CC(=C4)F)F)C5=CC=C(C=C5)C	0.3
155547375	C1CN(CCC1CNC2=NC(=C(S2)C3=CC=C(C=C3)Cl)C4=CC=C(C=C4)Cl)CC5=C(C=C(C=C5)F)C(F)(F)F	1.24
132941375	CC1=CC=C(C=C1)C2=C(SC(=N2)NC(=O)C3CCN(CC3)CC4=CC(=CC(=C4)F)F)C5=CC=C(C=C5)C	2.5
155547781	CC1=CC=C(C=C1)C2=C(SC(=N2)NC(=O)C3CCN(CC3)CC4=CC=C(C=C4)C#N)C5=CC=C(C=C5)C	1.28
155549491	CC1=CC=C(C=C1)C2=C(SC(=N2)NC(=O)C3CCN(CC3)CC4=CC=C(C=C4)C(F)(F)F)C5=CC=C(C=C5)C	10
155549946	CC1=CC=C(C=C1)CN2CCC(CC2)NC3=NC(=C(S3)C4=CC=C(C=C4)C)C5=CC=C(C=C5)C	1.09
155550463	CC1=CC=C(C=C1)C2=C(SC(=N2)NCC3CCN(CC3)CC4=CC=C(C=C4)F)C5=CC=C(C=C5)C	0.37
155553161	COC1=CC=C(C=C1)C2=C(SC(=N2)NC3CCN(CC3)CC4=CC=C(C=C4)C(F)(F)F)C5=CC=C(C=C5)OC	0.75
155553797	C1CN(CCC1C(=O)NC2=NC(=C(S2)C3=CC=C(C=C3)Cl)C4=CC=C(C=C4)Cl)CC5=CC=CC=C5C#N	1.77
155554864	COC1=CC=C(C=C1)CN2CCC(CC2)NC3=NC(=C(S3)C4=CC=C(C=C4)Cl)C5=CC=C(C=C5)Cl	1.12
155555974	CC1=CC=C(C=C1)C2=C(SC(=N2)NC(=O)C3CCN(CC3)CC4=CC(=CC=C4)F)C5=CC=C(C=C5)C	10
155556231	C1CN(CCC1CNC2=NC(=C(S2)C3=CC=C(C=C3)Cl)C4=CC=C(C=C4)Cl)CC5=C(C=C(C=C5)F)Cl	0.52
155556946	CC1=CC=C(C=C1)CN2CCC(CC2)NC3=NC(=C(S3)C4=CC=C(C=C4)OC)C5=CC=C(C=C5)OC	0.83
132941377	COC1=CC=C(C=C1)C2=C(SC(=N2)NCC3CCN(CC3)CC4=C(C=CC=C4Cl)F)C5=CC=C(C=C5)OC	0.36
155558235	CC1=CC=C(C=C1)C2=C(SC(=N2)NCC3CCN(CC3)CC4=CC=CC=C4C)C5=CC=C(C=C5)C	0.5
155559209	COC1=CC=C(C=C1)CN2CCC(CC2)NC3=NC(=C(S3)C4=CC=C(C=C4)OC)C5=CC=C(C=C5)OC	0.77
155560822	CC1=CC=CC=C1CN2CCC(CC2)C(=O)NC3=NC(=C(S3)C4=CC=C(C=C4)Cl)C5=CC=C(C=C5)Cl	1.1
155562857	CC1=CC=C(C=C1)C2=C(SC(=N2)NC(=O)C3CCN(CC3)CC4=CC=CC=C4C)C5=CC=C(C=C5)C	10
155562879	COC1=CC=C(C=C1)C2=C(SC(=N2)NC(=O)C3CCN(CC3)CC4=CC(=CC=C4)F)C5=CC=C(C=C5)OC	0.57
155563122	CC1=CC=C(C=C1)C2=C(SC(=N2)NC(=O)C3CCN(CC3)CC4=C(C=CC=C4Cl)F)C5=CC=C(C=C5)C	2.88
155563567	CC1=CC=C(C=C1)C2=C(SC(=N2)NC(=O)C3CCN(CC3)CC4=CC=C(C=C4)[N+](=O)[O-])C5=CC=C(C=C5)C	2.32
155563905	C1CN(CCC1NC2=NC(=C(S2)C3=CC=C(C=C3)Cl)C4=CC=C(C=C4)Cl)CC5=CC=CC=C5	1.38
132941376	COC1=CC=C(C=C1)C2=C(SC(=N2)NC(=O)C3CCN(CC3)CC4=C(C=CC=C4Cl)F)C5=CC=C(C=C5)OC	0.41
155564792	CC1=CC=C(C=C1)C2=C(SC(=N2)NC(=O)C3CCN(CC3)CC4=C(C=C(C=C4)F)Cl)C5=CC=C(C=C5)C	10
155566420	COC1=CC=C(C=C1)C2=C(SC(=N2)NC(=O)C3CCN(CC3)CC4=CC=CC=C4C#N)C5=CC=C(C=C5)OC	2.8
155567334	CC1=CC=C(C=C1)CN2CCC(CC2)NC3=NC(=C(S3)C4=CC=C(C=C4)Cl)C5=CC=C(C=C5)Cl	3.19
155568760	C1CN(CCC1C(=O)NC2=NC(=C(S2)C3=CC=C(C=C3)Cl)C4=CC=C(C=C4)Cl)CC5=CC(=CC=C5)F	0.65
155568936	C1CN(CCC1C(=O)NC2=NC(=C(S2)C3=CC=C(C=C3)Cl)C4=CC=C(C=C4)Cl)CC5=CC=CC=C5C(F)(F)F	2.77
155569448	CC1=CC=CC=C1CN2CCC(CC2)C(=O)NC3=NC(=C(S3)C4=CC=C(C=C4)OC)C5=CC=C(C=C5)OC	1.34
155569489	C1CN(CCC1NC2=NC(=C(S2)C3=CC=C(C=C3)Cl)C4=CC=C(C=C4)Cl)CC5=CC=C(C=C5)C#N	1.02
155520031	CC1=C(C=C(C=C1)C2=CN(N=N2)CC3=CC(=CC=C3)Br)C(=O)NCCN4CCOCC4	28.43	1636642
155538846	CC1=C(C=C(C=C1)C2=CN(N=N2)CC3=C(C=C(C=C3)F)F)C(=O)NCCN4CCOCC4	24.43
155539093	CC1=C(C=C(C=C1)C2=CN(N=N2)CC3=CC=C(C=C3)C(F)(F)F)C(=O)NCCN4CCOCC4	27.35
155539690	CC1=CC=C(C=C1)CN2C=C(N=N2)C3=CC(=C(C=C3)C)C(=O)NCCN4CCOCC4	60.12
155540106	CC1=C(C=C(C=C1)C2=CN(N=N2)CC3=CC(=CC=C3)F)C(=O)NCCN4CCOCC4	30.12
155542665	CC1=C(C=C(C=C1)C2=CN(N=N2)CC3=CC=C(C=C3)OC(F)(F)F)C(=O)NCCN4CCOCC4	30.17
155543156	CC1=C(C=C(C=C1)C2=CN(N=N2)CC3=C(C=C(C=C3)F)Cl)C(=O)NCCN4CCOCC4	10.43
155543201	CC1=C(C=C(C=C1)C2=CN(N=N2)CC3=CC(=C(C=C3)F)F)C(=O)NCCN4CCOCC4	15.43
155543669	CC1=C(C=C(C=C1)C2=CN(N=N2)CC3=CC=C(C=C3)S(=O)(=O)N)C(=O)NCCN4CCOCC4	30.33
155544435	CC1=C(C=C(C=C1)C2=CN(N=N2)CC3=CC=C(C=C3)C(=O)OC)C(=O)NCCN4CCOCC4	38.37
155545962	CC1=C(C=C(C=C1)C2=CN(N=N2)CC3=CC=CC=C3Br)C(=O)NCCN4CCOCC4	35.22
155546239	CC1=C(C=C(C=C1)C2=CN(N=N2)CC3=CC(=CC=C3)Cl)C(=O)NCCN4CCOCC4	32.61
155547697	CC1=C(C=C(C=C1)C2=CN(N=N2)C)C(=O)NCCN3CCOCC3	45.23
155548558	CC1=C(C=C(C=C1)C2=CN(N=N2)CC3=CC(=C(C=C3)F)[N+](=O)[O-])C(=O)NCCN4CCOCC4	30.12
155549848	CC1=C(C=C(C=C1)C#C)C(=O)NCCN2CCOCC2	100
155550770	CC1=C(C=C(C=C1)C2=CN(N=N2)CC3=CC=CC4=CC=CC=C43)C(=O)NCCN5CCOCC5	46.15
155551207	CC1=C(C=C(C=C1)C2=CN(N=N2)CC3=CC=CC=C3Cl)C(=O)NCCN4CCOCC4	31.33
155551980	CC1=C(C=C(C=C1)C2=CN(N=N2)CC3=C(C=C(C=C3)F)Br)C(=O)NCCN4CCOCC4	31.43
155553127	CC1=C(C=C(C=C1)C2=CN(N=N2)CC3=C(C=CC(=C3)OC)Br)C(=O)NCCN4CCOCC4	40.78
155553427	CC1=C(C=C(C=C1)C2=CN(N=N2)CC3=CC(=CC(=C3)C)C)C(=O)NCCN4CCOCC4	64.17
155555076	CC1=C(C=C(C=C1)C2=CN(N=N2)CC3=CC=C(C=C3)C#N)C(=O)NCCN4CCOCC4	12.15
155559023	CC1=C(C=C(C=C1)C2=CN(N=N2)CC3=CC=C(C=C3)[N+](=O)[O-])C(=O)NCCN4CCOCC4	20.45
155561383	CC1=C(C=C(C=C1)C2=CN(N=N2)CC3=CC=C(C=C3)Br)C(=O)NCCN4CCOCC4	20.47
155561630	CC1=C(C=C(C=C1)C2=CN(N=N2)CC3=CC4=CC=CC=C4C=C3)C(=O)NCCN5CCOCC5	7.23
155562762	CC1=C(C=C(C=C1)C2=CN(N=N2)CC3=CC=CC=C3F)C(=O)NCCN4CCOCC4	39.34
155563138	CC1=C(C=C(C=C1)C2=CN(N=N2)CC3=C(C=C(C=C3)F)C)C(=O)NCCN4CCOCC4	37.56
155565126	CC1=C(C=C(C=C1)C2=CN(N=N2)CC3=CC=C(C=C3)F)C(=O)NCCN4CCOCC4	21.22
155566597	CC1=C(C=C(C=C1)C2=CN(N=N2)CC3=CC=CC=C3C(F)(F)F)C(=O)NCCN4CCOCC4	34.15
155569257	CC1=C(C=C(C=C1)C2=CN(N=N2)CC3=CC=C(C=C3)/C=C/C(=O)OC)C(=O)NCCN4CCOCC4	44.73
156009950	C1=CC=C(C=C1)C2C(C(NC23C4=CC=CC=C4C5=NC6=CC=CC=C6N=C35)CC7=CN=CN7)[N+](=O)[O-]	11.8	1646341
156010106	CC1=CC(=CC=C1)C2C(C(NC23C4=CC=CC=C4C5=NC6=CC=CC=C6N=C35)CC7=CN=CN7)[N+](=O)[O-]	7.8
156010165	C1=CC=C2C(=C1)C3=NC4=CC=CC=C4N=C3C25C(C(C(N5)CC6=CN=CN6)[N+](=O)[O-])C7=CC=CO7	14.24
156012398	C1=CC=C2C(=C1)C3=NC4=CC=CC=C4N=C3C25C(C(C(N5)CC6=CN=CN6)[N+](=O)[O-])C7=CC=CC=N7	17.04
156013154	COC1=CC=CC(=C1)C2C(C(NC23C4=CC=CC=C4C5=NC6=CC=CC=C6N=C35)CC7=CN=CN7)[N+](=O)[O-]	9.2
156013568	CC1=CC=C(C=C1)C2C(C(NC23C4=CC=CC=C4C5=NC6=CC=CC=C6N=C35)CC7=CN=CN7)[N+](=O)[O-]	2.02
156016231	COC1=CC=CC=C1C2C(C(NC23C4=CC=CC=C4C5=NC6=CC=CC=C6N=C35)CC7=CN=CN7)[N+](=O)[O-]	5.22
156017288	COC1=CC=C(C=C1)C2C(C(NC23C4=CC=CC=C4C5=NC6=CC=CC=C6N=C35)CC7=CN=CN7)[N+](=O)[O-]	2.05
156018359	CC1=CC=CC=C1C2C(C(NC23C4=CC=CC=C4C5=NC6=CC=CC=C6N=C35)CC7=CN=CN7)[N+](=O)[O-]	10.02
156019431	C1=CC=C2C(=C1)C3=NC4=CC=CC=C4N=C3C25C(C(C(N5)CC6=CN=CN6)[N+](=O)[O-])C7=CC=C(C=C7)Cl	18.24
156020043	C1=CC=C2C(=C1)C3=NC4=CC=CC=C4N=C3C25C(C(C(N5)CC6=CN=CN6)[N+](=O)[O-])C7=CC=C(C=C7)Br	16.25
11460348	COC1=CC=C(C=C1)C2CC(=O)OC3=CC(=CC(=C23)O)O	50	1650983
13842402	COC1=CC=C(C=C1)C2CC(=O)OC3=C2C=CC(=C3)O	50
78101616	COC1=C(C=CC(=C1)C2CC(=O)OC3=CC(=CC(=C23)O)O)O	50
78101649	COC1=C(C=CC(=C1)C2CC(=O)OC3=C2C=CC(=C3)O)O	50
156010615	C1=CC(=C(C2=C1C(=CC(=O)O2)C3=CC(=C(C(=C3)O)O)O)O)O	0.025
51347734	COC1=C(C=C(C=C1)C2CC(=O)OC3=C2C=C(C=C3)O)OC	50
156013433	C1=CC(=C(C=C1C2=CC(=O)OC3=C2C=C(C=C3O)O)O)O	7.002
11289976	COC1=C(C=C(C=C1)C2=CC(=O)OC3=CC(=CC(=C23)O)O)OC	7.915
156016259	C1C(C2=C(C(=C(C=C2)O)O)OC1=O)C3=CC(=C(C=C3)O)O	0.283
129685938	C1=CC(=C(C=C1C2=CC(=O)OC3=C2C=CC(=C3)O)O)O	8.857
156016857	COC1=CC=C(C=C1)C2CC(=O)OC3=C2C=C(C=C3O)O	50
155676685	COC1=CC(=CC(=C1OC)OC)C2=CC(=O)OC3=C2C=CC(=C3O)O	0.299
132280908	COC1=C(C=CC(=C1)C2CC(=O)OC3=C2C=CC(=C3O)O)O	10.938
13803350	C1C(C2=C(C=C(C=C2OC1=O)O)O)C3=CC=C(C=C3)O	50
11267048	COC1=C(C=C(C=C1)C2CC(=O)OC3=CC(=CC(=C23)O)O)OC	50
53233419	COC1=C(C=C(C=C1)C2=CC(=O)OC3=C2C=CC(=C3O)O)OC	0.052
12026495	COC1=CC=C(C=C1)C2CC(=O)OC3=C2C=CC(=C3O)O	21.629
141463557	C1=CC(=CC=C1C2=CC(=O)OC3=C2C=CC(=C3O)O)O	9.454
156021662	COC1=C(C=C(C=C1)C2CC(=O)OC3=C2C=C(C=C3O)O)OC	50
85706708	C1=CC(=C(C=C1C2=CC(=O)OC3=C2C=CC(=C3O)O)O)O	7.048
10340599	CCOC(=O)C1=C(OC2=NC3=C(CCCC3)C(=C2C1C4=CC=C(C=C4)OC)N)C	0.87	1653238
6918662	CCOC(=O)C1=C(N=C2C(=C1C3=CC=CC=C3)C(=C4CCCCC4=N2)N)C	0.82
44445176	CCOC(=O)C1=C(N=C2C(=C1C3=CC(=CC=C3)OC)C(=C4CCCCC4=N2)N)C	1.2
44445177	CCOC(=O)C1=C(N=C2C(=C1C3=CC(=C(C=C3)OC)OC)C(=C4CCCCC4=N2)N)C	1.3
10091114	CCOC(=O)C1=C(N=C2C(=C1C3=CC=C(C=C3)F)C(=C4CCCCC4=N2)N)C	0.7
44445178	CCOC(=O)C1=C(N=C2C(=C1C3=CC=C(C=C3)F)C(=C4CCCCCC4=N2)N)C	5.4
44445179	CCOC(=O)C1=C(N=C2C(=C1C3=CC=C(C=C3)Cl)C(=C4CCCCC4=N2)N)C	1.3
44445180	CCOC(=O)C1=C(N=C2C(=C1C3=CC(=CC=C3)[N+](=O)[O-])C(=C4CCCCC4=N2)N)C	0.9
44445181	CCOC(=O)C1=C(N=C2C(=C1C3=CC(=C(C=C3)OC)OC)C(=C4CCCCCC4=N2)N)C	6.4
44445182	CC1=C(C(=C2C(=C3CCCCC3=NC2=N1)N)C4=CC=CC=C4)C(=O)OC(C)C	1.2
76311546	CCOC(=O)C1=C(N=C2C(=C1C3=CC=C(C=C3)Cl)C(=C4CCCCCC4=N2)N)C	19
76317965	COC1=CC(=CC(=C1OC)OC)C2C3=C(C=C(C=C3)O)OC4=NC5=C(CCCC5)C(=C24)N	0.041
76318775	CCOC(=O)C1=C(N=C2C(=C1C3=CC=CC=C3)C(=C4CCCCCCC4=N2)N)C	17
76326039	CCOC(=O)C1=C(N=C2C(=C1C3=CC=C(C=C3)C)C(=C4CCCCCC4=N2)N)C	13
76326040	CCOC(=O)C1=C(N=C2C(=C1C3=CC=CC=C3OC)C(=C4CCCCCC4=N2)N)C	22
76333292	CCOC(=O)C1=C(N=C2C(=C1C3=CC=C(C=C3)OC)C(=C4CCCCCCC4=N2)N)C	17
156012588	CCOC(=O)C1=C(N=C2C(=C1C3=CC=C(C=C3)[N+](=O)[O-])C(=C4CCCCCC4=N2)N)C	14
44321831	C1=CC=C(C=C1)C2=NC3=CC=CC=C3C(=C2)NCCCO	10	1653673
11044132	COC1=CC(=NC2=CC=CC=C21)C3=CC4=C(C=C3)OCO4	36.3
73050869	C1COCCN1CCCNC2=CC(=NC3=CC=CC=C32)C4=CC=CC=C4	10
73050879	C1CCN(CC1)CCCNC2=CC(=NC3=CC=CC=C32)C4=CC=CC=C4	10
156009557	C1OC2=C(O1)C=C(C=C2)C3=NC4=CC=CC=C4C(=C3)NCCCO	4.23
156009765	C1COCCN1CCCNC2=CC(=NC3=CC=CC=C32)C4=CC5=C(C=C4)OCO5	3.22
156011608	C1=CC=C(C=C1)C2=NC3=CC=CC=C3C(=C2)NCCCCCCO	6.22
156013977	CCCCNC1=CC(=NC2=CC=CC=C21)C3=CC4=C(C=C3)OCO4	4.8
3438772	C1CCN(C1)C2=CC(=NC3=CC=CC=C32)C4=CC=CC=C4	3.71
68607943	C1=CC=C(C=C1)C2=NC3=CC=CC=C3C(=C2)NCCCCO	9.85
156016833	C1OC2=C(O1)C=C(C=C2)C3=NC4=CC=CC=C4C(=C3)NCCCCO	4.26
156016942	C1CCN(CC1)C2=CC(=NC3=CC=CC=C32)C4=CC5=C(C=C4)OCO5	10
156017139	C1CCN(CC1)CCCNC2=CC(=NC3=CC=CC=C32)C4=CC5=C(C=C4)OCO5	4.78
156017275	C1CCN(C1)C2=CC(=NC3=CC=CC=C32)C4=CC5=C(C=C4)OCO5	0.72
156019296	C1OC2=C(O1)C=C(C=C2)C3=NC4=CC=CC=C4C(=C3)NCCCCCCO	4.32
443028	COC1=CC(=CC(=C1OC)OC)[C@@H]2[C@H]3CO[C@@H]([C@H]3CO2)C4=CC(=C(C(=C4)OC)OC)OC	0.616	1657516
169234	COC1=C(C=C(C=C1)[C@@H]2[C@H]3CO[C@@H]([C@H]3CO2)C4=CC(=C(C(=C4)OC)OC)OC)OC	0.903
342737	COC1=CC(=CC2=C1OCO2)[C@@H]3[C@H]4CO[C@@H]([C@H]4CO3)C5=CC(=C(C(=C5)OC)OC)OC	0.46
10992991	COC1=C(C=C(C=C1)[C@@H]2[C@@H]3[C@@H]([C@H](OC3=O)C4=CC5=C(C=C4)OCO5)C(=O)O2)OC	0.158
156010662	COC1=C(C=C(C=C1)[C@@H]2[C@@H]3[C@@H]([C@H](O[C@H]3O)C4=CC(=C(C=C4)OC)OC)C(=O)O2)OC	0.028
156011061	COC1=C(C=C(C=C1)[C@@H]2[C@@H]3[C@H](CO2)[C@H](OC3=O)C4=CC5=C(C=C4)OCO5)OC	2.229
156014400	COC1=C(C=C(C=C1)[C@@H]2[C@@H]3[C@@H]([C@H](OC3=O)C4=CC5=C(C(=C4)OC)OCO5)[C@@H](O2)O)OC	0.003
92975261	COC1=C(C=C(C=C1)[C@@H]([C@@H](C(=O)O)N)O)OC	0.001
441593	CO[C@H]1C[C@H]2[C@@]3(C=C1)[C@H](CN2CC4=CC5=C(C=C34)OCO5)O	100	1657594
156009658	CC(=O)O[C@@H]1CN2CC3=C(C4=C(C=C3[C@]15[C@@H]2C[C@H](C=C5)OC)OCO4)OC	100
156009755	CO[C@@H]1C[C@H]2[C@]3(C=C1)[C@@H](CN2CC4=C(C5=C(C=C34)OCO5)OC)OC(=O)C6=CC=CC=C6[N+](=O)[O-]	54
156011100	CO[C@@H]1C[C@H]2[C@]3(C=C1)[C@@H](CN2CC4=C(C5=C(C=C34)OCO5)OC)OC(=O)C6=CC=CC=C6	100
156011130	CO[C@@H]1C[C@H]2[C@]3(C=C1)[C@@H](CN2CC4=C(C5=C(C=C34)OCO5)OC)OC(=O)C6=CC=CO6	100
156011454	CO[C@@H]1C[C@H]2[C@]3(C=C1)[C@@H](CN2CC4=C(C5=C(C=C34)OCO5)OC)OC(=O)C6=CC7=CC=CC=C7C=C6	100
156012574	CO[C@@H]1C[C@H]2[C@]3(C=C1)[C@@H](CN2CC4=C(C5=C(C=C34)OCO5)OC)OC(=O)C6=CC=C(C=C6)OC	100
156012731	CC1=CC=C(C=C1)C(=O)O[C@@H]2CN3CC4=C(C5=C(C=C4[C@]26[C@@H]3C[C@H](C=C6)OC)OCO5)OC	100
156012855	CC(C)C(=O)O[C@@H]1CN2CC3=C(C4=C(C=C3[C@]15[C@@H]2C[C@H](C=C5)OC)OCO4)OC	100
156014267	CO[C@@H]1C[C@H]2[C@]3(C=C1)[C@@H](CN2CC4=C(C5=C(C=C34)OCO5)OC)OC(=O)C6=CC(=CC=C6)OC	100
156015164	CC1=CC(=CC=C1)C(=O)O[C@@H]2CN3CC4=C(C5=C(C=C4[C@]26[C@@H]3C[C@H](C=C6)OC)OCO5)OC	100
156015616	CC1=CC=CC=C1C(=O)O[C@@H]2CN3CC4=C(C5=C(C=C4[C@]26[C@@H]3C[C@H](C=C6)OC)OCO5)OC	55
156017079	CO[C@@H]1C[C@H]2[C@]3(C=C1)[C@@H](CN2CC4=C(C5=C(C=C34)OCO5)OC)OC(=O)C6=CC(=C(C=C6)OC)OC	100
156017651	CO[C@@H]1C[C@H]2[C@]3(C=C1)[C@@H](CN2CC4=C(C5=C(C=C34)OCO5)OC)OC(=O)C6=COC=C6	100
156017827	CCC(=O)O[C@@H]1CN2CC3=C(C4=C(C=C3[C@]15[C@@H]2C[C@H](C=C5)OC)OCO4)OC	100
156018630	CCCCC(=O)O[C@@H]1CN2CC3=C(C4=C(C=C3[C@]15[C@@H]2C[C@H](C=C5)OC)OCO4)OC	100
156018929	CO[C@@H]1C[C@H]2[C@]3(C=C1)[C@@H](CN2CC4=C(C5=C(C=C34)OCO5)OC)OC(=O)C6=CC=CC=C6OC	100
156020007	CCOC1=CC(=CC(=C1)C(=O)O[C@@H]2CN3CC4=C(C5=C(C=C4[C@]26[C@@H]3C[C@H](C=C6)OC)OCO5)OC)OCC	100
156020946	CO[C@@H]1C[C@H]2[C@]3(C=C1)[C@@H](CN2CC4=C(C5=C(C=C34)OCO5)OC)OC(=O)C6=CC=CC7=CC=CC=C76	100
156021353	CO[C@@H]1C[C@H]2[C@]3(C=C1)[C@@H](CN2CC4=C(C5=C(C=C34)OCO5)OC)OC(=O)C6=CC(=CC=C6)[N+](=O)[O-]	48
156021926	CO[C@@H]1C[C@H]2[C@]3(C=C1)[C@@H](CN2CC4=C(C5=C(C=C34)OCO5)OC)OC(=O)C6=CC=C(C=C6)[N+](=O)[O-]	100
156022058	CO[C@@H]1C[C@H]2[C@]3(C=C1)[C@@H](CN2CC4=C(C5=C(C=C34)OCO5)OC)O	100
854026	C/C=C/1\[C@@H]2CC3=C([C@]1(CC(=C2)C)N)C=CC(=O)N3	5.17	1666849
156011412	COC1=CC(=CC(=C1OC)OC)CC(=O)NC2=NC=C(S2)C3=CC=C(C=C3)OCCCN4CCCC4	7.84
156012353	COC1=C(C=C(C=C1)CC(=O)NC2=NC=C(S2)C3=CC=C(C=C3)OCCCCSC4=CC=NC=C4)OC	5.5
156013546	COC1=C(C=C(C=C1)CC(=O)NC2=NC=C(S2)C3=CC=C(C=C3)OCCCN4CCCC4)OC	6.51
156013833	COC1=C(C=C(C=C1)C(=O)NC2=NC=C(S2)C3=CC=C(C=C3)OCCCN4CCCC4)OC	39.3
156015781	COC1=CC=C(C=C1)CC(=O)NC2=NC=C(S2)C3=CC=C(C=C3)OCCCN4CCCC4	37.3
156017742	COC1=C(C=C(C=C1)CC(=O)NC2=NC=C(S2)C3=CC=C(C=C3)OCCCCCN4CCCC4)OC	3.34
156017756	COC1=C(C=C(C=C1)CC(=O)NC2=NC=C(S2)C3=CC=C(C=C3)OCCCCN4CCN(CC4)CC5=CC=CC=C5)OC	5.75
156019226	COC1=C(C=C(C=C1)CC(=O)NC2=NC=C(S2)C3=CC=C(C=C3)OCCCCNC4CCN(CC4)CC5=CC=CC=C5)OC	4.24
156019874	COC1=C(C=C(C=C1)CC(=O)NC2=NC=C(S2)C3=CC=C(C=C3)OCCN4CCCC4)OC	6.31
156020218	COC1=C(C=C(C=C1)CC(=O)NC2=NC=C(S2)C3=CC=C(C=C3)OCCCCN4CCCC4)OC	0.66
156022269	COC1=C(C=C(C=C1)CC(=O)NC2=NC=C(S2)C3=CC=C(C=C3)OCCCCN4CCCCC4)OC	0.95
1232088	C1CC2=C(C(C3=C(N2)CCCC3=O)C4=CC(=C(C=C4)OCC5=CC(=CC=C5)F)Br)C(=O)C1	100	1667722
1327505	CN1C2=C(C(C3=C1CCCC3=O)C4=CC(=C(C=C4)OCC5=CC=C(C=C5)F)OC)C(=O)CCC2	100
1326347	CN1C2=C(C(C3=C1CCCC3=O)C4=CC(=C(C=C4)OCC5=CC=C(C=C5)Cl)Cl)C(=O)CCC2	100
1022997	CCOC1=C(C=CC(=C1)C2C3=C(CCCC3=O)NC4=C2C(=O)CCC4)OCC5=CC=CC=C5	100
1081255	COC1=C(C=CC(=C1)C2C3=C(CCCC3=O)NC4=C2C(=O)CCC4)OCC5=CC=C(C=C5)F	100
3569420	C1CC2=C(C(C3=C(N2)CCCC3=O)C4=CC=C(C=C4)OCC5=CC=CC=C5)C(=O)C1	100
2921293	C1CC2=C(C(C3=C(N2)CCCC3=O)C4=CC(=C(C=C4)OCC5=CC=CC=C5)Br)C(=O)C1	100
2921250	CC1=CC=C(C=C1)S(=O)(=O)OC2=C(C=C(C=C2)C3C4=C(CCCC4=O)NC5=C3C(=O)CCC5)OC	100
162644888	C1CN(CCN1C2=CC=CC=N2)C(=O)N/N=C/C3=CC=C(C=C3)Cl	3.42	1673636
162645735	C1CN(CCN1C2=CC=CC=N2)C(=O)N/N=C/C3=CC=C(C=C3)[N+](=O)[O-]	1.16
162645976	C1CN(CCN1C2=CC=CC=N2)C(=O)N/N=C/C3=CC=CC=C3	3.62
162646154	CC1=CC=C(C=C1)C2=NN=C(O2)N3CCN(CC3)C4=CC=CC=N4	1.02
162646995	COC1=CC=CC(=C1OC)C2=NN=C(O2)N3CCN(CC3)C4=CC=CC=N4	1.19
162647442	COC1=CC(=CC(=C1OC)OC)C2=NN=C(O2)N3CCN(CC3)C4=CC=CC=N4	0.222
162647478	C1CN(CCN1C2=CC=CC=N2)C3=NN=C(O3)C4=CC=C(C=C4)O	1.18
162649027	C1CN(CCN1C2=CC=CC=N2)C3=NN=C(O3)C4=CC=CC=C4	0.341
162649908	C1CN(CCN1C2=CC=CC=N2)C(=O)N/N=C/C3=CC=C(C=C3)C(F)(F)F	1.32
162650573	C1CN(CCN1C2=CC=CC=N2)C(=O)N/N=C/C3=CC=C(C=C3)Br	0.489
162652557	CC1=CC(=CC=C1)C2=NN=C(O2)N3CCN(CC3)C4=CC=CC=N4	5.24
162654477	C1CN(CCN1C2=CC=CC=N2)C3=NN=C(O3)C4=CC=C(C=C4)[N+](=O)[O-]	0.219
162655296	C1CN(CCN1C2=CC=CC=N2)C(=O)N/N=C/C3=C(C=C(C=C3)O)O	4.68
162656066	C1CN(CCN1C2=CC=CC=N2)C3=NN=C(O3)C4=CC=C(C=C4)Cl	0.102
162656943	C1CN(CCN1C2=CC=CC=N2)C(=O)N/N=C/C3=CC=CC=C3O	10
162657748	C1CN(CCN1C2=CC=CC=N2)C3=NN=C(O3)C4=C(C=C(C=C4)F)F	0.054
162659423	C1CN(CCN1C2=CC=CC=N2)C3=NN=C(O3)C4=C(C=C(C=C4)O)O	1.34
162659720	C1CN(CCN1C2=CC=CC=N2)C3=NN=C(O3)C4=CC=C(C=C4)F	0.136
162660065	CC1=CC(=CC=C1)/C=N/NC(=O)N2CCN(CC2)C3=CC=CC=N3	10
162660499	C1CN(CCN1C2=CC=CC=N2)C(=O)N/N=C/C3=C(C=C(C=C3)F)F	0.682
162660949	C1CN(CCN1C2=CC=CC=N2)C3=NN=C(O3)C4=CC=C(C=C4)C(F)(F)F	0.182
162662842	C1CN(CCN1C2=CC=CC=N2)C3=NN=C(O3)C4=CC=C(C=C4)Br	0.074
162664050	C1CN(CCN1C2=CC=CC=N2)C(=O)N/N=C/C3=CC=C(C=C3)OC(F)(F)F	2.91
162664601	C1CN(CCN1C2=CC=CC=N2)C3=NN=C(O3)C4=CC=CC=C4O	1.23
162668601	C1CN(CCN1C2=CC=CC=N2)C(=O)N/N=C/C3=CC=C(C=C3)F	1.87
162672169	C1CN(CCN1C2=CC=CC=N2)C(=O)N/N=C/C3=CC=C(C=C3)O	4.81
162673402	COC1=CC=CC(=C1OC)/C=N/NC(=O)N2CCN(CC2)C3=CC=CC=N3	10
162673871	C1CN(CCN1C2=CC=CC=N2)C3=NN=C(O3)C4=CC=C(C=C4)OC(F)(F)F	0.089
162675182	CC1=CC=C(C=C1)/C=N/NC(=O)N2CCN(CC2)C3=CC=CC=N3	4.78
162676580	COC1=CC(=CC(=C1OC)OC)/C=N/NC(=O)N2CCN(CC2)C3=CC=CC=N3	5.69
162645246	C1=CC=C(C=C1)CNC2=NC=NC3=C2C=C(C=C3)OCC4=CN(N=N4)C5=CC(=CC=C5)[N+](=O)[O-]	1.1	1674780
162645565	CN1CCN(CC1)C2=NC=NC3=C2C=C(C=C3)OCC4=CN(N=N4)C5=CC(=CC=C5)[N+](=O)[O-]	15.79
162645695	CN1CCN(CC1)C2=NC=NC3=C2C=C(C=C3)OCC4=CN(N=N4)C5=CC=CC=C5[N+](=O)[O-]	37.38
162646063	C#CCOC1=CC2=C(C=C1)N=CN=C2NCC3=CC=CC=C3	47.73
162646819	CN1CCN(CC1)C2=NC=NC3=C2C=C(C=C3)OCC#C	83.9
162651624	C1=CC(=CC(=C1)[N+](=O)[O-])NC2=NC=NC3=C2C=C(C=C3)OCC4=CN(N=N4)C5=CC=C(C=C5)[N+](=O)[O-]	200
162653525	C#CCOC1=CC2=C(C=C1)N=CN=C2NC3=CC(=CC=C3)[N+](=O)[O-]	200
162654075	C1=CC=C(C=C1)CNC2=NC=NC3=C2C=C(C=C3)OCC4=CN(N=N4)C5=CC(=C(C=C5)C(F)(F)F)C#N	200
162655495	C1=CC=C(C=C1)CNC2=NC=NC3=C2C=C(C=C3)OCC4=CN(N=N4)C5=CC=C(C=C5)[N+](=O)[O-]	200
162664828	C1=CC=C(C=C1)CNC2=NC=NC3=C2C=C(C=C3)OCC4=CN(N=N4)C5=CC=CC=C5[N+](=O)[O-]	0.23
162667191	C1=CC(=CC(=C1)[N+](=O)[O-])NC2=NC=NC3=C2C=C(C=C3)OCC4=CN(N=N4)C5=CC(=CC=C5)[N+](=O)[O-]	200
162667725	C1=CC(=CC(=C1)[N+](=O)[O-])NC2=NC=NC3=C2C=C(C=C3)OCC4=CN(N=N4)C5=CC(=C(C=C5)C(F)(F)F)C#N	200
162670810	CN1CCN(CC1)C2=NC=NC3=C2C=C(C=C3)OCC4=CN(N=N4)C5=CC=C(C=C5)[N+](=O)[O-]	200
162676119	CN1CCN(CC1)C2=NC=NC3=C2C=C(C=C3)OCC4=CN(N=N4)C5=CC(=C(C=C5)C(F)(F)F)C#N	200
162676437	C1=CC=C(C(=C1)N2C=C(N=N2)COC3=CC4=C(C=C3)N=CN=C4NC5=CC(=CC=C5)[N+](=O)[O-])[N+](=O)[O-]	2.06
162652771	COC1=CC2=C(C=C1)NC=C2CCNC(=O)CN(CCCCCCNC3=C4CCCCC4=NC5=C3C=C(C=C5)OC)C(=O)CCCC[C@@H]6CCSS6	0.01602	1686234
162655191	COC1=CC2=C(C=C1)NC=C2CCNC(=O)CN(CCCCCCCCNC3=C4CCCCC4=NC5=C3C=C(C=C5)OC)C(=O)CCCC[C@@H]6CCSS6	0.01484
162657382	COC1=CC2=C(C=C1)NC=C2CCNC(=O)CN(CCCCCCCCNC3=C4CCCCC4=NC5=CC=CC=C53)C(=O)/C=C/C6=CC(=C(C=C6)O)OC	0.01394
162659994	COC1=CC2=C(C=C1)NC=C2CCNC(=O)CN(CCCCCCCCNC3=C4CCCCC4=NC5=CC=CC=C53)C(=O)CCCC[C@@H]6CCSS6	0.00362
162660127	COC1=CC2=C(C=C1)NC=C2CCNC(=O)CN(CCCCCCCCNC3=C4CCCCC4=NC5=C3C=C(C=C5)OC)C(=O)/C=C/C6=CC(=C(C=C6)O)OC	0.02966
162660508	COC1=CC2=C(C=C1)NC=C2CCNC(=O)CN(CCCCCCCNC3=C4CCCCC4=NC5=C3C=C(C=C5)OC)C(=O)CCCC[C@@H]6CCSS6	0.00756
162665572	COC1=CC2=C(C=C1)NC=C2CCNC(=O)CN(CCCCCCCNC3=C4CCCCC4=NC5=C3C=C(C=C5)OC)C(=O)/C=C/C6=CC(=C(C=C6)O)OC	0.00837
162669612	COC1=CC2=C(C=C1)NC=C2CCNC(=O)CN(CCCCCCNC3=C4CCCCC4=NC5=C3C=C(C=C5)OC)C(=O)/C=C/C6=CC(=C(C=C6)O)OC	0.0178
445858	COC1=C(C=CC(=C1)/C=C/C(=O)O)O	100	1691671
162643036	CCN(C)C(=O)OC1=CC=C(C=C1)/C=C/C(=O)N2CCC3=CC=CC=C3C2	6.8
162643531	CCN(C)C(=O)OC1=CC=C(C=C1)/C=C/C(=O)N2CCC(CC2)CC3=CC=CC=C3	27.1
162644642	CCN(CC)C(=O)OC1=C(C=C(C=C1)/C=C/C(=O)N2CCN(CC2)CC3=CC=CC=C3)OC	16.8
162645908	CN(C(=O)OC1=C(C=C(C=C1)/C=C/C(=O)N2CCC3=CC=CC=C3C2)OC)OC	12.3
162647681	COC1=C(C=CC(=C1)/C=C/C(=O)N2CCC3=CC=CC=C3C2)OC(=O)N(C4=CC=CC=C4)C5=CC=CC=C5	30.5
162649275	CN(C)C(=O)OC1=C(C=C(C=C1)/C=C/C(=O)N2CCCCC2)OC	9.1
162650617	CCN(C)C(=O)OC1=C(C=C(C=C1)/C=C/C(=O)N2CCCCC2)OC	10.7
162650835	CCN(C)C(=O)OC1=CC=C(C=C1)/C=C/C(=O)N2CCN(CC2)CC3=CC=CC=C3	14.8
162655415	COC1=C(C=CC(=C1)/C=C/C(=O)N2CCCCC2)OC(=O)N(C3=CC=CC=C3)C4=CC=CC=C4	27.2
162655617	CN(C)C(=O)OC1=C(C=C(C=C1)/C=C/C(=O)N2CCN(CC2)CC3=CC=CC=C3)OC	23.5
162658406	CN(C)C(=O)OC1=C(C=C(C=C1)/C=C/C(=O)N2CCC3=CC=CC=C3C2)OC	17.9
162658496	COC1=C(C=CC(=C1)/C=C/C(=O)N2CCC(CC2)CC3=CC=CC=C3)OC(=O)N(C4=CC=CC=C4)C5=CC=CC=C5	32.1
162659021	CCN(CC)C(=O)OC1=C(C=C(C=C1)/C=C/C(=O)N2CCC(CC2)CC3=CC=CC=C3)OC	19.7
162659467	COC1=C(C=CC(=C1)/C=C/C(=O)N2CCN(CC2)CC3=CC=CC=C3)OC(=O)N(C4=CC=CC=C4)C5=CC=CC=C5	28.7
162659640	CCN(CC1=CC=CC=C1)C(=O)/C=C/C2=CC(=C(C=C2)OC(=O)N(C3=CC=CC=C3)C4=CC=CC=C4)OC	28.1
162663361	CCN(CC)C(=O)OC1=C(C=C(C=C1)/C=C/C(=O)N2CCC3=CC=CC=C3C2)OC	15.7
162667053	CCN(C)C(=O)OC1=C(C=C(C=C1)/C=C/C(=O)N2CCC(CC2)CC3=CC=CC=C3)OC	17.3
162670842	CN(C)C(=O)OC1=C(C=C(C=C1)/C=C/C(=O)N2CCC(CC2)CC3=CC=CC=C3)OC	16.6
162670885	CCN(C)C(=O)OC1=C(C=C(C=C1)/C=C/C(=O)N2CCC3=CC=CC=C3C2)OC	10.6
162671264	CCN(CC)C(=O)/C=C/C1=CC(=C(C=C1)OC(=O)N(C)C)OC	13.1
162677381	CCN(C)C(=O)OC1=C(C=C(C=C1)/C=C/C(=O)N(CC)CC2=CC=CC=C2)OC	20.7
156165712	C1CC1C(=O)NC2=NC=CC(=C2)C3=NC(=C(S3)C(=O)N)OCCCC4CCN(CC4)CC5=CC(=CC=C5)F	3	1693558
149889832	CNC(=O)C1=C(N=C(S1)C2=CC(=NC=C2)NC(=O)C3CC3)OCC4CCN(CC4)CC5=CC(=C(C=C5)F)F	80
156165679	C1CC1C(=O)NC2=NC=CC(=C2)C3=NC(=C(S3)C(=O)N)OCCC4CCN(CC4)CC5=CC=CC=C5Cl	3.7
150598528	CNC(=O)C1=C(N=C(S1)C2=CC(=NC=C2)NC(=O)C3CC3)OCC4CCN(CC4)CC5=CC(=C(C=C5)Cl)Cl	97
156165678	C1CC1C(=O)NC2=NC=CC(=C2)C3=NC(=C(S3)C(=O)N)OCCCC4CCN(CC4)CC5=CC=C(C=C5)F	0.31
151300539	CNC(=O)C1=C(N=C(S1)C2=CC(=NC=C2)NC(=O)C3CC3)OCC4CCN(CC4)CC5=CC=CC=C5	8
156165685	C1CC1C(=O)NC2=NC=CC(=C2)C3=NC(=C(S3)C(=O)N)OCCCC4CCN(CC4)CC5=CC=CC=C5F	1.32
156156032	C1CC1C(=O)NC2=NC=CC(=C2)C3=NC(=C(S3)C(=O)N)OCCC4CCN(CC4)CC5=CC=CC=N5	6.6
151506914	CNC(=O)C1=C(N=C(S1)C2=CC(=NC=C2)NC(=O)C3CC3)OC4CCN(CC4)CC5=CC=CC=C5	73
149754000	CNC(=O)C1=C(N=C(S1)C2=CC(=NC=C2)NC(=O)C3CC3)OCC4CCN(CC4)CC5=CC=CC=C5F	9
156156036	C1CC1C(=O)NC2=NC=CC(=C2)C3=NC(=C(S3)C(=O)N)OCC4CCN(CC4)CC5=CC=CC=C5	1.5
156156030	C1CC1C(=O)NC2=NC=CC(=C2)C3=NC(=C(S3)C(=O)N)OCCC4CCN(CC4)CC5=C(C=CC=C5F)F	19.5
162655552	C1CC1C(=O)NC2=NC=CC(=C2)C3=NC(=C(S3)C(=O)N)OCCC4CCN(CC4)CC5=CC(=C(C=C5)F)F	42.8
156165710	C1CC1C(=O)NC2=NC=CC(=C2)C3=NC(=C(S3)C(=O)N)OCCC4CCN(CC4)CC5=CC=CC=C5F	7.8
156165653	C1CC1C(=O)NC2=NC=CC(=C2)C3=NC(=C(S3)C(=O)N)OCCC4CCN(CC4)CC5=CC=C(C=C5)F	4.5
152051452	CNC(=O)C1=C(N=C(S1)C2=CC(=NC=C2)NC(=O)C3CC3)OCC4CCN(CC4)CC5=CC(=CC=C5)Br	394
162668483	C1CC1C(=O)NC2=NC=CC(=C2)C3=NC(=C(S3)C(=O)N)O	1000
149778758	CNC(=O)C1=C(N=C(S1)C2=CC(=NC=C2)NC(=O)C3CC3)OCC4CCN(CC4)CC5=CC=C(C=C5)Cl	82
153528417	CNC(=O)C1=C(N=C(S1)C2=CC(=NC=C2)NC(=O)C3CC3)OCC4CCN(CC4)CC5=CC(=CC=C5)[N+](=O)[O-]	6
151162345	CNC(=O)C1=C(N=C(S1)C2=CC(=NC=C2)NC(=O)C3CC3)OCC4CCN(CC4)CC5=CC=C(C=C5)Br	1000
156165713	C1CC1C(=O)NC2=NC=CC(=C2)C3=NC(=C(S3)C(=O)N)OCCCC4CCN(CC4)CC5=CC=CC=C5	0.38
162673099	C1CC1C(=O)NC2=NC=CC(=C2)C3=NC(=C(S3)C(=O)N)OCCC4CCN(CC4)CC5=CC(=CC=C5)F	4.7
156156034	C1CC1C(=O)NC2=NC=CC(=C2)C3=NC(=C(S3)C(=O)N)OCCC4CCN(CC4)CC5=CC=CC=C5	0.73
162642987	CN(C)C(=O)OC1=CC=CC=C1/C=N/NC(=O)C2=CC(=CC=C2)O	100	1694233
162645178	CN(C)C(=O)OC1=C(C=C(C=C1)/C=N/NC(=O)C2=CC(=C(C=C2)O)OC)OC	100
162646116	CN(C)C(=O)OC1=C(C=C(C=C1)/C=N/NC(=O)C2=CC=C(C=C2)O)OC	100
162647937	CN(C)C(=O)OC1=C(C=C(C=C1)/C=N/NC(=O)C2=CC(=C(C=C2)OC)OC)OC	100
162648347	CN(C)C(=O)OC1=CC=CC=C1/C=N/NC(=O)C2=CC=C(C=C2)O	100
162648762	CN(C)C(=O)OC1=CC=C(C=C1)/C=N/NC(=O)C2=CC(=C(C=C2)OC)OC	100
162650569	CN(C)C(=O)OC1=C(C=C(C=C1)/C=N/NC(=O)C2=CC(=CC=C2)O)OC	100
162655092	CN(C)C(=O)OC1=CC=C(C=C1)/C=N/NC(=O)C2=CC(=C(C=C2)O)OC	100
162655283	CN(C)C(=O)OC1=CC=C(C=C1)/C=N/NC(=O)C2=CC=C(C=C2)O	100
162660783	CN(C)C(=O)OC1=CC=CC=C1/C=N/NC(=O)C2=CC(=C(C=C2)O)OC	100
162665234	CN(C)C(=O)OC1=CC=C(C=C1)/C=N/NC(=O)C2=CC(=CC=C2)O	100
162676131	CN(C)C(=O)OC1=CC=CC=C1/C=N/NC(=O)C2=CC(=C(C=C2)OC)OC	100
145993120	C1CN(CCC1CCNC(=O)C2=CC(=O)C3=CC=CC=C3O2)CC4=CC=CC=C4	0.31	1694233
162645600	COC1=CC2=C(C=C1)OC=C(C2=O)C(=O)NC3CCN(CC3)CC4=CC=CC=C4	10.14
162652057	C1CN(CCC1NC(=O)C2=COC3=C(C2=O)C=C(C=C3)Br)CC4=CC=CC=C4	1.57
162654822	C1CN(CCC1CCNC(=O)C2=COC3=CC=CC=C3C2=O)CC4=CC=CC=C4	0.069
162655555	CC1=CC2=C(C=C1)OC=C(C2=O)C(=O)NCCC3CCN(CC3)CC4=CC=CC=C4	0.11
162656181	C1CN(CCC1NC(=O)C2=COC3=C(C2=O)C=CC(=C3)Br)CC4=CC=CC=C4	9.23
26691366	C1CN(CCC1NC(=O)C2=CC(=O)C3=CC=CC=C3O2)CC4=CC=CC=C4	5.69
162658550	C1CN(CCC1NC(=O)C2=COC3=C(C2=O)C=C(C=C3)OCC4=CC=CC=C4)CC5=CC=CC=C5	1.85
162659546	C1CN(CCC1CCNC(=O)C2=COC3=C(C2=O)C=C(C=C3)Br)CC4=CC=CC=C4	0.104
162660163	C1CN(CCC1CCNC(=O)C2=COC3=C(C2=O)C=C(C=C3)OCC4=CC=CC=C4)CC5=CC=CC=C5	0.37
162664676	COC1=CC2=C(C=C1)C(=O)C(=CO2)C(=O)NC3CCN(CC3)CC4=CC=CC=C4	1.58
162670663	C1CN(CCC1NC(=O)C2=COC3=CC=CC=C3C2=O)CC4=CC=CC=C4	2.96
162672332	CC1=CC2=C(C=C1)OC=C(C2=O)C(=O)NC3CCN(CC3)CC4=CC=CC=C4	1.74
162673396	COC1=CC2=C(C=C1)C(=O)C(=CO2)C(=O)NCCC3CCN(CC3)CC4=CC=CC=C4	0.145
162674764	C1CN(CCC1CCNC(=O)C2=COC3=C(C2=O)C=CC(=C3)Br)CC4=CC=CC=C4	0.154
162675988	COC1=CC2=C(C=C1)OC=C(C2=O)C(=O)NCCC3CCN(CC3)CC4=CC=CC=C4	0.033
43714655	C1CN(CC1NCC2=CC=CC=C2O)CC3=CC=CC=C3	2.258	1698411
43221362	C1CN(CC1NCC2=CC=C(C=C2)Br)CC3=CC=CC=C3	0.133
162648138	C1CN(CC1N=CC2=C(C=C(C=C2)F)F)CC3=CC=CC=C3	0.965
162648871	COC1=CC(=CC(=C1OC)OC)C=NC2CCN(C2)CC3=CC=CC=C3	7.793
162649949	COC1=CC=CC(=C1OC)CNC2CCN(C2)CC3=CC=CC=C3	4.383
43085117	C1CN(CC1NCC2=CC=C(C=C2)F)CC3=CC=CC=C3	0.149
162652477	C1CN(CC1NCC2=C(C=C(C=C2)F)F)CC3=CC=CC=C3	0.069
162654263	C1CN(CC1N=CC2=CC=C(C=C2)O)CC3=CC=CC=C3	5.628
162654327	C1CN(CC1N=CC2=CC=C(C=C2)OC(F)(F)F)CC3=CC=CC=C3	0.864
162655365	COC1=CC=CC(=C1OC)C=NC2CCN(C2)CC3=CC=CC=C3	10
162655560	CC1=CC(=CC=C1)C=NC2CCN(C2)CC3=CC=CC=C3	10
162656167	C1CN(CC1N=CC2=CC=C(C=C2)[N+](=O)[O-])CC3=CC=CC=C3	2.461
162656777	C1CN(CC1NCC2=C(C=C(C=C2)O)O)CC3=CC=CC=C3	1.522
162657055	COC1=CC(=CC(=C1OC)OC)CNC2CCN(C2)CC3=CC=CC=C3	3.125
42878541	C1CN(CC1NCC2=CC=C(C=C2)Cl)CC3=CC=CC=C3	0.178
14098325	C1CN(CC1NCC2=CC=CC=C2)CC3=CC=CC=C3	1.126
162659207	C1CN(CC1NCC2=CC=C(C=C2)C(F)(F)F)CC3=CC=CC=C3	0.128
43085118	CC1=CC=C(C=C1)CNC2CCN(C2)CC3=CC=CC=C3	6.392
16259076	C1CN(CC1NCC2=CC=C(C=C2)O)CC3=CC=CC=C3	1.748
162662518	C1CN(CC1N=CC2=C(C=C(C=C2)O)O)CC3=CC=CC=C3	3.679
43085121	CC1=CC(=CC=C1)CNC2CCN(C2)CC3=CC=CC=C3	10
162666991	C1CN(CC1N=CC2=CC=C(C=C2)Cl)CC3=CC=CC=C3	1.241
162670612	C1CN(CC1N=CC2=CC=C(C=C2)C(F)(F)F)CC3=CC=CC=C3	1.039
162672404	CC1=CC=C(C=C1)C=NC2CCN(C2)CC3=CC=CC=C3	10
162672470	C1CN(CC1N=CC2=CC=C(C=C2)Br)CC3=CC=CC=C3	1.303
162672948	C1CN(CC1N=CC2=CC=CC=C2O)CC3=CC=CC=C3	10
55464305	C1CN(CC1NCC2=CC=C(C=C2)OC(F)(F)F)CC3=CC=CC=C3	0.058
162674974	C1CN(CC1N=CC2=CC=C(C=C2)F)CC3=CC=CC=C3	1.066
162675364	C1CN(CC1NCC2=CC=C(C=C2)[N+](=O)[O-])CC3=CC=CC=C3	0.741
162675587	C1CN(CC1N=CC2=CC=CC=C2)CC3=CC=CC=C3	4.121
