# Supplementary material for: An evaluation of Roluperidone as a promising repurposing candidate for Alzheimer’s Disease: A Computational Investigation
Source: PLoS One. 2025 Dec 17;20(12):e0338211. doi: 10.1371/journal.pone.0338211 (PMC12711050; doi:10.1371/journal.pone.0338211)
Supplement: S2 File — (ZIP) [file pone.0338211.s002.zip › Training Building Dataset/desc_bioassay.csv]

Name	Status	IC50(micromolar)	nAcid	ALogP	ALogp2	AMR	apol	naAromAtom	nAromBond	nAtom	nHeavyAtom	nH	nB	nC	nN	nO	nS	nP	nF	nCl	nBr	nI	nX	ATS0m	ATS1m	ATS2m	ATS3m	ATS4m	ATS5m	ATS6m	ATS7m	ATS8m	ATS0v	ATS1v	ATS2v	ATS3v	ATS4v	ATS5v	ATS6v	ATS7v	ATS8v	ATS0e	ATS1e	ATS2e	ATS3e	ATS4e	ATS5e	ATS6e	ATS7e
92975261	Active	0.001	1	-1.4469	2.09351961	63.7494	34.471895	0	0	32	17	15	0	11	1	5	0	0	0	0	0	0	0	3078.182345	3005.433153	4164.545199	4975.783938	4484.479242	3525.474493	2884.293669	2283.296558	1491.223906	6450.210144	7851.831403	10847.41081	12635.42539	12510.8142	10841.2812	8298.069837	5861.491512	4108.688374	260.682852	260.66654	422.903548	514.565192	602.655568	597.63326	493.782932	407.782144
156014400	Active	0.003	0	-1.4014	1.96392196	112.4025	60.607446	0	0	53	31	22	0	22	0	9	0	0	0	0	0	0	0	5499.876079	6086.017963	9249.718996	10204.3218	10631.4645	9808.371339	9166.15311	8997.084413	7326.222652	11948.73121	15381.97574	23456.60205	26885.07003	28034.57198	27302.86449	24925.73772	21703.6238	19175.71496	433.863004	462.753388	839.203456	972.754464	1140.809248	1201.012236	1169.400168	1101.25442
162659994	Active	0.00362	0	-3.709	13.756681	205.3733	125.633201	0	0	109	52	57	0	42	5	3	2	0	0	0	0	0	0	9921.580178	10739.70436	14205.90332	14255.79498	13810.44493	13532.80064	12659.10376	12548.08393	12266.25766	22618.78098	29318.11992	43063.80059	47514.18663	47103.9932	46569.22862	46058.62945	44400.81601	42063.30203	808.205146	864.865989	1582.69325	2140.24338	2180.411068	2273.040072	2293.44054	2336.655214
155521666	Active	0.0048	0	-2.0877	4.35849129	67.2931	40.517481	0	0	36	19	17	0	13	5	1	0	0	0	0	0	0	0	3129.654907	3554.988373	4968.53962	4711.280777	4041.523453	3536.124498	3068.037768	2747.834639	2424.853165	7467.105021	9565.287718	13921.03359	14299.19813	12302.04082	10142.31638	8776.330283	8506.602718	8413.528703	276.600492	297.899372	528.212704	680.046836	661.011092	547.348384	447.498856	381.130132
155510498	Active	0.0049	0	-1.085	1.177225	76.5774	42.284274	0	0	38	20	18	0	13	6	1	0	0	0	0	0	0	0	3326.86702	3783.28145	5309.02459	5100.328879	4330.63251	3738.722271	3304.450873	3116.148181	2697.648142	7741.502939	9796.021675	14316.09213	15397.2037	13618.31347	10812.21611	9268.754279	9192.818343	8986.878188	293.520592	316.248144	560.20196	690.161724	752.504504	649.664388	452.586316	428.489812
162660508	Active	0.00756	0	-3.9196	15.36326416	209.1052	126.435201	0	0	110	53	57	0	42	5	4	2	0	0	0	0	0	0	10177.54818	10979.76822	14568.00187	14774.22341	14374.29788	14315.43293	13574.05966	13517.87667	13117.49702	22835.17175	29500.06202	43289.04828	48176.47748	48289.03725	47872.09926	47513.94824	46413.01009	44618.25704	821.556862	877.393241	1601.905658	2125.13032	2198.133464	2325.07072	2330.000248	2394.29505
5983	Active	0.0078	0	1.2351	1.52547201	80.5341	45.306653	0	0	41	20	21	0	15	3	2	0	0	0	0	0	0	0	3285.823308	3765.56273	5859.65339	6417.06926	5613.982722	4392.264329	3248.125628	2842.59223	2307.996799	8168.236233	10516.65598	16501.01226	20089.55356	20164.84635	16829.4775	12035.48435	8561.957697	6937.198345	311.503824	333.844608	614.049256	769.808232	973.983832	877.567876	825.69596	486.918928
162665572	Active	0.00837	0	-3.4376	11.81709376	217.4407	123.092029	0	0	108	55	53	0	44	5	6	0	0	0	0	0	0	0	8918.260967	10002.39106	13923.60633	15406.57186	14698.40411	14436.06409	13640.23463	13278.69285	12935.00102	22797.09766	29161.36214	42356.47975	48581.43766	49006.30566	47960.94348	47181.52152	46359.02241	45029.59927	818.979772	871.47524	1531.879428	1990.006484	2153.505616	2269.280476	2242.19362	2285.007172
155568535	Active	0.0086	0	1.9283	3.71834089	116.1068	55.924274	0	0	45	27	18	0	22	4	1	0	0	0	0	0	0	0	4232.852011	5007.676659	7227.777308	7643.096262	7335.747059	7022.653225	6777.578119	6236.076764	5307.26715	11066.52671	14027.18944	20870.13475	23701.40073	23780.01615	22533.54139	20799.75947	18784.01337	16604.3121	340.981964	379.2939	627.494304	779.838504	858.085252	876.350908	831.652396	725.571448
162657382	Active	0.01394	0	-3.227	10.413529	213.7088	122.290029	0	0	107	54	53	0	44	5	5	0	0	0	0	0	0	0	8662.292966	9762.327203	13561.50778	14888.14342	14134.55117	13653.4318	12725.27873	12308.90011	12083.76166	22580.70688	28979.42004	42131.23206	47919.14681	47821.26161	46658.07284	45726.20273	44346.82834	42474.64426	805.628056	858.947988	1512.66702	2005.119544	2135.78322	2217.249828	2205.633912	2227.367336
155561749	Active	0.014	0	0.736	0.541696	100.9834	46.643516	0	0	36	24	12	0	19	4	1	0	0	0	0	0	0	0	3793.963264	4500.2298	6564.449844	6430.346967	6508.438871	6361.069957	5654.022445	4665.192171	3695.619397	9609.473536	12095.98947	17907.87876	18839.95202	18762.64157	18134.16846	16186.60402	13558.4885	11381.43697	278.049632	312.805344	502.625608	597.421036	598.981924	633.836756	590.75074	506.109876
162655191	Active	0.01484	0	-4.2076	17.70389776	212.0168	129.528787	0	0	113	54	59	0	43	5	4	2	0	0	0	0	0	0	10323.84443	11148.24652	14761.71041	14970.98014	14571.05461	14512.18966	13770.81639	13714.6334	13310.26973	23320.85614	30153.05215	44202.59539	49183.27582	49295.83559	48878.89761	48520.74659	47419.80844	45600.24507	842.534306	899.169021	1644.635166	2188.01522	2261.018364	2387.95562	2392.885148	2457.17995
3152	Active	0.015	0	0.3638	0.13235044	115.7865	65.082997	0	0	57	28	29	0	24	1	3	0	0	0	0	0	0	0	4455.904812	5134.714511	7265.861095	7937.581136	7140.454094	6897.292305	6139.649004	4916.403037	4220.146842	11958.32073	15544.92927	23415.88821	26922.05637	25934.82375	24614.02808	23258.07286	19759.21918	16118.54542	426.064624	456.324788	835.673692	1097.271344	1254.992144	1218.082876	1130.847448	1088.301284
162652771	Active	0.01602	0	-3.6316	13.18851856	206.1936	123.341615	0	0	107	52	55	0	41	5	4	2	0	0	0	0	0	0	10031.25193	10811.28992	14374.29334	14577.46668	14177.54115	14118.6762	13377.30293	13325.10395	12934.69432	22349.48736	28847.07188	42375.50116	47169.67913	47282.2389	46865.30092	46507.1499	45431.02206	43567.45318	800.579418	855.617461	1559.17615	2062.24542	2135.248564	2262.18582	2267.115348	2331.610854
162669612	Active	0.0178	0	-3.1496	9.91998016	214.5291	119.998443	0	0	105	54	51	0	43	5	6	0	0	0	0	0	0	0	8771.964718	9833.912763	13729.8978	15209.81513	14501.64738	14239.30736	13443.4779	13085.92014	12752.19832	22311.41327	28508.372	41442.93263	47574.63932	47999.50731	46954.14513	46174.72318	45377.03438	43978.79541	798.002328	849.69946	1489.14992	1927.121584	2090.620716	2206.395576	2179.30872	2222.322976
155536886	Active	0.022	0	-2.1974	4.82856676	107.0432	56.81786	0	0	49	29	20	0	18	10	1	0	0	0	0	0	0	0	4835.003949	5614.150577	8235.408363	8127.412777	7731.94481	7002.796905	5933.296482	4962.39775	4632.915749	10894.51163	13786.43245	20384.03708	22129.06388	21863.11713	20528.57677	18292.01856	15343.57521	13888.53704	385.466644	424.70166	737.6171	894.349636	967.087112	997.61006	905.880288	790.608152
156010615	Active	0.025	0	-0.7723	0.59644729	82.1417	38.68193	0	0	32	22	10	0	15	0	7	0	0	0	0	0	0	0	3965.898462	3986.708248	6157.416708	7295.992428	6299.251386	5716.009347	5215.530039	4438.977097	2809.808416	8178.326409	10181.85768	15069.50799	17380.45465	16271.21277	14748.69849	12424.88564	9257.164487	5709.651063	273.754392	283.863328	418.941408	580.0458	621.375768	581.2737	526.414788	444.370828
156010662	Active	0.028	0	-0.7037	0.49519369	112.9185	61.139032	0	0	54	30	24	0	22	0	8	0	0	0	0	0	0	0	5245.940206	5725.904161	8475.278208	9833.116974	10055.72387	9231.658992	8389.54605	7951.787544	6828.948858	11794.50792	15005.98997	22420.86246	26425.43139	27753.68229	27147.94903	24094.38161	20448.1285	18642.88577	433.948216	456.920884	816.44448	966.522792	1145.33146	1223.336304	1173.5982	1071.037728
134132255	Active	0.029	0	1.2602	1.58810404	139.733	77.579376	0	0	66	34	32	0	29	4	1	0	0	0	0	0	0	0	5256.925754	5992.884669	8258.558993	9066.346779	8352.197362	8214.448406	8063.963849	7554.281654	7208.736608	14466.31744	18265.62802	26598.09743	31092.3332	30564.12927	29557.7382	28927.10314	27953.9223	26247.74362	487.824072	522.682092	918.002516	1275.729364	1460.716768	1386.964136	1308.199756	1289.30012
162660127	Active	0.02966	0	-3.7256	13.88009536	220.3523	126.185615	0	0	111	56	55	0	45	5	6	0	0	0	0	0	0	0	9064.557216	10170.86936	14117.31487	15603.32858	14895.16084	14632.82082	13836.99135	13475.44958	13127.77373	23282.78205	29814.35227	43270.02686	49588.23601	50013.104	48967.74182	48188.31987	47365.82076	46011.5873	839.957216	893.25102	1574.608936	2052.891384	2216.390516	2332.165376	2305.07852	2347.892072
162675988	Active	0.033	0	-0.9418	0.88698724	121.4738	68.078204	0	0	59	31	28	0	25	2	4	0	0	0	0	0	0	0	5051.316919	5653.259534	7915.170914	8664.91154	7977.517157	6948.571369	6394.980762	5774.154878	5157.581303	12810.45884	16347.17248	23962.44596	27343.09783	25291.08233	22703.65338	21235.68307	19684.58099	17775.80742	450.440028	477.943704	847.33272	1127.022872	1250.545148	1142.998972	1011.586232	971.92628
155536546	Active	0.037	0	-0.7805	0.60918025	80.6977	42.476688	0	0	37	21	16	0	15	2	4	0	0	0	0	0	0	0	3596.482941	3921.069147	5563.526875	5532.056898	4418.886791	3926.589356	3206.447013	3112.875697	3074.547996	8202.284891	10311.64716	14796.76379	16106.14381	14027.89572	11526.74426	9647.39074	9390.725318	9219.675505	294.4133	309.586444	546.270364	688.437872	649.926276	614.421408	491.211708	394.134524
789450	Active	0.041	0	1.5288	2.33722944	95.8321	46.152688	0	0	38	22	16	0	18	2	2	0	0	0	0	0	0	0	3517.339302	3919.621696	5518.853573	5544.571572	4336.32184	3587.979128	3110.54879	2977.046241	2791.510028	9040.054043	11125.2967	15748.51083	17182.32349	14878.64383	12279.6906	10427.44152	9714.352906	8970.566777	290.331416	308.48564	504.270468	605.782104	645.129416	559.660088	437.472248	366.225876
76317965	Active	0.041	0	-1.3141	1.72685881	127.7463	67.546618	0	0	58	32	26	0	25	2	5	0	0	0	0	0	0	0	5305.252792	6019.357164	8919.395253	10902.16175	11446.25619	11023.55837	10754.8909	10730.85673	9286.87294	12964.68213	16746.89046	25256.00965	30728.91091	32835.42579	33972.85696	33387.49207	31599.48408	28436.40101	450.354816	487.323912	844.419028	1051.530996	1222.765384	1362.417808	1355.7323	1412.141584
155517170	Active	0.045	0	-2.4474	5.98976676	117.1166	62.473446	0	0	54	32	22	0	20	10	2	0	0	0	0	0	0	0	5381.53232	6099.106964	8774.828018	8678.797559	7953.276354	7215.952037	6536.259218	6344.217795	6055.60832	12020.1037	15212.63463	22360.78451	23852.9672	22387.30111	19684.43844	17849.08886	18331.0104	18883.27653	427.33632	465.144064	800.04836	1005.606524	1073.183016	1027.124324	862.46684	796.537164
155531349	Active	0.0498	0	1.8233	3.32442289	112.3865	52.843102	0	0	41	27	14	0	20	2	4	1	0	0	0	0	0	0	5343.615018	5364.34694	8118.786486	7742.603085	6733.884441	6597.426988	5883.45783	5553.470843	4899.660351	10854.47915	13307.74046	18990.31007	19695.16948	17600.74464	16499.12589	14613.9572	12654.98736	11831.54873	327.422801	348.063396	560.572448	659.025566	633.181612	608.212352	552.362726	461.133626
155548299	Active	0.052	0	0.4594	0.21104836	106.7711	52.069481	0	0	42	25	17	0	18	4	2	0	0	0	0	1	0	1	10295.39668	5424.167851	8460.992118	8711.651741	6965.437115	5970.741147	6594.703251	5752.922724	5428.949525	10261.1746	12590.82414	18742.78283	20396.98679	18081.71547	15863.80534	15387.97065	13776.30005	11294.30978	327.815113	354.307458	608.468804	778.951632	821.478322	701.425018	617.654444	654.363996
53233419	Active	0.052	0	-0.0802	0.00643204	90.6122	44.067102	0	0	37	23	14	0	17	0	6	0	0	0	0	0	0	0	4002.522959	4215.240877	6152.36822	7257.983173	6690.997645	6105.452077	5232.315123	4339.76577	3537.011073	8933.304414	11041.7026	15874.93042	18513.22945	18588.04738	17553.43861	14529.13305	11219.38972	8878.706299	302.357564	315.307132	503.974832	597.742108	667.512004	725.348476	656.139612	547.147008
162657748	Active	0.054	0	1.9999	3.99960001	94.1405	47.337895	0	0	40	25	15	0	17	5	1	0	0	2	0	0	0	2	4426.557911	4776.324332	6978.393026	7036.901048	6761.033174	5386.987703	4477.226264	4314.151683	4030.485143	9453.093151	11833.2996	17146.46338	18253.6103	16877.77775	14879.66163	12241.48801	11198.60923	10896.72068	325.325628	344.735832	591.216588	741.789252	766.101428	702.46514	552.12052	467.640924
155511497	Active	0.055	0	0.4074	0.16597476	94.5135	45.989895	0	0	38	23	15	0	18	1	4	0	0	0	0	0	0	0	3832.063191	4125.568433	5818.844086	6010.377834	4819.596846	4111.45185	3666.840528	3565.42274	3305.352846	9198.437679	11351.46391	15987.14356	17302.27487	15242.22092	12891.25494	10948.38453	10490.37345	10148.04841	300.114748	313.85922	514.259272	630.452088	629.845616	604.056096	500.307688	399.063776
155518495	Active	0.0552	0	-0.2148	0.04613904	97.1568	47.756688	0	0	40	24	16	0	18	2	4	0	0	0	0	0	0	0	4029.275304	4331.899522	6091.178255	6098.879978	4979.800155	4534.828964	3951.588425	3707.532728	3485.275087	9472.835597	11656.93394	16259.34256	17455.49473	15527.19387	13478.41049	11265.38629	10294.8048	10295.39196	317.034848	332.139	541.362668	667.318976	658.310356	623.80464	547.444604	439.074728
12176883	Active	0.0569	0	2.2105	4.88631025	89.7472	40.58193	0	0	30	20	10	0	16	1	2	0	0	0	0	1	0	1	9411.167843	4301.991881	6578.228224	6538.056118	4480.744591	3885.033577	3726.628707	3335.20225	3995.1488	8466.612062	10019.65294	14219.25402	14682.811	11415.63446	9448.662705	8750.271348	8379.235915	7864.826863	235.099925	248.30705	391.802348	490.475356	440.817314	350.144026	299.208506	291.812022
55464305	Active	0.058	0	3.3541	11.24998681	98.5822	52.115653	0	0	46	25	21	0	19	2	1	0	0	3	0	0	0	3	4493.533714	4618.838699	7250.30837	5661.552478	5461.317047	5393.044246	4628.36841	3926.48696	3536.880977	9933.730907	12613.47721	18229.8948	18933.85473	17456.36338	16748.11679	15706.90399	13621.84547	11168.38869	366.112536	375.693648	688.07342	832.922748	901.276944	832.55464	751.563564	706.546908
155539655	Active	0.062	0	0.1936	0.03748096	90.6411	43.751309	0	0	36	23	13	0	17	2	3	0	0	1	0	0	0	1	3986.934314	4139.440101	5967.53663	5852.128933	4636.487838	4329.624396	3779.98193	3550.87698	3367.427426	8916.72069	10981.09191	15438.72817	16190.78545	13717.70418	11928.59101	10376.93077	9451.089803	9162.37396	291.987224	301.702336	487.153488	634.578944	589.032048	520.117408	478.857148	402.323816
162654822	Active	0.069	0	-0.4432	0.19642624	114.8303	64.182618	0	0	55	29	26	0	24	2	3	0	0	0	0	0	0	0	4649.052669	5244.71738	7359.363823	7949.726376	7216.907481	5909.458208	5430.584141	4887.612546	4517.261792	12108.38367	15512.24024	22823.65117	25674.00863	23099.23993	20410.21362	19049.05046	17673.45676	16109.98845	416.110868	443.640672	785.390804	1079.251032	1169.937852	1027.106384	915.28426	868.640064
162652477	Active	0.069	0	1.536	2.359296	91.0833	48.32986	0	0	42	22	20	0	18	2	0	0	0	2	0	0	0	2	3731.346204	3994.213812	5615.577047	5432.935758	4685.774556	4028.901899	4182.991714	3629.12609	2794.701973	9085.695478	11619.45477	16948.42744	17712.24519	15204.167	14223.45178	14340.51837	12665.22235	9742.03616	322.50184	337.524248	598.317872	803.832252	833.744556	694.782416	663.144108	675.397532
155559748	Active	0.0711	0	1.1796	1.39145616	104.28	50.649895	0	0	40	25	15	0	19	1	4	1	0	0	0	0	0	0	5004.170912	5061.939862	7597.477445	8081.662185	7396.064285	6785.800959	6177.315911	5756.345716	4356.107645	10218.73182	12705.72023	18675.34172	20643.71263	20218.05026	19270.63499	16687.68966	14344.6542	12112.71667	316.399113	337.708572	573.029674	688.458896	720.137396	737.315314	675.318942	569.224562
155529145	Active	0.073	0	-0.0835	0.00697225	99.3647	49.576481	0	0	42	25	17	0	18	4	2	0	0	1	0	0	0	1	4271.686788	4692.630728	6997.917872	7125.791812	6111.114309	5239.204024	4767.169913	4289.848478	3720.303912	9734.810139	12318.84388	18198.82231	19705.6598	17662.36874	15591.82508	14987.40828	13232.33953	10455.61632	333.453152	356.452084	612.758056	787.289588	827.671652	703.569644	623.002732	658.653248
155513293	Active	0.074	0	2.7956	7.81537936	114.1795	53.541895	0	0	41	26	15	0	21	4	0	0	0	0	1	0	0	1	5086.274197	5012.817367	7499.335941	8203.67722	8154.030782	7905.862773	8081.437264	6181.947843	5231.302557	10837.33875	13539.51649	20425.85853	23168.16677	22965.19734	22047.56882	20695.08206	17754.22703	14990.12237	312.009965	347.415586	570.401824	741.629554	792.17745	780.493926	766.561576	676.426392
162662842	Active	0.074	0	2.633	6.932689	101.4191	49.940688	0	0	40	24	16	0	17	5	1	0	0	0	0	1	0	1	10090.34454	5291.778722	8009.301807	7956.378453	6499.529949	5632.316189	6052.768024	5466.628035	4378.887066	9833.497346	11946.18966	17372.24349	18424.56692	16757.7719	14828.86735	12521.46581	11358.56021	10612.2924	310.406053	338.724838	579.1946	718.202656	737.11821	688.307458	542.27508	455.269048
1207322	Active	0.0789	0	2.1265	4.52200225	86.9292	39.71193	0	0	30	20	10	0	16	1	2	0	0	0	1	0	0	1	4283.221127	3768.054887	5510.354236	5380.562866	3857.188333	3351.096583	3059.151897	2801.265256	2927.274812	8267.174558	9935.841768	14051.63167	14469.77742	11286.41206	9364.851529	8664.039918	8295.424739	7697.204511	236.813589	249.010026	393.2083	493.208412	442.847394	350.847002	300.689722	292.514998
155532354	Active	0.08	0	0.3434	0.11792356	112.2601	56.668653	0	0	48	27	21	0	21	3	3	0	0	0	0	0	0	0	4407.376035	4967.575566	7119.303309	7332.778053	6172.101217	5531.968245	4686.912665	4546.304225	4483.957876	10925.72842	13784.00379	20030.65787	22498.06307	20784.06885	18316.21378	15470.0182	14049.80956	13605.7426	370.098636	396.662104	688.01666	910.683844	919.430516	928.089124	804.806236	627.805908
155560605	Active	0.081	0	-0.7887	0.62204769	140.3124	81.786134	0	0	73	35	38	0	29	2	4	0	0	0	0	0	0	0	5638.534043	6421.248754	8772.014794	9441.821688	8604.453437	7662.435309	7194.594287	6930.007726	6580.95256	14815.36389	18993.08277	27401.09097	31054.31795	29331.40359	26417.06005	24045.00142	23327.75281	22819.56914	547.786732	581.844448	1056.633968	1381.110496	1439.851572	1395.645028	1161.91634	1053.003184
155549796	Active	0.084	0	2.0929	4.38023041	119.3621	56.901481	0	0	45	28	17	0	21	3	3	1	0	0	0	0	0	0	5431.155379	5521.054457	8398.844456	8088.227423	7100.472179	6820.718285	6044.205751	5658.373884	5384.668724	11398.17068	14009.52245	20242.91302	21621.29967	19673.61104	18045.31907	15591.41984	13577.43201	13240.46874	351.968629	375.660696	614.542136	733.254326	762.022076	711.741548	619.111442	494.52129
162673871	Active	0.089	0	3.818	14.577124	101.6394	51.123688	0	0	44	28	16	0	18	5	2	0	0	3	0	0	0	3	5188.745421	5400.949219	8613.124349	7265.517768	7285.015857	6517.272799	5078.97052	4848.919274	5506.470188	10301.12858	12827.32205	18427.93075	19475.21984	19102.4561	17326.8418	13853.56854	12376.45903	12382.4215	368.936324	382.905232	680.972136	770.879748	835.788056	839.389748	647.954476	509.609556
155521746	Active	0.0941	0	2.3219	5.39121961	105.743	48.947516	0	0	37	25	12	0	19	2	3	1	0	0	0	0	0	0	4941.350768	4955.804786	7562.979395	7027.417921	6138.220738	6170.152878	5501.608232	4700.110009	3701.077267	10152.40398	12472.80822	17851.51527	18026.08028	15545.96524	14783.22071	13420.80521	11361.37326	10002.9712	293.093641	313.760364	498.630532	611.253726	552.737864	500.503744	477.489574	419.065996
155517150	Active	0.102	0	1.588	2.521744	97.7643	46.644516	0	0	36	24	12	0	18	1	3	1	0	1	0	0	0	1	4961.829922	4869.480441	7473.83582	7834.91114	7052.751968	6574.609582	6131.831048	5262.684123	3907.046394	9662.616911	12029.8782	17854.72733	19379.00334	18408.56057	17713.82001	15669.41406	12975.25157	9985.295026	291.351489	307.271908	518.820494	655.718864	650.859088	633.473074	609.139824	526.713736
162656066	Active	0.102	0	2.549	6.497401	98.6011	49.070688	0	0	40	24	16	0	17	5	1	0	0	0	1	0	0	1	4962.397827	4757.841728	6941.427819	6798.885201	5875.973691	5098.379195	4718.8813	4310.023863	3756.219888	9634.059842	11862.37848	17204.62114	18211.53334	16628.5495	14745.05618	12398.03183	11211.22322	10548.76658	312.119717	339.427814	580.600552	720.935712	739.14829	689.010434	544.028168	456.789688
162659546	Active	0.104	0	0.0095	9.03E-05	122.3645	66.565825	0	0	55	30	25	0	24	2	3	0	0	0	0	1	0	1	11032.68582	6192.337236	9254.603535	10004.02042	9191.674361	9381.592272	7325.823853	7334.49309	5544.408816	12780.70839	15943.31071	23685.7921	26769.71553	24078.16385	21457.54165	19911.19139	18425.10424	16657.8419	419.754365	445.362414	788.834288	1085.944884	1175.00652	1033.410242	918.727744	874.558944
155542931	Active	0.109	0	0.3754	0.14092516	103.9531	51.199481	0	0	42	25	17	0	18	4	2	0	0	0	1	0	0	1	5167.449964	4890.230857	7393.11813	7554.158489	6341.880857	5436.804153	5260.816527	4685.048736	4181.837009	10061.73709	12507.01297	18575.16048	20183.95321	17952.49306	15779.99417	15264.53668	13608.6777	11035.86497	329.528777	355.010434	609.874756	781.684688	823.508402	702.127994	619.407532	655.769948
4846969	Active	0.11	0	2.3309	5.43309481	98.9538	54.407239	0	0	48	25	23	0	20	2	0	0	0	3	0	0	0	3	4383.861962	4547.253139	6976.656154	6437.067077	5507.126553	4690.945955	4474.266	4131.74558	3348.170456	10203.02452	13084.52524	19195.78678	21016.57355	18842.98389	16733.21321	16210.75079	14808.89998	11754.26184	373.738264	384.942176	707.379676	920.026352	1035.880372	888.482456	746.394804	798.997092
162655555	Active	0.11	0	0.0032	1.02E-05	119.1123	67.276204	0	0	58	30	28	0	25	2	3	0	0	0	0	0	0	0	4795.348918	5413.195677	7663.047345	8308.865018	7571.051483	6469.379955	5827.981423	5301.502116	4754.296185	12594.06807	16165.23037	23878.67282	27147.29464	24675.37554	21942.09658	20502.90266	18900.28941	17102.61225	437.088312	465.416452	827.74486	1123.600928	1254.199364	1091.515884	994.309932	912.799616
155512356	Active	0.113	0	-1.3546	1.83494116	69.6018	38.225895	0	0	34	19	15	0	12	5	2	0	0	0	0	0	0	0	3239.326659	3626.573933	5030.974556	4726.663445	4053.056697	3567.849998	3159.423264	2739.262315	2502.366645	7197.811407	9094.239686	13058.53664	13369.13731	11758.65112	9726.609779	8244.630899	8015.132721	7909.548134	268.974764	288.650844	507.424592	610.142892	593.199052	540.31356	412.60772	350.477004
15270569	Active	0.1144	0	1.7578	3.08986084	82.213	38.198723	0	0	30	19	11	0	16	1	2	0	0	0	0	0	0	0	3027.534691	3354.372025	4682.988512	4483.76207	3374.070399	2937.413721	2542.005267	2387.582394	2099.909088	7794.287344	9588.582477	13357.11308	13587.1041	10750.99803	9017.592237	8306.752657	7948.165448	7002.685928	231.456428	246.585308	388.358864	483.781504	435.845204	348.422284	295.580684	290.09028
155543476	Active	0.125	0	-4.8607	23.62640449	160.1529	99.860892	0	0	87	43	44	0	34	7	1	0	0	0	1	0	0	1	7835.729774	8156.444637	11846.22488	13058.37422	12892.73551	12112.63575	12669.95688	11389.61974	9499.755795	18190.82036	23698.81519	35589.39368	40274.4133	39765.39711	40111.30709	41127.01487	39266.74078	34636.96845	648.828753	701.75325	1287.015052	1778.825912	1785.61834	1725.40892	1824.726422	1956.97625
155564741	Active	0.126	0	1.9011	3.61418121	123.5125	58.649067	0	0	47	28	19	0	23	5	0	0	0	0	0	0	0	0	4318.360244	5138.158032	7445.28787	7874.716808	7557.044701	7156.114586	6796.400144	6419.25249	5687.846601	11548.05075	14527.26863	21576.82506	24619.35851	24577.52656	23121.15953	20692.96801	18911.80316	18150.28301	352.090864	391.49472	644.714616	780.96768	877.113044	896.46436	811.556576	661.401112
162659207	Active	0.128	0	2.6189	6.85863721	96.0422	51.313653	0	0	45	24	21	0	19	2	0	0	0	3	0	0	0	3	4237.565713	4378.774842	6782.947617	5953.754154	5207.537296	4492.096618	4305.302223	3910.779715	3109.476519	9717.34013	12431.53511	18282.23967	19215.32216	17011.19067	15394.43358	14995.28455	13471.145	10880.71069	352.76082	363.166396	664.650168	841.099908	926.968208	775.333492	674.207824	746.278016
43221362	Active	0.133	0	2.1691	4.70499481	98.3619	50.932653	0	0	42	21	21	0	18	2	0	0	0	0	0	1	0	1	9395.132836	4509.668202	6646.485828	6352.413163	4675.831139	4508.087636	4708.582299	3881.444439	4066.817675	9466.099674	11732.34482	17174.20755	17883.20181	15111.67918	14250.14234	14332.7558	12558.81207	10114.39021	307.582265	331.513254	586.295884	780.245656	802.607098	681.47235	645.218618	648.26689
4551826	Active	0.1351	0	1.2592	1.58558464	88.8565	42.094309	0	0	34	21	13	0	17	1	3	0	0	0	0	0	0	0	3429.798941	3762.914179	5238.795603	5198.947234	3969.734102	3364.687831	2953.776901	2784.305724	2649.692371	8496.362511	10423.51471	14495.90788	15256.19329	12805.77742	10733.49742	9454.403519	8916.11518	8156.338359	265.785588	280.88834	450.30078	531.553344	516.288952	456.130892	370.929612	330.247784
162659720	Active	0.136	0	2.0901	4.36851801	94.0127	47.447688	0	0	40	24	16	0	17	5	1	0	0	1	0	0	0	1	4066.634651	4560.241599	6546.227561	6370.518524	5645.207143	4900.779066	4225.234686	3881.986217	3525.782372	9307.132889	11674.2094	16828.28297	17733.23993	16338.42517	14556.88709	12120.90343	10880.42882	10406.14127	316.044092	340.869464	583.483852	726.540612	743.31154	690.452084	547.623368	459.908188
162673396	Active	0.145	0	-0.9418	0.88698724	121.4738	68.078204	0	0	59	31	28	0	25	2	4	0	0	0	0	0	0	0	5051.316919	5653.259534	7915.170914	8664.91154	8037.301265	6696.84612	6241.871653	5488.847173	5199.096291	12810.45884	16347.17248	23962.44596	27343.09783	25237.46659	22502.10457	20952.88616	19390.85237	17493.87623	450.440028	477.943704	847.33272	1127.022872	1251.509444	1140.647496	1009.836588	938.95414
155518144	Active	0.148	0	0.906	0.820836	87.87	42.094309	0	0	34	21	13	0	17	1	3	0	0	0	0	0	0	0	3429.798941	3717.026279	5263.036995	5295.19267	4223.933143	3684.17774	3060.260849	2952.472573	2833.030524	8496.362511	10516.53167	14848.34876	15633.18567	13187.44153	11175.34975	9671.785282	9175.565662	8768.391287	265.785588	279.556188	452.317356	582.680248	549.401868	496.347488	424.306692	351.239044
155554299	Active	0.149	0	-5.2294	27.34662436	155.4367	98.347685	0	0	87	42	45	0	34	7	1	0	0	0	0	0	0	0	6580.043338	7742.761775	11018.85916	12161.57343	11961.90602	11285.27002	11360.16207	10044.41855	8464.084855	17717.93315	23351.5559	34894.87509	39391.73998	39060.85056	39416.7885	40169.2864	37942.7308	33377.98565	643.471592	699.328532	1282.165616	1769.399004	1778.084584	1720.559484	1817.056684	1942.835888
43085117	Active	0.149	0	1.6262	2.64452644	90.9555	48.439653	0	0	42	21	21	0	18	2	0	0	0	1	0	0	0	1	3371.422944	3778.131079	5183.411582	4766.553234	3821.508333	3776.550513	3732.691921	3088.514474	2542.350587	8939.735217	11460.36456	16630.24702	17191.87482	14692.33245	13978.16208	13979.23821	12213.14857	9496.746457	313.220304	333.65788	590.585136	788.583612	808.800428	683.616976	651.761836	652.435868
155521220	Active	0.1507	0	2.568	6.594624	118.5609	54.941102	0	0	41	27	14	0	20	2	3	2	0	0	0	0	0	0	6115.490617	5750.164282	8553.172292	8160.799403	6959.172088	6790.335659	6092.555989	6261.295174	5574.495388	11234.86561	13707.75696	19552.88161	20203.556	17909.12291	16699.13414	14868.15047	13092.41635	12326.12166	322.814934	344.235472	551.324652	651.584394	627.654402	606.29839	548.64214	457.158635
162674764	Active	0.154	0	0.0095	9.03E-05	122.3645	66.565825	0	0	55	30	25	0	24	2	3	0	0	0	0	1	0	1	11032.68582	6192.337236	9254.603535	10004.02042	9506.311609	7804.69792	7719.988269	5835.232402	6884.615168	12780.70839	15943.31071	23685.7921	26769.71553	23955.22217	21272.35455	19905.03269	18104.52723	16744.85294	419.754365	445.362414	788.834288	1085.944884	1175.575836	1030.549868	920.922244	870.361806
10992991	Active	0.158	0	-0.3503	0.12271009	105.5083	55.378274	0	0	47	29	18	0	21	0	8	0	0	0	0	0	0	0	5095.579701	5649.241729	8637.443745	9197.819083	9193.177169	8458.949877	7951.622297	7414.495274	6143.993199	11184.48855	14350.29326	21924.30676	24529.40599	24488.52824	23115.34807	20722.72433	17623.14728	15349.63441	386.096916	411.861556	744.08394	872.476156	974.190788	970.353348	926.095508	819.105056
155515812	Active	0.163	0	0.4594	0.21104836	106.7711	52.069481	0	0	42	25	17	0	18	4	2	0	0	0	0	1	0	1	10295.39668	5424.167851	8460.992118	8711.651741	7833.529803	7470.001835	6122.589587	6071.031396	4638.806085	10261.1746	12590.82414	18742.78283	20396.98679	18396.00295	16184.38235	15615.24709	14243.43198	10758.90455	327.815113	354.307458	608.468804	778.951632	821.57488	705.622156	616.804232	660.864732
12176878	Active	0.1721	0	2.0039	4.01561521	95.0309	44.192309	0	0	34	21	13	0	17	1	2	1	0	0	0	0	0	0	4201.67454	4148.731521	5673.181409	5617.143552	4195.021749	3557.596502	3194.932816	2977.214395	3035.509713	8876.748971	10823.53121	15058.47942	15764.57982	13114.1557	10933.50567	9660.187499	9116.123429	8556.354857	261.177721	277.060416	441.052984	524.112172	510.761742	454.21693	366.89677	328.333822
155531374	Active	0.1735	0	2.6906	7.23932836	110.4592	50.460723	0	0	37	26	11	0	19	2	3	1	0	0	1	0	0	1	6197.037204	5369.487648	8390.345119	7924.218717	6621.338672	6583.83574	5950.00863	6218.003391	5148.226781	10625.29119	12820.06751	18546.03385	18908.7536	16081.37927	15130.48	13862.14187	12120.84834	10861.66101	298.450802	316.185082	503.479968	620.680634	559.740054	502.928462	482.203028	424.101745
42878541	Active	0.178	0	2.0851	4.34764201	95.5439	50.062653	0	0	42	21	21	0	18	2	0	0	0	0	1	0	0	1	4267.18612	3975.731208	5578.61184	5194.919911	4052.274881	3974.150642	3996.295857	3302.697813	2954.134055	9266.662169	11648.53365	17006.58519	17670.16823	14982.45678	14166.33117	14223.81876	12452.29528	9924.062248	309.295929	332.21623	587.701836	782.978712	804.637178	682.175326	647.363386	649.633418
162660949	Active	0.182	0	3.0828	9.50365584	99.0994	50.321688	0	0	43	27	16	0	18	5	1	0	0	3	0	0	0	3	4932.77742	5160.885362	8145.763596	7557.719444	7031.236106	5616.325171	4700.140129	5410.38622	4910.811178	10084.7378	12645.37994	18480.27561	19756.68727	18657.28339	15973.1586	13162.84186	12353.42429	11963.73363	355.584608	370.37798	657.548884	779.056908	861.47932	782.1686	571.987976	534.635428
102132271	Active	0.191	0	0.2537	0.06436369	131.3964	75.273376	0	0	67	35	32	0	27	0	8	0	0	0	0	0	0	0	5975.389323	6552.685795	11243.45106	15495.2125	15516.76616	13093.55483	10956.64617	9246.230566	7187.679193	14160.76238	18761.90054	31060.77417	43299.62963	47793.78869	42932.80052	34350.98828	27327.69889	22518.00588	525.398508	556.332004	1027.439648	1560.920576	2211.443056	2367.805652	1962.21106	1428.124408
155555523	Active	0.2	0	-2.0845	4.34514025	142.7844	86.63972	0	0	77	37	40	0	31	2	4	0	0	0	0	0	0	0	5929.094413	6878.255293	9490.072018	10043.93858	8977.776655	8022.590015	7559.829313	7339.122716	6975.92531	15724.56519	20493.10671	30105.62117	33767.53192	31059.98617	27921.42981	25704.7899	24899.47688	24158.54149	576.304692	618.70126	1144.604416	1551.60206	1553.70854	1446.713388	1246.57702	1137.803696
155551450	Active	0.216	0	2.2317	4.98048489	105.8708	48.837723	0	0	37	26	11	0	19	2	3	1	0	1	0	0	0	1	5301.274028	5171.887519	7995.144861	7495.85204	6390.572124	6386.235611	5735.825291	5492.965068	4456.980038	10298.36424	12631.89843	18169.69568	18430.46019	15791.25495	14942.31091	13622.99517	11709.31225	10396.36352	302.375177	317.626732	506.363268	626.285534	563.903304	504.370112	485.005478	427.09582
162654477	Active	0.219	0	2.3936	5.72932096	97.1026	49.594688	0	0	42	26	16	0	17	6	3	0	0	0	0	0	0	0	4413.827378	4948.485841	7066.620052	7009.208323	6408.356654	5289.663268	4459.79062	4712.251877	4288.391751	9806.184611	12180.30882	17744.49986	19064.09042	17950.14662	15537.58418	12795.85262	11855.07322	11506.27956	336.94916	361.99794	612.476784	758.071292	814.940168	746.191248	562.171648	505.165732
162647442	Active	0.222	0	0.6845	0.46854025	113.8154	59.244239	0	0	52	29	23	0	20	5	4	0	0	0	0	0	0	0	4913.504141	5569.785328	7781.483368	8497.100059	8454.696497	7630.553855	6378.602532	5524.137697	5110.215271	11267.39813	14019.9159	19926.48695	22503.02213	23367.01845	22276.86303	18924.8992	16121.53489	14563.4779	409.750036	439.912192	761.576864	857.080012	986.597292	1078.721348	914.109888	847.866012
155562901	Active	0.226	0	1.6676	2.78088976	82.3408	38.08893	0	0	30	20	10	0	16	1	2	0	0	1	0	0	0	1	3387.457951	3570.454758	5115.153978	4952.196189	3626.421785	3153.496454	2812.131171	2603.665127	2532.074554	7940.247605	9747.672683	13675.29349	13991.48401	10996.28773	9176.682444	8470.436986	8107.255654	7320.86634	240.737964	250.451676	396.0916	498.813312	447.010644	352.288652	303.727372	293.956648
1935	Active	0.23	0	-0.7479	0.55935441	63.5526	34.415102	0	0	29	15	14	0	13	2	0	0	0	0	0	0	0	0	2282.050567	2697.935093	3926.047248	4255.286485	3461.452923	2296.709236	1263.197382	524.744978	84.835296	6427.520491	8443.039514	12687.93727	13949.35366	12016.68402	9503.100767	6511.965104	3471.800298	1061.424631	212.488476	233.848676	407.004384	545.844868	522.770668	464.328368	376.86876	264.13076
162664828	Active	0.23	0	0.8135	0.66178225	134.8233	65.015067	0	0	53	34	19	0	24	7	3	0	0	0	0	0	0	0	5622.920466	6313.154134	8848.543756	9124.250144	8810.788808	8348.45457	7494.526826	6871.877307	6836.886362	13107.36833	16230.70414	23351.47051	24857.24359	23484.86699	22381.69627	20831.26639	19700.97723	18983.40072	420.0898	453.807608	731.241448	899.371984	963.145968	913.103144	832.388712	755.545932
155521434	Active	0.231	0	-0.0835	0.00697225	99.3647	49.576481	0	0	42	25	17	0	18	4	2	0	0	1	0	0	0	1	4271.686788	4692.630728	6997.917872	7125.791812	6309.062715	5581.075656	4659.515341	4362.385783	3540.130024	9734.810139	12318.84388	18198.82231	19705.6598	17778.35919	15710.13674	15071.28657	13404.73852	10258.02049	333.453152	356.452084	612.758056	787.289588	827.888484	712.994796	621.093484	673.251392
155537608	Active	0.241	0	0.3754	0.14092516	103.9531	51.199481	0	0	42	25	17	0	18	4	2	0	0	0	1	0	0	1	5167.449964	4890.230857	7393.11813	7554.158489	6720.846183	6091.305479	5054.715599	4823.91888	3836.900379	10061.73709	12507.01297	18575.16048	20183.95321	18205.67499	16038.24277	15447.62474	13984.98718	10604.55628	329.528777	355.010434	609.874756	781.684688	823.644384	708.038796	618.210184	664.924892
155548847	Active	0.243	0	-4.0774	16.62519076	143.7903	85.973341	0	0	75	38	37	0	30	7	1	0	0	0	0	0	0	0	5994.858342	7068.848587	10244.02501	11378.53053	11170.85517	10547.11926	10636.81328	9504.599389	8255.920951	15775.19559	20739.59536	31240.68665	35389.35691	35089.19806	35355.98254	35770.73343	33049.07142	28568.29406	559.561816	612.225412	1111.247584	1518.060108	1524.222552	1473.960684	1576.078108	1701.212412
155535929	Active	0.275	0	-0.4919	0.24196561	105.8804	53.58186	0	0	46	26	20	0	19	4	3	0	0	0	0	0	0	0	4314.027778	4885.090149	7121.559497	7372.542857	6454.426626	5450.395401	4863.85159	4614.520144	4015.425041	10290.92505	12994.68591	19019.43669	20970.36908	19471.85843	17148.64006	15984.20428	14258.09462	11898.71545	358.500776	386.888748	666.967236	820.02962	896.94996	807.411884	689.83752	696.91052
155541758	Active	0.2764	0	2.7746	7.69840516	113.2772	51.330723	0	0	37	26	11	0	19	2	3	1	0	0	0	1	0	1	11324.98392	5903.424642	9458.219107	9081.711969	7244.89493	7117.772734	6528.755256	8177.135625	7016.050499	10824.7287	12903.87869	18713.65621	19121.78718	16210.60167	15214.29117	13968.65866	12304.14797	11068.90616	296.737138	315.482106	502.074016	617.947578	557.709974	502.225486	480.8365	422.641777
156016259	Active	0.283	0	-0.4708	0.22165264	79.8417	39.213516	0	0	33	21	12	0	15	0	6	0	0	0	0	0	0	0	3711.962589	3814.738531	5846.747322	6775.748241	5774.987295	5394.293289	4726.788504	3583.051261	2319.347482	8024.103121	10141.3244	15183.55243	17619.03968	16542.52078	14936.14802	12200.19911	8474.563182	4973.934395	273.839604	285.711172	448.297896	635.547468	674.5239	634.75134	566.234928	445.769356
155676685	Active	0.299	0	-0.5788	0.33500944	97.2557	47.962688	0	0	41	25	16	0	18	0	7	0	0	0	0	0	0	0	4404.787209	4623.783031	6708.175311	8197.898418	8036.451204	7455.09454	6471.495021	5797.049793	4778.139779	9635.379581	11876.63484	17013.72522	20265.76591	21239.32281	20922.12884	18304.99886	15050.19132	12224.87012	336.686724	349.610164	565.916748	646.641792	755.079648	869.038168	819.463452	759.265644
139600209	Active	0.3	0	3.7199	13.83765601	153.8667	80.784583	0	0	67	36	31	0	30	3	0	1	0	2	0	0	0	2	6697.732009	6965.182706	10419.87944	10547.54079	10466.43542	10058.68301	10014.26363	9083.965519	7624.461946	15349.9109	19611.25663	29087.29456	32330.53453	30875.45147	29351.46002	29649.47935	29545.46935	27200.47106	505.836621	540.085684	946.668616	1246.518816	1400.473882	1262.684326	1099.964372	1240.409892
155568658	Active	0.306	0	-4.5727	20.90958529	157.2413	96.767306	0	0	84	42	42	0	33	7	1	0	0	0	1	0	0	1	7689.433525	7987.96634	11652.51635	12861.6175	12627.23255	12467.05434	12443.15547	11219.5726	9355.899154	17705.13597	23045.82506	34675.84656	39267.61496	38842.64816	39283.66923	40323.15361	38384.75037	33541.01664	627.851309	679.97747	1244.285544	1715.941012	1722.337856	1665.739906	1763.935378	1893.85695
156165678	Active	0.31	0	-0.547	0.299209	143.12	81.980376	0	0	70	38	32	0	28	5	3	1	0	1	0	0	0	1	7209.576608	7449.437612	10660.53047	11403.89677	10142.41658	9892.352627	9437.985959	9314.135842	9105.883548	15492.71751	19876.50709	28343.88312	30837.36844	29706.909	28983.53316	28624.33685	27203.7869	25496.9257	541.932473	574.827392	1004.852596	1316.54681	1385.684054	1306.79051	1266.764368	1263.698522
145993120	Active	0.31	0	-0.2801	0.07845601	116.0613	64.182618	0	0	55	29	26	0	24	2	3	0	0	0	0	0	0	0	4649.052669	5244.71738	7403.243787	7849.473343	6845.134328	6185.253125	5414.457149	4931.49251	4353.284507	12108.38367	15512.24024	22735.58675	25363.466	22898.48788	20438.59621	18967.03683	17585.39235	15791.10362	416.110868	443.640672	785.530636	1084.766468	1144.106896	1034.97746	905.813092	868.779896
155541763	Active	0.311	0	1.9243	3.70293049	110.4544	52.747895	0	0	40	25	15	0	19	1	3	2	0	0	0	0	0	0	5776.046511	5447.757204	8031.863251	8499.858503	7621.351932	6978.70963	6933.387486	6335.071729	5031.263902	10599.11828	13105.73673	19237.91326	21152.09916	20526.42854	19470.64324	17130.89438	14944.67895	12764.06892	311.791246	333.880648	563.781878	681.017724	714.610186	735.401352	669.225071	563.482676
155552465	Active	0.316	0	-5.5174	30.44170276	158.3483	101.441271	0	0	90	43	47	0	35	7	1	0	0	0	0	0	0	0	6726.339587	7911.240072	11212.5677	12358.33016	12158.66275	11482.02675	11556.91879	10237.19126	8668.849536	18203.61754	24004.54603	35808.42221	40398.53833	40067.6489	40423.58685	41176.08474	38924.71883	34354.05342	664.449036	721.104312	1324.895124	1832.283904	1840.969484	1783.444384	1879.941584	2005.520084
155560456	Active	0.321	0	-0.1232	0.01517824	110.5966	55.095067	0	0	46	27	19	0	19	4	3	0	0	0	1	0	0	1	5569.714214	5298.773011	7948.925221	8434.289626	7898.486865	7623.742578	6322.747097	5611.141451	4318.459005	10763.81226	13341.9452	19713.95528	21990.10541	20846.10357	19021.91248	18374.0115	16701.08179	12633.93065	363.857937	389.313466	671.816672	829.620076	911.783592	842.356218	774.590614	792.606688
155531701	Active	0.333	0	-4.6534	21.65413156	149.6135	92.160513	0	0	81	40	41	0	32	7	1	0	0	0	0	0	0	0	6287.45084	7405.805181	10631.44209	11768.05997	11568.39256	10895.74058	10962.62467	9695.797226	8138.273461	16746.56437	22045.57563	33067.78087	37378.14329	37047.25387	37428.00213	38211.23059	35870.71121	30937.48849	601.516704	655.776972	1196.7066	1643.629204	1652.314784	1594.990388	1688.964452	1821.806184
155523628	Active	0.335	0	-4.2847	18.35865409	154.3297	93.67372	0	0	81	41	40	0	32	7	1	0	0	0	1	0	0	1	7543.137276	7819.488043	11458.80781	12664.86077	12499.22205	11723.10631	12272.41949	11040.99842	9173.944401	17219.45158	22392.83492	33762.29945	38260.81661	37751.80042	38122.52071	39168.95907	37194.7212	32196.47129	606.873865	658.20169	1201.556036	1653.056112	1659.84854	1599.839824	1696.63419	1835.946546
155511024	Active	0.337	0	-0.0835	0.00697225	99.3647	49.576481	0	0	42	25	17	0	18	4	2	0	0	1	0	0	0	1	4271.686788	4692.630728	6997.917872	7323.740218	6650.934347	5473.421083	4732.052646	4182.211895	3431.683874	9734.810139	12318.84388	18198.82231	19821.65025	17896.67085	15794.01504	15243.68557	13207.14269	10124.12712	333.453152	356.452084	612.758056	787.50642	837.313636	711.085548	635.691628	670.015808
162649027	Active	0.341	0	2.1803	4.75370809	93.8849	47.557481	0	0	40	23	17	0	17	5	1	0	0	0	0	0	0	0	3706.711391	4344.158866	6114.062095	5902.084405	5392.855757	4684.696333	3685.414648	3413.911907	3273.790794	9161.172628	11515.11919	16510.10255	17328.86002	16093.13547	14397.79689	11886.60131	10600.75403	10285.55669	306.762556	337.003096	575.751116	711.508804	732.1461	686.585716	537.981384	451.544668
155555700	Active	0.35	0	-1.5085	2.27557225	136.9612	80.452548	0	0	71	35	36	0	29	2	4	0	0	0	0	0	0	0	5636.501915	6541.298699	9102.654944	9658.385173	8620.099321	7676.856285	7234.115088	7128.077204	6805.464277	14753.1964	19187.12644	28278.52695	31783.17018	29046.58893	25540.26091	23258.13847	23668.39434	23790.80256	534.349804	575.1497	1059.1454	1426.239044	1423.402604	1339.283612	1096.11536	938.367552
155564375	Active	0.358	0	-4.9414	24.41743396	152.5251	95.254099	0	0	84	41	43	0	33	7	1	0	0	0	0	0	0	0	6433.747089	7574.283478	10825.15062	11964.8167	11765.14929	11088.51329	11167.38935	9839.653867	8320.228214	17232.24876	22698.56576	33981.32798	38384.94164	38054.05221	38409.99016	39187.29837	36966.66302	32282.03384	622.494148	677.552752	1239.436108	1706.514104	1715.199684	1657.674584	1754.372488	1877.427852
132941377	Active	0.36	0	2.2888	5.23860544	163.1781	84.011583	0	0	69	38	31	0	30	3	2	1	0	1	1	0	0	2	8105.431187	7642.910549	11319.32684	12264.91424	12162.57183	11263.67581	11201.10728	9993.58006	9090.883323	16109.6194	20163.30992	29631.17902	33569.60669	33069.96996	31754.39365	31318.05622	29902.57268	28344.16082	528.615678	563.698538	982.961036	1248.110618	1406.74367	1341.557338	1227.108604	1225.492388
132941378	Active	0.37	0	4.2675	18.21155625	155.2064	76.153239	0	0	58	35	23	0	27	3	0	1	0	1	3	0	0	4	9665.97931	7484.713668	11690.69756	12228.38525	11781.96132	11010.4467	11607.26504	10985.63509	9790.158725	15165.55911	18534.9739	27754.3434	30707.02194	28976.2197	28317.14876	28875.43092	27892.99247	26064.33944	449.694236	478.16613	826.11556	1111.403502	1163.720568	1047.490646	1028.308865	1065.958541
155550463	Active	0.37	0	3.8101	14.51686201	153.7389	80.894376	0	0	67	35	32	0	30	3	0	1	0	1	0	0	0	1	6337.808749	6749.099973	9987.713978	10079.10667	9494.532614	9661.976628	9438.192929	8506.725442	7551.92464	15203.95064	19452.16643	28769.11414	31926.15462	30338.42009	29010.78258	29219.9026	28882.49095	27028.07207	496.555085	536.219316	938.93588	1231.487008	1386.892314	1235.659174	1096.295124	1203.480868
162660163	Active	0.37	0	0.1753	0.03073009	150.225	81.305376	0	0	69	37	32	0	31	2	4	0	0	0	0	0	0	0	5920.965901	6711.536733	9388.573807	10100.49482	9232.512028	8391.702006	8107.992941	7886.697691	7520.259909	15475.89523	19770.73725	28885.96896	32335.04247	29459.4526	27256.56342	27040.09591	26515.34626	24785.23631	522.55698	559.197844	980.19422	1325.972072	1445.064232	1294.761336	1174.780228	1182.518092
155525248	Active	0.371	0	2.7956	7.81537936	114.1795	53.541895	0	0	41	26	15	0	21	4	0	0	0	0	1	0	0	1	5086.274197	5012.817367	7499.335941	7824.711894	7223.20129	7009.061977	7116.579076	6595.630705	5851.224115	10837.33875	13539.51649	20425.85853	22914.98485	22260.65079	21164.8955	20168.66228	18101.48632	15085.23346	312.009965	347.415586	570.401824	741.493572	784.643694	771.067018	760.920972	678.85111
155536426	Active	0.379	0	1.119	1.252161	106.9398	52.601067	0	0	43	24	19	0	18	4	1	0	0	0	0	1	0	1	10041.46081	5256.218038	8098.198488	8039.852489	6209.068679	5522.362269	5309.455806	5333.348826	5093.049899	10106.95131	12517.56787	18645.08472	20103.96171	17669.61354	15615.94664	15220.30542	13668.41095	11147.79724	327.900325	358.508838	624.275468	795.757152	862.078402	734.307778	626.780894	664.841436
156165713	Active	0.38	0	-0.4568	0.20866624	142.9922	82.090169	0	0	70	37	33	0	28	5	3	1	0	0	0	0	0	0	6849.653348	7233.354879	10228.365	10935.46266	9890.06519	9676.269894	9149.725729	8881.970376	8601.180777	15346.75725	19717.41688	28025.70271	30432.98853	29461.61929	28824.44296	28417.55277	26885.60649	25006.34629	532.650937	570.961024	997.11986	1301.515002	1374.518614	1302.924142	1254.968144	1255.965786
155533540	Active	0.391	0	-5.1487	26.50911169	163.0645	102.954478	0	0	90	44	46	0	35	7	1	0	0	0	1	0	0	1	7982.026023	8324.922934	12039.93342	13255.13095	13020.74601	12860.5678	12832.68492	11617.10999	9704.520476	18676.50475	24351.80532	36502.94079	41281.21165	40856.24485	41297.26592	42311.93999	40342.80618	35613.03622	669.806197	723.52903	1329.74456	1841.710812	1848.107656	1791.509706	1889.504474	2021.949182
155517795	Active	0.392	0	-5.8054	33.70266916	161.2599	104.534857	0	0	93	44	49	0	36	7	1	0	0	0	0	0	0	0	6872.635836	8079.718369	11406.27623	12555.08689	12355.41948	11678.78348	11753.67552	10433.94799	8861.622249	18689.30193	24657.53617	36721.96932	41405.33667	41074.44725	41430.38519	42182.88309	39931.51717	35336.04145	685.42648	742.880092	1367.624632	1895.168804	1903.854384	1846.329284	1942.826484	2068.404984
155541351	Active	0.393	0	0.9219	0.84989961	103.8574	53.311446	0	0	46	24	22	0	19	4	1	0	0	0	0	0	0	0	3804.123904	4477.076479	6396.667313	6162.36515	5195.227255	4635.123313	4319.719424	3947.542741	3161.693	9920.310981	12739.48754	18696.4909	20062.01879	17978.41092	15684.84782	15318.58797	14721.24501	11972.48943	345.234272	378.562876	663.561492	853.040424	911.724916	828.673076	652.73116	692.370924
155547036	Active	0.4	0	4.8028	23.06688784	158.8256	83.768376	0	0	70	38	32	0	31	3	0	1	0	3	0	0	0	3	7203.951518	7349.743736	11587.25001	11387.3736	11683.98094	11434.00503	10885.20096	9850.024715	8104.844074	15981.55555	20423.33697	30421.10679	34174.72937	33657.55825	31887.24046	31830.80199	31740.86517	28641.6082	536.095601	565.727832	1013.000912	1284.02702	1508.198306	1428.733742	1183.94934	1388.087688
132941376	Active	0.41	0	2.3151	5.35968801	164.2262	83.479997	0	0	68	39	29	0	30	3	3	1	0	1	1	0	0	2	8359.36706	7810.860362	11682.12047	12796.95341	13199.00577	11851.81477	11704.95672	10861.51885	10154.96166	16263.84269	20236.56619	29728.87712	33829.06778	33438.35185	32035.81634	31537.82503	30308.54631	28863.083	528.530466	559.497158	967.154372	1227.574958	1373.06684	1312.404718	1214.504464	1196.553968
155553883	Active	0.412	0	-3.7087	13.75445569	148.5065	87.486548	0	0	75	39	36	0	30	7	1	0	0	0	1	0	0	1	7250.544778	7482.531449	11071.39074	12275.33132	12101.68466	11374.48498	11946.6081	10849.80058	9291.591891	16248.0828	21086.85465	31935.20523	36272.03024	35793.74461	36050.50113	36728.46191	34373.0814	29827.27686	564.918977	614.65013	1116.09702	1527.487016	1531.756308	1478.81012	1583.747846	1715.352774
155561050	Active	0.44	0	2.5934	6.72572356	98.3992	53.073653	0	0	46	25	21	0	20	2	0	0	0	3	0	0	0	3	4381.829834	4521.026995	6925.19977	6361.376357	5403.157401	4604.098691	4417.729296	4035.941017	3252.365893	10140.85703	12882.82245	18733.52701	20234.90262	17707.50474	15699.55902	15593.0723	14179.97216	11125.33402	360.301336	369.545696	671.029468	857.165168	931.910068	763.99388	676.452276	733.103268
155567361	Active	0.445	0	0.4594	0.21104836	106.7711	52.069481	0	0	42	25	17	0	18	4	2	0	0	0	0	1	0	1	10295.39668	5424.167851	8460.992118	9579.744429	9332.790491	6997.888171	6440.698259	5280.887956	4163.220997	10261.1746	12590.82414	18742.78283	20711.27427	18716.57996	16411.65879	16082.37902	13708.02676	10396.10738	327.815113	354.307458	608.468804	779.04819	825.772018	704.771944	623.304968	659.423886
342737	Active	0.46	0	-1.7731	3.14388361	117.2369	64.232618	0	0	57	31	26	0	23	0	8	0	0	0	0	0	0	0	5392.236455	6130.426411	8967.762395	10041.76097	10344.38819	9517.354797	8891.934596	7941.645236	5994.769181	12280.19231	15873.64519	24012.82427	27555.249	29127.73759	28930.32811	26826.49192	23674.07942	20456.37504	454.92566	488.87038	900.9887	1003.415324	1209.510156	1306.630956	1314.386048	1298.372216
162650573	Active	0.489	0	1.8622	3.46778884	102.6642	51.274274	0	0	42	24	18	0	17	5	1	0	0	0	0	1	0	1	10092.37667	5125.840877	7501.227992	7708.596759	5918.010333	5167.53123	4918.730268	4785.075096	4468.048283	9895.664835	11845.16295	16819.94473	18327.7113	15802.13536	13737.54156	12239.65813	11013.2452	10881.90102	323.842981	344.087434	580.742284	748.4168	748.381626	696.456534	574.644966	505.20499
155558235	Active	0.5	0	4.3467	18.89380089	157.8931	84.097755	0	0	70	35	35	0	31	3	0	1	0	0	0	0	0	0	6124.181738	6701.495537	9859.232034	10090.87721	9684.833362	9812.170185	9534.301581	8335.916401	7238.983958	15543.67477	19946.06635	29505.95538	33220.18814	32096.44714	30531.01912	30746.96151	30269.12695	27647.1406	508.250993	554.128728	973.5572	1260.828812	1462.452386	1359.84875	1149.802524	1321.095048
155556231	Active	0.52	0	4.0234	16.18774756	159.3235	79.246825	0	0	61	36	25	0	28	3	0	1	0	1	3	0	0	4	9812.275559	7653.191965	11862.44411	12430.1971	11649.22006	11002.27625	11974.60234	11053.19704	9498.456836	15651.2435	19187.96403	28742.62659	31880.78448	29824.45516	28814.91191	29754.11135	28476.90396	25635.32226	470.67168	499.94191	868.776076	1171.203922	1248.06433	1123.473654	1076.081459	1137.015977
155554797	Active	0.525	0	0.5761	0.33189121	99.5334	50.108067	0	0	43	24	19	0	18	4	1	0	0	1	0	0	0	1	4017.750915	4524.680915	6635.124242	6453.99256	5354.745873	4790.825146	4333.565428	3870.27458	3384.404286	9580.586851	12245.58761	18101.1242	19412.63472	17250.26681	15343.96638	14866.78783	13124.45043	10309.10378	333.538364	360.653464	628.56472	804.095108	868.271732	736.452404	633.324112	669.130688
155513893	Active	0.55	0	-0.4919	0.24196561	105.8804	53.58186	0	0	46	26	20	0	19	4	3	0	0	0	0	0	0	0	4314.027778	4885.090149	7121.559497	7372.542857	6619.372599	5867.426407	5035.663551	4660.555104	3895.622912	10290.92505	12994.68591	19019.43669	20970.36908	19608.92143	17597.22625	16649.23936	14941.08889	12305.64818	358.500776	386.888748	666.967236	820.02962	897.113508	814.943796	707.976676	756.250304
113252206	Active	0.559	0	0.0167	2.79E-04	99.2023	53.311446	0	0	46	24	22	0	19	4	1	0	0	0	0	0	0	0	3804.123904	4455.114491	6401.722433	6029.536365	5142.792503	4781.228802	4258.183459	3721.86076	3232.313649	9920.310981	12814.22362	18863.45509	20002.31351	17665.2953	15815.13906	15525.83929	14155.52626	11867.92422	345.234272	378.493884	660.477012	873.299724	927.669428	781.960336	700.171508	668.25556
155560941	Active	0.559	0	0.3754	0.14092516	103.9531	51.199481	0	0	42	25	17	0	18	4	2	0	0	0	1	0	0	1	5167.449964	4890.230857	7393.11813	7933.123815	7375.347509	5885.204551	5193.585743	4478.98225	3629.284003	10061.73709	12507.01297	18575.16048	20437.13513	18463.92359	16221.33083	15823.93422	13553.67849	10312.2962	329.528777	355.010434	609.874756	781.82067	829.555186	706.841448	627.365128	662.895758
155510374	Active	0.56	0	-0.3158	0.09972964	185.0646	105.91165	0	0	96	46	50	0	36	4	6	0	0	0	0	0	0	0	7564.903758	8165.034456	10944.6875	12534.91505	12740.7688	12063.88484	10875.46058	10148.4361	9117.818742	19072.39704	23953.29084	33609.68466	39284.17073	40737.46254	41019.41623	40196.62482	37501.69414	33414.02306	728.298616	757.104896	1319.068632	1702.305828	1967.122248	2093.052248	2120.226688	2071.1934
155562879	Active	0.57	0	1.9464	3.78847296	159.51	81.96679	0	0	68	38	30	0	30	3	3	1	0	1	0	0	0	1	7103.680624	7397.1775	10854.75475	11323.23888	11454.08638	10845.82627	10666.18355	10525.04858	9760.964239	15790.95548	19889.3069	29034.35854	32577.22208	32230.33483	31135.82405	30294.59797	29744.06775	28551.04559	523.173305	557.07244	962.304936	1217.795236	1345.84422	1309.330034	1185.90194	1188.840674
155566392	Active	0.59	0	3.0661	9.40096921	101.4938	55.209239	0	0	49	26	23	0	20	2	1	0	0	3	0	0	0	3	4639.829963	4787.316996	7444.016907	6144.865401	5760.906304	5591.893583	4797.332187	4147.452825	3775.574914	10419.4153	13266.46734	19143.44192	20735.10612	19288.15659	18086.89641	16922.37023	14959.60046	12041.93985	387.08998	397.469428	730.802928	911.849192	1010.189108	945.703604	823.750544	759.265984
155543495	Active	0.59	0	2.4567	6.03537489	162.6161	85.701755	0	0	72	37	35	0	31	3	2	1	0	0	0	0	0	0	6636.11774	7181.623251	10363.47917	10802.97025	10410.00478	10317.56904	10114.53752	9413.76344	8600.027955	15976.45632	20309.95056	29673.50167	33611.7945	33503.98954	32283.84429	31490.49174	30552.33112	28810.28214	534.954425	579.183232	1012.73292	1267.6727	1454.86429	1451.092838	1256.076968	1320.79513
155517154	Active	0.597	0	2.1301	4.53732601	109.8934	50.695102	0	0	39	25	14	0	21	4	0	0	0	0	0	0	0	0	3828.555633	4572.908361	6609.422809	6813.907306	6594.79326	6505.549179	6084.828624	5240.109607	3925.225875	10302.28405	12990.55441	19185.42731	21024.13912	20449.88076	19859.06117	18421.88782	16059.62517	13438.29143	293.215876	329.594388	528.803012	658.96708	667.828832	685.226556	669.572304	579.55318
155510971	Active	0.602	0	1.4297	2.04404209	122.7503	59.81986	0	0	49	29	20	0	23	4	2	0	0	0	0	0	0	0	4635.116261	5416.218813	7783.584399	8523.227399	8633.660534	8795.233258	8919.807562	8060.943525	6198.859038	11768.60188	14862.12167	22008.92955	25507.55292	26662.05335	26474.09371	25606.17539	23685.35584	20393.60354	375.311124	413.596932	689.43622	827.773892	948.176416	1030.471968	1044.839232	979.354404
155524165	Active	0.616	0	-1.1896	1.41514816	105.3644	53.050274	0	0	45	27	18	0	19	4	4	0	0	0	0	0	0	0	4567.963651	5245.203951	7896.000285	7743.747683	6805.43718	5876.972883	5423.931993	4987.374666	4291.96625	10445.14833	13370.67168	20055.17628	21430.00773	19669.30085	17070.06151	16321.34144	15054.84362	12655.88027	358.415564	392.721252	689.726212	826.261292	891.299904	782.64734	672.942628	724.1774
443028	Active	0.616	0	-1.574	2.477476	124.3964	68.65979	0	0	62	32	30	0	24	0	8	0	0	0	0	0	0	0	5540.564832	6178.854763	8749.128698	10610.47139	11114.10112	10365.17995	9414.51439	8443.63533	6573.900968	12828.04419	16332.59166	24115.87948	28848.14681	31498.12333	32141.41702	29764.95084	26241.78215	23180.21163	489.340032	517.340908	940.17164	1046.083336	1301.600012	1476.361716	1491.51892	1511.20716
17159064	Active	0.62	0	2.1658	4.69068964	103.1717	54.669446	0	0	45	23	22	0	19	2	0	0	0	0	2	0	0	2	5669.168805	4557.892367	6599.686101	6953.998956	6573.097602	4656.117913	5027.342894	4489.899546	3814.12723	10225.23377	12648.78307	18614.65089	20607.27487	18085.76113	16040.52482	16227.88095	14860.87832	11437.13277	335.630534	356.416728	635.28078	871.468046	928.728995	802.32648	726.688538	716.356874
155545649	Active	0.63	0	3.5645	12.70566025	154.7351	77.623825	0	0	61	36	25	0	28	3	0	1	0	2	2	0	0	4	8916.512383	7455.591836	11467.24385	11622.8651	10966.5153	10536.89937	11584.43717	11077.88411	9122.593744	15324.31654	18999.79495	28366.28842	31149.30915	29244.26314	28366.9934	29112.86003	28416.31359	25366.38459	474.596055	501.38356	871.659376	1176.67284	1246.00267	1143.360634	1065.746327	1162.365339
155546416	Active	0.64	0	3.5908	12.89384464	155.7832	77.092239	0	0	60	37	23	0	28	3	1	1	0	2	2	0	0	4	9170.448256	7623.541649	11830.03748	12154.90427	12002.94924	11125.03833	12088.28661	11945.8229	10186.67208	15478.53983	19073.05122	28463.98652	31408.77024	29612.64503	28648.41609	29332.62884	28822.28722	25885.30678	474.510843	497.18218	855.852712	1156.13718	1212.32584	1114.208014	1053.142187	1133.426919
155568760	Active	0.65	0	3.681	13.549761	155.6554	77.202032	0	0	60	36	24	0	28	3	1	1	0	1	2	0	0	3	8810.524996	7407.458916	11397.87201	11686.47015	11228.99485	10818.64378	11656.12115	11441.12013	9898.05204	15332.57957	18913.96101	28145.80611	31004.39033	29191.60411	28398.53227	29014.44843	28331.70781	25553.81758	465.229307	493.315812	848.119976	1141.105372	1198.961104	1098.762254	1045.409451	1111.096039
156020218	Active	0.66	0	-0.7863	0.61826769	142.0018	78.932169	0	0	68	35	33	0	27	3	4	1	0	0	0	0	0	0	6568.96513	6868.316316	9727.167498	9292.29922	9330.373593	8027.823358	7638.095153	7572.729282	7318.100649	14653.00278	18447.56442	26290.54945	27865.11532	27177.91458	25484.60858	22753.56201	21129.47396	20584.14696	518.058865	549.806524	969.67404	1182.428542	1211.436248	1221.113276	1092.785502	1032.506262
155559099	Active	0.67	0	0.2602	0.06770404	179.2414	99.724478	0	0	90	44	46	0	34	4	6	0	0	0	0	0	0	0	7272.31126	7828.077862	10557.27043	12141.40159	12355.22338	11698.27945	10537.73702	10006.37027	9162.608454	18101.02826	22647.31058	31782.59044	37270.57404	38773.48647	38917.80852	37764.72409	35303.62645	31561.62843	686.343728	713.553336	1233.609616	1576.536028	1841.753856	1962.37416	2017.33676	1896.000168
155544137	Active	0.68	0	2.9391	8.63830881	164.5967	84.84079	0	0	71	41	30	0	31	3	3	1	0	3	0	0	0	3	7969.823393	7997.821263	12454.29078	12631.50581	13445.5863	12527.54285	11969.28634	11795.81055	10529.9664	16568.56039	20860.47745	30686.35118	34825.79683	35433.48253	33921.48832	32794.10103	32430.04297	30323.67193	562.713821	586.580956	1036.369968	1270.335248	1466.93338	1490.82521	1277.619644	1358.84935
162660499	Active	0.682	0	1.2291	1.51068681	95.3856	48.671481	0	0	42	25	17	0	17	5	1	0	0	2	0	0	0	2	4428.590039	4610.386487	6470.319211	6789.119354	5909.819424	4706.120011	4238.449791	4471.79044	4107.283784	9515.26064	11732.27289	16594.16462	18156.75468	15851.52343	13629.24563	12162.01372	11041.39619	10854.41794	338.762556	350.098428	592.764272	772.003396	775.869548	706.747848	586.679736	517.341488
155544388	Active	0.69	0	2.9128	8.48440384	163.5486	85.372376	0	0	72	40	32	0	31	3	2	1	0	3	0	0	0	3	7715.88752	7829.87145	12091.49715	12099.46665	12409.15236	11939.40389	11465.4369	10927.87175	9465.888071	16414.3371	20787.22118	30588.65308	34566.33574	35065.10064	33640.06563	32574.33223	32024.06934	29804.74975	562.799033	590.782336	1052.176632	1290.870908	1500.61021	1519.97783	1290.223784	1387.78777
10091114	Active	0.7	0	-0.3997	0.15976009	108.6706	58.850446	0	0	50	28	22	0	22	3	2	0	0	1	0	0	0	1	4657.627543	5090.062707	7614.951649	8846.307033	9483.302391	9480.956974	9380.871679	7563.772666	6271.980254	11340.9823	14573.10375	21627.21435	25483.14541	26651.00202	27937.93913	27899.12063	25208.01538	19995.98923	387.0059	409.74096	713.567668	915.718752	953.382572	1043.472308	1089.953876	1153.242044
155516698	Active	0.71	0	1.248	1.557504	93.9949	51.423446	0	0	45	23	22	0	19	2	0	0	0	2	0	0	0	2	3877.642453	4162.692109	5809.285584	5916.248681	4985.363813	4227.751236	4351.955491	3814.183111	3105.573407	9571.379869	12272.4449	17861.97455	19513.49658	17035.96021	15562.23141	15555.98461	14041.48296	10663.28118	343.479284	359.300028	641.04738	882.758696	942.65672	807.93138	735.331088	727.485824
155566502	Active	0.71	0	-1.2205	1.48962025	134.0496	77.358962	0	0	68	34	34	0	28	2	4	0	0	0	0	0	0	0	5490.205666	6372.820402	8908.946407	9149.126246	8346.676128	7476.0353	6989.458491	6947.494843	6492.721859	14267.51201	18534.1363	27364.97983	30031.84455	27406.91177	24409.12758	22372.12752	22956.5152	22714.29552	513.37236	553.37392	1016.415892	1347.042904	1315.48948	1249.524856	1030.737092	885.010844
17159252	Active	0.72	0	1.6417	2.69517889	96.957	53.680239	0	0	47	24	23	0	19	3	2	0	0	0	0	0	0	0	3864.91192	4334.853618	5897.51261	5888.555956	4884.247101	4364.284052	4206.006423	3757.201215	3072.691664	9924.471329	12619.45412	18460.01103	20323.9767	18135.84712	16297.63879	15861.49223	14397.84019	11246.93368	355.102816	376.562136	662.307576	899.040736	989.34122	852.505104	737.263916	762.07894
156017275	Active	0.72	0	0.0416	0.00173056	99.2465	51.006274	0	0	42	24	18	0	20	2	2	0	0	0	0	0	0	0	3807.899672	4568.792224	6730.722816	6484.94855	6127.270184	5987.245499	5789.214513	4781.83019	3840.65496	9949.255335	12928.05014	19474.31138	20535.29894	19596.12377	19654.7968	19279.85387	17125.5882	13303.99738	318.849376	355.376336	631.133056	768.332088	730.035768	723.518804	748.77274	735.46912
156156034	Active	0.73	0	-0.7124	0.50751376	138.5404	78.996583	0	0	67	36	31	0	27	5	3	1	0	0	0	0	0	0	6703.357099	7064.876582	10034.65646	10738.70593	9737.188425	9469.390829	9038.869769	9180.356172	8739.674729	14861.07286	19064.42675	27112.15559	29426.19018	28366.75654	27552.16991	27441.01277	26847.88896	24867.29623	511.673493	549.185244	954.390352	1238.630102	1311.773546	1246.301514	1149.379416	1179.778476
162675364	Active	0.741	0	1.9297	3.72374209	94.0454	50.586653	0	0	44	23	21	0	18	3	2	0	0	0	0	0	0	0	3718.615671	4166.375321	5703.804073	5405.243033	4584.657844	4165.434715	4037.042646	3536.23535	2833.997727	9438.786938	11966.46398	17546.46392	18522.72531	16304.0539	14958.85917	14646.02599	13060.0852	10373.38252	334.125372	354.786356	619.578068	820.114292	880.429056	739.35614	665.076936	709.359864
155538191	Active	0.747	0	1.035	1.071225	104.1218	51.731067	0	0	43	24	19	0	18	4	1	0	0	0	1	0	0	1	4913.514091	4722.281044	7030.3245	6882.359237	5585.512421	4988.425275	4597.169364	4265.474838	3845.937383	9907.513804	12433.7567	18477.46237	19890.92813	17540.39114	15532.13546	15111.36838	13500.7886	10889.35244	329.613989	359.211814	625.68142	798.490208	864.108482	735.010754	628.925662	666.247388
155516154	Active	0.748	0	0.1677	0.02812329	106.0491	54.113446	0	0	47	25	22	0	19	4	2	0	0	0	0	0	0	0	4060.091905	4717.140336	6758.765867	6700.743605	5698.05819	5002.016523	4472.18776	4026.996433	3637.240823	10136.70176	12921.42964	18921.73858	20677.34401	19059.7565	16900.78136	15858.5845	14076.94925	11692.66448	358.585988	391.090128	682.7739	836.83514	937.55004	840.294644	699.62952	711.58934
155553161	Active	0.75	0	3.1569	9.96601761	159.4315	82.27879	0	0	69	39	30	0	30	3	2	1	0	3	0	0	0	3	7569.591271	7661.393153	11919.7506	11776.58879	11738.47426	10891.09204	10223.70187	10262.39337	10309.03861	15928.65271	20134.23104	29600.36989	33167.44579	33216.58524	31682.1161	30100.79875	29948.91702	30808.83378	541.821589	569.006556	1009.516116	1231.046772	1413.128236	1342.63677	1177.242962	1225.772546
155559209	Active	0.77	0	1.7558	3.08283364	160.8605	83.410169	0	0	70	37	33	0	30	3	3	1	0	0	0	0	0	0	6745.789492	7253.208811	10443.85619	10836.13891	10695.75761	10386.73731	9789.713899	9673.732383	9388.760831	15707.16271	19838.90253	28768.99163	32408.70773	32707.21671	31822.65958	30076.54908	29534.28246	30087.84089	527.328697	569.934704	989.660264	1211.270508	1364.238764	1354.762494	1221.102382	1174.582166
155568713	Active	0.801	0	0.0067	4.49E-05	99.2369	49.686274	0	0	42	24	18	0	18	4	2	0	0	0	0	0	0	0	3911.763528	4476.547995	6565.752406	6657.357693	5858.762923	5023.121291	4227.349875	3857.683012	3215.601141	9588.849878	12159.75367	17880.64189	19301.27989	17417.07903	15432.73488	14753.10616	12914.15912	9965.036912	324.171616	352.585716	605.02532	772.25778	816.506212	699.703276	613.360748	650.920512
155543515	Active	0.807	0	1.1127	1.23810129	103.6876	53.311446	0	0	46	24	22	0	19	4	1	0	0	0	0	0	0	0	3804.123904	4477.076479	6506.642298	6344.697083	5335.47248	4749.317094	4257.927531	3750.876732	3261.022205	9920.310981	12739.48754	18837.96544	20481.54082	18355.9853	16024.36877	15405.56355	13871.23158	11459.11613	345.234272	378.562876	663.18604	833.413196	941.344088	794.6726	644.170996	727.391048
155516849	Active	0.812	0	-5.4367	29.55770689	165.9761	106.048064	0	0	93	45	48	0	36	7	1	0	0	0	1	0	0	1	8128.322272	8493.401231	12233.64196	13451.88768	13286.24897	12506.1492	13063.47034	11779.14918	9897.293189	19162.18914	25004.79546	37416.4879	42288.00999	41778.9938	42124.90378	43140.61156	41255.52716	36595.02425	690.783641	745.30481	1372.474068	1904.595712	1911.38814	1851.17872	1950.496222	2082.545346
6918662	Active	0.82	0	-0.3095	0.09579025	108.5428	58.960239	0	0	50	27	23	0	22	3	2	0	0	0	0	0	0	0	4297.704283	4873.979974	7182.786183	8377.872914	9230.951005	9264.874241	8948.706213	6699.441735	4508.183134	11195.02203	14414.01354	21309.03394	25078.7655	26405.71232	27778.84892	27580.94022	24571.65455	19088.62	377.724364	405.874592	705.834932	900.686944	942.217132	1039.60594	1082.22114	1137.776572
155556946	Active	0.83	0	2.7008	7.29432064	158.499	82.608169	0	0	69	36	33	0	30	3	2	1	0	0	0	0	0	0	6489.821491	7013.144954	10191.73262	10480.09239	10333.1719	10134.03788	9575.45367	9397.612682	9012.542213	15490.77193	19656.96042	28685.21848	32212.90455	32003.44551	30946.24699	29623.52813	29328.56479	29854.29254	513.976981	557.407452	970.072404	1207.848564	1368.032812	1309.14045	1165.643858	1190.383874
784405	Active	0.85	0	1.7971	3.22956841	98.4555	53.156239	0	0	45	22	23	0	19	2	0	0	0	0	1	0	0	1	4413.482369	4144.209505	5772.320377	5678.232834	4351.864138	4172.999979	4165.259634	3523.663678	3192.827992	9752.34656	12301.52378	17920.13231	19471.41963	16814.25	15505.11079	15439.285	13790.05026	10797.6134	330.273373	353.99201	630.431344	861.905156	913.549342	795.32429	719.550366	702.352494
162654327	Active	0.864	0	3.6166	13.07979556	98.0276	50.782067	0	0	44	25	19	0	19	2	1	0	0	3	0	0	0	3	4491.501586	4592.612555	7198.851986	5585.861758	5355.335927	5308.22911	4569.82377	3859.899488	3416.862238	9871.563418	12411.77442	17767.63504	18152.18379	16348.65468	15776.63009	15094.17804	13018.71789	10309.98764	352.675608	360.297168	651.723212	770.061564	796.145424	721.502992	680.428716	655.168284
155545951	Active	0.87	0	4.1913	17.56699569	158.7615	80.936997	0	0	64	35	29	0	29	3	0	1	0	0	2	0	0	2	8342.962112	7191.904667	10906.59644	11166.20151	10184.91324	10290.38655	11104.47512	10329.83499	8737.115756	15518.08041	19334.60467	28784.94924	32038.96276	30465.25882	29546.5525	30210.3422	29139.97118	25813.05413	477.010427	515.426604	898.54796	1190.982836	1307.981174	1240.525058	1115.584479	1243.050495
10340599	Active	0.87	0	0.0117	1.37E-04	114.2313	63.224618	0	0	55	29	26	0	23	2	4	0	0	0	0	0	0	0	4760.756549	5342.48104	7874.594218	9267.428062	10117.11397	9875.350455	9663.781432	7813.826933	6664.565105	11901.25755	15327.12064	22723.33971	27348.29325	29306.74572	30060.07221	29348.96979	26908.9805	22685.67421	421.922068	449.821576	794.388464	999.794176	1118.159936	1233.899404	1229.54696	1256.74942
155521756	Active	0.9	0	1.9042	3.62597764	96.4024	52.346653	0	0	45	24	21	0	19	3	2	0	0	0	0	0	0	0	3862.879792	4308.627474	5846.056226	5812.865236	4780.277949	4277.436788	4147.457751	3684.581871	3002.084288	9862.30384	12417.75133	17997.75126	19542.30577	17000.36798	15263.9846	15271.58418	13855.20603	10676.52908	341.665888	361.165656	625.957368	836.179552	885.370916	728.016528	666.160172	707.185564
44445180	Active	0.9	0	-0.0962	0.00925444	111.7605	60.997446	0	0	52	30	22	0	22	4	4	0	0	0	0	0	0	0	5004.82027	5478.306949	8135.34414	9484.996832	10389.4799	10391.14915	10374.14011	9511.188606	8179.206979	11840.03402	15079.20317	22543.43125	26813.9959	28413.11481	29622.22415	29780.98055	28169.9707	23440.08216	407.910968	430.869436	742.5606	947.249432	1025.103908	1103.55038	1147.91138	1231.521608
169234	Active	0.903	0	-1.0754	1.15648516	117.7529	64.764204	0	0	58	30	28	0	23	0	7	0	0	0	0	0	0	0	5138.300582	5770.312609	8193.321607	9670.556141	9768.647556	8940.64245	8115.327536	7330.697601	5860.613029	12125.96902	15497.65942	22977.08468	27095.61036	28846.84791	28775.41264	25995.13581	22534.54876	20235.7249	455.010872	483.037876	878.229724	997.183652	1214.032368	1328.955024	1318.58408	1267.658508
155521577	Active	0.921	0	0.6663	0.44395569	99.4056	50.21786	0	0	43	23	20	0	18	4	1	0	0	0	0	0	0	0	3657.827655	4308.598182	6202.958776	5985.558441	5102.394487	4574.742413	4045.305198	3438.109114	2879.701515	9434.62659	12086.49741	17782.94379	19008.25481	17004.97711	15184.87617	14660.00375	12806.27002	9818.524374	324.256828	356.787096	620.831984	789.0633	857.106292	732.586036	621.527888	661.397952
155539846	Active	0.927	0	-0.4919	0.24196561	105.8804	53.58186	0	0	46	26	20	0	19	4	3	0	0	0	0	0	0	0	4314.027778	4885.090149	7121.559497	7537.48883	7036.403605	6039.238368	5081.698511	4540.752975	3697.159767	10290.92505	12994.68591	19019.43669	21107.43208	20057.50762	18262.26133	17332.23363	15348.02162	11994.41128	358.500776	386.888748	666.967236	820.193168	904.64542	833.082952	767.31646	771.7361
155525514	Active	0.943	0	1.0436	1.08910096	112.4533	59.498618	0	0	52	26	26	0	21	4	1	0	0	0	0	0	0	0	4096.716402	4814.033073	7015.125381	7024.706655	6062.89434	5215.47308	4607.076893	4176.121398	3886.557441	10891.67976	14045.46781	20890.18708	23280.00383	21582.31102	18726.38516	17084.54875	15362.35118	13589.03925	387.18916	422.114436	748.668772	960.8271	1090.510056	963.148192	768.344124	772.677264
156022269	Active	0.95	0	-1.0743	1.15412049	144.9134	82.025755	0	0	71	36	35	0	28	3	4	1	0	0	0	0	0	0	6715.261379	7036.794613	9920.876035	9801.558147	9603.796786	8228.644343	7834.851882	7769.486011	7562.757246	15138.68717	19100.55456	27204.09657	29616.44095	28817.59174	26615.7419	23760.36035	22136.27231	21470.15791	539.036309	571.582304	1012.403548	1261.624682	1319.349372	1310.872032	1155.670402	1095.391162
155513598	Active	0.96	0	-0.1926	0.03709476	153.7496	78.638204	0	0	65	37	28	0	31	2	4	0	0	0	0	0	0	0	5916.901645	6831.298414	9837.363111	11145.53953	10404.27973	9178.628051	8173.60476	7359.585831	6642.495585	15351.56025	19717.02681	29170.99313	33257.45545	32013.4526	30438.44463	27778.66155	24450.45405	21497.74148	495.683124	539.530992	932.5799	1209.896764	1232.115224	1255.178964	1239.680736	1159.930484
162648138	Active	0.965	0	1.7985	3.23460225	90.5287	46.996274	0	0	40	22	18	0	18	2	0	0	0	2	0	0	0	2	3729.314076	3967.987668	5564.120663	5357.245038	4561.65911	3925.952436	4121.423675	3571.622308	2744.241493	9023.527989	11417.75198	16486.16767	16930.57426	14053.35855	13208.86533	13735.62256	12184.66152	9220.922206	309.064912	322.127768	561.967664	740.971068	724.9635	580.081232	591.112428	630.239708
155520717	Active	1	0	3.3286	11.07957796	100.9392	53.875653	0	0	47	26	21	0	20	2	1	0	0	3	0	0	0	3	4637.797835	4761.090852	7392.560523	6069.174681	5656.937152	5505.046319	4736.775579	4092.972441	3667.663263	10357.24781	13064.76455	18681.18215	19953.43519	18152.67745	17053.24222	16337.41472	14471.20949	11298.27541	373.653052	382.072948	694.45272	848.988008	906.218804	821.215028	751.45448	715.004992
155569489	Active	1.02	0	3.8281	14.65434961	155.3409	76.943032	0	0	59	35	24	0	28	4	0	1	0	0	2	0	0	2	8389.81372	7155.343183	10863.71851	11107.15728	10394.05572	10260.91393	10697.30808	10489.66485	9413.46364	15182.45896	18658.41507	27680.21535	30593.67387	28905.74574	28173.18562	28320.17912	27886.05038	26810.66559	446.079227	481.068652	823.14988	1105.994356	1172.232264	1062.23741	1012.569197	1074.251243
162646154	Active	1.02	0	2.6267	6.89955289	98.1669	50.651067	0	0	43	24	19	0	18	5	1	0	0	0	0	0	0	0	3853.00764	4512.637163	6417.745617	6261.223047	5625.93375	4859.271014	4051.89193	3790.926105	3506.588247	9646.857019	12168.10932	17565.12421	18802.14604	17444.14366	15237.28949	12685.57124	11650.51794	11124.70927	327.74	358.778876	618.105172	755.8587	816.383896	748.67228	560.388872	505.709476
162670612	Active	1.039	0	2.8814	8.30246596	95.4876	49.980067	0	0	43	24	19	0	19	2	0	0	0	3	0	0	0	3	4235.533585	4352.548698	6731.491233	5878.063434	5101.556176	4407.281482	4250.777487	3802.868064	3001.564868	9655.172641	12229.83232	17819.9799	18433.65123	15903.48197	14422.94688	14349.83562	12727.48057	10137.04625	339.323892	347.769916	628.29996	778.238724	821.836688	664.281844	605.426512	673.26656
155564261	Active	1.055	0	0.8562	0.73307844	102.7754	49.507481	0	0	40	23	17	0	17	4	1	0	0	0	0	1	0	1	9895.164558	5087.739741	7924.439971	7947.019721	6148.687779	5405.424459	5431.111283	5369.466013	4196.106151	9621.266918	11864.57774	17684.57197	19130.5279	17169.64189	14853.02766	13607.16969	11981.57783	9569.855849	306.922881	336.733058	580.453736	741.138528	765.991362	703.385402	593.9984	532.744816
162674974	Active	1.066	0	1.8887	3.56718769	90.4009	47.106067	0	0	40	21	19	0	18	2	0	0	0	1	0	0	0	1	3369.390816	3751.904935	5131.955198	4690.862514	3715.527213	3691.735377	3671.123883	3031.010692	2491.890107	8877.567728	11258.66177	16167.98725	16410.20389	13584.62375	13006.67538	13374.3424	11732.58774	8975.632502	299.783376	318.2614	554.234928	725.722428	703.668908	572.565328	579.730156	607.278044
155549946	Active	1.09	0	4.5908	21.07544464	153.776	81.004169	0	0	67	34	33	0	30	3	0	1	0	0	0	0	0	0	5977.885489	6533.01724	9687.485485	9767.999347	9608.00048	9628.639024	8995.217728	8319.765643	7651.498216	15057.99038	19293.07622	28517.67219	31821.29818	30595.90312	29193.42183	28879.9979	29045.36062	28691.15099	487.273549	532.352948	930.896684	1201.004676	1375.620908	1217.896362	1059.369414	1190.683792
155560822	Active	1.1	0	4.2176	17.78814976	159.8096	80.405411	0	0	63	36	27	0	29	3	1	1	0	0	2	0	0	2	8596.897985	7359.85448	11269.39007	11698.24068	11221.34719	10878.52551	11608.32456	11197.77379	9801.19409	15672.3037	19407.86094	28882.64735	32298.42385	30833.64071	29827.97519	30430.11101	29545.94481	26331.97632	476.925215	511.225224	882.741296	1170.447176	1274.304344	1211.372438	1102.980339	1214.112075
162645246	Active	1.1	0	0.8135	0.66178225	134.8233	65.015067	0	0	53	34	19	0	24	7	3	0	0	0	0	0	0	0	5622.920466	6313.154134	8848.543756	8955.276143	8225.612825	7918.769616	7657.452827	7274.281281	6722.816366	13107.36833	16230.70414	23351.47051	24756.77802	22927.82219	21556.32758	20879.46956	20270.98496	18880.95904	420.0898	453.807608	731.241448	899.00958	955.533076	872.532656	816.929548	794.162636
155554864	Active	1.12	0	3.4904	12.18289216	157.0059	78.645411	0	0	62	35	27	0	28	3	1	1	0	0	2	0	0	2	8452.633864	7263.490227	10986.97346	11199.37018	10470.66607	10359.55481	10779.6515	10589.80394	9525.848632	15248.7868	18863.55664	27880.4392	30835.87598	29668.48599	29085.36779	28796.39953	28121.92252	27090.61288	469.384699	506.178076	875.475304	1134.580644	1217.355648	1144.194714	1080.609893	1096.837531
14098325	Active	1.126	0	1.7164	2.94602896	90.8277	48.549446	0	0	42	20	22	0	18	2	0	0	0	0	0	0	0	0	3011.499684	3562.048346	4751.246116	4298.119115	3569.156947	3560.46778	3444.431691	2854.297415	2092.050795	8793.774955	11301.27435	16312.06661	16787.49491	14447.04275	13819.07187	13772.45413	12010.95862	9135.466296	303.938768	329.791512	582.8524	773.551804	797.634988	679.750608	639.965612	644.919964
155542248	Active	1.16	0	1.9464	3.78847296	159.51	81.96679	0	0	68	38	30	0	30	3	3	1	0	1	0	0	0	1	7103.680624	7397.1775	10854.75475	11323.23888	11256.13798	10755.51445	10522.27831	10452.51127	9977.046971	15790.95548	19889.3069	29034.35854	32577.22208	32114.34438	31045.03043	30183.20164	29571.66875	28710.13579	523.173305	557.07244	962.304936	1217.795236	1345.627388	1297.750642	1189.965428	1174.24253
162645735	Active	1.16	0	1.6228	2.63347984	98.3477	50.928274	0	0	44	26	18	0	17	6	3	0	0	0	0	0	0	0	4415.859506	4782.547996	6558.546237	6761.426629	5826.837038	4824.878309	4313.614791	4342.505787	4058.331226	9868.3521	12079.28211	17192.20111	18967.2348	16994.51009	14446.25839	12613.82887	11465.80062	11055.11963	350.386088	367.360536	614.024468	788.285436	826.203584	754.340324	594.568084	547.409228
162647478	Active	1.18	0	1.6172	2.61533584	95.4904	48.359481	0	0	41	24	17	0	17	5	2	0	0	0	0	0	0	0	3962.679392	4540.342759	6486.282985	6316.634239	5629.380818	4878.89245	4147.341682	3834.193793	3509.995875	9377.563405	11785.12571	17000.82494	18036.1788	16674.62885	14762.69388	12278.20683	11100.21848	10629.75124	320.114272	349.390516	588.701252	737.08198	768.239952	710.056528	552.371592	475.602964
162646995	Active	1.19	0	1.1831	1.39972561	107.1719	55.348653	0	0	48	27	21	0	19	5	3	0	0	0	0	0	0	0	4511.239891	5161.243174	7225.676277	7722.130787	7691.219917	6809.970251	5264.036903	4649.402457	4632.264029	10565.32296	13184.98366	18787.69215	20887.54867	21301.39221	20075.40981	16465.06048	13763.07318	13275.29886	375.420876	405.60916	699.634948	808.343876	906.725108	959.738428	817.513508	686.067612
784043	Active	1.2	0	1.3382	1.79077924	93.8671	51.533239	0	0	45	22	23	0	19	2	0	0	0	1	0	0	0	1	3517.719193	3946.609376	5377.120119	5249.866157	4121.09759	3975.39985	3901.655698	3309.480339	2781.044524	9425.419607	12113.35469	17543.79413	18993.12621	16524.12567	15316.94171	15194.70444	13550.90356	10370.29761	334.197748	355.43366	633.314644	867.510056	917.712592	796.76594	723.948816	705.154944
44445176	Active	1.2	0	-0.8081	0.65302561	115.1863	62.855825	0	0	54	29	25	0	23	3	3	0	0	0	0	0	0	0	4699.968533	5282.522128	7738.593274	9093.058078	9991.560681	10019.47321	10045.25987	8821.92157	6446.763984	11897.0972	15248.94578	22447.82874	26747.8547	28597.55471	30042.45717	30076.35311	28119.60843	23699.61144	412.053524	440.177624	767.776848	948.458784	1022.824428	1153.406388	1178.945996	1254.569504
44445182	Active	1.2	0	-0.61	0.3721	113.7476	62.053825	0	0	53	28	25	0	23	3	2	0	0	0	0	0	0	0	4444.000532	5042.458271	7541.440693	8631.053451	9584.610875	9613.890547	9571.938861	7412.663899	5389.503955	11680.70642	15067.00368	22359.64405	26322.00638	27559.17203	28986.66024	29429.74498	27351.26238	22306.94811	398.701808	427.650372	748.727988	972.229124	1025.021804	1090.218108	1126.68746	1229.560844
155543560	Active	1.23	0	2.8489	8.11623121	164.7245	84.730997	0	0	71	42	29	0	31	3	3	1	0	4	0	0	0	4	8329.746654	8213.903995	12886.45625	13099.93993	13895.88609	13768.99239	12257.54657	12227.97601	11034.66918	16714.52065	21019.56765	31004.5316	35230.17674	35794.76269	34389.16006	33000.88511	32748.22338	30814.25133	571.995357	590.447324	1044.102704	1285.367056	1478.315652	1511.587578	1289.415868	1366.582086
162664601	Active	1.23	0	1.6172	2.61533584	95.4904	48.359481	0	0	41	24	17	0	17	5	2	0	0	0	0	0	0	0	3962.679392	4540.342759	6486.282985	6481.580212	6090.291788	5134.228363	3922.635793	3788.144765	3718.562484	9377.563405	11785.12571	17000.82494	18173.2418	17035.15062	15125.09533	12261.87961	11063.70598	11094.73524	320.114272	349.390516	588.701252	737.245528	775.911696	733.951276	563.488356	465.65602
155547375	Active	1.24	0	4.5572	20.76807184	159.8218	80.497825	0	0	64	39	25	0	29	3	0	1	0	4	2	0	0	6	9782.655153	8056.235598	13066.77988	12931.13203	12634.36061	13153.67093	12743.63473	12276.10877	10107.67864	16101.92146	19970.96549	30018.28106	33397.8839	32387.65008	31370.44559	31500.96676	30929.88981	27298.10114	514.136571	530.892076	945.724408	1229.212852	1365.109366	1330.172418	1161.527519	1317.775871
162666991	Active	1.241	0	2.3476	5.51122576	94.9893	48.729067	0	0	40	21	19	0	18	2	0	0	0	0	1	0	0	1	4265.153992	3949.505064	5527.155456	5119.229191	3946.293761	3889.335506	3918.144609	3228.610821	2903.673575	9204.494681	11446.83085	16544.32543	16888.4973	13874.74808	13194.84446	13567.94533	11920.75683	9402.948294	295.859001	316.81975	551.351628	720.117528	699.505658	571.123678	576.692506	605.836394
155541705	Active	1.28	0	4.1444	17.17605136	149.494	77.910583	0	0	64	33	31	0	29	3	0	1	0	0	0	0	0	0	5831.58924	6364.538943	9383.801963	9408.860705	9374.922487	9454.064343	8782.595395	8006.998025	7270.177526	14572.30598	18640.08609	27462.65054	30348.01217	29244.89492	28353.92923	28134.4381	27980.39905	27050.55924	466.296105	510.577168	888.542628	1156.65478	1291.383112	1155.809798	1036.726306	1124.690696
155547781	Active	1.28	0	3.7657	14.18049649	159.6377	82.66579	0	0	67	37	30	0	31	4	1	1	0	0	0	0	0	0	6571.265468	7001.362163	10350.89429	10765.68399	10797.66852	10362.66608	9998.321284	9431.246996	8756.454519	15847.96099	19996.12316	29487.20279	33208.12288	31753.55142	29936.83808	29955.24766	30005.09127	28650.60766	498.212025	537.345176	925.012972	1215.105092	1377.370408	1228.39149	1081.955696	1194.414812
155560420	Active	1.3	0	2.4283	5.89664089	102.6171	53.33586	0	0	43	23	20	0	19	2	0	0	0	0	2	0	0	2	5667.136677	4531.666223	6548.229717	6878.308236	6434.410914	4534.553113	4947.179678	4427.919642	3775.773838	10163.06629	12447.08028	18152.39112	19825.60394	16856.20462	14912.79326	15599.77796	14444.07649	11030.75543	322.193606	341.020248	598.930572	808.606862	822.469955	675.549168	654.856442	679.677482
155560617	Active	1.3	0	1.5105	2.28161025	93.4403	50.08986	0	0	43	23	20	0	19	2	0	0	0	2	0	0	0	2	3875.610325	4136.465965	5757.8292	5840.557961	4863.260335	4122.769645	4288.375484	3768.786416	3067.220015	9509.21238	12070.74211	17399.71478	18731.82565	15857.38132	14485.47747	14978.85924	13675.65875	10256.90385	330.042356	343.903548	604.697172	819.897512	835.03688	679.793268	662.138192	689.445632
44445177	Active	1.3	0	-1.3067	1.70746489	121.8298	66.751411	0	0	58	31	27	0	24	3	4	0	0	0	0	0	0	0	5102.232783	5691.064282	8294.400365	10032.97332	10947.33819	10681.67701	10664.69797	9876.143256	8566.195627	12599.17237	16083.87802	23586.62354	28500.39116	31028.31988	32487.45857	32094.9878	30342.57733	27154.31408	446.382684	474.480656	829.718764	997.358468	1109.10068	1285.171736	1296.688488	1363.134616
44445179	Active	1.3	0	0.0592	0.00350464	113.259	60.473446	0	0	50	28	22	0	22	3	2	0	0	0	1	0	0	1	5553.390719	5287.662836	8010.151907	9274.67371	9714.068939	9678.557103	9776.071937	8354.173183	7884.911256	11667.90925	14761.27284	22003.55252	25961.43883	26941.12635	28126.10822	28275.4588	25960.69172	21069.20952	383.081525	408.29931	710.684368	910.113852	949.219322	1042.030658	1087.070576	1147.475444
162672470	Active	1.303	0	2.4316	5.91267856	97.8073	49.599067	0	0	40	21	19	0	18	2	0	0	0	0	0	1	0	1	9393.100708	4483.442058	6595.029444	6276.722443	4569.850019	4423.2725	4585.621419	3762.547815	4016.357195	9403.932185	11530.64203	16711.94778	17101.53088	14003.97048	13278.65564	13654.17676	12004.568	9593.276259	294.145337	316.116774	549.945676	717.384472	697.475578	570.420702	575.21129	605.133418
162649908	Active	1.32	0	2.312	5.345344	100.3445	51.655274	0	0	45	27	18	0	18	5	1	0	0	3	0	0	0	3	4934.809548	4994.947517	7637.689781	7309.93775	6449.71649	5151.540212	4583.886336	4689.880917	4382.481217	10146.90529	12544.35323	17927.97685	19659.83165	17701.64685	14881.83281	12935.31699	11765.75644	11349.13299	369.021536	375.740576	659.096568	809.271052	872.742736	790.317676	604.860188	573.126228
156165685	Active	1.32	0	-0.547	0.299209	143.12	81.980376	0	0	70	38	32	0	28	5	3	1	0	1	0	0	0	1	7209.576608	7449.437612	10660.53047	11601.84518	10430.67681	10126.56969	9654.4285	9170.590415	8835.397836	15492.71751	19876.50709	28343.88312	30953.3589	29913.69307	29185.72312	28908.13218	27217.09569	25208.53625	541.932473	574.827392	1004.852596	1316.763642	1397.480278	1314.306414	1277.299024	1274.430298
155569448	Active	1.34	0	2.483	6.165289	163.6642	85.170169	0	0	71	38	33	0	31	3	3	1	0	0	0	0	0	0	6890.053613	7349.573064	10726.2728	11335.00942	11446.43873	10905.70801	10618.38696	10281.70223	9664.106289	16130.67961	20383.20683	29771.19978	33871.2556	33872.37143	32565.26698	31710.26055	30958.30475	29329.20433	534.869213	574.981852	996.926256	1247.13704	1421.18746	1421.940218	1243.472828	1291.85671
162659423	Active	1.34	0	1.0541	1.11112681	97.0959	49.161481	0	0	42	25	17	0	17	5	3	0	0	0	0	0	0	0	4218.647393	4736.526652	6858.503875	6896.130046	6551.54693	5358.646336	4385.578891	4208.426651	3954.767565	9593.954182	12055.13222	17491.54733	18880.56057	17700.09126	15591.85209	12684.56887	11563.17043	11438.92979	333.465988	361.777936	601.651388	762.818704	813.133392	762.927496	584.597028	489.714316
155545413	Active	1.38	0	5.4089	29.25619921	163.2821	80.878032	0	0	64	40	24	0	29	3	2	1	0	3	2	0	0	5	9932.635766	8248.166536	13464.7688	12581.46939	12670.85515	12344.82569	12407.8924	12173.55288	11231.752	16326.57526	20067.07366	29745.45389	32746.37024	31839.64458	31077.69335	30630.71787	29589.07826	27716.82072	518.121539	535.35158	945.60826	1185.444508	1291.220788	1236.120526	1149.274667	1150.555651
155563905	Active	1.38	0	3.989	15.912121	150.3624	74.749825	0	0	58	33	25	0	27	3	0	1	0	0	2	0	0	2	8050.369614	6854.948073	10431.16637	10484.18501	9875.002369	9932.280705	10352.76894	10000.91662	8768.309324	14546.71163	18028.6244	26741.6444	29166.78679	27613.70659	27369.46261	27597.81879	26851.24329	25216.47277	435.055539	471.875044	813.533388	1086.808804	1136.9119	1036.486106	1002.508261	1046.646143
10503812	Active	1.4	0	1.5377	2.36452129	129.0046	73.669376	0	0	65	33	32	0	27	0	6	0	0	0	0	0	0	0	5463.453321	6160.318009	10303.84145	13332.80726	12636.4788	10481.30123	9769.475035	8326.638442	6562.761898	13727.98083	18221.88751	29840.40662	40476.83726	43766.77647	39135.70534	31624.52983	25675.74256	21206.71852	498.695076	531.557164	995.87042	1474.560068	2029.91914	2157.767468	1808.359228	1275.812152
155537193	Active	1.445	0	0.3133	0.09815689	95.369	47.014481	0	0	40	23	17	0	17	4	1	0	0	1	0	0	0	1	3871.454666	4356.202618	6461.365725	6361.159792	5294.364973	4552.319765	3968.037037	3660.8204	3097.43009	9094.902461	11592.59748	17140.61145	18439.20091	16750.29516	14646.87653	13063.20917	11142.88437	9068.971785	312.56092	338.877684	584.742988	749.476484	772.184692	705.879916	598.287652	545.131476
155544490	Active	1.5	0	2.0596	4.24195216	97.9009	51.822653	0	0	43	22	21	0	19	2	0	0	0	0	1	0	0	1	4411.450241	4117.983361	5720.863993	5602.542114	4247.894986	4086.152715	4085.096418	3461.683774	3154.4746	9690.179071	12099.82099	17457.87254	18689.7487	15678.77085	14471.4566	14811.18201	13373.24843	10391.23606	316.836445	338.59553	594.081136	799.043972	809.579038	670.835714	647.71827	665.673102
156156036	Active	1.5	0	-0.4244	0.18011536	135.6288	75.902997	0	0	64	35	29	0	26	5	3	1	0	0	0	0	0	0	6557.06085	6896.398285	9840.947927	10585.82916	9530.30936	9358.534869	9337.255565	9318.850124	8302.050024	14375.38847	18411.43661	26198.60848	28331.32743	27094.48349	26575.62991	27403.29524	26708.83889	23367.57139	490.696049	527.409464	911.660844	1175.885034	1255.150918	1140.712786	1073.192106	1186.535812
162656777	Active	1.522	0	0.5902	0.34833604	94.0387	50.153446	0	0	44	22	22	0	18	2	2	0	0	0	0	0	0	0	3523.435686	3954.416132	5495.687896	5292.164756	4518.228967	4025.45491	4087.119582	3541.326218	2720.967834	9226.556509	11841.28739	17293.51139	18339.19546	16021.48117	14901.71906	14766.44579	13193.77622	10324.09274	330.6422	354.566352	608.752672	824.861704	880.24714	759.418824	691.838912	710.57752
162652057	Active	1.57	0	0.5416	0.29333056	115.3358	60.378653	0	0	49	28	21	0	22	2	3	0	0	0	0	1	0	1	10740.09332	5855.380642	8889.148449	9627.413834	8923.9226	9269.21844	7323.901469	7219.465085	4990.927429	11809.33961	14637.33044	21783.9618	24514.41857	21985.07869	19961.21217	18792.90913	17005.53928	14314.3651	377.799477	401.810854	703.444264	963.328556	1030.900684	875.058042	797.43788	808.34898
162664676	Active	1.58	0	-0.4097	0.16785409	114.4451	61.891032	0	0	53	29	24	0	23	2	4	0	0	0	0	0	0	0	4758.724421	5316.30294	7549.715828	8288.30495	7769.549504	6584.472288	6239.949269	5373.819168	4645.614904	11839.09006	15041.19221	22060.61566	25087.80086	23144.38143	21005.77509	19834.60389	17971.28741	15150.39943	408.48514	434.392144	761.942696	1004.406544	1107.403608	982.295296	888.546724	872.744176
155521501	Active	1.68	0	-1.4678	2.15443684	196.711	118.285994	0	0	108	50	58	0	40	4	6	0	0	0	0	0	0	0	8150.088754	8838.947644	11719.52165	13321.94196	13527.79572	12842.94372	11626.6114	10851.76505	9597.608136	21015.1346	26565.25138	37263.87311	43311.36411	44764.65592	44996.98898	44262.20859	42035.20258	38043.99149	812.208392	844.208016	1489.986664	1953.845428	2218.661848	2344.19044	2376.273168	2304.761416
74721	Active	1.7	0	1.4284	2.04032656	93.7393	51.643032	0	0	45	21	24	0	19	2	0	0	0	0	0	0	0	0	3157.795933	3730.526643	4944.954653	4781.432038	3868.746204	3759.317117	3613.395468	3075.26328	2330.744732	9279.459346	11954.26449	17225.61372	18588.7463	16278.83596	15157.8515	14987.92037	13348.7136	10009.01745	324.916212	351.567292	625.581908	852.478248	906.547152	792.899572	712.152592	697.63904
162672332	Active	1.74	0	0.5353	0.28654609	112.0836	61.089032	0	0	52	28	24	0	23	2	3	0	0	0	0	0	0	0	4502.75642	5076.239083	7297.592259	7932.258428	7303.299722	6357.006123	5826.059039	5186.474111	4200.814798	11622.69928	14859.2501	21976.84252	24891.99768	22582.29038	20445.76709	19384.6204	17480.72445	14759.13545	395.133424	421.864892	742.354836	1000.9846	1110.093528	933.163684	873.020068	846.589652
16259076	Active	1.748	0	1.1533	1.33010089	92.4332	49.351446	0	0	43	21	22	0	18	2	1	0	0	0	0	0	0	0	3267.467685	3758.232239	5123.467006	4712.668949	3805.682008	3754.663897	3696.739572	3065.616428	2480.398677	9010.165732	11571.28087	16802.789	17494.81369	15028.53613	14183.96886	14131.54228	12399.01506	9708.202314	317.290484	342.178932	595.802536	799.12498	833.72884	703.22142	655.98068	672.304696
155553797	Active	1.77	0	3.6103	13.03426609	160.5061	79.505032	0	0	61	37	24	0	29	4	1	1	0	0	2	0	0	2	8790.045842	7491.771293	11398.25869	11962.07431	11628.16849	11208.56466	11883.22905	11505.89087	9977.394359	15822.36664	19384.66147	28766.19665	32252.02491	30757.75725	29762.05114	30377.42701	29474.40564	26283.63662	466.971459	498.643052	850.003732	1145.282832	1224.681284	1136.649182	1065.939451	1141.441555
162658550	Active	1.85	0	0.7074	0.50041476	143.1963	75.118204	0	0	63	35	28	0	29	2	4	0	0	0	0	0	0	0	5628.373403	6374.580139	9023.118721	9723.88823	8964.760267	8279.328174	8106.070557	7771.669686	6966.778522	14504.52645	18464.75698	26984.13866	30079.7455	27366.36744	25760.23393	25921.81365	25095.7813	22441.75951	480.602092	515.646284	894.804196	1203.355744	1300.958396	1136.409136	1053.490364	1116.308128
162668601	Active	1.87	0	1.3193	1.74055249	95.2578	48.781274	0	0	42	24	18	0	17	5	1	0	0	1	0	0	0	1	4068.666779	4394.303754	6038.153746	6122.73683	5063.687527	4435.994107	4004.232732	3931.970402	3675.118318	9369.300378	11573.18269	16275.98421	17636.38431	15382.78863	13465.5613	11959.82377	10807.09407	10536.23753	329.48102	346.23206	585.031536	756.754756	754.574956	698.60116	579.163832	507.699504
155517024	Active	1.908	0	2.3367	5.46016689	109.5911	51.918895	0	0	41	26	15	0	21	4	0	0	0	1	0	0	0	1	4190.511021	4815.217238	7104.135683	7396.345217	6992.434742	6811.461848	6671.958221	5986.247108	4945.728227	10510.4118	13351.3474	20049.52036	22436.69144	21970.52646	20976.72641	19786.89026	17486.00145	14418.21082	315.93434	348.857236	573.285124	747.098472	788.806944	772.508668	765.400272	684.53686
127041626	Active	1.93	0	-1.3612	1.85286544	84.57	57.52579	0	0	52	22	30	0	19	1	1	0	0	0	1	0	0	1	4480.366769	4130.534856	5433.550125	5643.443949	4044.400035	3672.042518	3347.964725	3222.675196	3033.878515	9943.009375	12672.37188	17898.24964	20026.78239	17315.20639	14760.85838	13804.45747	13047.98135	12070.41796	380.452701	397.640022	744.840648	1046.212488	1040.971874	918.122026	799.13245	754.26195
155550714	Active	1.959	0	0.7722	0.59629284	99.9574	48.637481	0	0	40	23	17	0	17	4	1	0	0	0	1	0	0	1	4767.217842	4553.802747	6856.565983	6789.526469	5525.131521	4782.757281	4363.237295	4122.353497	3394.200445	9421.829413	11780.76656	17516.94962	18917.49432	17040.41949	14789.50184	13439.54734	11723.13303	9415.507581	308.636545	337.436034	581.859688	743.871584	768.021442	704.203066	595.404352	536.804976
155511442	Inactive	2.01	0	2.5494	6.49944036	222.8636	112.487755	0	0	91	56	35	0	44	7	5	0	0	0	0	0	0	0	9036.395912	10461.87468	16235.45043	19430.047	21521.03171	23852.61221	25935.95241	28426.4888	29040.92312	22507.82783	29333.96734	46895.65048	57452.24074	64281.32445	72156.0889	80567.94666	86639.85444	88094.57257	705.098976	776.511612	1356.308156	1927.489348	2339.803292	2593.790916	3006.020136	3153.411132
156013568	Inactive	2.02	0	1.3276	1.76252176	148.5413	75.247032	0	0	61	37	24	0	29	6	2	0	0	0	0	0	0	0	5897.157341	6921.332511	10663.39894	12036.17398	13563.65947	15059.55996	16062.55521	14704.26543	11679.50962	14920.66661	19393.67502	30547.41795	35752.27582	39354.92299	43061.99611	46149.03104	43870.86384	37620.48515	467.831348	519.180796	900.062612	1231.57782	1443.254236	1538.672016	1658.274032	1701.879484
156017288	Inactive	2.05	0	0.3826	0.14638276	150.9028	76.049032	0	0	62	38	24	0	29	6	3	0	0	0	0	0	0	0	6153.125342	7161.396368	10915.52251	12392.2205	13926.24518	15312.25939	16312.73535	15224.97065	12722.95685	15137.05739	19575.61712	30631.19109	35948.07901	40058.69419	43938.40869	46484.75263	43816.9831	37968.96086	481.183064	531.708048	919.650472	1234.999764	1439.460188	1584.29406	1713.465604	1698.203804
162676437	Inactive	2.06	0	0.764	0.583696	133.8766	63.958688	0	0	52	36	16	0	23	8	5	0	0	0	0	0	0	0	6183.740204	6749.002812	9627.343196	10028.56631	9892.350938	9429.057752	8256.315314	7758.916011	7722.720178	13266.69592	16242.90363	23625.35507	25477.56564	24517.82418	23498.89872	21878.39018	20164.10109	18968.73814	429.29896	457.026672	724.145384	891.6913	973.602024	911.003104	836.286504	785.728948
9651	Inactive	2.09	0	-0.4441	0.19722481	83.7879	47.428653	0	0	42	21	21	0	17	1	3	0	0	0	0	0	0	0	3437.927453	4032.028864	6261.225525	7741.21438	7394.055164	5960.118023	4251.609212	2706.397327	993.820387	8745.032467	11629.69504	18696.89736	24153.07113	24599.37812	20991.16464	15873.83592	10425.28788	5477.780522	319.5333	348.953656	651.839668	894.965608	1097.27644	1030.897052	871.603408	718.6593
39203409	Inactive	2.093	0	0.4035	0.16281225	95.2412	47.124274	0	0	40	22	18	0	17	4	1	0	0	0	0	0	0	0	3511.531406	4140.119885	6029.200259	5892.725673	5042.013587	4300.328187	3535.871571	3156.117629	2772.901207	8948.942199	11433.50727	16822.43104	18034.821	16505.00546	14526.29195	12745.02875	10652.30497	8775.988211	303.279384	335.011316	577.010252	734.444676	761.019252	701.382764	590.554916	522.800596
155514206	Inactive	2.097	0	-0.0951	0.00904401	101.8847	51.01986	0	0	44	24	20	0	18	4	2	0	0	0	0	0	0	0	3913.795656	4548.662039	6585.00735	6607.910837	5637.67729	4757.524333	4106.641098	3907.560553	3452.922978	9651.017367	12268.43951	17961.22583	19703.91019	18559.78485	16196.69601	13972.73722	12339.94261	11116.59948	337.608544	369.314348	638.952168	782.216516	841.463	809.567148	666.821824	579.561492
155548223	Inactive	2.1	0	1.6909	2.85914281	93.1847	50.309446	0	0	43	21	22	0	19	2	0	0	0	0	0	0	0	0	3155.763805	3704.300499	4893.498269	4705.741318	3764.777052	3672.469853	3567.949788	3048.000912	2292.39134	9217.291857	11752.5617	16763.35395	17807.07537	15143.35682	14124.19731	14453.89475	13025.98914	9602.640112	311.479284	336.170812	589.2317	789.617064	802.576848	668.410996	642.609232	663.248384
17159212	Inactive	2.2	0	0.4312	0.18593344	107.0263	59.434204	0	0	53	25	28	0	21	2	2	0	0	0	0	0	0	0	3962.324433	4547.610951	6056.568835	6601.47842	5957.491211	5312.15406	4796.030113	4431.116031	3774.376995	10683.60968	13624.12896	19503.20332	22147.43496	21454.57534	20638.12891	19420.1731	17206.47675	14421.81677	393.574532	420.173356	749.46574	949.31332	1082.75102	1071.2392	1010.68414	967.356956
17159244	Inactive	2.2	0	-0.0674	0.00454276	113.6698	63.32979	0	0	57	27	30	0	22	2	3	0	0	0	0	0	0	0	4364.588683	4956.153105	6612.375926	7376.447692	6930.586944	6285.936333	5371.328555	4756.331672	4441.063399	11385.68485	14459.0612	20641.99812	23762.90841	23552.71894	22971.8829	21664.0646	18741.89974	15659.21495	427.903692	454.476388	811.407656	998.049456	1160.998344	1188.284924	1097.030068	1128.397176
156011061	Inactive	2.229	0	-0.5631	0.31708161	104.7291	55.90986	0	0	48	28	20	0	21	0	7	0	0	0	0	0	0	0	4841.643828	5481.291916	8246.795979	8679.87478	8423.329121	7563.436608	7223.443589	6602.977886	5360.665539	11030.26526	14277.03699	21829.77071	24289.79104	24156.8575	22769.95948	20350.31469	17332.21543	15098.39484	386.182128	416.062936	760.594404	889.046056	1004.282828	992.749488	958.764068	846.620576
43714655	Inactive	2.258	0	1.1533	1.33010089	92.4332	49.351446	0	0	43	21	22	0	18	2	1	0	0	0	0	0	0	0	3267.467685	3758.232239	5123.467006	4877.614922	4056.973825	3801.036937	3833.795637	3330.007205	2332.619952	9010.165732	11571.28087	16802.789	17631.87669	15356.54053	14434.9623	14376.27389	12805.71979	9751.356723	317.290484	342.178932	595.802536	799.288528	843.025444	730.442604	669.10538	683.192788
83453608	Inactive	2.3	0	0.3022	0.09132484	96.9503	53.247032	0	0	47	23	24	0	19	2	2	0	0	0	0	0	0	0	3669.731935	4122.894429	5689.396433	5775.477679	4817.818224	4224.304247	4256.083359	3732.370047	3017.793695	9712.2409	12494.27752	18207.0585	20140.44686	17853.27439	16240.49869	15981.91202	14577.03233	11281.77298	351.619644	376.342132	651.48218	903.788148	989.159304	872.567788	764.025892	762.82082
155563567	Inactive	2.32	0	4.1399	17.13877201	157.8769	82.50979	0	0	68	38	30	0	30	4	3	1	0	0	0	0	0	0	6938.937349	7305.294028	10870.9001	11249.83564	11294.11607	10638.99979	10246.39309	9767.464701	9244.630105	15857.22565	20031.52212	29783.02915	33516.4662	32318.52343	30272.90235	30106.45919	30169.80209	28903.4101	517.374941	553.146412	952.122148	1242.482028	1424.844112	1262.245718	1097.006084	1231.34232
4792504	Inactive	2.4	0	0.8653	0.74874409	95.3448	52.445032	0	0	46	22	24	0	19	2	1	0	0	0	0	0	0	0	3413.763934	3926.710536	5317.175543	5360.927845	4356.563082	3999.886274	4002.759414	3521.051034	2629.445813	9495.850123	12224.271	17716.33611	19433.12808	17188.33375	15773.74193	15591.74013	14188.9759	10709.03696	338.267928	363.954712	638.532044	878.214972	951.937608	843.591568	741.29236	735.436088
127041329	Inactive	2.42	0	-1.3612	1.85286544	84.57	57.52579	0	0	52	22	30	0	19	1	1	0	0	0	1	0	0	1	4480.366769	4130.534856	5433.550125	5643.443949	4560.720057	3569.405358	3417.399797	3222.675196	3033.878515	9943.009375	12672.37188	17898.24964	20026.78239	17469.34965	14953.97441	13992.6122	13047.98135	12070.41796	380.452701	397.640022	744.840648	1046.212488	1041.90962	919.608998	803.709922	754.26195
132601710	Inactive	2.42	0	1.1947	1.42730809	113.8097	59.329032	0	0	51	27	24	0	22	2	3	0	0	0	0	0	0	0	4358.492299	5001.836818	7001.797648	7172.003592	6433.811258	5498.862345	4543.174783	3957.921029	4010.265502	11199.18238	14240.20972	20552.28591	22894.35354	21559.5873	19795.5212	16677.71027	14023.62218	13745.52853	387.592908	416.886736	738.491688	968.521624	984.732248	993.247772	933.413588	735.85846
155539421	Inactive	2.45	0	1.8562	3.44547844	159.6378	81.856997	0	0	68	39	29	0	30	3	3	1	0	2	0	0	0	2	7463.603884	7613.260233	11286.92021	11791.673	12228.04078	11152.22083	11098.34901	11029.75135	10049.58428	15936.91574	20048.39711	29352.53895	32981.60199	32651.37576	31385.70788	30612.77839	30234.64715	28882.53479	532.454841	560.938808	970.037672	1232.827044	1359.208956	1324.775794	1193.634676	1211.171554
162656167	Inactive	2.461	0	2.1922	4.80574084	93.4908	49.253067	0	0	42	23	19	0	18	3	2	0	0	0	0	0	0	0	3716.583543	4140.149177	5652.347689	5329.552313	4478.676724	4080.619579	3980.505942	3451.508918	2751.283263	9376.619449	11764.76119	17084.20415	17741.05438	15196.3452	13987.37246	14028.3475	12402.71443	9688.241306	320.688444	339.389876	583.22786	757.253108	775.297536	628.304492	595.134408	647.348856
132941375	Inactive	2.5	0	3.7462	14.03401444	154.9148	80.252997	0	0	66	37	29	0	30	3	1	1	0	2	0	0	0	2	6951.667882	7133.132519	10782.67307	11079.57996	11502.86936	10646.82197	10518.11307	9951.904312	8688.54028	15504.13419	19684.5129	29184.99266	32589.99562	31243.83336	29632.88271	29869.24815	29951.44298	27719.39324	505.751409	535.884304	930.861952	1225.983156	1366.797052	1233.531706	1087.360232	1211.471472
155556840	Inactive	2.6	0	0.5647	0.31888609	96.3957	51.913446	0	0	45	23	22	0	19	2	2	0	0	0	0	0	0	0	3667.699807	4096.668285	5637.940049	5699.786959	4698.738144	4121.329991	4194.510687	3688.980687	2978.424239	9650.073411	12292.57473	17744.79873	19358.77593	16666.86536	15124.83087	15365.87277	14172.29423	10844.3119	338.182716	360.945652	615.131972	840.926964	882.436296	738.608044	685.011364	718.958996
127040256	Inactive	2.74	0	-0.6518	0.42484324	87.2821	57.52579	0	0	52	22	30	0	19	1	1	0	0	0	1	0	0	1	4480.366769	4130.534856	5554.616134	5374.289783	4005.866903	3653.864246	3341.868341	3222.675196	3033.878515	9943.009375	12672.37188	18123.37705	19585.78285	16846.66309	14448.07382	13617.955	13047.98135	12070.41796	380.452701	397.640022	744.864364	1024.779456	1030.00413	907.37041	758.821666	754.26195
155552896	Inactive	2.75	0	0.4849	0.23512801	178.5166	101.633685	0	0	89	44	45	0	37	3	4	0	0	0	0	0	0	0	6995.955508	8166.789493	11966.47054	12356.24198	12336.09765	13090.71976	12617.70274	11745.53533	10381.76968	18664.39949	24203.86064	35685.31637	39361.86753	40316.28674	43775.43171	46569.94567	46695.47617	43302.78314	665.341744	719.49834	1313.039088	1728.3558	1787.590908	1863.744224	2031.558684	2132.522308
155568936	Inactive	2.77	0	4.6737	21.84347169	160.7421	80.076032	0	0	63	39	24	0	29	3	1	1	0	3	2	0	0	5	9676.667765	8008.102679	12997.40805	12994.73708	13220.49476	12500.36036	12959.22394	12711.8821	10667.05421	16110.18448	19885.13156	29797.79875	33252.96508	32394.75181	31184.19653	31513.95149	31017.68303	27326.44392	504.769823	522.824328	922.185008	1193.645384	1320.050264	1280.25743	1137.127155	1281.104715
135595416	Inactive	2.8	0	1.1278	1.27193284	94.7902	51.111446	0	0	44	22	22	0	19	2	1	0	0	0	0	0	0	0	3411.731806	3900.484392	5265.719159	5285.237125	4237.483002	3896.912018	3956.29767	3493.788666	2591.092421	9433.682634	12022.56821	17254.07634	18651.45715	16001.92472	14658.07411	15026.63077	13866.25143	10302.65963	324.831	348.558232	602.181836	815.353788	845.2146	709.631824	665.030536	701.045432
155566420	Inactive	2.8	0	1.8757	3.51825049	164.3607	84.26979	0	0	69	39	30	0	31	4	3	1	0	0	0	0	0	0	7083.20147	7481.489877	10855.14142	11598.84304	11853.26003	11235.74716	10893.29145	10589.81932	9840.306558	16280.74255	20360.00736	29654.74908	33824.85666	33796.48797	32499.34292	31657.57656	30886.76558	29280.86463	524.915457	562.39968	964.188692	1221.972696	1371.5644	1347.216962	1206.43194	1219.18619
155563122	Inactive	2.88	0	4.2051	17.68286601	159.5032	81.875997	0	0	66	37	29	0	30	3	1	1	0	1	1	0	0	2	7847.431058	7330.732648	11177.87333	12084.86037	12473.83435	11346.41591	11124.72078	9783.671814	8793.91766	15831.06114	19872.68199	29561.33083	33437.46141	32030.80946	30282.99117	30794.2948	30025.34214	27699.94146	501.827034	534.442654	927.978652	1220.73107	1380.654936	1221.16063	1108.23002	1196.853886
155541480	Inactive	2.9	0	1.6007	2.56224049	93.3125	50.199653	0	0	43	22	21	0	19	2	0	0	0	1	0	0	0	1	3515.687065	3920.383232	5325.663735	5174.175437	4017.128438	3888.552586	3838.075692	3264.083645	2742.691132	9363.252118	11911.6519	17081.53437	18211.45528	15388.64653	14283.28752	14617.57908	13185.07934	9963.920273	320.76082	340.03718	596.964436	804.648872	813.742288	672.277364	650.75592	667.114752
162664050	Inactive	2.91	0	3.0472	9.28542784	102.8845	52.457274	0	0	46	28	18	0	18	5	2	0	0	3	0	0	0	3	5190.777549	5235.011374	8105.050534	7017.736074	6703.496241	6052.48784	4902.932619	4754.872389	4660.090237	10363.29607	12726.29533	17875.63199	19378.36421	18146.81956	16235.51601	13679.65941	12086.22872	11739.18347	382.373252	388.267828	682.51982	801.093892	847.051472	847.538824	679.862392	555.434736
162670663	Inactive	2.96	0	0.0889	0.00790321	107.8016	57.995446	0	0	49	27	22	0	22	2	3	0	0	0	0	0	0	0	4356.460171	4907.760786	6993.908737	7573.119786	6949.15572	5797.084376	5428.661757	4772.584541	3963.780405	11137.01489	14206.25997	20921.82086	23418.71167	21006.15477	18913.88413	17930.7682	16253.8918	13766.51165	374.15598	400.089112	700.00078	956.634704	1025.832016	868.754184	793.994396	802.4301
155536352	Inactive	2.997	0	1.1329	1.28346241	123.1804	58.486274	0	0	47	29	18	0	23	4	2	0	0	0	0	0	0	0	4633.084133	5389.992669	7721.036991	8469.007715	8311.180441	7952.273986	7689.770396	7505.089991	6407.119624	11706.43439	14660.41888	21463.01691	24445.76477	25072.48832	24522.16969	22650.86475	20793.06952	19098.23638	361.874196	398.200452	652.686844	755.638604	834.71238	931.268128	885.582088	801.114004
156165712	Inactive	3	0	-0.547	0.299209	143.12	81.980376	0	0	70	38	32	0	28	5	3	1	0	1	0	0	0	1	7209.576608	7449.437612	10660.53047	11403.89677	10340.36498	9982.664451	9581.891195	9386.673147	8889.800816	15492.71751	19876.50709	28343.88312	30837.36844	29822.89945	29074.32678	28735.73318	27376.1859	25337.83549	541.932473	574.827392	1004.852596	1316.54681	1385.900886	1318.369902	1262.70088	1278.296666
162657055	Inactive	3.125	0	0.2206	0.04866436	110.7582	60.236204	0	0	54	26	28	0	21	2	3	0	0	0	0	0	0	0	4218.292434	4787.674808	6418.667389	6893.134769	6630.997687	6087.086996	5202.364778	4535.365807	4262.213534	10900.00046	13806.07106	19728.45101	21961.65702	21720.92573	21633.10327	20448.59836	17404.14475	14694.66154	406.926248	432.700608	768.678148	919.123012	1052.08618	1075.13596	1024.843088	1075.6781
155567334	Inactive	3.19	0	4.4354	19.67277316	154.6444	77.843411	0	0	61	34	27	0	28	3	0	1	0	0	2	0	0	2	8196.665863	7023.42637	10734.84989	10843.32366	10108.08036	10106.85539	10565.39127	10313.68424	9149.630014	15032.39602	18681.61453	27796.66605	30640.0728	28964.71479	28208.95521	28343.37858	27916.20485	26857.06453	456.032983	493.650824	855.887444	1131.1587	1221.149696	1098.57267	1025.151369	1112.639239
155543009	Inactive	3.22	0	3.0156	9.09384336	224.9922	114.600513	0	0	93	52	41	0	46	5	1	0	0	0	0	0	0	0	7914.756436	9590.177321	14937.70156	17934.07645	19670.1299	22079.13675	24013.2823	25060.81151	24852.61282	22189.17265	29309.56835	46536.89917	56928.35196	62968.53585	70242.83255	78427.65389	83743.53766	85207.35948	686.680656	770.073484	1367.564932	1923.064164	2342.505332	2588.607488	2901.418544	3071.085116
156009765	Inactive	3.22	0	-0.1985	0.03940225	120.1028	62.855825	0	0	54	29	25	0	23	3	3	0	0	0	0	0	0	0	4699.968533	5520.622061	7792.465981	7714.359428	6837.531998	6422.214888	6452.866868	6317.510655	6164.733202	11897.0972	15374.43268	22602.89821	24572.37957	23241.42227	21900.19603	21239.4395	20870.529	20109.81582	412.053524	451.510708	810.144036	995.535496	1006.760056	1003.533424	928.489704	915.831676
155545177	Inactive	3.31	0	0.2509	0.06295081	91.1116	45.797481	0	0	39	22	17	0	16	5	1	0	0	0	0	0	0	0	3562.44727	4175.960709	6082.903935	5929.322181	5061.667947	4307.039535	3541.662215	3203.902517	2790.603071	8737.655726	11113.75761	16282.47811	17324.2374	15754.76287	13952.62202	12431.22108	10386.60057	8401.995365	299.22204	330.3541	567.827532	711.225156	734.495924	659.630956	556.63242	518.750868
156017742	Inactive	3.34	0	-1.0743	1.15412049	144.9134	82.025755	0	0	71	36	35	0	28	3	4	1	0	0	0	0	0	0	6715.261379	7036.794613	9920.876035	9489.055949	9527.130322	8216.620039	7806.975806	7749.582359	7514.861665	15138.68717	19100.55456	27204.09657	28871.91367	28184.71293	26462.17197	23789.39585	22474.80903	21564.67593	539.036309	571.582304	1012.403548	1245.313442	1274.321148	1283.591392	1160.613322	1072.108218
162644888	Inactive	3.42	0	1.7782	3.16199524	99.8462	50.404274	0	0	42	24	18	0	17	5	1	0	0	0	1	0	0	1	4964.429955	4591.903883	6433.354004	6551.103507	5294.454075	4633.594236	4251.253458	4162.407918	3889.301657	9696.227331	11761.35177	16652.32238	18114.67772	15672.91296	13653.73039	12153.4267	10949.71939	10775.38423	325.556645	344.79041	582.148236	751.149856	750.411706	697.15951	576.126182	506.022654
162645976	Inactive	3.62	0	1.4095	1.98669025	95.13	48.891067	0	0	42	23	19	0	17	5	1	0	0	0	0	0	0	0	3708.743519	4178.221021	5605.98828	5654.302711	4811.336141	4219.911374	3734.106828	3679.978824	3440.901259	9223.340117	11414.09248	15957.8038	17232.0044	15137.49893	13306.4711	11796.13944	10686.50949	10334.04757	320.199484	342.365692	577.2988	741.722948	743.409516	694.734792	571.017144	503.202352
162662518	Inactive	3.679	0	0.8527	0.72709729	93.4841	48.81986	0	0	42	22	20	0	18	2	2	0	0	0	0	0	0	0	3521.403558	3928.189988	5444.231512	5216.474036	4397.136919	3924.512782	4027.558878	3485.82977	2669.49129	9164.38902	11639.5846	16831.25162	17557.52453	14862.84258	13848.21873	14122.63609	12674.30151	9771.895043	317.205272	339.169872	572.402464	762.00052	772.362916	638.896008	613.9856	659.598064
12146686	Inactive	3.7	0	1.8748	3.51487504	98.0213	54.736618	0	0	48	22	26	0	20	2	0	0	0	0	0	0	0	0	3304.092182	3899.00494	5248.638175	5140.57068	4101.824197	3933.891798	3826.017801	3266.964889	2645.519278	9765.143737	12607.25462	18280.63538	20062.03232	17629.84416	15997.3441	15733.48017	14188.54775	11147.69197	345.893656	373.343072	667.935964	896.828144	990.784948	854.986136	734.7957	763.60842
155545842	Inactive	3.7	0	4.0497	16.40007009	160.3716	78.715239	0	0	60	37	23	0	28	3	1	1	0	1	3	0	0	4	10066.21143	7821.141778	12225.23774	12962.23627	12685.65401	11590.41521	12478.45178	11921.13583	10562.53517	15805.46679	19261.2203	28840.32469	32140.24557	30192.83705	29096.3346	29973.88015	28882.87759	26154.24445	470.586468	495.74053	852.969412	1150.668262	1214.3875	1094.321034	1063.477319	1108.077557
156165679	Inactive	3.7	0	-0.3437	0.11812969	143.2566	80.50979	0	0	67	37	30	0	27	5	3	1	0	0	1	0	0	1	7959.043535	7478.559444	10862.02219	12014.47205	10772.17052	10331.47409	10005.10564	9732.909178	9188.075127	15333.96007	19411.68604	27806.67418	30562.04543	29353.5352	28340.76586	28511.84083	27571.45773	25308.63289	517.030654	551.609962	959.239788	1248.192992	1326.17351	1253.439686	1163.383796	1191.358138
3438772	Inactive	3.71	0	1.2379	1.53239641	93.119	47.642274	0	0	39	21	18	0	19	2	0	0	0	0	0	0	0	0	3151.699549	3800.136268	5400.474937	5398.55856	5180.595927	5193.178015	4685.205443	3483.425103	2027.99689	9092.956879	11717.13213	17299.77699	18406.5711	17343.90195	17963.85442	17486.28557	14815.01901	10293.46028	284.605428	315.2408	546.432164	714.328576	655.242076	641.539036	689.89582	664.667756
127039031	Inactive	3.8	0	-0.1082	0.01170724	88.8223	57.52579	0	0	52	22	30	0	19	1	1	0	0	0	1	0	0	1	4480.366769	4130.534856	5554.616134	5396.251771	4616.235826	3619.780158	3423.496181	3222.675196	3033.878515	9943.009375	12672.37188	18123.37705	19511.04677	17133.70564	15216.82004	14179.11467	13047.98135	12070.41796	380.452701	397.640022	744.864364	1024.848448	1033.98108	888.012518	844.020706	754.26195
127039027	Inactive	3.88	0	-1.0732	1.15175824	81.6584	54.432204	0	0	49	21	28	0	18	1	1	0	0	0	1	0	0	1	4334.07052	3962.056559	5239.841588	5446.68722	3847.643306	3475.285789	3151.207996	3033.878515	2864.997862	9457.324984	12019.38174	16984.70253	19019.98405	16308.40804	13754.06003	12797.65912	12070.41796	11034.58411	359.475257	375.864242	702.11114	983.327588	978.086974	855.237126	736.24755	691.783834
145721185	Inactive	3.9	0	0.2571	0.06610041	129.2782	75.804962	0	0	68	34	34	0	27	0	7	0	0	0	0	0	0	0	5721.45345	6384.735982	10908.5675	14795.22352	14117.4454	11931.4277	10465.70304	8630.852719	7005.634516	14006.5391	18688.64427	30945.34537	42966.91227	47264.2885	42375.23266	33986.16819	27149.71559	22424.90347	525.48372	560.533384	1042.560872	1585.657616	2260.883476	2422.163492	2014.23718	1443.507028
155546845	Inactive	3.94	0	-1.5868	2.51793424	139.3229	75.734583	0	0	66	35	31	0	26	7	2	0	0	0	0	0	0	0	5667.673475	6586.783215	9106.590865	9528.250921	8978.320992	8687.326295	8078.329819	6983.279689	6098.562812	14111.01629	17972.59053	26271.76236	29461.3824	28690.06874	27647.96973	26045.05653	22828.72604	19454.01144	502.440684	545.94614	958.31938	1193.52034	1365.910608	1316.524532	1221.368492	1158.894244
127040592	Inactive	3.94	0	-1.0732	1.15175824	81.6584	54.432204	0	0	49	21	28	0	18	1	1	0	0	0	1	0	0	1	4334.07052	3962.056559	5239.841588	4989.920901	3722.54849	3467.157277	3151.207996	3025.918467	2837.121786	9457.324984	12019.38174	16984.70253	17851.93986	15216.58276	13505.39008	12797.65912	12041.183	11063.61961	359.475257	375.864242	702.11114	959.475832	904.588222	801.489414	736.24755	691.37705
155513820	Inactive	3.98	0	-1.1778	1.38721284	117.9995	67.644997	0	0	59	30	29	0	25	1	4	0	0	0	0	0	0	0	4856.136934	5519.042489	7612.815712	8226.001042	7360.696235	6299.890494	5756.977203	5453.802325	5042.133223	12598.22841	16150.38827	23439.90839	26306.00392	24342.31127	21708.68277	19366.68602	17806.14543	16370.54011	446.956856	476.392556	853.586848	1111.686608	1138.543468	1071.8286	925.187996	843.380324
4789430	Inactive	4	0	0.8653	0.74874409	95.3448	52.445032	0	0	46	22	24	0	19	2	1	0	0	0	0	0	0	0	3413.763934	3926.710536	5317.175543	5195.981872	4105.271265	3953.513234	3865.703349	3286.582293	2719.092614	9495.850123	12224.271	17716.33611	19296.06508	16860.32934	15522.74849	15347.00851	13736.77004	10581.75347	338.267928	363.954712	638.532044	878.051424	942.641004	816.370384	728.16766	725.023772
155544377	Inactive	4.05	0	0.6814	0.46430596	171.7776	98.120478	0	0	88	42	46	0	34	4	4	0	0	0	0	0	0	0	6760.375258	7347.950148	9833.07332	10774.65277	10804.72574	10367.55031	9251.332496	8811.918388	8117.991514	17668.2467	22283.42637	31332.09507	35671.86634	35521.64012	35506.87585	35157.44673	32441.10711	28717.06852	659.640296	688.498832	1195.1848	1606.435052	1787.594112	1817.890136	1788.520704	1825.008368
43824597	Inactive	4.1	0	1.8748	3.51487504	98.0213	54.736618	0	0	48	22	26	0	20	2	0	0	0	0	0	0	0	0	3304.092182	3899.00494	5248.638175	5140.57068	4222.890206	4022.39993	3808.145269	3390.037826	2715.113614	9765.143737	12607.25462	18280.63538	20062.03232	17854.97157	16424.52525	15921.00575	14487.38813	11742.86044	345.893656	373.343072	667.935964	896.828144	990.808664	857.450136	798.277364	740.392264
162675587	Inactive	4.121	0	1.9789	3.91604521	90.2731	47.21586	0	0	40	20	20	0	18	2	0	0	0	0	0	0	0	0	3009.467556	3535.822202	4699.789732	4222.428395	3463.175827	3475.652644	3400.997979	2814.927959	2041.590315	8731.607467	11099.57156	15849.80684	16005.82398	13339.33405	12847.58517	13210.65807	11573.49754	8614.352342	290.50184	314.395032	546.502192	710.69062	692.503468	568.69896	571.583468	603.411676
155556504	Inactive	4.17	0	0.2234	0.04990756	199.0158	114.028408	0	0	104	48	56	0	38	6	4	0	0	0	0	0	0	0	7739.98448	8478.44949	11504.80344	13182.32777	13674.42271	12910.05039	11546.70651	10905.79954	9641.204888	20159.7801	25356.85482	36114.89057	43163.08779	45548.27857	45761.15389	44189.13614	41763.08374	37587.64423	777.390272	812.299496	1427.008008	1850.621668	2217.941184	2343.606664	2403.654832	2269.569368
155521329	Inactive	4.176	0	0.8499	0.72233001	99.5232	50.21786	0	0	43	23	20	0	18	4	1	0	0	0	0	0	0	0	3657.827655	4308.598182	6332.883781	6251.864315	5275.09158	4496.864856	3842.542805	3537.438319	3056.21962	9434.62659	12086.49741	17877.45269	19508.10701	17856.01365	15291.04847	13623.48785	12292.89672	10406.06854	324.256828	356.787096	619.364308	778.794572	845.257048	763.53832	616.237228	567.948828
155514453	Inactive	4.22	0	-0.5896	0.34762816	126.0359	67.943411	0	0	58	31	27	0	24	7	0	0	0	0	0	0	0	0	4863.144975	5769.698907	7994.976683	7873.150512	7067.065802	6679.623553	6244.733942	5704.644995	4997.838375	12706.86595	16302.72606	23994.17276	26039.75675	23975.89931	22544.53381	21303.71229	18779.62395	16130.97465	433.782364	477.340076	834.435548	1096.848816	1198.387736	1064.798516	989.941512	917.51158
156009557	Inactive	4.23	0	-0.5643	0.31843449	99.3015	50.048274	0	0	42	24	18	0	19	2	3	0	0	0	0	0	0	0	3919.603552	4454.485887	6312.749085	6343.931597	5807.541421	5396.778607	5470.615347	5152.26228	4479.262467	9742.12921	12425.75893	18029.75435	19190.16333	18146.74924	17488.48921	17400.316	16696.33112	14060.89823	324.660576	352.613732	598.323212	724.193996	712.653956	690.980732	671.466284	702.74968
156019226	Inactive	4.24	0	-0.0377	0.00142129	183.1476	100.113306	0	0	86	44	42	0	35	4	4	1	0	0	0	0	0	0	7928.418723	8469.881198	11911.60958	11930.2896	11627.61885	10354.67366	9823.397497	9523.325944	9025.506309	18564.20586	23482.5795	33616.51775	37024.46595	36308.36664	34610.70166	32093.08548	29737.20795	27447.64528	649.050805	692.892004	1216.828492	1552.65513	1678.902664	1680.531792	1548.010902	1490.35027
156016833	Inactive	4.26	0	-0.8523	0.72641529	102.2131	53.14186	0	0	45	25	20	0	20	2	3	0	0	0	0	0	0	0	4065.899801	4622.964184	6506.457622	6540.688326	5996.338102	5631.501212	5612.380928	5426.208078	4929.853506	10227.8136	13078.74907	18943.30146	20196.96167	19124.31263	18361.52256	18321.58795	18072.1689	16142.50483	345.63802	374.389512	641.05272	787.078896	775.132072	759.017376	721.536472	741.055168
156019296	Inactive	4.32	0	-1.4283	2.04004089	108.0363	59.329032	0	0	51	27	24	0	22	2	3	0	0	0	0	0	0	0	4358.492299	4959.920778	6893.874696	6934.201784	6389.85156	6017.054622	6035.900214	5802.696264	5345.564885	11199.18238	14384.72934	20770.39569	22210.55836	21137.90932	20345.8843	20172.1847	19866.47421	18439.61457	387.592908	417.941072	726.511736	912.848696	900.901872	884.380392	852.051232	859.162
162649949	Inactive	4.383	0	0.7192	0.51724864	104.1147	56.340618	0	0	50	24	26	0	20	2	2	0	0	0	0	0	0	0	3816.028184	4379.132654	5862.860298	6118.165497	5657.901954	5113.304723	4627.066336	4240.072202	3529.435158	10197.92529	12971.13883	18589.65621	20346.18356	19622.78212	19299.34928	18204.70686	15823.22064	13343.89932	372.597088	398.397576	706.736232	870.386876	973.838856	958.090236	938.49716	915.113656
155560920	Inactive	4.4	0	2.1373	4.56805129	97.4667	53.403032	0	0	46	22	24	0	20	2	0	0	0	0	0	0	0	0	3302.060054	3872.778796	5197.181791	5064.87996	3997.855045	3847.044534	3769.481097	3225.563305	2604.117694	9702.976248	12405.55183	17818.37561	19280.36139	16494.36502	14963.68991	15115.80168	13688.91918	10648.0634	332.456728	357.946592	631.585756	833.96696	886.814644	730.49756	664.853172	708.663204
155534883	Inactive	4.5	0	-1.397	1.951609	109.4634	61.457825	0	0	53	28	25	0	23	1	4	0	0	0	0	0	0	0	4563.544436	5160.123907	7230.453758	7578.941538	6866.306169	5956.150588	5375.284245	5064.200532	4786.390642	11626.85963	14919.14408	21779.77836	23465.35309	21443.54463	19344.31861	16844.27511	15813.65602	15591.23702	405.001968	432.772004	765.043352	992.62816	953.479076	904.38884	817.90594	652.950992
156165653	Inactive	4.5	0	-0.8026	0.64416676	138.6682	78.88679	0	0	67	37	30	0	27	5	3	1	0	1	0	0	0	1	7063.280359	7280.959315	10466.82193	11207.14005	9989.539811	9685.473562	9327.129999	9612.521638	9244.3775	15007.03312	19223.51695	27430.33601	29830.57009	28612.04624	27711.26012	27647.79685	27166.06937	25357.87564	520.955029	553.051612	962.123088	1253.66191	1322.938986	1250.167882	1161.17564	1187.511212
127038945	Inactive	4.51	0	-0.1082	0.01170724	88.8223	57.52579	0	0	52	22	30	0	19	1	1	0	0	0	1	0	0	1	4480.366769	4130.534856	5554.616134	5396.251771	4099.915804	3722.417318	3354.061109	3222.675196	3033.878515	9943.009375	12672.37188	18123.37705	19511.04677	16979.56238	15023.70401	13990.95993	13047.98135	12070.41796	380.452701	397.640022	744.864364	1024.848448	1033.043334	886.525546	839.443234	754.26195
155541984	Inactive	4.6	0	-0.4706	0.22146436	183.424	110.494822	0	0	100	46	54	0	38	4	4	0	0	0	0	0	0	0	7345.560254	8021.863336	10607.90747	11561.67969	11591.75266	11146.60919	10002.48331	9515.247336	8597.780908	19610.98427	24895.38691	34986.28351	39699.05972	39548.8335	39484.44861	39223.0305	36974.61555	33347.03694	743.550072	775.601952	1366.102832	1857.974652	2039.133712	2069.028328	2044.567184	2058.576384
155561089	Inactive	4.6	0	0.2537	0.06436369	131.3964	75.273376	0	0	67	35	32	0	27	0	8	0	0	0	0	0	0	0	5975.389323	6552.685795	11243.45106	15495.2125	15554.05914	13174.23717	10990.00492	9237.17167	7174.511689	14160.76238	18761.90054	31060.77417	43299.62963	48012.02432	43555.77424	34860.21522	27306.21351	22215.12755	525.398508	556.332004	1027.439648	1560.920576	2214.994096	2415.218516	2036.9125	1441.162168
162655296	Inactive	4.68	0	0.2833	0.08025889	98.341	50.495067	0	0	44	25	19	0	17	5	3	0	0	0	0	0	0	0	4220.679521	4570.588807	6350.43006	6648.348352	5745.297233	4698.693548	4182.622794	4368.035979	4040.547994	9656.121671	11954.10551	16939.24857	18783.70495	16661.00747	14261.60353	12492.35414	11369.74044	11204.90209	346.902916	367.140532	603.199072	793.032848	823.268964	765.407616	611.66424	542.700364
162673099	Inactive	4.7	0	-0.8026	0.64416676	138.6682	78.88679	0	0	67	37	30	0	27	5	3	1	0	1	0	0	0	1	7063.280359	7280.959315	10466.82193	11207.14005	10187.48822	9775.785386	9471.035235	9685.058943	9028.294768	15007.03312	19223.51695	27430.33601	29830.57009	28728.0367	27802.05374	27759.19318	27338.46836	25198.78543	520.955029	553.051612	962.123088	1253.66191	1323.155818	1261.747274	1157.112152	1202.109356
156017139	Inactive	4.78	0	-0.9316	0.86787856	117.7941	65.147411	0	0	56	29	27	0	24	3	2	0	0	0	0	0	0	0	4590.296781	5449.036501	7730.031045	7698.97676	6825.998754	6390.489388	6425.205624	6281.889363	6145.115798	12166.39082	15845.48072	23465.39516	25502.44039	23784.81198	22315.90263	21779.48108	21381.33563	20561.59353	419.679252	460.759236	830.932148	1065.43944	1074.572096	1010.568248	962.398384	949.333572
162675182	Inactive	4.78	0	1.8559	3.44436481	99.412	51.984653	0	0	45	24	21	0	18	5	1	0	0	0	0	0	0	0	3855.039768	4346.699318	5909.671802	6013.441353	5044.414134	4394.486055	3935.638137	3879.503205	3626.506484	9709.024508	12067.08261	17012.82545	18705.29041	16488.50712	14145.9637	12458.04637	11274.70346	10987.37925	341.176928	364.141472	619.652856	786.072844	827.647312	756.821356	593.261084	548.686164
127038684	Inactive	4.8	0	0.1798	0.03232804	85.9107	54.432204	0	0	49	21	28	0	18	1	1	0	0	0	1	0	0	1	4334.07052	3962.056559	5360.907597	5199.495042	3903.159075	3525.660589	3157.30438	3033.878515	2864.997862	9457.324984	12019.38174	17209.82994	18504.24843	15972.76404	14016.90567	12984.16159	12070.41796	11034.58411	359.475257	375.864242	702.134856	961.963548	970.158434	823.640646	776.558334	691.783834
155524198	Inactive	4.8	0	1.1278	1.27193284	94.7902	51.111446	0	0	44	22	22	0	19	2	1	0	0	0	0	0	0	0	3411.731806	3900.484392	5265.719159	5120.291152	4001.302113	3866.66597	3805.146741	3243.192933	2679.723158	9433.682634	12022.56821	17254.07634	18514.39415	15724.8502	14489.0943	14762.05301	13332.03194	10144.29239	324.831	348.558232	602.181836	815.19024	838.6707	691.881808	655.871596	681.161948
156013977	Inactive	4.8	0	-0.3523	0.12411529	100.835	52.33986	0	0	44	24	20	0	20	2	2	0	0	0	0	0	0	0	3809.9318	4426.780291	6284.071777	6316.270353	5771.920129	5377.161203	5401.061915	5052.971124	4350.357699	10011.42282	12808.74255	18538.71219	19730.20491	18657.55587	17940.26692	17933.53152	17550.36277	15298.12305	332.286304	362.002092	625.513428	758.102676	746.155852	729.56538	694.15174	721.386568
162672169	Inactive	4.81	0	0.8464	0.71639296	96.7355	49.693067	0	0	43	24	19	0	17	5	2	0	0	0	0	0	0	0	3964.71152	4374.404914	5978.20917	6068.852545	5047.861202	4414.107491	3971.303781	3905.092881	3650.188144	9439.730894	11684.099	16448.52619	17939.32318	15718.99231	13671.36809	12104.2977	10947.05117	10659.93652	333.5512	354.753112	590.248936	767.296124	779.503368	718.205604	584.279508	521.591692
155563892	Inactive	4.9	0	0.0603	0.00363609	121.8215	66.013825	0	0	56	31	25	0	24	5	2	0	0	0	0	0	0	0	4980.656751	5767.350631	8334.708349	8478.946799	7750.833809	7290.864096	6557.996863	5323.703217	4816.66483	12590.85167	16166.96803	24373.52674	26710.71745	24428.39667	22220.02903	20736.07759	17812.69933	16005.20621	426.645596	463.239708	824.18842	1093.693596	1221.229972	1020.394864	956.944908	851.60858
127039033	Inactive	4.9	0	-0.6518	0.42484324	87.2821	57.52579	0	0	52	22	30	0	19	1	1	0	0	0	1	0	0	1	4480.366769	4130.534856	5554.616134	5374.289783	4522.186925	3551.227086	3411.303413	3222.675196	3033.878515	9943.009375	12672.37188	18123.37705	19585.78285	17000.80635	14641.18985	13806.10974	13047.98135	12070.41796	380.452701	397.640022	744.864364	1024.779456	1030.941876	908.857382	763.399138	754.26195
155513382	Inactive	4.92	0	-0.2151	0.04626801	136.6009	75.663376	0	0	66	34	32	0	27	4	3	0	0	0	0	0	0	0	5480.333514	6356.670346	9007.946421	9418.880628	8802.859475	8742.386091	7802.085837	6278.517829	5840.004287	14052.06519	18185.83241	27389.50098	30775.09225	29731.28928	28023.69269	26112.40002	22426.68219	19743.32452	499.446472	539.47416	975.259332	1259.747024	1439.194964	1344.54986	1235.235228	1157.7737
155521079	Inactive	5	0	-1.685	2.839225	112.375	64.551411	0	0	56	29	27	0	24	1	4	0	0	0	0	0	0	0	4709.840685	5328.602204	7424.162295	8064.226509	7171.78647	6150.920549	5570.008846	5308.857129	4966.973003	12112.54402	15572.13422	22693.32547	25319.18524	23150.99277	20367.34193	17788.90596	16699.66697	16303.11616	425.979412	454.547784	807.77286	1070.594092	1067.417608	1002.789324	867.353912	718.32926
854026	Inactive	5.17	0	0.4921	0.24216241	75.2608	41.404274	0	0	36	18	18	0	15	2	1	0	0	0	0	0	0	0	2830.611066	3229.067644	5104.015355	6003.723379	5634.088871	3786.56863	2513.544552	1081.44902	495.450906	7615.280049	10023.97884	15806.25404	19855.7933	19826.25777	16405.72314	10246.21968	4968.442399	2059.73471	267.79508	288.595336	514.638476	713.523356	863.138956	897.947704	747.658192	354.752768
155544496	Inactive	5.2	0	1.1045	1.21992025	113.9375	59.219239	0	0	51	28	23	0	22	2	3	0	0	1	0	0	0	1	4718.415559	5217.919551	7433.963114	7874.294962	7118.328109	6021.699443	4867.703666	4174.003762	4262.616888	11345.14264	14399.29993	20870.46633	23376.21828	22123.05742	20329.20036	16970.69384	14182.71239	13990.81823	396.874444	420.753104	746.224424	984.401048	1003.630424	1019.228188	952.508884	739.724828
155514383	Inactive	5.21	0	0.1806	0.03261636	163.19	91.933306	0	0	82	40	42	0	32	4	4	0	0	0	0	0	0	0	6467.78276	7010.993554	9401.73227	10149.11754	10042.08436	9360.573424	8139.541754	7908.324968	7627.570952	16696.87792	20977.4461	29654.473	33541.94321	32240.45661	31196.73339	30197.27802	27874.96619	25808.66984	617.685408	644.947272	1109.5878	1474.44886	1697.297648	1567.10144	1574.051112	1530.624992
156016231	Inactive	5.22	0	0.3826	0.14638276	150.9028	76.049032	0	0	62	38	24	0	29	6	3	0	0	0	0	0	0	0	6153.125342	7161.396368	10915.52251	12557.16647	14433.62694	16456.46132	18102.53033	16241.9251	12458.32489	15137.05739	19575.61712	30631.19109	36085.14201	40794.39013	45913.96679	49823.11306	47249.30302	39566.83756	481.183064	531.708048	919.650472	1235.163312	1448.46828	1625.812196	1842.922864	1886.960256
162652557	Inactive	5.24	0	2.6267	6.89955289	98.1669	50.651067	0	0	43	24	19	0	18	5	1	0	0	0	0	0	0	0	3853.00764	4512.637163	6417.745617	6261.223047	5746.999759	5101.634095	4065.477038	3646.70936	3580.462028	9646.857019	12168.10932	17565.12421	18802.14604	17669.27107	15717.88077	13029.61645	11439.90661	11164.01579	327.74	358.778876	618.105172	755.8587	816.407612	750.90066	612.301584	498.225984
127039029	Inactive	5.33	0	-1.0732	1.15175824	81.6584	54.432204	0	0	49	21	28	0	18	1	1	0	0	0	1	0	0	1	4334.07052	3962.056559	5239.841588	4989.920901	4238.868512	3364.520117	3220.643068	3025.918467	2837.121786	9457.324984	12019.38174	16984.70253	17851.93986	15370.72602	13698.50611	12985.81386	12041.183	11063.61961	359.475257	375.864242	702.11114	959.475832	905.525968	802.976386	740.825022	691.37705
127038677	Inactive	5.4	0	-1.0732	1.15175824	81.6584	54.432204	0	0	49	21	28	0	18	1	1	0	0	0	1	0	0	1	4334.07052	3962.056559	5239.841588	5446.68722	4363.963328	3372.648629	3220.643068	3033.878515	2864.997862	9457.324984	12019.38174	16984.70253	19019.98405	16462.5513	13947.17606	12985.81386	12070.41796	11034.58411	359.475257	375.864242	702.11114	983.327588	979.02472	856.724098	740.825022	691.783834
44445178	Inactive	5.4	0	-0.6877	0.47293129	111.5822	61.944032	0	0	53	29	24	0	23	3	2	0	0	1	0	0	0	1	4803.923792	5258.541004	7808.660186	9475.856125	9945.153901	9998.304093	9794.254517	8053.081573	6921.679266	11826.66669	15226.09388	22540.76147	27760.49446	28896.70368	29758.05885	29505.99996	27006.30664	22378.47653	407.983344	431.51674	756.297176	1001.2252	1081.979252	1151.864736	1165.528604	1233.530408
156012353	Inactive	5.5	0	-0.3843	0.14768649	158.3637	80.924997	0	0	66	37	29	0	28	3	4	2	0	0	0	0	0	0	7737.008595	7566.059328	10645.59735	10509.12532	10174.84702	8631.175535	8115.42749	8322.93063	8072.40078	15548.96194	19096.59998	26589.53024	28306.09852	27516.62412	25917.18868	23496.39322	22293.61032	21364.88055	507.469374	536.345632	897.89713	1059.275384	1092.46822	1153.910006	1054.527292	1000.911738
155555566	Inactive	5.6	0	-0.9714	0.94361796	174.8364	104.30765	0	0	94	44	50	0	36	4	4	0	0	0	0	0	0	0	7052.967756	7684.906742	10176.56642	10936.14445	10829.11128	10139.63231	8890.692566	8655.577892	8097.250106	18639.61549	23589.40664	33308.66145	37569.13659	36267.64999	35174.30615	34262.86179	32259.00247	30104.70988	701.595184	732.050392	1280.505832	1725.98846	1948.837248	1818.239632	1830.097592	1764.330992
162654263	Inactive	5.628	0	1.4158	2.00448964	91.8786	48.01786	0	0	41	21	20	0	18	2	1	0	0	0	0	0	0	0	3265.435557	3732.006095	5072.010622	4636.978229	3699.700888	3669.848761	3638.194932	3010.11998	2428.922133	8947.998244	11369.57808	16340.52923	16713.14276	13920.82743	13212.48216	13518.81633	11879.54034	9156.004616	303.853556	326.782452	559.452328	736.263796	728.59732	592.169772	584.845832	621.32524
79884607	Inactive	5.68	0	-1.4535	2.11266225	61.3701	35.223895	0	0	31	16	15	0	12	3	1	0	0	0	0	0	0	0	2590.96656	3022.027906	4410.988889	4076.62185	3277.265917	2603.475578	2012.058331	1553.211792	935.815148	6494.792284	8432.198671	12451.03391	12572.96256	10292.22204	8148.611472	7591.641798	6588.876504	4504.656526	235.219776	257.184184	456.052068	582.102648	559.327052	395.938408	304.915916	318.148384
162676580	Inactive	5.69	0	-0.0863	0.00744769	115.0605	60.577825	0	0	54	29	25	0	20	5	4	0	0	0	0	0	0	0	4915.536269	5403.847483	7273.409553	8249.318365	7873.176881	6716.308734	5482.337027	5021.274786	5155.953747	11329.56562	13918.88919	19374.18819	22406.16651	22411.38191	21018.64272	17999.01852	14871.55349	13679.92608	423.186964	445.274788	763.124548	887.294156	997.860708	1084.614736	934.352796	866.647792
26691366	Inactive	5.69	0	0.252	0.063504	109.0326	57.995446	0	0	49	27	22	0	22	2	3	0	0	0	0	0	0	0	4356.460171	4907.760786	7037.788701	7472.866753	6577.382567	6116.759257	5248.55748	4684.263745	4099.970726	11137.01489	14206.25997	20833.75645	23108.16904	20805.40272	18854.20231	17529.86974	16157.87326	14244.16971	374.15598	400.089112	700.140612	962.15014	1000.00106	876.765092	791.02112	771.930012
156017756	Inactive	5.75	0	1.0455	1.09307025	182.9489	97.01972	0	0	83	43	40	0	34	4	4	1	0	0	0	0	0	0	7782.122474	8323.364889	11712.84592	11710.49474	11428.92536	10168.01709	9688.438624	9310.395855	8866.682277	18078.52147	22754.85329	32536.00644	36051.73321	35530.34681	33644.92697	30889.08959	28356.8249	26586.18039	628.073361	671.185216	1177.183464	1468.585334	1617.128612	1648.004396	1470.736682	1442.36937
155536154	Inactive	5.8	0	3.0156	9.09384336	224.9922	114.600513	0	0	93	52	41	0	46	5	1	0	0	0	0	0	0	0	7914.756436	9590.177321	14937.70156	18176.20847	20155.32919	22910.21716	25190.15032	25880.98146	25489.0065	22189.17265	29309.56835	46536.89917	57378.60679	64564.09969	73182.08853	82290.49059	87314.51924	88274.52097	686.680656	770.073484	1367.564932	1923.111596	2346.967328	2696.357876	3077.08364	3323.557836
153528417	Inactive	6	0	-0.1088	0.01183744	144.5432	81.03379	0	0	69	39	30	0	27	6	5	1	0	0	0	0	0	0	7410.473086	7691.165545	10982.1593	12040.51657	11258.45371	10976.41453	10585.84896	10943.4757	10085.22625	15506.08484	19654.8803	28179.58871	31033.51506	30367.45611	29790.91662	30235.55025	30337.90045	28369.6137	541.860097	574.24908	994.2005	1264.94141	1388.682356	1252.218602	1232.115762	1280.991848
127038673	Inactive	6.22	0	0.1798	0.03232804	85.9107	54.432204	0	0	49	21	28	0	18	1	1	0	0	0	1	0	0	1	4334.07052	3962.056559	5360.907597	5199.495042	4419.479097	3423.023429	3226.739452	3033.878515	2864.997862	9457.324984	12019.38174	17209.82994	18504.24843	16126.9073	14210.0217	13172.31633	12070.41796	11034.58411	359.475257	375.864242	702.134856	961.963548	971.09618	825.127618	781.135806	691.783834
156011608	Inactive	6.22	0	-0.232	0.053824	101.9088	55.965032	0	0	48	24	24	0	21	2	1	0	0	0	0	0	0	0	3702.292176	4191.264822	5563.626817	5847.811794	5443.177303	5222.987138	4931.891144	4504.291177	3697.852788	10342.88393	13173.81133	18595.8613	20081.83052	18885.6875	18654.94192	18378.61639	17555.90502	15566.14047	353.34896	377.805536	641.810844	858.845184	826.10818	802.400624	793.174312	788.360636
156019874	Inactive	6.31	0	-0.2103	0.04422609	136.1786	72.744997	0	0	62	33	29	0	25	3	4	1	0	0	0	0	0	0	6276.372632	6531.359722	9339.750424	8906.74581	8972.696259	7682.089628	7264.48106	7347.936102	6905.744794	13681.634	17141.58415	24463.45523	25880.75359	25164.51735	23103.43967	20427.69797	20238.81176	20042.28535	476.103977	506.254964	884.215024	1057.065526	1081.130312	1113.6835	939.830474	842.122534
43085118	Inactive	6.392	0	2.1628	4.67770384	95.1097	51.643032	0	0	45	21	24	0	19	2	0	0	0	0	0	0	0	0	3157.795933	3730.526643	5054.929638	4657.257757	3802.23494	3735.042461	3657.054024	3045.999024	2406.825341	9279.459346	11954.26449	17367.08826	18260.78092	15798.05094	14658.56448	14518.01393	12850.79277	10274.14082	324.916212	351.567292	625.206456	817.9017	881.872784	741.837172	662.60872	710.889344
44445181	Inactive	6.4	0	-1.5947	2.54306809	124.7414	69.844997	0	0	61	32	29	0	25	3	4	0	0	0	0	0	0	0	5248.529032	5859.542579	8488.108902	10662.52242	11409.1897	11199.02413	11078.0808	10365.45216	9215.894639	13084.85676	16736.86815	24500.17065	30777.74021	33274.02153	34307.57829	33701.86713	32140.86859	29536.80139	467.360128	496.256436	872.448272	1082.864916	1237.69736	1393.564164	1372.263216	1443.42298
156013546	Inactive	6.51	0	-0.4983	0.24830289	139.0902	75.838583	0	0	65	34	31	0	26	3	4	1	0	0	0	0	0	0	6422.668881	6699.838019	9533.458961	9095.542491	9141.576912	7858.942705	7461.242076	7375.968266	7290.068485	14167.31839	17794.57429	25377.00234	26858.31698	26200.35119	24448.77473	21408.22694	20148.94499	20674.01373	497.081421	528.030744	926.944532	1119.543642	1148.958132	1153.285456	1053.183546	919.15319
156156032	Inactive	6.6	0	-1.5723	2.47212729	136.2455	77.66979	0	0	66	36	30	0	26	6	3	1	0	0	0	0	0	0	6754.272963	7100.717406	10084.37612	10761.3484	9756.857905	9500.156373	9042.613165	9190.170752	8754.549469	14649.78639	18744.67709	26547.39236	28759.6121	27807.93528	26975.51813	26873.61628	26478.5404	24563.42847	507.616149	544.528028	945.006928	1217.864726	1273.124842	1232.453066	1114.145368	1148.178412
162643036	Inactive	6.8	0	2.1493	4.61949049	113.6202	59.329032	0	0	51	27	24	0	22	2	3	0	0	0	0	0	0	0	4358.492299	4809.672829	6753.867691	7124.380256	6120.23578	5483.347062	5018.185888	4370.81928	3863.155493	11199.18238	13937.48022	19835.30921	22554.25789	20688.79853	17817.56577	16381.00005	15689.64741	14063.83173	387.592908	406.852852	701.259468	887.174032	977.91872	869.427328	691.736704	678.390208
155526418	Inactive	6.84	0	3.0156	9.09384336	224.9922	114.600513	0	0	93	52	41	0	46	5	1	0	0	0	0	0	0	0	7914.756436	9590.177321	14937.70156	17934.07645	19912.26192	22322.20403	24601.29543	25649.6664	25083.92788	22189.17265	29309.56835	46536.89917	56928.35196	63418.79068	71388.14156	80221.60086	85812.42739	86709.45133	686.680656	770.073484	1367.564932	1923.064164	2342.552764	2593.022052	3004.754368	3143.414388
155554734	Inactive	6.9	0	0.7004	0.49056016	137.9646	74.30579	0	0	63	33	30	0	25	6	1	1	0	0	0	0	0	0	6098.07284	6624.017315	9426.768143	9085.393893	8415.2213	7988.095525	7437.096395	6634.633989	6122.504886	13793.48793	17615.84965	25736.47604	27358.32082	25600.98282	24277.79955	23261.13134	20812.91559	18088.6435	473.372201	517.459136	914.416346	1160.81974	1229.429096	1117.344378	1059.663372	1005.61933
156013433	Inactive	7.002	0	-0.2092	0.04376464	80.5362	37.87993	0	0	31	21	10	0	15	0	6	0	0	0	0	0	0	0	3709.930461	3790.524355	5785.195818	6431.982432	5777.552532	5549.343354	4606.47198	3798.681118	2379.13159	7961.935632	9911.851163	14578.7856	16506.24135	15402.55258	14166.15849	11735.97938	8435.314706	4920.318656	260.402676	271.475908	405.991272	552.216936	573.143256	539.824848	505.219176	410.951344
16768943	Inactive	7.031	0	-0.7204	0.51897616	63.6788	32.932309	0	0	29	16	13	0	11	3	2	0	0	0	0	0	0	0	2700.638312	3093.613466	4473.423825	4092.004518	3288.799161	2698.92533	2047.365971	1600.583176	991.22634	6225.49867	7961.150639	11588.53696	11642.90174	9748.832333	7741.247066	7012.107388	5888.355239	3738.68929	227.594048	247.935656	435.263956	512.198704	491.515012	387.921128	274.40262	294.664592
85706708	Inactive	7.048	0	-0.2092	0.04376464	80.5362	37.87993	0	0	31	21	10	0	15	0	6	0	0	0	0	0	0	0	3709.930461	3790.524355	5785.195818	6656.712513	5642.828415	5284.316457	4634.002104	3546.733021	2317.315354	7961.935632	9911.851163	14578.7856	16589.68861	15367.34936	13928.28233	11518.33638	8186.200943	4911.766906	260.402676	271.475908	405.991272	553.34478	578.485116	539.510892	487.241136	399.953164
155522717	Inactive	7.2	0	1.1256	1.26697536	229.7152	116.204513	0	0	95	54	41	0	46	5	3	0	0	0	0	0	0	0	8426.692438	10070.30504	15441.9487	18646.16949	20395.30132	22584.53561	24465.74272	25822.67942	26257.23646	22621.9542	29673.45255	46704.44546	57319.95833	64376.07825	71995.65772	79219.88445	83863.84945	85795.1508	713.384088	795.127988	1406.740652	1929.908052	2334.917236	2679.851576	3009.30832	3066.492144
155561630	Inactive	7.23	0	1.9258	3.70870564	141.7765	73.960997	0	0	63	34	29	0	27	5	2	0	0	0	0	0	0	0	5417.51337	6274.509226	8779.148912	8916.897615	8253.944261	7669.935618	7418.028165	7381.839665	6883.916739	13985.73736	17850.41388	26241.16129	29225.06973	27399.22943	24380.20429	22547.70632	22312.98392	22334.13764	476.141	516.75616	901.982832	1141.02126	1229.997228	1187.996872	987.311708	964.509404
127038675	Inactive	7.31	0	-0.3638	0.13235044	84.3705	54.432204	0	0	49	21	28	0	18	1	1	0	0	0	1	0	0	1	4334.07052	3962.056559	5360.907597	5177.533054	4325.430196	3354.470357	3214.546684	3033.878515	2864.997862	9457.324984	12019.38174	17209.82994	18578.98451	15994.008	13634.3915	12799.31139	12070.41796	11034.58411	359.475257	375.864242	702.134856	961.894556	968.056976	845.972482	700.514238	691.783834
155518726	Inactive	7.33	0	0.9486	0.89984196	127.0273	67.316618	0	0	56	30	26	0	23	6	0	1	0	0	0	0	0	0	5549.512341	6046.996864	8633.372551	8183.574336	7324.054258	6820.461919	6174.043035	5608.684102	5236.529764	12605.72837	16127.92728	23772.19854	24947.90798	22492.87114	20688.91294	19978.95046	18098.98838	15901.77929	418.065597	461.380324	809.60509	1043.900728	1126.14736	957.48805	882.41883	860.579564
155543464	Inactive	7.35	0	2.1228	4.50627984	216.4282	108.413341	0	0	87	50	37	0	44	5	1	0	0	0	0	0	0	0	7622.163938	9253.220727	14330.33451	17215.79916	19203.97392	21729.98739	23521.98662	23987.59909	23190.5455	21217.80386	28003.58808	44426.85586	53981.77994	60266.51947	68563.84735	76645.58759	80354.02685	79748.95894	644.725768	726.521924	1282.85682	1834.364372	2174.02974	2464.43436	2856.645764	2963.287296
155536929	Inactive	7.37	0	-0.8166	0.66683556	176.477	99.724478	0	0	90	44	46	0	34	4	6	0	0	0	0	0	0	0	7272.31126	7828.077862	10513.34645	11909.37981	11978.12742	11056.90795	9433.777896	8889.863044	8488.209508	18101.02826	22647.31058	31932.0626	37154.2476	37456.27902	36709.27376	34962.3301	32012.41333	29315.28746	686.343728	713.553336	1233.471632	1570.319636	1876.825784	1842.263552	1905.43	1759.448032
155547042	Inactive	7.57	0	4.8291	23.32020681	159.8737	83.23679	0	0	69	39	30	0	31	3	1	1	0	3	0	0	0	3	7457.887391	7517.693549	11950.04364	11919.41277	12720.41488	12022.144	11389.0504	10717.96351	9168.922408	16135.77884	20496.59324	30518.80489	34434.19047	34025.94014	32168.66315	32050.5708	32146.8388	29160.53038	536.010389	561.526452	997.194248	1263.49136	1474.521476	1399.581122	1171.3452	1359.149268
162648871	Inactive	7.793	0	0.4831	0.23338561	110.2036	58.902618	0	0	52	26	26	0	21	2	3	0	0	0	0	0	0	0	4216.260306	4761.448664	6367.211005	6817.444049	6525.016567	5972.050004	5089.384106	4438.467775	4190.50139	10837.83297	13604.36827	19266.19124	21179.98609	20613.21703	20559.7568	19504.53941	16385.04147	13779.05727	393.48932	417.304128	732.32794	856.261828	946.95466	958.578904	933.967568	969.753428
155540322	Inactive	7.8	0	1.2574	1.58105476	165.9544	91.933306	0	0	82	40	42	0	32	4	4	0	0	0	0	0	0	0	6467.78276	7010.993554	9445.656246	10381.13931	10419.18032	10001.94492	8913.608934	8669.852556	8102.937154	16696.87792	20977.4461	29505.00084	33658.26965	33557.66405	33405.26815	32725.546	30243.03941	26955.67614	617.685408	644.947272	1109.725784	1480.665252	1662.22572	1687.212048	1685.630776	1649.815136
156010106	Inactive	7.8	0	1.3276	1.76252176	148.5413	75.247032	0	0	61	37	24	0	29	6	2	0	0	0	0	0	0	0	5897.157341	6921.332511	10663.39894	12036.17398	13684.72548	15247.17211	16545.36793	15166.50406	11432.30089	14920.66661	19393.67502	30547.41795	35752.27582	39580.0504	43789.04075	47456.61206	45336.69144	37931.35062	467.831348	519.180796	900.062612	1231.57782	1443.277952	1541.09074	1721.344348	1774.361076
156165710	Inactive	7.8	0	-0.8026	0.64416676	138.6682	78.88679	0	0	67	37	30	0	27	5	3	1	0	1	0	0	0	1	7063.280359	7280.959315	10466.82193	11405.08845	10277.80004	9919.690621	9543.57254	9468.976211	8973.891788	15007.03312	19223.51695	27430.33601	29946.56055	28818.83032	27913.45007	27931.59218	27179.37816	25069.48619	520.955029	553.051612	962.123088	1253.878742	1334.73521	1257.683786	1171.710296	1198.242988
156011412	Inactive	7.84	0	-0.9969	0.99380961	145.7337	79.734169	0	0	69	36	33	0	27	3	5	1	0	0	0	0	0	0	6824.933131	7108.380173	10089.26605	10035.45774	10487.03047	9058.750123	8474.910344	8058.791105	8236.912811	14869.39355	18629.50652	26515.79714	28610.85344	28851.62661	27731.33185	24652.00945	22603.7446	22364.60997	531.410581	562.333776	988.886448	1168.443326	1236.525776	1299.564304	1218.97325	1128.617794
42629970	Inactive	7.91	0	-0.6281	0.39450961	86.8787	55.234204	0	0	50	22	28	0	18	1	2	0	0	0	1	0	0	1	4590.038521	4202.120416	5495.985061	5698.766437	4123.586715	3747.121514	3483.001285	3333.408876	2996.848335	9673.715761	12201.32384	17035.75269	18946.69923	16298.80685	13811.86661	12501.99623	11201.93095	10462.39478	372.826973	388.391494	724.052536	978.395128	974.385762	836.354386	775.814274	667.66787
11289976	Inactive	7.915	0	-0.0802	0.00643204	90.6122	44.067102	0	0	37	23	14	0	17	0	6	0	0	0	0	0	0	0	4002.522959	4215.240877	6152.36822	6973.468984	7121.326975	6106.111681	5485.279284	4401.582006	3524.903985	8933.304414	11041.7026	15874.93042	18483.39793	18736.735	17810.77389	14809.33056	11227.94147	8763.969682	302.357564	315.307132	503.974832	595.649968	664.661452	735.394996	673.856256	561.548232
151300539	Inactive	8	0	-0.3221	0.10374841	141.3255	78.996583	0	0	67	36	31	0	27	5	3	1	0	0	0	0	0	0	6703.357099	7086.83857	10029.60134	10933.39265	10099.92481	9954.118624	9728.629039	9810.145799	8979.011404	14861.07286	18989.69067	26945.1914	29298.28466	28360.05362	28091.97606	28872.00508	28490.90519	26072.78316	511.673493	549.254236	957.474832	1218.378922	1305.79558	1186.53679	1148.640818	1231.308592
127038686	Inactive	8.11	0	-0.3638	0.13235044	84.3705	54.432204	0	0	49	21	28	0	18	1	1	0	0	0	1	0	0	1	4334.07052	3962.056559	5360.907597	5177.533054	3809.110174	3457.107517	3145.111612	3033.878515	2864.997862	9457.324984	12019.38174	17209.82994	18578.98451	15839.86474	13441.27547	12611.15665	12070.41796	11034.58411	359.475257	375.864242	702.134856	961.894556	967.11923	844.48551	695.936766	691.783834
155554687	Inactive	8.3	0	-0.7692	0.59166864	94.7569	58.85179	0	0	55	25	30	0	19	2	4	0	0	0	0	0	0	0	4187.764321	4387.056669	5914.988245	6538.439982	5591.451432	4841.567676	4304.035041	3815.226771	3458.470805	10331.52492	12794.22854	17826.62125	20531.43854	19463.91854	17290.36221	15784.32398	14220.18606	13033.44064	418.63386	424.721108	750.069796	951.250928	1110.14372	931.29708	908.40078	850.338948
129685938	Inactive	8.857	0	0.3539	0.12524521	78.9307	37.07793	0	0	30	20	10	0	15	0	5	0	0	0	0	0	0	0	3453.96246	3594.340462	5412.974928	5792.702517	5015.967696	4630.897326	4217.420142	3131.167123	1856.060212	7745.544855	9641.844647	14088.06321	15715.47532	14308.01043	12960.61219	10748.85011	7447.798423	4246.826266	247.05096	259.088488	393.041136	525.515916	531.053352	492.255312	448.231032	367.661524
149754000	Inactive	9	0	-0.4123	0.16999129	141.4533	78.88679	0	0	67	37	30	0	27	5	3	1	0	1	0	0	0	1	7063.280359	7302.921303	10461.76681	11599.77517	10640.53643	10404.41842	10233.33181	10098.76584	9213.228463	15007.03312	19148.78087	27263.37181	29818.65503	28812.1274	28453.25622	29362.58448	28822.39439	26274.97311	520.955029	553.120604	965.207568	1233.627562	1328.757244	1197.919062	1170.971698	1249.773104
162649275	Inactive	9.1	0	-0.7315	0.53509225	91.7373	53.091032	0	0	48	24	24	0	18	2	4	0	0	0	0	0	0	0	4037.403816	4328.416081	5941.923417	6369.702822	5563.782025	5424.834433	4911.930362	4293.441738	3784.677131	9721.505552	12001.83781	16809.32525	19068.48031	17668.63076	16138.74238	15601.5575	14747.7982	13181.43117	370.78256	381.677524	673.515684	821.068584	905.910916	730.749396	695.132776	728.709304
156013154	Inactive	9.2	0	0.3826	0.14638276	150.9028	76.049032	0	0	62	38	24	0	29	6	3	0	0	0	0	0	0	0	6153.125342	7161.396368	10915.52251	12392.2205	14091.19115	15654.69518	17114.5015	16212.99948	12751.88247	15137.05739	19575.61712	30631.19109	35948.07901	40195.75719	44537.04164	47861.67778	45778.41839	39439.8455	481.183064	531.708048	919.650472	1234.999764	1439.623736	1593.138604	1746.139196	1794.987472
155514094	Inactive	9.21	0	-0.2406	0.05788836	170.6538	93.537306	0	0	84	42	42	0	32	4	6	0	0	0	0	0	0	0	6979.718762	7491.121268	10125.92938	11515.86635	11592.582	10691.30257	9052.130358	8801.831428	8221.275466	17129.65948	21341.33031	30104.96838	35140.65091	35492.30296	34607.66606	32679.90153	29998.80187	27208.64665	644.38884	670.001776	1148.012616	1444.549836	1751.457392	1711.585464	1802.402088	1578.223824
162656181	Inactive	9.23	0	0.5416	0.29333056	115.3358	60.378653	0	0	49	28	21	0	22	2	3	0	0	0	0	1	0	1	10740.09332	5855.380642	8889.148449	9627.413834	9238.559848	7692.324088	7718.065885	5720.204397	6331.133781	11809.33961	14637.33044	21783.9618	24514.41857	21862.13701	19776.02507	18786.75043	16684.96227	14401.37614	377.799477	401.810854	703.444264	963.328556	1031.47	872.197668	799.63238	804.151842
153979986	Inactive	9.4	0	0.3261	0.10634121	104.6544	56.87086	0	0	49	29	20	0	21	3	2	0	0	3	0	0	0	3	5233.209942	5449.846	8050.054136	9173.475295	8854.830875	7876.217463	7417.800731	7445.91811	6411.963236	11209.38592	14240.59889	20959.55701	22918.04054	20837.52979	18730.55993	18917.24185	18996.49066	17972.2137	398.028456	411.502076	731.435924	970.342972	967.829852	862.97886	747.358808	761.140832
141463557	Inactive	9.454	0	0.3539	0.12524521	78.9307	37.07793	0	0	30	20	10	0	15	0	5	0	0	0	0	0	0	0	3453.96246	3594.340462	5412.974928	6017.432598	5211.135525	4882.845423	4053.490233	2654.488945	1824.822292	7745.544855	9641.844647	14088.06321	15798.92258	14546.93321	13209.72596	10642.87086	7115.2374	4113.882749	247.05096	259.088488	393.041136	526.64376	536.722308	503.253492	454.785948	355.5355
155556460	Inactive	9.47	0	0.118	0.013924	115.5275	62.791411	0	0	55	28	27	0	23	1	4	0	0	0	0	0	0	0	4565.576564	5062.03595	6894.758488	7623.884147	6987.373017	5939.735788	5391.742177	5044.687335	4647.160473	11689.02712	14650.36433	20735.37819	23592.78995	22613.72869	20204.31302	17706.89754	16234.42137	15031.56776	418.438896	439.535744	765.6164	941.195044	1024.6865	1020.76024	840.527316	758.579812
155524892	Inactive	9.5	0	1.1045	1.21992025	113.9375	59.219239	0	0	51	28	23	0	22	2	3	0	0	1	0	0	0	1	4718.415559	5217.919551	7433.963114	7640.437711	6686.162644	5750.853923	4975.340249	4462.6238	4334.794385	11345.14264	14399.29993	20870.46633	23298.73345	21804.87701	19916.10578	16995.89068	14514.20159	14038.5121	396.874444	420.753104	746.224424	983.553432	995.897688	997.744924	941.146324	758.18934
153979972	Inactive	9.7	0	0.6774	0.45887076	111.8988	61.807032	0	0	52	28	24	0	22	3	2	0	0	0	1	0	0	1	5555.422847	5383.75896	7774.632	8513.184322	8181.998866	7125.88977	7003.239718	6676.740799	5617.536538	11730.07674	14763.5777	21613.08146	23526.57777	21539.98361	19772.91953	19920.05134	18914.53553	17355.08689	396.518453	424.10347	755.81666	994.872426	993.727062	870.613772	836.115386	804.217186
153979968	Inactive	9.7	0	1.2534	1.57101156	106.0756	55.61986	0	0	46	26	20	0	20	3	2	0	0	0	1	0	0	1	5262.830349	5046.802366	7387.214926	7815.128714	7739.69502	6752.199724	6649.622013	6553.951863	5297.051168	10758.70796	13457.59743	19785.98724	20797.68875	18864.47261	17321.26146	17838.79275	17894.16209	16597.12899	354.563565	380.55191	670.357644	853.19817	817.986118	741.453764	657.692966	673.495466
68607943	Inactive	9.85	0	0.344	0.118336	96.0856	49.77786	0	0	42	22	20	0	19	2	1	0	0	0	0	0	0	0	3409.699678	3854.308228	5176.209743	5454.298336	5049.663845	4837.433728	4508.371858	4127.802991	3282.141409	9371.515145	11867.83106	16768.76707	18068.23383	16872.09081	16670.58018	16528.01965	15761.59971	13269.03073	311.394072	334.253976	556.351828	733.075384	700.33838	677.037608	662.659552	670.253804
10232	Inactive	10	0	2.721	7.403841	106.8797	49.828688	0	0	39	23	16	0	21	2	0	0	0	0	0	0	0	0	3438.195663	4042.488346	5632.446715	5643.20793	5536.761321	5579.038274	5195.089608	4644.795148	3532.124084	9877.823194	12409.42878	17699.42143	18309.2086	17256.81233	17802.36945	18130.80464	17673.69652	14965.06574	286.249532	316.017576	501.724652	635.167688	623.980836	610.690824	592.297984	615.96856
155515045	Inactive	10	0	0.0764	0.00583696	173.7654	98.540099	0	0	86	43	43	0	36	3	4	0	0	0	0	0	0	0	6849.659259	7954.431232	11782.88434	12044.51563	11705.57684	12086.63921	11908.0003	11457.54792	10163.72601	18178.7151	23638.93492	35037.24396	38316.44424	38164.91191	40701.95076	43735.94445	44586.2326	41620.13521	644.3643	697.582728	1264.047308	1705.757968	1719.886316	1749.61274	1804.627312	1990.47056
155530241	Inactive	10	0	-0.2116	0.04477456	176.677	101.633685	0	0	89	44	45	0	37	3	4	0	0	0	0	0	0	0	6995.955508	8122.909529	11976.59288	12241.27235	11902.33357	12283.39594	12104.75703	11654.30465	10356.49872	18664.39949	24291.92505	35950.79107	39323.24258	39171.71025	41708.7491	44742.74279	45593.03094	42602.12325	665.341744	719.358508	1306.776816	1768.642868	1782.771216	1812.49764	1867.512212	2053.35546
155532891	Inactive	10	0	0.3644	0.13278736	170.8538	95.446513	0	0	83	42	41	0	35	3	4	0	0	0	0	0	0	0	6703.36301	7785.952935	11589.17581	11847.7589	11508.82012	11889.88248	11711.24357	11264.77521	9980.923318	17693.03071	22985.94478	34123.69685	37309.64589	37158.11356	39695.15241	42729.1461	43604.24457	40569.33136	623.386856	675.806948	1221.3178	1642.873068	1657.001416	1686.72784	1741.742412	1927.786364
155533310	Inactive	10	0	0.9404	0.88435216	165.0306	89.259341	0	0	77	40	37	0	33	3	4	0	0	0	0	0	0	0	6410.770512	7448.996341	11201.75873	11454.24544	11115.30666	11500.35304	11335.66817	10929.08473	9654.964628	16721.66193	21679.96452	32296.60263	35296.0492	35144.51687	37706.36604	40696.35422	41286.10007	37920.67162	581.431968	632.255388	1135.858784	1517.103268	1531.231616	1561.158744	1613.719172	1809.704052
155535770	Inactive	10	0	0.5887	0.34656769	189.0233	107.289271	0	0	94	47	47	0	39	3	5	0	0	0	0	0	0	0	7542.483879	8863.859889	13682.15722	13900.99842	14402.08629	15132.99097	14461.84138	13140.61807	11248.5635	19789.99156	25885.82668	38922.20466	43672.05337	45118.09375	48580.47661	51860.30531	51476.76628	47276.64962	707.21142	768.882404	1424.64026	1922.836256	1999.769916	2081.7963	2262.4894	2413.273912
155546893	Inactive	10	0	0.6524	0.42562576	167.9422	92.352927	0	0	80	41	39	0	34	3	4	0	0	0	0	0	0	0	6557.066761	7617.474638	11395.46727	11651.00217	11312.06339	11693.12575	11518.47086	11081.97252	9828.035525	17207.34632	22332.95465	33210.14974	36302.84755	36151.31522	38688.35407	41747.15807	42553.44071	39301.99072	602.409412	654.031168	1178.588292	1579.988168	1594.116516	1623.84294	1679.058216	1862.44732
155551039	Inactive	10	0	0.3007	0.09042049	191.9349	110.382857	0	0	97	48	49	0	40	3	5	0	0	0	0	0	0	0	7688.780128	9032.338186	13875.86575	14097.75515	14598.84302	15329.7477	14658.59811	13333.39079	11431.3662	20275.67595	26538.81681	39835.75177	44678.85172	46124.8921	49587.27496	52867.10365	52458.75431	48327.45347	728.188864	790.658184	1467.369768	1985.721156	2062.654816	2144.6812	2325.3743	2475.958108
155567540	Inactive	10	0	0.7729	0.59737441	175.605	98.540099	0	0	86	43	43	0	36	3	4	0	0	0	0	0	0	0	6849.659259	7998.311196	11772.76201	12159.48525	12139.34092	12893.96303	12420.94601	11552.76262	10198.96699	18178.7151	23550.8705	34771.76926	38355.06919	39309.48839	42768.63337	45563.14733	45713.48814	42251.97929	644.3643	697.72256	1270.30958	1665.4709	1724.706008	1800.859324	1968.673784	2069.838112
51357598	Inactive	10	0	1.7029	2.89986841	123.3146	66.054583	0	0	59	28	31	0	23	3	2	0	0	0	0	0	0	0	4450.096916	5090.618494	7117.657569	7549.309618	7026.226429	6110.985159	6371.738868	6630.90689	6157.119757	11867.20889	14983.95071	21308.27018	24279.65869	24849.25916	22831.49329	21336.41025	22491.1446	22523.75494	439.012592	466.877912	826.45878	1019.0444	1176.378756	1276.608828	1185.376136	880.270584
153979960	Inactive	10	0	1.1411	1.30210921	122.468	65.573825	0	0	55	30	25	0	25	3	2	0	0	0	0	0	0	0	4732.528774	5547.132582	7956.099059	8443.855312	7652.683594	7055.554919	6869.174027	6776.906215	6449.194093	12527.74023	16110.38602	23852.09745	26142.70418	23829.84667	21199.4608	20594.86504	21092.13992	21468.39958	413.78284	451.840816	797.032372	1047.63712	1057.763928	959.66406	824.323588	818.519388
153979970	Inactive	10	0	0.8531	0.72777961	125.3796	68.667411	0	0	58	31	27	0	26	3	2	0	0	0	0	0	0	0	4878.825023	5715.610879	8149.807596	8753.718002	8294.968322	7795.373163	7270.176549	6977.879456	6524.491529	13013.42462	16763.37615	24765.64456	27345.39499	25712.87375	23714.05519	22984.47019	22719.82983	21946.95292	434.760284	473.616596	839.76188	1110.138952	1127.468392	1036.910148	986.217484	919.194424
153979975	Inactive	10	0	-0.1551	0.02405601	118.3753	67.282997	0	0	59	30	29	0	24	3	3	0	0	0	0	0	0	0	4848.29691	5547.096549	7696.781904	7989.649988	7305.771003	6766.89106	6393.713803	6377.041967	6298.962951	12444.94908	15904.24078	22970.90479	25080.01172	23528.62562	21429.2798	20568.72802	20359.18161	20103.28118	446.467896	477.757564	855.638648	1093.32836	1124.764204	1041.769416	965.798964	881.511364
141700627	Inactive	10	0	1.1411	1.30210921	122.468	65.573825	0	0	55	30	25	0	25	3	2	0	0	0	0	0	0	0	4732.528774	5547.132582	7956.099059	8564.921321	8126.087669	7622.504102	7161.215441	7035.672881	6540.722533	12527.74023	16110.38602	23852.09745	26367.83159	24677.03991	22393.53044	21789.22254	22411.33553	22162.99554	413.78284	451.840816	797.032372	1047.660836	1059.640572	997.508896	873.173332	841.829412
141700626	Inactive	10	0	0.8531	0.72777961	125.3796	68.667411	0	0	58	31	27	0	26	3	2	0	0	0	0	0	0	0	4878.825023	5715.610879	8149.807596	8632.651993	7821.564247	7228.42398	6978.135135	6719.11279	6432.963089	13013.42462	16763.37615	24765.64456	27120.26757	24865.68051	22519.98555	21790.11269	21400.63423	21252.35696	434.760284	473.616596	839.76188	1110.115236	1125.591748	999.065312	937.36774	895.8844
155534725	Inactive	10	0	0.4209	0.17715681	112.5521	61.095825	0	0	53	28	25	0	22	3	3	0	0	0	0	0	0	0	4555.704412	5210.139955	7309.36483	7291.59438	6863.467157	6393.201014	6040.096098	6254.253031	5978.477581	11473.5803	14598.26051	21143.81057	22351.1227	20853.11462	18977.62173	18487.46943	19338.80817	19345.32328	404.513008	434.206004	770.179632	951.654104	949.02326	912.609408	787.376544	750.789644
153979977	Inactive	10	0	1.1411	1.30210921	122.468	65.573825	0	0	55	30	25	0	25	3	2	0	0	0	0	0	0	0	4732.528774	5547.132582	7956.099059	8244.459075	8021.545129	7594.552178	7073.41982	6733.222859	6343.909168	12527.74023	16110.38602	23852.09745	25594.06936	24073.19659	22582.92187	21977.67184	21833.81889	21235.07378	413.78284	451.840816	797.032372	1030.942812	1019.555268	947.151392	923.332584	853.816156
141700631	Inactive	10	0	1.6221	2.63120841	110.7918	57.133067	0	0	46	27	19	0	20	3	2	0	0	0	2	0	0	2	6518.516785	5460.485228	8214.58065	9898.180874	8601.77828	7820.383912	7545.733969	7795.000449	6710.171986	11231.59517	13804.85672	20480.50582	21965.09455	19653.06856	17926.76935	18449.26194	18935.93996	17633.94557	359.920726	382.976628	675.20708	863.404767	825.12429	749.789284	662.937986	680.76962
155546316	Inactive	10	0	1.5032	2.25961024	136.7541	71.229411	0	0	60	33	27	0	27	3	3	0	0	0	0	0	0	0	5279.057145	6099.938857	8589.059186	8855.077009	8655.745987	8431.605991	8592.925462	8939.080815	8128.358349	13653.3323	17368.83516	25153.78645	26459.93034	24626.42692	24178.77768	25909.51524	27509.36473	26744.87493	455.652516	493.684364	860.311624	1090.519868	1087.595436	1019.56154	962.580808	1013.327924
153979973	Inactive	10	0	0.5872	0.34480384	112.0266	61.697239	0	0	52	29	23	0	22	3	2	0	0	1	1	0	0	2	5915.346107	5599.841693	8206.797466	9420.226988	8319.668964	7749.453103	7306.551287	7242.79682	6602.290679	11876.037	14922.66791	21931.26188	23924.21096	21761.32683	19996.65541	19966.01327	19394.49452	17913.61006	405.799989	427.969838	763.549396	1011.228348	1008.623684	883.428592	845.685356	817.65379
153979974	Inactive	10	0	0.7122	0.50722884	116.448	64.900618	0	0	55	29	26	0	23	3	2	0	0	0	1	0	0	1	5701.719096	5552.237257	7968.340537	8171.26562	7193.225234	6753.299812	6479.871211	6755.889112	6402.219355	12215.76113	15416.56784	22526.62858	24293.59585	22009.26026	20060.63391	19860.06017	19596.54325	19228.81352	417.495897	445.87925	798.546168	1054.983428	1051.322646	936.485526	895.175298	837.156896
145722355	Inactive	10	0	0.9272	0.85969984	142.5773	77.416583	0	0	66	35	31	0	29	3	3	0	0	0	0	0	0	0	5571.649643	6436.895451	8976.47626	9553.132617	9098.049833	8805.296037	8946.543167	9061.869751	8448.843719	14624.70108	18674.81543	26980.88067	29188.81936	27301.93792	26630.43576	27990.77383	28529.73818	27502.83283	497.607404	537.235924	945.77064	1232.194124	1263.33638	1148.721548	1141.003228	1144.049644
155512563	Inactive	10	0	1.8682	3.49017124	128.898	68.830204	0	0	58	30	28	0	26	4	0	0	0	0	0	0	0	0	4564.101134	5491.68617	7643.14523	7517.700363	6861.625958	6762.176446	6198.953438	5154.49502	4317.3737	12855.04098	16636.75534	24784.14892	27348.22523	25542.50586	23798.96127	21781.48762	18487.50579	16117.22779	424.976952	468.374728	825.012152	1108.841036	1224.48956	1101.428312	1017.587528	905.756336
155517455	Inactive	10	0	-1.2666	1.60427556	143.0236	84.582134	0	0	75	37	38	0	29	6	2	0	0	0	0	0	0	0	5911.382237	6674.061272	9114.127088	9061.343421	8704.742882	8866.634855	8025.934118	7556.746711	7663.071604	15355.83903	19618.08115	28351.47522	31286.52495	30134.49157	29257.14325	28634.24088	27508.87184	26365.806	561.889844	597.024144	1061.565552	1451.330756	1563.721808	1496.952428	1426.322816	1445.15926
155519354	Inactive	10	0	-0.7018	0.49252324	133.6172	73.16579	0	0	63	33	30	0	26	6	1	0	0	0	0	0	0	0	5214.493361	6096.512337	8523.285554	8153.717389	7515.461824	7397.166136	6769.568048	5783.724515	5511.116138	13620.22759	17550.42491	26057.55644	28016.2152	26051.70031	23857.20314	22471.70955	19991.00638	18090.50887	472.168868	514.968172	906.621624	1203.5769	1314.701768	1173.110584	1062.71416	1004.086348
155531034	Inactive	10	0	-0.4026	0.16208676	134.2888	75.301376	0	0	66	34	32	0	26	6	2	0	0	0	0	0	0	0	5472.49349	6168.626381	8533.001477	8497.019238	8328.223712	8846.949679	8090.273831	7233.412314	7092.990214	13898.78586	17659.11074	25610.83389	28216.20415	27035.48233	26299.21994	25848.77443	24683.3034	23467.42949	498.957512	531.696804	933.377028	1262.945752	1375.775816	1301.896676	1232.745492	1219.15224
155532469	Inactive	10	0	-1.3916	1.93655056	134.3798	78.926548	0	0	70	34	36	0	27	6	1	0	0	0	0	0	0	0	5364.853866	6147.192877	8347.009516	8330.537997	7479.788027	7259.992667	6826.541704	6237.460908	5833.387562	14230.24696	18313.58069	26668.38317	29155.37544	27116.94132	25417.61764	24601.67354	23198.64125	21216.17296	520.020168	557.604972	988.759728	1362.672572	1468.200108	1337.468772	1224.051448	1237.948144
155542132	Inactive	10	0	-0.5276	0.27836176	125.645	69.64579	0	0	61	31	30	0	24	6	1	0	0	0	0	0	0	0	4925.965119	5641.757986	7765.883905	7766.213814	7081.306869	7052.462558	6405.949606	5557.907773	5358.335304	12773.19379	16354.61028	23927.74183	26085.05464	24092.66817	22568.73396	21592.15926	20037.52835	18293.13548	457.087836	492.277632	860.571204	1174.287568	1280.185124	1139.85228	1039.633768	1024.429892
2843471	Inactive	10	0	-0.4972	0.24720784	75.8352	48.245032	0	0	43	19	24	0	16	1	1	0	0	0	1	0	0	1	4041.478022	3625.099965	4852.424514	4596.407443	3329.035032	3073.643819	2765.654586	2668.241133	2491.388056	8485.956203	10713.40147	15157.6083	15838.34317	13202.98607	11491.79339	10813.29738	10027.78577	8682.450705	317.520369	332.312682	616.652124	833.706032	778.818422	675.719614	610.884534	561.071114
127038668	Inactive	10	0	-0.0758	0.00574564	81.4589	51.338618	0	0	46	20	26	0	17	1	1	0	0	0	1	0	0	1	4187.774271	3793.578262	5167.19906	4980.776325	3612.353445	3260.350788	2956.314931	2864.997862	2688.144785	8971.640594	11366.39161	16296.28283	17572.18616	14833.0664	12434.47713	11633.59326	11034.58411	9689.24905	338.497813	354.088462	659.405348	899.009656	904.23433	781.60061	633.45865	623.956014
127038670	Inactive	10	0	-0.7852	0.61653904	78.7468	51.338618	0	0	46	20	26	0	17	1	1	0	0	0	1	0	0	1	4187.774271	3793.578262	5046.133051	5249.930491	3650.886577	3278.52906	2962.411315	2864.997862	2688.144785	8971.640594	11366.39161	16071.15541	18013.1857	15301.6097	12747.26169	11820.09573	11034.58411	9689.24905	338.497813	354.088462	659.381632	920.442688	915.202074	792.352226	673.769434	623.956014
2057867	Inactive	10	0	-0.7852	0.61653904	78.7468	51.338618	0	0	46	20	26	0	17	1	1	0	0	0	1	0	0	1	4187.774271	3793.578262	5046.133051	4793.164172	3525.791761	3270.400548	2954.451267	2837.121786	2668.241133	8971.640594	11366.39161	16071.15541	16845.14152	14209.78442	12498.59173	11790.86078	11063.61961	10027.78577	338.497813	354.088462	659.381632	896.590932	841.703322	738.604514	673.36265	628.898934
155549491	Inactive	10	0	4.8291	23.32020681	159.8737	83.23679	0	0	69	39	30	0	31	3	1	1	0	3	0	0	0	3	7457.887391	7517.693549	11950.04364	11798.34676	11916.99552	10965.6617	10514.65267	10120.04708	9789.11729	16135.77884	20496.59324	30518.80489	34209.06305	33025.6602	30708.47677	30455.71775	30655.59797	29651.54784	536.010389	561.526452	997.194248	1263.467644	1471.383264	1298.22307	1106.136972	1268.19148
155555974	Inactive	10	0	3.8364	14.71796496	154.787	80.36279	0	0	66	36	30	0	30	3	1	1	0	1	0	0	0	1	6591.744622	6917.049786	10350.50761	10611.14584	10728.91496	10340.42741	10085.9476	9447.20154	8399.920242	15358.17392	19525.4227	28866.81225	32185.61571	30822.79244	29382.99889	29551.06774	29460.86358	27387.90404	496.469873	532.017936	923.129216	1210.951348	1353.432316	1218.085946	1079.627496	1189.140592
155562857	Inactive	10	0	4.373	19.123129	158.9412	83.566169	0	0	69	36	33	0	31	3	1	1	0	0	0	0	0	0	6378.117611	6869.44535	10222.02566	10622.91637	10721.26731	10400.30915	10038.15102	9203.855194	8303.062292	15697.89805	20019.32262	29603.65349	33479.64923	32464.82904	30812.44181	30966.73032	30675.10058	28166.06278	508.165781	549.927348	957.750536	1240.293152	1428.775556	1330.69613	1137.198384	1292.156628
155564792	Inactive	10	0	4.2051	17.68286601	159.5032	81.875997	0	0	66	37	29	0	30	3	1	1	0	1	1	0	0	2	7847.431058	7330.732648	11177.87333	11886.91196	12185.57412	11112.19885	10908.27824	9927.217241	9064.403372	15831.06114	19872.68199	29561.33083	33321.47096	31824.02538	30080.80122	30510.49947	30012.03335	27988.33091	501.827034	534.442654	927.978652	1220.514238	1368.858712	1213.644726	1097.695364	1186.12211
44321831	Inactive	10	0	0.632	0.399424	93.174	46.684274	0	0	39	21	18	0	18	2	1	0	0	0	0	0	0	0	3263.403429	3685.829931	4982.501206	5257.541607	4860.867164	4602.711123	4366.606277	3853.857193	2831.55037	8885.830755	11214.84093	15855.21996	17061.43549	15894.52742	15797.54683	15606.74769	14385.76193	11187.42413	290.416628	312.478196	513.62232	670.190484	637.860264	609.000964	612.589364	631.948316
73050869	Inactive	10	0	0.9978	0.99560484	113.9753	59.491825	0	0	51	26	25	0	22	3	1	0	0	0	0	0	0	0	4043.76841	4751.966105	6462.218102	6627.969438	5890.857741	5628.147404	5348.857798	5019.105568	4517.021105	11040.79875	14163.51467	20428.36382	22443.65173	20989.20046	20209.25365	19445.87119	18559.95981	17236.34172	377.809576	411.375172	725.443144	941.531984	931.966364	921.553656	869.612784	845.030312
73050879	Inactive	10	0	0.2647	0.07006609	111.6666	61.783411	0	0	53	26	27	0	23	3	0	0	0	0	0	0	0	0	3934.096658	4680.380545	6399.783166	6612.58677	5879.324497	5596.421904	5321.196554	4983.484276	4497.403701	11310.09236	14634.56271	21290.86077	23373.71255	21532.59016	20624.96025	19985.91277	19070.76644	17688.11943	385.435304	420.6237	746.231256	1011.435928	999.778404	928.58848	903.521464	878.532208
156016942	Inactive	10	0	-0.2464	0.06071296	102.1581	54.09986	0	0	45	25	20	0	21	2	2	0	0	0	0	0	0	0	3954.195921	4737.270521	6924.431353	6994.207477	6400.693377	6308.116429	6282.542316	5469.642374	4400.574267	10434.93973	13581.04028	20387.8585	22286.62457	21235.80093	20979.97379	21124.08766	19582.47309	15728.54086	339.82682	377.152116	673.862564	847.528228	837.948892	806.582812	806.982448	830.121744
162656943	Inactive	10	0	0.8464	0.71639296	96.7355	49.693067	0	0	43	24	19	0	17	5	2	0	0	0	0	0	0	0	3964.71152	4374.404914	5978.20917	6233.798518	5284.042091	4474.275575	3944.409777	4142.921922	3831.261109	9439.730894	11684.099	16448.52619	18076.38618	15996.06683	13794.84676	12153.11213	11109.19876	10879.01315	333.5512	354.753112	590.248936	767.459672	786.047268	736.431396	591.683412	524.311024
162660065	Inactive	10	0	1.8559	3.44436481	99.412	51.984653	0	0	45	24	21	0	18	5	1	0	0	0	0	0	0	0	3855.039768	4346.699318	5909.671802	6013.441353	5165.480143	4471.903163	3936.679401	3865.584049	3810.426733	9709.024508	12067.08261	17012.82545	18705.29041	16713.63454	14489.49198	12477.58464	11339.84118	11226.26873	341.176928	364.141472	619.652856	786.072844	827.671028	758.886188	636.656348	528.860948
162673402	Inactive	10	0	0.4123	0.16999129	108.417	56.682239	0	0	50	27	23	0	19	5	3	0	0	0	0	0	0	0	4513.272019	4995.305329	6717.602462	7474.349093	6884.97022	5760.341409	4748.207268	4752.579373	4849.334906	10627.49045	13083.95695	18235.3934	20790.69305	20262.30842	18524.65099	15518.73728	13142.86952	12847.25526	388.857804	410.971756	701.182632	838.55802	916.86068	960.927156	831.195064	710.178196
162655365	Inactive	10	0	0.9817	0.96373489	103.5601	55.007032	0	0	48	24	24	0	20	2	2	0	0	0	0	0	0	0	3813.996056	4352.90651	5811.403914	6042.474777	5536.809906	4986.160643	4541.259328	4182.499274	3475.926486	10135.7578	12769.43604	18127.39644	19564.51263	18464.14353	18111.26619	17269.25645	15084.52048	12729.53414	359.16016	383.001096	670.386024	807.525692	865.954632	834.415548	832.971656	826.176952
162655560	Inactive	10	0	2.4253	5.88208009	94.5551	50.309446	0	0	43	21	22	0	19	2	0	0	0	0	0	0	0	0	3155.763805	3704.300499	5003.473254	4581.567037	3817.319829	3727.644433	3581.608564	3126.654313	2447.921185	9217.291857	11752.5617	16904.8285	17479.10999	14915.46965	14030.60605	13966.83935	12618.92083	10273.45925	311.479284	336.170812	588.856248	755.040516	776.76498	632.850356	637.15368	626.009508
43085121	Inactive	10	0	2.1628	4.67770384	95.1097	51.643032	0	0	45	21	24	0	19	2	0	0	0	0	0	0	0	0	3157.795933	3730.526643	5054.929638	4657.257757	3923.300949	3823.550593	3639.181492	3169.071961	2498.381665	9279.459346	11954.26449	17367.08826	18260.78092	16023.17836	15085.74563	14705.53951	13149.63314	10794.57321	324.916212	351.567292	625.206456	817.9017	881.8965	744.301172	726.090384	687.673188
162672404	Inactive	10	0	2.4253	5.88208009	94.5551	50.309446	0	0	43	21	22	0	19	2	0	0	0	0	0	0	0	0	3155.763805	3704.300499	5003.473254	4581.567037	3696.25382	3650.227325	3602.529288	2992.490352	2353.316669	9217.291857	11752.5617	16904.8285	17479.10999	14690.34224	13687.07777	13872.565	12236.42758	9659.775633	311.479284	336.170812	588.856248	755.040516	776.741264	630.785524	593.827408	648.826496
162672948	Inactive	10	0	1.4158	2.00448964	91.8786	48.01786	0	0	41	21	20	0	18	2	1	0	0	0	0	0	0	0	3265.435557	3732.006095	5072.010622	4801.924202	3935.881777	3700.094809	3789.345861	3290.637749	2282.159472	8947.998244	11369.57808	16340.52923	16850.20575	14197.90194	13381.46197	13783.39409	12368.2587	9230.242769	303.853556	326.782452	559.452328	736.427344	735.14122	609.919788	594.004772	641.6845
156018359	Inactive	10.02	0	1.3276	1.76252176	148.5413	75.247032	0	0	61	37	24	0	29	6	2	0	0	0	0	0	0	0	5897.157341	6921.332511	10663.39894	12157.23998	13872.33763	15729.98484	17007.60656	14919.29533	11327.49611	14920.66661	19393.67502	30547.41795	35977.40324	40307.09505	45096.62177	48922.43965	45647.55691	37448.86719	467.831348	519.180796	900.062612	1231.601536	1445.696676	1604.161056	1793.82594	1847.133564
162645600	Inactive	10.14	0	-0.4097	0.16785409	114.4451	61.891032	0	0	53	29	24	0	23	2	4	0	0	0	0	0	0	0	4758.724421	5316.30294	7549.715828	8288.30495	7709.765396	6836.197537	6393.058378	5659.126873	4604.099916	11839.09006	15041.19221	22060.61566	25087.80086	23197.99717	21207.32389	20117.40081	18265.01603	15432.33062	408.48514	434.392144	761.942696	1004.406544	1106.439312	984.646772	890.296368	905.716316
155559791	Inactive	10.2	0	3.5976	12.94272576	235.293	114.466169	0	0	87	54	33	0	44	5	1	0	0	0	4	0	0	4	12644.90968	10907.95218	17639.79741	21560.933	24819.43204	25626.03199	29210.84065	31710.25321	33465.4896	23109.35272	29392.62524	47204.9302	58018.83707	64207.57315	71887.36368	81293.21929	86812.90478	88275.57694	666.154412	736.220796	1302.254564	1872.343968	2215.449504	2493.518614	2908.7357	3016.878332
155543156	Inactive	10.43	0	1.6599	2.75526801	128.4235	66.990825	0	0	57	32	25	0	23	5	2	0	0	1	1	0	0	2	6454.034454	6158.74004	8836.138782	9265.864063	9004.753247	7937.33909	7757.07351	7103.34759	7035.009825	12848.34974	16009.70563	23406.77861	26035.75984	24389.20108	21845.63861	20693.71027	19829.81476	20027.05615	447.180705	471.109402	825.770348	1040.810258	1111.892236	1063.17608	889.71242	861.087598
153979967	Inactive	10.5	0	1.3341	1.77982281	113.7034	60.226653	0	0	49	28	21	0	21	3	2	0	0	0	2	0	0	2	6664.813034	5628.963525	8408.289187	10407.4398	8875.201473	8021.204897	7790.390566	7975.58281	7046.88836	11717.27956	14457.84686	21394.05294	23716.42017	21292.74572	19057.90267	19335.27288	19647.8191	18607.94609	380.89817	404.752408	717.936588	942.600907	933.037414	839.54804	728.316254	734.126328
155537952	Inactive	10.6	0	-1.9686	3.87538596	188.1234	112.098822	0	0	102	48	54	0	38	4	6	0	0	0	0	0	0	0	7857.496256	8501.99105	11288.1806	12696.40673	12765.15434	11835.96684	10184.92871	9637.115968	8957.888662	20043.76582	25259.27111	35586.25105	41181.44098	41483.4724	40686.84652	39027.91388	36396.44961	33611.32749	770.253504	800.656456	1404.389664	1821.859236	2128.365384	2093.401744	2161.47648	1993.154032
162670885	Inactive	10.6	0	1.6507	2.72481049	120.2637	63.224618	0	0	55	29	26	0	23	2	4	0	0	0	0	0	0	0	4760.756549	5218.214983	7309.674782	8064.295501	7240.959258	6712.416912	6214.359866	5654.30601	4945.81569	11901.25755	14772.41246	20974.10401	24306.79435	23256.62669	20797.28648	19398.51939	18832.09768	17339.42781	421.922068	441.155884	763.201384	936.073716	1064.35852	1006.135432	828.032632	846.995464
162650617	Inactive	10.7	0	-0.4811	0.23145721	96.0311	56.184618	0	0	51	25	26	0	19	2	4	0	0	0	0	0	0	0	4183.700065	4496.894378	6157.593942	6682.47044	6021.771619	5662.897994	5212.565692	4817.526353	4195.244941	10207.18994	12654.82795	17648.13629	20133.44187	19049.44082	17219.35814	16563.32792	16358.14721	14994.00931	391.760004	403.453304	716.314184	887.06168	950.939644	848.465464	717.33144	773.222748
132280908	Inactive	10.938	0	-0.4063	0.16507969	84.8797	42.307102	0	0	36	22	14	0	16	0	6	0	0	0	0	0	0	0	3858.258838	4027.096792	6030.333523	7076.383571	6299.07191	5804.861099	5092.02353	4080.44332	3061.886742	8509.787512	10706.25012	15831.62484	18580.8101	18152.8698	16748.72615	13859.98759	10443.13195	7335.711595	294.817048	307.626784	497.289676	657.746132	719.037344	727.670132	650.895608	530.85292
155559190	Inactive	11	0	0.7043	0.49603849	101.615	53.887067	0	0	46	27	19	0	20	3	2	0	0	2	0	0	0	2	4726.990433	5065.28497	7424.180133	7997.833843	7465.58165	6865.533234	6524.895936	6527.207496	5606.812743	10577.74126	13428.51855	19727.82948	20646.34455	18658.50004	17216.89131	17553.96028	17809.61382	16593.83327	367.769476	385.859928	680.97368	875.898192	837.12684	759.224584	670.381436	691.25702
155538698	Inactive	11.3	0	0.7566	0.57244356	157.3668	85.746134	0	0	76	38	38	0	30	4	4	0	0	0	0	0	0	0	6175.190262	6674.03696	9014.315196	9755.604077	9656.538938	8994.968038	7757.894216	7820.293352	7300.792838	15725.50914	19671.46583	27827.37878	31528.34652	30276.48054	29095.12568	27914.84944	25861.35473	23793.03129	575.73052	601.395712	1024.128784	1348.67906	1571.929256	1436.423352	1471.0232	1349.400784
155569138	Inactive	11.44	0	0.8486	0.72012196	114.3201	63.749411	0	0	55	28	27	0	24	1	3	0	0	0	0	0	0	0	4453.872684	5110.500335	7127.883753	7223.300252	6460.643842	5755.634179	5050.876982	4378.819959	4243.364663	11896.15325	15315.45604	22331.15072	24792.29068	22863.39378	21176.57757	19132.31132	16500.98589	15107.80915	412.627696	442.089524	793.008396	1076.267736	1124.1942	1052.135588	1000.781824	900.407332
153979988	Inactive	11.6	0	-0.6111	0.37344321	121.2899	65.793411	0	0	58	31	27	0	23	3	5	0	0	0	0	0	0	0	5213.936663	5858.745966	8227.270475	9134.378246	9284.951174	8767.227754	8101.761311	7911.440367	7605.879061	12392.04624	15615.13485	22507.85305	24835.99561	25091.51104	24495.78105	23835.31277	23221.10016	22683.55849	452.193884	481.036288	851.333956	989.206488	1059.388336	1126.05564	1026.547316	1070.165612
155536211	Inactive	11.6	0	1.9359	3.74770881	117.117	66.480997	0	0	58	29	29	0	24	3	2	0	0	0	0	0	0	0	4592.328909	5307.032692	7664.608305	8368.169463	8285.823813	7257.45007	7003.53648	6819.239362	6033.251897	12228.5583	15722.29868	23170.08073	26283.272	25597.14943	23421.35072	22570.65778	22528.10628	21845.06169	433.11618	465.230312	835.299884	1055.92854	1170.138996	1125.405664	1054.830064	902.385008
155522795	Inactive	11.8	0	-2.4198	5.85543204	113.0468	75.12172	0	0	71	31	40	0	24	2	5	0	0	0	0	0	0	0	5175.213567	5469.512011	7245.629484	8265.382143	7723.931907	7067.943199	6042.001877	5142.505045	4645.854643	12976.33765	16241.12132	22619.6045	26311.16837	26142.38735	24587.12896	22988.10348	20591.26891	18679.56809	536.872796	546.12726	982.929744	1251.690212	1449.250964	1327.966444	1321.155292	1302.496276
156009950	Inactive	11.8	0	0.8812	0.77651344	144.2593	72.153446	0	0	58	36	22	0	28	6	2	0	0	0	0	0	0	0	5750.861092	6752.854214	10359.71542	11677.03533	13330.58147	14884.98528	15750.82885	13912.77455	10425.78011	14434.98222	18740.68489	29492.39629	34278.98981	38003.9148	42222.50351	45103.60775	41611.11077	33894.90448	446.853904	497.405016	857.708556	1187.227924	1359.01644	1476.585452	1635.6762	1636.366728
155555076	Inactive	12.15	0	1.2205	1.48962025	128.558	67.780618	0	0	58	32	26	0	24	6	2	0	0	0	0	0	0	0	5177.868864	5829.369555	8009.159735	8144.63609	7616.847641	7119.060087	6882.522934	6732.300633	6383.236668	12865.24959	16133.1468	23332.65057	25922.41176	24318.72712	21785.72487	20504.73997	20162.9517	20200.56495	443.565696	474.011924	822.804668	1035.401112	1120.403932	1077.52726	880.443376	877.973452
155556350	Inactive	12.2	0	-1.3452	1.80956304	100.5801	65.038962	0	0	61	27	34	0	21	2	4	0	0	0	0	0	0	0	4480.356819	4724.013263	6302.405319	6931.95344	5984.96489	5235.081134	4697.548499	4206.768181	3825.070099	11302.8937	14100.20881	19653.71548	22545.03523	21477.51523	19303.9589	17797.92067	16181.20199	15005.91383	460.588748	468.272668	835.528812	1077.020728	1235.91352	1057.06688	1034.17058	977.06926
162645908	Inactive	12.3	0	1.2462	1.55301444	117.589	60.933032	0	0	53	29	24	0	22	2	5	0	0	0	0	0	0	0	4870.428301	5297.760591	7364.065878	8149.438501	7218.254774	6784.002472	6329.555166	5675.43109	4953.282662	11631.96394	14330.59938	20199.87093	23390.49901	22621.28231	20326.23845	18578.93641	17839.9357	16537.19001	414.29634	432.31414	737.737304	880.988676	988.656432	996.886904	810.220208	795.83948
155522255	Inactive	12.5	0	2.8602	8.18074404	225.8606	111.439755	0	0	87	52	35	0	44	5	1	0	0	0	2	0	0	2	10133.53681	10080.58645	15985.06596	19009.40076	20170.20979	22557.35312	24832.47028	26986.84289	27568.91587	22163.57829	28698.10666	45815.89303	55747.12658	61337.34753	69258.36593	77875.5202	82794.86986	83166.65803	655.44009	731.37136	1292.555692	1853.218188	2188.03412	2469.283796	2868.49739	2982.944642
155563697	Inactive	12.6	0	-1.9212	3.69100944	106.4033	71.226134	0	0	67	29	38	0	23	2	4	0	0	0	0	0	0	0	4772.949317	5060.969857	6689.822393	7325.466898	6378.478348	5628.594592	5091.061957	4600.281639	4218.583557	12274.26248	15406.18908	21480.8097	24558.63192	23491.11192	21317.55559	19811.51736	18194.79868	17019.51052	502.543636	511.824228	920.987828	1202.790528	1361.68332	1182.83668	1159.94038	1102.83906
76326039	Inactive	13	0	-0.1511	0.02283121	115.7364	65.147411	0	0	56	29	27	0	24	3	2	0	0	0	0	0	0	0	4590.296781	5210.936568	7680.178242	9366.560648	9925.880508	9956.796041	9662.724381	7790.021302	6381.912325	12166.39082	15719.99381	23277.60271	28829.40057	30002.42217	30438.46125	30149.58997	28293.48666	24609.07164	419.679252	449.426152	790.918496	1030.543288	1155.051608	1210.084932	1179.994532	1262.462264
162671264	Inactive	13.1	0	0.8147	0.66373609	93.5591	51.331032	0	0	47	23	24	0	17	2	4	0	0	0	0	0	0	0	3893.139695	4039.887839	5439.536718	6080.353545	5571.779497	5197.367091	4734.481873	4137.070529	3518.330937	9297.98865	11154.80401	14943.60608	17420.22791	17580.63995	16389.27791	15241.19791	14209.54468	12501.70311	363.242044	366.596492	628.343736	716.570116	837.20218	801.69698	735.435396	714.051156
156012588	Inactive	14	0	-0.3842	0.14760964	114.6721	64.091032	0	0	55	31	24	0	23	4	4	0	0	0	0	0	0	0	5151.116519	5646.785246	8329.052677	10114.54592	10708.30341	10387.18829	10058.67901	8581.930554	7969.629017	12325.71841	15732.19331	23456.97836	29091.34495	30508.42513	30738.75594	30205.82608	28405.95889	25069.42345	428.888412	452.645216	785.290108	1032.75588	1153.60788	1207.6039	1181.16982	1264.81284
156010165	Inactive	14.24	0	-0.7847	0.61575409	134.5792	68.10186	0	0	55	35	20	0	26	6	3	0	0	0	0	0	0	0	5716.268723	6680.175653	10314.74245	11289.53485	13356.94282	14887.74251	15106.90859	12883.26599	9698.390365	13742.1717	17846.11995	28214.84774	32032.84478	36074.71652	39721.77757	41370.7643	36932.56271	29570.62253	431.68766	480.615972	831.531152	1127.628632	1290.412588	1413.419532	1518.247436	1479.17778
162650835	Inactive	14.8	0	2.1373	4.56805129	127.4231	67.282997	0	0	59	30	29	0	24	3	3	0	0	0	0	0	0	0	4848.29691	5374.9225	7393.756738	7651.491786	6726.176711	6401.110963	6007.726573	5259.00208	4740.185197	12444.94908	15474.19445	21841.25136	24816.19767	23194.36772	21251.09182	20735.87224	19524.39939	16675.27443	446.467896	468.753184	819.152184	1045.122648	1162.279084	1048.204284	898.670716	944.62088
155555093	Inactive	14.9	0	0.9067	0.82210489	116.7213	62.422618	0	0	54	28	26	0	23	2	3	0	0	0	0	0	0	0	4504.788548	5170.315115	7195.506185	7368.760321	6622.607939	5667.742998	4720.02786	4076.860141	3900.652833	11684.86677	14893.19986	21465.83303	23901.15189	22537.1507	20831.35505	18023.04533	15170.43968	13863.89766	408.570352	438.662516	781.221196	1031.406524	1047.210364	1061.075592	973.015544	846.242388
155514519	Inactive	15	0	0.1951	0.03806401	113.1152	61.996204	0	0	55	27	28	0	22	2	3	0	0	0	0	0	0	0	4362.556555	4929.926961	6560.919542	7300.756972	6826.617792	6168.867213	5256.335915	4671.540728	4381.458343	11323.51736	14257.35841	20179.73835	22981.23748	22417.2398	21836.36893	20747.77609	17837.53307	14858.3473	414.466764	439.079908	775.057448	935.188272	1057.02804	1058.29094	1004.993332	1029.590136
2742082	Inactive	15	0	0.6937	0.48121969	106.4717	58.100618	0	0	51	25	26	0	21	2	2	0	0	0	0	0	0	0	3960.292305	4521.384807	6005.112451	6525.7877	5838.411131	5182.977852	4708.211137	4385.650191	3732.975411	10621.44219	13422.42617	19040.94355	21365.76403	20268.16631	19387.87833	18512.49313	16582.5132	13922.1882	380.137604	404.776876	713.115532	886.452136	976.028012	934.127584	903.99742	885.537884
155561118	Inactive	15	0	2.1373	4.56805129	97.4667	53.403032	0	0	46	22	24	0	20	2	0	0	0	0	0	0	0	0	3302.060054	3872.778796	5197.181791	5064.87996	4118.921054	3924.461642	3748.560373	3359.727266	2676.760222	9702.976248	12405.55183	17818.37561	19280.36139	16719.49243	15307.21819	15210.07603	14071.41243	11336.4831	332.456728	357.946592	631.585756	833.96696	886.83836	732.562392	708.179444	685.846216
155530374	Inactive	15.25	0	3.0282	9.16999524	231.4966	113.179755	0	0	87	52	35	0	44	5	1	0	0	0	0	2	0	2	20389.43024	11148.46044	18120.81394	21324.38726	21417.3223	23625.2271	26523.90053	30857.94166	33220.04171	22562.4533	28865.72901	46151.13773	56173.19374	61595.79233	69425.98828	78172.36496	83383.96835	83991.52114	652.012762	729.965408	1289.743788	1847.752076	2183.97396	2467.877844	2865.061358	2977.24557
155543201	Inactive	15.43	0	1.201	1.442401	123.8351	65.367825	0	0	57	32	25	0	23	5	2	0	0	2	0	0	0	2	5558.271278	5961.139911	8440.938523	8782.186666	7800.445472	7312.904155	7294.318329	7175.873365	6423.726834	12521.42278	15821.53655	23030.44044	25364.04527	23633.25784	21390.97588	20268.8385	19805.33	19491.62777	451.10508	472.551052	828.653648	1048.26164	1107.63128	1071.088084	890.542184	870.675936
5711038	Inactive	15.61	0	1.6583	2.74995889	58.4379	28.318344	0	0	23	15	8	0	8	4	2	1	0	0	0	0	0	0	3486.805278	2815.158458	3904.463453	3461.779584	2729.090952	2131.138689	2262.975772	2107.18443	1329.227536	5639.620653	6288.209234	8402.320362	8465.578885	6701.555796	5157.384567	4737.966827	4248.923911	2720.251639	190.325665	189.954522	275.375928	327.51141	321.724162	236.527814	182.318644	188.954668
162663361	Inactive	15.7	0	1.9011	3.61418121	124.5575	66.318204	0	0	58	30	28	0	24	2	4	0	0	0	0	0	0	0	4907.052798	5386.69328	7525.345307	8377.063119	7820.014861	7017.026617	6524.139772	6178.390625	5356.3835	12386.94194	15425.40259	21812.91505	25371.75591	24862.56417	22379.81948	20640.04351	20442.4467	19152.00595	442.899512	462.931664	805.999884	1002.066812	1109.410964	1126.246508	910.697472	891.508908
162645565	Inactive	15.79	0	-0.244	0.059536	127.8189	64.595446	0	0	55	33	22	0	22	8	3	0	0	0	0	0	0	0	5533.636465	6299.095133	8980.990984	9252.577932	8647.164495	8338.213958	7795.461738	6780.141492	5901.749808	12596.89993	15769.14144	23324.72929	26003.00266	24963.24734	23328.57717	21663.36801	19091.1139	16770.96887	435.365796	471.379604	807.046696	993.605136	1109.40694	1010.697528	904.986656	898.143952
155547719	Inactive	16.05	0	1.0421	1.08597241	109.6801	58.002239	0	0	50	27	23	0	21	3	3	0	0	0	0	0	0	0	4409.408163	5037.677642	7055.501324	7208.6001	6453.465618	5505.573693	4548.965427	3973.811833	4024.124178	10987.89591	13920.46007	20012.33299	22183.76994	20809.34472	19221.85128	16363.90259	13750.83816	13410.57702	383.535564	412.22952	729.308968	945.302104	958.20892	951.495964	899.491092	732.293468
156020043	Inactive	16.25	0	1.3339	1.77928921	151.7935	74.536653	0	0	58	37	21	0	28	6	2	0	0	0	0	1	0	1	12134.49424	7700.47407	12254.95513	13731.32938	14437.25567	15832.60514	17725.59573	19045.35383	18004.92435	15107.30694	19171.75535	30354.53723	35374.69671	38668.55123	42653.57398	46082.53167	43674.57657	36795.74559	450.497401	499.126758	861.15204	1193.921776	1363.98855	1478.307194	1640.744868	1647.162414
155566099	Inactive	16.4	0	2.8602	8.18074404	225.8606	111.439755	0	0	87	52	35	0	44	5	1	0	0	0	2	0	0	2	10133.53681	10080.58645	15985.06596	19767.33141	21480.69344	24798.66627	27900.35699	28711.00941	29087.11923	22163.57829	28698.10666	45815.89303	56253.49043	62567.28014	71192.8451	80063.28668	84372.06177	84857.87785	655.44009	731.37136	1292.555692	1853.490152	2199.885746	2488.669178	2896.884074	2997.220986
162670842	Inactive	16.6	0	0.7794	0.60746436	126.1188	69.41179	0	0	61	31	30	0	25	2	4	0	0	0	0	0	0	0	5053.349047	5555.171577	7686.220892	8237.103305	7355.362279	7346.564792	6917.640625	6006.557487	5377.452824	12872.62633	16078.39273	22959.58719	26428.2759	25185.22066	23890.39959	23323.32292	21363.68172	18489.12577	463.876956	484.707444	848.990576	1081.156724	1247.065068	1095.566304	1046.3587	1086.875828
162644642	Inactive	16.8	0	1.8891	3.56869881	138.3604	74.272169	0	0	66	33	33	0	26	3	4	0	0	0	0	0	0	0	5396.857409	5951.942951	8165.234354	8904.174649	8425.955792	7934.790518	7513.680457	7066.573425	6233.413204	13632.70864	16962.11682	23818.85719	27633.69569	27368.13336	25813.34553	24994.9157	24277.19868	21763.44865	501.7745	524.831996	923.8926	1160.015428	1293.771328	1305.023464	1117.631484	1157.73958
155527339	Inactive	16.9	0	-1.8438	3.39959844	107.2236	68.934548	0	0	65	29	36	0	22	2	5	0	0	0	0	0	0	0	4882.621069	5132.555417	6858.21241	7871.868685	7330.418449	6674.429741	5648.488419	4748.991587	4252.341185	12004.96887	14935.14105	20792.51028	24297.57168	24128.79066	22573.53227	20974.50679	18577.67222	16665.9714	494.917908	502.5757	897.470728	1125.920412	1323.481164	1202.196644	1195.385492	1176.726476
153979991	Inactive	17	0	1.0461	1.09432521	116.615	63.320239	0	0	52	29	23	0	22	3	2	0	0	0	2	0	0	2	6811.109283	5797.441822	8601.997724	10596.23648	9044.082126	8194.073958	7899.351674	7917.789385	7030.657356	12202.96395	15110.83699	22307.60005	24693.98357	22328.57957	20378.42742	20530.52053	19956.31341	18391.90347	401.875614	426.528188	760.666096	1005.079023	1000.865234	878.949292	841.360406	811.49134
76318775	Inactive	17	0	-0.8855	0.78411025	114.366	65.147411	0	0	56	29	27	0	24	3	2	0	0	0	0	0	0	0	4590.296781	5210.936568	7570.203257	9204.178735	10322.35161	10244.07287	9879.43617	7602.13348	5647.191053	12166.39082	15719.99381	23136.12817	28362.9129	30928.76303	31844.6703	31007.93927	27976.82515	23269.39857	419.679252	449.426152	791.293948	1049.078292	1156.32026	1276.595048	1266.188296	1293.639664
76333292	Inactive	17	0	-1.3841	1.91573281	121.0095	69.042997	0	0	60	31	29	0	25	3	3	0	0	0	0	0	0	0	4992.561031	5619.478722	8126.010348	9919.363899	10918.01531	10671.34698	10426.23174	8647.21059	7766.622696	12868.46598	16554.92605	24274.92296	30032.00209	32983.54242	33560.57549	32338.15426	29920.04035	26724.10122	454.008412	483.729184	853.235864	1096.850132	1236.764008	1384.303656	1341.224996	1341.7386
156012398	Inactive	17.04	0	-0.2505	0.06275025	141.1943	70.826653	0	0	57	36	21	0	27	7	2	0	0	0	0	0	0	0	5801.776956	6788.695038	10409.43508	11717.65578	13423.07377	15010.13952	15783.88503	13975.05668	10469.12829	14223.69575	18420.93523	28927.63306	33512.86533	37048.00085	40952.38751	43760.46675	40428.68372	32790.52682	442.79656	492.7478	848.325132	1166.330836	1326.383032	1437.186092	1576.382952	1588.136136
155525145	Inactive	17.2	0	-1.2678	1.60731684	101.4004	62.747376	0	0	59	27	32	0	20	2	5	0	0	0	0	0	0	0	4590.028571	4795.598823	6470.795336	7478.355227	6936.904991	6280.916283	5254.974961	4357.450177	3885.741891	11033.60009	13629.16078	18965.41605	22283.97499	22115.19397	20559.93558	18960.9101	16616.65628	14693.49821	452.96302	459.02414	812.011712	1000.150612	1197.711364	1076.426844	1069.615692	1049.996164
162667053	Inactive	17.3	0	1.0298	1.06048804	130.4126	72.505376	0	0	64	32	32	0	26	2	4	0	0	0	0	0	0	0	5199.645296	5723.649874	7901.891417	8549.870923	7813.351873	7584.628353	7218.275955	6530.642102	5788.020634	13358.31072	16731.38286	23798.39822	27493.23746	26566.03072	24971.01536	24285.09334	22974.03073	20301.70391	484.8544	506.483224	891.789076	1147.14982	1292.093796	1213.282372	1068.557364	1131.389272
162658406	Inactive	17.9	0	1.4003	1.96084009	115.9699	60.131032	0	0	52	28	24	0	22	2	4	0	0	0	0	0	0	0	4614.4603	5049.736686	7094.004257	7751.527883	6782.969664	6474.353351	5913.724536	5130.221395	4535.24788	11415.57316	14119.42232	20135.29298	23241.83279	21875.81664	19716.67071	18436.74897	17221.74867	15526.84967	400.944624	419.380104	720.402884	870.08062	1019.329792	888.419364	805.833968	802.48202
156019431	Inactive	18.24	0	1.2499	1.56225001	148.9755	73.666653	0	0	58	37	21	0	28	6	2	0	0	0	1	0	0	1	7006.547528	7166.537076	11187.08114	12573.83613	13813.69941	15298.66814	16612.91211	16153.39886	13734.45084	14907.86943	19087.94418	30186.91488	35161.66313	38539.32883	42569.7628	45892.2037	43273.3858	36231.74754	452.211065	499.829734	862.557992	1196.654832	1366.01863	1479.01017	1642.814372	1651.570222
2057716	Inactive	18.57	0	-0.7852	0.61653904	78.7468	51.338618	0	0	46	20	26	0	17	1	1	0	0	0	1	0	0	1	4187.774271	3793.578262	5046.133051	4793.164172	4042.111783	3167.763388	3023.886339	2837.121786	2668.241133	8971.640594	11366.39161	16071.15541	16845.14152	14363.92768	12691.70776	11979.01551	11063.61961	10027.78577	338.497813	354.088462	659.381632	896.590932	842.641068	740.091486	677.940122	628.898934
76311546	Inactive	19	0	-0.2288	0.05234944	116.1706	63.567032	0	0	53	29	24	0	23	3	2	0	0	0	1	0	0	1	5699.686968	5456.141133	8203.860444	9904.222802	10175.92045	10195.90422	10189.45477	8843.48209	8534.610268	12153.59364	15414.26297	22917.09964	28238.78788	29186.82801	29946.22794	29882.33813	27758.98299	23451.69682	404.058969	430.07509	753.413876	995.6203	1077.816002	1150.423086	1162.645304	1227.763808
156156030	Inactive	19.5	0	-0.8928	0.79709184	138.796	78.776997	0	0	67	38	29	0	27	5	3	1	0	2	0	0	0	2	7423.203619	7497.042048	10898.9874	12071.47098	11142.06626	10369.99041	10048.27531	9757.596249	9208.108848	15152.99338	19382.60716	27748.51642	30466.93092	29330.66486	28274.73023	28422.17158	27510.86736	25271.67614	530.236565	556.91798	969.855824	1269.127382	1359.679338	1269.066058	1194.041176	1216.7075
162659021	Inactive	19.7	0	1.2802	1.63891204	134.7064	75.598962	0	0	67	33	34	0	27	2	4	0	0	0	0	0	0	0	5345.941545	5892.128171	8117.561942	8862.638541	8392.407476	7889.238058	7528.055861	7054.726717	6198.588444	13843.99511	17384.373	24637.20925	28558.19902	28171.96819	26553.54836	25526.61746	24584.37974	22114.28205	505.831844	528.259004	934.587576	1213.142916	1337.14624	1333.393448	1151.222204	1175.902716
155559023	Inactive	20.45	0	1.5947	2.54306809	126.7972	67.624618	0	0	59	33	26	0	23	6	4	0	0	0	0	0	0	0	5545.540745	6133.30142	8529.165549	8628.78774	8113.295191	7395.3938	7130.594743	7072.502354	6905.270402	12874.51424	16168.54577	23628.47692	26230.75508	24883.69913	22121.78914	20655.9515	20352.47284	20492.6421	462.728612	489.81316	849.913844	1062.778048	1167.877636	1111.381488	895.493764	915.101664
155561383	Inactive	20.47	0	1.8341	3.36392281	131.1137	67.970618	0	0	57	31	26	0	23	5	2	0	0	0	0	1	0	1	11222.05791	6476.594301	9471.847304	9575.95787	8204.468486	7738.046721	7802.134396	8274.306546	7853.67876	12901.82698	15934.4266	23256.22055	25591.23158	23691.32441	21413.07232	20342.68131	19960.68686	19884.35219	436.185505	466.540058	816.63166	1022.909412	1090.055678	1053.497698	875.635446	854.02374
162677381	Inactive	20.7	0	1.9318	3.73185124	122.3103	64.558204	0	0	57	29	28	0	23	2	4	0	0	0	0	0	0	0	4762.788677	5098.165038	6891.021635	7600.242034	7184.467914	7182.502251	6819.655301	5966.122915	5039.709882	11963.42504	14578.36879	19880.45741	22757.51459	22717.34066	22286.07282	22211.57599	21058.02804	18422.33782	435.358996	447.850632	761.134396	913.41588	1043.368504	1032.30802	945.9361	1014.249836
155565126	Inactive	21.22	0	1.2912	1.66719744	123.7073	65.477618	0	0	57	31	26	0	23	5	2	0	0	1	0	0	0	1	5198.348018	5745.057178	8008.773058	7990.097941	7350.14568	7006.509598	6826.244018	6689.664728	6207.644101	12375.46252	15662.44634	22712.26003	24899.90459	23271.97768	21141.09206	19989.16372	19482.55547	19332.53757	441.823544	468.684684	820.920912	1031.247368	1096.249008	1055.642324	882.178664	858.66288
12026495	Inactive	21.629	0	0.1568	0.02458624	83.2742	41.505102	0	0	35	21	14	0	16	0	5	0	0	0	0	0	0	0	3602.290837	3830.912899	5658.112633	6437.103656	5702.433047	5210.78932	4304.724322	3001.517475	2321.198287	8293.396735	10436.2436	15340.90245	17790.04406	17195.39064	15517.66994	12082.21256	8417.939186	6051.36777	281.465332	295.239364	484.33954	631.045112	677.110988	679.979032	586.395136	417.23106
155552813	Inactive	21.63	0	-1.1287	1.27396369	106.1956	56.675446	0	0	49	27	22	0	20	4	3	0	0	0	0	0	0	0	4460.324027	5073.518466	7113.189016	7241.172672	6474.136042	5512.285041	4554.756071	3989.702637	4037.982854	10776.60944	13600.71041	19497.19038	21528.72723	20090.18588	18648.18135	16050.09492	13478.05414	13075.62551	379.47822	407.572304	720.326952	919.760152	938.404056	909.744156	865.568596	728.728476
76326040	Inactive	22	0	-1.0961	1.20143521	118.0979	65.949411	0	0	57	30	27	0	24	3	3	0	0	0	0	0	0	0	4846.264782	5451.000425	7932.301811	9887.553143	10780.73705	11086.57841	11536.04543	9130.379684	6548.300348	12382.78159	15901.93592	23361.37585	29162.26675	31390.95943	33027.77479	33287.97112	31074.18849	26046.23635	433.030968	461.953404	810.506356	1034.12878	1157.512948	1283.486972	1323.21472	1407.60516
155540111	Inactive	22.6	0	0.406	0.164836	112.6159	59.697825	0	0	52	27	25	0	22	1	4	0	0	0	0	0	0	0	4419.280315	4893.557653	6701.049951	7427.127418	6798.576336	5770.855135	5171.009136	4909.968427	4522.945344	11203.34273	13997.3742	19821.83107	22585.99161	21636.1653	19168.47918	16449.62689	15365.85671	14796.59762	397.461452	417.759964	722.886892	878.310144	962.208384	952.93242	800.785528	643.811372
162655617	Inactive	23.5	0	1.3883	1.92737689	129.7728	68.084997	0	0	60	31	29	0	24	3	4	0	0	0	0	0	0	0	5104.264911	5614.986357	7733.893304	8278.639413	7388.910595	7392.117252	6903.265221	6018.404195	5412.277584	12661.33986	15656.13655	22141.23513	25503.77257	24381.38583	23150.19676	22791.62117	21056.50065	18138.29237	459.819612	481.280436	838.2956	1028.029236	1203.690156	1067.19632	1012.76798	1068.712692
127040267	Inactive	23.61	0	0.4678	0.21883684	82.9991	51.338618	0	0	46	20	26	0	17	1	1	0	0	0	1	0	0	1	4187.774271	3793.578262	5167.19906	5002.738313	3706.402346	3328.90386	2968.507699	2864.997862	2688.144785	8971.640594	11366.39161	16296.28283	17497.45008	14965.96569	13010.10732	12006.59819	11034.58411	9689.24905	338.497813	354.088462	659.405348	899.078648	907.273534	760.755746	714.080218	623.956014
155538846	Inactive	24.43	0	1.201	1.442401	123.8351	65.367825	0	0	57	32	25	0	23	5	2	0	0	2	0	0	0	2	5558.271278	5961.139911	8440.938523	8656.480465	8214.411903	7492.718235	7312.452655	6905.747461	6639.809567	12521.42278	15821.53655	23030.44044	25420.27496	23783.81223	21463.86659	20311.93825	19641.64568	19650.71798	451.10508	472.551052	828.653648	1046.496008	1121.193136	1067.65538	894.19172	862.529248
155560014	Inactive	26.1	0	-0.2706	0.07322436	88.1134	54.956204	0	0	51	23	28	0	18	2	3	0	0	0	0	0	0	0	3785.500071	3978.514515	5359.181154	5598.524737	4470.727954	3762.332871	3588.02481	3345.645893	3040.344295	9629.449753	11959.29631	16687.82646	18778.90208	16896.09038	14396.77462	13336.83408	12512.13553	11653.13676	384.3047	390.418076	688.12788	902.351244	1023.70392	791.99982	771.242608	693.387524
9601017	Inactive	26.61	0	1.3548	1.83548304	55.348	26.171344	0	0	21	13	8	0	8	3	0	1	0	1	0	0	0	1	3139.612551	2426.914216	3384.070962	2823.089785	2163.889847	1814.431984	1935.459387	1678.874526	1540.561473	5140.568932	5782.109809	7486.103464	7134.728395	5205.824801	4224.381352	4040.861974	3671.822741	2308.612943	169.420597	168.826046	246.382996	295.98073	250.312366	188.718506	163.264856	152.263696
7695078	Inactive	26.72	0	1.5563	2.42206969	64.3506	32.468309	0	0	27	14	13	0	10	3	0	1	0	0	0	0	0	0	3072.281789	2547.788077	3449.297555	3020.526022	2305.80669	1933.824428	2059.573799	1845.713157	1096.927175	5965.977452	6928.999872	9136.491816	9351.907385	7668.838847	6208.09807	5421.676922	4719.733677	3240.705224	202.093949	208.511238	323.733824	387.808266	367.517786	323.246642	243.098208	212.475544
162643531	Inactive	27.1	0	1.5284	2.33600656	123.7691	68.60979	0	0	60	30	30	0	25	2	3	0	0	0	0	0	0	0	4797.381046	5315.10772	7346.084326	7609.955678	6692.628395	6355.558503	6022.101977	5247.155372	4705.360437	12656.23555	15896.45062	22659.60342	25740.701	23998.20255	21991.29466	21267.574	19831.58046	17026.10783	450.52524	472.180192	829.84716	1098.250136	1205.653996	1076.574268	932.261436	962.784016
155552972	Inactive	27.2	0	-0.2706	0.07322436	88.1134	54.956204	0	0	51	23	28	0	18	2	3	0	0	0	0	0	0	0	3785.500071	3978.514515	5359.181154	5598.524737	4635.673927	4179.363877	3594.890798	3214.191036	3001.082695	9629.449753	11959.29631	16687.82646	18778.90208	17033.15338	14845.36081	13864.80616	12733.55985	11698.39505	384.3047	390.418076	688.12788	902.351244	1023.867468	799.531732	789.218216	744.046312
162655415	Inactive	27.2	0	0.9771	0.95472441	140.9109	73.358204	0	0	62	34	28	0	28	2	4	0	0	0	0	0	0	0	5484.109282	6108.013885	8497.376217	9223.814264	9248.603383	9552.761465	8844.233986	8447.82826	7962.171884	14081.00955	17542.9871	24762.00241	27796.18605	27212.56684	27438.59136	27440.09696	27468.9606	26597.41066	473.061576	500.634244	851.45354	1105.522864	1135.069916	1122.04594	1074.133416	1071.583424
155539093	Inactive	27.35	0	2.2839	5.21619921	128.794	68.351618	0	0	60	34	26	0	24	5	2	0	0	3	0	0	0	3	6064.490787	6345.700941	9608.309093	9177.298861	8736.174643	7722.055703	7398.85432	7421.100715	7501.703905	13153.06743	16633.61689	24364.25267	26923.35193	25590.8359	22557.36356	21005.21006	20813.4584	21080.37313	481.36406	498.1932	894.985944	1083.763664	1214.416788	1147.35884	904.624652	951.75012
155529394	Inactive	27.4	0	0.2234	0.04990756	199.0158	114.028408	0	0	104	48	56	0	38	6	4	0	0	0	0	0	0	0	7739.98448	8478.44949	11504.80344	12896.27178	12729.22863	11668.68112	10414.62553	10351.53641	10195.26658	20159.7801	25356.85482	36114.89057	42862.30512	43776.93171	42031.07258	39510.58932	36844.97602	35166.9622	777.390272	812.299496	1427.008008	1850.436252	2206.162536	2240.365744	2075.4246	2009.056272
162659640	Inactive	28.1	0	3.39	11.4921	167.1901	81.73179	0	0	68	38	30	0	32	2	4	0	0	0	0	0	0	0	6063.197894	6709.284545	9230.80391	10141.58586	10411.29968	11072.36572	10451.3236	9596.424822	8806.636825	15837.24464	19466.52794	26994.32354	30420.25876	30880.46669	32505.30603	33088.34504	32168.84143	30025.73918	516.660568	545.031572	896.273752	1131.877064	1227.498776	1305.888496	1302.738076	1312.610512
155520031	Inactive	28.43	0	1.8341	3.36392281	131.1137	67.970618	0	0	57	31	26	0	23	5	2	0	0	0	0	1	0	1	11222.05791	6476.594301	9471.847304	9575.95787	9072.561174	8134.104641	8590.699916	8353.833714	6669.05532	12901.82698	15934.4266	23256.22055	25591.23158	24005.6119	21659.08651	20540.18581	20077.46984	19440.8335	436.185505	466.540058	816.63166	1022.909412	1090.152236	1058.654146	874.10682	855.648924
162659467	Inactive	28.7	0	3.0969	9.59078961	178.9464	88.352169	0	0	74	41	33	0	34	3	4	0	0	0	0	0	0	0	6550.970377	7394.584161	10289.3461	11132.75085	11073.73195	11520.04428	10835.56885	10172.79072	9589.772337	17020.84385	21197.28584	30093.91228	34231.4783	33925.32191	34450.04574	34630.16063	33777.66305	31554.27186	562.098628	600.237156	1016.233456	1312.483516	1432.849156	1458.492864	1391.76862	1411.586812
155528386	Inactive	29.73	0	0.8165	0.66667225	116.8491	62.312825	0	0	54	29	25	0	23	2	3	0	0	1	0	0	0	1	4864.711808	5386.397848	7627.671651	8071.051691	7307.12479	6190.580096	5044.556743	4292.942874	4153.004219	11830.82703	15052.29006	21784.01344	24383.01663	23100.62081	21365.0342	18316.0289	15329.52988	14109.18737	417.851888	442.528884	788.953932	1047.285948	1066.10854	1087.056008	992.11084	850.108756
155540106	Inactive	30.12	0	1.2912	1.66719744	123.7073	65.477618	0	0	57	31	26	0	23	5	2	0	0	1	0	0	0	1	5198.348018	5745.057178	8008.773058	7990.097941	7548.094086	7096.821422	7006.058098	6707.799055	5937.518197	12375.46252	15662.44634	22712.26003	24899.90459	23387.96814	21231.88568	20062.05442	19525.65522	19168.85324	441.823544	468.684684	820.920912	1031.247368	1096.46584	1067.221716	878.74596	862.312416
155548558	Inactive	30.12	0	1.5045	2.26352025	126.925	67.514825	0	0	59	34	25	0	23	6	4	0	0	1	0	0	0	1	5905.464005	6349.384153	8961.331015	9331.07911	9084.331495	8028.805507	7709.409938	7873.499666	7228.553038	13020.4745	16327.63597	23946.65734	26712.61982	25506.81525	22840.03262	21302.78313	20965.43453	20767.21346	472.010148	493.679528	857.64658	1078.657472	1189.425448	1121.324136	965.923304	907.208664
155542665	Inactive	30.17	0	3.0191	9.11496481	131.334	69.153618	0	0	61	35	26	0	24	5	3	0	0	3	0	0	0	3	6320.458788	6585.764798	10075.66985	8885.097185	8989.954394	8623.003331	7721.920507	7488.647972	7352.318671	13369.45821	16815.55899	24311.90781	26641.8845	26036.00861	23911.04677	21716.8295	20905.32941	21203.45807	494.715776	510.720452	918.409196	1075.586504	1188.725524	1204.579988	981.980392	912.565628
155543669	Inactive	30.33	0	-0.0019	3.61E-06	134.0488	71.858204	0	0	62	34	28	0	23	6	4	1	0	0	0	0	0	0	6575.416473	7405.098429	9644.917802	9524.050052	8779.66724	7861.19718	7616.374471	7790.853645	7789.907274	13533.45897	17165.05951	25075.33895	27892.22328	26438.79102	23381.74069	21566.97776	21318.66269	21723.93654	484.909389	513.432716	902.772268	1129.90922	1228.567898	1191.40349	943.388022	954.68848
162647681	Inactive	30.5	0	3.1089	9.66525921	165.1435	80.398204	0	0	66	38	28	0	32	2	4	0	0	0	0	0	0	0	6061.165766	6829.33449	9649.457057	10605.63932	10467.79102	10602.28038	9846.02816	9284.607917	8712.742633	15775.07715	19660.57161	28087.97014	31969.53852	31419.75272	31016.51969	30275.28843	29942.91107	28942.82916	503.22364	538.336824	898.34074	1154.5349	1248.488792	1279.715908	1184.834608	1145.35614
155532779	Inactive	30.8	0	-1.1794	1.39098436	172.539	97.057306	0	0	86	44	42	0	34	4	6	0	0	0	0	0	0	0	7268.247004	8068.177752	11262.38668	13279.6307	12051.41596	10578.22979	8665.084484	8641.18478	8457.00094	17976.69328	23035.39791	33510.80573	40390.43436	38730.9916	35800.3536	31943.54622	29047.09489	27436.73053	659.469872	700.16384	1238.77416	1720.946468	1905.215672	1853.62836	1701.5832	1575.32592
7559290	Inactive	30.84	0	1.3548	1.83548304	55.348	26.171344	0	0	21	13	8	0	8	3	0	1	0	1	0	0	0	1	3139.612551	2426.914216	3384.070962	3021.038191	2236.067345	1796.297658	1917.684868	2273.421371	748.0662219	5140.568932	5782.109809	7486.103464	7250.718853	5253.518672	4181.281604	4122.467349	3779.066151	2085.379075	169.420597	168.826046	246.382996	296.197562	258.242222	185.06897	166.283608	153.4084
6896171	Inactive	31.12	0	1.8977	3.60126529	62.7544	28.664344	0	0	21	13	8	0	8	3	0	1	0	0	0	1	0	1	9163.322443	3158.451339	4847.145208	4408.949714	2820.264247	2473.79161	2868.091249	2549.753739	1738.944593	5666.933389	6054.09007	8030.063986	7826.055386	5509.181072	4448.667743	4363.796085	3796.368495	2547.033027	163.782558	166.68142	242.093744	287.642774	243.902204	178.644024	162.395526	146.75043
155551207	Inactive	31.33	0	1.7501	3.06285001	128.2957	67.100618	0	0	57	31	26	0	23	5	2	0	0	0	1	0	0	1	6094.111194	5942.657307	8403.973316	8797.429944	8132.776394	7721.256357	7468.81328	6635.27328	6548.801188	12702.38947	15850.61543	23088.5982	25631.37993	24013.46664	21686.5484	20486.92619	19550.13998	19704.28161	437.899169	467.243034	818.037612	1025.77845	1099.483532	1059.309712	877.916196	852.724078
155551980	Inactive	31.43	0	1.7439	3.04118721	131.2415	67.860825	0	0	57	32	25	0	23	5	2	0	0	1	0	1	0	2	11581.98117	6692.677034	9904.01277	10912.48468	11140.34133	9138.752894	8958.487314	7637.284584	8102.883813	13047.78724	16093.51681	23574.40096	26309.89898	24658.84342	22015.68122	20863.75287	19913.62594	20194.6785	445.467041	470.406426	824.364396	1038.037778	1107.35694	1060.991888	887.528228	860.384622
162658496	Inactive	32.1	0	2.488	6.190144	175.2924	89.678962	0	0	75	41	34	0	35	2	4	0	0	0	0	0	0	0	6500.054513	7334.769381	10241.67369	11091.21475	11040.18364	11474.49182	10849.94425	10160.94401	9554.947577	17232.13033	21619.54201	30912.26434	35155.98163	34729.15674	35190.24858	35161.86238	34084.84412	31905.10527	566.155972	603.664164	1026.928432	1365.611004	1476.224068	1486.862848	1425.35934	1429.749948
155546239	Inactive	32.61	0	1.7501	3.06285001	128.2957	67.100618	0	0	57	31	26	0	23	5	2	0	0	0	1	0	0	1	6094.111194	5942.657307	8403.973316	8418.464618	7959.877554	7377.008567	7434.095744	7152.41991	6135.118326	12702.38947	15850.61543	23088.5982	25378.19801	23815.28393	21527.44385	20392.84882	19907.42724	19357.02232	437.899169	467.243034	818.037612	1025.642468	1092.22174	1061.462466	875.62746	857.833116
155566597	Inactive	34.15	0	2.2839	5.21619921	128.794	68.351618	0	0	60	34	26	0	24	5	2	0	0	3	0	0	0	3	6064.490787	6345.700941	9608.309093	9298.36487	9539.594003	8800.499991	8375.703401	7894.099986	6670.318993	13153.06743	16633.61689	24364.25267	27148.47935	26591.11584	23942.81386	22075.54021	21178.34418	20448.80407	481.36406	498.1932	894.985944	1083.78738	1217.555	1248.785884	974.080368	953.106244
155521872	Inactive	34.81	0	-1.4167	2.00703889	109.1072	59.769032	0	0	52	28	24	0	21	4	3	0	0	0	0	0	0	0	4606.620276	5241.996763	7306.897553	7437.929401	6662.932723	5681.165694	4731.609148	4108.641749	3928.370185	11262.29383	14253.70054	20410.73749	22535.52557	21067.74927	19684.01519	17395.42998	14624.87164	13193.99465	400.455664	429.348084	763.05646	982.645052	1000.882172	977.571976	905.170552	839.112404
155545962	Inactive	35.22	0	1.8341	3.36392281	131.1137	67.970618	0	0	57	31	26	0	23	5	2	0	0	0	0	1	0	1	11222.05791	6476.594301	9471.847304	10444.05056	9468.619094	8922.670161	8670.227084	7169.210274	7616.675176	12901.82698	15934.4266	23256.22055	25905.51907	24251.62608	21856.59101	20656.9688	19633.95115	19871.90397	436.185505	466.540058	816.63166	1023.00597	1095.308684	1057.12552	875.732004	852.021102
6436743	Inactive	35.35	0	1.216	1.478656	68.8393	34.235102	0	0	29	15	14	0	10	4	0	1	0	0	0	0	0	0	3269.493902	2776.081154	3787.770557	3415.465168	2675.841496	2176.737161	2252.011332	2060.067318	1308.318424	6240.375369	7159.733828	9559.320802	10325.56788	8972.190434	7279.695639	6040.966258	5185.894477	3611.656051	219.014049	226.86001	354.561864	402.949522	448.214306	388.160086	300.659268	221.153084
6864775	Inactive	36.14	0	0.9464	0.89567296	61.8637	30.176723	0	0	25	14	11	0	9	3	1	1	0	0	0	0	0	0	3181.953541	2619.373637	3507.712587	3069.84083	2309.253758	1953.445864	2095.239443	1871.302833	1120.608835	5696.683838	6457.95184	8306.71785	8399.437682	6899.324032	5733.50246	5067.928256	4392.081391	2913.262489	194.468221	199.26271	300.592176	328.720762	319.373842	284.63089	234.116632	185.381072
6873295	Inactive	36.23	0	2.3475	5.51075625	60.4347	29.045344	0	0	24	16	8	0	9	3	0	1	0	3	0	0	0	3	4005.75532	3027.557979	4983.606997	4010.290705	3351.970404	2457.800592	2533.247317	2454.55956	1653.377527	5918.173845	6753.280356	9138.096107	9158.175736	7408.692562	5592.958986	5059.45494	4548.879736	3014.265	208.961113	198.334562	320.448028	348.497026	368.263314	272.505166	192.610748	214.671668
11044132	Inactive	36.3	0	0.5294	0.28026436	88.4167	42.094309	0	0	34	21	13	0	17	1	3	0	0	0	0	0	0	0	3429.798941	3955.078168	5710.645634	5755.616602	5122.166569	4425.908645	3959.002854	3356.592534	2717.540734	8496.362511	10726.24422	15591.91431	16568.9905	15381.69278	13819.9902	12352.381	10642.57968	8100.945203	265.785588	290.922224	489.123928	536.885648	553.258204	546.692244	492.363752	449.267232
77991	Inactive	37.1	0	1.3507	1.82439049	77.1314	43.113446	0	0	40	18	22	0	14	2	2	0	0	0	0	0	0	0	2946.379202	3150.653454	4305.045412	4614.145425	4177.606133	3650.982699	3128.712636	2486.688068	2069.239378	7532.488902	9170.108469	12626.26032	14937.36472	14691.77522	12908.6814	11230.18286	9462.11485	7716.81985	300.480136	307.178544	538.68064	629.763276	786.828292	733.911948	559.602528	541.625696
156015781	Inactive	37.3	0	3.00E-04	9.00E-08	132.4467	71.942997	0	0	61	32	29	0	25	3	3	1	0	0	0	0	0	0	6020.404631	6291.295865	8977.65187	8155.627246	8020.853434	7019.249089	6682.503497	6765.787955	6352.368735	13465.24322	16959.64205	24238.20754	25105.78052	23632.52302	21542.20339	18893.54066	18382.56509	19263.17119	462.752261	493.727712	865.002616	1070.643958	1062.518332	1012.839112	911.450582	752.394378
162645695	Inactive	37.38	0	-0.244	0.059536	127.8189	64.595446	0	0	55	33	22	0	22	8	3	0	0	0	0	0	0	0	5533.636465	6299.095133	8980.990984	9421.551933	9232.340478	8767.898912	7632.535737	6377.737518	6015.819804	12596.89993	15769.14144	23324.72929	26103.46823	25520.29214	24153.94586	21615.16484	18521.10617	16873.41054	435.365796	471.379604	807.046696	993.96754	1117.019832	1051.268016	920.44582	859.527248
155525925	Inactive	37.55	0	0.7541	0.56866681	112.5917	61.095825	0	0	53	28	25	0	22	3	3	0	0	0	0	0	0	0	4555.704412	5206.155939	7249.209861	7405.356829	6642.262299	5674.454346	4725.818504	4092.750945	3914.511509	11473.5803	14573.4502	20925.8801	23190.56829	21786.90811	20257.68512	17709.23766	14897.65566	13528.94615	404.513008	434.0053	772.038476	1008.187004	1020.687036	1019.323784	939.093048	842.677396
155563138	Inactive	37.56	0	1.7376	3.01925376	127.9893	68.571204	0	0	60	32	28	0	24	5	2	0	0	1	0	0	0	1	5344.644267	5913.535475	8312.45658	8470.302592	7990.74622	7449.150855	7205.33772	6903.548385	6508.279431	12861.14691	16315.43648	23767.28168	26598.31802	25391.2849	22874.98197	21314.00069	20489.69536	20294.30799	462.800988	490.460464	863.274968	1075.62098	1183.191352	1194.715868	949.837424	925.430596
7728944	Inactive	37.93	0	1.3548	1.83548304	55.348	26.171344	0	0	21	13	8	0	8	3	0	1	0	1	0	0	0	1	3139.612551	2426.914216	3384.070962	2823.089785	1965.941441	1742.254487	1953.593713	1696.649045	946.0146283	5140.568932	5782.109809	7486.103464	7134.728395	5089.834343	4176.687482	4083.961723	3590.217366	2201.369532	169.420597	168.826046	246.382996	295.98073	250.095534	180.78865	166.914392	149.244944
155544435	Inactive	38.37	0	1.197	1.432809	134.3478	72.044997	0	0	63	34	29	0	25	5	4	0	0	0	0	0	0	0	5640.92113	6273.944709	8676.910926	8949.565266	8458.527781	7756.80479	7345.830044	7207.252195	7080.100023	13571.48511	17064.53478	24596.29899	27561.76526	26479.03108	23989.2224	22317.10089	21486.90478	21595.30873	487.7634	516.695748	903.56284	1096.922496	1229.172428	1182.173368	996.532776	981.64474
156013833	Inactive	39.3	0	-0.5331	0.28419561	134.541	72.744997	0	0	62	33	29	0	25	3	4	1	0	0	0	0	0	0	6276.372632	6531.359722	9339.750424	9058.495867	8966.958887	8028.011068	7409.86734	7078.454236	7009.823464	13681.634	17141.58415	24463.45523	25838.11698	25125.13512	23474.31196	20654.58647	19127.97363	19557.79468	476.103977	506.254964	884.215024	1059.296658	1086.78344	1083.122918	994.189626	855.20329
155562762	Inactive	39.34	0	1.2912	1.66719744	123.7073	65.477618	0	0	57	31	26	0	23	5	2	0	0	1	0	0	0	1	5198.348018	5745.057178	8008.773058	8188.046347	7638.40591	7276.635502	7024.192425	6437.673151	6153.60093	12375.46252	15662.44634	22712.26003	25015.89505	23478.76176	21304.77639	20105.15417	19361.97089	19327.94344	441.823544	468.684684	820.920912	1031.4642	1108.045232	1063.789012	882.395496	854.165728
5711036	Inactive	40	0	1.445	2.088025	55.2202	26.281137	0	0	21	12	9	0	8	3	0	1	0	0	0	0	0	0	2779.689291	2210.831483	2951.905496	2354.655666	1713.590055	1526.171754	1683.467809	1444.657467	711.797569	4994.60867	5623.019603	7167.923051	6730.348486	4844.54464	4017.597275	3920.277394	3469.632786	1999.179578	160.139061	164.959678	238.65026	280.948922	238.930094	176.922282	158.767704	144.747792
135408731	Inactive	40	0	0.8819	0.77774761	56.8257	27.083137	0	0	22	13	9	0	8	3	1	1	0	0	0	0	0	0	3035.657292	2407.015376	3324.126386	2769.2055	1950.115116	1720.367871	1920.664762	1669.771524	921.084454	5210.999447	5893.026119	7658.645439	7437.667262	5426.038019	4382.494266	4228.435655	3730.174463	2325.068524	173.490777	177.347098	251.600396	306.522098	275.023946	200.393094	172.030068	163.137132
6433444	Inactive	40	0	1.8137	3.28950769	59.9364	27.794344	0	0	21	13	8	0	8	3	0	1	0	0	1	0	0	1	4035.375727	2624.514345	3779.27122	3251.456462	2196.707989	1939.854616	2200.614439	1927.086561	1160.197967	5467.495884	5970.278894	7862.441634	7613.021808	5379.958671	4364.856567	4277.564655	3732.842677	2440.516239	165.496222	167.384396	243.499696	290.37583	245.932284	179.347	163.876742	147.568094
6474563	Inactive	40	0	1.8914	3.57739396	59.5022	29.374723	0	0	24	13	11	0	9	3	0	1	0	0	0	0	0	0	2925.98554	2379.30978	3255.589018	2713.794308	1946.668048	1700.746435	1884.999118	1644.181848	897.402794	5480.293061	6276.009737	8222.944704	8203.634499	6195.552834	4857.089876	4582.184321	4057.82675	2652.51126	181.116505	186.735458	281.004316	325.298818	323.16789	239.008846	181.011644	190.231604
155553127	Inactive	40.78	0	1.3355	1.78356025	137.7572	71.866204	0	0	61	33	28	0	24	5	3	0	0	0	0	1	0	1	11624.32216	6885.136455	10027.6544	11159.23572	10229.22877	10740.08606	10288.13284	8176.942486	8200.019795	13603.90215	16769.35884	24395.01535	27574.60827	26443.46848	24179.91081	22865.41507	21650.89414	21524.26913	470.514665	500.84309	878.573576	1070.77781	1175.91598	1174.656774	976.74683	967.571598
162655552	Inactive	42.8	0	-0.8928	0.79709184	138.796	78.776997	0	0	67	38	29	0	27	5	3	1	0	2	0	0	0	2	7423.203619	7497.042048	10898.9874	11999.22877	10439.8396	9991.868119	9759.295465	10117.22441	9532.997539	15152.99338	19382.60716	27748.51642	30294.71077	28973.3264	27961.14394	27965.97726	27656.64878	25689.36484	530.236565	556.91798	969.855824	1270.676182	1334.321258	1265.613642	1168.908376	1209.842092
155569257	Inactive	44.73	0	1.5581	2.42767561	144.5913	76.898583	0	0	67	36	31	0	27	5	4	0	0	0	0	0	0	0	5931.4815	6586.687127	9013.86752	9079.728051	8561.519926	8408.586754	8214.335201	7707.06201	7197.679508	14480.6864	18141.04181	25902.27926	28880.91443	27845.41933	25675.45674	24375.34476	23682.01623	23415.45905	516.28136	546.012044	947.1144	1153.607604	1276.044224	1247.81964	1063.270668	1040.56856
155547697	Inactive	45.23	0	0.2643	0.06985449	94.8283	52.360239	0	0	47	24	23	0	17	5	2	0	0	0	0	0	0	0	3968.775776	4470.697246	6125.122675	5979.813345	5525.137953	5092.700739	4900.332822	4639.975556	3999.340197	9564.065872	12079.79136	17457.22829	19232.97408	18160.9133	16036.57857	14836.61787	14120.89996	13116.74477	360.425056	383.564176	680.397516	819.300804	877.465836	854.087788	694.548032	706.121656
155550770	Inactive	46.15	0	1.9258	3.70870564	141.7765	73.960997	0	0	63	34	29	0	27	5	2	0	0	0	0	0	0	0	5417.51337	6274.509226	8779.148912	9037.963624	8573.493387	8054.840124	7750.725643	7386.103821	6679.597618	13985.73736	17850.41388	26241.16129	29450.19714	28193.01254	25481.17152	23475.76431	22589.42279	22000.89717	476.141	516.75616	901.982832	1141.044976	1232.109492	1234.008848	1039.936868	979.836892
155526549	Inactive	47.07	0	0.2227	0.04959529	114.3681	60.499825	0	0	53	28	25	0	22	1	5	0	0	0	0	0	0	0	4675.248316	5111.659522	6896.946739	7411.490173	6866.145684	5586.119889	4638.530471	4141.554861	3965.339744	11419.73351	14254.05238	19793.82526	21826.40413	20956.55665	19480.06957	17053.0282	14881.14869	13412.76357	410.813168	430.218224	740.330852	892.041116	926.053048	964.334868	905.109644	835.40654
162646063	Inactive	47.73	0	0.999	0.998001	92.9841	45.783895	0	0	37	22	15	0	18	3	1	0	0	0	0	0	0	0	3456.551286	3885.600664	5208.846351	5358.846407	4636.212378	4440.013321	4108.614616	3931.497043	3347.188023	9035.893695	11001.07052	15106.72532	16095.68081	14615.08888	13764.97579	13041.59943	12542.80392	11045.99121	280.462872	301.266064	481.909572	579.297156	601.5446	570.703852	511.80904	467.731828
156021353	Inactive	48	0	0.2907	0.08450649	126.2143	68.619032	0	0	59	35	24	0	25	2	8	0	0	0	0	0	0	0	6071.124667	6843.597068	10562.9432	12343.71034	12628.74458	12405.8011	12091.25136	9821.92164	9252.642756	13551.68697	17567.54945	27849.54706	34215.3706	35750.56325	34416.57327	32786.15412	30455.976	27397.67829	476.973036	513.052408	941.220068	1189.983464	1459.569728	1517.349016	1461.678924	1336.7186
155510520	Inactive	50	0	-0.7327	0.53684929	123.2198	68.446997	0	0	60	31	29	0	25	1	5	0	0	0	0	0	0	0	5112.104935	5759.106346	7868.959185	8501.944451	7632.53196	6623.723735	5988.691668	5669.583698	5224.229563	12814.61919	16332.33038	23490.95855	26296.40273	24400.11784	21383.78493	18677.25686	17784.76078	16650.27872	460.308572	488.919808	875.528244	1107.985396	1119.660728	1110.98854	903.928368	772.526728
155538414	Inactive	50	0	0.4797	0.23011209	132.0177	64.341067	0	0	52	33	19	0	26	1	6	0	0	0	0	0	0	0	5502.176417	6070.827829	8909.358201	10076.56229	9158.791193	7352.589715	6304.329043	6471.426596	6116.368918	13143.68942	16455.51492	24220.63099	27282.75354	25164.59976	21423.36588	18721.50614	18250.87209	17439.74774	414.016164	440.365036	740.672196	921.436224	974.035292	933.709268	775.6895	695.856064
11460348	Inactive	50	0	0.1568	0.02458624	83.2742	41.505102	0	0	35	21	14	0	16	0	5	0	0	0	0	0	0	0	3602.290837	3830.912899	5658.112633	6152.589467	6147.873305	5212.464988	4542.577555	2837.587566	2338.653451	8293.396735	10436.2436	15340.90245	17760.21254	17395.00815	15806.08897	12311.48018	8311.959931	5781.155642	281.465332	295.239364	484.33954	628.952972	677.01314	696.744016	601.359076	423.785976
13842402	Inactive	50	0	0.7199	0.51825601	81.6687	40.703102	0	0	34	20	14	0	16	0	4	0	0	0	0	0	0	0	3346.322836	3634.729006	5285.891743	5573.09366	5075.572328	4542.259261	3872.015368	2584.935513	2084.673226	8077.005958	10166.23708	14850.18006	16915.83076	16136.05172	14499.06992	11230.71266	7648.452921	5469.87439	268.113616	282.851944	471.389404	603.216248	629.679224	629.970748	537.913864	378.220956
78101616	Inactive	50	0	-0.4063	0.16507969	84.8797	42.307102	0	0	36	22	14	0	16	0	6	0	0	0	0	0	0	0	3858.258838	4027.096792	6030.333523	6791.869382	6744.512168	5806.536767	5329.876763	4141.243492	3049.779654	8509.787512	10706.25012	15831.62484	18550.97858	18352.4873	17037.14518	14089.25521	10420.59995	7220.974978	294.817048	307.626784	497.289676	655.653992	718.939496	744.435116	665.859548	538.53568
78101649	Inactive	50	0	0.1568	0.02458624	83.2742	41.505102	0	0	35	21	14	0	16	0	5	0	0	0	0	0	0	0	3602.290837	3830.912899	5658.112633	6212.373575	5672.211191	5136.33104	4659.314576	3663.861358	2600.6316	8293.396735	10436.2436	15340.90245	17706.5968	17093.53087	15730.12613	13008.48769	9673.645682	6670.770955	281.465332	295.239364	484.33954	629.917268	671.60558	677.661848	602.414336	491.842816
51347734	Inactive	50	0	0.2213	0.04897369	88.3122	44.598688	0	0	38	22	16	0	17	0	5	0	0	0	0	0	0	0	3748.587086	4043.27116	5841.698834	6513.008905	6136.511698	5797.830883	4875.953469	4221.569457	3155.775639	8779.081125	11001.16932	15988.97486	18668.36722	18757.49562	17760.73428	14660.79176	11197.00655	8523.556491	302.442776	317.154976	533.33132	652.115932	715.154728	774.860356	705.02934	583.1523
156016857	Inactive	50	0	0.1568	0.02458624	83.2742	41.505102	0	0	35	21	14	0	16	0	5	0	0	0	0	0	0	0	3602.290837	3830.912899	5658.112633	6212.373575	5837.157164	5490.927145	4278.210262	3238.354644	2157.268378	8293.396735	10436.2436	15340.90245	17706.5968	17230.59387	15806.47599	12330.93931	8616.123063	5945.388515	281.465332	295.239364	484.33954	629.917268	671.769128	683.045692	611.09164	425.476536
13803350	Inactive	50	0	0.0923	0.00851929	78.2362	38.411516	0	0	32	20	12	0	15	0	5	0	0	0	0	0	0	0	3455.994588	3618.554638	5474.526432	5851.954137	5788.734663	4979.386995	4368.002874	2525.861212	1844.309584	7807.712344	9871.31788	14692.83004	16798.44212	15921.72214	14455.08078	11471.98758	7266.536639	3905.83811	260.487888	273.323752	435.34776	606.754308	632.663244	612.50622	539.272512	401.188144
11267048	Inactive	50	0	-0.3418	0.11682724	89.9177	45.400688	0	0	39	23	16	0	17	0	6	0	0	0	0	0	0	0	4004.555087	4239.455053	6213.919724	7092.504712	7268.596783	6217.104577	5574.04578	4462.114422	3544.123521	8995.471902	11271.17584	16479.69725	19512.749	19962.83631	18849.72332	15523.91628	11745.77694	9096.29251	315.794492	329.542396	546.281456	677.852656	763.45294	837.353908	750.496512	621.599688
156021662	Inactive	50	0	-0.3418	0.11682724	89.9177	45.400688	0	0	39	23	16	0	17	0	6	0	0	0	0	0	0	0	4004.555087	4239.455053	6213.919724	7152.28882	6957.880642	6495.566734	5309.678487	4638.151419	3617.030781	8995.471902	11271.17584	16479.69725	19459.13326	19798.42203	18850.11034	15543.3754	11966.49282	9188.497131	315.794492	329.542396	546.281456	678.816952	758.208928	823.655584	760.229076	622.162404
156009755	Inactive	54	0	0.2907	0.08450649	126.2143	68.619032	0	0	59	35	24	0	25	2	8	0	0	0	0	0	0	0	6071.124667	6843.597068	10562.9432	12486.73834	13253.73258	12817.7881	11620.94131	10589.81458	10247.60569	13551.68697	17567.54945	27849.54706	34365.76193	36336.49226	34752.0898	32788.20621	31643.96646	28882.27996	476.973036	513.052408	941.220068	1190.076172	1465.001868	1566.884124	1431.553304	1380.864968
156015616	Inactive	55	0	0.5238	0.27436644	127.2786	69.675411	0	0	60	33	27	0	26	1	6	0	0	0	0	0	0	0	5510.304929	6407.74839	9914.068762	11716.79107	12088.64075	11458.27382	11193.76892	9760.69158	8615.441429	13392.35938	17555.34995	27670.1714	34178.55362	35786.55931	34106.08422	32688.96451	31491.44878	28327.03658	467.763876	509.833344	946.848456	1187.794588	1463.243684	1571.624084	1430.429856	1377.204312
155539690	Inactive	60.12	0	1.8278	3.34085284	127.8615	68.680997	0	0	60	31	29	0	24	5	2	0	0	0	0	0	0	0	4984.721007	5697.452742	7880.291114	7880.802464	7330.872287	6965.001546	6750.606121	6556.320024	6097.480974	12715.18665	16156.34627	23449.10127	25968.8107	24377.69617	21821.49445	20527.93944	20193.10617	20241.34877	453.519452	486.594096	855.542232	1060.565456	1169.321364	1113.86252	893.025548	916.361448
155553427	Inactive	64.17	0	2.2742	5.17198564	132.1435	71.774583	0	0	63	32	31	0	25	5	2	0	0	0	0	0	0	0	5131.017256	5865.931039	8183.974636	8239.941106	7927.148307	7383.138635	7222.68396	6973.681438	6149.202778	13200.87104	16809.33641	24504.12292	27442.09671	26404.08661	24017.26659	22229.08677	21666.05216	21024.04282	474.496896	508.369876	897.896288	1104.915352	1253.630308	1183.272092	1103.283576	945.306096
155539362	Inactive	66	0	2.4159	5.83657281	128.7456	71.53379	0	0	62	32	30	0	27	0	5	0	0	0	0	0	0	0	5205.453192	5939.91994	9701.103182	11914.04812	11427.96125	9626.004902	9227.719633	7565.981587	6265.748773	13449.42256	17722.40776	28640.57739	37851.13287	40220.01656	36094.06425	29537.97968	24232.61509	20264.44763	471.906432	504.93448	938.096576	1354.955648	1808.369452	1844.971856	1597.852036	1156.856596
155544046	Inactive	66.95	0	1.2199	1.48815601	101.0811	52.708653	0	0	45	24	21	0	20	1	3	0	0	0	0	0	0	0	3870.719816	4294.575214	5785.332557	5756.389764	5149.758503	4319.152163	3672.450519	3254.324009	3120.198496	10015.58317	12584.18791	17516.23567	18404.77848	16333.94909	14857.59304	13326.77741	11946.47354	10817.1377	342.154848	361.61216	616.44702	795.369592	759.1695	716.179916	684.125964	612.420236
151506914	Inactive	73	0	-0.078	0.006084	137.2084	75.902997	0	0	64	35	29	0	26	5	3	1	0	0	0	0	0	0	6557.06085	6918.360273	9879.772771	10726.51358	9989.068853	10252.50442	9867.122991	9493.587103	8495.51547	14375.38847	18336.70053	25943.57987	28026.01162	27383.51362	28054.25853	28732.95501	27216.30776	25023.78718	490.696049	527.478456	914.885156	1161.756294	1200.206852	1110.34948	1155.398154	1173.053174
155550267	Inactive	74.79	0	1.5164	2.29946896	105.7494	52.610274	0	0	44	26	18	0	20	2	4	0	0	0	0	0	0	0	4319.835674	4832.830037	7040.898456	7318.175697	6816.256236	5973.253796	5499.220677	4799.525974	4232.13077	10382.03689	13007.48572	18831.232	21100.72511	19550.82804	17677.89374	15756.86561	14422.96435	12956.25899	345.552808	369.133796	636.243552	825.611548	844.633912	805.942128	704.181916	634.0392
149889832	Inactive	80	0	-0.5025	0.25250625	141.5811	78.776997	0	0	67	38	29	0	27	5	3	1	0	2	0	0	0	2	7423.203619	7519.004036	10893.93228	12193.91549	10802.57599	10476.59591	10449.05474	10747.01404	9772.334214	15152.99338	19307.87108	27581.55222	30166.80525	28966.62348	28500.95009	29396.96957	29299.66501	26894.85176	530.236565	556.986972	972.940304	1250.425002	1328.343292	1205.848918	1168.169778	1261.372208
149778758	Inactive	82	0	0.0466	0.00217156	146.0417	80.50979	0	0	67	37	30	0	27	5	3	1	0	0	1	0	0	1	7959.043535	7500.521432	10856.96707	11830.19344	10583.04275	10367.80149	10280.49321	10637.51152	9945.247272	15333.96007	19336.94996	27639.70998	30180.95799	28895.46765	28439.23535	29323.36971	29185.42377	27143.61122	517.030654	551.678954	962.324268	1227.80583	1312.79777	1188.961508	1156.038592	1236.158028
155510466	Inactive	83.41	0	1.9752	3.90141504	92.6188	45.989895	0	0	38	23	15	0	18	1	4	0	0	0	0	0	0	0	3832.063191	4125.568433	5824.433365	5704.826956	5302.306312	4683.627373	4492.769007	3369.583402	2884.127424	9198.437679	11351.46391	15795.18175	16645.80434	14565.78039	12878.48425	11240.56699	9988.236164	9401.054986	300.114748	313.85922	514.198884	652.555304	624.80196	574.00178	507.671412	446.355216
162646819	Inactive	83.9	0	-0.0585	0.00342225	85.9797	45.364274	0	0	39	21	18	0	16	4	1	0	0	0	0	0	0	0	3367.267285	3871.541663	5341.293579	5656.148196	5057.764048	4859.457663	4246.623527	3437.357254	2526.121465	8525.425298	10539.50783	15079.9841	17341.90545	16650.51403	15537.22538	13825.49788	11362.93286	8936.001039	295.738868	318.83806	557.71482	673.892712	755.418464	708.868724	599.866148	571.713144
155553681	Inactive	91.08	0	0.2095	0.04389025	100.2664	56.184618	0	0	51	25	26	0	19	2	4	0	0	0	0	0	0	0	4183.700065	4689.058367	6367.631795	6374.574682	5731.997869	5011.064138	4376.712674	3986.446992	3784.324235	10207.18994	12957.55745	18454.09172	20518.32837	19073.57161	17220.84914	15806.65094	14738.98838	13407.65312	391.760004	413.487188	756.923172	946.275448	993.46422	973.684648	860.130416	815.977512
150598528	Inactive	97	0	0.4153	0.17247409	150.7579	82.022997	0	0	67	38	29	0	27	5	3	1	0	0	2	0	0	2	9214.729971	7914.204294	11684.33279	13913.2456	11445.12601	10954.38319	11107.85893	11603.74739	10497.80028	15806.84729	19684.20925	28334.22856	31348.36378	29684.0636	28984.67735	30017.88829	30256.25184	27867.17999	522.387815	554.103672	967.173704	1238.012427	1319.935942	1198.648018	1160.888028	1250.162408
69131	Inactive	100	2	-0.5936	0.35236096	46.1652	22.892758	0	0	20	14	6	0	8	0	6	0	0	0	0	0	0	0	2696.017358	2395.819046	3588.745828	3909.937717	3886.661426	2455.967026	925.950324	1051.134372	64.507968	4872.982342	5762.039982	8007.679519	8907.72526	7505.912838	4609.836754	2220.835264	1188.287574	328.0545225	180.745208	172.647368	239.32072	316.554244	358.805288	299.679688	157.014	87.79752
79980	Inactive	100	0	0.4092	0.16744464	64.291	35.267102	0	0	32	18	14	0	12	0	6	0	0	0	0	0	0	0	3281.202354	3157.492162	4431.095232	4972.237091	5273.724626	4202.168868	2883.015102	2428.123282	1315.48823	6815.719905	8197.871692	10954.78974	12137.78456	11668.94747	10246.1574	8890.560737	6975.687752	4424.212903	264.654984	260.030152	423.04296	499.52558	504.706616	489.930912	432.158136	455.71324
155512131	Inactive	100	0	2.6402	6.97065604	112.681	54.065895	0	0	43	28	15	0	21	5	2	0	0	0	0	0	0	0	4537.703748	5203.46148	7624.528174	8035.035016	7898.61225	7760.703021	7564.277475	7220.567461	6042.071325	11009.46352	13857.44683	20965.73726	23767.54193	23732.63925	22666.9681	21531.24884	19677.23554	16468.93095	336.839408	369.985712	602.278056	778.629152	860.52828	834.41682	841.201068	757.4157
155513680	Inactive	100	0	-0.7345	0.53949025	135.408	72.109411	0	0	62	35	27	0	25	7	3	0	0	0	0	0	0	0	5775.313099	6536.382815	9480.587327	10242.91933	10349.02544	10281.73702	9678.167803	8419.73116	6970.8259	13779.55519	17461.06331	25657.47288	29259.1444	29859.79073	30070.10012	29198.54933	27366.34292	24893.21119	481.378028	518.436124	904.18018	1129.594672	1240.7715	1273.272824	1337.20898	1272.962736
155522864	Inactive	100	0	-0.3735	0.13950225	132.2035	69.015825	0	0	59	34	25	0	24	7	3	0	0	0	0	0	0	0	5629.01685	6367.904518	9176.903805	9883.780688	9994.881439	9765.651229	9028.504071	7602.602924	6455.54031	13293.8708	16808.07318	24602.45123	27785.85838	28283.65512	28511.56049	27097.42129	24512.24685	22369.01756	460.400584	496.660344	861.826124	1085.244776	1156.509988	1209.005004	1264.49146	1183.584112
155551698	Inactive	100	0	-0.5442	0.29615364	102.0131	53.284274	0	0	45	27	18	0	18	8	1	0	0	0	0	0	0	0	4440.579723	5009.316286	7073.006809	7351.943361	6808.236837	6046.396844	5055.430162	4405.46114	4247.940683	10345.71579	12876.63733	18691.04874	20553.0153	19669.18029	18025.06955	15328.86381	13228.13583	12720.72283	351.626444	380.262896	649.60466	828.516596	875.300628	848.958296	758.209168	628.524688
5420	Inactive	100	0	-2.1958	4.82153764	86.0476	56.523376	0	0	53	21	32	0	12	4	3	0	2	0	0	0	0	0	5235.119564	5940.134774	7709.153634	8978.079757	9305.424211	7809.529279	7401.833702	4277.212816	3209.071504	8892.86614	11194.32027	15394.1396	18148.59323	19580.89354	20282.63363	22454.73334	22174.69016	17973.79819	398.989182	396.706992	751.420353	970.648572	1110.684164	1121.659808	1057.916624	1472.801344
10646592	Inactive	100	0	2.152	4.631104	127.9167	72.867376	0	0	64	32	32	0	27	0	5	0	0	0	0	0	0	0	5207.48532	5964.134116	9751.563662	12005.86584	11558.13235	9754.229558	9319.623025	7639.637155	6323.232997	13511.59005	17951.88099	29161.69135	38714.81744	41490.07846	37560.22697	30659.93256	24896.27092	20689.03187	485.34336	519.169744	980.004032	1427.288	1915.491628	2012.16104	1743.688324	1230.744148
145721184	Inactive	100	0	-0.316	0.099856	130.3753	76.606962	0	0	69	35	34	0	27	0	8	0	0	0	0	0	0	0	5977.421451	6580.919875	11295.89932	15570.90322	15668.10023	13278.2033	11075.81193	9325.982518	7245.163417	14222.92987	18958.65079	31486.99765	44081.30056	49144.22498	44635.40578	35795.66563	28177.85719	22942.59012	538.835436	572.920804	1058.263712	1623.78176	2337.1084	2543.652116	2142.438004	1542.322744
145721183	Inactive	100	0	4.69	21.9961	135.7141	73.398962	0	0	65	31	34	0	27	0	4	0	0	0	0	0	0	0	4953.549447	5319.511976	7215.945474	7779.059299	7419.029803	6615.68688	6936.12917	5807.590533	5196.274323	13357.36677	16696.13843	23104.09453	26307.15526	26038.36084	24315.43975	23032.65275	21872.04724	19628.11985	485.428572	500.609744	854.006568	1040.482732	1266.524596	1255.976712	1092.971456	1029.052308
155555927	Inactive	100	0	2.2133	4.89869689	136.3663	76.336548	0	0	69	33	36	0	27	0	6	0	0	0	0	0	0	0	5467.517577	5736.093938	8217.106587	9010.377688	8054.454613	7259.823711	7615.482497	6329.065983	5675.420829	13852.31581	17465.62469	24929.22891	29077.35354	28366.68358	25959.04994	24675.27312	23438.13285	20977.60907	525.568932	539.619848	927.88242	1221.51712	1489.183084	1393.159068	1195.747604	1154.173836
155549848	Inactive	100	0	1.5174	2.30250276	80.7936	45.29986	0	0	40	20	20	0	16	2	2	0	0	0	0	0	0	0	3232.875316	3537.269653	4715.709627	4875.335207	4261.480634	3687.827491	3225.225337	2858.822775	2773.078499	8317.355217	10285.92202	14423.21899	16310.62793	14939.04215	12484.44176	10819.93477	10027.76732	9455.124165	302.12424	315.495836	556.760236	698.0419	734.398448	723.635276	540.242116	497.733828
441593	Inactive	100	0	-1.001	1.002001	82.8903	46.897067	0	0	41	22	19	0	17	1	4	0	0	0	0	0	0	0	3691.863326	4392.142666	7006.941289	7880.566129	7123.771674	5917.48839	5079.730253	3116.31633	1527.08751	8899.255755	12005.68081	19810.2235	24333.404	23824.80513	19439.28081	14664.19732	10276.02152	6087.861745	319.448088	354.78616	677.209668	885.414852	1048.159488	1022.778832	812.074348	584.018304
156009658	Inactive	100	0	-1.1205	1.25552025	98.6853	56.448239	0	0	50	27	23	0	20	1	6	0	0	0	0	0	0	0	4640.655947	5349.471191	8374.570848	9694.022499	10151.76679	9874.548644	8933.459069	6090.224808	4519.815584	10726.92299	14131.78517	22517.10945	28142.54509	30350.35608	29362.06239	26126.57969	20369.14661	13775.90006	395.646924	428.579204	814.50224	1010.124428	1220.696812	1362.951904	1298.604676	1106.367672
156011100	Inactive	100	0	0.0774	0.00599076	122.9966	66.581825	0	0	57	32	25	0	25	1	6	0	0	0	0	0	0	0	5364.00868	6239.270093	9610.38524	11236.58642	11470.21569	11175.84616	10878.99438	9112.228692	7775.056872	12906.67499	16902.35982	26615.14975	32480.1402	33743.16076	32690.85697	31550.28998	29382.08704	25135.79887	446.786432	488.057564	904.4944	1143.420976	1376.682952	1452.311344	1387.676632	1311.784264
156011130	Inactive	100	0	-1.3167	1.73369889	114.0866	62.530239	0	0	54	31	23	0	23	1	7	0	0	0	0	0	0	0	5329.416311	6166.591532	9565.412275	10876.87432	11278.01382	10865.09152	10884.84536	8994.552974	7229.833476	12213.86447	16007.79488	25337.6012	30335.6155	32367.89488	31519.45946	30182.82822	27142.85352	21859.65689	431.620188	471.26852	878.316996	1083.117076	1296.949916	1411.911656	1355.32738	1256.573208
156011454	Inactive	100	0	0.6218	0.38663524	141.1936	74.955411	0	0	63	36	27	0	29	1	6	0	0	0	0	0	0	0	5943.097292	6984.804874	10812.92656	12631.82021	12626.36565	12231.12784	11988.67118	10138.12112	9149.831981	14662.91009	19249.41756	30462.23143	37209.68524	38115.70221	36129.1412	34191.52324	32009.66817	29204.04791	490.385424	539.995408	993.289056	1268.226676	1521.596612	1588.36748	1498.237584	1399.898768
156012574	Inactive	100	0	-0.4212	0.17740944	129.6401	70.477411	0	0	61	34	27	0	26	1	7	0	0	0	0	0	0	0	5766.27293	6647.812247	10166.19233	11951.77158	12065.87939	11603.12027	11545.35817	9712.934835	8391.307675	13608.75016	17737.29205	27753.94455	34149.22939	35797.94015	34406.76215	32773.27349	30519.74878	26478.31321	481.115592	522.360596	966.436316	1191.192816	1457.1267	1560.019952	1464.641924	1356.12118
156012731	Inactive	100	0	0.5238	0.27436644	127.2786	69.675411	0	0	60	33	27	0	26	1	6	0	0	0	0	0	0	0	5510.304929	6407.74839	9914.068762	11595.72506	11703.29368	11350.42085	11267.38964	9341.147677	8086.783226	13392.35938	17555.34995	27670.1714	33953.42621	35094.16895	33530.34957	32335.93157	30182.94911	26181.22216	467.763876	509.833344	946.848456	1187.770872	1460.920748	1514.397908	1410.15496	1369.034156
156012855	Inactive	100	0	-0.3961	0.15689521	108.3475	62.635411	0	0	56	29	27	0	22	1	6	0	0	0	0	0	0	0	4933.248445	5686.427785	8883.053931	10549.55193	10618.74934	10498.00135	10230.38484	7770.993922	5821.255478	11698.29177	15437.76544	24569.33109	30588.75044	32231.83392	31452.90897	30345.30317	26751.62203	20447.51966	437.601812	472.130764	899.984972	1138.09766	1395.662772	1408.147568	1429.444772	1370.605216
156014267	Inactive	100	0	-0.4212	0.17740944	129.6401	70.477411	0	0	61	34	27	0	26	1	7	0	0	0	0	0	0	0	5766.27293	6647.812247	10166.19233	11951.77158	12230.82536	12050.01335	11531.17707	9731.527687	8892.384962	13608.75016	17737.29205	27753.94455	34149.22939	35935.00315	34847.23373	33240.14942	30817.85262	27250.10933	481.115592	522.360596	966.436316	1191.192816	1457.290248	1568.040384	1480.639468	1404.892388
156015164	Inactive	100	0	0.5238	0.27436644	127.2786	69.675411	0	0	60	33	27	0	26	1	6	0	0	0	0	0	0	0	5510.304929	6407.74839	9914.068762	11595.72506	11824.35969	11614.7019	11110.96156	9423.955046	8423.51976	13392.35938	17555.34995	27670.1714	33953.42621	35319.29637	33997.61251	32444.40328	30427.51033	27245.16061	467.763876	509.833344	946.848456	1187.770872	1460.944464	1516.697128	1465.081916	1334.382096
156017079	Inactive	100	0	-0.9198	0.84603204	136.2836	74.372997	0	0	65	36	29	0	27	1	8	0	0	0	0	0	0	0	6168.53718	7056.354401	10721.99942	12891.68683	13186.60287	12712.21715	12270.18338	10341.37841	9508.635765	14310.82532	18572.22429	28892.73934	35901.76585	38365.76831	37292.23513	35151.55263	32235.26806	28592.62367	515.444752	556.663628	1028.378232	1240.0925	1543.5665	1699.805732	1600.310552	1509.69548
156017651	Inactive	100	0	-1.5865	2.51698225	112.7805	62.530239	0	0	54	31	23	0	23	1	7	0	0	0	0	0	0	0	5329.416311	6166.591532	9521.532311	10804.23729	11378.88493	10793.02485	10790.18883	8981.855362	7319.648716	12213.86447	16007.79488	25425.66561	30503.88141	32396.37922	31623.6792	30573.71142	27525.66241	21891.48109	431.620188	471.26852	878.177164	1077.020412	1319.63538	1395.240048	1361.41642	1276.601568
156017827	Inactive	100	0	-1.0443	1.09056249	103.7088	59.541825	0	0	53	28	25	0	21	1	6	0	0	0	0	0	0	0	4786.952196	5517.949488	8568.279385	10088.51414	10380.68578	10186.275	9581.921957	6930.609365	5170.535531	11212.60738	14784.77531	23430.65656	29114.68915	31151.21815	30407.48568	28235.94143	23560.38432	17111.70986	416.624368	450.354984	857.231748	1072.91354	1277.946704	1385.549736	1364.024724	1238.486444
156018630	Inactive	100	0	-1.6203	2.62537209	109.532	65.728997	0	0	59	30	29	0	23	1	6	0	0	0	0	0	0	0	5079.544694	5854.906082	8955.696459	10482.0276	10971.93415	10809.68562	10122.5673	7890.798607	6659.382976	12183.97616	16090.75558	25257.75079	31128.28584	33130.16055	32180.49181	30082.22679	26715.16935	22412.30931	458.579256	493.906544	942.690764	1198.68334	1403.620716	1505.58874	1443.872448	1326.504324
156018929	Inactive	100	0	-0.4212	0.17740944	129.6401	70.477411	0	0	61	34	27	0	26	1	7	0	0	0	0	0	0	0	5766.27293	6647.812247	10166.19233	12116.71756	12677.71844	12035.83225	11549.76992	10232.60497	9406.498569	13608.75016	17737.29205	27753.94455	34286.29239	36375.47473	35314.10966	33538.25326	31589.64873	28780.32832	481.115592	522.360596	966.436316	1191.356364	1465.31068	1584.037928	1529.410676	1393.137408
156020007	Inactive	100	0	-0.419	0.175561	144.8712	80.560169	0	0	71	38	33	0	29	1	8	0	0	0	0	0	0	0	6461.129678	7393.310995	11197.17642	13040.22553	13817.43578	14002.57163	13456.46939	11656.16032	10743.04666	15282.19411	19878.20456	30543.70474	37300.96588	40133.83364	40326.16829	39085.50229	36478.68887	32847.86443	557.39964	600.215188	1114.116912	1377.259	1583.422716	1778.30172	1766.509164	1686.839864
156020946	Inactive	100	0	0.6218	0.38663524	141.1936	74.955411	0	0	63	36	27	0	29	1	6	0	0	0	0	0	0	0	5943.097292	6984.804874	10812.92656	12752.88622	13121.6877	12669.89185	11957.37942	10489.03593	10071.71621	14662.91009	19249.41756	30462.23143	37434.81266	38949.56711	37065.93321	34761.15256	33512.50357	32086.69567	490.385424	539.995408	993.289056	1268.250392	1523.544096	1628.17592	1531.13552	1412.8955
156021926	Inactive	100	0	0.2907	0.08450649	126.2143	68.619032	0	0	59	35	24	0	25	2	8	0	0	0	0	0	0	0	6071.124667	6843.597068	10562.9432	12343.71034	12485.71658	11780.8131	11679.26436	10292.23168	8484.74982	13551.68697	17567.54945	27849.54706	34215.3706	35600.17191	33830.64426	32450.63759	30453.92391	26209.68783	476.973036	513.052408	941.220068	1189.983464	1459.47702	1511.916876	1412.143816	1366.84422
156022058	Inactive	100	0	-1.4996	2.24880016	89.5338	50.792653	0	0	45	24	21	0	18	1	5	0	0	0	0	0	0	0	4094.127576	4800.68482	7562.74838	8985.427347	8841.583059	7657.802151	6574.415772	4052.474246	2110.996384	9601.330923	12840.61305	20949.0183	26223.00346	27029.21237	23746.47627	19193.55855	14047.77344	8556.348901	353.777248	389.089192	739.151584	934.478084	1145.047452	1190.835564	1044.6854	804.526208
1232088	Inactive	100	0	0.9624	0.92621376	131.1095	68.209239	0	0	55	32	23	0	26	1	3	0	0	1	0	1	0	2	11483.92521	6612.919255	10315.89163	12732.29189	12255.47119	12314.86052	14240.02981	15838.24275	9828.33455	13499.30454	17142.21766	26257.30243	30631.36398	30279.0428	30802.53028	30552.78171	26757.92812	18398.29269	427.196833	453.501558	810.230948	1124.624878	1168.232378	1149.943366	1129.52294	1162.23187
1327505	Inactive	100	0	0.547	0.299209	135.5135	72.815204	0	0	62	34	28	0	28	1	4	0	0	1	0	0	0	1	5648.852557	6264.281838	9286.178435	11036.45382	11106.29385	11195.12844	10865.54403	9306.072976	7419.744049	14014.73938	18124.33349	27505.66662	33020.38857	34576.23843	36019.04885	34933.66055	30269.94584	23946.92307	478.85994	507.92762	914.567084	1210.562164	1336.787612	1458.599744	1504.678788	1487.250788
1326347	Inactive	100	0	1.8732	3.50887824	138.1746	72.055825	0	0	58	33	25	0	27	1	3	0	0	0	2	0	0	2	7398.037919	6467.022675	9952.937326	11938.02607	11492.10304	11603.06174	11970.44261	10852.74406	7285.22169	14112.47838	17824.82963	27437.72857	32782.96211	33434.38984	34444.60794	33270.33937	27901.67754	19629.49858	445.963566	474.607656	854.591304	1166.422234	1255.747452	1332.813752	1361.783478	1290.128788
1022997	Inactive	100	0	0.3517	0.12369289	134.3848	72.924997	0	0	62	33	29	0	28	1	4	0	0	0	0	0	0	0	5288.929297	6026.237117	8781.882044	10153.38343	10304.14347	10505.33102	10543.43587	9271.506012	7503.653375	13868.77912	18039.97936	27041.25857	31433.79147	32037.36684	33590.21652	33828.30951	30651.39781	25398.98766	469.578404	503.99226	903.865984	1220.2802	1258.69816	1307.470848	1361.072296	1445.49236
1081255	Inactive	100	0	0.0111	1.23E-04	130.2188	69.721618	0	0	59	33	26	0	27	1	4	0	0	1	0	0	0	1	5502.556308	6073.841553	8976.459009	10435.18316	10255.85953	10197.32914	10335.89916	8934.741566	7021.720083	13529.05499	17546.07943	26533.95629	31096.84773	31320.88612	32138.95771	31990.52099	28423.6549	22458.85188	457.882496	486.082848	868.72938	1166.164836	1247.664936	1266.823772	1280.573692	1362.279324
3569420	Inactive	100	0	0.5999	0.35988001	123.4475	65.935825	0	0	55	30	25	0	26	1	3	0	0	0	0	0	0	0	4740.368798	5449.216666	7988.486452	9026.833792	8882.784666	8811.660843	8338.227942	5931.69333	4222.871165	12681.01956	16552.05699	25076.98108	28939.93137	28507.76825	28799.17016	27807.2687	22676.76566	15254.16094	414.2718	447.913448	799.054728	1102.233344	1150.059696	1122.183964	1115.32612	1134.33356
2921293	Inactive	100	0	1.0526	1.10796676	130.9817	68.319032	0	0	55	31	24	0	26	1	3	0	0	0	0	1	0	1	11124.00195	6396.836522	9883.726164	12263.85778	11805.1714	11972.62908	14023.94708	15406.07728	7940.529581	13353.34428	16983.12745	25939.12201	30226.98407	29917.76264	30559.51349	30393.6915	26439.74771	17831.98515	417.915297	449.63519	802.498212	1109.59307	1156.850106	1133.849926	1125.656572	1154.499134
2921250	Inactive	100	0	0.0462	0.00213444	138.5813	74.335411	0	0	62	35	27	0	27	1	6	1	0	0	0	0	0	0	6682.41265	7589.451311	10665.15044	12409.88203	12841.3028	12569.35448	11749.19237	9948.564634	8603.873563	14412.65352	18665.06696	28338.50717	33653.51861	34492.94287	34802.23764	34062.50531	30172.93647	24273.1566	484.048241	512.717152	925.31577	1216.391884	1359.228072	1369.650842	1323.212942	1468.130804
445858	Inactive	100	1	0.2674	0.07150276	55.4475	27.47593	0	0	24	14	10	0	10	0	4	0	0	0	0	0	0	0	2476.673854	2388.307722	3192.57149	3152.187817	2506.816813	2158.813547	1702.77872	1374.967258	978.006732	5411.56957	6407.219818	8407.58523	8805.431544	7723.228158	6490.652981	4864.654824	3093.437868	1849.355993	195.996664	193.917456	290.481176	337.870324	345.758884	326.328476	271.669808	203.048704
162642987	Inactive	100	0	0.8573	0.73496329	95.5833	47.763481	0	0	41	24	17	0	17	3	4	0	0	0	0	0	0	0	4082.223296	4229.756441	5796.400157	6114.835573	5335.2417	5206.621384	4628.185721	4169.391694	3682.514984	9323.716613	11181.27926	15235.01922	16430.69857	14264.43348	13050.64028	13246.49434	12833.76323	11406.05565	326.414432	334.306396	526.203556	634.607484	706.116392	537.54732	545.716244	565.606704
162645178	Inactive	100	0	-0.1399	0.01957201	108.8703	55.554653	0	0	49	28	21	0	19	3	6	0	0	0	0	0	0	0	4886.751796	5046.840749	6908.014339	7829.72009	6889.549812	6515.859114	6024.044587	4862.195885	4382.963903	10727.86695	12851.14374	17512.60882	19798.70849	18623.76188	17297.4829	16552.97308	15107.13104	13447.36347	395.072752	402.91246	650.087388	732.243304	872.10128	777.66784	731.485636	771.068044
162646116	Inactive	100	0	0.3587	0.12866569	102.2268	51.659067	0	0	45	26	19	0	18	3	5	0	0	0	0	0	0	0	4484.487546	4638.298595	6352.207248	6889.804845	5933.772307	5614.114126	5347.706656	4408.007483	3998.126593	10025.79178	12016.2115	16373.81402	18046.17203	16192.99671	14865.46525	14746.15277	13883.2005	12430.77404	360.743592	368.609428	588.145472	683.34362	785.825028	647.051576	616.402088	678.857996
162647937	Inactive	100	0	-0.0754	0.00568516	113.9083	58.648239	0	0	52	29	23	0	20	3	6	0	0	0	0	0	0	0	5033.048045	5259.19901	7091.60054	8130.35542	7413.634427	6926.426924	6268.213604	5237.817743	4638.912092	11213.55134	13416.06946	18160.68123	20760.47891	20234.11089	19110.06104	17987.63414	16185.85466	14271.99996	416.050196	424.828072	699.079168	754.441968	916.614724	870.586632	816.1226	853.941708
162648347	Inactive	100	0	0.8573	0.73496329	95.5833	47.763481	0	0	41	24	17	0	17	3	4	0	0	0	0	0	0	0	4082.223296	4229.756441	5796.400157	6114.835573	5170.295727	4910.656387	4833.760778	4229.535586	3670.432088	9323.716613	11181.27926	15235.01922	16430.69857	14127.37048	12827.1815	13244.61467	12890.12187	11358.43907	326.414432	334.306396	526.203556	634.607484	705.952844	530.039124	529.49324	571.587888
162648762	Inactive	100	0	0.4232	0.17909824	107.2648	54.752653	0	0	48	27	21	0	19	3	5	0	0	0	0	0	0	0	4630.783795	4850.656856	6535.793449	7190.440175	6292.910949	5667.435038	5033.254562	4356.026331	3875.000749	10511.47617	12581.13722	17021.88643	19007.94245	17666.28273	16175.84146	15169.05233	13518.96798	11773.63849	381.721036	390.52504	637.137252	705.542284	830.174924	733.402752	680.873392	689.507396
162650569	Inactive	100	0	0.3587	0.12866569	102.2268	51.659067	0	0	45	26	19	0	18	3	5	0	0	0	0	0	0	0	4484.487546	4638.298595	6352.207248	6889.804845	6098.71828	5910.079123	5142.131599	4347.863591	4010.209489	10025.79178	12016.2115	16373.81402	18046.17203	16330.05971	15088.92403	14748.03244	13826.84186	12478.39062	360.743592	368.609428	588.145472	683.34362	785.988576	654.559772	632.625092	672.876812
162655092	Inactive	100	0	0.3587	0.12866569	102.2268	51.659067	0	0	45	26	19	0	18	3	5	0	0	0	0	0	0	0	4484.487546	4638.298595	6352.207248	6889.804845	5768.826334	5256.867228	4789.085545	3980.404473	3619.05256	10025.79178	12016.2115	16373.81402	18046.17203	16055.93371	14363.26332	13734.39127	12440.24436	10949.002	360.743592	368.609428	588.145472	683.34362	785.66148	640.48396	596.236428	606.633732
162655283	Inactive	100	0	0.8573	0.73496329	95.5833	47.763481	0	0	41	24	17	0	17	3	4	0	0	0	0	0	0	0	4082.223296	4229.756441	5796.400157	5949.8896	4813.048829	4355.12224	4112.747614	3526.216071	3234.21525	9323.716613	11181.27926	15235.01922	16293.63557	13625.16855	11931.24567	11927.57096	11216.31382	9932.412564	326.414432	334.306396	526.203556	634.443936	699.385228	509.867696	481.15288	514.423684
162660783	Inactive	100	0	0.3587	0.12866569	102.2268	51.659067	0	0	45	26	19	0	18	3	5	0	0	0	0	0	0	0	4484.487546	4638.298595	6352.207248	7054.750818	6126.073232	5812.401375	5510.098709	4683.723988	4055.269398	10025.79178	12016.2115	16373.81402	18183.23503	16558.13564	15259.19915	15051.43497	14114.0524	12375.0285	360.743592	368.609428	588.145472	683.507168	792.229096	660.655388	644.576788	663.797936
162665234	Inactive	100	0	0.8573	0.73496329	95.5833	47.763481	0	0	41	24	17	0	17	3	4	0	0	0	0	0	0	0	4082.223296	4229.756441	5796.400157	5949.8896	4977.994802	4651.087237	3907.172557	3466.072179	3246.298146	9323.716613	11181.27926	15235.01922	16293.63557	13762.23155	12154.70445	11929.45063	11159.95518	9980.029148	326.414432	334.306396	526.203556	634.443936	699.548776	517.375892	497.375884	508.4425
162676131	Inactive	100	0	0.4232	0.17909824	107.2648	54.752653	0	0	48	27	21	0	19	3	5	0	0	0	0	0	0	0	4630.783795	4850.656856	6535.793449	7355.386148	6650.157847	6222.969185	5754.267726	5059.345846	4311.217587	10511.47617	12581.13722	17021.88643	19145.00545	18168.48466	17071.77729	16486.09604	15192.77603	13199.665	381.721036	390.52504	637.137252	705.705832	836.74254	753.57418	729.213752	746.6716
162651624	Inactive	200	0	0.764	0.583696	133.8766	63.958688	0	0	52	36	16	0	23	8	5	0	0	0	0	0	0	0	6183.740204	6749.002812	9627.343196	9859.592308	9138.200954	8414.196815	7989.556361	8324.245986	8011.054156	13266.69592	16242.90363	23625.35507	25377.10007	23860.31381	22116.48522	21101.22465	20782.31198	19436.30419	429.29896	457.026672	724.145384	891.328896	965.626728	862.819724	780.256852	808.886488
162653525	Inactive	200	0	0.9495	0.90155025	92.0374	44.727516	0	0	36	24	12	0	17	4	3	0	0	0	0	0	0	0	4017.371024	4321.449342	5987.645791	6263.162572	5717.774508	5520.616503	4870.403104	4818.535747	4233.021839	9195.221287	11013.27002	15380.60988	16716.00285	15648.04607	14882.17824	14088.72321	13005.92777	11031.32863	289.672032	304.485128	474.813508	571.616472	612.000656	568.603812	515.706832	497.914844
162654075	Inactive	200	0	1.3418	1.80042724	141.7986	67.935274	0	0	55	37	18	0	26	7	1	0	0	3	0	0	0	3	6481.314614	6825.948765	10360.23944	10247.82554	10122.83693	9130.523681	8201.89212	8544.351	8143.278093	14021.66885	17325.56592	25025.8172	27101.38937	25809.89806	23310.46724	21675.80808	21866.99018	20700.78637	449.748936	471.381256	785.93004	939.204464	1039.462772	967.589548	817.249324	830.425708
162655495	Inactive	200	0	0.8135	0.66178225	134.8233	65.015067	0	0	53	34	19	0	24	7	3	0	0	0	0	0	0	0	5622.920466	6313.154134	8848.543756	8955.276143	8056.638824	7333.593633	7227.767873	7437.207282	7125.22034	13107.36833	16230.70414	23351.47051	24756.77802	22827.35663	20999.28278	20054.10086	20319.18813	19450.96677	420.0898	453.807608	731.241448	899.00958	955.170672	864.919764	776.35906	778.703472
162667191	Inactive	200	0	0.764	0.583696	133.8766	63.958688	0	0	52	36	16	0	23	8	5	0	0	0	0	0	0	0	6183.740204	6749.002812	9627.343196	9859.592308	9307.174955	8999.372798	8419.241315	8161.319985	7608.650182	13266.69592	16242.90363	23625.35507	25377.10007	23960.77938	22673.53002	21926.59335	20734.10882	18866.29646	429.29896	457.026672	724.145384	891.328896	965.989132	870.432616	820.82734	824.345652
162667725	Inactive	200	0	1.2923	1.67003929	140.8519	66.878895	0	0	54	39	15	0	25	8	3	0	0	3	0	0	0	3	7042.134352	7261.797443	11139.03888	11152.14171	11204.39906	10211.12686	8963.680608	9431.389704	9029.111909	14180.99644	17337.76542	25299.70176	27721.71141	26842.85525	24427.66969	22722.93187	22330.11403	20686.12379	458.958096	474.60032	778.833976	931.52378	1049.918828	965.489508	821.147116	860.608724
162670810	Inactive	200	0	-0.244	0.059536	127.8189	64.595446	0	0	55	33	22	0	22	8	3	0	0	0	0	0	0	0	5533.636465	6299.095133	8980.990984	9252.577932	8478.190494	7753.037975	7365.776784	6943.067493	6304.153782	12596.89993	15769.14144	23324.72929	26003.00266	24862.78177	22771.53237	20837.99931	19139.31707	17340.9766	435.365796	471.379604	807.046696	993.605136	1109.044536	1003.084636	864.416168	882.684788
162676119	Inactive	200	0	0.2843	0.08082649	134.7942	67.515653	0	0	57	36	21	0	24	8	1	0	0	3	0	0	0	3	6392.030613	6811.889764	10492.68667	10545.12733	10544.3886	9549.968023	8339.901031	8050.211211	7322.211535	13511.20045	16864.00323	24999.07598	28347.61401	27845.32321	25082.71683	22459.70653	20687.11912	18590.7962	465.024932	488.953252	861.735288	1033.80002	1193.336636	1105.75442	905.306432	934.407024
152051452	Inactive	394	0	0.1306	0.01705636	148.8597	81.37979	0	0	67	37	30	0	27	5	3	1	0	0	0	1	0	1	13086.99025	8034.458426	11924.84106	12987.6867	12074.69169	11297.7964	11623.86875	12023.49418	10244.73993	15533.39758	19420.76114	27807.33233	30393.99156	29338.97754	28769.06072	29734.14601	29820.17806	26970.98555	515.31699	550.975978	960.918316	1225.072774	1310.864248	1193.41498	1152.084302	1241.252812
162668483	Inactive	1000	0	-0.7719	0.59582961	76.179	40.587516	0	0	33	21	12	0	13	4	3	1	0	0	0	0	0	0	4468.15814	4266.550021	6229.516482	6718.780613	5588.874249	4868.573142	4243.120677	4027.612132	3269.307536	8097.930916	10080.22768	13648.10847	13794.03285	12861.35928	11815.96216	10960.98713	9545.859008	7451.756985	268.253817	281.931008	438.906112	517.857862	495.669272	455.675572	422.505942	421.161432
151162345	Inactive	1000	0	0.1306	0.01705636	148.8597	81.37979	0	0	67	37	30	0	27	5	3	1	0	0	0	1	0	1	13086.99025	8034.458426	11924.84106	12987.6867	11206.59901	10901.73848	10992.77965	11705.38551	11192.35979	15533.39758	19420.76114	27807.33233	30393.99156	29024.69005	28523.04653	29432.30675	29353.04613	27402.05602	515.31699	550.975978	960.918316	1225.072774	1310.76769	1188.258532	1153.893824	1234.752076
[truncated: 1,828 more columns]
