# Supplementary material for: An evaluation of Roluperidone as a promising repurposing candidate for Alzheimer’s Disease: A Computational Investigation
Source: PLoS One. 2025 Dec 17;20(12):e0338211. doi: 10.1371/journal.pone.0338211 (PMC12711050; doi:10.1371/journal.pone.0338211)
Supplement: S4 File — (TXT) [file pone.0338211.s004.txt]

# Required library
```{r}
library(fingerprint)
```
```{r}
library(rJava)
```


```{r}
library(rcdklibs)
```
```{r}
library(rcdk)

```


# Loading the alkaloids along with standaard drugs in structural data file format.
```{r}

alkaloids_with_standard_drug=load.molecules("Various_Alkaloids_with_Standard.sdf")

```


```{r}
length(alkaloids_with_standard_drug)
```

# Calculation the fingerprint of the standard fingerprint.
# Here i used substructure fingerprint, you could used other types fingerprint 'maccs',"estate" etc in type argument.
# Here i calculatet the fingerprint and similarity scores subgroupwise such as 21 alkaloids, 144 alkaloids. Huge quantity compounds loaded will not work.
```{r}
query.fingerprint.standard.drug<-get.fingerprint(alkaloids_with_standard_drug[[21]],type = "substructure") # In loaded molecules the number 21 position was the standard drug.
```


```{r}
fingerprinst_of_compounds<-lapply(alkaloids_with_standard_drug[1:20],get.fingerprint,type='substructure') # substructure fingerprint calculation of the alkaloids.
```
```{r}
similarity_calculation<-lapply(fingerprinst_of_compounds,fingerprint::distance,fp2=query.fingerprint.standard.drug,method='dice') # similarity calculation basis on dice method.
```
