# Supplementary material for: An evaluation of Roluperidone as a promising repurposing candidate for Alzheimer’s Disease: A Computational Investigation
Source: PLoS One. 2025 Dec 17;20(12):e0338211. doi: 10.1371/journal.pone.0338211 (PMC12711050; doi:10.1371/journal.pone.0338211)
Supplement: S5 File — (XLSX) [file pone.0338211.s005.xlsx]

## Sheet: Sheet1
PubChem CID	Circular	substructure	estate	extended	maccs	means.values	Compounds Name
5417	0.325203	0.769231	0.75	0.760638	0.911111	0.703237	Rotundine
2780	0.538462	0.705882	0.833333	0.651399	0.764706	0.698757	Clebopride
9799284	0.310078	0.882353	0.8	0.689266	0.778947	0.692129	Roluperidone
9927709	0.265625	0.769231	0.75	0.783505	0.818182	0.677309	Napitane
156333	0.414815	0.685714	0.833333	0.619048	0.740741	0.65873	Nemonapride
3033818	0.227642	0.789474	0.909091	0.574257	0.782609	0.656615	Dolasetron
68600	0.23301	0.666667	1	0.561404	0.808989	0.654014	Tropanserin
16061509	0.313043	0.666667	1	0.588957	0.696629	0.653059	Bavisant
641115	0.162162	0.645161	1	0.635616	0.795699	0.647728	Ilepcimide
656665	0.243478	0.685714	0.909091	0.568528	0.769231	0.635208
68663	0.234483	0.8125	0.727273	0.638393	0.717391	0.626008
6839	0.309278	0.615385	0.888889	0.602564	0.641975	0.611618
2448	0.214876	0.75	0.666667	0.626437	0.795699	0.610736
6918154	0.177419	0.722222	0.769231	0.636145	0.666667	0.594337
11978813	0.217687	0.722222	0.727273	0.515991	0.764706	0.589576
91273	0.224	0.709677	0.8	0.474777	0.714286	0.584548
16046068	0.229508	0.571429	0.727273	0.718447	0.673469	0.584025
6476	0.28866	0.518519	0.8	0.579805	0.650602	0.567517
184841	0.242424	0.7	0.545455	0.634033	0.691589	0.5627
208951	0.335878	0.606061	0.6	0.522843	0.747475	0.562451
91801202	0.208333	0.594595	0.666667	0.595142	0.700855	0.553118
213046	0.257143	0.666667	0.666667	0.498701	0.673077	0.552451
4078	0.281481	0.733333	0.6	0.437333	0.680412	0.546512
5284566	0.256	0.685714	0.615385	0.536946	0.625	0.543809
6918314	0.175676	0.648649	0.615385	0.554839	0.707071	0.540324
10130337	0.28	0.5	0.888889	0.501567	0.512821	0.536655
12602	0.22	0.538462	0.909091	0.406977	0.6	0.534906
9829526	0.260274	0.6	0.5	0.579065	0.723404	0.532549
14113	0.210526	0.56	0.75	0.539474	0.552632	0.522526
6918525	0.236364	0.606061	0.6	0.408046	0.745098	0.519114
9837243	0.230769	0.5	0.75	0.446735	0.659341	0.517369
941361	0.263158	0.615385	0.5	0.504399	0.682927	0.513174
5073	0.232877	0.666667	0.461538	0.469636	0.728972	0.511938
71351	0.231293	0.666667	0.461538	0.454376	0.740741	0.510923
6047	0.141414	0.461538	0.75	0.580247	0.6	0.50664
60854	0.257143	0.606061	0.571429	0.461187	0.62963	0.50509
5452	0.255639	0.62069	0.5	0.424242	0.719101	0.503934
159977	0.205128	0.533333	0.666667	0.381188	0.712871	0.499838
5311037	0.269841	0.486486	0.545455	0.454369	0.735849	0.4984
5074	0.207407	0.6	0.571429	0.416842	0.685714	0.496278
115237	0.216216	0.619048	0.461538	0.455067	0.724138	0.495201
6918248	0.246154	0.588235	0.5	0.369146	0.707071	0.482121
5281878	0.21374	0.588235	0.545455	0.40404	0.653061	0.480906
3058751	0.205607	0.5	0.444444	0.565598	0.658537	0.474837
5566	0.263566	0.62069	0.4	0.385675	0.681319	0.47025
32049	0.19802	0.518519	0.545455	0.412791	0.652632	0.465483
13748845	0.222222	0.666667	0.363636	0.428235	0.638298	0.463812
135497698	0.191304	0.571429	0.666667	0.323864	0.557692	0.462191
3759	0.256881	0.6	0.545455	0.391185	0.510638	0.460832
13086	0.137255	0.5	0.666667	0.47619	0.478873	0.451797
3372	0.248062	0.545455	0.4	0.389474	0.659794	0.448557
3086516	0.183333	0.580645	0.363636	0.40257	0.66	0.438037
9947999	0.183486	0.583333	0.285714	0.591304	0.513514	0.43147
2327	0.12844	0.357143	0.666667	0.420213	0.55102	0.424697
129228	0.169811	0.484848	0.545455	0.388889	0.488889	0.415578
2118	0.233333	0.533333	0.363636	0.380463	0.533333	0.40882
208954	0.212389	0.580645	0.363636	0.330097	0.556701	0.408694
3307	0.232558	0.5625	0.333333	0.403326	0.489362	0.404216
4192	0.192	0.516129	0.333333	0.387387	0.545455	0.394861
21874557	0.190476	0.533333	0.2	0.375758	0.556701	0.371254
