# Supplementary material for: An evaluation of Roluperidone as a promising repurposing candidate for Alzheimer’s Disease: A Computational Investigation
Source: PLoS One. 2025 Dec 17;20(12):e0338211. doi: 10.1371/journal.pone.0338211 (PMC12711050; doi:10.1371/journal.pone.0338211)
Supplement: S6 File — (ZIP) [file pone.0338211.s006.zip]

Archive with 90 entries (67 files):
- S5.Binding Affinity/
- S5.Binding Affinity/19.Roluperidone-12/
- S5.Binding Affinity/19.Roluperidone-12/Conformer3D_COMPOUND_CID_9799284.sdf
- S5.Binding Affinity/19.Roluperidone-12/docking filles/
- S5.Binding Affinity/19.Roluperidone-12/docking filles/9799284_uff_E=398.26_out.pdbqt
- S5.Binding Affinity/19.Roluperidone-12/docking filles/conf.txt
- S5.Binding Affinity/19.Roluperidone-12/docking filles/Final.pdbqt
- S5.Binding Affinity/19.Roluperidone-12/docking scores.csv
- S5.Binding Affinity/19.Roluperidone-12/hAChE/
- S5.Binding Affinity/19.Roluperidone-12/hAChE/4ey7.pdb
- S5.Binding Affinity/19.Roluperidone-12/hAChE/Final.pdb
- S5.Binding Affinity/19.Roluperidone-12/hAChE/hAChE optimized data/
- S5.Binding Affinity/19.Roluperidone-12/hAChE/hAChE optimized data/Screenshot (304).png
- S5.Binding Affinity/19.Roluperidone-12/hAChE/hAChE optimized data/Screenshot (305).png
- S5.Binding Affinity/19.Roluperidone-12/hAChE/Optimized.pdb
- S5.Binding Affinity/19.Roluperidone-12/hAChE/Prepared.pdb
- S5.Binding Affinity/19.Roluperidone-12/ligand protein interaction/
- S5.Binding Affinity/19.Roluperidone-12/ligand protein interaction/rolup-hAChE.dsv
- S5.Binding Affinity/19.Roluperidone-12/ligand protein interaction/rolup-hAChE.pdb
- S5.Binding Affinity/19.Roluperidone-12/roluperidone-hAChE interaction figure/
- S5.Binding Affinity/19.Roluperidone-12/roluperidone-hAChE interaction figure/ach-roluperidone.png
- S5.Binding Affinity/19.Roluperidone-12/roluperidone-hAChE interaction figure/rolup-hAChE.png
- S5.Binding Affinity/3.Napitane-11.9/
- S5.Binding Affinity/3.Napitane-11.9/Conformer3D_COMPOUND_CID_9927709.sdf
- S5.Binding Affinity/3.Napitane-11.9/docking files/
- S5.Binding Affinity/3.Napitane-11.9/docking files/9927709_uff_E=606.93_out.pdbqt
- S5.Binding Affinity/3.Napitane-11.9/docking files/conf.txt
- S5.Binding Affinity/3.Napitane-11.9/docking files/Final.pdbqt
- S5.Binding Affinity/3.Napitane-11.9/docking scores.csv
- S5.Binding Affinity/3.Napitane-11.9/hAChE/
- S5.Binding Affinity/3.Napitane-11.9/hAChE/4ey7.pdb
- S5.Binding Affinity/3.Napitane-11.9/hAChE/Final.pdb
- S5.Binding Affinity/3.Napitane-11.9/hAChE/hAChE optimized data/
- S5.Binding Affinity/3.Napitane-11.9/hAChE/hAChE optimized data/Screenshot (304).png
- S5.Binding Affinity/3.Napitane-11.9/hAChE/hAChE optimized data/Screenshot (305).png
- S5.Binding Affinity/3.Napitane-11.9/hAChE/Optimized.pdb
- S5.Binding Affinity/3.Napitane-11.9/hAChE/Prepared.pdb
- S5.Binding Affinity/3.Napitane-11.9/ligan-pro-interaction/
- S5.Binding Affinity/3.Napitane-11.9/ligan-pro-interaction/napitine-ach-1.dsv
- S5.Binding Affinity/3.Napitane-11.9/ligan-pro-interaction/napitine-ach-1.pdb
- S5.Binding Affinity/3.Napitane-11.9/napitane-hAChE interaction figure/
- S5.Binding Affinity/3.Napitane-11.9/napitane-hAChE interaction figure/ach-napitane.png
- S5.Binding Affinity/3.Napitane-11.9/napitane-hAChE interaction figure/napitine-ach-1.png
- S5.Binding Affinity/8.donepezil-11.8/
- S5.Binding Affinity/8.donepezil-11.8/Conformer3D_COMPOUND_CID_3152.sdf
- S5.Binding Affinity/8.donepezil-11.8/Docking Files/
- S5.Binding Affinity/8.donepezil-11.8/Docking Files/3152_uff_E=552.71_out.pdbqt
- S5.Binding Affinity/8.donepezil-11.8/Docking Files/conf.txt
- S5.Binding Affinity/8.donepezil-11.8/Docking Files/Final.pdbqt
- S5.Binding Affinity/8.donepezil-11.8/docking socrees.csv
- S5.Binding Affinity/8.donepezil-11.8/Donepezil-hAChE interaction/
- S5.Binding Affinity/8.donepezil-11.8/Donepezil-hAChE interaction/done-hAchE.dsv
- S5.Binding Affinity/8.donepezil-11.8/Donepezil-hAChE interaction/done-hAchE.pdb
- S5.Binding Affinity/8.donepezil-11.8/hAChE/
- S5.Binding Affinity/8.donepezil-11.8/hAChE/4ey7.pdb
- S5.Binding Affinity/8.donepezil-11.8/hAChE/Final.pdb
- S5.Binding Affinity/8.donepezil-11.8/hAChE/hAChE optimized data/
- S5.Binding Affinity/8.donepezil-11.8/hAChE/hAChE optimized data/Screenshot (304).png
- S5.Binding Affinity/8.donepezil-11.8/hAChE/hAChE optimized data/Screenshot (305).png
- S5.Binding Affinity/8.donepezil-11.8/hAChE/Optimized.pdb
- S5.Binding Affinity/8.donepezil-11.8/hAChE/Prepared.pdb
- S5.Binding Affinity/8.donepezil-11.8/interaction plot/
- S5.Binding Affinity/8.donepezil-11.8/interaction plot/ach-donipezel.png
- S5.Binding Affinity/8.donepezil-11.8/interaction plot/done-hAchE.png
- S5.Binding Affinity/Molecular Docking/
- S5.Binding Affinity/Molecular Docking/.RData
- S5.Binding Affinity/Molecular Docking/.Rhistory
- S5.Binding Affinity/Molecular Docking/Binding Affinity.Rmd
- S5.Binding Affinity/Molecular Docking/Compounds.sdf
- S5.Binding Affinity/Molecular Docking/docking files/
- S5.Binding Affinity/Molecular Docking/docking files/156333_out.pdbqt
- S5.Binding Affinity/Molecular Docking/docking files/16061509_out.pdbqt
- S5.Binding Affinity/Molecular Docking/docking files/2780_out.pdbqt
- S5.Binding Affinity/Molecular Docking/docking files/3033818_out.pdbqt
- S5.Binding Affinity/Molecular Docking/docking files/5417_uff_E=594.17_out.pdbqt
- S5.Binding Affinity/Molecular Docking/docking files/641115_out.pdbqt
- S5.Binding Affinity/Molecular Docking/docking files/68600_out.pdbqt
- S5.Binding Affinity/Molecular Docking/docking files/conf.txt
- S5.Binding Affinity/Molecular Docking/docking files/Final.pdbqt
- S5.Binding Affinity/Molecular Docking/docking scores.csv
- S5.Binding Affinity/Molecular Docking/docking_scores.tiff
- S5.Binding Affinity/Molecular Docking/hAChE/
- S5.Binding Affinity/Molecular Docking/hAChE/4ey7.pdb
- S5.Binding Affinity/Molecular Docking/hAChE/Final.pdb
- S5.Binding Affinity/Molecular Docking/hAChE/hAChE optimized data/
- S5.Binding Affinity/Molecular Docking/hAChE/hAChE optimized data/Screenshot (304).png
- S5.Binding Affinity/Molecular Docking/hAChE/hAChE optimized data/Screenshot (305).png
- S5.Binding Affinity/Molecular Docking/hAChE/Optimized.pdb
- S5.Binding Affinity/Molecular Docking/hAChE/Prepared.pdb
- S5.Binding Affinity/Molecular Docking/Molecular Dockin Scores-2.xlsx
