# Supplementary material for: An evaluation of Roluperidone as a promising repurposing candidate for Alzheimer’s Disease: A Computational Investigation
Source: PLoS One. 2025 Dec 17;20(12):e0338211. doi: 10.1371/journal.pone.0338211 (PMC12711050; doi:10.1371/journal.pone.0338211)
Supplement: S6 File — (ZIP) [file pone.0338211.s006.zip › S5.Binding Affinity/19.Roluperidone-12/Conformer3D_COMPOUND_CID_9799284.sdf]

9799284
  -OEChem-07112407553D

 50 53  0     0  0  0  0  0  0999 V2000
    7.6573    2.6872    0.6777 F   0  0  0  0  0  0  0  0  0  0  0  0
   -4.2642   -0.8560   -2.1022 O   0  0  0  0  0  0  0  0  0  0  0  0
    3.0974   -0.7530   -1.9113 O   0  0  0  0  0  0  0  0  0  0  0  0
    1.5148   -1.9214    0.0150 N   0  0  0  0  0  0  0  0  0  0  0  0
   -3.5944   -1.0202    0.1617 N   0  0  0  0  0  0  0  0  0  0  0  0
   -1.3601   -1.9001    0.5893 C   0  0  0  0  0  0  0  0  0  0  0  0
   -0.7041   -0.8945   -0.3630 C   0  0  0  0  0  0  0  0  0  0  0  0
   -0.5183   -3.1791    0.6516 C   0  0  0  0  0  0  0  0  0  0  0  0
   -2.7928   -2.2065    0.1619 C   0  0  0  0  0  0  0  0  0  0  0  0
    0.7634   -0.6592    0.0006 C   0  0  0  0  0  0  0  0  0  0  0  0
    0.9429   -2.8679    0.9821 C   0  0  0  0  0  0  0  0  0  0  0  0
    2.9252   -1.6740    0.3134 C   0  0  0  0  0  0  0  0  0  0  0  0
   -3.8228   -0.2391    1.3811 C   0  0  0  0  0  0  0  0  0  0  0  0
   -4.2420   -0.4673   -0.9488 C   0  0  0  0  0  0  0  0  0  0  0  0
   -4.6927    0.8694    0.8948 C   0  0  0  0  0  0  0  0  0  0  0  0
   -4.9374    0.7334   -0.4724 C   0  0  0  0  0  0  0  0  0  0  0  0
    3.5050   -0.7610   -0.7516 C   0  0  0  0  0  0  0  0  0  0  0  0
   -5.2361    1.9270    1.5991 C   0  0  0  0  0  0  0  0  0  0  0  0
   -5.7165    1.6253   -1.1834 C   0  0  0  0  0  0  0  0  0  0  0  0
    4.6150    0.1616   -0.3687 C   0  0  0  0  0  0  0  0  0  0  0  0
   -6.0290    2.8452    0.9026 C   0  0  0  0  0  0  0  0  0  0  0  0
   -6.2667    2.6954   -0.4764 C   0  0  0  0  0  0  0  0  0  0  0  0
    5.4740   -0.2228    0.6347 C   0  0  0  0  0  0  0  0  0  0  0  0
    4.7356    1.3591   -1.0354 C   0  0  0  0  0  0  0  0  0  0  0  0
    6.5117    0.6384    0.9915 C   0  0  0  0  0  0  0  0  0  0  0  0
    5.7733    2.2202   -0.6787 C   0  0  0  0  0  0  0  0  0  0  0  0
    6.6614    1.8599    0.3348 C   0  0  0  0  0  0  0  0  0  0  0  0
   -1.3635   -1.4668    1.5980 H   0  0  0  0  0  0  0  0  0  0  0  0
   -1.2265    0.0685   -0.3311 H   0  0  0  0  0  0  0  0  0  0  0  0
   -0.7686   -1.2578   -1.3972 H   0  0  0  0  0  0  0  0  0  0  0  0
   -0.5686   -3.7089   -0.3089 H   0  0  0  0  0  0  0  0  0  0  0  0
   -0.9254   -3.8581    1.4104 H   0  0  0  0  0  0  0  0  0  0  0  0
   -3.2560   -2.9196    0.8533 H   0  0  0  0  0  0  0  0  0  0  0  0
   -2.8127   -2.6561   -0.8375 H   0  0  0  0  0  0  0  0  0  0  0  0
    0.8187   -0.1661    0.9808 H   0  0  0  0  0  0  0  0  0  0  0  0
    1.1500    0.0553   -0.7324 H   0  0  0  0  0  0  0  0  0  0  0  0
    1.5056   -3.8091    0.9566 H   0  0  0  0  0  0  0  0  0  0  0  0
    1.0134   -2.4742    2.0047 H   0  0  0  0  0  0  0  0  0  0  0  0
    3.4941   -2.6105    0.2839 H   0  0  0  0  0  0  0  0  0  0  0  0
    3.0291   -1.2210    1.3063 H   0  0  0  0  0  0  0  0  0  0  0  0
   -2.8763    0.1497    1.7642 H   0  0  0  0  0  0  0  0  0  0  0  0
   -4.3310   -0.8666    2.1184 H   0  0  0  0  0  0  0  0  0  0  0  0
   -5.0565    2.0476    2.6617 H   0  0  0  0  0  0  0  0  0  0  0  0
   -5.8983    1.5077   -2.2453 H   0  0  0  0  0  0  0  0  0  0  0  0
   -6.4683    3.6864    1.4323 H   0  0  0  0  0  0  0  0  0  0  0  0
   -6.8865    3.4224   -0.9945 H   0  0  0  0  0  0  0  0  0  0  0  0
    5.3911   -1.1751    1.1479 H   0  0  0  0  0  0  0  0  0  0  0  0
    4.0482    1.6544   -1.8221 H   0  0  0  0  0  0  0  0  0  0  0  0
    7.2060    0.3567    1.7778 H   0  0  0  0  0  0  0  0  0  0  0  0
    5.8894    3.1720   -1.1887 H   0  0  0  0  0  0  0  0  0  0  0  0
  1 27  1  0  0  0  0
  2 14  2  0  0  0  0
  3 17  2  0  0  0  0
  4 10  1  0  0  0  0
  4 11  1  0  0  0  0
  4 12  1  0  0  0  0
  5  9  1  0  0  0  0
  5 13  1  0  0  0  0
  5 14  1  0  0  0  0
  6  7  1  0  0  0  0
  6  8  1  0  0  0  0
  6  9  1  0  0  0  0
  6 28  1  0  0  0  0
  7 10  1  0  0  0  0
  7 29  1  0  0  0  0
  7 30  1  0  0  0  0
  8 11  1  0  0  0  0
  8 31  1  0  0  0  0
  8 32  1  0  0  0  0
  9 33  1  0  0  0  0
  9 34  1  0  0  0  0
 10 35  1  0  0  0  0
 10 36  1  0  0  0  0
 11 37  1  0  0  0  0
 11 38  1  0  0  0  0
 12 17  1  0  0  0  0
 12 39  1  0  0  0  0
 12 40  1  0  0  0  0
 13 15  1  0  0  0  0
 13 41  1  0  0  0  0
 13 42  1  0  0  0  0
 14 16  1  0  0  0  0
 15 16  1  0  0  0  0
 15 18  2  0  0  0  0
 16 19  2  0  0  0  0
 17 20  1  0  0  0  0
 18 21  1  0  0  0  0
 18 43  1  0  0  0  0
 19 22  1  0  0  0  0
 19 44  1  0  0  0  0
 20 23  2  0  0  0  0
 20 24  1  0  0  0  0
 21 22  2  0  0  0  0
 21 45  1  0  0  0  0
 22 46  1  0  0  0  0
 23 25  1  0  0  0  0
 23 47  1  0  0  0  0
 24 26  2  0  0  0  0
 24 48  1  0  0  0  0
 25 27  2  0  0  0  0
 25 49  1  0  0  0  0
 26 27  1  0  0  0  0
 26 50  1  0  0  0  0
M  END
> <PUBCHEM_COMPOUND_CID>
9799284

> <PUBCHEM_CONFORMER_RMSD>
0.8

> <PUBCHEM_CONFORMER_DIVERSEORDER>
1
173
45
169
138
16
175
82
65
177
37
74
89
127
44
19
53
168
117
139
152
88
113
179
76
42
90
59
78
188
205
181
165
38
48
105
97
206
191
155
207
26
145
124
5
132
126
101
66
122
184
60
84
55
129
18
202
64
178
102
11
103
130
136
100
36
153
43
186
62
204
109
63
196
3
174
94
144
41
114
143
52
198
140
171
108
201
185
71
72
56
2
98
69
14
75
91
20
10
111
158
115
67
182
68
70
31
106
187
125
170
50
22
176
121
77
92
128
6
110
148
199
96
104
150
180
23
29
167
193
161
112
190
79
160
35
24
80
147
27
93
200
135
49
194
83
12
203
172
17
195
58
146
51
133
116
151
164
149
131
47
99
25
159
162
197
9
120
4
87
40
163
32
166
107
8
61
123
46
7
33
137
54
13
189
85
81
95
118
57
157
154
119
86
28
34
141
142
192
134
183
15
156
21
39
73
30

> <PUBCHEM_MMFF94_PARTIAL_CHARGES>
32
1 -0.19
10 0.27
11 0.27
12 0.33
13 0.44
14 0.54
15 -0.14
16 0.09
17 0.42
18 -0.15
19 -0.15
2 -0.57
20 0.09
21 -0.15
22 -0.15
23 -0.15
24 -0.15
25 -0.15
26 -0.15
27 0.19
3 -0.57
4 -0.81
43 0.15
44 0.15
45 0.15
46 0.15
47 0.15
48 0.15
49 0.15
5 -0.66
50 0.15
9 0.3

> <PUBCHEM_EFFECTIVE_ROTOR_COUNT>
6.6

> <PUBCHEM_PHARMACOPHORE_FEATURES>
7
1 2 acceptor
1 3 acceptor
1 4 cation
5 5 13 14 15 16 rings
6 15 16 18 19 21 22 rings
6 20 23 24 25 26 27 rings
6 4 6 7 8 10 11 rings

> <PUBCHEM_HEAVY_ATOM_COUNT>
27

> <PUBCHEM_ATOM_DEF_STEREO_COUNT>
0

> <PUBCHEM_ATOM_UDEF_STEREO_COUNT>
0

> <PUBCHEM_BOND_DEF_STEREO_COUNT>
0

> <PUBCHEM_BOND_UDEF_STEREO_COUNT>
0

> <PUBCHEM_ISOTOPIC_ATOM_COUNT>
0

> <PUBCHEM_COMPONENT_COUNT>
1

> <PUBCHEM_CACTVS_TAUTO_COUNT>
2

> <PUBCHEM_CONFORMER_ID>
0095867400000001

> <PUBCHEM_MMFF94_ENERGY>
63.6241

> <PUBCHEM_FEATURE_SELFOVERLAP>
35.609

> <PUBCHEM_SHAPE_FINGERPRINT>
10 15 17821738234252450225
10042902 136 9799694796407472306
10319926 262 14562810998062439207
10554248 39 17560522794439536886
10622 236 12390419001136525068
10740516 88 12903196057741114152
11135609 201 18409451388823955379
11393246 34 8430322320486544065
11475781 23 18273502278018388964
117089 54 10590886901615669077
11720765 8 17838628755817452438
11963148 33 9655313509839816672
12107183 9 18114450233280582394
12403259 118 17531258295706960655
12422481 6 17022619767058644782
12895837 130 18273495702017309373
12975358 362 18117297890607731597
13073987 5 18335143111089196051
13167372 99 18409448090304454016
13690498 29 17059199522931142103
13782708 43 10809336759335081428
14123256 34 10231751197550727165
14251740 57 9295278422712398630
14251764 30 9079115553171760446
14251764 75 18338521837712550331
14429114 114 18192712242163232405
14950920 106 13767934537223210439
15183329 4 18260546762214489588
15188451 53 12324250485813107891
15519825 34 15792596169875762113
15803439 3 16702304563761737662
15840311 113 18265339413293725453
16126227 98 18341619201070814753
17780758 139 12251895993476165359
17913733 40 16877657937791581443
18222031 100 10735872833516068966
18608769 82 18337957900365420915
18927931 339 10159711200225984659
19438510 23 18186803564968526899
20398071 356 8934999282722292401
20691028 202 18336835195354972849
20715895 44 18409168809977027192
21033648 29 18041289802281302155
21298829 104 18409448098731481812
21424621 283 18410857650640883658
21682296 61 9439398034641258657
21774942 28 18059576850332316856
21968339 14 17346600751646434514
229767 8 11094722716118294389
2303208 19 10953453055407024166
23559900 14 18265353810409724102
249057 25 17241051044745689150
270888 7 18410011009718473979
2748736 6 18409443687398823960
2838139 119 18201153351721340498
314194 84 10592040284648473046
3459 39 18335408080505821762
3610482 184 15912504402316418923
3680242 22 18040433283366511568
3862424 121 12031207594105676709
393628 179 17988632047998487784
393628 194 18337393858789082748
4144715 1 18189064264646084738
4169191 19 18189049966573310404
44249763 50 17417232329930354320
465052 167 10665225948047048386
474113 269 11242553163180462425
5104073 3 17821728334010598274
543368 44 18342455924913737381
5718773 13 9151169844290375000
636775 72 18195806491427776712
636775 8 10809885364826157264
6712543 237 15213024826047014489
7970288 3 9871751277969813968
8863177 126 8070026649605067838
999808 66 11314299560418741656

> <PUBCHEM_SHAPE_MULTIPOLES>
526.67
20.55
3.51
1.4
12.84
0.14
0.25
-22.5
-1.5
-0.65
-0.76
-1.02
-0.18
-0.45

> <PUBCHEM_SHAPE_SELFOVERLAP>
1143.26

> <PUBCHEM_SHAPE_VOLUME>
288.3

> <PUBCHEM_COORDINATE_TYPE>
2
5
10

$$$$
