# Supplementary material for: An evaluation of Roluperidone as a promising repurposing candidate for Alzheimer’s Disease: A Computational Investigation
Source: PLoS One. 2025 Dec 17;20(12):e0338211. doi: 10.1371/journal.pone.0338211 (PMC12711050; doi:10.1371/journal.pone.0338211)
Supplement: S6 File — (ZIP) [file pone.0338211.s006.zip › S5.Binding Affinity/19.Roluperidone-12/docking filles/9799284_uff_E=398.26_out.pdbqt]

MODEL 1
REMARK VINA RESULT:     -12.0      0.000      0.000
REMARK  5 active torsions:
REMARK  status: ('A' for Active; 'I' for Inactive)
REMARK    1  A    between atoms: N_4  and  C_12 
REMARK    2  A    between atoms: N_5  and  C_9 
REMARK    3  A    between atoms: C_6  and  C_9 
REMARK    4  A    between atoms: C_12  and  C_17 
REMARK    5  A    between atoms: C_17  and  C_20 
ROOT
HETATM    1  N   UNK N   1     -11.422 -45.655  28.745  0.00  0.00     0.095 N 
HETATM    2  C   UNK N   1     -13.405 -44.084  27.277  0.00  0.00     0.007 C 
HETATM    3  C   UNK N   1     -12.035 -43.517  27.683  0.00  0.00     0.036 C 
HETATM    4  C   UNK N   1     -13.293 -45.612  27.128  0.00  0.00     0.036 C 
HETATM    5  C   UNK N   1     -11.557 -44.195  28.967  0.00  0.00     0.273 C 
HETATM    6  C   UNK N   1     -12.745 -46.232  28.423  0.00  0.00     0.273 C 
ENDROOT
BRANCH   2   7
HETATM    7  C   UNK N   1     -13.901 -43.436  25.969  0.00  0.00     0.131 C 
BRANCH   7   8
HETATM    8  N   UNK N   1     -15.302 -43.055  26.070  0.00  0.00    -0.343 N 
HETATM    9  C   UNK N   1     -16.000 -42.846  27.337  0.00  0.00     0.165 A 
HETATM   10  C   UNK N   1     -17.380 -42.474  26.852  0.00  0.00    -0.025 A 
HETATM   11  C   UNK N   1     -17.431 -42.480  25.480  0.00  0.00     0.040 A 
HETATM   12  C   UNK N   1     -18.505 -42.150  27.611  0.00  0.00     0.010 A 
HETATM   13  C   UNK N   1     -16.125 -42.847  25.017  0.00  0.00     0.254 A 
HETATM   14  C   UNK N   1     -18.596 -42.166  24.784  0.00  0.00     0.017 A 
HETATM   15  O   UNK N   1     -15.788 -42.954  23.847  0.00  0.00    -0.267 OA
HETATM   16  C   UNK N   1     -19.743 -41.836  25.527  0.00  0.00     0.001 A 
HETATM   17  C   UNK N   1     -19.697 -41.827  26.938  0.00  0.00     0.001 A 
ENDBRANCH   7   8
ENDBRANCH   2   7
BRANCH   1  18
HETATM   18  C   UNK N   1     -10.839 -46.337  29.923  0.00  0.00     0.356 C 
BRANCH  18  19
HETATM   19  C   UNK N   1     -10.961 -45.497  31.180  0.00  0.00     0.187 C 
HETATM   20  O   UNK N   1     -12.019 -45.486  31.793  0.00  0.00    -0.290 OA
BRANCH  19  21
HETATM   21  C   UNK N   1      -9.776 -44.807  31.759  0.00  0.00     0.012 A 
HETATM   22  C   UNK N   1      -9.920 -43.653  32.554  0.00  0.00     0.018 A 
HETATM   23  C   UNK N   1      -8.791 -43.013  33.076  0.00  0.00     0.043 A 
HETATM   24  C   UNK N   1      -7.514 -43.505  32.799  0.00  0.00     0.116 A 
HETATM   25  F   UNK N   1      -6.422 -42.872  33.296  0.00  0.00    -0.206 F 
HETATM   26  C   UNK N   1      -7.361 -44.646  32.009  0.00  0.00     0.043 A 
HETATM   27  C   UNK N   1      -8.484 -45.303  31.500  0.00  0.00     0.018 A 
ENDBRANCH  19  21
ENDBRANCH  18  19
ENDBRANCH   1  18
TORSDOF 5
ENDMDL
MODEL 2
REMARK VINA RESULT:     -11.4      2.138      2.720
REMARK  5 active torsions:
REMARK  status: ('A' for Active; 'I' for Inactive)
REMARK    1  A    between atoms: N_4  and  C_12 
REMARK    2  A    between atoms: N_5  and  C_9 
REMARK    3  A    between atoms: C_6  and  C_9 
REMARK    4  A    between atoms: C_12  and  C_17 
REMARK    5  A    between atoms: C_17  and  C_20 
ROOT
HETATM    1  N   UNK N   1     -11.306 -44.714  28.541  0.00  0.00     0.095 N 
HETATM    2  C   UNK N   1     -13.608 -43.823  26.971  0.00  0.00     0.007 C 
HETATM    3  C   UNK N   1     -12.278 -43.052  27.003  0.00  0.00     0.036 C 
HETATM    4  C   UNK N   1     -13.334 -45.310  27.256  0.00  0.00     0.036 C 
HETATM    5  C   UNK N   1     -11.587 -43.271  28.348  0.00  0.00     0.273 C 
HETATM    6  C   UNK N   1     -12.580 -45.466  28.586  0.00  0.00     0.273 C 
ENDROOT
BRANCH   2   7
HETATM    7  C   UNK N   1     -14.315 -43.640  25.613  0.00  0.00     0.131 C 
BRANCH   7   8
HETATM    8  N   UNK N   1     -15.673 -43.146  25.791  0.00  0.00    -0.343 N 
HETATM    9  C   UNK N   1     -16.268 -42.850  27.092  0.00  0.00     0.165 A 
HETATM   10  C   UNK N   1     -17.643 -42.381  26.685  0.00  0.00    -0.025 A 
HETATM   11  C   UNK N   1     -17.784 -42.418  25.319  0.00  0.00     0.040 A 
HETATM   12  C   UNK N   1     -18.687 -41.949  27.502  0.00  0.00     0.010 A 
HETATM   13  C   UNK N   1     -16.544 -42.900  24.787  0.00  0.00     0.254 A 
HETATM   14  C   UNK N   1     -18.965 -42.029  24.689  0.00  0.00     0.017 A 
HETATM   15  O   UNK N   1     -16.294 -43.063  23.601  0.00  0.00    -0.267 OA
HETATM   16  C   UNK N   1     -20.031 -41.589  25.492  0.00  0.00     0.001 A 
HETATM   17  C   UNK N   1     -19.893 -41.549  26.897  0.00  0.00     0.001 A 
ENDBRANCH   7   8
ENDBRANCH   2   7
BRANCH   1  18
HETATM   18  C   UNK N   1     -10.524 -44.961  29.773  0.00  0.00     0.356 C 
BRANCH  18  19
HETATM   19  C   UNK N   1     -11.403 -45.430  30.916  0.00  0.00     0.187 C 
HETATM   20  O   UNK N   1     -11.415 -46.617  31.214  0.00  0.00    -0.290 OA
BRANCH  19  21
HETATM   21  C   UNK N   1     -12.131 -44.456  31.773  0.00  0.00     0.012 A 
HETATM   22  C   UNK N   1     -13.519 -44.570  31.990  0.00  0.00     0.018 A 
HETATM   23  C   UNK N   1     -14.186 -43.635  32.788  0.00  0.00     0.043 A 
HETATM   24  C   UNK N   1     -13.483 -42.572  33.361  0.00  0.00     0.116 A 
HETATM   25  F   UNK N   1     -14.137 -41.660  34.122  0.00  0.00    -0.206 F 
HETATM   26  C   UNK N   1     -12.108 -42.449  33.149  0.00  0.00     0.043 A 
HETATM   27  C   UNK N   1     -11.431 -43.390  32.369  0.00  0.00     0.018 A 
ENDBRANCH  19  21
ENDBRANCH  18  19
ENDBRANCH   1  18
TORSDOF 5
ENDMDL
MODEL 3
REMARK VINA RESULT:     -11.4      0.848      1.412
REMARK  5 active torsions:
REMARK  status: ('A' for Active; 'I' for Inactive)
REMARK    1  A    between atoms: N_4  and  C_12 
REMARK    2  A    between atoms: N_5  and  C_9 
REMARK    3  A    between atoms: C_6  and  C_9 
REMARK    4  A    between atoms: C_12  and  C_17 
REMARK    5  A    between atoms: C_17  and  C_20 
ROOT
HETATM    1  N   UNK N   1     -11.576 -45.591  28.805  0.00  0.00     0.095 N 
HETATM    2  C   UNK N   1     -13.502 -44.087  27.198  0.00  0.00     0.007 C 
HETATM    3  C   UNK N   1     -12.177 -43.479  27.686  0.00  0.00     0.036 C 
HETATM    4  C   UNK N   1     -13.341 -45.612  27.071  0.00  0.00     0.036 C 
HETATM    5  C   UNK N   1     -11.764 -44.134  29.003  0.00  0.00     0.273 C 
HETATM    6  C   UNK N   1     -12.861 -46.207  28.404  0.00  0.00     0.273 C 
ENDROOT
BRANCH   2   7
HETATM    7  C   UNK N   1     -13.930 -43.462  25.855  0.00  0.00     0.131 C 
BRANCH   7   8
HETATM    8  N   UNK N   1     -15.328 -43.057  25.886  0.00  0.00    -0.343 N 
HETATM    9  C   UNK N   1     -16.119 -42.771  24.691  0.00  0.00     0.165 A 
HETATM   10  C   UNK N   1     -17.454 -42.419  25.303  0.00  0.00    -0.025 A 
HETATM   11  C   UNK N   1     -17.397 -42.501  26.672  0.00  0.00     0.040 A 
HETATM   12  C   UNK N   1     -18.633 -42.053  24.653  0.00  0.00     0.010 A 
HETATM   13  C   UNK N   1     -16.062 -42.899  27.010  0.00  0.00     0.254 A 
HETATM   14  C   UNK N   1     -18.504 -42.227  27.474  0.00  0.00     0.017 A 
HETATM   15  O   UNK N   1     -15.638 -43.078  28.142  0.00  0.00    -0.267 OA
HETATM   16  C   UNK N   1     -19.704 -41.857  26.842  0.00  0.00     0.001 A 
HETATM   17  C   UNK N   1     -19.769 -41.771  25.434  0.00  0.00     0.001 A 
ENDBRANCH   7   8
ENDBRANCH   2   7
BRANCH   1  18
HETATM   18  C   UNK N   1     -11.053 -46.248  30.024  0.00  0.00     0.356 C 
BRANCH  18  19
HETATM   19  C   UNK N   1     -11.126 -45.335  31.233  0.00  0.00     0.187 C 
HETATM   20  O   UNK N   1     -12.185 -45.222  31.835  0.00  0.00    -0.290 OA
BRANCH  19  21
HETATM   21  C   UNK N   1      -9.901 -44.696  31.786  0.00  0.00     0.012 A 
HETATM   22  C   UNK N   1      -9.985 -43.596  32.663  0.00  0.00     0.018 A 
HETATM   23  C   UNK N   1      -8.821 -43.002  33.159  0.00  0.00     0.043 A 
HETATM   24  C   UNK N   1      -7.567 -43.484  32.776  0.00  0.00     0.116 A 
HETATM   25  F   UNK N   1      -6.441 -42.896  33.249  0.00  0.00    -0.206 F 
HETATM   26  C   UNK N   1      -7.474 -44.572  31.905  0.00  0.00     0.043 A 
HETATM   27  C   UNK N   1      -8.633 -45.184  31.420  0.00  0.00     0.018 A 
ENDBRANCH  19  21
ENDBRANCH  18  19
ENDBRANCH   1  18
TORSDOF 5
ENDMDL
MODEL 4
REMARK VINA RESULT:     -11.2      3.602      9.478
REMARK  5 active torsions:
REMARK  status: ('A' for Active; 'I' for Inactive)
REMARK    1  A    between atoms: N_4  and  C_12 
REMARK    2  A    between atoms: N_5  and  C_9 
REMARK    3  A    between atoms: C_6  and  C_9 
REMARK    4  A    between atoms: C_12  and  C_17 
REMARK    5  A    between atoms: C_17  and  C_20 
ROOT
HETATM    1  N   UNK N   1     -13.269 -43.904  27.331  0.00  0.00     0.095 N 
HETATM    2  C   UNK N   1     -11.228 -45.611  28.547  0.00  0.00     0.007 C 
HETATM    3  C   UNK N   1     -11.210 -44.079  28.675  0.00  0.00     0.036 C 
HETATM    4  C   UNK N   1     -12.679 -46.082  28.345  0.00  0.00     0.036 C 
HETATM    5  C   UNK N   1     -11.861 -43.451  27.443  0.00  0.00     0.273 C 
HETATM    6  C   UNK N   1     -13.304 -45.370  27.135  0.00  0.00     0.273 C 
ENDROOT
BRANCH   2   7
HETATM    7  C   UNK N   1     -10.599 -46.272  29.791  0.00  0.00     0.131 C 
BRANCH   7   8
HETATM    8  N   UNK N   1     -10.362 -45.293  30.842  0.00  0.00    -0.343 N 
HETATM    9  C   UNK N   1     -11.426 -44.587  31.552  0.00  0.00     0.165 A 
HETATM   10  C   UNK N   1     -10.624 -43.732  32.503  0.00  0.00    -0.025 A 
HETATM   11  C   UNK N   1      -9.279 -43.945  32.331  0.00  0.00     0.040 A 
HETATM   12  C   UNK N   1     -11.092 -42.829  33.458  0.00  0.00     0.010 A 
HETATM   13  C   UNK N   1      -9.142 -44.919  31.289  0.00  0.00     0.254 A 
HETATM   14  C   UNK N   1      -8.323 -43.276  33.094  0.00  0.00     0.017 A 
HETATM   15  O   UNK N   1      -8.086 -45.362  30.863  0.00  0.00    -0.267 OA
HETATM   16  C   UNK N   1      -8.770 -42.360  34.062  0.00  0.00     0.001 A 
HETATM   17  C   UNK N   1     -10.152 -42.138  34.244  0.00  0.00     0.001 A 
ENDBRANCH   7   8
ENDBRANCH   2   7
BRANCH   1  18
HETATM   18  C   UNK N   1     -13.978 -43.223  26.225  0.00  0.00     0.356 C 
BRANCH  18  19
HETATM   19  C   UNK N   1     -15.441 -42.993  26.549  0.00  0.00     0.187 C 
HETATM   20  O   UNK N   1     -15.783 -42.865  27.717  0.00  0.00    -0.290 OA
BRANCH  19  21
HETATM   21  C   UNK N   1     -16.441 -42.772  25.470  0.00  0.00     0.012 A 
HETATM   22  C   UNK N   1     -17.777 -42.439  25.769  0.00  0.00     0.018 A 
HETATM   23  C   UNK N   1     -18.703 -42.250  24.738  0.00  0.00     0.043 A 
HETATM   24  C   UNK N   1     -18.313 -42.405  23.406  0.00  0.00     0.116 A 
HETATM   25  F   UNK N   1     -19.218 -42.234  22.411  0.00  0.00    -0.206 F 
HETATM   26  C   UNK N   1     -16.992 -42.737  23.099  0.00  0.00     0.043 A 
HETATM   27  C   UNK N   1     -16.056 -42.909  24.123  0.00  0.00     0.018 A 
ENDBRANCH  19  21
ENDBRANCH  18  19
ENDBRANCH   1  18
TORSDOF 5
ENDMDL
MODEL 5
REMARK VINA RESULT:     -11.1      2.992      9.273
REMARK  5 active torsions:
REMARK  status: ('A' for Active; 'I' for Inactive)
REMARK    1  A    between atoms: N_4  and  C_12 
REMARK    2  A    between atoms: N_5  and  C_9 
REMARK    3  A    between atoms: C_6  and  C_9 
REMARK    4  A    between atoms: C_12  and  C_17 
REMARK    5  A    between atoms: C_17  and  C_20 
ROOT
HETATM    1  N   UNK N   1     -13.412 -43.614  26.849  0.00  0.00     0.095 N 
HETATM    2  C   UNK N   1     -11.959 -45.466  28.586  0.00  0.00     0.007 C 
HETATM    3  C   UNK N   1     -11.823 -43.939  28.704  0.00  0.00     0.036 C 
HETATM    4  C   UNK N   1     -13.341 -45.803  27.998  0.00  0.00     0.036 C 
HETATM    5  C   UNK N   1     -12.049 -43.293  27.338  0.00  0.00     0.273 C 
HETATM    6  C   UNK N   1     -13.540 -45.076  26.660  0.00  0.00     0.273 C 
ENDROOT
BRANCH   2   7
HETATM    7  C   UNK N   1     -11.760 -46.142  29.957  0.00  0.00     0.131 C 
BRANCH   7   8
HETATM    8  N   UNK N   1     -10.810 -45.402  30.774  0.00  0.00    -0.343 N 
HETATM    9  C   UNK N   1      -9.360 -45.491  30.620  0.00  0.00     0.165 A 
HETATM   10  C   UNK N   1      -8.893 -44.537  31.692  0.00  0.00    -0.025 A 
HETATM   11  C   UNK N   1      -9.964 -43.991  32.356  0.00  0.00     0.040 A 
HETATM   12  C   UNK N   1      -7.585 -44.190  32.031  0.00  0.00     0.010 A 
HETATM   13  C   UNK N   1     -11.146 -44.548  31.767  0.00  0.00     0.254 A 
HETATM   14  C   UNK N   1      -9.799 -43.073  33.392  0.00  0.00     0.017 A 
HETATM   15  O   UNK N   1     -12.294 -44.292  32.099  0.00  0.00    -0.267 OA
HETATM   16  C   UNK N   1      -8.490 -42.709  33.752  0.00  0.00     0.001 A 
HETATM   17  C   UNK N   1      -7.385 -43.266  33.073  0.00  0.00     0.001 A 
ENDBRANCH   7   8
ENDBRANCH   2   7
BRANCH   1  18
HETATM   18  C   UNK N   1     -13.723 -42.905  25.588  0.00  0.00     0.356 C 
BRANCH  18  19
HETATM   19  C   UNK N   1     -15.088 -43.287  25.048  0.00  0.00     0.187 C 
HETATM   20  O   UNK N   1     -15.165 -44.075  24.115  0.00  0.00    -0.290 OA
BRANCH  19  21
HETATM   21  C   UNK N   1     -16.334 -42.838  25.726  0.00  0.00     0.012 A 
HETATM   22  C   UNK N   1     -16.404 -42.733  27.130  0.00  0.00     0.018 A 
HETATM   23  C   UNK N   1     -17.589 -42.323  27.747  0.00  0.00     0.043 A 
HETATM   24  C   UNK N   1     -18.717 -42.031  26.978  0.00  0.00     0.116 A 
HETATM   25  F   UNK N   1     -19.869 -41.648  27.582  0.00  0.00    -0.206 F 
HETATM   26  C   UNK N   1     -18.660 -42.135  25.586  0.00  0.00     0.043 A 
HETATM   27  C   UNK N   1     -17.473 -42.525  24.960  0.00  0.00     0.018 A 
ENDBRANCH  19  21
ENDBRANCH  18  19
ENDBRANCH   1  18
TORSDOF 5
ENDMDL
MODEL 6
REMARK VINA RESULT:     -11.0      3.511      9.626
REMARK  5 active torsions:
REMARK  status: ('A' for Active; 'I' for Inactive)
REMARK    1  A    between atoms: N_4  and  C_12 
REMARK    2  A    between atoms: N_5  and  C_9 
REMARK    3  A    between atoms: C_6  and  C_9 
REMARK    4  A    between atoms: C_12  and  C_17 
REMARK    5  A    between atoms: C_17  and  C_20 
ROOT
HETATM    1  N   UNK N   1     -13.415 -43.946  27.269  0.00  0.00     0.095 N 
HETATM    2  C   UNK N   1     -11.432 -45.738  28.458  0.00  0.00     0.007 C 
HETATM    3  C   UNK N   1     -11.457 -44.227  28.740  0.00  0.00     0.036 C 
HETATM    4  C   UNK N   1     -12.854 -46.207  28.101  0.00  0.00     0.036 C 
HETATM    5  C   UNK N   1     -12.029 -43.487  27.532  0.00  0.00     0.273 C 
HETATM    6  C   UNK N   1     -13.404 -45.385  26.925  0.00  0.00     0.273 C 
ENDROOT
BRANCH   2   7
HETATM    7  C   UNK N   1     -10.883 -46.513  29.673  0.00  0.00     0.131 C 
BRANCH   7   8
HETATM    8  N   UNK N   1     -10.232 -45.617  30.617  0.00  0.00    -0.343 N 
HETATM    9  C   UNK N   1      -8.789 -45.390  30.662  0.00  0.00     0.165 A 
HETATM   10  C   UNK N   1      -8.686 -44.395  31.793  0.00  0.00    -0.025 A 
HETATM   11  C   UNK N   1      -9.927 -44.114  32.307  0.00  0.00     0.040 A 
HETATM   12  C   UNK N   1      -7.540 -43.791  32.311  0.00  0.00     0.010 A 
HETATM   13  C   UNK N   1     -10.873 -44.888  31.559  0.00  0.00     0.254 A 
HETATM   14  C   UNK N   1     -10.104 -43.218  33.361  0.00  0.00     0.017 A 
HETATM   15  O   UNK N   1     -12.083 -44.895  31.731  0.00  0.00    -0.267 OA
HETATM   16  C   UNK N   1      -8.964 -42.596  33.899  0.00  0.00     0.001 A 
HETATM   17  C   UNK N   1      -7.684 -42.882  33.375  0.00  0.00     0.001 A 
ENDBRANCH   7   8
ENDBRANCH   2   7
BRANCH   1  18
HETATM   18  C   UNK N   1     -14.055 -43.166  26.187  0.00  0.00     0.356 C 
BRANCH  18  19
HETATM   19  C   UNK N   1     -15.535 -42.956  26.442  0.00  0.00     0.187 C 
HETATM   20  O   UNK N   1     -15.947 -42.930  27.594  0.00  0.00    -0.290 OA
BRANCH  19  21
HETATM   21  C   UNK N   1     -16.468 -42.633  25.328  0.00  0.00     0.012 A 
HETATM   22  C   UNK N   1     -17.857 -42.537  25.543  0.00  0.00     0.018 A 
HETATM   23  C   UNK N   1     -18.715 -42.247  24.479  0.00  0.00     0.043 A 
HETATM   24  C   UNK N   1     -18.203 -42.067  23.192  0.00  0.00     0.116 A 
HETATM   25  F   UNK N   1     -19.042 -41.800  22.160  0.00  0.00    -0.206 F 
HETATM   26  C   UNK N   1     -16.828 -42.163  22.968  0.00  0.00     0.043 A 
HETATM   27  C   UNK N   1     -15.962 -42.434  24.030  0.00  0.00     0.018 A 
ENDBRANCH  19  21
ENDBRANCH  18  19
ENDBRANCH   1  18
TORSDOF 5
ENDMDL
MODEL 7
REMARK VINA RESULT:     -10.7      3.260      9.183
REMARK  5 active torsions:
REMARK  status: ('A' for Active; 'I' for Inactive)
REMARK    1  A    between atoms: N_4  and  C_12 
REMARK    2  A    between atoms: N_5  and  C_9 
REMARK    3  A    between atoms: C_6  and  C_9 
REMARK    4  A    between atoms: C_12  and  C_17 
REMARK    5  A    between atoms: C_17  and  C_20 
ROOT
HETATM    1  N   UNK N   1     -12.927 -45.088  26.991  0.00  0.00     0.095 N 
HETATM    2  C   UNK N   1     -11.247 -45.731  29.297  0.00  0.00     0.007 C 
HETATM    3  C   UNK N   1     -11.209 -46.543  27.993  0.00  0.00     0.036 C 
HETATM    4  C   UNK N   1     -11.692 -44.292  28.982  0.00  0.00     0.036 C 
HETATM    5  C   UNK N   1     -12.576 -46.492  27.314  0.00  0.00     0.273 C 
HETATM    6  C   UNK N   1     -13.039 -44.304  28.241  0.00  0.00     0.273 C 
ENDROOT
BRANCH   2   7
HETATM    7  C   UNK N   1      -9.870 -45.744  29.992  0.00  0.00     0.131 C 
BRANCH   7   8
HETATM    8  N   UNK N   1      -9.842 -44.824  31.119  0.00  0.00    -0.343 N 
HETATM    9  C   UNK N   1     -11.040 -44.289  31.763  0.00  0.00     0.165 A 
HETATM   10  C   UNK N   1     -10.430 -43.424  32.840  0.00  0.00    -0.025 A 
HETATM   11  C   UNK N   1      -9.059 -43.479  32.789  0.00  0.00     0.040 A 
HETATM   12  C   UNK N   1     -11.082 -42.647  33.797  0.00  0.00     0.010 A 
HETATM   13  C   UNK N   1      -8.718 -44.356  31.708  0.00  0.00     0.254 A 
HETATM   14  C   UNK N   1      -8.259 -42.769  33.683  0.00  0.00     0.017 A 
HETATM   15  O   UNK N   1      -7.584 -44.652  31.362  0.00  0.00    -0.267 OA
HETATM   16  C   UNK N   1      -8.894 -41.979  34.657  0.00  0.00     0.001 A 
HETATM   17  C   UNK N   1     -10.303 -41.919  34.715  0.00  0.00     0.001 A 
ENDBRANCH   7   8
ENDBRANCH   2   7
BRANCH   1  18
HETATM   18  C   UNK N   1     -14.186 -44.999  26.218  0.00  0.00     0.356 C 
BRANCH  18  19
HETATM   19  C   UNK N   1     -14.574 -43.561  25.932  0.00  0.00     0.187 C 
HETATM   20  O   UNK N   1     -13.803 -42.846  25.305  0.00  0.00    -0.290 OA
BRANCH  19  21
HETATM   21  C   UNK N   1     -15.930 -43.052  26.269  0.00  0.00     0.012 A 
HETATM   22  C   UNK N   1     -16.886 -42.801  25.264  0.00  0.00     0.018 A 
HETATM   23  C   UNK N   1     -18.150 -42.309  25.602  0.00  0.00     0.043 A 
HETATM   24  C   UNK N   1     -18.468 -42.046  26.937  0.00  0.00     0.116 A 
HETATM   25  F   UNK N   1     -19.690 -41.556  27.259  0.00  0.00    -0.206 F 
HETATM   26  C   UNK N   1     -17.527 -42.289  27.940  0.00  0.00     0.043 A 
HETATM   27  C   UNK N   1     -16.268 -42.799  27.612  0.00  0.00     0.018 A 
ENDBRANCH  19  21
ENDBRANCH  18  19
ENDBRANCH   1  18
TORSDOF 5
ENDMDL
MODEL 8
REMARK VINA RESULT:     -10.2      1.302      2.015
REMARK  5 active torsions:
REMARK  status: ('A' for Active; 'I' for Inactive)
REMARK    1  A    between atoms: N_4  and  C_12 
REMARK    2  A    between atoms: N_5  and  C_9 
REMARK    3  A    between atoms: C_6  and  C_9 
REMARK    4  A    between atoms: C_12  and  C_17 
REMARK    5  A    between atoms: C_17  and  C_20 
ROOT
HETATM    1  N   UNK N   1     -13.277 -45.246  27.627  0.00  0.00     0.095 N 
HETATM    2  C   UNK N   1     -13.740 -43.381  25.423  0.00  0.00     0.007 C 
HETATM    3  C   UNK N   1     -14.469 -44.730  25.532  0.00  0.00     0.036 C 
HETATM    4  C   UNK N   1     -13.346 -42.905  26.832  0.00  0.00     0.036 C 
HETATM    5  C   UNK N   1     -13.580 -45.738  26.261  0.00  0.00     0.273 C 
HETATM    6  C   UNK N   1     -12.513 -43.983  27.542  0.00  0.00     0.273 C 
ENDROOT
BRANCH   2   7
HETATM    7  C   UNK N   1     -14.625 -42.336  24.713  0.00  0.00     0.131 C 
BRANCH   7   8
HETATM    8  N   UNK N   1     -16.008 -42.434  25.154  0.00  0.00    -0.343 N 
HETATM    9  C   UNK N   1     -16.434 -42.267  26.542  0.00  0.00     0.165 A 
HETATM   10  C   UNK N   1     -17.926 -42.460  26.416  0.00  0.00    -0.025 A 
HETATM   11  C   UNK N   1     -18.274 -42.706  25.111  0.00  0.00     0.040 A 
HETATM   12  C   UNK N   1     -18.892 -42.411  27.420  0.00  0.00     0.010 A 
HETATM   13  C   UNK N   1     -17.062 -42.686  24.346  0.00  0.00     0.254 A 
HETATM   14  C   UNK N   1     -19.598 -42.916  24.728  0.00  0.00     0.017 A 
HETATM   15  O   UNK N   1     -16.979 -42.863  23.139  0.00  0.00    -0.267 OA
HETATM   16  C   UNK N   1     -20.590 -42.871  25.723  0.00  0.00     0.001 A 
HETATM   17  C   UNK N   1     -20.238 -42.619  27.066  0.00  0.00     0.001 A 
ENDBRANCH   7   8
ENDBRANCH   2   7
BRANCH   1  18
HETATM   18  C   UNK N   1     -12.525 -46.248  28.416  0.00  0.00     0.356 C 
BRANCH  18  19
HETATM   19  C   UNK N   1     -12.599 -45.965  29.905  0.00  0.00     0.187 C 
HETATM   20  O   UNK N   1     -13.634 -46.210  30.510  0.00  0.00    -0.290 OA
BRANCH  19  21
HETATM   21  C   UNK N   1     -11.393 -45.539  30.665  0.00  0.00     0.012 A 
HETATM   22  C   UNK N   1     -11.370 -44.320  31.373  0.00  0.00     0.018 A 
HETATM   23  C   UNK N   1     -10.221 -43.933  32.069  0.00  0.00     0.043 A 
HETATM   24  C   UNK N   1      -9.083 -44.743  32.053  0.00  0.00     0.116 A 
HETATM   25  F   UNK N   1      -7.966 -44.356  32.718  0.00  0.00    -0.206 F 
HETATM   26  C   UNK N   1      -9.096 -45.951  31.352  0.00  0.00     0.043 A 
HETATM   27  C   UNK N   1     -10.246 -46.355  30.670  0.00  0.00     0.018 A 
ENDBRANCH  19  21
ENDBRANCH  18  19
ENDBRANCH   1  18
TORSDOF 5
ENDMDL
MODEL 9
REMARK VINA RESULT:      -9.6      2.327      3.498
REMARK  5 active torsions:
REMARK  status: ('A' for Active; 'I' for Inactive)
REMARK    1  A    between atoms: N_4  and  C_12 
REMARK    2  A    between atoms: N_5  and  C_9 
REMARK    3  A    between atoms: C_6  and  C_9 
REMARK    4  A    between atoms: C_12  and  C_17 
REMARK    5  A    between atoms: C_17  and  C_20 
ROOT
HETATM    1  N   UNK N   1     -13.760 -44.515  26.819  0.00  0.00     0.095 N 
HETATM    2  C   UNK N   1     -15.321 -43.061  24.818  0.00  0.00     0.007 C 
HETATM    3  C   UNK N   1     -14.895 -42.431  26.154  0.00  0.00     0.036 C 
HETATM    4  C   UNK N   1     -14.312 -44.158  24.434  0.00  0.00     0.036 C 
HETATM    5  C   UNK N   1     -14.780 -43.517  27.223  0.00  0.00     0.273 C 
HETATM    6  C   UNK N   1     -14.187 -45.185  25.571  0.00  0.00     0.273 C 
ENDROOT
BRANCH   2   7
HETATM    7  C   UNK N   1     -15.420 -41.990  23.714  0.00  0.00     0.131 C 
BRANCH   7   8
HETATM    8  N   UNK N   1     -16.809 -41.684  23.402  0.00  0.00    -0.343 N 
HETATM    9  C   UNK N   1     -17.937 -42.073  24.245  0.00  0.00     0.165 A 
HETATM   10  C   UNK N   1     -19.096 -41.506  23.462  0.00  0.00    -0.025 A 
HETATM   11  C   UNK N   1     -18.653 -40.881  22.323  0.00  0.00     0.040 A 
HETATM   12  C   UNK N   1     -20.455 -41.555  23.771  0.00  0.00     0.010 A 
HETATM   13  C   UNK N   1     -17.225 -41.008  22.308  0.00  0.00     0.254 A 
HETATM   14  C   UNK N   1     -19.529 -40.271  21.427  0.00  0.00     0.017 A 
HETATM   15  O   UNK N   1     -16.481 -40.569  21.443  0.00  0.00    -0.267 OA
HETATM   16  C   UNK N   1     -20.905 -40.307  21.718  0.00  0.00     0.001 A 
HETATM   17  C   UNK N   1     -21.367 -40.948  22.888  0.00  0.00     0.001 A 
ENDBRANCH   7   8
ENDBRANCH   2   7
BRANCH   1  18
HETATM   18  C   UNK N   1     -13.522 -45.518  27.882  0.00  0.00     0.356 C 
BRANCH  18  19
HETATM   19  C   UNK N   1     -13.454 -44.879  29.256  0.00  0.00     0.187 C 
HETATM   20  O   UNK N   1     -14.465 -44.386  29.737  0.00  0.00    -0.290 OA
BRANCH  19  21
HETATM   21  C   UNK N   1     -12.224 -44.975  30.086  0.00  0.00     0.012 A 
HETATM   22  C   UNK N   1     -11.808 -43.904  30.902  0.00  0.00     0.018 A 
HETATM   23  C   UNK N   1     -10.640 -44.011  31.663  0.00  0.00     0.043 A 
HETATM   24  C   UNK N   1      -9.869 -45.174  31.607  0.00  0.00     0.116 A 
HETATM   25  F   UNK N   1      -8.730 -45.267  32.336  0.00  0.00    -0.206 F 
HETATM   26  C   UNK N   1     -10.271 -46.240  30.800  0.00  0.00     0.043 A 
HETATM   27  C   UNK N   1     -11.447 -46.148  30.051  0.00  0.00     0.018 A 
ENDBRANCH  19  21
ENDBRANCH  18  19
ENDBRANCH   1  18
TORSDOF 5
ENDMDL
