# Supplementary material for: An evaluation of Roluperidone as a promising repurposing candidate for Alzheimer’s Disease: A Computational Investigation
Source: PLoS One. 2025 Dec 17;20(12):e0338211. doi: 10.1371/journal.pone.0338211 (PMC12711050; doi:10.1371/journal.pone.0338211)
Supplement: S6 File — (ZIP) [file pone.0338211.s006.zip › S5.Binding Affinity/19.Roluperidone-12/docking filles/Final.pdbqt]

ATOM      1  N   GLU A   4       2.535 -35.413  69.734  1.00 63.34    -0.058 N 
ATOM      2  CA  GLU A   4       2.222 -35.210  68.299  1.00 69.93     0.256 C 
ATOM      3  C   GLU A   4       3.435 -35.578  67.408  1.00 69.11     0.259 C 
ATOM      4  O   GLU A   4       4.577 -35.599  67.865  1.00 68.26    -0.271 OA
ATOM      5  CB  GLU A   4       1.796 -33.753  68.076  1.00 75.30     0.051 C 
ATOM      6  CG  GLU A   4       1.043 -33.519  66.754  1.00 72.83     0.100 C 
ATOM      7  CD  GLU A   4       0.730 -32.043  66.460  1.00 85.00     0.185 C 
ATOM      8  OE1 GLU A   4       1.234 -31.169  67.200  1.00 82.36    -0.647 OA
ATOM      9  OE2 GLU A   4      -0.006 -31.820  65.476  1.00 82.44    -0.647 OA
ATOM     10  H1  GLU A   4       3.475 -35.751  69.815  1.00 99.99     0.276 HD
ATOM     11  H2  GLU A   4       2.446 -34.582  70.265  1.00 99.99     0.276 HD
ATOM     12  H3  GLU A   4       1.912 -36.054  70.156  1.00 99.99     0.276 HD
ATOM     13  N   ASP A   5       3.177 -35.864  66.132  1.00 52.26    -0.337 N 
ATOM     14  CA  ASP A   5       4.218 -36.377  65.229  1.00 52.44     0.170 C 
ATOM     15  C   ASP A   5       4.802 -35.255  64.354  1.00 54.45     0.251 C 
ATOM     16  O   ASP A   5       4.170 -34.814  63.394  1.00 49.84    -0.271 OA
ATOM     17  CB  ASP A   5       3.609 -37.496  64.377  1.00 39.43     0.129 C 
ATOM     18  CG  ASP A   5       4.670 -38.388  63.726  1.00 48.34     0.188 C 
ATOM     19  OD1 ASP A   5       4.300 -39.514  63.343  1.00 48.09    -0.647 OA
ATOM     20  OD2 ASP A   5       5.827 -37.931  63.584  1.00 39.55    -0.647 OA
ATOM     21  H   ASP A   5       2.291 -35.688  65.705  1.00 99.99     0.164 HD
ATOM     22  N   ALA A   6       6.064 -34.926  64.626  1.00 49.41    -0.338 N 
ATOM     23  CA  ALA A   6       6.790 -33.856  63.908  1.00 47.25     0.159 C 
ATOM     24  C   ALA A   6       7.033 -34.160  62.420  1.00 50.52     0.251 C 
ATOM     25  O   ALA A   6       7.130 -33.250  61.605  1.00 49.69    -0.271 OA
ATOM     26  CB  ALA A   6       8.121 -33.565  64.602  1.00 39.15     0.034 C 
ATOM     27  H   ALA A   6       6.610 -35.413  65.308  1.00 99.99     0.164 HD
ATOM     28  N   GLU A   7       7.050 -35.449  62.079  1.00 44.06    -0.338 N 
ATOM     29  CA  GLU A   7       7.175 -35.908  60.681  1.00 44.76     0.160 C 
ATOM     30  C   GLU A   7       6.000 -35.478  59.788  1.00 43.05     0.251 C 
ATOM     31  O   GLU A   7       6.134 -35.378  58.572  1.00 37.71    -0.271 OA
ATOM     32  CB  GLU A   7       7.311 -37.433  60.642  1.00 47.62     0.043 C 
ATOM     33  CG  GLU A   7       8.579 -37.933  61.349  1.00 46.10     0.100 C 
ATOM     34  CD  GLU A   7       9.893 -37.398  60.759  1.00 51.67     0.185 C 
ATOM     35  OE1 GLU A   7       9.902 -37.054  59.556  1.00 46.41    -0.647 OA
ATOM     36  OE2 GLU A   7      10.886 -37.421  61.517  1.00 47.54    -0.647 OA
ATOM     37  H   GLU A   7       7.010 -36.181  62.759  1.00 99.99     0.164 HD
ATOM     38  N   LEU A   8       4.844 -35.263  60.413  1.00 37.36    -0.338 N 
ATOM     39  CA  LEU A   8       3.609 -34.932  59.684  1.00 37.81     0.159 C 
ATOM     40  C   LEU A   8       3.276 -33.433  59.717  1.00 37.82     0.251 C 
ATOM     41  O   LEU A   8       2.186 -33.031  59.319  1.00 34.33    -0.271 OA
ATOM     42  CB  LEU A   8       2.451 -35.754  60.268  1.00 37.14     0.032 C 
ATOM     43  CG  LEU A   8       2.722 -37.265  60.330  1.00 40.81     0.002 C 
ATOM     44  CD1 LEU A   8       1.499 -37.966  60.919  1.00 36.15     0.000 C 
ATOM     45  CD2 LEU A   8       3.083 -37.867  58.966  1.00 31.05     0.000 C 
ATOM     46  H   LEU A   8       4.752 -35.271  61.408  1.00 99.99     0.164 HD
ATOM     47  N   LEU A   9       4.213 -32.627  60.206  1.00 37.67    -0.338 N 
ATOM     48  CA  LEU A   9       4.084 -31.162  60.174  1.00 33.55     0.159 C 
ATOM     49  C   LEU A   9       5.099 -30.591  59.185  1.00 34.56     0.251 C 
ATOM     50  O   LEU A   9       6.289 -30.890  59.271  1.00 36.14    -0.271 OA
ATOM     51  CB  LEU A   9       4.337 -30.564  61.563  1.00 38.69     0.032 C 
ATOM     52  CG  LEU A   9       3.386 -31.068  62.658  1.00 44.18     0.002 C 
ATOM     53  CD1 LEU A   9       3.758 -30.403  63.984  1.00 36.23     0.000 C 
ATOM     54  CD2 LEU A   9       1.914 -30.793  62.328  1.00 39.51     0.000 C 
ATOM     55  H   LEU A   9       5.046 -32.962  60.649  1.00 99.99     0.164 HD
ATOM     56  N   VAL A  10       4.575 -29.874  58.199  1.00 32.80    -0.338 N 
ATOM     57  CA  VAL A  10       5.401 -29.250  57.145  1.00 28.75     0.159 C 
ATOM     58  C   VAL A  10       4.935 -27.799  56.988  1.00 28.14     0.251 C 
ATOM     59  O   VAL A  10       3.740 -27.514  57.038  1.00 25.42    -0.271 OA
ATOM     60  CB  VAL A  10       5.262 -29.986  55.793  1.00 33.53     0.029 C 
ATOM     61  CG1 VAL A  10       6.196 -29.418  54.720  1.00 33.30     0.002 C 
ATOM     62  CG2 VAL A  10       5.563 -31.481  55.902  1.00 37.85     0.002 C 
ATOM     63  H   VAL A  10       3.595 -29.659  58.159  1.00 99.99     0.164 HD
ATOM     64  N   THR A  11       5.898 -26.923  56.750  1.00 32.95    -0.336 N 
ATOM     65  CA  THR A  11       5.588 -25.539  56.363  1.00 33.65     0.186 C 
ATOM     66  C   THR A  11       6.020 -25.347  54.909  1.00 29.68     0.253 C 
ATOM     67  O   THR A  11       7.176 -25.553  54.545  1.00 32.40    -0.270 OA
ATOM     68  CB  THR A  11       6.295 -24.536  57.285  1.00 34.32     0.140 C 
ATOM     69  OG1 THR A  11       5.957 -24.841  58.641  1.00 35.79    -0.382 OA
ATOM     70  CG2 THR A  11       5.891 -23.089  56.976  1.00 27.62     0.034 C 
ATOM     71  H   THR A  11       6.864 -27.124  56.902  1.00 99.99     0.164 HD
ATOM     72  HG1 THR A  11       6.404 -24.186  59.248  1.00 99.99     0.210 HD
ATOM     73  N   VAL A  12       5.035 -24.977  54.110  1.00 26.59    -0.337 N 
ATOM     74  CA  VAL A  12       5.270 -24.574  52.712  1.00 33.50     0.159 C 
ATOM     75  C   VAL A  12       5.113 -23.050  52.641  1.00 30.59     0.251 C 
ATOM     76  O   VAL A  12       4.647 -22.426  53.597  1.00 37.88    -0.271 OA
ATOM     77  CB  VAL A  12       4.351 -25.321  51.724  1.00 29.54     0.029 C 
ATOM     78  CG1 VAL A  12       4.733 -26.802  51.672  1.00 28.07     0.002 C 
ATOM     79  CG2 VAL A  12       2.856 -25.167  52.034  1.00 22.96     0.002 C 
ATOM     80  H   VAL A  12       4.119 -24.758  54.462  1.00 99.99     0.164 HD
ATOM     81  N   ARG A  13       5.391 -22.478  51.476  1.00 29.75    -0.338 N 
ATOM     82  CA  ARG A  13       5.324 -21.010  51.299  1.00 31.99     0.159 C 
ATOM     83  C   ARG A  13       3.991 -20.348  51.692  1.00 30.74     0.251 C 
ATOM     84  O   ARG A  13       3.994 -19.267  52.277  1.00 39.48    -0.271 OA
ATOM     85  CB  ARG A  13       5.670 -20.615  49.868  1.00 27.11     0.034 C 
ATOM     86  CG  ARG A  13       7.136 -20.917  49.575  1.00 34.49     0.027 C 
ATOM     87  CD  ARG A  13       7.541 -20.215  48.287  1.00 46.28     0.116 C 
ATOM     88  NE  ARG A  13       8.910 -20.614  47.932  1.00 55.78    -0.212 N 
ATOM     89  CZ  ARG A  13       9.584 -20.176  46.868  1.00 55.33     0.666 C 
ATOM     90  NH1 ARG A  13       9.046 -19.299  46.031  1.00 55.82    -0.235 N 
ATOM     91  NH2 ARG A  13      10.792 -20.648  46.598  1.00 51.58    -0.235 N 
ATOM     92  H   ARG A  13       5.756 -22.997  50.694  1.00 99.99     0.164 HD
ATOM     93  HE  ARG A  13       9.331 -21.290  48.536  1.00 99.99     0.178 HD
ATOM     94 1HH1 ARG A  13       9.544 -18.975  45.232  1.00 99.99     0.174 HD
ATOM     95 2HH1 ARG A  13       8.122 -18.971  46.229  1.00 99.99     0.174 HD
ATOM     96 1HH2 ARG A  13      11.282 -20.321  45.793  1.00 99.99     0.174 HD
ATOM     97 2HH2 ARG A  13      11.214 -21.325  47.199  1.00 99.99     0.174 HD
ATOM     98  N   GLY A  14       2.894 -21.098  51.514  1.00 33.97    -0.336 N 
ATOM     99  CA  GLY A  14       1.529 -20.607  51.790  1.00 28.80     0.189 C 
ATOM    100  C   GLY A  14       1.099 -20.751  53.260  1.00 31.36     0.253 C 
ATOM    101  O   GLY A  14       0.068 -20.204  53.645  1.00 35.36    -0.270 OA
ATOM    102  H   GLY A  14       2.927 -22.081  51.311  1.00 99.99     0.164 HD
ATOM    103  N   GLY A  15       1.891 -21.484  54.055  1.00 34.77    -0.336 N 
ATOM    104  CA  GLY A  15       1.554 -21.770  55.463  1.00 32.18     0.189 C 
ATOM    105  C   GLY A  15       1.849 -23.218  55.872  1.00 29.53     0.253 C 
ATOM    106  O   GLY A  15       2.556 -23.957  55.184  1.00 35.95    -0.270 OA
ATOM    107  H   GLY A  15       2.826 -21.777  53.803  1.00 99.99     0.164 HD
ATOM    108  N   ARG A  16       1.219 -23.612  56.974  1.00 34.28    -0.337 N 
ATOM    109  CA  ARG A  16       1.493 -24.906  57.630  1.00 36.24     0.159 C 
ATOM    110  C   ARG A  16       0.501 -26.001  57.222  1.00 34.39     0.251 C 
ATOM    111  O   ARG A  16      -0.681 -25.738  56.987  1.00 31.78    -0.271 OA
ATOM    112  CB  ARG A  16       1.473 -24.735  59.152  1.00 37.88     0.034 C 
ATOM    113  CG  ARG A  16       2.676 -23.933  59.660  1.00 44.59     0.027 C 
ATOM    114  CD  ARG A  16       2.629 -23.721  61.176  1.00 36.64     0.116 C 
ATOM    115  NE  ARG A  16       1.468 -22.891  61.550  1.00 46.69    -0.212 N 
ATOM    116  CZ  ARG A  16       0.700 -23.054  62.631  1.00 52.46     0.666 C 
ATOM    117  NH1 ARG A  16       0.938 -24.022  63.505  1.00 49.27    -0.235 N 
ATOM    118  NH2 ARG A  16      -0.330 -22.249  62.855  1.00 47.23    -0.235 N 
ATOM    119  H   ARG A  16       0.511 -23.055  57.408  1.00 99.99     0.164 HD
ATOM    120  HE  ARG A  16       1.247 -22.162  60.906  1.00 99.99     0.178 HD
ATOM    121 1HH1 ARG A  16       0.365 -24.144  64.312  1.00 99.99     0.174 HD
ATOM    122 2HH1 ARG A  16       1.704 -24.638  63.328  1.00 99.99     0.174 HD
ATOM    123 1HH2 ARG A  16      -0.889 -22.382  63.670  1.00 99.99     0.174 HD
ATOM    124 2HH2 ARG A  16      -0.537 -21.513  62.215  1.00 99.99     0.174 HD
ATOM    125  N   LEU A  17       1.026 -27.219  57.152  1.00 28.61    -0.338 N 
ATOM    126  CA  LEU A  17       0.272 -28.429  56.777  1.00 32.47     0.159 C 
ATOM    127  C   LEU A  17       0.438 -29.519  57.840  1.00 29.60     0.251 C 
ATOM    128  O   LEU A  17       1.506 -29.666  58.437  1.00 28.51    -0.271 OA
ATOM    129  CB  LEU A  17       0.803 -29.021  55.464  1.00 29.75     0.032 C 
ATOM    130  CG  LEU A  17       0.766 -28.097  54.243  1.00 27.85     0.002 C 
ATOM    131  CD1 LEU A  17       1.440 -28.815  53.076  1.00 26.86     0.000 C 
ATOM    132  CD2 LEU A  17      -0.663 -27.716  53.850  1.00 31.11     0.000 C 
ATOM    133  H   LEU A  17       2.005 -27.380  57.334  1.00 99.99     0.164 HD
ATOM    134  N   ARG A  18      -0.623 -30.299  57.995  1.00 29.63    -0.338 N 
ATOM    135  CA  ARG A  18      -0.571 -31.545  58.775  1.00 35.47     0.159 C 
ATOM    136  C   ARG A  18      -0.934 -32.721  57.867  1.00 39.58     0.251 C 
ATOM    137  O   ARG A  18      -2.029 -32.771  57.313  1.00 30.43    -0.271 OA
ATOM    138  CB  ARG A  18      -1.516 -31.430  59.968  1.00 33.61     0.034 C 
ATOM    139  CG  ARG A  18      -1.738 -32.738  60.744  1.00 43.66     0.027 C 
ATOM    140  CD  ARG A  18      -2.662 -32.559  61.956  1.00 58.88     0.116 C 
ATOM    141  NE  ARG A  18      -3.722 -31.570  61.676  1.00 65.15    -0.212 N 
ATOM    142  CZ  ARG A  18      -4.968 -31.807  61.265  1.00 61.20     0.666 C 
ATOM    143  NH1 ARG A  18      -5.406 -33.043  61.071  1.00 56.33    -0.235 N 
ATOM    144  NH2 ARG A  18      -5.781 -30.794  60.999  1.00 52.28    -0.235 N 
ATOM    145  H   ARG A  18      -1.523 -30.064  57.614  1.00 99.99     0.164 HD
ATOM    146  HE  ARG A  18      -3.417 -30.624  61.748  1.00 99.99     0.178 HD
ATOM    147 1HH1 ARG A  18      -6.335 -33.218  60.760  1.00 99.99     0.174 HD
ATOM    148 2HH1 ARG A  18      -4.773 -33.797  61.242  1.00 99.99     0.174 HD
ATOM    149 1HH2 ARG A  18      -6.714 -30.979  60.702  1.00 99.99     0.174 HD
ATOM    150 2HH2 ARG A  18      -5.467 -29.852  61.108  1.00 99.99     0.174 HD
ATOM    151  N   GLY A  19      -0.019 -33.687  57.847  1.00 32.94    -0.336 N 
ATOM    152  CA  GLY A  19      -0.185 -34.901  57.037  1.00 34.62     0.189 C 
ATOM    153  C   GLY A  19      -0.736 -36.053  57.876  1.00 37.12     0.253 C 
ATOM    154  O   GLY A  19      -1.221 -35.885  58.995  1.00 39.77    -0.270 OA
ATOM    155  H   GLY A  19       0.809 -33.667  58.430  1.00 99.99     0.164 HD
ATOM    156  N   ILE A  20      -0.527 -37.239  57.332  1.00 33.27    -0.337 N 
ATOM    157  CA  ILE A  20      -0.993 -38.497  57.937  1.00 27.99     0.159 C 
ATOM    158  C   ILE A  20       0.033 -39.595  57.634  1.00 31.46     0.251 C 
ATOM    159  O   ILE A  20       0.648 -39.617  56.567  1.00 33.31    -0.271 OA
ATOM    160  CB  ILE A  20      -2.414 -38.849  57.438  1.00 33.65     0.029 C 
ATOM    161  CG1 ILE A  20      -2.981 -40.023  58.259  1.00 33.66     0.002 C 
ATOM    162  CG2 ILE A  20      -2.466 -39.078  55.914  1.00 30.57     0.002 C 
ATOM    163  CD  ILE A  20      -4.443 -40.389  57.976  1.00 29.74     0.000 C 
ATOM    164  H   ILE A  20      -0.033 -37.333  56.462  1.00 99.99     0.164 HD
ATOM    165  N   ARG A  21       0.232 -40.453  58.624  1.00 34.29    -0.338 N 
ATOM    166  CA  ARG A  21       1.084 -41.634  58.448  1.00 34.59     0.159 C 
ATOM    167  C   ARG A  21       0.216 -42.763  57.876  1.00 34.51     0.251 C 
ATOM    168  O   ARG A  21      -0.908 -42.997  58.320  1.00 29.00    -0.271 OA
ATOM    169  CB  ARG A  21       1.663 -41.992  59.813  1.00 32.91     0.034 C 
ATOM    170  CG  ARG A  21       2.858 -42.944  59.716  1.00 35.53     0.027 C 
ATOM    171  CD  ARG A  21       3.501 -43.173  61.088  1.00 45.17     0.116 C 
ATOM    172  NE  ARG A  21       2.506 -43.673  62.057  1.00 42.00    -0.212 N 
ATOM    173  CZ  ARG A  21       2.047 -43.002  63.118  1.00 49.68     0.666 C 
ATOM    174  NH1 ARG A  21       2.481 -41.784  63.406  1.00 41.69    -0.235 N 
ATOM    175  NH2 ARG A  21       1.098 -43.521  63.883  1.00 51.93    -0.235 N 
ATOM    176  H   ARG A  21      -0.245 -40.392  59.500  1.00 99.99     0.164 HD
ATOM    177  HE  ARG A  21       2.149 -44.584  61.867  1.00 99.99     0.178 HD
ATOM    178 1HH1 ARG A  21       2.136 -41.284  64.194  1.00 99.99     0.174 HD
ATOM    179 2HH1 ARG A  21       3.198 -41.389  62.831  1.00 99.99     0.174 HD
ATOM    180 1HH2 ARG A  21       0.760 -43.005  64.667  1.00 99.99     0.174 HD
ATOM    181 2HH2 ARG A  21       0.732 -44.427  63.683  1.00 99.99     0.174 HD
ATOM    182  N   LEU A  22       0.758 -43.411  56.857  1.00 30.03    -0.338 N 
ATOM    183  CA  LEU A  22       0.073 -44.521  56.174  1.00 29.84     0.159 C 
ATOM    184  C   LEU A  22       0.917 -45.786  56.284  1.00 32.54     0.251 C 
ATOM    185  O   LEU A  22       2.143 -45.719  56.373  1.00 32.66    -0.271 OA
ATOM    186  CB  LEU A  22      -0.178 -44.205  54.693  1.00 34.51     0.032 C 
ATOM    187  CG  LEU A  22      -1.090 -42.998  54.432  1.00 41.05     0.002 C 
ATOM    188  CD1 LEU A  22      -1.298 -42.863  52.923  1.00 32.75     0.000 C 
ATOM    189  CD2 LEU A  22      -2.451 -43.117  55.128  1.00 34.25     0.000 C 
ATOM    190  H   LEU A  22       1.706 -43.247  56.568  1.00 99.99     0.164 HD
ATOM    191  N   LYS A  23       0.226 -46.916  56.339  1.00 33.18    -0.338 N 
ATOM    192  CA  LYS A  23       0.894 -48.227  56.388  1.00 29.77     0.159 C 
ATOM    193  C   LYS A  23       1.024 -48.819  54.981  1.00 28.39     0.251 C 
ATOM    194  O   LYS A  23       0.201 -48.583  54.101  1.00 31.50    -0.271 OA
ATOM    195  CB  LYS A  23       0.085 -49.225  57.216  1.00 32.71     0.032 C 
ATOM    196  CG  LYS A  23      -0.250 -48.757  58.637  1.00 32.52     0.004 C 
ATOM    197  CD  LYS A  23      -1.027 -49.841  59.392  1.00 32.93     0.032 C 
ATOM    198  CE  LYS A  23      -2.412 -50.107  58.789  1.00 42.37     0.206 C 
ATOM    199  NZ  LYS A  23      -3.016 -51.323  59.349  1.00 45.50    -0.064 N 
ATOM    200  H   LYS A  23      -0.772 -46.937  56.388  1.00 99.99     0.164 HD
ATOM    201  HZ1 LYS A  23      -3.915 -51.466  58.934  1.00 99.99     0.275 HD
ATOM    202  HZ2 LYS A  23      -2.431 -52.110  59.150  1.00 99.99     0.275 HD
ATOM    203  HZ3 LYS A  23      -3.117 -51.225  60.339  1.00 99.99     0.275 HD
ATOM    204  N   THR A  24       2.118 -49.539  54.788  1.00 26.18    -0.336 N 
ATOM    205  CA  THR A  24       2.308 -50.430  53.628  1.00 33.85     0.187 C 
ATOM    206  C   THR A  24       2.836 -51.762  54.199  1.00 35.23     0.257 C 
ATOM    207  O   THR A  24       3.378 -51.766  55.312  1.00 29.03    -0.270 OA
ATOM    208  CB  THR A  24       3.297 -49.885  52.567  1.00 26.38     0.140 C 
ATOM    209  OG1 THR A  24       4.641 -50.258  52.886  1.00 27.27    -0.382 OA
ATOM    210  CG2 THR A  24       3.185 -48.378  52.314  1.00 30.78     0.034 C 
ATOM    211  H   THR A  24       2.895 -49.526  55.417  1.00 99.99     0.164 HD
ATOM    212  HG1 THR A  24       5.282 -49.754  52.299  1.00 99.99     0.210 HD
ATOM    213  N   PRO A  25       2.828 -52.843  53.410  1.00 36.40    -0.312 N 
ATOM    214  CA  PRO A  25       3.496 -54.109  53.779  1.00 31.77     0.163 C 
ATOM    215  C   PRO A  25       5.008 -53.962  54.022  1.00 33.56     0.251 C 
ATOM    216  O   PRO A  25       5.595 -54.817  54.679  1.00 44.91    -0.271 OA
ATOM    217  CB  PRO A  25       3.269 -55.042  52.593  1.00 34.71     0.034 C 
ATOM    218  CG  PRO A  25       1.967 -54.528  51.994  1.00 38.21     0.027 C 
ATOM    219  CD  PRO A  25       2.039 -53.015  52.175  1.00 35.26     0.105 C 
ATOM    220  N   GLY A  26       5.610 -52.877  53.509  1.00 29.29    -0.336 N 
ATOM    221  CA  GLY A  26       7.062 -52.649  53.649  1.00 24.77     0.189 C 
ATOM    222  C   GLY A  26       7.409 -51.612  54.731  1.00 30.64     0.253 C 
ATOM    223  O   GLY A  26       8.583 -51.350  54.981  1.00 31.70    -0.270 OA
ATOM    224  H   GLY A  26       5.123 -52.070  53.136  1.00 99.99     0.164 HD
ATOM    225  N   GLY A  27       6.385 -51.144  55.457  1.00 28.81    -0.336 N 
ATOM    226  CA  GLY A  27       6.575 -50.092  56.466  1.00 28.06     0.189 C 
ATOM    227  C   GLY A  27       5.843 -48.776  56.143  1.00 35.77     0.257 C 
ATOM    228  O   GLY A  27       5.192 -48.657  55.103  1.00 34.74    -0.270 OA
ATOM    229  H   GLY A  27       5.446 -51.511  55.419  1.00 99.99     0.164 HD
ATOM    230  N   PRO A  28       5.873 -47.822  57.082  1.00 28.77    -0.312 N 
ATOM    231  CA  PRO A  28       5.113 -46.568  56.968  1.00 29.10     0.163 C 
ATOM    232  C   PRO A  28       5.632 -45.636  55.867  1.00 26.94     0.251 C 
ATOM    233  O   PRO A  28       6.746 -45.757  55.362  1.00 27.73    -0.271 OA
ATOM    234  CB  PRO A  28       5.203 -45.937  58.357  1.00 28.73     0.034 C 
ATOM    235  CG  PRO A  28       6.577 -46.385  58.848  1.00 28.40     0.027 C 
ATOM    236  CD  PRO A  28       6.693 -47.812  58.313  1.00 24.19     0.105 C 
ATOM    237  N   VAL A  29       4.779 -44.670  55.576  1.00 24.78    -0.338 N 
ATOM    238  CA  VAL A  29       4.981 -43.627  54.561  1.00 25.61     0.159 C 
ATOM    239  C   VAL A  29       4.275 -42.374  55.100  1.00 29.05     0.251 C 
ATOM    240  O   VAL A  29       3.290 -42.481  55.836  1.00 29.22    -0.271 OA
ATOM    241  CB  VAL A  29       4.428 -44.187  53.228  1.00 31.92     0.029 C 
ATOM    242  CG1 VAL A  29       3.637 -43.208  52.352  1.00 24.51     0.002 C 
ATOM    243  CG2 VAL A  29       5.589 -44.739  52.398  1.00 27.21     0.002 C 
ATOM    244  H   VAL A  29       3.934 -44.559  56.104  1.00 99.99     0.164 HD
ATOM    245  N   SER A  30       4.792 -41.217  54.716  1.00 27.29    -0.336 N 
ATOM    246  CA  SER A  30       4.146 -39.933  55.046  1.00 28.01     0.189 C 
ATOM    247  C   SER A  30       3.357 -39.437  53.831  1.00 28.27     0.253 C 
ATOM    248  O   SER A  30       3.853 -39.435  52.705  1.00 29.39    -0.270 OA
ATOM    249  CB  SER A  30       5.185 -38.870  55.399  1.00 32.65     0.169 C 
ATOM    250  OG  SER A  30       6.097 -39.355  56.384  1.00 37.71    -0.380 OA
ATOM    251  H   SER A  30       5.661 -41.146  54.213  1.00 99.99     0.164 HD
ATOM    252  HG  SER A  30       6.802 -38.663  56.542  1.00 99.99     0.211 HD
ATOM    253  N   ALA A  31       2.114 -39.050  54.088  1.00 27.82    -0.337 N 
ATOM    254  CA  ALA A  31       1.213 -38.547  53.039  1.00 30.49     0.159 C 
ATOM    255  C   ALA A  31       0.612 -37.201  53.443  1.00 33.65     0.251 C 
ATOM    256  O   ALA A  31       0.232 -36.995  54.595  1.00 29.88    -0.271 OA
ATOM    257  CB  ALA A  31       0.090 -39.552  52.797  1.00 26.08     0.034 C 
ATOM    258  H   ALA A  31       1.729 -39.049  55.015  1.00 99.99     0.164 HD
ATOM    259  N   PHE A  32       0.598 -36.306  52.468  1.00 27.48    -0.337 N 
ATOM    260  CA  PHE A  32       0.016 -34.961  52.598  1.00 25.43     0.164 C 
ATOM    261  C   PHE A  32      -0.952 -34.788  51.430  1.00 28.56     0.251 C 
ATOM    262  O   PHE A  32      -0.545 -34.694  50.273  1.00 27.10    -0.271 OA
ATOM    263  CB  PHE A  32       1.119 -33.898  52.554  1.00 23.49     0.056 C 
ATOM    264  CG  PHE A  32       2.135 -34.093  53.678  1.00 28.30    -0.044 A 
ATOM    265  CD1 PHE A  32       3.214 -34.946  53.489  1.00 28.07     0.008 A 
ATOM    266  CD2 PHE A  32       1.964 -33.440  54.889  1.00 29.85     0.008 A 
ATOM    267  CE1 PHE A  32       4.122 -35.156  54.518  1.00 35.26     0.001 A 
ATOM    268  CE2 PHE A  32       2.870 -33.651  55.921  1.00 33.86     0.001 A 
ATOM    269  CZ  PHE A  32       3.945 -34.515  55.740  1.00 27.54     0.000 A 
ATOM    270  H   PHE A  32       1.060 -36.486  51.590  1.00 99.99     0.164 HD
ATOM    271  N   LEU A  33      -2.222 -34.963  51.760  1.00 24.65    -0.338 N 
ATOM    272  CA  LEU A  33      -3.289 -35.080  50.753  1.00 25.47     0.159 C 
ATOM    273  C   LEU A  33      -4.222 -33.876  50.843  1.00 27.68     0.251 C 
ATOM    274  O   LEU A  33      -4.570 -33.437  51.938  1.00 27.95    -0.271 OA
ATOM    275  CB  LEU A  33      -4.107 -36.352  51.012  1.00 24.75     0.032 C 
ATOM    276  CG  LEU A  33      -3.278 -37.630  51.197  1.00 26.93     0.002 C 
ATOM    277  CD1 LEU A  33      -4.209 -38.792  51.538  1.00 23.65     0.000 C 
ATOM    278  CD2 LEU A  33      -2.442 -37.972  49.959  1.00 27.62     0.000 C 
ATOM    279  H   LEU A  33      -2.528 -34.948  52.718  1.00 99.99     0.164 HD
ATOM    280  N   GLY A  34      -4.520 -33.315  49.668  1.00 21.27    -0.336 N 
ATOM    281  CA  GLY A  34      -5.476 -32.198  49.570  1.00 21.36     0.189 C 
ATOM    282  C   GLY A  34      -4.858 -30.849  49.959  1.00 24.57     0.253 C 
ATOM    283  O   GLY A  34      -5.517 -30.003  50.561  1.00 30.16    -0.270 OA
ATOM    284  H   GLY A  34      -4.052 -33.546  48.803  1.00 99.99     0.164 HD
ATOM    285  N   ILE A  35      -3.605 -30.661  49.549  1.00 25.33    -0.337 N 
ATOM    286  CA  ILE A  35      -2.888 -29.376  49.667  1.00 25.24     0.160 C 
ATOM    287  C   ILE A  35      -3.416 -28.438  48.564  1.00 27.40     0.254 C 
ATOM    288  O   ILE A  35      -3.259 -28.765  47.383  1.00 26.75    -0.270 OA
ATOM    289  CB  ILE A  35      -1.370 -29.555  49.482  1.00 24.33     0.029 C 
ATOM    290  CG1 ILE A  35      -0.817 -30.629  50.433  1.00 22.51     0.002 C 
ATOM    291  CG2 ILE A  35      -0.649 -28.207  49.675  1.00 26.56     0.002 C 
ATOM    292  CD  ILE A  35       0.610 -31.070  50.088  1.00 18.98     0.000 C 
ATOM    293  H   ILE A  35      -3.061 -31.402  49.150  1.00 99.99     0.164 HD
ATOM    294  N   PRO A  36      -3.982 -27.284  48.933  1.00 27.84    -0.312 N 
ATOM    295  CA  PRO A  36      -4.441 -26.287  47.950  1.00 21.12     0.163 C 
ATOM    296  C   PRO A  36      -3.248 -25.647  47.225  1.00 27.67     0.251 C 
ATOM    297  O   PRO A  36      -2.312 -25.171  47.866  1.00 28.79    -0.271 OA
ATOM    298  CB  PRO A  36      -5.230 -25.277  48.784  1.00 25.38     0.034 C 
ATOM    299  CG  PRO A  36      -4.581 -25.346  50.168  1.00 30.08     0.027 C 
ATOM    300  CD  PRO A  36      -4.220 -26.823  50.318  1.00 27.02     0.105 C 
ATOM    301  N   PHE A  37      -3.247 -25.735  45.897  1.00 22.83    -0.337 N 
ATOM    302  CA  PHE A  37      -2.183 -25.069  45.112  1.00 26.61     0.164 C 
ATOM    303  C   PHE A  37      -2.640 -23.867  44.266  1.00 26.03     0.251 C 
ATOM    304  O   PHE A  37      -1.820 -23.108  43.750  1.00 29.33    -0.271 OA
ATOM    305  CB  PHE A  37      -1.366 -26.073  44.289  1.00 29.84     0.056 C 
ATOM    306  CG  PHE A  37      -2.126 -26.693  43.116  1.00 21.80    -0.044 A 
ATOM    307  CD1 PHE A  37      -2.124 -26.044  41.890  1.00 24.95     0.008 A 
ATOM    308  CD2 PHE A  37      -2.775 -27.909  43.265  1.00 21.93     0.008 A 
ATOM    309  CE1 PHE A  37      -2.787 -26.606  40.806  1.00 26.08     0.001 A 
ATOM    310  CE2 PHE A  37      -3.434 -28.474  42.178  1.00 21.82     0.001 A 
ATOM    311  CZ  PHE A  37      -3.442 -27.821  40.952  1.00 22.95     0.000 A 
ATOM    312  H   PHE A  37      -3.856 -26.350  45.390  1.00 99.99     0.164 HD
ATOM    313  N   ALA A  38      -3.952 -23.703  44.138  1.00 22.72    -0.338 N 
ATOM    314  CA  ALA A  38      -4.547 -22.555  43.436  1.00 22.93     0.159 C 
ATOM    315  C   ALA A  38      -5.771 -22.055  44.205  1.00 27.43     0.251 C 
ATOM    316  O   ALA A  38      -6.336 -22.773  45.031  1.00 21.52    -0.271 OA
ATOM    317  CB  ALA A  38      -4.962 -22.969  42.023  1.00 21.83     0.034 C 
ATOM    318  H   ALA A  38      -4.616 -24.272  44.625  1.00 99.99     0.164 HD
ATOM    319  N   GLU A  39      -6.114 -20.792  43.978  1.00 30.23    -0.338 N 
ATOM    320  CA  GLU A  39      -7.434 -20.274  44.382  1.00 28.42     0.160 C 
ATOM    321  C   GLU A  39      -8.538 -21.093  43.683  1.00 33.53     0.254 C 
ATOM    322  O   GLU A  39      -8.344 -21.498  42.532  1.00 25.87    -0.270 OA
ATOM    323  CB  GLU A  39      -7.563 -18.790  44.020  1.00 26.70     0.043 C 
ATOM    324  CG  GLU A  39      -6.704 -17.895  44.923  1.00 31.16     0.100 C 
ATOM    325  CD  GLU A  39      -7.113 -17.974  46.400  1.00 39.36     0.185 C 
ATOM    326  OE1 GLU A  39      -8.310 -17.765  46.694  1.00 44.15    -0.647 OA
ATOM    327  OE2 GLU A  39      -6.224 -18.316  47.208  1.00 36.49    -0.647 OA
ATOM    328  H   GLU A  39      -5.508 -20.158  43.489  1.00 99.99     0.164 HD
ATOM    329  N   PRO A  40      -9.640 -21.412  44.377  1.00 30.29    -0.312 N 
ATOM    330  CA  PRO A  40     -10.756 -22.176  43.787  1.00 25.69     0.163 C 
ATOM    331  C   PRO A  40     -11.264 -21.475  42.513  1.00 28.41     0.254 C 
ATOM    332  O   PRO A  40     -11.708 -20.327  42.600  1.00 34.41    -0.270 OA
ATOM    333  CB  PRO A  40     -11.823 -22.210  44.880  1.00 28.73     0.034 C 
ATOM    334  CG  PRO A  40     -10.993 -22.191  46.161  1.00 22.70     0.027 C 
ATOM    335  CD  PRO A  40      -9.847 -21.234  45.828  1.00 27.33     0.105 C 
ATOM    336  N   PRO A  41     -11.131 -22.121  41.345  1.00 29.22    -0.312 N 
ATOM    337  CA  PRO A  41     -11.509 -21.528  40.046  1.00 29.57     0.163 C 
ATOM    338  C   PRO A  41     -13.038 -21.527  39.852  1.00 36.71     0.251 C 
ATOM    339  O   PRO A  41     -13.598 -22.228  39.011  1.00 30.33    -0.271 OA
ATOM    340  CB  PRO A  41     -10.757 -22.394  39.032  1.00 24.51     0.034 C 
ATOM    341  CG  PRO A  41     -10.770 -23.781  39.674  1.00 27.29     0.027 C 
ATOM    342  CD  PRO A  41     -10.594 -23.487  41.164  1.00 25.77     0.105 C 
ATOM    343  N   MET A  42     -13.708 -20.719  40.668  1.00 32.51    -0.337 N 
ATOM    344  CA  MET A  42     -15.181 -20.711  40.757  1.00 36.67     0.160 C 
ATOM    345  C   MET A  42     -15.780 -19.349  40.389  1.00 38.40     0.251 C 
ATOM    346  O   MET A  42     -15.079 -18.337  40.362  1.00 34.05    -0.271 OA
ATOM    347  CB  MET A  42     -15.635 -21.096  42.168  1.00 39.73     0.043 C 
ATOM    348  CG  MET A  42     -15.105 -22.463  42.615  1.00 36.68     0.060 C 
ATOM    349  SD  MET A  42     -16.138 -23.262  43.896  1.00 57.16    -0.139 SA
ATOM    350  CE  MET A  42     -16.040 -22.090  45.233  1.00 49.99     0.069 C 
ATOM    351  H   MET A  42     -13.243 -20.088  41.295  1.00 99.99     0.164 HD
ATOM    352  N   GLY A  43     -17.086 -19.376  40.085  1.00 30.37    -0.336 N 
ATOM    353  CA  GLY A  43     -17.868 -18.188  39.681  1.00 33.05     0.189 C 
ATOM    354  C   GLY A  43     -17.220 -17.447  38.496  1.00 34.49     0.257 C 
ATOM    355  O   GLY A  43     -17.013 -18.080  37.459  1.00 30.76    -0.270 OA
ATOM    356  H   GLY A  43     -17.653 -20.203  40.168  1.00 99.99     0.164 HD
ATOM    357  N   PRO A  44     -16.724 -16.216  38.710  1.00 35.11    -0.312 N 
ATOM    358  CA  PRO A  44     -16.029 -15.445  37.661  1.00 31.66     0.163 C 
ATOM    359  C   PRO A  44     -14.712 -16.083  37.184  1.00 35.68     0.251 C 
ATOM    360  O   PRO A  44     -14.239 -15.766  36.098  1.00 33.51    -0.271 OA
ATOM    361  CB  PRO A  44     -15.830 -14.050  38.259  1.00 31.49     0.034 C 
ATOM    362  CG  PRO A  44     -15.751 -14.309  39.762  1.00 35.04     0.027 C 
ATOM    363  CD  PRO A  44     -16.736 -15.458  39.982  1.00 31.47     0.105 C 
ATOM    364  N   ARG A  45     -14.120 -16.944  38.014  1.00 36.60    -0.338 N 
ATOM    365  CA  ARG A  45     -12.873 -17.661  37.678  1.00 34.54     0.159 C 
ATOM    366  C   ARG A  45     -13.031 -18.911  36.794  1.00 32.23     0.251 C 
ATOM    367  O   ARG A  45     -12.027 -19.465  36.341  1.00 30.53    -0.271 OA
ATOM    368  CB  ARG A  45     -12.060 -18.021  38.929  1.00 32.99     0.034 C 
ATOM    369  CG  ARG A  45     -11.561 -16.821  39.744  1.00 43.08     0.027 C 
ATOM    370  CD  ARG A  45     -10.824 -15.750  38.931  1.00 53.00     0.116 C 
ATOM    371  NE  ARG A  45      -9.632 -16.250  38.215  1.00 59.27    -0.212 N 
ATOM    372  CZ  ARG A  45      -8.748 -15.477  37.578  1.00 65.17     0.666 C 
ATOM    373  NH1 ARG A  45      -8.870 -14.155  37.578  1.00 56.69    -0.235 N 
ATOM    374  NH2 ARG A  45      -7.726 -16.009  36.923  1.00 53.00    -0.235 N 
ATOM    375  H   ARG A  45     -14.490 -17.159  38.920  1.00 99.99     0.164 HD
ATOM    376  HE  ARG A  45      -9.505 -17.240  38.204  1.00 99.99     0.178 HD
ATOM    377 1HH1 ARG A  45      -8.215 -13.574  37.102  1.00 99.99     0.174 HD
ATOM    378 2HH1 ARG A  45      -9.647 -13.756  38.062  1.00 99.99     0.174 HD
ATOM    379 1HH2 ARG A  45      -7.081 -15.413  36.451  1.00 99.99     0.174 HD
ATOM    380 2HH2 ARG A  45      -7.605 -17.003  36.875  1.00 99.99     0.174 HD
ATOM    381  N   ARG A  46     -14.252 -19.435  36.654  1.00 29.33    -0.338 N 
ATOM    382  CA  ARG A  46     -14.509 -20.565  35.733  1.00 27.71     0.159 C 
ATOM    383  C   ARG A  46     -13.999 -20.221  34.320  1.00 27.01     0.251 C 
ATOM    384  O   ARG A  46     -14.200 -19.107  33.856  1.00 31.91    -0.271 OA
ATOM    385  CB  ARG A  46     -16.011 -20.872  35.688  1.00 28.48     0.034 C 
ATOM    386  CG  ARG A  46     -16.300 -22.058  34.760  1.00 27.46     0.027 C 
ATOM    387  CD  ARG A  46     -17.792 -22.281  34.552  1.00 26.70     0.116 C 
ATOM    388  NE  ARG A  46     -18.382 -22.995  35.694  1.00 29.15    -0.212 N 
ATOM    389  CZ  ARG A  46     -19.684 -23.214  35.850  1.00 31.56     0.666 C 
ATOM    390  NH1 ARG A  46     -20.550 -22.748  34.969  1.00 30.91    -0.235 N 
ATOM    391  NH2 ARG A  46     -20.155 -23.917  36.866  1.00 23.30    -0.235 N 
ATOM    392  H   ARG A  46     -15.053 -19.092  37.146  1.00 99.99     0.164 HD
ATOM    393  HE  ARG A  46     -17.741 -23.290  36.403  1.00 99.99     0.178 HD
ATOM    394 1HH1 ARG A  46     -21.532 -22.891  35.109  1.00 99.99     0.174 HD
ATOM    395 2HH1 ARG A  46     -20.224 -22.208  34.195  1.00 99.99     0.174 HD
ATOM    396 1HH2 ARG A  46     -21.143 -24.028  36.951  1.00 99.99     0.174 HD
ATOM    397 2HH2 ARG A  46     -19.536 -24.257  37.575  1.00 99.99     0.174 HD
ATOM    398  N   PHE A  47     -13.309 -21.178  33.695  1.00 28.25    -0.337 N 
ATOM    399  CA  PHE A  47     -12.691 -21.058  32.347  1.00 31.69     0.164 C 
ATOM    400  C   PHE A  47     -11.416 -20.197  32.298  1.00 29.70     0.251 C 
ATOM    401  O   PHE A  47     -10.741 -20.148  31.268  1.00 27.89    -0.271 OA
ATOM    402  CB  PHE A  47     -13.646 -20.493  31.279  1.00 27.02     0.056 C 
ATOM    403  CG  PHE A  47     -14.991 -21.212  31.207  1.00 27.00    -0.044 A 
ATOM    404  CD1 PHE A  47     -15.035 -22.582  30.995  1.00 24.51     0.008 A 
ATOM    405  CD2 PHE A  47     -16.162 -20.482  31.343  1.00 28.87     0.008 A 
ATOM    406  CE1 PHE A  47     -16.262 -23.226  30.912  1.00 27.39     0.001 A 
ATOM    407  CE2 PHE A  47     -17.392 -21.125  31.260  1.00 21.67     0.001 A 
ATOM    408  CZ  PHE A  47     -17.439 -22.498  31.047  1.00 24.31     0.000 A 
ATOM    409  H   PHE A  47     -13.154 -22.058  34.138  1.00 99.99     0.164 HD
ATOM    410  N   LEU A  48     -11.029 -19.638  33.442  1.00 26.60    -0.338 N 
ATOM    411  CA  LEU A  48      -9.866 -18.742  33.516  1.00 30.25     0.160 C 
ATOM    412  C   LEU A  48      -8.610 -19.480  33.989  1.00 31.08     0.254 C 
ATOM    413  O   LEU A  48      -8.727 -20.495  34.676  1.00 25.38    -0.270 OA
ATOM    414  CB  LEU A  48     -10.125 -17.539  34.435  1.00 34.18     0.032 C 
ATOM    415  CG  LEU A  48     -11.155 -16.518  33.927  1.00 35.89     0.002 C 
ATOM    416  CD1 LEU A  48     -11.048 -15.260  34.788  1.00 34.69     0.000 C 
ATOM    417  CD2 LEU A  48     -10.984 -16.146  32.449  1.00 34.23     0.000 C 
ATOM    418  H   LEU A  48     -11.452 -19.851  34.326  1.00 99.99     0.164 HD
ATOM    419  N   PRO A  49      -7.417 -18.994  33.619  1.00 29.00    -0.312 N 
ATOM    420  CA  PRO A  49      -6.141 -19.524  34.135  1.00 25.22     0.163 C 
ATOM    421  C   PRO A  49      -6.168 -19.582  35.673  1.00 28.57     0.254 C 
ATOM    422  O   PRO A  49      -6.830 -18.751  36.301  1.00 31.57    -0.270 OA
ATOM    423  CB  PRO A  49      -5.099 -18.504  33.678  1.00 23.67     0.034 C 
ATOM    424  CG  PRO A  49      -5.663 -18.005  32.352  1.00 31.86     0.027 C 
ATOM    425  CD  PRO A  49      -7.169 -17.951  32.601  1.00 26.41     0.105 C 
ATOM    426  N   PRO A  50      -5.496 -20.568  36.276  1.00 26.46    -0.312 N 
ATOM    427  CA  PRO A  50      -5.433 -20.692  37.744  1.00 25.74     0.163 C 
ATOM    428  C   PRO A  50      -4.643 -19.526  38.355  1.00 31.16     0.251 C 
ATOM    429  O   PRO A  50      -3.687 -19.030  37.762  1.00 29.04    -0.271 OA
ATOM    430  CB  PRO A  50      -4.734 -22.034  37.970  1.00 25.39     0.034 C 
ATOM    431  CG  PRO A  50      -3.809 -22.166  36.760  1.00 22.68     0.027 C 
ATOM    432  CD  PRO A  50      -4.654 -21.592  35.624  1.00 23.59     0.105 C 
ATOM    433  N   GLU A  51      -5.081 -19.088  39.530  1.00 29.94    -0.337 N 
ATOM    434  CA  GLU A  51      -4.336 -18.091  40.322  1.00 33.02     0.160 C 
ATOM    435  C   GLU A  51      -3.635 -18.847  41.462  1.00 30.96     0.254 C 
ATOM    436  O   GLU A  51      -4.265 -19.731  42.053  1.00 30.72    -0.270 OA
ATOM    437  CB  GLU A  51      -5.280 -17.058  40.951  1.00 32.89     0.043 C 
ATOM    438  CG  GLU A  51      -6.174 -16.339  39.937  1.00 50.33     0.100 C 
ATOM    439  CD  GLU A  51      -7.203 -15.455  40.645  1.00 65.18     0.185 C 
ATOM    440  OE1 GLU A  51      -8.225 -16.025  41.091  1.00 61.78    -0.647 OA
ATOM    441  OE2 GLU A  51      -6.898 -14.255  40.815  1.00 71.56    -0.647 OA
ATOM    442  H   GLU A  51      -5.933 -19.404  39.944  1.00 99.99     0.164 HD
ATOM    443  N   PRO A  52      -2.388 -18.491  41.800  1.00 29.16    -0.312 N 
ATOM    444  CA  PRO A  52      -1.661 -19.096  42.934  1.00 27.90     0.163 C 
ATOM    445  C   PRO A  52      -2.503 -18.990  44.213  1.00 30.01     0.251 C 
ATOM    446  O   PRO A  52      -3.228 -18.013  44.409  1.00 28.32    -0.271 OA
ATOM    447  CB  PRO A  52      -0.397 -18.246  43.060  1.00 27.69     0.034 C 
ATOM    448  CG  PRO A  52      -0.121 -17.820  41.619  1.00 22.16     0.027 C 
ATOM    449  CD  PRO A  52      -1.516 -17.565  41.049  1.00 24.99     0.105 C 
ATOM    450  N   LYS A  53      -2.483 -20.054  45.012  1.00 27.89    -0.338 N 
ATOM    451  CA  LYS A  53      -3.213 -20.076  46.295  1.00 30.42     0.159 C 
ATOM    452  C   LYS A  53      -2.628 -19.003  47.226  1.00 32.66     0.251 C 
ATOM    453  O   LYS A  53      -1.415 -18.920  47.413  1.00 30.34    -0.271 OA
ATOM    454  CB  LYS A  53      -3.095 -21.467  46.936  1.00 26.75     0.032 C 
ATOM    455  CG  LYS A  53      -3.718 -21.600  48.333  1.00 30.16     0.004 C 
ATOM    456  CD  LYS A  53      -5.233 -21.380  48.335  1.00 31.12     0.032 C 
ATOM    457  CE  LYS A  53      -5.808 -21.619  49.730  1.00 26.92     0.206 C 
ATOM    458  NZ  LYS A  53      -7.259 -21.388  49.739  1.00 28.34    -0.064 N 
ATOM    459  H   LYS A  53      -1.861 -20.823  44.862  1.00 99.99     0.164 HD
ATOM    460  HZ1 LYS A  53      -7.616 -21.583  50.652  1.00 99.99     0.275 HD
ATOM    461  HZ2 LYS A  53      -7.432 -20.431  49.511  1.00 99.99     0.275 HD
ATOM    462  HZ3 LYS A  53      -7.701 -21.984  49.069  1.00 99.99     0.275 HD
ATOM    463  N   GLN A  54      -3.517 -18.183  47.766  0.43 31.53    -0.338 N 
ATOM    464  CA  GLN A  54      -3.142 -17.162  48.757  0.43 35.29     0.160 C 
ATOM    465  C   GLN A  54      -2.758 -17.835  50.087  0.43 34.30     0.254 C 
ATOM    466  O   GLN A  54      -3.396 -18.820  50.472  0.43 33.25    -0.270 OA
ATOM    467  CB  GLN A  54      -4.312 -16.207  48.975  0.43 34.67     0.042 C 
ATOM    468  CG  GLN A  54      -4.599 -15.332  47.747  0.43 35.67     0.090 C 
ATOM    469  CD  GLN A  54      -6.037 -14.792  47.718  0.43 38.48     0.227 C 
ATOM    470  OE1 GLN A  54      -6.570 -14.440  46.678  0.43 38.77    -0.273 OA
ATOM    471  NE2 GLN A  54      -6.705 -14.757  48.854  0.43 33.35    -0.369 N 
ATOM    472  H   GLN A  54      -4.503 -18.270  47.595  1.00 99.99     0.164 HD
ATOM    473 1HE2 GLN A  54      -7.640 -14.418  48.838  1.00 99.99     0.159 HD
ATOM    474 2HE2 GLN A  54      -6.271 -15.091  49.686  1.00 99.99     0.159 HD
ATOM    475  N   PRO A  55      -1.727 -17.314  50.767  1.00 33.15    -0.312 N 
ATOM    476  CA  PRO A  55      -1.271 -17.840  52.067  1.00 34.19     0.163 C 
ATOM    477  C   PRO A  55      -2.422 -17.880  53.080  1.00 33.93     0.251 C 
ATOM    478  O   PRO A  55      -3.318 -17.035  53.062  1.00 31.90    -0.271 OA
ATOM    479  CB  PRO A  55      -0.194 -16.855  52.522  1.00 30.69     0.034 C 
ATOM    480  CG  PRO A  55       0.402 -16.362  51.206  1.00 36.57     0.027 C 
ATOM    481  CD  PRO A  55      -0.814 -16.257  50.287  1.00 30.62     0.105 C 
ATOM    482  N   TRP A  56      -2.372 -18.893  53.930  1.00 30.06    -0.337 N 
ATOM    483  CA  TRP A  56      -3.366 -19.126  54.989  1.00 31.65     0.164 C 
ATOM    484  C   TRP A  56      -2.682 -19.073  56.362  1.00 37.29     0.251 C 
ATOM    485  O   TRP A  56      -1.486 -19.329  56.501  1.00 29.83    -0.271 OA
ATOM    486  CB  TRP A  56      -4.036 -20.490  54.763  1.00 29.54     0.059 C 
ATOM    487  CG  TRP A  56      -3.045 -21.661  54.808  1.00 30.99    -0.016 A 
ATOM    488  CD1 TRP A  56      -2.650 -22.294  55.910  1.00 31.93     0.097 A 
ATOM    489  CD2 TRP A  56      -2.358 -22.212  53.738  1.00 31.44    -0.001 A 
ATOM    490  NE1 TRP A  56      -1.750 -23.223  55.586  1.00 33.07    -0.365 N 
ATOM    491  CE2 TRP A  56      -1.546 -23.203  54.272  1.00 30.32     0.042 A 
ATOM    492  CE3 TRP A  56      -2.352 -21.958  52.372  1.00 31.14     0.014 A 
ATOM    493  CZ2 TRP A  56      -0.725 -23.951  53.436  1.00 26.50     0.030 A 
ATOM    494  CZ3 TRP A  56      -1.561 -22.732  51.533  1.00 28.31     0.001 A 
ATOM    495  CH2 TRP A  56      -0.749 -23.730  52.065  1.00 28.66     0.002 A 
ATOM    496  H   TRP A  56      -1.604 -19.545  53.939  1.00 99.99     0.164 HD
ATOM    497  HE1 TRP A  56      -1.318 -23.854  56.233  1.00 99.99     0.165 HD
ATOM    498  N   SER A  57      -3.477 -18.747  57.371  1.00 33.45    -0.336 N 
ATOM    499  CA  SER A  57      -3.023 -18.825  58.770  1.00 39.57     0.189 C 
ATOM    500  C   SER A  57      -3.529 -20.152  59.356  1.00 41.61     0.254 C 
ATOM    501  O   SER A  57      -4.426 -20.791  58.804  1.00 41.55    -0.270 OA
ATOM    502  CB  SER A  57      -3.543 -17.633  59.579  1.00 41.88     0.169 C 
ATOM    503  OG  SER A  57      -4.972 -17.646  59.617  1.00 45.04    -0.380 OA
ATOM    504  H   SER A  57      -4.464 -18.636  57.265  1.00 99.99     0.164 HD
ATOM    505  HG  SER A  57      -5.298 -16.866  60.150  1.00 99.99     0.211 HD
ATOM    506  N   GLY A  58      -2.934 -20.545  60.486  1.00 40.86    -0.336 N 
ATOM    507  CA  GLY A  58      -3.210 -21.860  61.096  1.00 37.53     0.189 C 
ATOM    508  C   GLY A  58      -2.708 -23.025  60.225  1.00 44.22     0.253 C 
ATOM    509  O   GLY A  58      -1.875 -22.861  59.332  1.00 41.44    -0.270 OA
ATOM    510  H   GLY A  58      -2.322 -19.958  61.023  1.00 99.99     0.164 HD
ATOM    511  N   VAL A  59      -3.264 -24.197  60.504  1.00 39.11    -0.337 N 
ATOM    512  CA  VAL A  59      -2.756 -25.457  59.924  1.00 41.07     0.159 C 
ATOM    513  C   VAL A  59      -3.814 -26.088  59.008  1.00 40.03     0.251 C 
ATOM    514  O   VAL A  59      -4.872 -26.514  59.475  1.00 35.57    -0.271 OA
ATOM    515  CB  VAL A  59      -2.365 -26.455  61.036  1.00 40.95     0.029 C 
ATOM    516  CG1 VAL A  59      -1.620 -27.663  60.459  1.00 36.13     0.002 C 
ATOM    517  CG2 VAL A  59      -1.507 -25.833  62.143  1.00 32.77     0.002 C 
ATOM    518  H   VAL A  59      -3.995 -24.299  61.177  1.00 99.99     0.164 HD
ATOM    519  N   VAL A  60      -3.462 -26.218  57.731  1.00 35.85    -0.338 N 
ATOM    520  CA  VAL A  60      -4.295 -26.972  56.771  1.00 32.06     0.159 C 
ATOM    521  C   VAL A  60      -4.225 -28.470  57.109  1.00 34.95     0.251 C 
ATOM    522  O   VAL A  60      -3.154 -29.070  57.198  1.00 32.51    -0.271 OA
ATOM    523  CB  VAL A  60      -3.900 -26.677  55.306  1.00 31.60     0.029 C 
ATOM    524  CG1 VAL A  60      -4.486 -27.667  54.286  1.00 29.25     0.002 C 
ATOM    525  CG2 VAL A  60      -4.408 -25.290  54.910  1.00 31.86     0.002 C 
ATOM    526  H   VAL A  60      -2.567 -25.914  57.389  1.00 99.99     0.164 HD
ATOM    527  N   ASP A  61      -5.418 -29.035  57.242  1.00 33.02    -0.337 N 
ATOM    528  CA  ASP A  61      -5.605 -30.486  57.367  1.00 38.98     0.170 C 
ATOM    529  C   ASP A  61      -5.329 -31.162  56.012  1.00 41.18     0.251 C 
ATOM    530  O   ASP A  61      -6.197 -31.173  55.142  1.00 42.08    -0.271 OA
ATOM    531  CB  ASP A  61      -7.040 -30.752  57.844  1.00 38.86     0.129 C 
ATOM    532  CG  ASP A  61      -7.385 -32.244  57.850  1.00 47.45     0.188 C 
ATOM    533  OD1 ASP A  61      -6.439 -33.037  58.030  1.00 52.46    -0.647 OA
ATOM    534  OD2 ASP A  61      -8.579 -32.559  57.666  1.00 57.14    -0.647 OA
ATOM    535  H   ASP A  61      -6.260 -28.499  57.218  1.00 99.99     0.164 HD
ATOM    536  N   ALA A  62      -4.193 -31.837  55.919  1.00 33.88    -0.338 N 
ATOM    537  CA  ALA A  62      -3.804 -32.548  54.688  1.00 33.27     0.159 C 
ATOM    538  C   ALA A  62      -3.766 -34.069  54.933  1.00 29.34     0.251 C 
ATOM    539  O   ALA A  62      -2.821 -34.776  54.578  1.00 26.52    -0.271 OA
ATOM    540  CB  ALA A  62      -2.469 -31.990  54.175  1.00 28.50     0.034 C 
ATOM    541  H   ALA A  62      -3.573 -31.997  56.697  1.00 99.99     0.164 HD
ATOM    542  N   THR A  63      -4.857 -34.575  55.504  1.00 29.97    -0.336 N 
ATOM    543  CA  THR A  63      -4.939 -36.000  55.894  1.00 34.87     0.186 C 
ATOM    544  C   THR A  63      -5.874 -36.832  55.004  1.00 34.98     0.253 C 
ATOM    545  O   THR A  63      -5.984 -38.046  55.176  1.00 34.94    -0.270 OA
ATOM    546  CB  THR A  63      -5.382 -36.162  57.356  1.00 35.26     0.140 C 
ATOM    547  OG1 THR A  63      -6.724 -35.686  57.508  1.00 32.20    -0.382 OA
ATOM    548  CG2 THR A  63      -4.416 -35.477  58.331  1.00 30.47     0.034 C 
ATOM    549  H   THR A  63      -5.636 -34.015  55.795  1.00 99.99     0.164 HD
ATOM    550  HG1 THR A  63      -6.972 -35.721  58.477  1.00 99.99     0.210 HD
ATOM    551  N   THR A  64      -6.574 -36.157  54.097  1.00 32.28    -0.336 N 
ATOM    552  CA  THR A  64      -7.599 -36.796  53.254  1.00 29.96     0.186 C 
ATOM    553  C   THR A  64      -7.620 -36.206  51.836  1.00 32.97     0.253 C 
ATOM    554  O   THR A  64      -7.265 -35.045  51.630  1.00 31.19    -0.270 OA
ATOM    555  CB  THR A  64      -8.954 -36.678  53.976  1.00 31.00     0.140 C 
ATOM    556  OG1 THR A  64      -9.907 -37.540  53.353  1.00 46.09    -0.382 OA
ATOM    557  CG2 THR A  64      -9.492 -35.242  54.085  1.00 25.37     0.034 C 
ATOM    558  H   THR A  64      -6.470 -35.171  53.961  1.00 99.99     0.164 HD
ATOM    559  HG1 THR A  64     -10.762 -37.471  53.872  1.00 99.99     0.210 HD
ATOM    560  N   PHE A  65      -8.024 -37.031  50.875  1.00 26.42    -0.337 N 
ATOM    561  CA  PHE A  65      -8.181 -36.568  49.483  1.00 25.38     0.164 C 
ATOM    562  C   PHE A  65      -9.280 -35.507  49.385  1.00 26.15     0.251 C 
ATOM    563  O   PHE A  65     -10.302 -35.584  50.064  1.00 28.45    -0.271 OA
ATOM    564  CB  PHE A  65      -8.533 -37.721  48.544  1.00 25.63     0.056 C 
ATOM    565  CG  PHE A  65      -7.317 -38.584  48.211  1.00 20.84    -0.044 A 
ATOM    566  CD1 PHE A  65      -6.197 -38.019  47.612  1.00 20.39     0.008 A 
ATOM    567  CD2 PHE A  65      -7.359 -39.944  48.477  1.00 20.16     0.008 A 
ATOM    568  CE1 PHE A  65      -5.109 -38.818  47.288  1.00 21.43     0.001 A 
ATOM    569  CE2 PHE A  65      -6.268 -40.744  48.159  1.00 18.76     0.001 A 
ATOM    570  CZ  PHE A  65      -5.146 -40.180  47.567  1.00 22.11     0.000 A 
ATOM    571  H   PHE A  65      -8.423 -37.921  51.085  1.00 99.99     0.164 HD
ATOM    572  N   GLN A  66      -8.997 -34.503  48.567  1.00 24.40    -0.338 N 
ATOM    573  CA  GLN A  66      -9.964 -33.438  48.263  1.00 22.11     0.160 C 
ATOM    574  C   GLN A  66     -10.904 -33.826  47.114  1.00 26.84     0.251 C 
ATOM    575  O   GLN A  66     -10.759 -34.876  46.486  1.00 25.86    -0.271 OA
ATOM    576  CB  GLN A  66      -9.191 -32.151  47.977  1.00 27.01     0.042 C 
ATOM    577  CG  GLN A  66      -9.060 -31.296  49.243  1.00 24.82     0.090 C 
ATOM    578  CD  GLN A  66     -10.342 -30.532  49.600  1.00 35.60     0.227 C 
ATOM    579  OE1 GLN A  66     -11.376 -30.595  48.946  1.00 35.85    -0.273 OA
ATOM    580  NE2 GLN A  66     -10.256 -29.750  50.654  1.00 26.54    -0.369 N 
ATOM    581  H   GLN A  66      -8.116 -34.422  48.106  1.00 99.99     0.164 HD
ATOM    582 1HE2 GLN A  66     -11.065 -29.229  50.911  1.00 99.99     0.159 HD
ATOM    583 2HE2 GLN A  66      -9.399 -29.676  51.157  1.00 99.99     0.159 HD
ATOM    584  N   SER A  67     -11.834 -32.922  46.825  1.00 19.94    -0.336 N 
ATOM    585  CA  SER A  67     -12.885 -33.130  45.812  1.00 26.24     0.189 C 
ATOM    586  C   SER A  67     -12.325 -33.408  44.411  1.00 29.68     0.253 C 
ATOM    587  O   SER A  67     -11.251 -32.944  44.025  1.00 24.61    -0.270 OA
ATOM    588  CB  SER A  67     -13.771 -31.887  45.751  1.00 27.81     0.169 C 
ATOM    589  OG  SER A  67     -14.306 -31.622  47.051  1.00 34.46    -0.380 OA
ATOM    590  H   SER A  67     -11.885 -32.043  47.307  1.00 99.99     0.164 HD
ATOM    591  HG  SER A  67     -14.867 -30.796  47.031  1.00 99.99     0.211 HD
ATOM    592  N   VAL A  68     -13.082 -34.204  43.666  1.00 26.74    -0.337 N 
ATOM    593  CA  VAL A  68     -12.787 -34.480  42.247  1.00 22.55     0.159 C 
ATOM    594  C   VAL A  68     -13.316 -33.297  41.416  1.00 23.76     0.251 C 
ATOM    595  O   VAL A  68     -14.430 -32.817  41.637  1.00 23.36    -0.271 OA
ATOM    596  CB  VAL A  68     -13.434 -35.819  41.838  1.00 24.54     0.029 C 
ATOM    597  CG1 VAL A  68     -13.227 -36.138  40.355  1.00 22.63     0.002 C 
ATOM    598  CG2 VAL A  68     -12.861 -36.982  42.656  1.00 18.61     0.002 C 
ATOM    599  H   VAL A  68     -13.944 -34.588  44.009  1.00 99.99     0.164 HD
ATOM    600  N   CYS A  69     -12.486 -32.832  40.483  1.00 20.75    -0.337 N 
ATOM    601  CA  CYS A  69     -12.907 -31.809  39.502  1.00 24.58     0.171 C 
ATOM    602  C   CYS A  69     -14.138 -32.301  38.734  1.00 26.10     0.252 C 
ATOM    603  O   CYS A  69     -14.199 -33.466  38.342  1.00 24.20    -0.271 OA
ATOM    604  CB  CYS A  69     -11.780 -31.490  38.511  1.00 22.99     0.100 C 
ATOM    605  SG  CYS A  69     -10.326 -30.672  39.264  1.00 27.26    -0.080 SA
ATOM    606  H   CYS A  69     -11.535 -33.129  40.420  1.00 99.99     0.164 HD
ATOM    607  N   TYR A  70     -15.105 -31.403  38.567  1.00 25.05    -0.337 N 
ATOM    608  CA  TYR A  70     -16.380 -31.724  37.897  1.00 26.87     0.164 C 
ATOM    609  C   TYR A  70     -16.178 -32.413  36.543  1.00 27.98     0.251 C 
ATOM    610  O   TYR A  70     -15.439 -31.925  35.688  1.00 25.35    -0.271 OA
ATOM    611  CB  TYR A  70     -17.191 -30.450  37.685  1.00 30.15     0.056 C 
ATOM    612  CG  TYR A  70     -18.470 -30.518  38.512  1.00 32.51    -0.044 A 
ATOM    613  CD1 TYR A  70     -18.533 -29.866  39.733  1.00 26.53     0.011 A 
ATOM    614  CD2 TYR A  70     -19.551 -31.253  38.053  1.00 32.44     0.011 A 
ATOM    615  CE1 TYR A  70     -19.689 -29.935  40.500  1.00 29.37     0.037 A 
ATOM    616  CE2 TYR A  70     -20.703 -31.329  38.823  1.00 36.45     0.037 A 
ATOM    617  CZ  TYR A  70     -20.777 -30.662  40.038  1.00 33.93     0.065 A 
ATOM    618  OH  TYR A  70     -21.934 -30.670  40.749  1.00 52.19    -0.361 OA
ATOM    619  H   TYR A  70     -15.024 -30.470  38.914  1.00 99.99     0.164 HD
ATOM    620  HH  TYR A  70     -22.584 -31.302  40.326  1.00 99.99     0.217 HD
ATOM    621  N   GLN A  71     -16.831 -33.563  36.408  1.00 27.96    -0.338 N 
ATOM    622  CA  GLN A  71     -16.664 -34.433  35.228  1.00 25.32     0.160 C 
ATOM    623  C   GLN A  71     -17.829 -35.411  35.054  1.00 31.39     0.251 C 
ATOM    624  O   GLN A  71     -18.548 -35.724  36.003  1.00 24.05    -0.271 OA
ATOM    625  CB  GLN A  71     -15.351 -35.222  35.341  1.00 21.80     0.042 C 
ATOM    626  CG  GLN A  71     -15.302 -36.168  36.548  1.00 20.79     0.090 C 
ATOM    627  CD  GLN A  71     -13.901 -36.741  36.749  1.00 23.12     0.227 C 
ATOM    628  OE1 GLN A  71     -13.627 -37.922  36.598  1.00 20.38    -0.273 OA
ATOM    629  NE2 GLN A  71     -12.991 -35.878  37.134  1.00 22.86    -0.369 N 
ATOM    630  H   GLN A  71     -17.389 -33.957  37.139  1.00 99.99     0.164 HD
ATOM    631 1HE2 GLN A  71     -12.056 -36.201  37.315  1.00 99.99     0.159 HD
ATOM    632 2HE2 GLN A  71     -13.258 -34.928  37.310  1.00 99.99     0.159 HD
ATOM    633  N   TYR A  72     -17.976 -35.855  33.810  1.00 23.07    -0.337 N 
ATOM    634  CA  TYR A  72     -18.895 -36.946  33.440  1.00 21.23     0.164 C 
ATOM    635  C   TYR A  72     -18.580 -38.214  34.256  1.00 25.36     0.251 C 
ATOM    636  O   TYR A  72     -17.419 -38.532  34.501  1.00 28.13    -0.271 OA
ATOM    637  CB  TYR A  72     -18.733 -37.187  31.933  1.00 26.46     0.056 C 
ATOM    638  CG  TYR A  72     -19.492 -38.419  31.435  1.00 25.78    -0.044 A 
ATOM    639  CD1 TYR A  72     -20.868 -38.372  31.267  1.00 25.20     0.011 A 
ATOM    640  CD2 TYR A  72     -18.798 -39.596  31.197  1.00 22.40     0.011 A 
ATOM    641  CE1 TYR A  72     -21.553 -39.512  30.866  1.00 26.16     0.037 A 
ATOM    642  CE2 TYR A  72     -19.480 -40.736  30.791  1.00 27.90     0.037 A 
ATOM    643  CZ  TYR A  72     -20.858 -40.691  30.623  1.00 27.12     0.065 A 
ATOM    644  OH  TYR A  72     -21.540 -41.804  30.247  1.00 26.34    -0.361 OA
ATOM    645  H   TYR A  72     -17.416 -35.499  33.063  1.00 99.99     0.164 HD
ATOM    646  HH  TYR A  72     -20.904 -42.539  30.029  1.00 99.99     0.217 HD
ATOM    647  N   VAL A  73     -19.638 -38.928  34.625  1.00 26.54    -0.338 N 
ATOM    648  CA  VAL A  73     -19.511 -40.206  35.354  1.00 25.16     0.159 C 
ATOM    649  C   VAL A  73     -19.945 -41.321  34.395  1.00 25.01     0.251 C 
ATOM    650  O   VAL A  73     -21.081 -41.348  33.923  1.00 31.16    -0.271 OA
ATOM    651  CB  VAL A  73     -20.356 -40.210  36.645  1.00 30.05     0.029 C 
ATOM    652  CG1 VAL A  73     -20.248 -41.543  37.397  1.00 26.01     0.002 C 
ATOM    653  CG2 VAL A  73     -19.934 -39.086  37.599  1.00 22.33     0.002 C 
ATOM    654  H   VAL A  73     -20.575 -38.648  34.421  1.00 99.99     0.164 HD
ATOM    655  N   ASP A  74     -19.011 -42.227  34.125  1.00 27.32    -0.337 N 
ATOM    656  CA  ASP A  74     -19.250 -43.353  33.209  1.00 31.49     0.170 C 
ATOM    657  C   ASP A  74     -20.337 -44.302  33.746  1.00 29.08     0.252 C 
ATOM    658  O   ASP A  74     -20.105 -45.029  34.714  1.00 30.74    -0.271 OA
ATOM    659  CB  ASP A  74     -17.932 -44.103  33.008  1.00 29.75     0.129 C 
ATOM    660  CG  ASP A  74     -17.994 -45.127  31.874  1.00 34.55     0.188 C 
ATOM    661  OD1 ASP A  74     -19.089 -45.361  31.309  1.00 32.93    -0.647 OA
ATOM    662  OD2 ASP A  74     -16.930 -45.708  31.602  1.00 37.02    -0.647 OA
ATOM    663  H   ASP A  74     -18.118 -42.224  34.587  1.00 99.99     0.164 HD
ATOM    664  N   THR A  75     -21.452 -44.358  33.025  1.00 32.23    -0.336 N 
ATOM    665  CA  THR A  75     -22.575 -45.250  33.389  1.00 34.66     0.186 C 
ATOM    666  C   THR A  75     -22.831 -46.393  32.394  1.00 40.32     0.253 C 
ATOM    667  O   THR A  75     -23.885 -47.021  32.454  1.00 36.31    -0.270 OA
ATOM    668  CB  THR A  75     -23.876 -44.450  33.556  1.00 28.12     0.140 C 
ATOM    669  OG1 THR A  75     -24.104 -43.659  32.386  1.00 33.41    -0.382 OA
ATOM    670  CG2 THR A  75     -23.873 -43.600  34.829  1.00 25.24     0.034 C 
ATOM    671  H   THR A  75     -21.690 -43.675  32.328  1.00 99.99     0.164 HD
ATOM    672  HG1 THR A  75     -24.978 -43.179  32.480  1.00 99.99     0.210 HD
ATOM    673  N   LEU A  76     -21.797 -46.804  31.654  1.00 38.02    -0.337 N 
ATOM    674  CA  LEU A  76     -21.943 -47.860  30.629  1.00 36.60     0.159 C 
ATOM    675  C   LEU A  76     -22.390 -49.208  31.220  1.00 41.25     0.251 C 
ATOM    676  O   LEU A  76     -23.340 -49.818  30.738  1.00 39.67    -0.271 OA
ATOM    677  CB  LEU A  76     -20.647 -48.029  29.821  1.00 33.09     0.032 C 
ATOM    678  CG  LEU A  76     -20.756 -49.089  28.712  1.00 36.15     0.002 C 
ATOM    679  CD1 LEU A  76     -21.771 -48.701  27.632  1.00 26.38     0.000 C 
ATOM    680  CD2 LEU A  76     -19.386 -49.331  28.084  1.00 35.68     0.000 C 
ATOM    681  H   LEU A  76     -20.886 -46.401  31.731  1.00 99.99     0.164 HD
ATOM    682  N   TYR A  77     -21.710 -49.627  32.285  1.00 28.58    -0.337 N 
ATOM    683  CA  TYR A  77     -22.053 -50.882  32.978  1.00 31.33     0.164 C 
ATOM    684  C   TYR A  77     -22.209 -50.604  34.484  1.00 33.33     0.254 C 
ATOM    685  O   TYR A  77     -21.272 -50.832  35.257  1.00 31.60    -0.270 OA
ATOM    686  CB  TYR A  77     -21.016 -51.978  32.695  1.00 33.27     0.056 C 
ATOM    687  CG  TYR A  77     -20.917 -52.380  31.222  1.00 42.31    -0.044 A 
ATOM    688  CD1 TYR A  77     -21.959 -53.055  30.601  1.00 40.46     0.011 A 
ATOM    689  CD2 TYR A  77     -19.737 -52.145  30.535  1.00 37.43     0.011 A 
ATOM    690  CE1 TYR A  77     -21.825 -53.486  29.285  1.00 41.00     0.037 A 
ATOM    691  CE2 TYR A  77     -19.599 -52.572  29.219  1.00 34.21     0.037 A 
ATOM    692  CZ  TYR A  77     -20.646 -53.236  28.590  1.00 41.56     0.065 A 
ATOM    693  OH  TYR A  77     -20.471 -53.712  27.326  1.00 41.25    -0.361 OA
ATOM    694  H   TYR A  77     -21.053 -49.041  32.753  1.00 99.99     0.164 HD
ATOM    695  HH  TYR A  77     -19.641 -53.301  26.948  1.00 99.99     0.217 HD
ATOM    696  N   PRO A  78     -23.369 -50.077  34.905  1.00 36.04    -0.312 N 
ATOM    697  CA  PRO A  78     -23.611 -49.645  36.298  1.00 34.13     0.163 C 
ATOM    698  C   PRO A  78     -23.313 -50.769  37.297  1.00 32.92     0.251 C 
ATOM    699  O   PRO A  78     -23.812 -51.883  37.152  1.00 37.25    -0.271 OA
ATOM    700  CB  PRO A  78     -25.099 -49.303  36.352  1.00 30.45     0.034 C 
ATOM    701  CG  PRO A  78     -25.414 -48.868  34.924  1.00 39.15     0.027 C 
ATOM    702  CD  PRO A  78     -24.561 -49.808  34.072  1.00 35.39     0.105 C 
ATOM    703  N   GLY A  79     -22.364 -50.487  38.197  1.00 34.95    -0.336 N 
ATOM    704  CA  GLY A  79     -21.982 -51.453  39.249  1.00 34.30     0.189 C 
ATOM    705  C   GLY A  79     -20.735 -52.280  38.904  1.00 35.32     0.253 C 
ATOM    706  O   GLY A  79     -20.005 -52.717  39.792  1.00 36.39    -0.270 OA
ATOM    707  H   GLY A  79     -21.879 -49.603  38.249  1.00 99.99     0.164 HD
ATOM    708  N   PHE A  80     -20.472 -52.452  37.612  1.00 37.05    -0.337 N 
ATOM    709  CA  PHE A  80     -19.289 -53.185  37.139  1.00 35.14     0.164 C 
ATOM    710  C   PHE A  80     -17.992 -52.512  37.619  1.00 31.41     0.251 C 
ATOM    711  O   PHE A  80     -17.709 -51.357  37.284  1.00 35.46    -0.271 OA
ATOM    712  CB  PHE A  80     -19.363 -53.232  35.614  1.00 29.41     0.056 C 
ATOM    713  CG  PHE A  80     -18.248 -54.054  34.979  1.00 31.75    -0.044 A 
ATOM    714  CD1 PHE A  80     -17.976 -55.338  35.431  1.00 29.32     0.008 A 
ATOM    715  CD2 PHE A  80     -17.506 -53.488  33.956  1.00 25.79     0.008 A 
ATOM    716  CE1 PHE A  80     -16.943 -56.066  34.854  1.00 30.14     0.001 A 
ATOM    717  CE2 PHE A  80     -16.481 -54.221  33.379  1.00 28.60     0.001 A 
ATOM    718  CZ  PHE A  80     -16.197 -55.505  33.828  1.00 28.60     0.000 A 
ATOM    719  H   PHE A  80     -21.069 -52.095  36.887  1.00 99.99     0.164 HD
ATOM    720  N   GLU A  81     -17.154 -53.312  38.279  1.00 30.54    -0.338 N 
ATOM    721  CA  GLU A  81     -15.840 -52.866  38.792  1.00 32.97     0.160 C 
ATOM    722  C   GLU A  81     -14.946 -52.271  37.688  1.00 39.81     0.251 C 
ATOM    723  O   GLU A  81     -14.290 -51.256  37.917  1.00 30.76    -0.271 OA
ATOM    724  CB  GLU A  81     -15.138 -54.051  39.475  1.00 38.53     0.043 C 
ATOM    725  CG  GLU A  81     -13.674 -53.809  39.891  1.00 56.65     0.100 C 
ATOM    726  CD  GLU A  81     -13.427 -52.770  40.996  1.00 71.31     0.185 C 
ATOM    727  OE1 GLU A  81     -14.401 -52.131  41.452  1.00 67.23    -0.647 OA
ATOM    728  OE2 GLU A  81     -12.243 -52.651  41.375  1.00 64.44    -0.647 OA
ATOM    729  H   GLU A  81     -17.412 -54.247  38.529  1.00 99.99     0.164 HD
ATOM    730  N   GLY A  82     -15.052 -52.858  36.486  1.00 33.07    -0.336 N 
ATOM    731  CA  GLY A  82     -14.218 -52.486  35.326  1.00 28.36     0.189 C 
ATOM    732  C   GLY A  82     -14.376 -51.025  34.879  1.00 27.54     0.253 C 
ATOM    733  O   GLY A  82     -13.409 -50.413  34.433  1.00 27.99    -0.270 OA
ATOM    734  H   GLY A  82     -15.718 -53.586  36.276  1.00 99.99     0.164 HD
ATOM    735  N   THR A  83     -15.587 -50.497  35.043  1.00 27.68    -0.336 N 
ATOM    736  CA  THR A  83     -15.894 -49.082  34.733  1.00 31.99     0.186 C 
ATOM    737  C   THR A  83     -15.852 -48.187  35.979  1.00 34.89     0.253 C 
ATOM    738  O   THR A  83     -15.351 -47.067  35.927  1.00 32.43    -0.270 OA
ATOM    739  CB  THR A  83     -17.263 -48.897  34.060  1.00 30.33     0.140 C 
ATOM    740  OG1 THR A  83     -18.297 -49.541  34.812  1.00 37.88    -0.382 OA
ATOM    741  CG2 THR A  83     -17.263 -49.377  32.609  1.00 30.97     0.034 C 
ATOM    742  H   THR A  83     -16.341 -51.036  35.415  1.00 99.99     0.164 HD
ATOM    743  HG1 THR A  83     -17.935 -49.982  35.633  1.00 99.99     0.210 HD
ATOM    744  N   GLU A  84     -16.235 -48.758  37.123  1.00 28.50    -0.337 N 
ATOM    745  CA  GLU A  84     -16.381 -47.994  38.375  1.00 32.61     0.160 C 
ATOM    746  C   GLU A  84     -15.047 -47.561  38.989  1.00 30.40     0.251 C 
ATOM    747  O   GLU A  84     -14.960 -46.454  39.512  1.00 29.64    -0.271 OA
ATOM    748  CB  GLU A  84     -17.188 -48.768  39.421  1.00 33.86     0.043 C 
ATOM    749  CG  GLU A  84     -18.660 -48.958  39.033  1.00 40.69     0.100 C 
ATOM    750  CD  GLU A  84     -19.527 -47.693  38.957  1.00 46.33     0.185 C 
ATOM    751  OE1 GLU A  84     -20.709 -47.882  38.591  1.00 46.73    -0.647 OA
ATOM    752  OE2 GLU A  84     -19.019 -46.580  39.225  1.00 45.89    -0.647 OA
ATOM    753  H   GLU A  84     -16.291 -49.749  37.240  1.00 99.99     0.164 HD
ATOM    754  N   MET A  85     -14.012 -48.386  38.818  1.00 30.72    -0.337 N 
ATOM    755  CA  MET A  85     -12.654 -48.072  39.312  1.00 25.48     0.160 C 
ATOM    756  C   MET A  85     -12.057 -46.752  38.778  1.00 29.58     0.251 C 
ATOM    757  O   MET A  85     -11.110 -46.229  39.365  1.00 30.73    -0.271 OA
ATOM    758  CB  MET A  85     -11.693 -49.243  39.062  1.00 27.96     0.043 C 
ATOM    759  CG  MET A  85     -11.446 -49.536  37.577  1.00 27.82     0.060 C 
ATOM    760  SD  MET A  85     -10.157 -50.799  37.286  1.00 33.83    -0.139 SA
ATOM    761  CE  MET A  85      -8.676 -49.888  37.675  1.00 27.28     0.069 C 
ATOM    762  H   MET A  85     -14.108 -49.300  38.417  1.00 99.99     0.164 HD
ATOM    763  N   TRP A  86     -12.616 -46.248  37.677  1.00 26.62    -0.337 N 
ATOM    764  CA  TRP A  86     -12.155 -45.004  37.029  1.00 25.70     0.164 C 
ATOM    765  C   TRP A  86     -13.024 -43.784  37.378  1.00 24.34     0.251 C 
ATOM    766  O   TRP A  86     -12.617 -42.647  37.147  1.00 23.76    -0.271 OA
ATOM    767  CB  TRP A  86     -12.129 -45.164  35.505  1.00 24.84     0.059 C 
ATOM    768  CG  TRP A  86     -11.340 -46.397  35.056  1.00 25.07    -0.016 A 
ATOM    769  CD1 TRP A  86     -11.883 -47.505  34.568  1.00 23.51     0.097 A 
ATOM    770  CD2 TRP A  86      -9.965 -46.567  35.065  1.00 25.54    -0.001 A 
ATOM    771  NE1 TRP A  86     -10.916 -48.374  34.275  1.00 20.31    -0.365 N 
ATOM    772  CE2 TRP A  86      -9.732 -47.838  34.558  1.00 23.69     0.042 A 
ATOM    773  CE3 TRP A  86      -8.905 -45.769  35.475  1.00 25.38     0.014 A 
ATOM    774  CZ2 TRP A  86      -8.431 -48.316  34.457  1.00 22.04     0.030 A 
ATOM    775  CZ3 TRP A  86      -7.603 -46.232  35.343  1.00 26.45     0.001 A 
ATOM    776  CH2 TRP A  86      -7.366 -47.506  34.831  1.00 25.01     0.002 A 
ATOM    777  H   TRP A  86     -13.409 -46.669  37.235  1.00 99.99     0.164 HD
ATOM    778  HE1 TRP A  86     -11.074 -49.308  33.963  1.00 99.99     0.165 HD
ATOM    779  N   ASN A  87     -14.231 -44.046  37.877  1.00 24.25    -0.337 N 
ATOM    780  CA  ASN A  87     -15.190 -42.999  38.261  1.00 22.72     0.169 C 
ATOM    781  C   ASN A  87     -14.760 -42.229  39.523  1.00 22.74     0.255 C 
ATOM    782  O   ASN A  87     -13.996 -42.766  40.331  1.00 20.93    -0.270 OA
ATOM    783  CB  ASN A  87     -16.582 -43.620  38.426  1.00 22.74     0.119 C 
ATOM    784  CG  ASN A  87     -17.271 -43.846  37.076  1.00 32.22     0.230 C 
ATOM    785  OD1 ASN A  87     -16.994 -43.235  36.052  1.00 25.54    -0.273 OA
ATOM    786  ND2 ASN A  87     -18.251 -44.719  37.085  1.00 29.46    -0.369 N 
ATOM    787  H   ASN A  87     -14.493 -44.961  38.184  1.00 99.99     0.164 HD
ATOM    788 1HD2 ASN A  87     -18.751 -44.881  36.234  1.00 99.99     0.159 HD
ATOM    789 2HD2 ASN A  87     -18.513 -45.160  37.944  1.00 99.99     0.159 HD
ATOM    790  N   PRO A  88     -15.237 -40.983  39.686  1.00 20.33    -0.312 N 
ATOM    791  CA  PRO A  88     -14.958 -40.159  40.879  1.00 21.13     0.163 C 
ATOM    792  C   PRO A  88     -15.235 -40.967  42.153  1.00 28.46     0.251 C 
ATOM    793  O   PRO A  88     -16.270 -41.620  42.269  1.00 27.39    -0.271 OA
ATOM    794  CB  PRO A  88     -15.964 -39.012  40.786  1.00 20.21     0.034 C 
ATOM    795  CG  PRO A  88     -16.148 -38.816  39.284  1.00 18.46     0.027 C 
ATOM    796  CD  PRO A  88     -16.064 -40.230  38.717  1.00 20.52     0.105 C 
ATOM    797  N   ASN A  89     -14.272 -40.941  43.069  1.00 27.58    -0.337 N 
ATOM    798  CA  ASN A  89     -14.423 -41.620  44.374  1.00 25.82     0.169 C 
ATOM    799  C   ASN A  89     -14.456 -40.627  45.552  1.00 26.22     0.251 C 
ATOM    800  O   ASN A  89     -14.281 -41.004  46.707  1.00 28.49    -0.271 OA
ATOM    801  CB  ASN A  89     -13.322 -42.680  44.549  1.00 22.93     0.119 C 
ATOM    802  CG  ASN A  89     -11.920 -42.086  44.725  1.00 28.32     0.230 C 
ATOM    803  OD1 ASN A  89     -11.652 -40.933  44.417  1.00 30.26    -0.273 OA
ATOM    804  ND2 ASN A  89     -11.015 -42.878  45.254  1.00 25.28    -0.369 N 
ATOM    805  H   ASN A  89     -13.391 -40.487  42.928  1.00 99.99     0.164 HD
ATOM    806 1HD2 ASN A  89     -10.094 -42.492  45.385  1.00 99.99     0.159 HD
ATOM    807 2HD2 ASN A  89     -11.243 -43.801  45.540  1.00 99.99     0.159 HD
ATOM    808  N   ARG A  90     -14.575 -39.346  45.220  1.00 25.13    -0.338 N 
ATOM    809  CA  ARG A  90     -14.859 -38.253  46.165  1.00 25.19     0.159 C 
ATOM    810  C   ARG A  90     -15.919 -37.359  45.510  1.00 25.05     0.251 C 
ATOM    811  O   ARG A  90     -16.186 -37.483  44.313  1.00 31.53    -0.271 OA
ATOM    812  CB  ARG A  90     -13.596 -37.434  46.472  1.00 24.61     0.034 C 
ATOM    813  CG  ARG A  90     -12.528 -38.195  47.266  1.00 26.05     0.027 C 
ATOM    814  CD  ARG A  90     -13.012 -38.586  48.668  1.00 25.38     0.116 C 
ATOM    815  NE  ARG A  90     -11.930 -39.229  49.438  1.00 26.77    -0.212 N 
ATOM    816  CZ  ARG A  90     -11.475 -40.481  49.300  1.00 33.02     0.666 C 
ATOM    817  NH1 ARG A  90     -11.993 -41.314  48.408  1.00 26.91    -0.235 N 
ATOM    818  NH2 ARG A  90     -10.490 -40.933  50.063  1.00 24.76    -0.235 N 
ATOM    819  H   ARG A  90     -14.576 -39.051  44.265  1.00 99.99     0.164 HD
ATOM    820  HE  ARG A  90     -11.515 -38.640  50.129  1.00 99.99     0.178 HD
ATOM    821 1HH1 ARG A  90     -11.658 -42.246  48.308  1.00 99.99     0.174 HD
ATOM    822 2HH1 ARG A  90     -12.753 -40.992  47.835  1.00 99.99     0.174 HD
ATOM    823 1HH2 ARG A  90     -10.176 -41.872  49.944  1.00 99.99     0.174 HD
ATOM    824 2HH2 ARG A  90     -10.076 -40.349  50.758  1.00 99.99     0.174 HD
ATOM    825  N   GLU A  91     -16.527 -36.482  46.303  1.00 22.20    -0.338 N 
ATOM    826  CA  GLU A  91     -17.545 -35.555  45.768  1.00 29.88     0.160 C 
ATOM    827  C   GLU A  91     -16.996 -34.672  44.632  1.00 32.61     0.251 C 
ATOM    828  O   GLU A  91     -15.823 -34.294  44.623  1.00 27.35    -0.271 OA
ATOM    829  CB  GLU A  91     -18.179 -34.691  46.866  1.00 33.85     0.043 C 
ATOM    830  CG  GLU A  91     -17.289 -33.582  47.449  1.00 53.36     0.100 C 
ATOM    831  CD  GLU A  91     -18.079 -32.586  48.308  1.00 72.21     0.185 C 
ATOM    832  OE1 GLU A  91     -19.113 -32.992  48.887  1.00 69.65    -0.647 OA
ATOM    833  OE2 GLU A  91     -17.634 -31.418  48.359  1.00 61.11    -0.647 OA
ATOM    834  H   GLU A  91     -16.355 -36.444  47.286  1.00 99.99     0.164 HD
ATOM    835  N   LEU A  92     -17.881 -34.366  43.689  1.00 30.19    -0.338 N 
ATOM    836  CA  LEU A  92     -17.550 -33.458  42.576  1.00 27.87     0.159 C 
ATOM    837  C   LEU A  92     -17.598 -32.008  43.061  1.00 26.09     0.251 C 
ATOM    838  O   LEU A  92     -18.479 -31.633  43.834  1.00 32.14    -0.271 OA
ATOM    839  CB  LEU A  92     -18.533 -33.592  41.406  1.00 26.29     0.032 C 
ATOM    840  CG  LEU A  92     -18.563 -34.953  40.702  1.00 27.83     0.002 C 
ATOM    841  CD1 LEU A  92     -19.517 -34.866  39.509  1.00 22.55     0.000 C 
ATOM    842  CD2 LEU A  92     -17.177 -35.384  40.217  1.00 27.36     0.000 C 
ATOM    843  H   LEU A  92     -18.841 -34.626  43.758  1.00 99.99     0.164 HD
ATOM    844  N   SER A  93     -16.607 -31.235  42.640  1.00 28.50    -0.336 N 
ATOM    845  CA  SER A  93     -16.583 -29.785  42.910  1.00 27.43     0.189 C 
ATOM    846  C   SER A  93     -15.676 -29.061  41.918  1.00 24.88     0.253 C 
ATOM    847  O   SER A  93     -14.718 -29.625  41.395  1.00 25.21    -0.270 OA
ATOM    848  CB  SER A  93     -16.085 -29.520  44.336  1.00 19.41     0.169 C 
ATOM    849  OG  SER A  93     -16.046 -28.118  44.623  1.00 23.57    -0.380 OA
ATOM    850  H   SER A  93     -15.766 -31.623  42.242  1.00 99.99     0.164 HD
ATOM    851  HG  SER A  93     -15.767 -28.019  45.584  1.00 99.99     0.211 HD
ATOM    852  N   GLU A  94     -16.034 -27.808  41.652  1.00 22.25    -0.337 N 
ATOM    853  CA  GLU A  94     -15.133 -26.905  40.908  1.00 24.77     0.160 C 
ATOM    854  C   GLU A  94     -13.959 -26.440  41.784  1.00 27.92     0.251 C 
ATOM    855  O   GLU A  94     -12.905 -26.056  41.283  1.00 28.79    -0.271 OA
ATOM    856  CB  GLU A  94     -15.880 -25.707  40.329  1.00 20.54     0.043 C 
ATOM    857  CG  GLU A  94     -16.721 -26.123  39.122  1.00 27.26     0.100 C 
ATOM    858  CD  GLU A  94     -17.392 -24.889  38.531  1.00 30.30     0.185 C 
ATOM    859  OE1 GLU A  94     -16.756 -24.244  37.672  1.00 25.85    -0.647 OA
ATOM    860  OE2 GLU A  94     -18.516 -24.606  38.997  1.00 26.50    -0.647 OA
ATOM    861  H   GLU A  94     -16.798 -27.371  42.129  1.00 99.99     0.164 HD
ATOM    862  N   ASP A  95     -14.157 -26.501  43.102  1.00 20.63    -0.337 N 
ATOM    863  CA  ASP A  95     -13.086 -26.270  44.080  1.00 24.68     0.170 C 
ATOM    864  C   ASP A  95     -12.319 -27.597  44.215  1.00 25.21     0.252 C 
ATOM    865  O   ASP A  95     -12.597 -28.407  45.097  1.00 22.07    -0.271 OA
ATOM    866  CB  ASP A  95     -13.732 -25.851  45.408  1.00 21.33     0.129 C 
ATOM    867  CG  ASP A  95     -12.719 -25.506  46.504  1.00 28.16     0.188 C 
ATOM    868  OD1 ASP A  95     -11.509 -25.729  46.275  1.00 27.58    -0.647 OA
ATOM    869  OD2 ASP A  95     -13.182 -25.073  47.576  1.00 35.93    -0.647 OA
ATOM    870  H   ASP A  95     -14.996 -26.891  43.495  1.00 99.99     0.164 HD
ATOM    871  N   CYS A  96     -11.441 -27.824  43.246  1.00 23.66    -0.337 N 
ATOM    872  CA  CYS A  96     -10.764 -29.127  43.120  1.00 22.30     0.171 C 
ATOM    873  C   CYS A  96      -9.249 -29.065  42.896  1.00 19.65     0.252 C 
ATOM    874  O   CYS A  96      -8.608 -30.108  42.765  1.00 23.97    -0.271 OA
ATOM    875  CB  CYS A  96     -11.415 -29.889  41.967  1.00 20.41     0.100 C 
ATOM    876  SG  CYS A  96     -11.129 -29.127  40.326  1.00 24.70    -0.080 SA
ATOM    877  H   CYS A  96     -11.305 -27.182  42.489  1.00 99.99     0.164 HD
ATOM    878  N   LEU A  97      -8.683 -27.862  42.943  1.00 22.14    -0.337 N 
ATOM    879  CA  LEU A  97      -7.255 -27.688  42.627  1.00 21.12     0.159 C 
ATOM    880  C   LEU A  97      -6.362 -27.905  43.853  1.00 24.73     0.251 C 
ATOM    881  O   LEU A  97      -5.922 -26.978  44.536  1.00 23.74    -0.271 OA
ATOM    882  CB  LEU A  97      -6.990 -26.350  41.920  1.00 19.83     0.032 C 
ATOM    883  CG  LEU A  97      -7.650 -26.232  40.536  1.00 26.04     0.002 C 
ATOM    884  CD1 LEU A  97      -7.199 -24.934  39.867  1.00 20.81     0.000 C 
ATOM    885  CD2 LEU A  97      -7.333 -27.416  39.615  1.00 17.53     0.000 C 
ATOM    886  H   LEU A  97      -9.135 -27.060  43.331  1.00 99.99     0.164 HD
ATOM    887  N   TYR A  98      -6.198 -29.188  44.146  1.00 22.12    -0.337 N 
ATOM    888  CA  TYR A  98      -5.361 -29.667  45.255  1.00 22.08     0.164 C 
ATOM    889  C   TYR A  98      -4.389 -30.717  44.711  1.00 22.84     0.251 C 
ATOM    890  O   TYR A  98      -4.633 -31.337  43.672  1.00 22.52    -0.271 OA
ATOM    891  CB  TYR A  98      -6.240 -30.281  46.350  1.00 23.83     0.056 C 
ATOM    892  CG  TYR A  98      -7.265 -29.282  46.899  1.00 26.59    -0.044 A 
ATOM    893  CD1 TYR A  98      -7.009 -28.573  48.060  1.00 26.95     0.011 A 
ATOM    894  CD2 TYR A  98      -8.444 -29.063  46.204  1.00 27.25     0.011 A 
ATOM    895  CE1 TYR A  98      -7.933 -27.653  48.536  1.00 22.26     0.037 A 
ATOM    896  CE2 TYR A  98      -9.359 -28.119  46.652  1.00 24.41     0.037 A 
ATOM    897  CZ  TYR A  98      -9.101 -27.424  47.826  1.00 27.13     0.065 A 
ATOM    898  OH  TYR A  98     -10.008 -26.549  48.325  1.00 26.26    -0.361 OA
ATOM    899  H   TYR A  98      -6.647 -29.916  43.623  1.00 99.99     0.164 HD
ATOM    900  HH  TYR A  98     -10.743 -26.440  47.651  1.00 99.99     0.217 HD
ATOM    901  N   LEU A  99      -3.258 -30.819  45.390  1.00 20.46    -0.338 N 
ATOM    902  CA  LEU A  99      -2.226 -31.813  45.061  1.00 20.90     0.159 C 
ATOM    903  C   LEU A  99      -1.858 -32.628  46.305  1.00 23.93     0.251 C 
ATOM    904  O   LEU A  99      -2.236 -32.281  47.427  1.00 25.12    -0.271 OA
ATOM    905  CB  LEU A  99      -1.017 -31.176  44.349  1.00 19.30     0.032 C 
ATOM    906  CG  LEU A  99      -0.275 -30.029  45.049  1.00 25.48     0.002 C 
ATOM    907  CD1 LEU A  99       0.589 -30.515  46.214  1.00 16.78     0.000 C 
ATOM    908  CD2 LEU A  99       0.611 -29.319  44.026  1.00 22.19     0.000 C 
ATOM    909  H   LEU A  99      -3.120 -30.340  46.262  1.00 99.99     0.164 HD
ATOM    910  N   ASN A 100      -1.209 -33.754  46.057  1.00 21.81    -0.337 N 
ATOM    911  CA  ASN A 100      -0.833 -34.698  47.119  1.00 22.95     0.169 C 
ATOM    912  C   ASN A 100       0.667 -34.976  47.032  1.00 23.15     0.251 C 
ATOM    913  O   ASN A 100       1.218 -35.077  45.935  1.00 24.62    -0.271 OA
ATOM    914  CB  ASN A 100      -1.580 -36.021  46.936  1.00 18.27     0.119 C 
ATOM    915  CG  ASN A 100      -3.050 -35.831  46.556  1.00 25.49     0.230 C 
ATOM    916  OD1 ASN A 100      -3.881 -35.310  47.287  1.00 26.37    -0.273 OA
ATOM    917  ND2 ASN A 100      -3.332 -36.135  45.311  1.00 25.62    -0.369 N 
ATOM    918  H   ASN A 100      -0.939 -34.022  45.125  1.00 99.99     0.164 HD
ATOM    919 1HD2 ASN A 100      -4.284 -36.060  45.023  1.00 99.99     0.159 HD
ATOM    920 2HD2 ASN A 100      -2.614 -36.462  44.690  1.00 99.99     0.159 HD
ATOM    921  N   VAL A 101       1.272 -35.106  48.202  1.00 24.66    -0.338 N 
ATOM    922  CA  VAL A 101       2.697 -35.463  48.329  1.00 24.05     0.159 C 
ATOM    923  C   VAL A 101       2.792 -36.707  49.225  1.00 28.45     0.251 C 
ATOM    924  O   VAL A 101       2.271 -36.717  50.338  1.00 26.83    -0.271 OA
ATOM    925  CB  VAL A 101       3.526 -34.306  48.931  1.00 23.98     0.029 C 
ATOM    926  CG1 VAL A 101       5.021 -34.645  48.945  1.00 20.85     0.002 C 
ATOM    927  CG2 VAL A 101       3.340 -32.983  48.180  1.00 21.09     0.002 C 
ATOM    928  H   VAL A 101       0.776 -34.976  49.069  1.00 99.99     0.164 HD
ATOM    929  N   TRP A 102       3.430 -37.738  48.690  1.00 24.56    -0.337 N 
ATOM    930  CA  TRP A 102       3.837 -38.923  49.464  1.00 24.17     0.164 C 
ATOM    931  C   TRP A 102       5.363 -38.885  49.582  1.00 26.87     0.251 C 
ATOM    932  O   TRP A 102       6.055 -38.564  48.613  1.00 25.82    -0.271 OA
ATOM    933  CB  TRP A 102       3.473 -40.216  48.734  1.00 21.44     0.059 C 
ATOM    934  CG  TRP A 102       1.983 -40.549  48.727  1.00 25.82    -0.016 A 
ATOM    935  CD1 TRP A 102       1.373 -41.336  49.604  1.00 25.82     0.097 A 
ATOM    936  CD2 TRP A 102       1.056 -40.180  47.771  1.00 23.43    -0.001 A 
ATOM    937  NE1 TRP A 102       0.095 -41.480  49.254  1.00 28.85    -0.365 N 
ATOM    938  CE2 TRP A 102      -0.134 -40.788  48.140  1.00 27.92     0.042 A 
ATOM    939  CE3 TRP A 102       1.120 -39.385  46.636  1.00 26.59     0.014 A 
ATOM    940  CZ2 TRP A 102      -1.272 -40.591  47.370  1.00 25.40     0.030 A 
ATOM    941  CZ3 TRP A 102      -0.008 -39.224  45.844  1.00 22.89     0.001 A 
ATOM    942  CH2 TRP A 102      -1.207 -39.828  46.211  1.00 22.77     0.002 A 
ATOM    943  H   TRP A 102       3.741 -37.732  47.734  1.00 99.99     0.164 HD
ATOM    944  HE1 TRP A 102      -0.585 -41.997  49.774  1.00 99.99     0.165 HD
ATOM    945  N   THR A 103       5.842 -39.172  50.783  1.00 27.75    -0.336 N 
ATOM    946  CA  THR A 103       7.288 -39.202  51.066  1.00 32.55     0.187 C 
ATOM    947  C   THR A 103       7.627 -40.351  52.037  1.00 30.46     0.257 C 
ATOM    948  O   THR A 103       6.723 -40.820  52.740  1.00 31.90    -0.270 OA
ATOM    949  CB  THR A 103       7.729 -37.810  51.560  1.00 34.98     0.140 C 
ATOM    950  OG1 THR A 103       9.122 -37.650  51.312  1.00 48.36    -0.382 OA
ATOM    951  CG2 THR A 103       7.437 -37.534  53.036  1.00 28.61     0.034 C 
ATOM    952  H   THR A 103       5.240 -39.343  51.573  1.00 99.99     0.164 HD
ATOM    953  HG1 THR A 103       9.432 -36.746  51.633  1.00 99.99     0.210 HD
ATOM    954  N   PRO A 104       8.864 -40.870  52.028  1.00 28.45    -0.312 N 
ATOM    955  CA  PRO A 104       9.293 -41.903  52.991  1.00 28.87     0.163 C 
ATOM    956  C   PRO A 104       9.081 -41.441  54.441  1.00 36.11     0.251 C 
ATOM    957  O   PRO A 104       8.905 -40.255  54.721  1.00 36.58    -0.271 OA
ATOM    958  CB  PRO A 104      10.780 -42.096  52.698  1.00 33.70     0.034 C 
ATOM    959  CG  PRO A 104      10.877 -41.823  51.199  1.00 28.71     0.027 C 
ATOM    960  CD  PRO A 104       9.900 -40.666  50.994  1.00 27.90     0.105 C 
ATOM    961  N   TYR A 105       8.957 -42.425  55.327  1.00 33.82    -0.337 N 
ATOM    962  CA  TYR A 105       8.847 -42.169  56.772  1.00 36.45     0.164 C 
ATOM    963  C   TYR A 105      10.055 -42.793  57.497  1.00 42.67     0.254 C 
ATOM    964  O   TYR A 105      10.330 -43.978  57.298  1.00 35.72    -0.270 OA
ATOM    965  CB  TYR A 105       7.533 -42.736  57.322  1.00 34.13     0.056 C 
ATOM    966  CG  TYR A 105       7.258 -42.272  58.757  1.00 37.23    -0.044 A 
ATOM    967  CD1 TYR A 105       7.877 -42.897  59.832  1.00 39.92     0.011 A 
ATOM    968  CD2 TYR A 105       6.337 -41.262  58.991  1.00 41.58     0.011 A 
ATOM    969  CE1 TYR A 105       7.580 -42.506  61.131  1.00 33.33     0.037 A 
ATOM    970  CE2 TYR A 105       6.035 -40.863  60.287  1.00 36.54     0.037 A 
ATOM    971  CZ  TYR A 105       6.667 -41.484  61.356  1.00 40.45     0.065 A 
ATOM    972  OH  TYR A 105       6.435 -41.067  62.626  1.00 42.50    -0.361 OA
ATOM    973  H   TYR A 105       9.017 -43.390  55.073  1.00 99.99     0.164 HD
ATOM    974  HH  TYR A 105       5.680 -40.407  62.630  1.00 99.99     0.217 HD
ATOM    975  N   PRO A 106      10.750 -41.986  58.312  1.00 45.43    -0.312 N 
ATOM    976  CA  PRO A 106      10.503 -40.542  58.511  1.00 45.26     0.163 C 
ATOM    977  C   PRO A 106      10.917 -39.769  57.250  1.00 42.85     0.251 C 
ATOM    978  O   PRO A 106      11.623 -40.318  56.404  1.00 38.81    -0.271 OA
ATOM    979  CB  PRO A 106      11.367 -40.190  59.721  1.00 40.79     0.034 C 
ATOM    980  CG  PRO A 106      12.565 -41.125  59.593  1.00 38.96     0.027 C 
ATOM    981  CD  PRO A 106      11.940 -42.421  59.072  1.00 39.69     0.105 C 
ATOM    982  N   ARG A 107      10.446 -38.529  57.130  1.00 44.03    -0.338 N 
ATOM    983  CA  ARG A 107      10.759 -37.686  55.960  1.00 43.51     0.160 C 
ATOM    984  C   ARG A 107      12.261 -37.715  55.633  1.00 38.29     0.254 C 
ATOM    985  O   ARG A 107      13.086 -37.684  56.554  1.00 52.90    -0.270 OA
ATOM    986  CB  ARG A 107      10.368 -36.225  56.180  1.00 42.66     0.034 C 
ATOM    987  CG  ARG A 107       8.856 -36.020  56.281  1.00 46.41     0.027 C 
ATOM    988  CD  ARG A 107       8.438 -34.718  55.588  1.00 48.08     0.116 C 
ATOM    989  NE  ARG A 107       9.153 -33.550  56.139  1.00 43.80    -0.212 N 
ATOM    990  CZ  ARG A 107       8.756 -32.797  57.167  1.00 44.36     0.666 C 
ATOM    991  NH1 ARG A 107       7.639 -33.062  57.820  1.00 36.87    -0.235 N 
ATOM    992  NH2 ARG A 107       9.474 -31.759  57.568  1.00 54.45    -0.235 N 
ATOM    993  H   ARG A 107       9.936 -38.060  57.850  1.00 99.99     0.164 HD
ATOM    994  HE  ARG A 107      10.009 -33.320  55.681  1.00 99.99     0.178 HD
ATOM    995 1HH1 ARG A 107       7.330 -32.475  58.568  1.00 99.99     0.174 HD
ATOM    996 2HH1 ARG A 107       7.097 -33.855  57.539  1.00 99.99     0.174 HD
ATOM    997 1HH2 ARG A 107       9.140 -31.209  58.332  1.00 99.99     0.174 HD
ATOM    998 2HH2 ARG A 107      10.320 -31.517  57.099  1.00 99.99     0.174 HD
ATOM    999  N   PRO A 108      12.604 -37.837  54.345  1.00 43.44    -0.312 N 
ATOM   1000  CA  PRO A 108      14.007 -37.836  53.899  1.00 46.55     0.163 C 
ATOM   1001  C   PRO A 108      14.633 -36.523  54.370  1.00 53.32     0.251 C 
ATOM   1002  O   PRO A 108      14.002 -35.468  54.314  1.00 49.91    -0.271 OA
ATOM   1003  CB  PRO A 108      13.938 -37.819  52.376  1.00 42.34     0.034 C 
ATOM   1004  CG  PRO A 108      12.586 -38.446  52.054  1.00 39.04     0.027 C 
ATOM   1005  CD  PRO A 108      11.687 -37.991  53.201  1.00 39.43     0.105 C 
ATOM   1006  N   THR A 109      15.838 -36.627  54.911  1.00 58.25    -0.336 N 
ATOM   1007  CA  THR A 109      16.570 -35.420  55.350  1.00 58.20     0.186 C 
ATOM   1008  C   THR A 109      17.622 -34.972  54.324  1.00 55.07     0.253 C 
ATOM   1009  O   THR A 109      18.425 -34.077  54.585  1.00 61.22    -0.270 OA
ATOM   1010  CB  THR A 109      17.219 -35.628  56.725  1.00 51.78     0.140 C 
ATOM   1011  OG1 THR A 109      18.149 -36.713  56.671  1.00 52.58    -0.382 OA
ATOM   1012  CG2 THR A 109      16.169 -35.872  57.815  1.00 46.11     0.034 C 
ATOM   1013  H   THR A 109      16.264 -37.496  55.162  1.00 99.99     0.164 HD
ATOM   1014  HG1 THR A 109      18.603 -36.781  57.560  1.00 99.99     0.210 HD
ATOM   1015  N   SER A 110      17.570 -35.581  53.142  1.00 51.00    -0.335 N 
ATOM   1016  CA  SER A 110      18.440 -35.245  52.007  1.00 50.89     0.189 C 
ATOM   1017  C   SER A 110      17.659 -35.346  50.682  1.00 45.74     0.257 C 
ATOM   1018  O   SER A 110      16.728 -36.152  50.590  1.00 42.20    -0.270 OA
ATOM   1019  CB  SER A 110      19.691 -36.134  52.012  1.00 45.77     0.169 C 
ATOM   1020  OG  SER A 110      19.343 -37.519  52.012  1.00 45.96    -0.380 OA
ATOM   1021  H   SER A 110      16.951 -36.346  52.959  1.00 99.99     0.164 HD
ATOM   1022  HG  SER A 110      20.185 -38.059  52.017  1.00 99.99     0.211 HD
ATOM   1023  N   PRO A 111      18.010 -34.510  49.691  1.00 44.51    -0.312 N 
ATOM   1024  CA  PRO A 111      17.305 -34.401  48.396  1.00 39.67     0.163 C 
ATOM   1025  C   PRO A 111      16.977 -35.761  47.764  1.00 45.46     0.251 C 
ATOM   1026  O   PRO A 111      17.865 -36.521  47.385  1.00 46.20    -0.271 OA
ATOM   1027  CB  PRO A 111      18.277 -33.617  47.512  1.00 35.63     0.034 C 
ATOM   1028  CG  PRO A 111      18.958 -32.672  48.494  1.00 42.97     0.027 C 
ATOM   1029  CD  PRO A 111      19.126 -33.538  49.739  1.00 40.34     0.105 C 
ATOM   1030  N   THR A 112      15.680 -36.031  47.661  1.00 41.07    -0.336 N 
ATOM   1031  CA  THR A 112      15.152 -37.294  47.107  1.00 39.85     0.187 C 
ATOM   1032  C   THR A 112      14.527 -37.021  45.727  1.00 39.96     0.257 C 
ATOM   1033  O   THR A 112      13.774 -36.054  45.589  1.00 32.73    -0.270 OA
ATOM   1034  CB  THR A 112      14.096 -37.866  48.072  1.00 38.25     0.140 C 
ATOM   1035  OG1 THR A 112      14.684 -38.048  49.359  1.00 42.56    -0.382 OA
ATOM   1036  CG2 THR A 112      13.526 -39.213  47.630  1.00 36.47     0.034 C 
ATOM   1037  H   THR A 112      14.983 -35.454  48.101  1.00 99.99     0.164 HD
ATOM   1038  HG1 THR A 112      15.617 -37.680  49.381  1.00 99.99     0.210 HD
ATOM   1039  N   PRO A 113      14.810 -37.861  44.721  1.00 42.47    -0.312 N 
ATOM   1040  CA  PRO A 113      14.215 -37.740  43.373  1.00 33.41     0.163 C 
ATOM   1041  C   PRO A 113      12.680 -37.753  43.421  1.00 30.49     0.251 C 
ATOM   1042  O   PRO A 113      12.072 -38.519  44.170  1.00 29.75    -0.271 OA
ATOM   1043  CB  PRO A 113      14.770 -38.934  42.591  1.00 31.72     0.034 C 
ATOM   1044  CG  PRO A 113      15.189 -39.926  43.676  1.00 40.75     0.027 C 
ATOM   1045  CD  PRO A 113      15.721 -39.020  44.782  1.00 46.30     0.105 C 
ATOM   1046  N   VAL A 114      12.084 -36.877  42.620  1.00 28.08    -0.338 N 
ATOM   1047  CA  VAL A 114      10.623 -36.657  42.624  1.00 28.49     0.159 C 
ATOM   1048  C   VAL A 114       9.997 -37.256  41.353  1.00 26.63     0.251 C 
ATOM   1049  O   VAL A 114      10.411 -36.964  40.234  1.00 29.38    -0.271 OA
ATOM   1050  CB  VAL A 114      10.315 -35.144  42.720  1.00 29.32     0.029 C 
ATOM   1051  CG1 VAL A 114       8.810 -34.849  42.756  1.00 20.87     0.002 C 
ATOM   1052  CG2 VAL A 114      10.958 -34.502  43.953  1.00 27.84     0.002 C 
ATOM   1053  H   VAL A 114      12.592 -36.302  41.965  1.00 99.99     0.164 HD
ATOM   1054  N   LEU A 115       8.911 -37.987  41.567  1.00 28.70    -0.338 N 
ATOM   1055  CA  LEU A 115       8.007 -38.430  40.493  1.00 25.93     0.159 C 
ATOM   1056  C   LEU A 115       6.690 -37.654  40.599  1.00 26.36     0.251 C 
ATOM   1057  O   LEU A 115       6.098 -37.545  41.673  1.00 24.66    -0.271 OA
ATOM   1058  CB  LEU A 115       7.720 -39.926  40.637  1.00 24.33     0.032 C 
ATOM   1059  CG  LEU A 115       8.799 -40.835  40.048  1.00 27.85     0.002 C 
ATOM   1060  CD1 LEU A 115       8.678 -42.228  40.667  1.00 32.07     0.000 C 
ATOM   1061  CD2 LEU A 115       8.615 -40.946  38.531  1.00 30.14     0.000 C 
ATOM   1062  H   LEU A 115       8.650 -38.273  42.497  1.00 99.99     0.164 HD
ATOM   1063  N   VAL A 116       6.281 -37.067  39.482  1.00 18.56    -0.338 N 
ATOM   1064  CA  VAL A 116       5.002 -36.333  39.415  1.00 22.75     0.159 C 
ATOM   1065  C   VAL A 116       4.041 -37.065  38.468  1.00 22.84     0.251 C 
ATOM   1066  O   VAL A 116       4.306 -37.199  37.273  1.00 22.85    -0.271 OA
ATOM   1067  CB  VAL A 116       5.200 -34.868  38.980  1.00 20.98     0.029 C 
ATOM   1068  CG1 VAL A 116       3.879 -34.097  39.048  1.00 17.02     0.002 C 
ATOM   1069  CG2 VAL A 116       6.222 -34.134  39.853  1.00 21.88     0.002 C 
ATOM   1070  H   VAL A 116       6.882 -36.983  38.677  1.00 99.99     0.164 HD
ATOM   1071  N   TRP A 117       2.927 -37.504  39.039  1.00 21.82    -0.337 N 
ATOM   1072  CA  TRP A 117       1.873 -38.206  38.287  1.00 22.55     0.164 C 
ATOM   1073  C   TRP A 117       0.803 -37.244  37.750  1.00 21.27     0.251 C 
ATOM   1074  O   TRP A 117       0.200 -36.463  38.491  1.00 20.97    -0.271 OA
ATOM   1075  CB  TRP A 117       1.251 -39.298  39.166  1.00 20.20     0.059 C 
ATOM   1076  CG  TRP A 117       0.097 -40.023  38.461  1.00 24.63    -0.016 A 
ATOM   1077  CD1 TRP A 117      -1.192 -39.881  38.751  1.00 22.18     0.097 A 
ATOM   1078  CD2 TRP A 117       0.191 -40.935  37.423  1.00 21.67    -0.001 A 
ATOM   1079  NE1 TRP A 117      -1.916 -40.663  37.949  1.00 19.48    -0.365 N 
ATOM   1080  CE2 TRP A 117      -1.107 -41.321  37.124  1.00 21.48     0.042 A 
ATOM   1081  CE3 TRP A 117       1.260 -41.469  36.720  1.00 22.53     0.014 A 
ATOM   1082  CZ2 TRP A 117      -1.333 -42.253  36.118  1.00 21.31     0.030 A 
ATOM   1083  CZ3 TRP A 117       1.036 -42.373  35.691  1.00 20.30     0.001 A 
ATOM   1084  CH2 TRP A 117      -0.265 -42.763  35.392  1.00 19.23     0.002 A 
ATOM   1085  H   TRP A 117       2.734 -37.324  40.012  1.00 99.99     0.164 HD
ATOM   1086  HE1 TRP A 117      -2.912 -40.752  37.981  1.00 99.99     0.165 HD
ATOM   1087  N   ILE A 118       0.530 -37.405  36.459  1.00 20.06    -0.338 N 
ATOM   1088  CA  ILE A 118      -0.587 -36.714  35.781  1.00 19.74     0.159 C 
ATOM   1089  C   ILE A 118      -1.546 -37.795  35.255  1.00 20.69     0.251 C 
ATOM   1090  O   ILE A 118      -1.215 -38.549  34.339  1.00 22.31    -0.271 OA
ATOM   1091  CB  ILE A 118      -0.114 -35.790  34.636  1.00 17.47     0.029 C 
ATOM   1092  CG1 ILE A 118       0.945 -34.782  35.123  1.00 25.61     0.002 C 
ATOM   1093  CG2 ILE A 118      -1.327 -35.057  34.033  1.00 15.42     0.002 C 
ATOM   1094  CD  ILE A 118       1.598 -33.937  34.018  1.00 19.12     0.000 C 
ATOM   1095  H   ILE A 118       1.111 -37.984  35.876  1.00 99.99     0.164 HD
ATOM   1096  N   TYR A 119      -2.719 -37.890  35.876  1.00 17.61    -0.337 N 
ATOM   1097  CA  TYR A 119      -3.736 -38.871  35.440  1.00 18.62     0.164 C 
ATOM   1098  C   TYR A 119      -4.264 -38.607  34.021  1.00 20.26     0.251 C 
ATOM   1099  O   TYR A 119      -4.265 -37.473  33.538  1.00 18.75    -0.271 OA
ATOM   1100  CB  TYR A 119      -4.912 -38.975  36.421  1.00 18.16     0.056 C 
ATOM   1101  CG  TYR A 119      -5.655 -37.660  36.667  1.00 21.50    -0.044 A 
ATOM   1102  CD1 TYR A 119      -6.561 -37.156  35.742  1.00 18.60     0.011 A 
ATOM   1103  CD2 TYR A 119      -5.455 -36.999  37.866  1.00 17.24     0.011 A 
ATOM   1104  CE1 TYR A 119      -7.263 -35.988  36.012  1.00 15.59     0.037 A 
ATOM   1105  CE2 TYR A 119      -6.145 -35.829  38.140  1.00 19.43     0.037 A 
ATOM   1106  CZ  TYR A 119      -7.046 -35.320  37.211  1.00 21.42     0.065 A 
ATOM   1107  OH  TYR A 119      -7.669 -34.147  37.477  1.00 18.69    -0.361 OA
ATOM   1108  H   TYR A 119      -2.970 -37.300  36.644  1.00 99.99     0.164 HD
ATOM   1109  HH  TYR A 119      -7.485 -33.900  38.424  1.00 99.99     0.217 HD
ATOM   1110  N   GLY A 120      -4.722 -39.699  33.400  1.00 21.49    -0.336 N 
ATOM   1111  CA  GLY A 120      -5.460 -39.624  32.129  1.00 19.47     0.189 C 
ATOM   1112  C   GLY A 120      -6.972 -39.597  32.381  1.00 22.29     0.253 C 
ATOM   1113  O   GLY A 120      -7.433 -39.438  33.507  1.00 21.22    -0.270 OA
ATOM   1114  H   GLY A 120      -4.653 -40.630  33.775  1.00 99.99     0.164 HD
ATOM   1115  N   GLY A 121      -7.690 -39.993  31.329  1.00 21.32    -0.336 N 
ATOM   1116  CA  GLY A 121      -9.165 -39.928  31.309  1.00 17.84     0.189 C 
ATOM   1117  C   GLY A 121      -9.687 -39.006  30.199  1.00 20.78     0.253 C 
ATOM   1118  O   GLY A 121     -10.592 -38.206  30.431  1.00 21.02    -0.270 OA
ATOM   1119  H   GLY A 121      -7.279 -40.427  30.524  1.00 99.99     0.164 HD
ATOM   1120  N   GLY A 122      -8.948 -39.015  29.077  1.00 21.45    -0.336 N 
ATOM   1121  CA  GLY A 122      -9.280 -38.289  27.838  1.00 21.75     0.189 C 
ATOM   1122  C   GLY A 122      -9.498 -36.776  27.975  1.00 19.32     0.253 C 
ATOM   1123  O   GLY A 122     -10.204 -36.211  27.150  1.00 20.07    -0.270 OA
ATOM   1124  H   GLY A 122      -8.114 -39.560  28.969  1.00 99.99     0.164 HD
ATOM   1125  N   PHE A 123      -8.906 -36.147  28.995  1.00 19.52    -0.337 N 
ATOM   1126  CA  PHE A 123      -9.121 -34.717  29.323  1.00 21.64     0.164 C 
ATOM   1127  C   PHE A 123     -10.564 -34.367  29.728  1.00 21.47     0.251 C 
ATOM   1128  O   PHE A 123     -10.862 -33.206  29.999  1.00 21.65    -0.271 OA
ATOM   1129  CB  PHE A 123      -8.713 -33.780  28.173  1.00 19.28     0.056 C 
ATOM   1130  CG  PHE A 123      -7.224 -33.856  27.857  1.00 22.10    -0.044 A 
ATOM   1131  CD1 PHE A 123      -6.326 -33.319  28.764  1.00 18.30     0.008 A 
ATOM   1132  CD2 PHE A 123      -6.779 -34.408  26.662  1.00 19.91     0.008 A 
ATOM   1133  CE1 PHE A 123      -4.968 -33.338  28.482  1.00 24.91     0.001 A 
ATOM   1134  CE2 PHE A 123      -5.416 -34.428  26.380  1.00 19.95     0.001 A 
ATOM   1135  CZ  PHE A 123      -4.512 -33.895  27.293  1.00 19.79     0.000 A 
ATOM   1136  H   PHE A 123      -8.288 -36.613  29.627  1.00 99.99     0.164 HD
ATOM   1137  N   TYR A 124     -11.404 -35.380  29.926  1.00 18.10    -0.337 N 
ATOM   1138  CA  TYR A 124     -12.798 -35.172  30.365  1.00 21.68     0.164 C 
ATOM   1139  C   TYR A 124     -13.047 -35.697  31.789  1.00 22.16     0.251 C 
ATOM   1140  O   TYR A 124     -14.102 -35.443  32.365  1.00 25.93    -0.271 OA
ATOM   1141  CB  TYR A 124     -13.803 -35.782  29.376  1.00 19.93     0.056 C 
ATOM   1142  CG  TYR A 124     -13.869 -37.313  29.388  1.00 18.22    -0.044 A 
ATOM   1143  CD1 TYR A 124     -14.671 -37.965  30.316  1.00 21.15     0.011 A 
ATOM   1144  CD2 TYR A 124     -13.100 -38.044  28.497  1.00 21.37     0.011 A 
ATOM   1145  CE1 TYR A 124     -14.686 -39.353  30.372  1.00 18.91     0.037 A 
ATOM   1146  CE2 TYR A 124     -13.119 -39.433  28.543  1.00 20.86     0.037 A 
ATOM   1147  CZ  TYR A 124     -13.915 -40.084  29.478  1.00 20.72     0.065 A 
ATOM   1148  OH  TYR A 124     -13.967 -41.441  29.505  1.00 25.00    -0.361 OA
ATOM   1149  H   TYR A 124     -11.134 -36.335  29.794  1.00 99.99     0.164 HD
ATOM   1150  HH  TYR A 124     -13.359 -41.810  28.807  1.00 99.99     0.217 HD
ATOM   1151  N   SER A 125     -12.124 -36.524  32.275  1.00 19.62    -0.336 N 
ATOM   1152  CA  SER A 125     -12.257 -37.187  33.585  1.00 21.00     0.189 C 
ATOM   1153  C   SER A 125     -10.897 -37.493  34.225  1.00 19.97     0.254 C 
ATOM   1154  O   SER A 125      -9.849 -37.313  33.601  1.00 22.76    -0.270 OA
ATOM   1155  CB  SER A 125     -13.042 -38.493  33.400  1.00 20.59     0.169 C 
ATOM   1156  OG  SER A 125     -12.304 -39.400  32.572  1.00 19.56    -0.380 OA
ATOM   1157  H   SER A 125     -11.332 -36.818  31.739  1.00 99.99     0.164 HD
ATOM   1158  HG  SER A 125     -11.437 -38.975  32.305  1.00 99.99     0.211 HD
ATOM   1159  N   GLY A 126     -10.994 -38.070  35.425  1.00 18.24    -0.336 N 
ATOM   1160  CA  GLY A 126      -9.827 -38.531  36.191  1.00 19.93     0.189 C 
ATOM   1161  C   GLY A 126      -9.742 -37.762  37.510  1.00 20.03     0.253 C 
ATOM   1162  O   GLY A 126     -10.435 -36.771  37.731  1.00 21.13    -0.270 OA
ATOM   1163  H   GLY A 126     -11.875 -38.156  35.920  1.00 99.99     0.164 HD
ATOM   1164  N   ALA A 127      -8.938 -38.307  38.409  1.00 21.21    -0.337 N 
ATOM   1165  CA  ALA A 127      -8.700 -37.717  39.737  1.00 24.49     0.159 C 
ATOM   1166  C   ALA A 127      -7.437 -38.342  40.323  1.00 24.63     0.251 C 
ATOM   1167  O   ALA A 127      -7.118 -39.497  40.039  1.00 23.57    -0.271 OA
ATOM   1168  CB  ALA A 127      -9.874 -38.015  40.675  1.00 20.04     0.034 C 
ATOM   1169  H   ALA A 127      -8.430 -39.148  38.228  1.00 99.99     0.164 HD
ATOM   1170  N   SER A 128      -6.736 -37.559  41.130  1.00 23.24    -0.336 N 
ATOM   1171  CA  SER A 128      -5.533 -38.037  41.838  1.00 20.64     0.189 C 
ATOM   1172  C   SER A 128      -5.875 -38.990  42.995  1.00 24.81     0.254 C 
ATOM   1173  O   SER A 128      -5.022 -39.759  43.431  1.00 21.61    -0.270 OA
ATOM   1174  CB  SER A 128      -4.693 -36.864  42.349  1.00 25.61     0.169 C 
ATOM   1175  OG  SER A 128      -5.409 -36.109  43.333  1.00 28.47    -0.380 OA
ATOM   1176  H   SER A 128      -7.025 -36.624  41.379  1.00 99.99     0.164 HD
ATOM   1177  HG  SER A 128      -4.903 -35.260  43.513  1.00 99.99     0.211 HD
ATOM   1178  N   SER A 129      -7.136 -38.963  43.425  1.00 20.56    -0.335 N 
ATOM   1179  CA  SER A 129      -7.643 -39.770  44.550  1.00 23.61     0.189 C 
ATOM   1180  C   SER A 129      -8.012 -41.221  44.218  1.00 26.44     0.253 C 
ATOM   1181  O   SER A 129      -8.321 -41.997  45.123  1.00 24.53    -0.270 OA
ATOM   1182  CB  SER A 129      -8.853 -39.080  45.180  1.00 21.54     0.169 C 
ATOM   1183  OG  SER A 129      -9.823 -38.739  44.188  1.00 22.74    -0.380 OA
ATOM   1184  H   SER A 129      -7.840 -38.387  43.007  1.00 99.99     0.164 HD
ATOM   1185  HG  SER A 129     -10.653 -38.462  44.682  1.00 99.99     0.211 HD
ATOM   1186  N   LEU A 130      -7.918 -41.601  42.943  1.00 24.76    -0.337 N 
ATOM   1187  CA  LEU A 130      -8.282 -42.966  42.520  1.00 24.77     0.159 C 
ATOM   1188  C   LEU A 130      -7.363 -43.996  43.186  1.00 25.28     0.251 C 
ATOM   1189  O   LEU A 130      -6.153 -43.797  43.288  1.00 25.31    -0.271 OA
ATOM   1190  CB  LEU A 130      -8.261 -43.122  40.990  1.00 22.42     0.032 C 
ATOM   1191  CG  LEU A 130      -9.242 -42.211  40.229  1.00 28.16     0.002 C 
ATOM   1192  CD1 LEU A 130      -9.303 -42.639  38.761  1.00 19.46     0.000 C 
ATOM   1193  CD2 LEU A 130     -10.655 -42.197  40.826  1.00 24.15     0.000 C 
ATOM   1194  H   LEU A 130      -7.480 -41.033  42.249  1.00 99.99     0.164 HD
ATOM   1195  N   ASP A 131      -7.956 -45.132  43.546  1.00 20.78    -0.337 N 
ATOM   1196  CA  ASP A 131      -7.234 -46.236  44.218  1.00 24.01     0.170 C 
ATOM   1197  C   ASP A 131      -6.000 -46.715  43.445  1.00 25.55     0.251 C 
ATOM   1198  O   ASP A 131      -4.932 -46.912  44.019  1.00 26.37    -0.271 OA
ATOM   1199  CB  ASP A 131      -8.162 -47.437  44.411  1.00 22.32     0.129 C 
ATOM   1200  CG  ASP A 131      -9.078 -47.333  45.632  1.00 32.16     0.188 C 
ATOM   1201  OD1 ASP A 131      -9.254 -46.208  46.151  1.00 27.06    -0.647 OA
ATOM   1202  OD2 ASP A 131      -9.654 -48.390  45.959  1.00 37.49    -0.647 OA
ATOM   1203  H   ASP A 131      -8.939 -45.264  43.419  1.00 99.99     0.164 HD
ATOM   1204  N   VAL A 132      -6.161 -46.790  42.127  1.00 23.20    -0.338 N 
ATOM   1205  CA  VAL A 132      -5.088 -47.236  41.221  1.00 23.96     0.159 C 
ATOM   1206  C   VAL A 132      -3.867 -46.289  41.176  1.00 22.91     0.251 C 
ATOM   1207  O   VAL A 132      -2.797 -46.700  40.731  1.00 23.80    -0.271 OA
ATOM   1208  CB  VAL A 132      -5.703 -47.572  39.849  1.00 27.08     0.029 C 
ATOM   1209  CG1 VAL A 132      -6.175 -46.346  39.060  1.00 26.96     0.002 C 
ATOM   1210  CG2 VAL A 132      -4.773 -48.453  39.017  1.00 30.55     0.002 C 
ATOM   1211  H   VAL A 132      -7.029 -46.570  41.683  1.00 99.99     0.164 HD
ATOM   1212  N   TYR A 133      -4.032 -45.057  41.662  1.00 21.79    -0.337 N 
ATOM   1213  CA  TYR A 133      -2.940 -44.061  41.689  1.00 24.06     0.164 C 
ATOM   1214  C   TYR A 133      -2.337 -43.842  43.085  1.00 26.48     0.251 C 
ATOM   1215  O   TYR A 133      -1.603 -42.878  43.304  1.00 22.34    -0.271 OA
ATOM   1216  CB  TYR A 133      -3.439 -42.706  41.169  1.00 16.41     0.056 C 
ATOM   1217  CG  TYR A 133      -4.078 -42.727  39.780  1.00 25.76    -0.044 A 
ATOM   1218  CD1 TYR A 133      -3.738 -43.683  38.831  1.00 18.04     0.011 A 
ATOM   1219  CD2 TYR A 133      -5.052 -41.785  39.499  1.00 19.49     0.011 A 
ATOM   1220  CE1 TYR A 133      -4.385 -43.699  37.604  1.00 22.10     0.037 A 
ATOM   1221  CE2 TYR A 133      -5.705 -41.800  38.272  1.00 19.55     0.037 A 
ATOM   1222  CZ  TYR A 133      -5.360 -42.753  37.324  1.00 24.09     0.065 A 
ATOM   1223  OH  TYR A 133      -5.925 -42.735  36.089  1.00 17.97    -0.361 OA
ATOM   1224  H   TYR A 133      -4.896 -44.736  42.059  1.00 99.99     0.164 HD
ATOM   1225  HH  TYR A 133      -6.638 -42.034  36.064  1.00 99.99     0.217 HD
ATOM   1226  N   ASP A 134      -2.601 -44.766  44.011  1.00 23.28    -0.337 N 
ATOM   1227  CA  ASP A 134      -2.058 -44.676  45.377  1.00 23.73     0.170 C 
ATOM   1228  C   ASP A 134      -0.518 -44.703  45.341  1.00 23.54     0.252 C 
ATOM   1229  O   ASP A 134       0.081 -45.742  45.068  1.00 21.34    -0.271 OA
ATOM   1230  CB  ASP A 134      -2.601 -45.838  46.215  1.00 25.23     0.129 C 
ATOM   1231  CG  ASP A 134      -2.298 -45.704  47.711  1.00 33.25     0.188 C 
ATOM   1232  OD1 ASP A 134      -1.465 -44.846  48.094  1.00 30.91    -0.647 OA
ATOM   1233  OD2 ASP A 134      -2.879 -46.512  48.457  1.00 35.15    -0.647 OA
ATOM   1234  H   ASP A 134      -3.195 -45.552  43.832  1.00 99.99     0.164 HD
ATOM   1235  N   GLY A 135       0.072 -43.599  45.816  1.00 22.67    -0.336 N 
ATOM   1236  CA  GLY A 135       1.533 -43.398  45.775  1.00 26.18     0.189 C 
ATOM   1237  C   GLY A 135       2.324 -44.158  46.853  1.00 31.25     0.253 C 
ATOM   1238  O   GLY A 135       3.542 -44.290  46.736  1.00 29.18    -0.270 OA
ATOM   1239  H   GLY A 135      -0.417 -42.843  46.269  1.00 99.99     0.164 HD
ATOM   1240  N   ARG A 136       1.636 -44.703  47.859  1.00 26.26    -0.337 N 
ATOM   1241  CA  ARG A 136       2.319 -45.276  49.039  1.00 28.24     0.159 C 
ATOM   1242  C   ARG A 136       3.355 -46.382  48.746  1.00 28.73     0.251 C 
ATOM   1243  O   ARG A 136       4.408 -46.417  49.380  1.00 29.29    -0.271 OA
ATOM   1244  CB  ARG A 136       1.314 -45.748  50.097  1.00 27.22     0.034 C 
ATOM   1245  CG  ARG A 136       0.713 -47.130  49.805  1.00 27.24     0.027 C 
ATOM   1246  CD  ARG A 136      -0.199 -47.591  50.928  1.00 29.02     0.116 C 
ATOM   1247  NE  ARG A 136      -1.382 -46.724  50.903  1.00 24.65    -0.212 N 
ATOM   1248  CZ  ARG A 136      -2.258 -46.575  51.886  1.00 33.82     0.666 C 
ATOM   1249  NH1 ARG A 136      -2.081 -47.187  53.045  1.00 25.93    -0.235 N 
ATOM   1250  NH2 ARG A 136      -3.331 -45.823  51.701  1.00 25.70    -0.235 N 
ATOM   1251  H   ARG A 136       0.637 -44.655  47.916  1.00 99.99     0.164 HD
ATOM   1252  HE  ARG A 136      -1.516 -46.208  50.061  1.00 99.99     0.178 HD
ATOM   1253 1HH1 ARG A 136      -2.733 -47.091  53.789  1.00 99.99     0.174 HD
ATOM   1254 2HH1 ARG A 136      -1.249 -47.741  53.161  1.00 99.99     0.174 HD
ATOM   1255 1HH2 ARG A 136      -3.988 -45.721  52.442  1.00 99.99     0.174 HD
ATOM   1256 2HH2 ARG A 136      -3.483 -45.378  50.821  1.00 99.99     0.174 HD
ATOM   1257  N   PHE A 137       3.054 -47.262  47.786  1.00 25.48    -0.337 N 
ATOM   1258  CA  PHE A 137       3.921 -48.424  47.493  1.00 22.79     0.164 C 
ATOM   1259  C   PHE A 137       5.220 -48.059  46.764  1.00 30.12     0.251 C 
ATOM   1260  O   PHE A 137       6.281 -48.565  47.123  1.00 26.81    -0.271 OA
ATOM   1261  CB  PHE A 137       3.185 -49.506  46.697  1.00 24.61     0.056 C 
ATOM   1262  CG  PHE A 137       1.878 -49.933  47.364  1.00 28.63    -0.044 A 
ATOM   1263  CD1 PHE A 137       0.683 -49.450  46.850  1.00 22.95     0.008 A 
ATOM   1264  CD2 PHE A 137       1.880 -50.747  48.489  1.00 29.02     0.008 A 
ATOM   1265  CE1 PHE A 137      -0.519 -49.790  47.457  1.00 29.01     0.001 A 
ATOM   1266  CE2 PHE A 137       0.677 -51.081  49.101  1.00 27.77     0.001 A 
ATOM   1267  CZ  PHE A 137      -0.522 -50.602  48.585  1.00 23.62     0.000 A 
ATOM   1268  H   PHE A 137       2.175 -47.257  47.309  1.00 99.99     0.164 HD
ATOM   1269  N   LEU A 138       5.131 -47.097  45.845  1.00 29.14    -0.338 N 
ATOM   1270  CA  LEU A 138       6.297 -46.609  45.080  1.00 27.70     0.159 C 
ATOM   1271  C   LEU A 138       7.280 -45.852  45.977  1.00 24.34     0.251 C 
ATOM   1272  O   LEU A 138       8.485 -46.090  45.948  1.00 23.16    -0.271 OA
ATOM   1273  CB  LEU A 138       5.843 -45.655  43.973  1.00 22.29     0.032 C 
ATOM   1274  CG  LEU A 138       5.896 -46.260  42.568  1.00 28.58     0.002 C 
ATOM   1275  CD1 LEU A 138       5.152 -45.328  41.611  1.00 30.97     0.000 C 
ATOM   1276  CD2 LEU A 138       7.343 -46.423  42.086  1.00 26.56     0.000 C 
ATOM   1277  H   LEU A 138       4.293 -46.570  45.711  1.00 99.99     0.164 HD
ATOM   1278  N   VAL A 139       6.705 -45.061  46.877  1.00 21.58    -0.338 N 
ATOM   1279  CA  VAL A 139       7.491 -44.242  47.811  1.00 25.63     0.159 C 
ATOM   1280  C   VAL A 139       8.239 -45.149  48.797  1.00 28.74     0.251 C 
ATOM   1281  O   VAL A 139       9.449 -45.012  48.948  1.00 29.24    -0.271 OA
ATOM   1282  CB  VAL A 139       6.558 -43.235  48.493  1.00 32.22     0.029 C 
ATOM   1283  CG1 VAL A 139       7.252 -42.508  49.635  1.00 28.29     0.002 C 
ATOM   1284  CG2 VAL A 139       6.133 -42.172  47.484  1.00 27.28     0.002 C 
ATOM   1285  H   VAL A 139       5.715 -45.028  47.019  1.00 99.99     0.164 HD
ATOM   1286  N   GLN A 140       7.524 -46.112  49.376  1.00 31.83    -0.338 N 
ATOM   1287  CA  GLN A 140       8.145 -47.070  50.306  1.00 29.83     0.160 C 
ATOM   1288  C   GLN A 140       9.233 -47.910  49.614  1.00 29.82     0.251 C 
ATOM   1289  O   GLN A 140      10.391 -47.865  50.023  1.00 32.02    -0.271 OA
ATOM   1290  CB  GLN A 140       7.067 -47.959  50.938  1.00 30.02     0.042 C 
ATOM   1291  CG  GLN A 140       7.573 -48.683  52.194  1.00 29.43     0.090 C 
ATOM   1292  CD  GLN A 140       8.535 -49.837  51.890  1.00 33.84     0.227 C 
ATOM   1293  OE1 GLN A 140       8.308 -50.669  51.024  1.00 33.49    -0.273 OA
ATOM   1294  NE2 GLN A 140       9.582 -49.938  52.675  1.00 30.37    -0.369 N 
ATOM   1295  H   GLN A 140       6.525 -46.157  49.312  1.00 99.99     0.164 HD
ATOM   1296 1HE2 GLN A 140      10.210 -50.696  52.522  1.00 99.99     0.159 HD
ATOM   1297 2HE2 GLN A 140       9.717 -49.308  53.434  1.00 99.99     0.159 HD
ATOM   1298  N   ALA A 141       8.873 -48.546  48.501  1.00 29.27    -0.338 N 
ATOM   1299  CA  ALA A 141       9.764 -49.507  47.824  1.00 30.81     0.159 C 
ATOM   1300  C   ALA A 141      10.987 -48.892  47.133  1.00 30.50     0.251 C 
ATOM   1301  O   ALA A 141      12.052 -49.503  47.079  1.00 30.33    -0.271 OA
ATOM   1302  CB  ALA A 141       8.970 -50.329  46.810  1.00 29.65     0.034 C 
ATOM   1303  H   ALA A 141       7.963 -48.446  48.088  1.00 99.99     0.164 HD
ATOM   1304  N   GLU A 142      10.819 -47.681  46.617  1.00 26.21    -0.338 N 
ATOM   1305  CA  GLU A 142      11.844 -47.064  45.761  1.00 25.36     0.160 C 
ATOM   1306  C   GLU A 142      12.437 -45.777  46.336  1.00 28.97     0.251 C 
ATOM   1307  O   GLU A 142      13.339 -45.197  45.741  1.00 24.98    -0.271 OA
ATOM   1308  CB  GLU A 142      11.285 -46.858  44.351  1.00 25.20     0.043 C 
ATOM   1309  CG  GLU A 142      11.098 -48.195  43.620  1.00 27.04     0.100 C 
ATOM   1310  CD  GLU A 142      12.389 -49.016  43.504  1.00 31.40     0.185 C 
ATOM   1311  OE1 GLU A 142      13.474 -48.417  43.333  1.00 32.05    -0.647 OA
ATOM   1312  OE2 GLU A 142      12.251 -50.257  43.524  1.00 32.37    -0.647 OA
ATOM   1313  H   GLU A 142      10.079 -47.067  46.898  1.00 99.99     0.164 HD
ATOM   1314  N   ARG A 143      11.885 -45.341  47.468  1.00 31.35    -0.338 N 
ATOM   1315  CA  ARG A 143      12.366 -44.178  48.234  1.00 31.83     0.159 C 
ATOM   1316  C   ARG A 143      12.480 -42.906  47.384  1.00 29.37     0.251 C 
ATOM   1317  O   ARG A 143      13.532 -42.284  47.252  1.00 35.35    -0.271 OA
ATOM   1318  CB  ARG A 143      13.661 -44.517  48.978  1.00 28.58     0.034 C 
ATOM   1319  CG  ARG A 143      13.407 -45.577  50.050  1.00 35.03     0.027 C 
ATOM   1320  CD  ARG A 143      14.612 -45.714  50.983  1.00 38.75     0.116 C 
ATOM   1321  NE  ARG A 143      14.751 -44.513  51.833  1.00 46.42    -0.212 N 
ATOM   1322  CZ  ARG A 143      14.061 -44.247  52.948  1.00 45.47     0.666 C 
ATOM   1323  NH1 ARG A 143      13.138 -45.085  53.404  1.00 32.13    -0.235 N 
ATOM   1324  NH2 ARG A 143      14.289 -43.134  53.632  1.00 46.82    -0.235 N 
ATOM   1325  H   ARG A 143      11.103 -45.790  47.900  1.00 99.99     0.164 HD
ATOM   1326  HE  ARG A 143      15.406 -43.838  51.499  1.00 99.99     0.178 HD
ATOM   1327 1HH1 ARG A 143      12.632 -44.889  54.240  1.00 99.99     0.174 HD
ATOM   1328 2HH1 ARG A 143      12.955 -45.912  52.874  1.00 99.99     0.174 HD
ATOM   1329 1HH2 ARG A 143      13.771 -42.952  54.465  1.00 99.99     0.174 HD
ATOM   1330 2HH2 ARG A 143      14.963 -42.473  53.309  1.00 99.99     0.174 HD
ATOM   1331  N   THR A 144      11.370 -42.621  46.722  1.00 32.41    -0.336 N 
ATOM   1332  CA  THR A 144      11.173 -41.384  45.950  1.00 30.30     0.186 C 
ATOM   1333  C   THR A 144      10.153 -40.521  46.697  1.00 27.99     0.253 C 
ATOM   1334  O   THR A 144       9.490 -40.964  47.636  1.00 27.84    -0.270 OA
ATOM   1335  CB  THR A 144      10.593 -41.703  44.566  1.00 35.21     0.140 C 
ATOM   1336  OG1 THR A 144       9.421 -42.516  44.715  1.00 38.23    -0.382 OA
ATOM   1337  CG2 THR A 144      11.627 -42.351  43.640  1.00 33.98     0.034 C 
ATOM   1338  H   THR A 144      10.571 -43.221  46.709  1.00 99.99     0.164 HD
ATOM   1339  HG1 THR A 144       9.040 -42.702  43.812  1.00 99.99     0.210 HD
ATOM   1340  N   VAL A 145      10.093 -39.261  46.297  1.00 23.22    -0.337 N 
ATOM   1341  CA  VAL A 145       8.920 -38.427  46.612  1.00 29.04     0.159 C 
ATOM   1342  C   VAL A 145       7.972 -38.498  45.402  1.00 32.40     0.251 C 
ATOM   1343  O   VAL A 145       8.394 -38.371  44.253  1.00 26.72    -0.271 OA
ATOM   1344  CB  VAL A 145       9.366 -36.996  46.961  1.00 27.45     0.029 C 
ATOM   1345  CG1 VAL A 145       8.183 -36.037  47.138  1.00 28.13     0.002 C 
ATOM   1346  CG2 VAL A 145      10.167 -37.000  48.267  1.00 31.38     0.002 C 
ATOM   1347  H   VAL A 145      10.851 -38.810  45.819  1.00 99.99     0.164 HD
ATOM   1348  N   LEU A 146       6.690 -38.690  45.694  1.00 26.51    -0.338 N 
ATOM   1349  CA  LEU A 146       5.643 -38.778  44.659  1.00 26.15     0.159 C 
ATOM   1350  C   LEU A 146       4.654 -37.631  44.878  1.00 26.71     0.251 C 
ATOM   1351  O   LEU A 146       4.122 -37.456  45.974  1.00 29.11    -0.271 OA
ATOM   1352  CB  LEU A 146       4.945 -40.145  44.775  1.00 26.19     0.032 C 
ATOM   1353  CG  LEU A 146       3.995 -40.630  43.661  1.00 32.46     0.002 C 
ATOM   1354  CD1 LEU A 146       2.658 -39.891  43.602  1.00 31.30     0.000 C 
ATOM   1355  CD2 LEU A 146       4.667 -40.586  42.293  1.00 28.97     0.000 C 
ATOM   1356  H   LEU A 146       6.369 -38.714  46.645  1.00 99.99     0.164 HD
ATOM   1357  N   VAL A 147       4.417 -36.892  43.804  1.00 25.66    -0.338 N 
ATOM   1358  CA  VAL A 147       3.431 -35.796  43.794  1.00 24.44     0.159 C 
ATOM   1359  C   VAL A 147       2.408 -36.098  42.692  1.00 23.48     0.251 C 
ATOM   1360  O   VAL A 147       2.759 -36.570  41.613  1.00 22.06    -0.271 OA
ATOM   1361  CB  VAL A 147       4.106 -34.434  43.526  1.00 23.14     0.029 C 
ATOM   1362  CG1 VAL A 147       3.097 -33.280  43.584  1.00 18.11     0.002 C 
ATOM   1363  CG2 VAL A 147       5.237 -34.142  44.517  1.00 22.93     0.002 C 
ATOM   1364  H   VAL A 147       4.910 -37.037  42.937  1.00 99.99     0.164 HD
ATOM   1365  N   SER A 148       1.139 -35.920  43.024  1.00 22.93    -0.336 N 
ATOM   1366  CA  SER A 148       0.072 -35.920  42.006  1.00 25.29     0.189 C 
ATOM   1367  C   SER A 148      -0.874 -34.741  42.243  1.00 24.52     0.253 C 
ATOM   1368  O   SER A 148      -1.147 -34.388  43.389  1.00 21.58    -0.270 OA
ATOM   1369  CB  SER A 148      -0.698 -37.244  42.028  1.00 19.94     0.169 C 
ATOM   1370  OG  SER A 148      -1.424 -37.412  43.253  1.00 22.02    -0.380 OA
ATOM   1371  H   SER A 148       0.843 -35.827  43.978  1.00 99.99     0.164 HD
ATOM   1372  HG  SER A 148      -1.839 -38.325  43.234  1.00 99.99     0.211 HD
ATOM   1373  N   MET A 149      -1.421 -34.198  41.163  1.00 18.38    -0.337 N 
ATOM   1374  CA  MET A 149      -2.355 -33.061  41.271  1.00 23.28     0.160 C 
ATOM   1375  C   MET A 149      -3.684 -33.388  40.585  1.00 25.41     0.251 C 
ATOM   1376  O   MET A 149      -3.749 -34.240  39.696  1.00 20.70    -0.271 OA
ATOM   1377  CB  MET A 149      -1.753 -31.767  40.689  1.00 20.59     0.043 C 
ATOM   1378  CG  MET A 149      -1.866 -31.579  39.166  1.00 19.86     0.060 C 
ATOM   1379  SD  MET A 149      -1.052 -32.878  38.168  1.00 23.30    -0.139 SA
ATOM   1380  CE  MET A 149       0.644 -32.435  38.465  1.00 17.15     0.069 C 
ATOM   1381  H   MET A 149      -1.353 -34.617  40.257  1.00 99.99     0.164 HD
ATOM   1382  N   ASN A 150      -4.731 -32.726  41.052  1.00 20.00    -0.337 N 
ATOM   1383  CA  ASN A 150      -5.957 -32.586  40.248  1.00 23.24     0.169 C 
ATOM   1384  C   ASN A 150      -5.843 -31.373  39.320  1.00 24.90     0.251 C 
ATOM   1385  O   ASN A 150      -5.277 -30.344  39.686  1.00 26.11    -0.271 OA
ATOM   1386  CB  ASN A 150      -7.181 -32.437  41.152  1.00 20.18     0.119 C 
ATOM   1387  CG  ASN A 150      -7.690 -33.780  41.681  1.00 28.81     0.230 C 
ATOM   1388  OD1 ASN A 150      -7.128 -34.841  41.463  1.00 25.52    -0.273 OA
ATOM   1389  ND2 ASN A 150      -8.875 -33.766  42.244  1.00 27.97    -0.369 N 
ATOM   1390  H   ASN A 150      -4.733 -32.280  41.954  1.00 99.99     0.164 HD
ATOM   1391 1HD2 ASN A 150      -9.234 -34.619  42.615  1.00 99.99     0.159 HD
ATOM   1392 2HD2 ASN A 150      -9.351 -32.906  42.423  1.00 99.99     0.159 HD
ATOM   1393  N   TYR A 151      -6.348 -31.540  38.105  1.00 20.20    -0.337 N 
ATOM   1394  CA  TYR A 151      -6.430 -30.440  37.134  1.00 19.93     0.164 C 
ATOM   1395  C   TYR A 151      -7.819 -30.473  36.493  1.00 19.16     0.251 C 
ATOM   1396  O   TYR A 151      -8.448 -31.526  36.399  1.00 20.88    -0.271 OA
ATOM   1397  CB  TYR A 151      -5.311 -30.548  36.088  1.00 20.27     0.056 C 
ATOM   1398  CG  TYR A 151      -5.380 -31.814  35.232  1.00 17.59    -0.044 A 
ATOM   1399  CD1 TYR A 151      -4.738 -32.972  35.648  1.00 16.30     0.011 A 
ATOM   1400  CD2 TYR A 151      -6.104 -31.798  34.050  1.00 19.29     0.011 A 
ATOM   1401  CE1 TYR A 151      -4.824 -34.125  34.876  1.00 18.96     0.037 A 
ATOM   1402  CE2 TYR A 151      -6.192 -32.948  33.277  1.00 18.48     0.037 A 
ATOM   1403  CZ  TYR A 151      -5.545 -34.108  33.688  1.00 20.22     0.065 A 
ATOM   1404  OH  TYR A 151      -5.605 -35.210  32.895  1.00 18.68    -0.361 OA
ATOM   1405  H   TYR A 151      -6.806 -32.376  37.789  1.00 99.99     0.164 HD
ATOM   1406  HH  TYR A 151      -5.087 -35.971  33.317  1.00 99.99     0.217 HD
ATOM   1407  N   ARG A 152      -8.317 -29.297  36.143  1.00 19.03    -0.338 N 
ATOM   1408  CA  ARG A 152      -9.644 -29.178  35.514  1.00 21.54     0.159 C 
ATOM   1409  C   ARG A 152      -9.739 -29.946  34.190  1.00 24.15     0.251 C 
ATOM   1410  O   ARG A 152      -8.843 -29.912  33.349  1.00 22.83    -0.271 OA
ATOM   1411  CB  ARG A 152      -9.982 -27.710  35.285  1.00 23.82     0.034 C 
ATOM   1412  CG  ARG A 152     -10.373 -27.013  36.585  1.00 19.56     0.027 C 
ATOM   1413  CD  ARG A 152     -10.564 -25.521  36.331  1.00 22.58     0.116 C 
ATOM   1414  NE  ARG A 152      -9.259 -24.852  36.183  1.00 22.21    -0.212 N 
ATOM   1415  CZ  ARG A 152      -9.082 -23.564  35.895  1.00 23.75     0.666 C 
ATOM   1416  NH1 ARG A 152     -10.119 -22.769  35.689  1.00 24.78    -0.235 N 
ATOM   1417  NH2 ARG A 152      -7.869 -23.036  35.827  1.00 20.31    -0.235 N 
ATOM   1418  H   ARG A 152      -7.822 -28.436  36.275  1.00 99.99     0.164 HD
ATOM   1419  HE  ARG A 152      -8.454 -25.429  36.312  1.00 99.99     0.178 HD
ATOM   1420 1HH1 ARG A 152      -9.970 -21.802  35.475  1.00 99.99     0.174 HD
ATOM   1421 2HH1 ARG A 152     -11.035 -23.158  35.740  1.00 99.99     0.174 HD
ATOM   1422 1HH2 ARG A 152      -7.784 -22.064  35.605  1.00 99.99     0.174 HD
ATOM   1423 2HH2 ARG A 152      -7.053 -23.592  35.995  1.00 99.99     0.174 HD
ATOM   1424  N   VAL A 153     -10.845 -30.666  34.077  1.00 22.48    -0.338 N 
ATOM   1425  CA  VAL A 153     -11.166 -31.480  32.889  1.00 20.45     0.159 C 
ATOM   1426  C   VAL A 153     -12.476 -31.012  32.236  1.00 24.96     0.251 C 
ATOM   1427  O   VAL A 153     -13.148 -30.104  32.736  1.00 21.71    -0.271 OA
ATOM   1428  CB  VAL A 153     -11.204 -32.983  33.232  1.00 25.37     0.029 C 
ATOM   1429  CG1 VAL A 153      -9.807 -33.508  33.576  1.00 19.61     0.002 C 
ATOM   1430  CG2 VAL A 153     -12.193 -33.310  34.358  1.00 17.61     0.002 C 
ATOM   1431  H   VAL A 153     -11.507 -30.746  34.820  1.00 99.99     0.164 HD
ATOM   1432  N   GLY A 154     -12.760 -31.591  31.064  1.00 22.57    -0.336 N 
ATOM   1433  CA  GLY A 154     -13.945 -31.242  30.255  1.00 20.33     0.189 C 
ATOM   1434  C   GLY A 154     -13.940 -29.743  29.921  1.00 25.35     0.253 C 
ATOM   1435  O   GLY A 154     -12.895 -29.089  29.937  1.00 24.22    -0.270 OA
ATOM   1436  H   GLY A 154     -12.145 -32.272  30.625  1.00 99.99     0.164 HD
ATOM   1437  N   ALA A 155     -15.143 -29.177  29.853  1.00 23.33    -0.337 N 
ATOM   1438  CA  ALA A 155     -15.320 -27.742  29.546  1.00 25.46     0.159 C 
ATOM   1439  C   ALA A 155     -14.615 -26.813  30.551  1.00 27.25     0.251 C 
ATOM   1440  O   ALA A 155     -13.952 -25.861  30.146  1.00 25.72    -0.271 OA
ATOM   1441  CB  ALA A 155     -16.808 -27.395  29.479  1.00 26.57     0.034 C 
ATOM   1442  H   ALA A 155     -15.985 -29.683  30.034  1.00 99.99     0.164 HD
ATOM   1443  N   PHE A 156     -14.554 -27.248  31.808  1.00 25.39    -0.337 N 
ATOM   1444  CA  PHE A 156     -13.947 -26.457  32.898  1.00 23.14     0.164 C 
ATOM   1445  C   PHE A 156     -12.437 -26.246  32.713  1.00 24.00     0.251 C 
ATOM   1446  O   PHE A 156     -11.919 -25.191  33.069  1.00 27.09    -0.271 OA
ATOM   1447  CB  PHE A 156     -14.204 -27.117  34.254  1.00 21.78     0.056 C 
ATOM   1448  CG  PHE A 156     -15.694 -27.392  34.453  1.00 24.35    -0.044 A 
ATOM   1449  CD1 PHE A 156     -16.171 -28.669  34.200  1.00 22.82     0.008 A 
ATOM   1450  CD2 PHE A 156     -16.554 -26.363  34.810  1.00 20.78     0.008 A 
ATOM   1451  CE1 PHE A 156     -17.529 -28.925  34.320  1.00 23.46     0.001 A 
ATOM   1452  CE2 PHE A 156     -17.914 -26.621  34.939  1.00 24.75     0.001 A 
ATOM   1453  CZ  PHE A 156     -18.390 -27.903  34.682  1.00 24.97     0.000 A 
ATOM   1454  H   PHE A 156     -14.861 -28.162  32.077  1.00 99.99     0.164 HD
ATOM   1455  N   GLY A 157     -11.777 -27.258  32.132  1.00 22.51    -0.336 N 
ATOM   1456  CA  GLY A 157     -10.334 -27.192  31.842  1.00 20.74     0.189 C 
ATOM   1457  C   GLY A 157      -9.966 -26.772  30.415  1.00 24.31     0.253 C 
ATOM   1458  O   GLY A 157      -8.856 -26.280  30.194  1.00 27.21    -0.270 OA
ATOM   1459  H   GLY A 157     -12.193 -28.156  31.930  1.00 99.99     0.164 HD
ATOM   1460  N   PHE A 158     -10.857 -27.046  29.463  1.00 23.08    -0.337 N 
ATOM   1461  CA  PHE A 158     -10.494 -26.960  28.036  1.00 23.82     0.164 C 
ATOM   1462  C   PHE A 158     -11.507 -26.351  27.056  1.00 26.67     0.251 C 
ATOM   1463  O   PHE A 158     -11.236 -26.330  25.854  1.00 25.88    -0.271 OA
ATOM   1464  CB  PHE A 158     -10.076 -28.350  27.546  1.00 24.72     0.056 C 
ATOM   1465  CG  PHE A 158      -8.883 -28.904  28.324  1.00 23.29    -0.044 A 
ATOM   1466  CD1 PHE A 158      -9.101 -29.801  29.361  1.00 23.35     0.008 A 
ATOM   1467  CD2 PHE A 158      -7.607 -28.429  28.062  1.00 25.46     0.008 A 
ATOM   1468  CE1 PHE A 158      -8.033 -30.235  30.135  1.00 19.80     0.001 A 
ATOM   1469  CE2 PHE A 158      -6.537 -28.859  28.839  1.00 27.06     0.001 A 
ATOM   1470  CZ  PHE A 158      -6.750 -29.762  29.874  1.00 21.72     0.000 A 
ATOM   1471  H   PHE A 158     -11.767 -27.416  29.663  1.00 99.99     0.164 HD
ATOM   1472  N   LEU A 159     -12.596 -25.764  27.555  1.00 27.43    -0.338 N 
ATOM   1473  CA  LEU A 159     -13.501 -25.003  26.671  1.00 24.70     0.159 C 
ATOM   1474  C   LEU A 159     -12.727 -23.761  26.211  1.00 30.82     0.251 C 
ATOM   1475  O   LEU A 159     -12.099 -23.068  27.013  1.00 32.86    -0.271 OA
ATOM   1476  CB  LEU A 159     -14.808 -24.622  27.381  1.00 24.52     0.032 C 
ATOM   1477  CG  LEU A 159     -15.777 -23.846  26.479  1.00 30.30     0.002 C 
ATOM   1478  CD1 LEU A 159     -17.211 -24.309  26.721  1.00 24.74     0.000 C 
ATOM   1479  CD2 LEU A 159     -15.691 -22.343  26.761  1.00 27.05     0.000 C 
ATOM   1480  H   LEU A 159     -12.755 -25.632  28.536  1.00 99.99     0.164 HD
ATOM   1481  N   ALA A 160     -12.736 -23.551  24.903  1.00 30.16    -0.338 N 
ATOM   1482  CA  ALA A 160     -11.930 -22.482  24.300  1.00 32.03     0.159 C 
ATOM   1483  C   ALA A 160     -12.736 -21.697  23.270  1.00 35.94     0.251 C 
ATOM   1484  O   ALA A 160     -13.393 -22.271  22.404  1.00 26.91    -0.271 OA
ATOM   1485  CB  ALA A 160     -10.687 -23.078  23.633  1.00 23.68     0.034 C 
ATOM   1486  H   ALA A 160     -13.387 -23.996  24.287  1.00 99.99     0.164 HD
ATOM   1487  N   LEU A 161     -12.718 -20.386  23.461  1.00 29.61    -0.338 N 
ATOM   1488  CA  LEU A 161     -13.090 -19.433  22.404  1.00 33.91     0.160 C 
ATOM   1489  C   LEU A 161     -11.795 -18.707  22.013  1.00 37.16     0.254 C 
ATOM   1490  O   LEU A 161     -11.416 -17.725  22.654  1.00 40.25    -0.270 OA
ATOM   1491  CB  LEU A 161     -14.168 -18.458  22.886  1.00 30.90     0.032 C 
ATOM   1492  CG  LEU A 161     -15.520 -19.145  23.081  1.00 36.25     0.002 C 
ATOM   1493  CD1 LEU A 161     -16.408 -18.239  23.926  1.00 38.39     0.000 C 
ATOM   1494  CD2 LEU A 161     -16.205 -19.411  21.737  1.00 25.71     0.000 C 
ATOM   1495  H   LEU A 161     -12.414 -19.976  24.328  1.00 99.99     0.164 HD
ATOM   1496  N   PRO A 162     -11.049 -19.277  21.057  1.00 39.19    -0.312 N 
ATOM   1497  CA  PRO A 162      -9.682 -18.830  20.716  1.00 42.68     0.163 C 
ATOM   1498  C   PRO A 162      -9.648 -17.330  20.410  1.00 41.58     0.251 C 
ATOM   1499  O   PRO A 162     -10.512 -16.820  19.698  1.00 40.96    -0.271 OA
ATOM   1500  CB  PRO A 162      -9.320 -19.625  19.464  1.00 38.81     0.034 C 
ATOM   1501  CG  PRO A 162     -10.126 -20.911  19.628  1.00 38.57     0.027 C 
ATOM   1502  CD  PRO A 162     -11.448 -20.417  20.207  1.00 31.70     0.105 C 
ATOM   1503  N   GLY A 163      -8.724 -16.648  21.095  1.00 42.18    -0.336 N 
ATOM   1504  CA  GLY A 163      -8.584 -15.185  20.969  1.00 40.57     0.189 C 
ATOM   1505  C   GLY A 163      -9.236 -14.436  22.141  1.00 44.92     0.253 C 
ATOM   1506  O   GLY A 163      -8.779 -13.357  22.512  1.00 42.80    -0.270 OA
ATOM   1507  H   GLY A 163      -8.089 -17.055  21.763  1.00 99.99     0.164 HD
ATOM   1508  N   SER A 164     -10.280 -15.028  22.726  1.00 42.86    -0.335 N 
ATOM   1509  CA  SER A 164     -11.008 -14.399  23.844  1.00 41.59     0.189 C 
ATOM   1510  C   SER A 164     -10.153 -14.437  25.116  1.00 42.81     0.253 C 
ATOM   1511  O   SER A 164      -9.377 -15.364  25.349  1.00 45.41    -0.270 OA
ATOM   1512  CB  SER A 164     -12.367 -15.069  24.105  1.00 43.22     0.169 C 
ATOM   1513  OG  SER A 164     -12.284 -16.169  25.022  1.00 47.27    -0.380 OA
ATOM   1514  H   SER A 164     -10.516 -15.990  22.567  1.00 99.99     0.164 HD
ATOM   1515  HG  SER A 164     -13.146 -16.675  25.021  1.00 99.99     0.211 HD
ATOM   1516  N   ARG A 165     -10.471 -13.504  26.000  1.00 47.50    -0.337 N 
ATOM   1517  CA  ARG A 165      -9.815 -13.441  27.316  1.00 46.18     0.159 C 
ATOM   1518  C   ARG A 165     -10.599 -14.246  28.359  1.00 41.15     0.251 C 
ATOM   1519  O   ARG A 165     -10.026 -14.802  29.290  1.00 49.63    -0.271 OA
ATOM   1520  CB  ARG A 165      -9.687 -11.991  27.774  1.00 53.87     0.034 C 
ATOM   1521  CG  ARG A 165      -8.808 -11.181  26.816  1.00 66.29     0.027 C 
ATOM   1522  CD  ARG A 165      -8.292  -9.915  27.494  1.00 83.14     0.116 C 
ATOM   1523  NE  ARG A 165      -7.478 -10.303  28.661  1.00102.11    -0.212 N 
ATOM   1524  CZ  ARG A 165      -6.820  -9.473  29.469  1.00102.00     0.666 C 
ATOM   1525  NH1 ARG A 165      -6.835  -8.165  29.256  1.00101.62    -0.235 N 
ATOM   1526  NH2 ARG A 165      -6.153  -9.942  30.515  1.00 92.70    -0.235 N 
ATOM   1527  H   ARG A 165     -11.208 -12.849  25.848  1.00 99.99     0.164 HD
ATOM   1528  HE  ARG A 165      -7.454 -11.282  28.855  1.00 99.99     0.178 HD
ATOM   1529 1HH1 ARG A 165      -6.344  -7.541  29.857  1.00 99.99     0.174 HD
ATOM   1530 2HH1 ARG A 165      -7.343  -7.825  28.467  1.00 99.99     0.174 HD
ATOM   1531 1HH2 ARG A 165      -5.667  -9.306  31.110  1.00 99.99     0.174 HD
ATOM   1532 2HH2 ARG A 165      -6.131 -10.921  30.707  1.00 99.99     0.174 HD
ATOM   1533  N   GLU A 166     -11.910 -14.327  28.142  1.00 45.29    -0.338 N 
ATOM   1534  CA  GLU A 166     -12.841 -14.993  29.070  1.00 43.35     0.160 C 
ATOM   1535  C   GLU A 166     -12.756 -16.530  29.053  1.00 42.67     0.251 C 
ATOM   1536  O   GLU A 166     -13.131 -17.161  30.035  1.00 44.50    -0.271 OA
ATOM   1537  CB  GLU A 166     -14.286 -14.527  28.850  1.00 42.48     0.043 C 
ATOM   1538  CG  GLU A 166     -14.498 -13.015  29.024  1.00 45.32     0.100 C 
ATOM   1539  CD  GLU A 166     -14.275 -12.184  27.751  1.00 58.15     0.185 C 
ATOM   1540  OE1 GLU A 166     -13.897 -12.767  26.703  1.00 51.95    -0.647 OA
ATOM   1541  OE2 GLU A 166     -14.454 -10.954  27.856  1.00 60.65    -0.647 OA
ATOM   1542  H   GLU A 166     -12.327 -13.958  27.312  1.00 99.99     0.164 HD
ATOM   1543  N   ALA A 167     -12.362 -17.111  27.915  1.00 36.54    -0.338 N 
ATOM   1544  CA  ALA A 167     -12.154 -18.569  27.798  1.00 37.49     0.160 C 
ATOM   1545  C   ALA A 167     -11.021 -18.869  26.793  1.00 35.29     0.254 C 
ATOM   1546  O   ALA A 167     -11.277 -19.294  25.660  1.00 37.34    -0.270 OA
ATOM   1547  CB  ALA A 167     -13.473 -19.263  27.430  1.00 36.06     0.034 C 
ATOM   1548  H   ALA A 167     -12.080 -16.584  27.111  1.00 99.99     0.164 HD
ATOM   1549  N   PRO A 168      -9.765 -18.643  27.214  1.00 31.87    -0.312 N 
ATOM   1550  CA  PRO A 168      -8.584 -18.760  26.336  1.00 30.40     0.163 C 
ATOM   1551  C   PRO A 168      -8.226 -20.203  25.936  1.00 32.99     0.251 C 
ATOM   1552  O   PRO A 168      -7.445 -20.411  25.008  1.00 33.75    -0.271 OA
ATOM   1553  CB  PRO A 168      -7.462 -18.087  27.127  1.00 28.22     0.034 C 
ATOM   1554  CG  PRO A 168      -7.817 -18.405  28.580  1.00 29.58     0.027 C 
ATOM   1555  CD  PRO A 168      -9.346 -18.329  28.599  1.00 28.38     0.105 C 
ATOM   1556  N   GLY A 169      -8.774 -21.171  26.688  1.00 34.49    -0.336 N 
ATOM   1557  CA  GLY A 169      -8.482 -22.602  26.499  1.00 28.77     0.189 C 
ATOM   1558  C   GLY A 169      -7.195 -23.002  27.228  1.00 29.61     0.253 C 
ATOM   1559  O   GLY A 169      -6.468 -22.167  27.765  1.00 26.14    -0.270 OA
ATOM   1560  H   GLY A 169      -9.373 -20.992  27.476  1.00 99.99     0.164 HD
ATOM   1561  N   ASN A 170      -7.019 -24.316  27.342  1.00 23.30    -0.337 N 
ATOM   1562  CA  ASN A 170      -5.826 -24.949  27.952  1.00 23.17     0.169 C 
ATOM   1563  C   ASN A 170      -5.609 -24.639  29.446  1.00 20.20     0.251 C 
ATOM   1564  O   ASN A 170      -4.564 -24.994  29.996  1.00 19.47    -0.271 OA
ATOM   1565  CB  ASN A 170      -4.548 -24.563  27.183  1.00 23.14     0.119 C 
ATOM   1566  CG  ASN A 170      -4.561 -25.017  25.723  1.00 28.93     0.230 C 
ATOM   1567  OD1 ASN A 170      -5.189 -25.992  25.344  1.00 29.42    -0.273 OA
ATOM   1568  ND2 ASN A 170      -3.884 -24.280  24.870  1.00 26.40    -0.369 N 
ATOM   1569  H   ASN A 170      -7.690 -24.958  26.970  1.00 99.99     0.164 HD
ATOM   1570 1HD2 ASN A 170      -3.878 -24.577  23.912  1.00 99.99     0.159 HD
ATOM   1571 2HD2 ASN A 170      -3.423 -23.458  25.185  1.00 99.99     0.159 HD
ATOM   1572  N   VAL A 171      -6.657 -24.229  30.158  1.00 23.36    -0.338 N 
ATOM   1573  CA  VAL A 171      -6.495 -23.845  31.580  1.00 25.34     0.159 C 
ATOM   1574  C   VAL A 171      -6.212 -25.049  32.497  1.00 24.82     0.251 C 
ATOM   1575  O   VAL A 171      -5.435 -24.935  33.443  1.00 22.81    -0.271 OA
ATOM   1576  CB  VAL A 171      -7.602 -22.922  32.123  1.00 26.79     0.029 C 
ATOM   1577  CG1 VAL A 171      -7.604 -21.600  31.353  1.00 20.81     0.002 C 
ATOM   1578  CG2 VAL A 171      -8.997 -23.552  32.104  1.00 22.54     0.002 C 
ATOM   1579  H   VAL A 171      -7.603 -24.306  29.839  1.00 99.99     0.164 HD
ATOM   1580  N   GLY A 172      -6.720 -26.227  32.101  1.00 24.47    -0.336 N 
ATOM   1581  CA  GLY A 172      -6.379 -27.519  32.737  1.00 21.32     0.189 C 
ATOM   1582  C   GLY A 172      -4.879 -27.853  32.633  1.00 22.42     0.253 C 
ATOM   1583  O   GLY A 172      -4.267 -28.266  33.617  1.00 25.51    -0.270 OA
ATOM   1584  H   GLY A 172      -7.449 -26.306  31.400  1.00 99.99     0.164 HD
ATOM   1585  N   LEU A 173      -4.282 -27.509  31.489  1.00 21.66    -0.337 N 
ATOM   1586  CA  LEU A 173      -2.821 -27.612  31.284  1.00 20.92     0.159 C 
ATOM   1587  C   LEU A 173      -2.046 -26.622  32.165  1.00 21.56     0.251 C 
ATOM   1588  O   LEU A 173      -1.065 -26.990  32.808  1.00 20.64    -0.271 OA
ATOM   1589  CB  LEU A 173      -2.427 -27.379  29.821  1.00 22.08     0.032 C 
ATOM   1590  CG  LEU A 173      -2.644 -28.585  28.902  1.00 21.24     0.002 C 
ATOM   1591  CD1 LEU A 173      -2.323 -28.163  27.467  1.00 16.67     0.000 C 
ATOM   1592  CD2 LEU A 173      -1.751 -29.767  29.298  1.00 19.26     0.000 C 
ATOM   1593  H   LEU A 173      -4.775 -27.043  30.754  1.00 99.99     0.164 HD
ATOM   1594  N   LEU A 174      -2.608 -25.424  32.328  1.00 18.37    -0.338 N 
ATOM   1595  CA  LEU A 174      -2.040 -24.407  33.233  1.00 23.66     0.159 C 
ATOM   1596  C   LEU A 174      -2.188 -24.790  34.712  1.00 20.11     0.251 C 
ATOM   1597  O   LEU A 174      -1.269 -24.560  35.495  1.00 22.41    -0.271 OA
ATOM   1598  CB  LEU A 174      -2.623 -23.015  32.970  1.00 19.19     0.032 C 
ATOM   1599  CG  LEU A 174      -2.306 -22.443  31.582  1.00 30.59     0.002 C 
ATOM   1600  CD1 LEU A 174      -2.990 -21.083  31.436  1.00 23.97     0.000 C 
ATOM   1601  CD2 LEU A 174      -0.799 -22.289  31.344  1.00 26.40     0.000 C 
ATOM   1602  H   LEU A 174      -3.467 -25.170  31.879  1.00 99.99     0.164 HD
ATOM   1603  N   ASP A 175      -3.234 -25.553  35.035  1.00 24.57    -0.337 N 
ATOM   1604  CA  ASP A 175      -3.399 -26.134  36.385  1.00 19.23     0.170 C 
ATOM   1605  C   ASP A 175      -2.238 -27.082  36.709  1.00 26.36     0.251 C 
ATOM   1606  O   ASP A 175      -1.627 -26.966  37.768  1.00 25.22    -0.271 OA
ATOM   1607  CB  ASP A 175      -4.702 -26.918  36.537  1.00 18.11     0.129 C 
ATOM   1608  CG  ASP A 175      -5.964 -26.070  36.411  1.00 24.05     0.188 C 
ATOM   1609  OD1 ASP A 175      -5.871 -24.842  36.609  1.00 22.04    -0.647 OA
ATOM   1610  OD2 ASP A 175      -7.024 -26.700  36.213  1.00 23.53    -0.647 OA
ATOM   1611  H   ASP A 175      -3.957 -25.759  34.370  1.00 99.99     0.164 HD
ATOM   1612  N   GLN A 176      -1.832 -27.847  35.696  1.00 21.63    -0.337 N 
ATOM   1613  CA  GLN A 176      -0.685 -28.767  35.807  1.00 21.59     0.160 C 
ATOM   1614  C   GLN A 176       0.646 -28.012  35.934  1.00 23.98     0.251 C 
ATOM   1615  O   GLN A 176       1.433 -28.307  36.830  1.00 25.19    -0.271 OA
ATOM   1616  CB  GLN A 176      -0.603 -29.679  34.585  1.00 25.77     0.042 C 
ATOM   1617  CG  GLN A 176      -1.750 -30.685  34.491  1.00 20.49     0.090 C 
ATOM   1618  CD  GLN A 176      -1.745 -31.408  33.141  1.00 23.90     0.227 C 
ATOM   1619  OE1 GLN A 176      -0.791 -31.471  32.389  1.00 21.15    -0.273 OA
ATOM   1620  NE2 GLN A 176      -2.859 -31.999  32.787  1.00 20.77    -0.369 N 
ATOM   1621  H   GLN A 176      -2.230 -27.782  34.778  1.00 99.99     0.164 HD
ATOM   1622 1HE2 GLN A 176      -2.837 -32.396  31.879  1.00 99.99     0.159 HD
ATOM   1623 2HE2 GLN A 176      -3.655 -32.017  33.383  1.00 99.99     0.159 HD
ATOM   1624  N   ARG A 177       0.793 -26.930  35.166  1.00 21.47    -0.338 N 
ATOM   1625  CA  ARG A 177       2.015 -26.105  35.202  1.00 22.37     0.159 C 
ATOM   1626  C   ARG A 177       2.172 -25.414  36.565  1.00 24.90     0.251 C 
ATOM   1627  O   ARG A 177       3.250 -25.459  37.154  1.00 23.90    -0.271 OA
ATOM   1628  CB  ARG A 177       2.004 -25.059  34.087  1.00 24.55     0.034 C 
ATOM   1629  CG  ARG A 177       3.269 -24.195  34.163  1.00 28.12     0.027 C 
ATOM   1630  CD  ARG A 177       3.288 -23.107  33.105  1.00 25.82     0.116 C 
ATOM   1631  NE  ARG A 177       3.435 -23.736  31.785  1.00 31.94    -0.212 N 
ATOM   1632  CZ  ARG A 177       3.223 -23.122  30.629  1.00 32.92     0.666 C 
ATOM   1633  NH1 ARG A 177       2.817 -21.862  30.594  1.00 28.06    -0.235 N 
ATOM   1634  NH2 ARG A 177       3.458 -23.750  29.494  1.00 26.36    -0.235 N 
ATOM   1635  H   ARG A 177       0.058 -26.585  34.578  1.00 99.99     0.164 HD
ATOM   1636  HE  ARG A 177       3.747 -24.690  31.782  1.00 99.99     0.178 HD
ATOM   1637 1HH1 ARG A 177       2.669 -21.384  29.733  1.00 99.99     0.174 HD
ATOM   1638 2HH1 ARG A 177       2.677 -21.402  31.469  1.00 99.99     0.174 HD
ATOM   1639 1HH2 ARG A 177       3.325 -23.265  28.633  1.00 99.99     0.174 HD
ATOM   1640 2HH2 ARG A 177       3.806 -24.687  29.502  1.00 99.99     0.174 HD
ATOM   1641  N   LEU A 178       1.059 -24.907  37.089  1.00 21.03    -0.338 N 
ATOM   1642  CA  LEU A 178       1.050 -24.251  38.405  1.00 24.07     0.159 C 
ATOM   1643  C   LEU A 178       1.439 -25.246  39.506  1.00 23.99     0.251 C 
ATOM   1644  O   LEU A 178       2.303 -24.938  40.321  1.00 26.85    -0.271 OA
ATOM   1645  CB  LEU A 178      -0.309 -23.599  38.685  1.00 22.34     0.032 C 
ATOM   1646  CG  LEU A 178      -0.392 -22.933  40.069  1.00 26.94     0.002 C 
ATOM   1647  CD1 LEU A 178       0.615 -21.792  40.245  1.00 22.05     0.000 C 
ATOM   1648  CD2 LEU A 178      -1.806 -22.411  40.300  1.00 22.20     0.000 C 
ATOM   1649  H   LEU A 178       0.164 -24.993  36.643  1.00 99.99     0.164 HD
ATOM   1650  N   ALA A 179       0.984 -26.492  39.370  1.00 22.50    -0.338 N 
ATOM   1651  CA  ALA A 179       1.372 -27.564  40.305  1.00 24.01     0.159 C 
ATOM   1652  C   ALA A 179       2.863 -27.920  40.186  1.00 22.18     0.251 C 
ATOM   1653  O   ALA A 179       3.543 -28.057  41.201  1.00 24.04    -0.271 OA
ATOM   1654  CB  ALA A 179       0.507 -28.801  40.081  1.00 21.42     0.034 C 
ATOM   1655  H   ALA A 179       0.425 -26.783  38.591  1.00 99.99     0.164 HD
ATOM   1656  N   LEU A 180       3.398 -27.873  38.966  1.00 23.96    -0.338 N 
ATOM   1657  CA  LEU A 180       4.838 -28.101  38.724  1.00 24.42     0.159 C 
ATOM   1658  C   LEU A 180       5.711 -26.969  39.285  1.00 26.59     0.251 C 
ATOM   1659  O   LEU A 180       6.713 -27.229  39.953  1.00 28.51    -0.271 OA
ATOM   1660  CB  LEU A 180       5.133 -28.326  37.237  1.00 24.29     0.032 C 
ATOM   1661  CG  LEU A 180       4.489 -29.586  36.644  1.00 23.58     0.002 C 
ATOM   1662  CD1 LEU A 180       4.875 -29.709  35.169  1.00 23.58     0.000 C 
ATOM   1663  CD2 LEU A 180       4.899 -30.846  37.410  1.00 24.75     0.000 C 
ATOM   1664  H   LEU A 180       2.861 -27.636  38.152  1.00 99.99     0.164 HD
ATOM   1665  N   GLN A 181       5.201 -25.742  39.187  1.00 24.40    -0.338 N 
ATOM   1666  CA  GLN A 181       5.813 -24.563  39.837  1.00 30.04     0.160 C 
ATOM   1667  C   GLN A 181       5.728 -24.652  41.368  1.00 30.06     0.251 C 
ATOM   1668  O   GLN A 181       6.710 -24.377  42.058  1.00 29.04    -0.271 OA
ATOM   1669  CB  GLN A 181       5.140 -23.269  39.385  1.00 25.71     0.042 C 
ATOM   1670  CG  GLN A 181       5.403 -22.967  37.908  1.00 30.87     0.090 C 
ATOM   1671  CD  GLN A 181       4.488 -21.864  37.370  1.00 35.16     0.227 C 
ATOM   1672  OE1 GLN A 181       3.470 -21.490  37.935  1.00 36.01    -0.273 OA
ATOM   1673  NE2 GLN A 181       4.833 -21.346  36.213  1.00 35.85    -0.369 N 
ATOM   1674  H   GLN A 181       4.374 -25.551  38.647  1.00 99.99     0.164 HD
ATOM   1675 1HE2 GLN A 181       4.239 -20.636  35.848  1.00 99.99     0.159 HD
ATOM   1676 2HE2 GLN A 181       5.646 -21.662  35.733  1.00 99.99     0.159 HD
ATOM   1677  N   TRP A 182       4.621 -25.207  41.869  1.00 27.52    -0.337 N 
ATOM   1678  CA  TRP A 182       4.435 -25.450  43.313  1.00 28.59     0.164 C 
ATOM   1679  C   TRP A 182       5.491 -26.453  43.798  1.00 29.75     0.251 C 
ATOM   1680  O   TRP A 182       6.128 -26.217  44.821  1.00 27.53    -0.271 OA
ATOM   1681  CB  TRP A 182       3.033 -25.993  43.620  1.00 19.63     0.059 C 
ATOM   1682  CG  TRP A 182       2.765 -26.105  45.129  1.00 25.81    -0.016 A 
ATOM   1683  CD1 TRP A 182       2.115 -25.203  45.858  1.00 20.03     0.097 A 
ATOM   1684  CD2 TRP A 182       3.092 -27.158  45.972  1.00 21.26    -0.001 A 
ATOM   1685  NE1 TRP A 182       2.016 -25.632  47.118  1.00 25.43    -0.365 N 
ATOM   1686  CE2 TRP A 182       2.608 -26.818  47.229  1.00 22.71     0.042 A 
ATOM   1687  CE3 TRP A 182       3.769 -28.359  45.793  1.00 21.88     0.014 A 
ATOM   1688  CZ2 TRP A 182       2.810 -27.672  48.307  1.00 21.35     0.030 A 
ATOM   1689  CZ3 TRP A 182       3.937 -29.231  46.860  1.00 25.21     0.001 A 
ATOM   1690  CH2 TRP A 182       3.454 -28.888  48.118  1.00 19.84     0.002 A 
ATOM   1691  H   TRP A 182       3.867 -25.522  41.284  1.00 99.99     0.164 HD
ATOM   1692  HE1 TRP A 182       1.565 -25.133  47.860  1.00 99.99     0.165 HD
ATOM   1693  N   VAL A 183       5.788 -27.453  42.968  1.00 30.41    -0.338 N 
ATOM   1694  CA  VAL A 183       6.796 -28.485  43.289  1.00 28.57     0.159 C 
ATOM   1695  C   VAL A 183       8.193 -27.853  43.368  1.00 30.28     0.251 C 
ATOM   1696  O   VAL A 183       8.877 -28.023  44.376  1.00 32.75    -0.271 OA
ATOM   1697  CB  VAL A 183       6.731 -29.659  42.293  1.00 24.72     0.029 C 
ATOM   1698  CG1 VAL A 183       7.926 -30.618  42.389  1.00 21.77     0.002 C 
ATOM   1699  CG2 VAL A 183       5.468 -30.479  42.562  1.00 18.01     0.002 C 
ATOM   1700  H   VAL A 183       5.395 -27.504  42.045  1.00 99.99     0.164 HD
ATOM   1701  N   GLN A 184       8.519 -27.029  42.374  1.00 25.98    -0.338 N 
ATOM   1702  CA  GLN A 184       9.805 -26.305  42.347  1.00 31.20     0.160 C 
ATOM   1703  C   GLN A 184      10.066 -25.480  43.612  1.00 30.44     0.251 C 
ATOM   1704  O   GLN A 184      11.133 -25.574  44.212  1.00 27.22    -0.271 OA
ATOM   1705  CB  GLN A 184       9.884 -25.376  41.133  1.00 23.87     0.042 C 
ATOM   1706  CG  GLN A 184      10.132 -26.140  39.830  1.00 28.49     0.090 C 
ATOM   1707  CD  GLN A 184      11.403 -26.992  39.911  1.00 34.11     0.227 C 
ATOM   1708  OE1 GLN A 184      12.513 -26.518  40.103  1.00 38.97    -0.273 OA
ATOM   1709  NE2 GLN A 184      11.216 -28.292  39.886  1.00 33.18    -0.369 N 
ATOM   1710  H   GLN A 184       7.929 -26.888  41.574  1.00 99.99     0.164 HD
ATOM   1711 1HE2 GLN A 184      12.039 -28.864  39.942  1.00 99.99     0.159 HD
ATOM   1712 2HE2 GLN A 184      10.313 -28.676  39.730  1.00 99.99     0.159 HD
ATOM   1713  N   GLU A 185       8.994 -24.879  44.117  1.00 25.84    -0.338 N 
ATOM   1714  CA  GLU A 185       9.078 -23.966  45.268  1.00 30.03     0.160 C 
ATOM   1715  C   GLU A 185       8.923 -24.643  46.637  1.00 38.05     0.251 C 
ATOM   1716  O   GLU A 185       9.440 -24.139  47.632  1.00 39.83    -0.271 OA
ATOM   1717  CB  GLU A 185       8.040 -22.859  45.097  1.00 30.10     0.043 C 
ATOM   1718  CG  GLU A 185       8.418 -21.915  43.949  1.00 40.79     0.100 C 
ATOM   1719  CD  GLU A 185       7.337 -20.874  43.639  1.00 51.06     0.185 C 
ATOM   1720  OE1 GLU A 185       7.340 -20.404  42.480  1.00 48.71    -0.647 OA
ATOM   1721  OE2 GLU A 185       6.536 -20.541  44.543  1.00 55.46    -0.647 OA
ATOM   1722  H   GLU A 185       8.077 -25.014  43.734  1.00 99.99     0.164 HD
ATOM   1723  N   ASN A 186       8.233 -25.782  46.672  1.00 34.64    -0.337 N 
ATOM   1724  CA  ASN A 186       7.828 -26.394  47.952  1.00 29.15     0.169 C 
ATOM   1725  C   ASN A 186       8.264 -27.838  48.222  1.00 31.70     0.251 C 
ATOM   1726  O   ASN A 186       8.239 -28.264  49.377  1.00 36.34    -0.271 OA
ATOM   1727  CB  ASN A 186       6.309 -26.295  48.113  1.00 24.31     0.119 C 
ATOM   1728  CG  ASN A 186       5.827 -24.843  48.107  1.00 28.03     0.230 C 
ATOM   1729  OD1 ASN A 186       6.040 -24.068  49.030  1.00 34.74    -0.273 OA
ATOM   1730  ND2 ASN A 186       5.156 -24.466  47.042  1.00 31.10    -0.369 N 
ATOM   1731  H   ASN A 186       7.806 -26.175  45.853  1.00 99.99     0.164 HD
ATOM   1732 1HD2 ASN A 186       4.839 -23.525  46.992  1.00 99.99     0.159 HD
ATOM   1733 2HD2 ASN A 186       4.982 -25.121  46.304  1.00 99.99     0.159 HD
ATOM   1734  N   VAL A 187       8.771 -28.549  47.216  1.00 28.96    -0.338 N 
ATOM   1735  CA  VAL A 187       8.997 -30.003  47.376  1.00 29.16     0.159 C 
ATOM   1736  C   VAL A 187      10.161 -30.317  48.334  1.00 33.47     0.251 C 
ATOM   1737  O   VAL A 187      10.138 -31.326  49.038  1.00 32.91    -0.271 OA
ATOM   1738  CB  VAL A 187       9.104 -30.748  46.032  1.00 32.40     0.029 C 
ATOM   1739  CG1 VAL A 187      10.473 -30.635  45.349  1.00 21.52     0.002 C 
ATOM   1740  CG2 VAL A 187       8.674 -32.206  46.207  1.00 25.93     0.002 C 
ATOM   1741  H   VAL A 187       9.199 -28.128  46.410  1.00 99.99     0.164 HD
ATOM   1742  N   ALA A 188      11.114 -29.386  48.407  1.00 33.21    -0.338 N 
ATOM   1743  CA  ALA A 188      12.277 -29.506  49.304  1.00 34.13     0.159 C 
ATOM   1744  C   ALA A 188      11.857 -29.592  50.778  1.00 32.48     0.251 C 
ATOM   1745  O   ALA A 188      12.410 -30.405  51.514  1.00 34.72    -0.271 OA
ATOM   1746  CB  ALA A 188      13.232 -28.330  49.101  1.00 25.47     0.034 C 
ATOM   1747  H   ALA A 188      11.061 -28.527  47.899  1.00 99.99     0.164 HD
ATOM   1748  N   ALA A 189      10.757 -28.916  51.125  1.00 29.35    -0.338 N 
ATOM   1749  CA  ALA A 189      10.156 -28.990  52.473  1.00 31.49     0.159 C 
ATOM   1750  C   ALA A 189       9.663 -30.396  52.873  1.00 38.15     0.251 C 
ATOM   1751  O   ALA A 189       9.449 -30.665  54.052  1.00 37.07    -0.271 OA
ATOM   1752  CB  ALA A 189       9.019 -27.971  52.587  1.00 26.13     0.034 C 
ATOM   1753  H   ALA A 189      10.273 -28.308  50.493  1.00 99.99     0.164 HD
ATOM   1754  N   PHE A 190       9.581 -31.299  51.897  1.00 33.91    -0.337 N 
ATOM   1755  CA  PHE A 190       9.166 -32.701  52.115  1.00 33.23     0.164 C 
ATOM   1756  C   PHE A 190      10.332 -33.699  51.983  1.00 31.56     0.251 C 
ATOM   1757  O   PHE A 190      10.140 -34.904  52.170  1.00 37.75    -0.271 OA
ATOM   1758  CB  PHE A 190       8.069 -33.076  51.111  1.00 30.12     0.056 C 
ATOM   1759  CG  PHE A 190       6.826 -32.194  51.249  1.00 27.60    -0.044 A 
ATOM   1760  CD1 PHE A 190       6.774 -30.984  50.575  1.00 27.23     0.008 A 
ATOM   1761  CD2 PHE A 190       5.749 -32.615  52.017  1.00 25.38     0.008 A 
ATOM   1762  CE1 PHE A 190       5.645 -30.181  50.673  1.00 23.86     0.001 A 
ATOM   1763  CE2 PHE A 190       4.614 -31.816  52.109  1.00 26.17     0.001 A 
ATOM   1764  CZ  PHE A 190       4.564 -30.601  51.438  1.00 23.16     0.000 A 
ATOM   1765  H   PHE A 190       9.844 -31.083  50.954  1.00 99.99     0.164 HD
ATOM   1766  N   GLY A 191      11.512 -33.175  51.612  1.00 25.12    -0.336 N 
ATOM   1767  CA  GLY A 191      12.706 -34.000  51.343  1.00 31.32     0.189 C 
ATOM   1768  C   GLY A 191      12.943 -34.248  49.844  1.00 35.18     0.253 C 
ATOM   1769  O   GLY A 191      13.904 -34.916  49.471  1.00 36.31    -0.270 OA
ATOM   1770  H   GLY A 191      11.708 -32.182  51.586  1.00 99.99     0.164 HD
ATOM   1771  N   GLY A 192      12.067 -33.682  49.001  1.00 31.45    -0.336 N 
ATOM   1772  CA  GLY A 192      12.161 -33.799  47.536  1.00 31.16     0.189 C 
ATOM   1773  C   GLY A 192      13.259 -32.898  46.967  1.00 30.81     0.253 C 
ATOM   1774  O   GLY A 192      13.529 -31.807  47.466  1.00 41.84    -0.270 OA
ATOM   1775  H   GLY A 192      11.300 -33.101  49.298  1.00 99.99     0.164 HD
ATOM   1776  N   ASP A 193      13.802 -33.355  45.851  1.00 29.70    -0.337 N 
ATOM   1777  CA  ASP A 193      14.836 -32.639  45.107  1.00 30.22     0.170 C 
ATOM   1778  C   ASP A 193      14.189 -31.999  43.863  1.00 35.83     0.255 C 
ATOM   1779  O   ASP A 193      14.042 -32.684  42.848  1.00 37.04    -0.270 OA
ATOM   1780  CB  ASP A 193      15.972 -33.615  44.758  1.00 32.05     0.129 C 
ATOM   1781  CG  ASP A 193      17.080 -32.969  43.924  1.00 31.24     0.188 C 
ATOM   1782  OD1 ASP A 193      16.954 -31.749  43.675  1.00 35.77    -0.647 OA
ATOM   1783  OD2 ASP A 193      17.933 -33.716  43.408  1.00 39.32    -0.647 OA
ATOM   1784  H   ASP A 193      13.570 -34.262  45.483  1.00 99.99     0.164 HD
ATOM   1785  N   PRO A 194      13.937 -30.682  43.912  1.00 40.39    -0.312 N 
ATOM   1786  CA  PRO A 194      13.396 -29.902  42.778  1.00 28.55     0.163 C 
ATOM   1787  C   PRO A 194      14.241 -29.955  41.494  1.00 36.30     0.251 C 
ATOM   1788  O   PRO A 194      13.727 -29.697  40.410  1.00 31.78    -0.271 OA
ATOM   1789  CB  PRO A 194      13.250 -28.472  43.304  1.00 34.98     0.034 C 
ATOM   1790  CG  PRO A 194      14.253 -28.393  44.454  1.00 31.68     0.027 C 
ATOM   1791  CD  PRO A 194      14.206 -29.793  45.061  1.00 27.86     0.105 C 
ATOM   1792  N   THR A 195      15.520 -30.301  41.638  1.00 38.88    -0.336 N 
ATOM   1793  CA  THR A 195      16.446 -30.473  40.497  1.00 39.65     0.186 C 
ATOM   1794  C   THR A 195      16.359 -31.868  39.843  1.00 38.04     0.253 C 
ATOM   1795  O   THR A 195      17.059 -32.125  38.868  1.00 43.83    -0.270 OA
ATOM   1796  CB  THR A 195      17.910 -30.142  40.852  1.00 42.76     0.140 C 
ATOM   1797  OG1 THR A 195      18.497 -31.174  41.644  1.00 40.81    -0.382 OA
ATOM   1798  CG2 THR A 195      18.046 -28.791  41.566  1.00 30.20     0.034 C 
ATOM   1799  H   THR A 195      15.944 -30.426  42.535  1.00 99.99     0.164 HD
ATOM   1800  HG1 THR A 195      17.802 -31.847  41.902  1.00 99.99     0.210 HD
ATOM   1801  N   SER A 196      15.594 -32.780  40.448  1.00 31.70    -0.335 N 
ATOM   1802  CA  SER A 196      15.335 -34.116  39.872  1.00 37.92     0.189 C 
ATOM   1803  C   SER A 196      13.836 -34.477  39.875  1.00 36.52     0.253 C 
ATOM   1804  O   SER A 196      13.336 -35.193  40.746  1.00 32.26    -0.270 OA
ATOM   1805  CB  SER A 196      16.168 -35.155  40.631  1.00 34.48     0.169 C 
ATOM   1806  OG  SER A 196      15.996 -36.431  40.016  1.00 47.57    -0.380 OA
ATOM   1807  H   SER A 196      15.135 -32.615  41.324  1.00 99.99     0.164 HD
ATOM   1808  HG  SER A 196      16.547 -37.123  40.480  1.00 99.99     0.211 HD
ATOM   1809  N   VAL A 197      13.118 -33.907  38.910  1.00 30.36    -0.337 N 
ATOM   1810  CA  VAL A 197      11.664 -34.126  38.762  1.00 27.23     0.159 C 
ATOM   1811  C   VAL A 197      11.398 -34.906  37.463  1.00 28.07     0.251 C 
ATOM   1812  O   VAL A 197      11.644 -34.415  36.359  1.00 25.39    -0.271 OA
ATOM   1813  CB  VAL A 197      10.912 -32.776  38.804  1.00 28.35     0.029 C 
ATOM   1814  CG1 VAL A 197       9.420 -32.903  38.474  1.00 25.43     0.002 C 
ATOM   1815  CG2 VAL A 197      11.028 -32.127  40.188  1.00 24.24     0.002 C 
ATOM   1816  H   VAL A 197      13.532 -33.292  38.224  1.00 99.99     0.164 HD
ATOM   1817  N   THR A 198      10.735 -36.043  37.628  1.00 29.77    -0.336 N 
ATOM   1818  CA  THR A 198      10.313 -36.878  36.487  1.00 26.83     0.186 C 
ATOM   1819  C   THR A 198       8.784 -36.867  36.412  1.00 24.98     0.253 C 
ATOM   1820  O   THR A 198       8.092 -37.219  37.368  1.00 22.26    -0.270 OA
ATOM   1821  CB  THR A 198      10.833 -38.324  36.596  1.00 29.00     0.140 C 
ATOM   1822  OG1 THR A 198      12.257 -38.300  36.709  1.00 27.34    -0.382 OA
ATOM   1823  CG2 THR A 198      10.455 -39.175  35.375  1.00 22.34     0.034 C 
ATOM   1824  H   THR A 198      10.524 -36.408  38.544  1.00 99.99     0.164 HD
ATOM   1825  HG1 THR A 198      12.624 -39.231  36.785  1.00 99.99     0.210 HD
ATOM   1826  N   LEU A 199       8.290 -36.432  35.260  1.00 23.95    -0.337 N 
ATOM   1827  CA  LEU A 199       6.849 -36.489  34.957  1.00 21.52     0.159 C 
ATOM   1828  C   LEU A 199       6.484 -37.859  34.387  1.00 27.34     0.251 C 
ATOM   1829  O   LEU A 199       7.149 -38.361  33.484  1.00 23.45    -0.271 OA
ATOM   1830  CB  LEU A 199       6.446 -35.463  33.893  1.00 27.87     0.032 C 
ATOM   1831  CG  LEU A 199       6.766 -33.997  34.189  1.00 24.15     0.002 C 
ATOM   1832  CD1 LEU A 199       6.163 -33.141  33.075  1.00 23.75     0.000 C 
ATOM   1833  CD2 LEU A 199       6.226 -33.550  35.547  1.00 27.88     0.000 C 
ATOM   1834  H   LEU A 199       8.879 -36.070  34.531  1.00 99.99     0.164 HD
ATOM   1835  N   PHE A 200       5.448 -38.463  34.945  1.00 21.41    -0.337 N 
ATOM   1836  CA  PHE A 200       4.820 -39.641  34.327  1.00 22.36     0.164 C 
ATOM   1837  C   PHE A 200       3.297 -39.508  34.336  1.00 22.29     0.251 C 
ATOM   1838  O   PHE A 200       2.691 -38.937  35.243  1.00 21.52    -0.271 OA
ATOM   1839  CB  PHE A 200       5.303 -40.971  34.924  1.00 19.85     0.056 C 
ATOM   1840  CG  PHE A 200       4.922 -41.286  36.370  1.00 22.87    -0.044 A 
ATOM   1841  CD1 PHE A 200       4.961 -40.314  37.360  1.00 21.29     0.008 A 
ATOM   1842  CD2 PHE A 200       4.536 -42.581  36.683  1.00 20.88     0.008 A 
ATOM   1843  CE1 PHE A 200       4.609 -40.625  38.660  1.00 23.94     0.001 A 
ATOM   1844  CE2 PHE A 200       4.188 -42.899  37.992  1.00 26.67     0.001 A 
ATOM   1845  CZ  PHE A 200       4.226 -41.924  38.978  1.00 24.32     0.000 A 
ATOM   1846  H   PHE A 200       5.067 -38.179  35.831  1.00 99.99     0.164 HD
ATOM   1847  N   GLY A 201       2.715 -40.085  33.289  1.00 18.09    -0.336 N 
ATOM   1848  CA  GLY A 201       1.282 -39.934  33.015  1.00 18.76     0.189 C 
ATOM   1849  C   GLY A 201       0.849 -41.001  32.018  1.00 22.17     0.253 C 
ATOM   1850  O   GLY A 201       1.661 -41.581  31.295  1.00 19.77    -0.270 OA
ATOM   1851  H   GLY A 201       3.198 -40.684  32.638  1.00 99.99     0.164 HD
ATOM   1852  N   GLU A 202      -0.434 -41.314  32.082  1.00 23.99    -0.337 N 
ATOM   1853  CA  GLU A 202      -1.017 -42.315  31.175  1.00 21.05     0.160 C 
ATOM   1854  C   GLU A 202      -2.184 -41.718  30.382  1.00 21.75     0.251 C 
ATOM   1855  O   GLU A 202      -2.875 -40.835  30.879  1.00 20.07    -0.271 OA
ATOM   1856  CB  GLU A 202      -1.389 -43.539  32.011  1.00 21.86     0.043 C 
ATOM   1857  CG  GLU A 202      -1.886 -44.733  31.189  1.00 20.21     0.100 C 
ATOM   1858  CD  GLU A 202      -3.376 -44.673  30.825  1.00 22.32     0.185 C 
ATOM   1859  OE1 GLU A 202      -4.090 -43.780  31.337  1.00 21.71    -0.647 OA
ATOM   1860  OE2 GLU A 202      -3.772 -45.562  30.040  1.00 22.82    -0.647 OA
ATOM   1861  H   GLU A 202      -1.054 -40.885  32.745  1.00 99.99     0.164 HD
ATOM   1862  N   SER A 203      -2.336 -42.182  29.143  1.00 22.58    -0.336 N 
ATOM   1863  CA  SER A 203      -3.319 -41.678  28.155  1.00 21.40     0.189 C 
ATOM   1864  C   SER A 203      -3.283 -40.142  28.029  1.00 19.08     0.253 C 
ATOM   1865  O   SER A 203      -2.218 -39.597  27.748  1.00 20.56    -0.270 OA
ATOM   1866  CB  SER A 203      -4.729 -42.255  28.384  1.00 21.10     0.169 C 
ATOM   1867  OG  SER A 203      -5.423 -41.712  29.516  1.00 34.01    -0.380 OA
ATOM   1868  H   SER A 203      -1.748 -42.921  28.799  1.00 99.99     0.164 HD
ATOM   1869  HG  SER A 203      -6.238 -42.281  29.649  1.00 99.99     0.211 HD
ATOM   1870  N   ALA A 204      -4.342 -39.441  28.436  1.00 15.74    -0.337 N 
ATOM   1871  CA  ALA A 204      -4.390 -37.965  28.431  1.00 19.38     0.159 C 
ATOM   1872  C   ALA A 204      -3.327 -37.345  29.355  1.00 23.32     0.251 C 
ATOM   1873  O   ALA A 204      -2.762 -36.313  29.017  1.00 21.56    -0.271 OA
ATOM   1874  CB  ALA A 204      -5.783 -37.460  28.797  1.00 18.12     0.034 C 
ATOM   1875  H   ALA A 204      -5.099 -39.919  28.888  1.00 99.99     0.164 HD
ATOM   1876  N   GLY A 205      -2.942 -38.090  30.404  1.00 18.85    -0.336 N 
ATOM   1877  CA  GLY A 205      -1.797 -37.752  31.274  1.00 17.67     0.189 C 
ATOM   1878  C   GLY A 205      -0.448 -37.820  30.540  1.00 20.64     0.253 C 
ATOM   1879  O   GLY A 205       0.362 -36.903  30.643  1.00 20.49    -0.270 OA
ATOM   1880  H   GLY A 205      -3.389 -38.955  30.676  1.00 99.99     0.164 HD
ATOM   1881  N   ALA A 206      -0.254 -38.868  29.737  1.00 20.64    -0.337 N 
ATOM   1882  CA  ALA A 206       0.925 -38.999  28.855  1.00 24.30     0.159 C 
ATOM   1883  C   ALA A 206       0.968 -37.899  27.780  1.00 23.06     0.251 C 
ATOM   1884  O   ALA A 206       1.995 -37.245  27.606  1.00 24.65    -0.271 OA
ATOM   1885  CB  ALA A 206       0.920 -40.374  28.191  1.00 18.92     0.034 C 
ATOM   1886  H   ALA A 206      -0.923 -39.603  29.647  1.00 99.99     0.164 HD
ATOM   1887  N   ALA A 207      -0.201 -37.578  27.219  1.00 23.17    -0.338 N 
ATOM   1888  CA  ALA A 207      -0.342 -36.483  26.239  1.00 25.42     0.159 C 
ATOM   1889  C   ALA A 207      -0.006 -35.125  26.878  1.00 25.87     0.251 C 
ATOM   1890  O   ALA A 207       0.722 -34.333  26.284  1.00 26.50    -0.271 OA
ATOM   1891  CB  ALA A 207      -1.759 -36.463  25.664  1.00 19.41     0.034 C 
ATOM   1892  H   ALA A 207      -1.063 -38.005  27.506  1.00 99.99     0.164 HD
ATOM   1893  N   SER A 208      -0.386 -34.977  28.149  1.00 23.04    -0.336 N 
ATOM   1894  CA  SER A 208      -0.065 -33.797  28.977  1.00 20.93     0.189 C 
ATOM   1895  C   SER A 208       1.437 -33.651  29.232  1.00 24.54     0.253 C 
ATOM   1896  O   SER A 208       2.000 -32.611  28.899  1.00 22.45    -0.270 OA
ATOM   1897  CB  SER A 208      -0.769 -33.846  30.331  1.00 20.63     0.169 C 
ATOM   1898  OG  SER A 208      -2.165 -33.604  30.175  1.00 22.78    -0.380 OA
ATOM   1899  H   SER A 208      -0.982 -35.644  28.603  1.00 99.99     0.164 HD
ATOM   1900  HG  SER A 208      -2.597 -33.779  31.055  1.00 99.99     0.211 HD
ATOM   1901  N   VAL A 209       2.089 -34.751  29.624  1.00 23.12    -0.337 N 
ATOM   1902  CA  VAL A 209       3.566 -34.808  29.757  1.00 18.91     0.159 C 
ATOM   1903  C   VAL A 209       4.233 -34.308  28.460  1.00 21.45     0.251 C 
ATOM   1904  O   VAL A 209       5.015 -33.357  28.484  1.00 24.76    -0.271 OA
ATOM   1905  CB  VAL A 209       4.047 -36.237  30.095  1.00 19.87     0.029 C 
ATOM   1906  CG1 VAL A 209       5.573 -36.367  30.057  1.00 19.06     0.002 C 
ATOM   1907  CG2 VAL A 209       3.598 -36.661  31.495  1.00 19.18     0.002 C 
ATOM   1908  H   VAL A 209       1.598 -35.564  29.955  1.00 99.99     0.164 HD
ATOM   1909  N   GLY A 210       3.809 -34.907  27.339  1.00 20.80    -0.336 N 
ATOM   1910  CA  GLY A 210       4.321 -34.539  26.005  1.00 22.46     0.189 C 
ATOM   1911  C   GLY A 210       4.110 -33.056  25.659  1.00 25.68     0.253 C 
ATOM   1912  O   GLY A 210       5.012 -32.408  25.135  1.00 26.72    -0.270 OA
ATOM   1913  H   GLY A 210       3.155 -35.679  27.332  1.00 99.99     0.164 HD
ATOM   1914  N   MET A 211       2.986 -32.492  26.096  1.00 25.06    -0.337 N 
ATOM   1915  CA  MET A 211       2.678 -31.069  25.848  1.00 22.88     0.160 C 
ATOM   1916  C   MET A 211       3.550 -30.129  26.683  1.00 25.46     0.251 C 
ATOM   1917  O   MET A 211       4.013 -29.110  26.177  1.00 23.84    -0.271 OA
ATOM   1918  CB  MET A 211       1.200 -30.762  26.075  1.00 25.67     0.043 C 
ATOM   1919  CG  MET A 211       0.396 -31.193  24.853  1.00 29.35     0.060 C 
ATOM   1920  SD  MET A 211      -1.399 -31.102  25.158  1.00 36.97    -0.139 SA
ATOM   1921  CE  MET A 211      -1.920 -32.474  24.154  1.00 23.81     0.069 C 
ATOM   1922  H   MET A 211       2.377 -32.951  26.748  1.00 99.99     0.164 HD
ATOM   1923  N   HIS A 212       3.866 -30.562  27.902  1.00 21.18    -0.337 N 
ATOM   1924  CA  HIS A 212       4.833 -29.868  28.772  1.00 24.51     0.165 C 
ATOM   1925  C   HIS A 212       6.254 -29.888  28.188  1.00 27.22     0.251 C 
ATOM   1926  O   HIS A 212       6.947 -28.876  28.264  1.00 25.11    -0.271 OA
ATOM   1927  CB  HIS A 212       4.812 -30.464  30.182  1.00 20.21     0.077 C 
ATOM   1928  CG  HIS A 212       3.544 -30.044  30.934  1.00 26.06     0.057 A 
ATOM   1929  ND1 HIS A 212       3.238 -28.800  31.261  1.00 23.58    -0.338 N 
ATOM   1930  CD2 HIS A 212       2.588 -30.831  31.411  1.00 23.66     0.113 A 
ATOM   1931  CE1 HIS A 212       2.091 -28.788  31.929  1.00 23.73     0.175 A 
ATOM   1932  NE2 HIS A 212       1.700 -30.049  32.019  1.00 24.95    -0.223 NA
ATOM   1933  H   HIS A 212       3.516 -31.430  28.268  1.00 99.99     0.164 HD
ATOM   1934  HD1 HIS A 212       3.836 -28.017  31.119  1.00 99.99     0.167 HD
ATOM   1935  N   LEU A 213       6.594 -30.976  27.492  1.00 20.63    -0.338 N 
ATOM   1936  CA  LEU A 213       7.851 -31.078  26.722  1.00 28.26     0.159 C 
ATOM   1937  C   LEU A 213       7.956 -30.053  25.587  1.00 32.08     0.251 C 
ATOM   1938  O   LEU A 213       9.029 -29.523  25.314  1.00 29.91    -0.271 OA
ATOM   1939  CB  LEU A 213       8.016 -32.462  26.083  1.00 26.59     0.032 C 
ATOM   1940  CG  LEU A 213       8.488 -33.565  27.030  1.00 28.06     0.002 C 
ATOM   1941  CD1 LEU A 213       8.495 -34.892  26.270  1.00 27.31     0.000 C 
ATOM   1942  CD2 LEU A 213       9.899 -33.271  27.549  1.00 33.82     0.000 C 
ATOM   1943  H   LEU A 213       6.024 -31.802  27.482  1.00 99.99     0.164 HD
ATOM   1944  N   LEU A 214       6.814 -29.760  24.971  1.00 25.69    -0.338 N 
ATOM   1945  CA  LEU A 214       6.763 -28.910  23.767  1.00 25.95     0.159 C 
ATOM   1946  C   LEU A 214       6.389 -27.449  24.058  1.00 27.71     0.251 C 
ATOM   1947  O   LEU A 214       6.325 -26.623  23.148  1.00 30.83    -0.271 OA
ATOM   1948  CB  LEU A 214       5.766 -29.524  22.778  1.00 20.80     0.032 C 
ATOM   1949  CG  LEU A 214       6.022 -31.011  22.492  1.00 29.24     0.002 C 
ATOM   1950  CD1 LEU A 214       4.881 -31.563  21.643  1.00 27.64     0.000 C 
ATOM   1951  CD2 LEU A 214       7.372 -31.260  21.812  1.00 31.70     0.000 C 
ATOM   1952  H   LEU A 214       5.941 -30.170  25.240  1.00 99.99     0.164 HD
ATOM   1953  N   SER A 215       6.231 -27.136  25.340  1.00 26.20    -0.336 N 
ATOM   1954  CA  SER A 215       5.882 -25.780  25.785  1.00 28.91     0.189 C 
ATOM   1955  C   SER A 215       7.015 -25.242  26.669  1.00 24.75     0.257 C 
ATOM   1956  O   SER A 215       7.179 -25.700  27.807  1.00 33.26    -0.270 OA
ATOM   1957  CB  SER A 215       4.549 -25.783  26.527  1.00 27.70     0.169 C 
ATOM   1958  OG  SER A 215       4.204 -24.439  26.857  1.00 28.17    -0.380 OA
ATOM   1959  H   SER A 215       6.407 -27.794  26.074  1.00 99.99     0.164 HD
ATOM   1960  HG  SER A 215       3.267 -24.440  27.210  1.00 99.99     0.211 HD
ATOM   1961  N   PRO A 216       7.806 -24.296  26.142  1.00 32.91    -0.312 N 
ATOM   1962  CA  PRO A 216       8.989 -23.747  26.835  1.00 29.19     0.163 C 
ATOM   1963  C   PRO A 216       8.771 -23.282  28.290  1.00 27.95     0.254 C 
ATOM   1964  O   PRO A 216       9.629 -23.625  29.107  1.00 31.79    -0.270 OA
ATOM   1965  CB  PRO A 216       9.488 -22.603  25.951  1.00 30.22     0.034 C 
ATOM   1966  CG  PRO A 216       9.031 -23.018  24.554  1.00 29.81     0.027 C 
ATOM   1967  CD  PRO A 216       7.682 -23.699  24.795  1.00 30.86     0.105 C 
ATOM   1968  N   PRO A 217       7.653 -22.637  28.681  1.00 28.03    -0.312 N 
ATOM   1969  CA  PRO A 217       7.429 -22.260  30.093  1.00 24.13     0.163 C 
ATOM   1970  C   PRO A 217       7.350 -23.452  31.063  1.00 28.02     0.251 C 
ATOM   1971  O   PRO A 217       7.606 -23.284  32.253  1.00 32.27    -0.271 OA
ATOM   1972  CB  PRO A 217       6.129 -21.462  30.112  1.00 22.50     0.034 C 
ATOM   1973  CG  PRO A 217       6.061 -20.864  28.711  1.00 26.89     0.027 C 
ATOM   1974  CD  PRO A 217       6.631 -21.979  27.838  1.00 25.03     0.105 C 
ATOM   1975  N   SER A 218       6.988 -24.632  30.561  1.00 26.88    -0.336 N 
ATOM   1976  CA  SER A 218       6.954 -25.866  31.375  1.00 32.13     0.189 C 
ATOM   1977  C   SER A 218       8.281 -26.627  31.393  1.00 30.74     0.253 C 
ATOM   1978  O   SER A 218       8.601 -27.267  32.391  1.00 31.85    -0.270 OA
ATOM   1979  CB  SER A 218       5.900 -26.844  30.867  1.00 28.56     0.169 C 
ATOM   1980  OG  SER A 218       4.596 -26.278  31.007  1.00 30.46    -0.380 OA
ATOM   1981  H   SER A 218       6.696 -24.756  29.611  1.00 99.99     0.164 HD
ATOM   1982  HG  SER A 218       3.934 -26.843  30.527  1.00 99.99     0.211 HD
ATOM   1983  N   ARG A 219       9.059 -26.498  30.319  1.00 34.04    -0.337 N 
ATOM   1984  CA  ARG A 219      10.293 -27.278  30.112  1.00 38.21     0.159 C 
ATOM   1985  C   ARG A 219      11.344 -27.088  31.225  1.00 35.64     0.251 C 
ATOM   1986  O   ARG A 219      12.051 -28.032  31.564  1.00 36.49    -0.271 OA
ATOM   1987  CB  ARG A 219      10.848 -26.955  28.717  1.00 42.02     0.034 C 
ATOM   1988  CG  ARG A 219      11.934 -27.936  28.259  1.00 49.52     0.027 C 
ATOM   1989  CD  ARG A 219      11.395 -29.362  28.098  1.00 45.99     0.116 C 
ATOM   1990  NE  ARG A 219      12.520 -30.309  27.991  1.00 57.13    -0.212 N 
ATOM   1991  CZ  ARG A 219      13.115 -30.944  29.008  1.00 58.51     0.666 C 
ATOM   1992  NH1 ARG A 219      12.728 -30.768  30.265  1.00 37.69    -0.235 N 
ATOM   1993  NH2 ARG A 219      14.128 -31.769  28.783  1.00 50.40    -0.235 N 
ATOM   1994  H   ARG A 219       8.863 -25.841  29.591  1.00 99.99     0.164 HD
ATOM   1995  HE  ARG A 219      12.855 -30.468  27.066  1.00 99.99     0.178 HD
ATOM   1996 1HH1 ARG A 219      13.187 -31.231  31.021  1.00 99.99     0.174 HD
ATOM   1997 2HH1 ARG A 219      11.994 -30.119  30.464  1.00 99.99     0.174 HD
ATOM   1998 1HH2 ARG A 219      14.562 -32.230  29.558  1.00 99.99     0.174 HD
ATOM   1999 2HH2 ARG A 219      14.459 -31.931  27.857  1.00 99.99     0.174 HD
ATOM   2000  N   GLY A 220      11.276 -25.938  31.914  1.00 36.05    -0.336 N 
ATOM   2001  CA  GLY A 220      12.170 -25.649  33.053  1.00 24.05     0.189 C 
ATOM   2002  C   GLY A 220      11.653 -26.183  34.401  1.00 34.44     0.253 C 
ATOM   2003  O   GLY A 220      12.279 -25.946  35.430  1.00 40.09    -0.270 OA
ATOM   2004  H   GLY A 220      10.559 -25.247  31.778  1.00 99.99     0.164 HD
ATOM   2005  N   LEU A 221      10.530 -26.901  34.391  1.00 30.35    -0.337 N 
ATOM   2006  CA  LEU A 221       9.898 -27.391  35.634  1.00 27.02     0.159 C 
ATOM   2007  C   LEU A 221      10.102 -28.882  35.928  1.00 32.58     0.251 C 
ATOM   2008  O   LEU A 221       9.639 -29.380  36.956  1.00 35.22    -0.271 OA
ATOM   2009  CB  LEU A 221       8.397 -27.078  35.606  1.00 26.15     0.032 C 
ATOM   2010  CG  LEU A 221       8.099 -25.586  35.413  1.00 29.41     0.002 C 
ATOM   2011  CD1 LEU A 221       6.590 -25.379  35.331  1.00 26.24     0.000 C 
ATOM   2012  CD2 LEU A 221       8.698 -24.726  36.531  1.00 27.01     0.000 C 
ATOM   2013  H   LEU A 221       9.983 -27.045  33.560  1.00 99.99     0.164 HD
ATOM   2014  N   PHE A 222      10.864 -29.551  35.068  1.00 27.81    -0.337 N 
ATOM   2015  CA  PHE A 222      11.103 -31.000  35.178  1.00 30.04     0.164 C 
ATOM   2016  C   PHE A 222      12.283 -31.400  34.288  1.00 30.60     0.251 C 
ATOM   2017  O   PHE A 222      12.788 -30.597  33.504  1.00 32.94    -0.271 OA
ATOM   2018  CB  PHE A 222       9.835 -31.797  34.835  1.00 27.84     0.056 C 
ATOM   2019  CG  PHE A 222       9.459 -31.730  33.356  1.00 28.10    -0.044 A 
ATOM   2020  CD1 PHE A 222       8.772 -30.634  32.852  1.00 28.25     0.008 A 
ATOM   2021  CD2 PHE A 222       9.786 -32.800  32.539  1.00 24.84     0.008 A 
ATOM   2022  CE1 PHE A 222       8.406 -30.612  31.512  1.00 30.36     0.001 A 
ATOM   2023  CE2 PHE A 222       9.418 -32.779  31.200  1.00 29.01     0.001 A 
ATOM   2024  CZ  PHE A 222       8.727 -31.687  30.690  1.00 27.17     0.000 A 
ATOM   2025  H   PHE A 222      11.403 -29.100  34.351  1.00 99.99     0.164 HD
ATOM   2026  N   HIS A 223      12.719 -32.636  34.475  1.00 28.47    -0.337 N 
ATOM   2027  CA  HIS A 223      13.992 -33.086  33.887  1.00 31.69     0.165 C 
ATOM   2028  C   HIS A 223      13.857 -34.329  32.994  1.00 29.60     0.251 C 
ATOM   2029  O   HIS A 223      14.531 -34.428  31.971  1.00 37.05    -0.271 OA
ATOM   2030  CB  HIS A 223      15.012 -33.282  35.020  1.00 29.79     0.079 C 
ATOM   2031  CG  HIS A 223      15.053 -32.081  35.981  1.00 45.46     0.080 A 
ATOM   2032  ND1 HIS A 223      14.270 -31.938  37.052  1.00 40.67    -0.229 NA
ATOM   2033  CD2 HIS A 223      15.750 -30.955  35.827  1.00 35.56     0.089 A 
ATOM   2034  CE1 HIS A 223      14.473 -30.714  37.535  1.00 40.14     0.175 A 
ATOM   2035  NE2 HIS A 223      15.399 -30.114  36.798  1.00 43.12    -0.334 N 
ATOM   2036  H   HIS A 223      12.301 -33.244  35.158  1.00 99.99     0.164 HD
ATOM   2037  HD1 HIS A 223      15.804 -29.217  36.980  1.00 99.99     0.168 HD
ATOM   2038  N   ARG A 224      12.973 -35.250  33.377  1.00 29.77    -0.338 N 
ATOM   2039  CA  ARG A 224      12.685 -36.461  32.581  1.00 27.23     0.159 C 
ATOM   2040  C   ARG A 224      11.179 -36.667  32.397  1.00 24.10     0.251 C 
ATOM   2041  O   ARG A 224      10.361 -36.165  33.172  1.00 26.13    -0.271 OA
ATOM   2042  CB  ARG A 224      13.287 -37.700  33.245  1.00 30.12     0.034 C 
ATOM   2043  CG  ARG A 224      14.812 -37.653  33.260  1.00 33.12     0.027 C 
ATOM   2044  CD  ARG A 224      15.323 -38.705  34.239  1.00 36.19     0.116 C 
ATOM   2045  NE  ARG A 224      16.739 -38.442  34.546  1.00 51.26    -0.212 N 
ATOM   2046  CZ  ARG A 224      17.202 -37.539  35.415  1.00 55.21     0.666 C 
ATOM   2047  NH1 ARG A 224      16.385 -36.765  36.122  1.00 47.85    -0.235 N 
ATOM   2048  NH2 ARG A 224      18.509 -37.395  35.575  1.00 63.45    -0.235 N 
ATOM   2049  H   ARG A 224      12.495 -35.204  34.254  1.00 99.99     0.164 HD
ATOM   2050  HE  ARG A 224      17.395 -38.983  34.025  1.00 99.99     0.178 HD
ATOM   2051 1HH1 ARG A 224      16.736 -36.102  36.778  1.00 99.99     0.174 HD
ATOM   2052 2HH1 ARG A 224      15.401 -36.887  36.005  1.00 99.99     0.174 HD
ATOM   2053 1HH2 ARG A 224      18.852 -36.725  36.230  1.00 99.99     0.174 HD
ATOM   2054 2HH2 ARG A 224      19.143 -37.951  35.042  1.00 99.99     0.174 HD
ATOM   2055  N   ALA A 225      10.848 -37.474  31.395  1.00 25.41    -0.338 N 
ATOM   2056  CA  ALA A 225       9.445 -37.705  31.015  1.00 24.82     0.159 C 
ATOM   2057  C   ALA A 225       9.139 -39.184  30.747  1.00 24.15     0.251 C 
ATOM   2058  O   ALA A 225       9.952 -39.928  30.197  1.00 25.74    -0.271 OA
ATOM   2059  CB  ALA A 225       9.134 -36.855  29.782  1.00 21.94     0.034 C 
ATOM   2060  H   ALA A 225      11.528 -38.040  30.922  1.00 99.99     0.164 HD
ATOM   2061  N   VAL A 226       7.957 -39.590  31.190  1.00 23.69    -0.338 N 
ATOM   2062  CA  VAL A 226       7.411 -40.938  30.953  1.00 21.01     0.159 C 
ATOM   2063  C   VAL A 226       6.019 -40.746  30.338  1.00 25.43     0.251 C 
ATOM   2064  O   VAL A 226       5.125 -40.159  30.949  1.00 24.61    -0.271 OA
ATOM   2065  CB  VAL A 226       7.307 -41.764  32.253  1.00 21.84     0.029 C 
ATOM   2066  CG1 VAL A 226       6.774 -43.177  31.992  1.00 17.34     0.002 C 
ATOM   2067  CG2 VAL A 226       8.635 -41.866  33.010  1.00 21.56     0.002 C 
ATOM   2068  H   VAL A 226       7.397 -39.009  31.794  1.00 99.99     0.164 HD
ATOM   2069  N   LEU A 227       5.846 -41.351  29.172  1.00 18.91    -0.338 N 
ATOM   2070  CA  LEU A 227       4.575 -41.305  28.429  1.00 20.51     0.159 C 
ATOM   2071  C   LEU A 227       4.000 -42.712  28.249  1.00 24.42     0.251 C 
ATOM   2072  O   LEU A 227       4.481 -43.523  27.456  1.00 26.58    -0.271 OA
ATOM   2073  CB  LEU A 227       4.724 -40.628  27.062  1.00 21.42     0.032 C 
ATOM   2074  CG  LEU A 227       4.949 -39.115  27.129  1.00 23.98     0.002 C 
ATOM   2075  CD1 LEU A 227       6.422 -38.758  27.333  1.00 23.66     0.000 C 
ATOM   2076  CD2 LEU A 227       4.417 -38.479  25.850  1.00 27.24     0.000 C 
ATOM   2077  H   LEU A 227       6.585 -41.896  28.756  1.00 99.99     0.164 HD
ATOM   2078  N   GLN A 228       2.974 -42.996  29.040  1.00 22.02    -0.338 N 
ATOM   2079  CA  GLN A 228       2.329 -44.321  29.023  1.00 23.82     0.160 C 
ATOM   2080  C   GLN A 228       1.020 -44.285  28.229  1.00 23.00     0.251 C 
ATOM   2081  O   GLN A 228       0.075 -43.589  28.602  1.00 19.83    -0.271 OA
ATOM   2082  CB  GLN A 228       2.018 -44.763  30.452  1.00 19.01     0.042 C 
ATOM   2083  CG  GLN A 228       3.252 -44.857  31.357  1.00 20.54     0.090 C 
ATOM   2084  CD  GLN A 228       2.910 -45.164  32.821  1.00 23.77     0.227 C 
ATOM   2085  OE1 GLN A 228       3.649 -44.837  33.736  1.00 26.24    -0.273 OA
ATOM   2086  NE2 GLN A 228       1.804 -45.837  33.066  1.00 20.98    -0.369 N 
ATOM   2087  H   GLN A 228       2.622 -42.350  29.727  1.00 99.99     0.164 HD
ATOM   2088 1HE2 GLN A 228       1.594 -46.035  34.018  1.00 99.99     0.159 HD
ATOM   2089 2HE2 GLN A 228       1.218 -46.108  32.303  1.00 99.99     0.159 HD
ATOM   2090  N   SER A 229       0.997 -44.990  27.099  1.00 22.61    -0.336 N 
ATOM   2091  CA  SER A 229      -0.221 -45.174  26.275  1.00 19.15     0.189 C 
ATOM   2092  C   SER A 229      -0.869 -43.848  25.833  1.00 18.53     0.254 C 
ATOM   2093  O   SER A 229      -2.087 -43.669  25.915  1.00 23.59    -0.270 OA
ATOM   2094  CB  SER A 229      -1.269 -46.013  27.023  1.00 17.97     0.169 C 
ATOM   2095  OG  SER A 229      -0.792 -47.320  27.339  1.00 19.68    -0.380 OA
ATOM   2096  H   SER A 229       1.810 -45.476  26.749  1.00 99.99     0.164 HD
ATOM   2097  HG  SER A 229      -1.543 -47.820  27.757  1.00 99.99     0.211 HD
ATOM   2098  N   GLY A 230      -0.021 -42.877  25.484  1.00 15.93    -0.336 N 
ATOM   2099  CA  GLY A 230      -0.523 -41.566  25.045  1.00 20.78     0.189 C 
ATOM   2100  C   GLY A 230       0.626 -40.681  24.584  1.00 23.83     0.253 C 
ATOM   2101  O   GLY A 230       1.785 -40.897  24.933  1.00 22.17    -0.270 OA
ATOM   2102  H   GLY A 230       0.984 -42.908  25.593  1.00 99.99     0.164 HD
ATOM   2103  N   ALA A 231       0.240 -39.723  23.759  1.00 17.39    -0.337 N 
ATOM   2104  CA  ALA A 231       1.185 -38.795  23.129  1.00 24.73     0.160 C 
ATOM   2105  C   ALA A 231       0.435 -37.509  22.761  1.00 23.26     0.254 C 
ATOM   2106  O   ALA A 231      -0.747 -37.584  22.405  1.00 24.81    -0.270 OA
ATOM   2107  CB  ALA A 231       1.790 -39.453  21.881  1.00 20.06     0.034 C 
ATOM   2108  H   ALA A 231      -0.724 -39.531  23.567  1.00 99.99     0.164 HD
ATOM   2109  N   PRO A 232       1.103 -36.352  22.851  1.00 22.85    -0.312 N 
ATOM   2110  CA  PRO A 232       0.510 -35.052  22.489  1.00 22.54     0.163 C 
ATOM   2111  C   PRO A 232       0.050 -34.965  21.025  1.00 26.55     0.251 C 
ATOM   2112  O   PRO A 232      -0.870 -34.219  20.708  1.00 26.09    -0.271 OA
ATOM   2113  CB  PRO A 232       1.597 -34.026  22.808  1.00 23.04     0.034 C 
ATOM   2114  CG  PRO A 232       2.895 -34.818  22.677  1.00 19.68     0.027 C 
ATOM   2115  CD  PRO A 232       2.520 -36.189  23.235  1.00 20.79     0.105 C 
ATOM   2116  N   ASN A 233       0.660 -35.775  20.162  1.00 27.72    -0.337 N 
ATOM   2117  CA  ASN A 233       0.342 -35.821  18.722  1.00 27.94     0.169 C 
ATOM   2118  C   ASN A 233      -0.790 -36.796  18.361  1.00 29.49     0.251 C 
ATOM   2119  O   ASN A 233      -1.127 -36.938  17.186  1.00 28.32    -0.271 OA
ATOM   2120  CB  ASN A 233       1.614 -36.114  17.912  1.00 23.40     0.119 C 
ATOM   2121  CG  ASN A 233       2.385 -37.348  18.391  1.00 22.31     0.230 C 
ATOM   2122  OD1 ASN A 233       2.802 -37.452  19.537  1.00 27.33    -0.273 OA
ATOM   2123  ND2 ASN A 233       2.541 -38.322  17.527  1.00 21.42    -0.369 N 
ATOM   2124  H   ASN A 233       1.356 -36.443  20.440  1.00 99.99     0.164 HD
ATOM   2125 1HD2 ASN A 233       3.050 -39.124  17.842  1.00 99.99     0.159 HD
ATOM   2126 2HD2 ASN A 233       2.185 -38.255  16.597  1.00 99.99     0.159 HD
ATOM   2127  N   GLY A 234      -1.402 -37.403  19.391  1.00 24.31    -0.336 N 
ATOM   2128  CA  GLY A 234      -2.583 -38.262  19.208  1.00 39.31     0.189 C 
ATOM   2129  C   GLY A 234      -3.712 -37.459  18.530  1.00 41.70     0.257 C 
ATOM   2130  O   GLY A 234      -3.971 -36.336  18.968  1.00 40.00    -0.270 OA
ATOM   2131  H   GLY A 234      -1.172 -37.249  20.360  1.00 99.99     0.164 HD
ATOM   2132  N   PRO A 235      -4.448 -38.075  17.591  1.00 31.73    -0.312 N 
ATOM   2133  CA  PRO A 235      -5.590 -37.443  16.891  1.00 22.65     0.163 C 
ATOM   2134  C   PRO A 235      -6.729 -36.971  17.815  1.00 25.71     0.251 C 
ATOM   2135  O   PRO A 235      -7.551 -36.152  17.418  1.00 32.78    -0.271 OA
ATOM   2136  CB  PRO A 235      -6.083 -38.506  15.908  1.00 19.87     0.034 C 
ATOM   2137  CG  PRO A 235      -5.694 -39.818  16.587  1.00 27.35     0.027 C 
ATOM   2138  CD  PRO A 235      -4.329 -39.491  17.185  1.00 26.00     0.105 C 
ATOM   2139  N   TRP A 236      -6.726 -37.461  19.051  1.00 23.29    -0.337 N 
ATOM   2140  CA  TRP A 236      -7.709 -37.084  20.085  1.00 24.88     0.164 C 
ATOM   2141  C   TRP A 236      -7.208 -35.996  21.051  1.00 25.87     0.251 C 
ATOM   2142  O   TRP A 236      -8.007 -35.357  21.730  1.00 25.72    -0.271 OA
ATOM   2143  CB  TRP A 236      -8.116 -38.322  20.893  1.00 23.50     0.059 C 
ATOM   2144  CG  TRP A 236      -6.902 -39.078  21.448  1.00 25.15    -0.016 A 
ATOM   2145  CD1 TRP A 236      -6.269 -40.054  20.808  1.00 23.19     0.097 A 
ATOM   2146  CD2 TRP A 236      -6.254 -38.869  22.653  1.00 20.13    -0.001 A 
ATOM   2147  NE1 TRP A 236      -5.248 -40.480  21.552  1.00 25.00    -0.365 N 
ATOM   2148  CE2 TRP A 236      -5.209 -39.784  22.686  1.00 22.86     0.042 A 
ATOM   2149  CE3 TRP A 236      -6.466 -38.000  23.717  1.00 25.16     0.014 A 
ATOM   2150  CZ2 TRP A 236      -4.381 -39.839  23.800  1.00 20.80     0.030 A 
ATOM   2151  CZ3 TRP A 236      -5.612 -38.028  24.811  1.00 20.96     0.001 A 
ATOM   2152  CH2 TRP A 236      -4.570 -38.950  24.851  1.00 24.81     0.002 A 
ATOM   2153  H   TRP A 236      -6.051 -38.130  19.356  1.00 99.99     0.164 HD
ATOM   2154  HE1 TRP A 236      -4.620 -41.215  21.283  1.00 99.99     0.165 HD
ATOM   2155  N   ALA A 237      -5.885 -35.861  21.164  1.00 24.38    -0.338 N 
ATOM   2156  CA  ALA A 237      -5.247 -35.030  22.204  1.00 26.50     0.159 C 
ATOM   2157  C   ALA A 237      -5.310 -33.506  21.999  1.00 25.74     0.251 C 
ATOM   2158  O   ALA A 237      -5.096 -32.754  22.948  1.00 23.31    -0.271 OA
ATOM   2159  CB  ALA A 237      -3.809 -35.504  22.427  1.00 22.07     0.034 C 
ATOM   2160  H   ALA A 237      -5.254 -36.240  20.485  1.00 99.99     0.164 HD
ATOM   2161  N   THR A 238      -5.511 -33.068  20.759  1.00 23.24    -0.336 N 
ATOM   2162  CA  THR A 238      -5.637 -31.631  20.443  1.00 23.58     0.186 C 
ATOM   2163  C   THR A 238      -6.791 -31.392  19.467  1.00 24.76     0.253 C 
ATOM   2164  O   THR A 238      -7.280 -32.311  18.812  1.00 21.78    -0.270 OA
ATOM   2165  CB  THR A 238      -4.357 -31.012  19.857  1.00 25.12     0.140 C 
ATOM   2166  OG1 THR A 238      -4.019 -31.645  18.620  1.00 21.53    -0.382 OA
ATOM   2167  CG2 THR A 238      -3.189 -31.038  20.846  1.00 21.89     0.034 C 
ATOM   2168  H   THR A 238      -5.742 -33.671  19.994  1.00 99.99     0.164 HD
ATOM   2169  HG1 THR A 238      -3.172 -31.253  18.268  1.00 99.99     0.210 HD
ATOM   2170  N   VAL A 239      -7.280 -30.162  19.491  1.00 23.54    -0.337 N 
ATOM   2171  CA  VAL A 239      -8.293 -29.691  18.534  1.00 26.73     0.159 C 
ATOM   2172  C   VAL A 239      -7.848 -28.350  17.926  1.00 28.32     0.251 C 
ATOM   2173  O   VAL A 239      -7.131 -27.569  18.558  1.00 26.17    -0.271 OA
ATOM   2174  CB  VAL A 239      -9.663 -29.646  19.239  1.00 26.08     0.029 C 
ATOM   2175  CG1 VAL A 239      -9.803 -28.527  20.279  1.00 22.06     0.002 C 
ATOM   2176  CG2 VAL A 239     -10.802 -29.623  18.225  1.00 30.33     0.002 C 
ATOM   2177  H   VAL A 239      -7.009 -29.501  20.194  1.00 99.99     0.164 HD
ATOM   2178  N   GLY A 240      -8.289 -28.125  16.683  1.00 28.90    -0.336 N 
ATOM   2179  CA  GLY A 240      -8.046 -26.851  15.978  1.00 23.29     0.189 C 
ATOM   2180  C   GLY A 240      -8.865 -25.723  16.623  1.00 32.93     0.253 C 
ATOM   2181  O   GLY A 240      -9.942 -25.964  17.168  1.00 29.27    -0.270 OA
ATOM   2182  H   GLY A 240      -8.913 -28.752  16.201  1.00 99.99     0.164 HD
ATOM   2183  N   MET A 241      -8.427 -24.487  16.391  1.00 32.83    -0.337 N 
ATOM   2184  CA  MET A 241      -9.143 -23.291  16.888  1.00 32.56     0.160 C 
ATOM   2185  C   MET A 241     -10.595 -23.200  16.391  1.00 34.99     0.251 C 
ATOM   2186  O   MET A 241     -11.514 -23.054  17.195  1.00 33.14    -0.271 OA
ATOM   2187  CB  MET A 241      -8.432 -22.008  16.467  1.00 34.59     0.043 C 
ATOM   2188  CG  MET A 241      -7.117 -21.768  17.207  1.00 38.47     0.060 C 
ATOM   2189  SD  MET A 241      -6.336 -20.193  16.700  1.00 49.09    -0.139 SA
ATOM   2190  CE  MET A 241      -6.023 -20.522  14.977  1.00 40.60     0.069 C 
ATOM   2191  H   MET A 241      -7.562 -24.306  15.925  1.00 99.99     0.164 HD
ATOM   2192  N   GLY A 242     -10.773 -23.463  15.084  1.00 33.86    -0.336 N 
ATOM   2193  CA  GLY A 242     -12.099 -23.442  14.431  1.00 27.42     0.189 C 
ATOM   2194  C   GLY A 242     -13.095 -24.421  15.073  1.00 33.65     0.253 C 
ATOM   2195  O   GLY A 242     -14.165 -24.019  15.525  1.00 32.26    -0.270 OA
ATOM   2196  H   GLY A 242     -10.013 -23.614  14.441  1.00 99.99     0.164 HD
ATOM   2197  N   GLU A 243     -12.641 -25.658  15.269  1.00 30.49    -0.337 N 
ATOM   2198  CA  GLU A 243     -13.465 -26.719  15.881  1.00 27.82     0.160 C 
ATOM   2199  C   GLU A 243     -13.702 -26.506  17.385  1.00 34.86     0.251 C 
ATOM   2200  O   GLU A 243     -14.815 -26.739  17.852  1.00 33.61    -0.271 OA
ATOM   2201  CB  GLU A 243     -12.850 -28.091  15.583  1.00 26.00     0.043 C 
ATOM   2202  CG  GLU A 243     -13.645 -29.286  16.140  1.00 27.00     0.100 C 
ATOM   2203  CD  GLU A 243     -15.078 -29.461  15.622  1.00 33.40     0.185 C 
ATOM   2204  OE1 GLU A 243     -15.448 -28.787  14.635  1.00 39.97    -0.647 OA
ATOM   2205  OE2 GLU A 243     -15.783 -30.309  16.206  1.00 31.18    -0.647 OA
ATOM   2206  H   GLU A 243     -11.701 -25.921  15.064  1.00 99.99     0.164 HD
ATOM   2207  N   ALA A 244     -12.714 -25.943  18.084  1.00 31.11    -0.338 N 
ATOM   2208  CA  ALA A 244     -12.855 -25.622  19.519  1.00 28.48     0.159 C 
ATOM   2209  C   ALA A 244     -13.935 -24.552  19.729  1.00 31.19     0.251 C 
ATOM   2210  O   ALA A 244     -14.857 -24.756  20.518  1.00 27.55    -0.271 OA
ATOM   2211  CB  ALA A 244     -11.531 -25.127  20.102  1.00 27.75     0.034 C 
ATOM   2212  H   ALA A 244     -11.858 -25.631  17.665  1.00 99.99     0.164 HD
ATOM   2213  N   ARG A 245     -13.925 -23.551  18.844  1.00 31.51    -0.338 N 
ATOM   2214  CA  ARG A 245     -14.952 -22.495  18.832  1.00 30.37     0.159 C 
ATOM   2215  C   ARG A 245     -16.342 -23.069  18.528  1.00 29.80     0.251 C 
ATOM   2216  O   ARG A 245     -17.298 -22.746  19.227  1.00 32.55    -0.271 OA
ATOM   2217  CB  ARG A 245     -14.589 -21.399  17.825  1.00 30.24     0.034 C 
ATOM   2218  CG  ARG A 245     -15.704 -20.353  17.685  1.00 28.78     0.027 C 
ATOM   2219  CD  ARG A 245     -15.246 -19.137  16.886  1.00 25.30     0.116 C 
ATOM   2220  NE  ARG A 245     -14.296 -18.360  17.703  1.00 29.68    -0.212 N 
ATOM   2221  CZ  ARG A 245     -14.612 -17.500  18.674  1.00 32.73     0.666 C 
ATOM   2222  NH1 ARG A 245     -15.876 -17.262  18.999  1.00 34.23    -0.235 N 
ATOM   2223  NH2 ARG A 245     -13.653 -16.864  19.333  1.00 30.01    -0.235 N 
ATOM   2224  H   ARG A 245     -13.201 -23.448  18.156  1.00 99.99     0.164 HD
ATOM   2225  HE  ARG A 245     -13.334 -18.544  17.524  1.00 99.99     0.178 HD
ATOM   2226 1HH1 ARG A 245     -16.112 -16.618  19.725  1.00 99.99     0.174 HD
ATOM   2227 2HH1 ARG A 245     -16.594 -17.762  18.517  1.00 99.99     0.174 HD
ATOM   2228 1HH2 ARG A 245     -13.894 -16.204  20.041  1.00 99.99     0.174 HD
ATOM   2229 2HH2 ARG A 245     -12.690 -17.011  19.101  1.00 99.99     0.174 HD
ATOM   2230  N   ARG A 246     -16.416 -24.004  17.586  1.00 28.84    -0.338 N 
ATOM   2231  CA  ARG A 246     -17.716 -24.573  17.197  1.00 38.52     0.159 C 
ATOM   2232  C   ARG A 246     -18.307 -25.400  18.350  1.00 31.98     0.251 C 
ATOM   2233  O   ARG A 246     -19.445 -25.165  18.750  1.00 27.93    -0.271 OA
ATOM   2234  CB  ARG A 246     -17.579 -25.434  15.945  1.00 30.00     0.034 C 
ATOM   2235  CG  ARG A 246     -18.970 -25.790  15.414  1.00 33.64     0.027 C 
ATOM   2236  CD  ARG A 246     -18.914 -27.008  14.491  1.00 37.66     0.116 C 
ATOM   2237  NE  ARG A 246     -18.489 -28.205  15.241  1.00 37.55    -0.212 N 
ATOM   2238  CZ  ARG A 246     -19.234 -28.927  16.082  1.00 35.58     0.666 C 
ATOM   2239  NH1 ARG A 246     -20.496 -28.614  16.338  1.00 38.99    -0.235 N 
ATOM   2240  NH2 ARG A 246     -18.727 -30.000  16.661  1.00 28.18    -0.235 N 
ATOM   2241  H   ARG A 246     -15.608 -24.456  17.207  1.00 99.99     0.164 HD
ATOM   2242  HE  ARG A 246     -17.534 -28.464  15.118  1.00 99.99     0.178 HD
ATOM   2243 1HH1 ARG A 246     -21.050 -29.162  16.971  1.00 99.99     0.174 HD
ATOM   2244 2HH1 ARG A 246     -20.887 -27.805  15.908  1.00 99.99     0.174 HD
ATOM   2245 1HH2 ARG A 246     -19.291 -30.527  17.306  1.00 99.99     0.174 HD
ATOM   2246 2HH2 ARG A 246     -17.776 -30.270  16.520  1.00 99.99     0.174 HD
ATOM   2247  N   ARG A 247     -17.455 -26.195  18.996  1.00 36.20    -0.338 N 
ATOM   2248  CA  ARG A 247     -17.868 -27.033  20.138  1.00 32.90     0.159 C 
ATOM   2249  C   ARG A 247     -18.285 -26.210  21.361  1.00 27.90     0.251 C 
ATOM   2250  O   ARG A 247     -19.317 -26.485  21.973  1.00 29.59    -0.271 OA
ATOM   2251  CB  ARG A 247     -16.747 -27.984  20.539  1.00 33.98     0.034 C 
ATOM   2252  CG  ARG A 247     -16.519 -29.046  19.470  1.00 33.61     0.027 C 
ATOM   2253  CD  ARG A 247     -15.433 -29.973  19.989  1.00 29.17     0.116 C 
ATOM   2254  NE  ARG A 247     -15.012 -30.905  18.935  1.00 26.50    -0.212 N 
ATOM   2255  CZ  ARG A 247     -14.102 -31.864  19.089  1.00 28.59     0.666 C 
ATOM   2256  NH1 ARG A 247     -13.524 -32.069  20.263  1.00 24.41    -0.235 N 
ATOM   2257  NH2 ARG A 247     -13.742 -32.616  18.061  1.00 26.25    -0.235 N 
ATOM   2258  H   ARG A 247     -16.495 -26.300  18.719  1.00 99.99     0.164 HD
ATOM   2259  HE  ARG A 247     -15.496 -30.827  18.065  1.00 99.99     0.178 HD
ATOM   2260 1HH1 ARG A 247     -12.856 -32.793  20.415  1.00 99.99     0.174 HD
ATOM   2261 2HH1 ARG A 247     -13.804 -31.488  21.035  1.00 99.99     0.174 HD
ATOM   2262 1HH2 ARG A 247     -13.063 -33.335  18.202  1.00 99.99     0.174 HD
ATOM   2263 2HH2 ARG A 247     -14.162 -32.485  17.167  1.00 99.99     0.174 HD
ATOM   2264  N   ALA A 248     -17.541 -25.136  21.624  1.00 29.19    -0.338 N 
ATOM   2265  CA  ALA A 248     -17.880 -24.177  22.693  1.00 31.39     0.159 C 
ATOM   2266  C   ALA A 248     -19.206 -23.453  22.406  1.00 36.90     0.251 C 
ATOM   2267  O   ALA A 248     -20.086 -23.402  23.267  1.00 35.05    -0.271 OA
ATOM   2268  CB  ALA A 248     -16.754 -23.154  22.850  1.00 23.03     0.034 C 
ATOM   2269  H   ALA A 248     -16.699 -24.928  21.114  1.00 99.99     0.164 HD
ATOM   2270  N   THR A 249     -19.423 -23.126  21.133  1.00 28.81    -0.336 N 
ATOM   2271  CA  THR A 249     -20.640 -22.412  20.695  1.00 28.17     0.186 C 
ATOM   2272  C   THR A 249     -21.862 -23.340  20.743  1.00 28.49     0.253 C 
ATOM   2273  O   THR A 249     -22.911 -22.944  21.254  1.00 29.08    -0.270 OA
ATOM   2274  CB  THR A 249     -20.460 -21.761  19.312  1.00 39.46     0.140 C 
ATOM   2275  OG1 THR A 249     -19.388 -20.817  19.383  1.00 38.83    -0.382 OA
ATOM   2276  CG2 THR A 249     -21.709 -21.005  18.845  1.00 34.47     0.034 C 
ATOM   2277  H   THR A 249     -18.787 -23.377  20.395  1.00 99.99     0.164 HD
ATOM   2278  HG1 THR A 249     -19.226 -20.434  18.474  1.00 99.99     0.210 HD
ATOM   2279  N   GLN A 250     -21.668 -24.609  20.388  1.00 27.63    -0.337 N 
ATOM   2280  CA  GLN A 250     -22.762 -25.594  20.435  1.00 28.63     0.160 C 
ATOM   2281  C   GLN A 250     -23.128 -25.942  21.886  1.00 31.94     0.251 C 
ATOM   2282  O   GLN A 250     -24.309 -26.110  22.191  1.00 32.14    -0.271 OA
ATOM   2283  CB  GLN A 250     -22.423 -26.867  19.662  1.00 26.22     0.042 C 
ATOM   2284  CG  GLN A 250     -23.706 -27.677  19.434  1.00 33.51     0.090 C 
ATOM   2285  CD  GLN A 250     -23.457 -29.078  18.876  1.00 45.75     0.227 C 
ATOM   2286  OE1 GLN A 250     -22.444 -29.400  18.282  1.00 51.28    -0.273 OA
ATOM   2287  NE2 GLN A 250     -24.425 -29.947  19.063  1.00 41.59    -0.369 N 
ATOM   2288  H   GLN A 250     -20.770 -24.972  20.114  1.00 99.99     0.164 HD
ATOM   2289 1HE2 GLN A 250     -24.256 -30.872  18.722  1.00 99.99     0.159 HD
ATOM   2290 2HE2 GLN A 250     -25.248 -29.709  19.560  1.00 99.99     0.159 HD
ATOM   2291  N   LEU A 251     -22.138 -25.908  22.781  1.00 31.00    -0.338 N 
ATOM   2292  CA  LEU A 251     -22.395 -26.160  24.210  1.00 35.41     0.159 C 
ATOM   2293  C   LEU A 251     -23.233 -25.023  24.806  1.00 30.24     0.251 C 
ATOM   2294  O   LEU A 251     -24.243 -25.293  25.455  1.00 28.35    -0.271 OA
ATOM   2295  CB  LEU A 251     -21.105 -26.338  25.021  1.00 29.75     0.032 C 
ATOM   2296  CG  LEU A 251     -21.406 -26.710  26.483  1.00 30.41     0.002 C 
ATOM   2297  CD1 LEU A 251     -21.981 -28.124  26.612  1.00 22.37     0.000 C 
ATOM   2298  CD2 LEU A 251     -20.159 -26.553  27.349  1.00 29.82     0.000 C 
ATOM   2299  H   LEU A 251     -21.210 -25.601  22.557  1.00 99.99     0.164 HD
ATOM   2300  N   ALA A 252     -22.936 -23.794  24.378  1.00 31.40    -0.338 N 
ATOM   2301  CA  ALA A 252     -23.681 -22.611  24.842  1.00 35.39     0.159 C 
ATOM   2302  C   ALA A 252     -25.142 -22.686  24.382  1.00 38.42     0.251 C 
ATOM   2303  O   ALA A 252     -26.039 -22.664  25.224  1.00 35.04    -0.271 OA
ATOM   2304  CB  ALA A 252     -23.030 -21.326  24.336  1.00 26.33     0.034 C 
ATOM   2305  H   ALA A 252     -22.278 -23.621  23.640  1.00 99.99     0.164 HD
ATOM   2306  N   HIS A 253     -25.329 -23.094  23.125  1.00 36.18    -0.337 N 
ATOM   2307  CA  HIS A 253     -26.675 -23.296  22.555  1.00 38.15     0.165 C 
ATOM   2308  C   HIS A 253     -27.456 -24.400  23.290  1.00 33.08     0.251 C 
ATOM   2309  O   HIS A 253     -28.602 -24.183  23.675  1.00 36.39    -0.271 OA
ATOM   2310  CB  HIS A 253     -26.576 -23.580  21.051  1.00 37.06     0.077 C 
ATOM   2311  CG  HIS A 253     -27.927 -23.982  20.440  1.00 46.47     0.057 A 
ATOM   2312  ND1 HIS A 253     -28.355 -25.231  20.329  1.00 46.39    -0.338 N 
ATOM   2313  CD2 HIS A 253     -28.887 -23.174  19.996  1.00 49.04     0.113 A 
ATOM   2314  CE1 HIS A 253     -29.580 -25.206  19.809  1.00 47.51     0.175 A 
ATOM   2315  NE2 HIS A 253     -29.906 -23.934  19.599  1.00 55.79    -0.223 NA
ATOM   2316  H   HIS A 253     -24.563 -23.265  22.499  1.00 99.99     0.164 HD
ATOM   2317  HD1 HIS A 253     -27.850 -26.048  20.607  1.00 99.99     0.167 HD
ATOM   2318  N   LEU A 254     -26.797 -25.529  23.553  1.00 31.13    -0.338 N 
ATOM   2319  CA  LEU A 254     -27.431 -26.684  24.221  1.00 28.49     0.159 C 
ATOM   2320  C   LEU A 254     -27.887 -26.411  25.661  1.00 34.16     0.251 C 
ATOM   2321  O   LEU A 254     -28.769 -27.104  26.162  1.00 35.71    -0.271 OA
ATOM   2322  CB  LEU A 254     -26.514 -27.912  24.216  1.00 31.68     0.032 C 
ATOM   2323  CG  LEU A 254     -26.321 -28.552  22.836  1.00 39.90     0.002 C 
ATOM   2324  CD1 LEU A 254     -25.269 -29.654  22.955  1.00 33.30     0.000 C 
ATOM   2325  CD2 LEU A 254     -27.624 -29.142  22.283  1.00 29.11     0.000 C 
ATOM   2326  H   LEU A 254     -25.817 -25.637  23.359  1.00 99.99     0.164 HD
ATOM   2327  N   VAL A 255     -27.244 -25.443  26.309  1.00 32.47    -0.338 N 
ATOM   2328  CA  VAL A 255     -27.593 -25.076  27.695  1.00 31.34     0.159 C 
ATOM   2329  C   VAL A 255     -28.337 -23.728  27.789  1.00 36.46     0.251 C 
ATOM   2330  O   VAL A 255     -28.439 -23.161  28.869  1.00 33.49    -0.271 OA
ATOM   2331  CB  VAL A 255     -26.352 -25.133  28.617  1.00 29.29     0.029 C 
ATOM   2332  CG1 VAL A 255     -25.654 -26.497  28.546  1.00 27.72     0.002 C 
ATOM   2333  CG2 VAL A 255     -25.340 -24.010  28.363  1.00 26.70     0.002 C 
ATOM   2334  H   VAL A 255     -26.422 -24.997  25.948  1.00 99.99     0.164 HD
ATOM   2335  N   GLY A 256     -28.863 -23.244  26.656  1.00 29.86    -0.336 N 
ATOM   2336  CA  GLY A 256     -29.691 -22.019  26.589  1.00 31.66     0.189 C 
ATOM   2337  C   GLY A 256     -28.950 -20.674  26.685  1.00 31.79     0.253 C 
ATOM   2338  O   GLY A 256     -29.564 -19.650  26.979  1.00 32.31    -0.270 OA
ATOM   2339  H   GLY A 256     -28.739 -23.689  25.759  1.00 99.99     0.164 HD
ATOM   2340  N   CYS A 257     -27.678 -20.670  26.306  1.00 35.91    -0.337 N 
ATOM   2341  CA  CYS A 257     -26.866 -19.446  26.226  1.00 37.16     0.171 C 
ATOM   2342  C   CYS A 257     -26.706 -18.944  24.779  1.00 41.86     0.255 C 
ATOM   2343  O   CYS A 257     -26.674 -19.753  23.848  1.00 44.43    -0.270 OA
ATOM   2344  CB  CYS A 257     -25.503 -19.723  26.865  1.00 36.38     0.100 C 
ATOM   2345  SG  CYS A 257     -25.626 -19.857  28.682  1.00 36.74    -0.080 SA
ATOM   2346  H   CYS A 257     -27.168 -21.513  26.114  1.00 99.99     0.164 HD
ATOM   2347  N   PRO A 258     -26.603 -17.619  24.585  1.00 49.86    -0.311 N 
ATOM   2348  CA  PRO A 258     -26.393 -17.010  23.255  1.00 51.14     0.171 C 
ATOM   2349  C   PRO A 258     -25.038 -17.377  22.626  1.00 51.83     0.207 C 
ATOM   2350  O   PRO A 258     -24.951 -17.315  21.381  1.00 71.72    -0.646 OA
ATOM   2351  CB  PRO A 258     -26.528 -15.504  23.495  1.00 51.45     0.035 C 
ATOM   2352  CG  PRO A 258     -26.094 -15.327  24.950  1.00 47.94     0.027 C 
ATOM   2353  CD  PRO A 258     -26.668 -16.571  25.626  1.00 47.82     0.105 C 
ATOM   2354  OXT PRO A 258     -24.083 -17.603  23.401  1.00 99.99    -0.646 OA
ATOM   2355  N   ASN A 265     -20.601 -12.377  20.272  1.00 55.41    -0.057 N 
ATOM   2356  CA  ASN A 265     -19.870 -11.734  21.388  1.00 50.12     0.264 C 
ATOM   2357  C   ASN A 265     -19.425 -12.765  22.452  1.00 53.70     0.259 C 
ATOM   2358  O   ASN A 265     -20.220 -13.232  23.273  1.00 51.66    -0.271 OA
ATOM   2359  CB  ASN A 265     -20.732 -10.630  22.021  1.00 58.06     0.127 C 
ATOM   2360  CG  ASN A 265     -19.939  -9.729  22.976  1.00 63.59     0.230 C 
ATOM   2361  OD1 ASN A 265     -19.022 -10.145  23.674  1.00 66.72    -0.273 OA
ATOM   2362  ND2 ASN A 265     -20.324  -8.473  23.042  1.00 68.68    -0.369 N 
ATOM   2363  H1  ASN A 265     -20.658 -13.365  20.426  1.00 99.99     0.276 HD
ATOM   2364 1HD2 ASN A 265     -19.823  -7.852  23.641  1.00 99.99     0.159 HD
ATOM   2365 2HD2 ASN A 265     -21.099  -8.147  22.504  1.00 99.99     0.159 HD
ATOM   2366  H2  ASN A 265     -21.519 -12.016  20.171  1.00 99.99     0.276 HD
ATOM   2367  H3  ASN A 265     -20.164 -12.202  19.399  1.00 99.99     0.276 HD
ATOM   2368  N   ASP A 266     -18.126 -13.072  22.443  1.00 46.74    -0.337 N 
ATOM   2369  CA  ASP A 266     -17.536 -14.072  23.360  1.00 44.11     0.170 C 
ATOM   2370  C   ASP A 266     -17.763 -13.761  24.847  1.00 49.38     0.252 C 
ATOM   2371  O   ASP A 266     -18.160 -14.649  25.599  1.00 43.46    -0.271 OA
ATOM   2372  CB  ASP A 266     -16.033 -14.245  23.111  1.00 42.99     0.129 C 
ATOM   2373  CG  ASP A 266     -15.696 -14.816  21.730  1.00 39.96     0.188 C 
ATOM   2374  OD1 ASP A 266     -16.560 -15.519  21.164  1.00 39.30    -0.647 OA
ATOM   2375  OD2 ASP A 266     -14.586 -14.501  21.257  1.00 49.48    -0.647 OA
ATOM   2376  H   ASP A 266     -17.490 -12.642  21.802  1.00 99.99     0.164 HD
ATOM   2377  N   THR A 267     -17.686 -12.478  25.205  1.00 40.97    -0.336 N 
ATOM   2378  CA  THR A 267     -17.897 -12.014  26.595  1.00 38.54     0.186 C 
ATOM   2379  C   THR A 267     -19.277 -12.440  27.120  1.00 42.88     0.253 C 
ATOM   2380  O   THR A 267     -19.361 -13.069  28.171  1.00 43.48    -0.270 OA
ATOM   2381  CB  THR A 267     -17.771 -10.486  26.703  1.00 47.27     0.140 C 
ATOM   2382  OG1 THR A 267     -16.554 -10.071  26.078  1.00 50.74    -0.382 OA
ATOM   2383  CG2 THR A 267     -17.813 -10.002  28.159  1.00 43.24     0.034 C 
ATOM   2384  H   THR A 267     -17.435 -11.747  24.566  1.00 99.99     0.164 HD
ATOM   2385  HG1 THR A 267     -16.401  -9.096  26.265  1.00 99.99     0.210 HD
ATOM   2386  N   GLU A 268     -20.318 -12.184  26.328  1.00 45.62    -0.337 N 
ATOM   2387  CA  GLU A 268     -21.699 -12.561  26.692  1.00 43.71     0.160 C 
ATOM   2388  C   GLU A 268     -21.896 -14.082  26.768  1.00 42.01     0.251 C 
ATOM   2389  O   GLU A 268     -22.465 -14.585  27.733  1.00 42.76    -0.271 OA
ATOM   2390  CB  GLU A 268     -22.701 -12.010  25.680  1.00 43.94     0.043 C 
ATOM   2391  CG  GLU A 268     -22.848 -10.487  25.723  1.00 64.17     0.100 C 
ATOM   2392  CD  GLU A 268     -23.918  -9.994  24.740  1.00 87.59     0.185 C 
ATOM   2393  OE1 GLU A 268     -24.882 -10.750  24.480  1.00 84.71    -0.647 OA
ATOM   2394  OE2 GLU A 268     -23.724  -8.869  24.232  1.00 90.79    -0.647 OA
ATOM   2395  H   GLU A 268     -20.212 -11.765  25.426  1.00 99.99     0.164 HD
ATOM   2396  N   LEU A 269     -21.303 -14.789  25.805  1.00 39.77    -0.338 N 
ATOM   2397  CA  LEU A 269     -21.390 -16.258  25.710  1.00 39.41     0.159 C 
ATOM   2398  C   LEU A 269     -20.786 -16.925  26.960  1.00 34.90     0.251 C 
ATOM   2399  O   LEU A 269     -21.479 -17.665  27.657  1.00 39.60    -0.271 OA
ATOM   2400  CB  LEU A 269     -20.689 -16.690  24.412  1.00 35.72     0.032 C 
ATOM   2401  CG  LEU A 269     -20.947 -18.138  23.972  1.00 39.66     0.002 C 
ATOM   2402  CD1 LEU A 269     -20.634 -18.271  22.482  1.00 40.94     0.000 C 
ATOM   2403  CD2 LEU A 269     -20.060 -19.135  24.721  1.00 40.14     0.000 C 
ATOM   2404  H   LEU A 269     -20.773 -14.354  25.075  1.00 99.99     0.164 HD
ATOM   2405  N   VAL A 270     -19.592 -16.477  27.351  1.00 34.23    -0.338 N 
ATOM   2406  CA  VAL A 270     -18.898 -17.032  28.535  1.00 39.46     0.159 C 
ATOM   2407  C   VAL A 270     -19.621 -16.622  29.828  1.00 37.00     0.251 C 
ATOM   2408  O   VAL A 270     -19.816 -17.456  30.705  1.00 34.61    -0.271 OA
ATOM   2409  CB  VAL A 270     -17.412 -16.632  28.589  1.00 42.61     0.029 C 
ATOM   2410  CG1 VAL A 270     -16.698 -17.262  29.790  1.00 35.28     0.002 C 
ATOM   2411  CG2 VAL A 270     -16.671 -17.082  27.331  1.00 42.78     0.002 C 
ATOM   2412  H   VAL A 270     -19.120 -15.718  26.893  1.00 99.99     0.164 HD
ATOM   2413  N   ALA A 271     -20.134 -15.393  29.864  1.00 33.48    -0.338 N 
ATOM   2414  CA  ALA A 271     -20.846 -14.874  31.047  1.00 36.74     0.159 C 
ATOM   2415  C   ALA A 271     -22.132 -15.669  31.321  1.00 35.70     0.251 C 
ATOM   2416  O   ALA A 271     -22.376 -16.063  32.460  1.00 39.78    -0.271 OA
ATOM   2417  CB  ALA A 271     -21.162 -13.388  30.875  1.00 31.07     0.034 C 
ATOM   2418  H   ALA A 271     -20.141 -14.788  29.066  1.00 99.99     0.164 HD
ATOM   2419  N   CYS A 272     -22.819 -16.061  30.246  1.00 37.01    -0.337 N 
ATOM   2420  CA  CYS A 272     -24.005 -16.929  30.351  1.00 35.60     0.171 C 
ATOM   2421  C   CYS A 272     -23.608 -18.354  30.755  1.00 32.05     0.252 C 
ATOM   2422  O   CYS A 272     -24.229 -18.932  31.638  1.00 35.48    -0.271 OA
ATOM   2423  CB  CYS A 272     -24.804 -16.944  29.049  1.00 37.02     0.100 C 
ATOM   2424  SG  CYS A 272     -26.305 -17.991  29.148  1.00 40.95    -0.080 SA
ATOM   2425  H   CYS A 272     -22.533 -15.837  29.310  1.00 99.99     0.164 HD
ATOM   2426  N   LEU A 273     -22.511 -18.862  30.196  1.00 29.52    -0.337 N 
ATOM   2427  CA  LEU A 273     -21.974 -20.180  30.590  1.00 31.53     0.159 C 
ATOM   2428  C   LEU A 273     -21.585 -20.235  32.074  1.00 34.00     0.251 C 
ATOM   2429  O   LEU A 273     -21.869 -21.220  32.750  1.00 31.46    -0.271 OA
ATOM   2430  CB  LEU A 273     -20.742 -20.566  29.767  1.00 25.65     0.032 C 
ATOM   2431  CG  LEU A 273     -21.009 -20.965  28.314  1.00 31.64     0.002 C 
ATOM   2432  CD1 LEU A 273     -19.660 -21.251  27.656  1.00 28.58     0.000 C 
ATOM   2433  CD2 LEU A 273     -21.888 -22.216  28.215  1.00 27.01     0.000 C 
ATOM   2434  H   LEU A 273     -21.983 -18.369  29.502  1.00 99.99     0.164 HD
ATOM   2435  N   ARG A 274     -21.067 -19.119  32.587  1.00 31.47    -0.338 N 
ATOM   2436  CA  ARG A 274     -20.630 -19.014  33.991  1.00 36.88     0.159 C 
ATOM   2437  C   ARG A 274     -21.791 -19.080  34.994  1.00 32.63     0.251 C 
ATOM   2438  O   ARG A 274     -21.582 -19.422  36.156  1.00 27.59    -0.271 OA
ATOM   2439  CB  ARG A 274     -19.770 -17.769  34.237  1.00 32.84     0.034 C 
ATOM   2440  CG  ARG A 274     -18.366 -17.944  33.652  1.00 35.67     0.027 C 
ATOM   2441  CD  ARG A 274     -17.367 -17.002  34.325  1.00 34.38     0.116 C 
ATOM   2442  NE  ARG A 274     -17.014 -15.864  33.457  1.00 50.29    -0.212 N 
ATOM   2443  CZ  ARG A 274     -15.837 -15.702  32.843  1.00 50.27     0.666 C 
ATOM   2444  NH1 ARG A 274     -14.872 -16.602  32.942  1.00 40.60    -0.235 N 
ATOM   2445  NH2 ARG A 274     -15.591 -14.632  32.104  1.00 47.98    -0.235 N 
ATOM   2446  H   ARG A 274     -21.011 -18.265  32.062  1.00 99.99     0.164 HD
ATOM   2447  HE  ARG A 274     -17.709 -15.158  33.367  1.00 99.99     0.178 HD
ATOM   2448 1HH1 ARG A 274     -13.994 -16.501  32.481  1.00 99.99     0.174 HD
ATOM   2449 2HH1 ARG A 274     -15.025 -17.420  33.505  1.00 99.99     0.174 HD
ATOM   2450 1HH2 ARG A 274     -14.696 -14.559  31.670  1.00 99.99     0.174 HD
ATOM   2451 2HH2 ARG A 274     -16.274 -13.915  32.010  1.00 99.99     0.174 HD
ATOM   2452  N   THR A 275     -23.000 -18.756  34.537  1.00 32.00    -0.336 N 
ATOM   2453  CA  THR A 275     -24.212 -18.823  35.385  1.00 30.23     0.186 C 
ATOM   2454  C   THR A 275     -24.777 -20.247  35.528  1.00 34.45     0.253 C 
ATOM   2455  O   THR A 275     -25.643 -20.497  36.369  1.00 38.79    -0.270 OA
ATOM   2456  CB  THR A 275     -25.340 -17.901  34.891  1.00 37.83     0.140 C 
ATOM   2457  OG1 THR A 275     -25.946 -18.457  33.725  1.00 40.74    -0.382 OA
ATOM   2458  CG2 THR A 275     -24.855 -16.473  34.618  1.00 38.98     0.034 C 
ATOM   2459  H   THR A 275     -23.169 -18.440  33.600  1.00 99.99     0.164 HD
ATOM   2460  HG1 THR A 275     -26.661 -17.856  33.378  1.00 99.99     0.210 HD
ATOM   2461  N   ARG A 276     -24.288 -21.167  34.701  1.00 26.87    -0.337 N 
ATOM   2462  CA  ARG A 276     -24.845 -22.525  34.639  1.00 24.97     0.160 C 
ATOM   2463  C   ARG A 276     -24.228 -23.399  35.732  1.00 30.39     0.254 C 
ATOM   2464  O   ARG A 276     -23.028 -23.308  35.985  1.00 29.98    -0.270 OA
ATOM   2465  CB  ARG A 276     -24.600 -23.137  33.255  1.00 29.51     0.034 C 
ATOM   2466  CG  ARG A 276     -25.420 -22.452  32.158  1.00 28.92     0.027 C 
ATOM   2467  CD  ARG A 276     -26.918 -22.652  32.401  1.00 33.03     0.116 C 
ATOM   2468  NE  ARG A 276     -27.687 -22.115  31.269  1.00 32.87    -0.212 N 
ATOM   2469  CZ  ARG A 276     -28.224 -20.899  31.162  1.00 38.01     0.666 C 
ATOM   2470  NH1 ARG A 276     -28.077 -20.000  32.120  1.00 38.64    -0.235 N 
ATOM   2471  NH2 ARG A 276     -28.937 -20.570  30.094  1.00 34.54    -0.235 N 
ATOM   2472  H   ARG A 276     -23.416 -21.049  34.221  1.00 99.99     0.164 HD
ATOM   2473  HE  ARG A 276     -27.828 -22.751  30.505  1.00 99.99     0.178 HD
ATOM   2474 1HH1 ARG A 276     -28.486 -19.099  32.031  1.00 99.99     0.174 HD
ATOM   2475 2HH1 ARG A 276     -27.512 -20.244  32.908  1.00 99.99     0.174 HD
ATOM   2476 1HH2 ARG A 276     -29.341 -19.663  30.011  1.00 99.99     0.174 HD
ATOM   2477 2HH2 ARG A 276     -29.068 -21.246  29.367  1.00 99.99     0.174 HD
ATOM   2478  N   PRO A 277     -25.014 -24.250  36.395  1.00 30.00    -0.312 N 
ATOM   2479  CA  PRO A 277     -24.455 -25.241  37.332  1.00 28.67     0.163 C 
ATOM   2480  C   PRO A 277     -23.471 -26.111  36.541  1.00 33.99     0.251 C 
ATOM   2481  O   PRO A 277     -23.763 -26.511  35.414  1.00 31.93    -0.271 OA
ATOM   2482  CB  PRO A 277     -25.661 -26.073  37.765  1.00 23.85     0.034 C 
ATOM   2483  CG  PRO A 277     -26.824 -25.086  37.662  1.00 29.45     0.027 C 
ATOM   2484  CD  PRO A 277     -26.488 -24.248  36.428  1.00 28.32     0.105 C 
ATOM   2485  N   ALA A 278     -22.354 -26.461  37.176  1.00 31.40    -0.338 N 
ATOM   2486  CA  ALA A 278     -21.321 -27.315  36.556  1.00 28.42     0.159 C 
ATOM   2487  C   ALA A 278     -21.880 -28.609  35.931  1.00 28.93     0.251 C 
ATOM   2488  O   ALA A 278     -21.621 -28.914  34.767  1.00 25.96    -0.271 OA
ATOM   2489  CB  ALA A 278     -20.280 -27.658  37.620  1.00 26.96     0.034 C 
ATOM   2490  H   ALA A 278     -22.093 -26.059  38.052  1.00 99.99     0.164 HD
ATOM   2491  N   GLN A 279     -22.831 -29.221  36.639  1.00 28.41    -0.338 N 
ATOM   2492  CA  GLN A 279     -23.496 -30.455  36.183  1.00 30.33     0.160 C 
ATOM   2493  C   GLN A 279     -24.246 -30.288  34.848  1.00 33.06     0.251 C 
ATOM   2494  O   GLN A 279     -24.231 -31.197  34.022  1.00 29.64    -0.271 OA
ATOM   2495  CB  GLN A 279     -24.432 -30.975  37.280  1.00 23.47     0.042 C 
ATOM   2496  CG  GLN A 279     -24.925 -32.401  36.994  1.00 23.74     0.090 C 
ATOM   2497  CD  GLN A 279     -23.772 -33.400  36.838  1.00 33.49     0.227 C 
ATOM   2498  OE1 GLN A 279     -22.877 -33.514  37.661  1.00 42.40    -0.273 OA
ATOM   2499  NE2 GLN A 279     -23.783 -34.154  35.764  1.00 30.82    -0.369 N 
ATOM   2500  H   GLN A 279     -23.117 -28.887  37.535  1.00 99.99     0.164 HD
ATOM   2501 1HE2 GLN A 279     -23.035 -34.801  35.655  1.00 99.99     0.159 HD
ATOM   2502 2HE2 GLN A 279     -24.506 -34.079  35.070  1.00 99.99     0.159 HD
ATOM   2503  N   VAL A 280     -24.817 -29.106  34.615  1.00 24.82    -0.338 N 
ATOM   2504  CA  VAL A 280     -25.489 -28.783  33.336  1.00 33.54     0.159 C 
ATOM   2505  C   VAL A 280     -24.519 -28.845  32.142  1.00 31.38     0.251 C 
ATOM   2506  O   VAL A 280     -24.824 -29.507  31.150  1.00 33.93    -0.271 OA
ATOM   2507  CB  VAL A 280     -26.233 -27.436  33.437  1.00 34.75     0.029 C 
ATOM   2508  CG1 VAL A 280     -26.735 -26.904  32.088  1.00 30.77     0.002 C 
ATOM   2509  CG2 VAL A 280     -27.461 -27.608  34.334  1.00 25.24     0.002 C 
ATOM   2510  H   VAL A 280     -24.813 -28.362  35.286  1.00 99.99     0.164 HD
ATOM   2511  N   LEU A 281     -23.311 -28.310  32.316  1.00 30.01    -0.338 N 
ATOM   2512  CA  LEU A 281     -22.301 -28.347  31.237  1.00 30.05     0.159 C 
ATOM   2513  C   LEU A 281     -21.868 -29.792  30.956  1.00 27.76     0.251 C 
ATOM   2514  O   LEU A 281     -21.889 -30.238  29.809  1.00 33.36    -0.271 OA
ATOM   2515  CB  LEU A 281     -21.064 -27.495  31.554  1.00 26.59     0.032 C 
ATOM   2516  CG  LEU A 281     -21.326 -26.037  31.965  1.00 28.04     0.002 C 
ATOM   2517  CD1 LEU A 281     -19.998 -25.281  31.946  1.00 27.45     0.000 C 
ATOM   2518  CD2 LEU A 281     -22.356 -25.313  31.089  1.00 24.18     0.000 C 
ATOM   2519  H   LEU A 281     -22.997 -27.935  33.190  1.00 99.99     0.164 HD
ATOM   2520  N   VAL A 282     -21.735 -30.562  32.037  1.00 24.60    -0.338 N 
ATOM   2521  CA  VAL A 282     -21.392 -31.997  31.958  1.00 30.33     0.159 C 
ATOM   2522  C   VAL A 282     -22.470 -32.792  31.194  1.00 33.63     0.251 C 
ATOM   2523  O   VAL A 282     -22.130 -33.591  30.320  1.00 34.80    -0.271 OA
ATOM   2524  CB  VAL A 282     -21.136 -32.577  33.364  1.00 23.95     0.029 C 
ATOM   2525  CG1 VAL A 282     -20.936 -34.096  33.350  1.00 24.10     0.002 C 
ATOM   2526  CG2 VAL A 282     -19.882 -31.957  33.984  1.00 23.86     0.002 C 
ATOM   2527  H   VAL A 282     -21.896 -30.206  32.962  1.00 99.99     0.164 HD
ATOM   2528  N   ASN A 283     -23.739 -32.466  31.433  1.00 32.75    -0.337 N 
ATOM   2529  CA  ASN A 283     -24.869 -33.212  30.846  1.00 32.23     0.169 C 
ATOM   2530  C   ASN A 283     -24.986 -33.115  29.319  1.00 31.93     0.251 C 
ATOM   2531  O   ASN A 283     -25.569 -33.986  28.676  1.00 31.18    -0.271 OA
ATOM   2532  CB  ASN A 283     -26.192 -32.828  31.512  1.00 30.33     0.119 C 
ATOM   2533  CG  ASN A 283     -26.294 -33.354  32.949  1.00 33.60     0.230 C 
ATOM   2534  OD1 ASN A 283     -25.551 -34.202  33.427  1.00 33.22    -0.273 OA
ATOM   2535  ND2 ASN A 283     -27.228 -32.804  33.688  1.00 30.13    -0.369 N 
ATOM   2536  H   ASN A 283     -23.999 -31.676  31.996  1.00 99.99     0.164 HD
ATOM   2537 1HD2 ASN A 283     -27.332 -33.135  34.620  1.00 99.99     0.159 HD
ATOM   2538 2HD2 ASN A 283     -27.825 -32.108  33.299  1.00 99.99     0.159 HD
ATOM   2539  N   HIS A 284     -24.404 -32.063  28.752  1.00 24.43    -0.337 N 
ATOM   2540  CA  HIS A 284     -24.406 -31.868  27.292  1.00 33.00     0.165 C 
ATOM   2541  C   HIS A 284     -23.024 -32.019  26.635  1.00 34.33     0.251 C 
ATOM   2542  O   HIS A 284     -22.925 -31.906  25.413  1.00 34.18    -0.271 OA
ATOM   2543  CB  HIS A 284     -24.976 -30.479  26.997  1.00 32.38     0.077 C 
ATOM   2544  CG  HIS A 284     -26.445 -30.359  27.414  1.00 42.07     0.057 A 
ATOM   2545  ND1 HIS A 284     -27.476 -30.726  26.669  1.00 44.72    -0.338 N 
ATOM   2546  CD2 HIS A 284     -26.914 -29.875  28.561  1.00 31.89     0.113 A 
ATOM   2547  CE1 HIS A 284     -28.590 -30.467  27.349  1.00 38.32     0.175 A 
ATOM   2548  NE2 HIS A 284     -28.241 -29.952  28.524  1.00 40.01    -0.223 NA
ATOM   2549  H   HIS A 284     -24.051 -31.291  29.286  1.00 99.99     0.164 HD
ATOM   2550  HD1 HIS A 284     -27.421 -31.147  25.764  1.00 99.99     0.167 HD
ATOM   2551  N   GLU A 285     -22.042 -32.522  27.388  1.00 34.17    -0.337 N 
ATOM   2552  CA  GLU A 285     -20.638 -32.565  26.930  1.00 33.28     0.160 C 
ATOM   2553  C   GLU A 285     -20.450 -33.389  25.644  1.00 31.74     0.251 C 
ATOM   2554  O   GLU A 285     -19.924 -32.883  24.653  1.00 26.88    -0.271 OA
ATOM   2555  CB  GLU A 285     -19.732 -33.105  28.043  1.00 28.94     0.043 C 
ATOM   2556  CG  GLU A 285     -18.253 -33.090  27.636  1.00 30.34     0.100 C 
ATOM   2557  CD  GLU A 285     -17.334 -33.734  28.674  1.00 34.90     0.185 C 
ATOM   2558  OE1 GLU A 285     -17.524 -33.453  29.879  1.00 33.45    -0.647 OA
ATOM   2559  OE2 GLU A 285     -16.390 -34.413  28.223  1.00 30.99    -0.647 OA
ATOM   2560  H   GLU A 285     -22.199 -32.856  28.323  1.00 99.99     0.164 HD
ATOM   2561  N   TRP A 286     -20.920 -34.632  25.678  1.00 26.72    -0.337 N 
ATOM   2562  CA  TRP A 286     -20.736 -35.576  24.560  1.00 32.01     0.164 C 
ATOM   2563  C   TRP A 286     -21.488 -35.182  23.279  1.00 35.78     0.251 C 
ATOM   2564  O   TRP A 286     -21.072 -35.545  22.183  1.00 32.35    -0.271 OA
ATOM   2565  CB  TRP A 286     -21.094 -36.999  24.998  1.00 26.15     0.059 C 
ATOM   2566  CG  TRP A 286     -20.172 -37.466  26.132  1.00 30.54    -0.016 A 
ATOM   2567  CD1 TRP A 286     -20.456 -37.417  27.430  1.00 30.84     0.097 A 
ATOM   2568  CD2 TRP A 286     -18.902 -38.006  26.003  1.00 26.55    -0.001 A 
ATOM   2569  NE1 TRP A 286     -19.428 -37.905  28.128  1.00 25.87    -0.365 N 
ATOM   2570  CE2 TRP A 286     -18.460 -38.270  27.292  1.00 28.66     0.042 A 
ATOM   2571  CE3 TRP A 286     -18.084 -38.276  24.913  1.00 26.79     0.014 A 
ATOM   2572  CZ2 TRP A 286     -17.192 -38.805  27.492  1.00 23.83     0.030 A 
ATOM   2573  CZ3 TRP A 286     -16.835 -38.850  25.111  1.00 25.35     0.001 A 
ATOM   2574  CH2 TRP A 286     -16.390 -39.117  26.402  1.00 24.43     0.002 A 
ATOM   2575  H   TRP A 286     -21.425 -35.003  26.457  1.00 99.99     0.164 HD
ATOM   2576  HE1 TRP A 286     -19.408 -38.009  29.123  1.00 99.99     0.165 HD
ATOM   2577  N   HIS A 287     -22.477 -34.301  23.426  1.00 36.28    -0.337 N 
ATOM   2578  CA  HIS A 287     -23.321 -33.860  22.301  1.00 34.94     0.165 C 
ATOM   2579  C   HIS A 287     -22.684 -32.834  21.349  1.00 34.99     0.251 C 
ATOM   2580  O   HIS A 287     -23.277 -32.532  20.315  1.00 44.11    -0.271 OA
ATOM   2581  CB  HIS A 287     -24.674 -33.364  22.813  1.00 37.41     0.077 C 
ATOM   2582  CG  HIS A 287     -25.481 -34.450  23.536  1.00 49.46     0.057 A 
ATOM   2583  ND1 HIS A 287     -26.165 -34.238  24.648  1.00 54.02    -0.338 N 
ATOM   2584  CD2 HIS A 287     -25.658 -35.721  23.177  1.00 46.20     0.113 A 
ATOM   2585  CE1 HIS A 287     -26.764 -35.375  24.994  1.00 52.51     0.175 A 
ATOM   2586  NE2 HIS A 287     -26.448 -36.291  24.084  1.00 59.58    -0.223 NA
ATOM   2587  H   HIS A 287     -22.664 -33.841  24.295  1.00 99.99     0.164 HD
ATOM   2588  HD1 HIS A 287     -26.215 -33.371  25.141  1.00 99.99     0.167 HD
ATOM   2589  N   VAL A 288     -21.575 -32.213  21.750  1.00 36.90    -0.338 N 
ATOM   2590  CA  VAL A 288     -20.850 -31.307  20.833  1.00 30.26     0.159 C 
ATOM   2591  C   VAL A 288     -19.896 -32.024  19.862  1.00 30.86     0.251 C 
ATOM   2592  O   VAL A 288     -19.301 -31.381  19.004  1.00 34.34    -0.271 OA
ATOM   2593  CB  VAL A 288     -20.176 -30.117  21.539  1.00 31.90     0.029 C 
ATOM   2594  CG1 VAL A 288     -21.199 -29.306  22.335  1.00 34.01     0.002 C 
ATOM   2595  CG2 VAL A 288     -19.006 -30.524  22.434  1.00 22.44     0.002 C 
ATOM   2596  H   VAL A 288     -21.234 -32.226  22.690  1.00 99.99     0.164 HD
ATOM   2597  N   LEU A 289     -19.646 -33.315  20.080  1.00 28.61    -0.338 N 
ATOM   2598  CA  LEU A 289     -18.907 -34.122  19.095  1.00 31.47     0.160 C 
ATOM   2599  C   LEU A 289     -19.647 -34.149  17.746  1.00 35.32     0.254 C 
ATOM   2600  O   LEU A 289     -20.838 -34.466  17.700  1.00 34.79    -0.270 OA
ATOM   2601  CB  LEU A 289     -18.610 -35.534  19.616  1.00 22.19     0.032 C 
ATOM   2602  CG  LEU A 289     -17.605 -35.541  20.779  1.00 26.54     0.002 C 
ATOM   2603  CD1 LEU A 289     -17.396 -36.977  21.258  1.00 16.75     0.000 C 
ATOM   2604  CD2 LEU A 289     -16.251 -34.931  20.392  1.00 25.36     0.000 C 
ATOM   2605  H   LEU A 289     -19.897 -33.795  20.919  1.00 99.99     0.164 HD
ATOM   2606  N   PRO A 290     -18.955 -33.740  16.674  1.00 34.08    -0.312 N 
ATOM   2607  CA  PRO A 290     -19.550 -33.592  15.333  1.00 33.67     0.163 C 
ATOM   2608  C   PRO A 290     -20.098 -34.886  14.713  1.00 34.58     0.251 C 
ATOM   2609  O   PRO A 290     -21.049 -34.829  13.937  1.00 41.20    -0.271 OA
ATOM   2610  CB  PRO A 290     -18.447 -32.963  14.479  1.00 31.84     0.034 C 
ATOM   2611  CG  PRO A 290     -17.160 -33.432  15.156  1.00 40.19     0.027 C 
ATOM   2612  CD  PRO A 290     -17.509 -33.435  16.640  1.00 32.87     0.105 C 
ATOM   2613  N   GLN A 291     -19.467 -36.023  15.003  1.00 37.51    -0.338 N 
ATOM   2614  CA  GLN A 291     -19.863 -37.318  14.413  1.00 34.40     0.160 C 
ATOM   2615  C   GLN A 291     -19.798 -38.434  15.463  1.00 32.41     0.251 C 
ATOM   2616  O   GLN A 291     -19.105 -38.304  16.472  1.00 36.76    -0.271 OA
ATOM   2617  CB  GLN A 291     -18.958 -37.681  13.224  1.00 41.43     0.042 C 
ATOM   2618  CG  GLN A 291     -19.030 -36.711  12.034  1.00 43.40     0.090 C 
ATOM   2619  CD  GLN A 291     -20.380 -36.665  11.306  1.00 53.77     0.227 C 
ATOM   2620  OE1 GLN A 291     -21.129 -37.627  11.223  1.00 48.56    -0.273 OA
ATOM   2621  NE2 GLN A 291     -20.663 -35.542  10.678  1.00 42.95    -0.369 N 
ATOM   2622  H   GLN A 291     -18.808 -36.102  15.752  1.00 99.99     0.164 HD
ATOM   2623 1HE2 GLN A 291     -21.536 -35.501  10.200  1.00 99.99     0.159 HD
ATOM   2624 2HE2 GLN A 291     -20.072 -34.748  10.761  1.00 99.99     0.159 HD
ATOM   2625  N   GLU A 292     -20.543 -39.506  15.199  1.00 32.38    -0.338 N 
ATOM   2626  CA  GLU A 292     -20.499 -40.750  15.996  1.00 29.72     0.160 C 
ATOM   2627  C   GLU A 292     -19.045 -41.260  16.024  1.00 35.49     0.251 C 
ATOM   2628  O   GLU A 292     -18.384 -41.300  14.986  1.00 37.52    -0.271 OA
ATOM   2629  CB  GLU A 292     -21.419 -41.756  15.299  1.00 33.26     0.043 C 
ATOM   2630  CG  GLU A 292     -21.554 -43.108  16.013  1.00 48.14     0.100 C 
ATOM   2631  CD  GLU A 292     -22.406 -44.122  15.233  1.00 55.58     0.185 C 
ATOM   2632  OE1 GLU A 292     -22.627 -43.916  14.016  1.00 50.51    -0.647 OA
ATOM   2633  OE2 GLU A 292     -22.845 -45.096  15.879  1.00 61.30    -0.647 OA
ATOM   2634  H   GLU A 292     -21.126 -39.543  14.389  1.00 99.99     0.164 HD
ATOM   2635  N   SER A 293     -18.569 -41.604  17.217  1.00 27.52    -0.336 N 
ATOM   2636  CA  SER A 293     -17.144 -41.950  17.410  1.00 25.58     0.189 C 
ATOM   2637  C   SER A 293     -16.870 -42.705  18.715  1.00 27.39     0.253 C 
ATOM   2638  O   SER A 293     -17.771 -42.954  19.514  1.00 32.07    -0.270 OA
ATOM   2639  CB  SER A 293     -16.297 -40.668  17.420  1.00 24.93     0.169 C 
ATOM   2640  OG  SER A 293     -16.589 -39.871  18.574  1.00 27.41    -0.380 OA
ATOM   2641  H   SER A 293     -19.094 -41.515  18.063  1.00 99.99     0.164 HD
ATOM   2642  HG  SER A 293     -16.033 -39.040  18.541  1.00 99.99     0.211 HD
ATOM   2643  N   VAL A 294     -15.658 -43.242  18.783  1.00 27.30    -0.337 N 
ATOM   2644  CA  VAL A 294     -15.029 -43.649  20.054  1.00 23.38     0.159 C 
ATOM   2645  C   VAL A 294     -13.644 -42.992  20.113  1.00 24.64     0.251 C 
ATOM   2646  O   VAL A 294     -13.123 -42.558  19.089  1.00 23.18    -0.271 OA
ATOM   2647  CB  VAL A 294     -14.940 -45.177  20.245  1.00 24.79     0.029 C 
ATOM   2648  CG1 VAL A 294     -16.334 -45.800  20.319  1.00 26.24     0.002 C 
ATOM   2649  CG2 VAL A 294     -14.102 -45.885  19.173  1.00 23.02     0.002 C 
ATOM   2650  H   VAL A 294     -15.055 -43.297  17.983  1.00 99.99     0.164 HD
ATOM   2651  N   PHE A 295     -13.083 -42.907  21.318  1.00 24.25    -0.337 N 
ATOM   2652  CA  PHE A 295     -11.746 -42.318  21.547  1.00 18.76     0.164 C 
ATOM   2653  C   PHE A 295     -11.654 -40.854  21.054  1.00 22.92     0.251 C 
ATOM   2654  O   PHE A 295     -10.627 -40.387  20.573  1.00 24.32    -0.271 OA
ATOM   2655  CB  PHE A 295     -10.686 -43.217  20.886  1.00 17.57     0.056 C 
ATOM   2656  CG  PHE A 295      -9.377 -43.308  21.672  1.00 20.30    -0.044 A 
ATOM   2657  CD1 PHE A 295      -8.835 -42.212  22.331  1.00 17.45     0.008 A 
ATOM   2658  CD2 PHE A 295      -8.760 -44.546  21.776  1.00 18.14     0.008 A 
ATOM   2659  CE1 PHE A 295      -7.691 -42.350  23.101  1.00 18.18     0.001 A 
ATOM   2660  CE2 PHE A 295      -7.606 -44.686  22.537  1.00 19.72     0.001 A 
ATOM   2661  CZ  PHE A 295      -7.077 -43.590  23.211  1.00 15.67     0.000 A 
ATOM   2662  H   PHE A 295     -13.539 -43.249  22.136  1.00 99.99     0.164 HD
ATOM   2663  N   ARG A 296     -12.759 -40.130  21.202  1.00 18.05    -0.338 N 
ATOM   2664  CA  ARG A 296     -12.836 -38.691  20.886  1.00 21.16     0.159 C 
ATOM   2665  C   ARG A 296     -13.529 -37.979  22.039  1.00 23.12     0.251 C 
ATOM   2666  O   ARG A 296     -14.519 -38.477  22.577  1.00 20.28    -0.271 OA
ATOM   2667  CB  ARG A 296     -13.633 -38.421  19.607  1.00 18.49     0.034 C 
ATOM   2668  CG  ARG A 296     -12.889 -38.829  18.336  1.00 23.57     0.027 C 
ATOM   2669  CD  ARG A 296     -11.647 -37.964  18.102  1.00 25.95     0.116 C 
ATOM   2670  NE  ARG A 296     -10.952 -38.416  16.885  1.00 28.30    -0.212 N 
ATOM   2671  CZ  ARG A 296     -10.161 -39.488  16.773  1.00 27.16     0.666 C 
ATOM   2672  NH1 ARG A 296      -9.914 -40.275  17.807  1.00 21.89    -0.235 N 
ATOM   2673  NH2 ARG A 296      -9.610 -39.793  15.608  1.00 22.49    -0.235 N 
ATOM   2674  H   ARG A 296     -13.592 -40.503  21.603  1.00 99.99     0.164 HD
ATOM   2675  HE  ARG A 296     -11.108 -37.856  16.077  1.00 99.99     0.178 HD
ATOM   2676 1HH1 ARG A 296      -9.306 -41.066  17.729  1.00 99.99     0.174 HD
ATOM   2677 2HH1 ARG A 296     -10.327 -40.062  18.695  1.00 99.99     0.174 HD
ATOM   2678 1HH2 ARG A 296      -9.021 -40.601  15.527  1.00 99.99     0.174 HD
ATOM   2679 2HH2 ARG A 296      -9.780 -39.233  14.803  1.00 99.99     0.174 HD
ATOM   2680  N   PHE A 297     -12.934 -36.872  22.452  1.00 21.88    -0.337 N 
ATOM   2681  CA  PHE A 297     -13.444 -36.138  23.621  1.00 22.59     0.164 C 
ATOM   2682  C   PHE A 297     -13.656 -34.674  23.243  1.00 24.31     0.251 C 
ATOM   2683  O   PHE A 297     -12.848 -34.086  22.528  1.00 25.76    -0.271 OA
ATOM   2684  CB  PHE A 297     -12.463 -36.282  24.791  1.00 18.27     0.056 C 
ATOM   2685  CG  PHE A 297     -11.834 -37.681  24.844  1.00 17.67    -0.044 A 
ATOM   2686  CD1 PHE A 297     -12.600 -38.802  25.134  1.00 18.03     0.008 A 
ATOM   2687  CD2 PHE A 297     -10.503 -37.820  24.479  1.00 19.89     0.008 A 
ATOM   2688  CE1 PHE A 297     -12.023 -40.067  25.085  1.00 20.47     0.001 A 
ATOM   2689  CE2 PHE A 297      -9.924 -39.084  24.434  1.00 19.79     0.001 A 
ATOM   2690  CZ  PHE A 297     -10.683 -40.206  24.744  1.00 19.51     0.000 A 
ATOM   2691  H   PHE A 297     -12.058 -36.551  22.088  1.00 99.99     0.164 HD
ATOM   2692  N   SER A 298     -14.699 -34.096  23.826  1.00 24.71    -0.336 N 
ATOM   2693  CA  SER A 298     -15.194 -32.770  23.407  1.00 27.45     0.189 C 
ATOM   2694  C   SER A 298     -14.228 -31.612  23.678  1.00 26.14     0.254 C 
ATOM   2695  O   SER A 298     -13.928 -30.820  22.789  1.00 28.28    -0.270 OA
ATOM   2696  CB  SER A 298     -16.548 -32.470  24.048  1.00 23.34     0.169 C 
ATOM   2697  OG  SER A 298     -17.527 -33.381  23.545  1.00 30.43    -0.380 OA
ATOM   2698  H   SER A 298     -15.197 -34.531  24.573  1.00 99.99     0.164 HD
ATOM   2699  HG  SER A 298     -18.443 -33.124  23.891  1.00 99.99     0.211 HD
ATOM   2700  N   PHE A 299     -13.746 -31.520  24.912  1.00 23.00    -0.337 N 
ATOM   2701  CA  PHE A 299     -12.876 -30.398  25.305  1.00 23.92     0.164 C 
ATOM   2702  C   PHE A 299     -11.467 -30.860  25.667  1.00 27.99     0.251 C 
ATOM   2703  O   PHE A 299     -11.239 -31.484  26.702  1.00 21.70    -0.271 OA
ATOM   2704  CB  PHE A 299     -13.512 -29.600  26.443  1.00 23.64     0.056 C 
ATOM   2705  CG  PHE A 299     -14.890 -29.085  26.029  1.00 25.23    -0.044 A 
ATOM   2706  CD1 PHE A 299     -14.996 -28.015  25.153  1.00 27.98     0.008 A 
ATOM   2707  CD2 PHE A 299     -16.026 -29.722  26.506  1.00 22.29     0.008 A 
ATOM   2708  CE1 PHE A 299     -16.253 -27.571  24.757  1.00 23.47     0.001 A 
ATOM   2709  CE2 PHE A 299     -17.283 -29.284  26.106  1.00 25.92     0.001 A 
ATOM   2710  CZ  PHE A 299     -17.394 -28.206  25.234  1.00 24.79     0.000 A 
ATOM   2711  H   PHE A 299     -14.027 -32.129  25.649  1.00 99.99     0.164 HD
ATOM   2712  N   VAL A 300     -10.578 -30.611  24.717  1.00 22.10    -0.338 N 
ATOM   2713  CA  VAL A 300      -9.166 -31.033  24.794  1.00 22.42     0.160 C 
ATOM   2714  C   VAL A 300      -8.243 -29.815  24.577  1.00 20.22     0.254 C 
ATOM   2715  O   VAL A 300      -8.743 -28.744  24.216  1.00 21.24    -0.270 OA
ATOM   2716  CB  VAL A 300      -8.893 -32.182  23.794  1.00 23.10     0.029 C 
ATOM   2717  CG1 VAL A 300      -9.731 -33.425  24.115  1.00 18.44     0.002 C 
ATOM   2718  CG2 VAL A 300      -9.071 -31.774  22.328  1.00 20.54     0.002 C 
ATOM   2719  H   VAL A 300     -10.793 -30.050  23.917  1.00 99.99     0.164 HD
ATOM   2720  N   PRO A 301      -6.925 -29.948  24.779  1.00 24.37    -0.312 N 
ATOM   2721  CA  PRO A 301      -5.965 -28.874  24.468  1.00 25.07     0.163 C 
ATOM   2722  C   PRO A 301      -6.163 -28.343  23.041  1.00 30.22     0.251 C 
ATOM   2723  O   PRO A 301      -6.368 -29.092  22.086  1.00 25.83    -0.271 OA
ATOM   2724  CB  PRO A 301      -4.602 -29.543  24.605  1.00 23.26     0.034 C 
ATOM   2725  CG  PRO A 301      -4.835 -30.542  25.736  1.00 26.00     0.027 C 
ATOM   2726  CD  PRO A 301      -6.246 -31.059  25.472  1.00 19.57     0.105 C 
ATOM   2727  N   VAL A 302      -6.144 -27.023  22.937  1.00 28.76    -0.338 N 
ATOM   2728  CA  VAL A 302      -6.282 -26.325  21.646  1.00 28.19     0.159 C 
ATOM   2729  C   VAL A 302      -4.916 -25.780  21.197  1.00 34.31     0.251 C 
ATOM   2730  O   VAL A 302      -4.127 -25.267  21.997  1.00 32.40    -0.271 OA
ATOM   2731  CB  VAL A 302      -7.373 -25.235  21.744  1.00 33.01     0.029 C 
ATOM   2732  CG1 VAL A 302      -7.019 -24.079  22.691  1.00 33.69     0.002 C 
ATOM   2733  CG2 VAL A 302      -7.768 -24.711  20.360  1.00 35.82     0.002 C 
ATOM   2734  H   VAL A 302      -6.021 -26.439  23.745  1.00 99.99     0.164 HD
ATOM   2735  N   VAL A 303      -4.668 -25.905  19.900  1.00 38.19    -0.338 N 
ATOM   2736  CA  VAL A 303      -3.476 -25.306  19.270  1.00 37.52     0.159 C 
ATOM   2737  C   VAL A 303      -3.846 -23.878  18.847  1.00 38.56     0.251 C 
ATOM   2738  O   VAL A 303      -4.582 -23.676  17.883  1.00 42.58    -0.271 OA
ATOM   2739  CB  VAL A 303      -2.996 -26.107  18.047  1.00 39.71     0.029 C 
ATOM   2740  CG1 VAL A 303      -1.668 -25.541  17.536  1.00 36.03     0.002 C 
ATOM   2741  CG2 VAL A 303      -2.841 -27.602  18.343  1.00 37.39     0.002 C 
ATOM   2742  H   VAL A 303      -5.238 -26.475  19.302  1.00 99.99     0.164 HD
ATOM   2743  N   ASP A 304      -3.413 -22.919  19.654  1.00 38.42    -0.337 N 
ATOM   2744  CA  ASP A 304      -3.753 -21.505  19.399  1.00 42.73     0.170 C 
ATOM   2745  C   ASP A 304      -2.548 -20.559  19.231  1.00 44.58     0.252 C 
ATOM   2746  O   ASP A 304      -2.733 -19.344  19.260  1.00 50.09    -0.271 OA
ATOM   2747  CB  ASP A 304      -4.707 -21.030  20.508  1.00 41.11     0.129 C 
ATOM   2748  CG  ASP A 304      -4.035 -20.809  21.871  1.00 40.98     0.188 C 
ATOM   2749  OD1 ASP A 304      -2.958 -21.416  22.110  1.00 40.45    -0.647 OA
ATOM   2750  OD2 ASP A 304      -4.589 -20.009  22.646  1.00 50.49    -0.647 OA
ATOM   2751  H   ASP A 304      -2.907 -23.115  20.496  1.00 99.99     0.164 HD
ATOM   2752  N   GLY A 305      -1.335 -21.121  19.329  1.00 39.12    -0.336 N 
ATOM   2753  CA  GLY A 305      -0.101 -20.322  19.212  1.00 37.31     0.189 C 
ATOM   2754  C   GLY A 305       0.496 -19.926  20.572  1.00 44.74     0.253 C 
ATOM   2755  O   GLY A 305       1.613 -19.422  20.617  1.00 46.74    -0.270 OA
ATOM   2756  H   GLY A 305      -1.149 -22.100  19.488  1.00 99.99     0.164 HD
ATOM   2757  N   ASP A 306      -0.246 -20.160  21.659  1.00 41.02    -0.337 N 
ATOM   2758  CA  ASP A 306       0.184 -19.746  23.007  1.00 38.02     0.170 C 
ATOM   2759  C   ASP A 306       0.912 -20.872  23.763  1.00 43.86     0.252 C 
ATOM   2760  O   ASP A 306       2.123 -20.997  23.622  1.00 40.78    -0.271 OA
ATOM   2761  CB  ASP A 306      -0.999 -19.142  23.781  1.00 37.18     0.129 C 
ATOM   2762  CG  ASP A 306      -0.587 -18.507  25.118  1.00 47.53     0.188 C 
ATOM   2763  OD1 ASP A 306       0.630 -18.451  25.400  1.00 39.59    -0.647 OA
ATOM   2764  OD2 ASP A 306      -1.520 -18.170  25.874  1.00 52.97    -0.647 OA
ATOM   2765  H   ASP A 306      -1.131 -20.618  21.606  1.00 99.99     0.164 HD
ATOM   2766  N   PHE A 307       0.179 -21.689  24.530  1.00 38.70    -0.337 N 
ATOM   2767  CA  PHE A 307       0.765 -22.858  25.223  1.00 31.70     0.164 C 
ATOM   2768  C   PHE A 307       1.496 -23.758  24.209  1.00 37.55     0.251 C 
ATOM   2769  O   PHE A 307       2.623 -24.180  24.432  1.00 40.20    -0.271 OA
ATOM   2770  CB  PHE A 307      -0.337 -23.656  25.932  1.00 35.00     0.056 C 
ATOM   2771  CG  PHE A 307       0.235 -24.682  26.918  1.00 30.59    -0.044 A 
ATOM   2772  CD1 PHE A 307       0.787 -25.873  26.465  1.00 27.47     0.008 A 
ATOM   2773  CD2 PHE A 307       0.169 -24.428  28.280  1.00 30.22     0.008 A 
ATOM   2774  CE1 PHE A 307       1.289 -26.803  27.369  1.00 29.22     0.001 A 
ATOM   2775  CE2 PHE A 307       0.652 -25.364  29.189  1.00 26.08     0.001 A 
ATOM   2776  CZ  PHE A 307       1.213 -26.551  28.732  1.00 26.19     0.000 A 
ATOM   2777  H   PHE A 307      -0.756 -21.469  24.797  1.00 99.99     0.164 HD
ATOM   2778  N   LEU A 308       0.833 -24.005  23.083  1.00 33.65    -0.338 N 
ATOM   2779  CA  LEU A 308       1.426 -24.723  21.944  1.00 39.58     0.159 C 
ATOM   2780  C   LEU A 308       1.522 -23.743  20.771  1.00 40.30     0.251 C 
ATOM   2781  O   LEU A 308       0.492 -23.331  20.230  1.00 44.59    -0.271 OA
ATOM   2782  CB  LEU A 308       0.536 -25.909  21.547  1.00 35.62     0.032 C 
ATOM   2783  CG  LEU A 308       0.283 -26.920  22.671  1.00 41.43     0.002 C 
ATOM   2784  CD1 LEU A 308      -0.812 -27.889  22.227  1.00 33.84     0.000 C 
ATOM   2785  CD2 LEU A 308       1.555 -27.693  23.038  1.00 30.55     0.000 C 
ATOM   2786  H   LEU A 308      -0.118 -23.737  22.961  1.00 99.99     0.164 HD
ATOM   2787  N   SER A 309       2.740 -23.274  20.509  1.00 34.30    -0.336 N 
ATOM   2788  CA  SER A 309       2.997 -22.336  19.391  1.00 44.40     0.189 C 
ATOM   2789  C   SER A 309       2.690 -22.918  18.002  1.00 43.27     0.254 C 
ATOM   2790  O   SER A 309       2.421 -22.186  17.052  1.00 50.15    -0.270 OA
ATOM   2791  CB  SER A 309       4.420 -21.775  19.429  1.00 38.91     0.169 C 
ATOM   2792  OG  SER A 309       5.373 -22.836  19.338  1.00 45.78    -0.380 OA
ATOM   2793  H   SER A 309       3.551 -23.514  21.050  1.00 99.99     0.164 HD
ATOM   2794  HG  SER A 309       6.293 -22.435  19.353  1.00 99.99     0.211 HD
ATOM   2795  N   ASP A 310       2.705 -24.244  17.907  1.00 45.10    -0.337 N 
ATOM   2796  CA  ASP A 310       2.291 -24.970  16.696  1.00 44.33     0.170 C 
ATOM   2797  C   ASP A 310       1.648 -26.293  17.138  1.00 40.79     0.252 C 
ATOM   2798  O   ASP A 310       1.524 -26.575  18.331  1.00 40.13    -0.271 OA
ATOM   2799  CB  ASP A 310       3.527 -25.213  15.817  1.00 47.92     0.129 C 
ATOM   2800  CG  ASP A 310       3.208 -25.272  14.317  1.00 52.63     0.188 C 
ATOM   2801  OD1 ASP A 310       2.074 -25.677  13.964  1.00 45.33    -0.647 OA
ATOM   2802  OD2 ASP A 310       4.133 -24.972  13.537  1.00 53.26    -0.647 OA
ATOM   2803  H   ASP A 310       2.895 -24.826  18.699  1.00 99.99     0.164 HD
ATOM   2804  N   THR A 311       1.163 -27.059  16.169  1.00 40.30    -0.336 N 
ATOM   2805  CA  THR A 311       0.694 -28.438  16.409  1.00 39.03     0.187 C 
ATOM   2806  C   THR A 311       1.828 -29.237  17.085  1.00 39.52     0.257 C 
ATOM   2807  O   THR A 311       3.007 -28.977  16.812  1.00 41.00    -0.270 OA
ATOM   2808  CB  THR A 311       0.265 -29.152  15.112  1.00 44.58     0.140 C 
ATOM   2809  OG1 THR A 311       1.403 -29.525  14.327  1.00 44.53    -0.382 OA
ATOM   2810  CG2 THR A 311      -0.719 -28.310  14.290  1.00 34.09     0.034 C 
ATOM   2811  H   THR A 311       1.065 -26.727  15.226  1.00 99.99     0.164 HD
ATOM   2812  HG1 THR A 311       1.082 -29.929  13.465  1.00 99.99     0.210 HD
ATOM   2813  N   PRO A 312       1.490 -30.205  17.944  1.00 38.37    -0.312 N 
ATOM   2814  CA  PRO A 312       2.495 -31.080  18.574  1.00 36.87     0.163 C 
ATOM   2815  C   PRO A 312       3.309 -31.833  17.516  1.00 37.32     0.251 C 
ATOM   2816  O   PRO A 312       4.526 -31.885  17.625  1.00 37.83    -0.271 OA
ATOM   2817  CB  PRO A 312       1.693 -32.054  19.430  1.00 32.85     0.034 C 
ATOM   2818  CG  PRO A 312       0.454 -31.241  19.792  1.00 32.08     0.027 C 
ATOM   2819  CD  PRO A 312       0.154 -30.458  18.515  1.00 36.52     0.105 C 
ATOM   2820  N   GLU A 313       2.658 -32.244  16.425  0.45 40.47    -0.338 N 
ATOM   2821  CA  GLU A 313       3.332 -32.898  15.282  0.45 41.44     0.160 C 
ATOM   2822  C   GLU A 313       4.452 -32.030  14.682  0.45 43.11     0.251 C 
ATOM   2823  O   GLU A 313       5.590 -32.482  14.591  0.45 44.39    -0.271 OA
ATOM   2824  CB  GLU A 313       2.352 -33.299  14.169  0.45 40.97     0.043 C 
ATOM   2825  CG  GLU A 313       1.461 -34.498  14.528  0.45 40.40     0.100 C 
ATOM   2826  CD  GLU A 313       0.123 -34.152  15.201  0.45 41.13     0.185 C 
ATOM   2827  OE1 GLU A 313      -0.812 -34.955  15.017  0.45 41.54    -0.647 OA
ATOM   2828  OE2 GLU A 313       0.048 -33.090  15.866  0.45 34.24    -0.647 OA
ATOM   2829  H   GLU A 313       1.657 -32.227  16.374  1.00 99.99     0.164 HD
ATOM   2830  N   ALA A 314       4.158 -30.744  14.477  1.00 39.34    -0.338 N 
ATOM   2831  CA  ALA A 314       5.156 -29.777  13.978  1.00 40.75     0.159 C 
ATOM   2832  C   ALA A 314       6.269 -29.519  15.005  1.00 43.85     0.251 C 
ATOM   2833  O   ALA A 314       7.442 -29.711  14.692  1.00 43.87    -0.271 OA
ATOM   2834  CB  ALA A 314       4.480 -28.459  13.599  1.00 41.36     0.034 C 
ATOM   2835  H   ALA A 314       3.261 -30.350  14.690  1.00 99.99     0.164 HD
ATOM   2836  N   LEU A 315       5.872 -29.261  16.255  1.00 45.66    -0.338 N 
ATOM   2837  CA  LEU A 315       6.817 -29.012  17.362  1.00 37.09     0.159 C 
ATOM   2838  C   LEU A 315       7.768 -30.190  17.619  1.00 38.04     0.251 C 
ATOM   2839  O   LEU A 315       8.960 -29.989  17.837  1.00 38.97    -0.271 OA
ATOM   2840  CB  LEU A 315       6.080 -28.662  18.661  1.00 40.59     0.032 C 
ATOM   2841  CG  LEU A 315       5.336 -27.320  18.634  1.00 43.56     0.002 C 
ATOM   2842  CD1 LEU A 315       4.667 -27.089  19.990  1.00 36.99     0.000 C 
ATOM   2843  CD2 LEU A 315       6.267 -26.145  18.314  1.00 44.42     0.000 C 
ATOM   2844  H   LEU A 315       4.903 -29.215  16.510  1.00 99.99     0.164 HD
ATOM   2845  N   ILE A 316       7.235 -31.403  17.482  1.00 36.19    -0.338 N 
ATOM   2846  CA  ILE A 316       8.026 -32.648  17.549  1.00 39.95     0.159 C 
ATOM   2847  C   ILE A 316       9.039 -32.695  16.394  1.00 40.32     0.251 C 
ATOM   2848  O   ILE A 316      10.243 -32.680  16.644  1.00 44.96    -0.271 OA
ATOM   2849  CB  ILE A 316       7.099 -33.881  17.599  1.00 37.42     0.029 C 
ATOM   2850  CG1 ILE A 316       6.442 -33.964  18.982  1.00 38.94     0.002 C 
ATOM   2851  CG2 ILE A 316       7.836 -35.198  17.315  1.00 34.48     0.002 C 
ATOM   2852  CD  ILE A 316       5.152 -34.793  18.983  1.00 33.67     0.000 C 
ATOM   2853  H   ILE A 316       6.245 -31.531  17.364  1.00 99.99     0.164 HD
ATOM   2854  N   ASN A 317       8.533 -32.626  15.164  1.00 51.63    -0.337 N 
ATOM   2855  CA  ASN A 317       9.377 -32.738  13.958  1.00 48.94     0.169 C 
ATOM   2856  C   ASN A 317      10.518 -31.712  13.871  1.00 47.69     0.251 C 
ATOM   2857  O   ASN A 317      11.563 -32.006  13.297  1.00 56.86    -0.271 OA
ATOM   2858  CB  ASN A 317       8.528 -32.668  12.685  1.00 46.15     0.119 C 
ATOM   2859  CG  ASN A 317       7.535 -33.829  12.550  1.00 52.93     0.230 C 
ATOM   2860  OD1 ASN A 317       7.594 -34.867  13.191  1.00 56.06    -0.273 OA
ATOM   2861  ND2 ASN A 317       6.522 -33.613  11.740  1.00 55.78    -0.369 N 
ATOM   2862  H   ASN A 317       7.545 -32.584  14.985  1.00 99.99     0.164 HD
ATOM   2863 1HD2 ASN A 317       5.865 -34.355  11.653  1.00 99.99     0.159 HD
ATOM   2864 2HD2 ASN A 317       6.450 -32.754  11.249  1.00 99.99     0.159 HD
ATOM   2865  N   ALA A 318      10.342 -30.562  14.521  1.00 50.93    -0.338 N 
ATOM   2866  CA  ALA A 318      11.315 -29.455  14.457  1.00 46.95     0.159 C 
ATOM   2867  C   ALA A 318      12.139 -29.224  15.741  1.00 51.65     0.251 C 
ATOM   2868  O   ALA A 318      12.949 -28.297  15.795  1.00 52.04    -0.271 OA
ATOM   2869  CB  ALA A 318      10.547 -28.185  14.079  1.00 43.38     0.034 C 
ATOM   2870  H   ALA A 318       9.524 -30.383  15.071  1.00 99.99     0.164 HD
ATOM   2871  N   GLY A 319      11.944 -30.082  16.753  1.00 49.62    -0.336 N 
ATOM   2872  CA  GLY A 319      12.605 -29.923  18.065  1.00 37.36     0.189 C 
ATOM   2873  C   GLY A 319      14.042 -30.465  18.142  1.00 41.98     0.253 C 
ATOM   2874  O   GLY A 319      14.416 -31.444  17.505  1.00 45.58    -0.270 OA
ATOM   2875  H   GLY A 319      11.294 -30.853  16.721  1.00 99.99     0.164 HD
ATOM   2876  N   ASP A 320      14.830 -29.832  19.001  1.00 37.58    -0.337 N 
ATOM   2877  CA  ASP A 320      16.153 -30.351  19.391  1.00 43.63     0.170 C 
ATOM   2878  C   ASP A 320      15.960 -30.963  20.785  1.00 44.73     0.252 C 
ATOM   2879  O   ASP A 320      15.714 -30.234  21.743  1.00 42.42    -0.271 OA
ATOM   2880  CB  ASP A 320      17.171 -29.201  19.432  1.00 40.28     0.129 C 
ATOM   2881  CG  ASP A 320      18.584 -29.595  19.893  1.00 51.11     0.188 C 
ATOM   2882  OD1 ASP A 320      18.755 -30.705  20.457  1.00 52.23    -0.647 OA
ATOM   2883  OD2 ASP A 320      19.490 -28.761  19.696  1.00 57.71    -0.647 OA
ATOM   2884  H   ASP A 320      14.538 -29.005  19.476  1.00 99.99     0.164 HD
ATOM   2885  N   PHE A 321      16.166 -32.271  20.873  1.00 40.53    -0.337 N 
ATOM   2886  CA  PHE A 321      15.905 -33.009  22.123  1.00 34.15     0.164 C 
ATOM   2887  C   PHE A 321      17.154 -33.662  22.731  1.00 41.70     0.251 C 
ATOM   2888  O   PHE A 321      17.059 -34.600  23.525  1.00 38.14    -0.271 OA
ATOM   2889  CB  PHE A 321      14.799 -34.049  21.911  1.00 31.78     0.056 C 
ATOM   2890  CG  PHE A 321      13.475 -33.396  21.519  1.00 37.41    -0.044 A 
ATOM   2891  CD1 PHE A 321      12.663 -32.815  22.482  1.00 30.90     0.008 A 
ATOM   2892  CD2 PHE A 321      13.084 -33.426  20.189  1.00 34.59     0.008 A 
ATOM   2893  CE1 PHE A 321      11.445 -32.255  22.111  1.00 30.60     0.001 A 
ATOM   2894  CE2 PHE A 321      11.864 -32.872  19.818  1.00 37.44     0.001 A 
ATOM   2895  CZ  PHE A 321      11.050 -32.282  20.778  1.00 38.03     0.000 A 
ATOM   2896  H   PHE A 321      16.592 -32.814  20.140  1.00 99.99     0.164 HD
ATOM   2897  N   HIS A 322      18.319 -33.082  22.440  1.00 39.99    -0.337 N 
ATOM   2898  CA  HIS A 322      19.555 -33.478  23.144  1.00 45.55     0.165 C 
ATOM   2899  C   HIS A 322      19.427 -33.052  24.610  1.00 42.42     0.251 C 
ATOM   2900  O   HIS A 322      18.833 -32.017  24.911  1.00 41.22    -0.271 OA
ATOM   2901  CB  HIS A 322      20.817 -32.845  22.556  1.00 43.13     0.077 C 
ATOM   2902  CG  HIS A 322      21.170 -33.407  21.178  1.00 40.16     0.057 A 
ATOM   2903  ND1 HIS A 322      20.792 -32.875  20.027  1.00 37.83    -0.338 N 
ATOM   2904  CD2 HIS A 322      21.909 -34.483  20.918  1.00 35.53     0.113 A 
ATOM   2905  CE1 HIS A 322      21.288 -33.621  19.043  1.00 40.44     0.175 A 
ATOM   2906  NE2 HIS A 322      21.979 -34.615  19.595  1.00 38.10    -0.223 NA
ATOM   2907  H   HIS A 322      18.376 -32.245  21.897  1.00 99.99     0.164 HD
ATOM   2908  HD1 HIS A 322      20.244 -32.043  19.926  1.00 99.99     0.167 HD
ATOM   2909  N   GLY A 323      19.828 -33.977  25.483  1.00 38.52    -0.336 N 
ATOM   2910  CA  GLY A 323      19.722 -33.758  26.939  1.00 41.24     0.189 C 
ATOM   2911  C   GLY A 323      18.450 -34.372  27.546  1.00 40.91     0.253 C 
ATOM   2912  O   GLY A 323      18.353 -34.476  28.765  1.00 45.29    -0.270 OA
ATOM   2913  H   GLY A 323      20.165 -34.888  25.219  1.00 99.99     0.164 HD
ATOM   2914  N   LEU A 324      17.538 -34.845  26.695  1.00 37.18    -0.337 N 
ATOM   2915  CA  LEU A 324      16.272 -35.448  27.145  1.00 34.07     0.159 C 
ATOM   2916  C   LEU A 324      16.342 -36.983  27.157  1.00 26.56     0.251 C 
ATOM   2917  O   LEU A 324      16.893 -37.615  26.254  1.00 30.78    -0.271 OA
ATOM   2918  CB  LEU A 324      15.154 -34.942  26.219  1.00 34.43     0.032 C 
ATOM   2919  CG  LEU A 324      13.745 -35.471  26.523  1.00 31.32     0.002 C 
ATOM   2920  CD1 LEU A 324      13.249 -35.054  27.912  1.00 27.23     0.000 C 
ATOM   2921  CD2 LEU A 324      12.778 -34.985  25.443  1.00 26.28     0.000 C 
ATOM   2922  H   LEU A 324      17.643 -34.790  25.700  1.00 99.99     0.164 HD
ATOM   2923  N   GLN A 325      15.863 -37.546  28.261  1.00 26.91    -0.338 N 
ATOM   2924  CA  GLN A 325      15.584 -38.992  28.339  1.00 32.12     0.160 C 
ATOM   2925  C   GLN A 325      14.081 -39.197  28.558  1.00 29.99     0.251 C 
ATOM   2926  O   GLN A 325      13.438 -38.488  29.335  1.00 29.51    -0.271 OA
ATOM   2927  CB  GLN A 325      16.358 -39.697  29.460  1.00 33.24     0.042 C 
ATOM   2928  CG  GLN A 325      17.880 -39.539  29.358  1.00 35.15     0.090 C 
ATOM   2929  CD  GLN A 325      18.369 -38.308  30.127  1.00 42.38     0.227 C 
ATOM   2930  OE1 GLN A 325      18.037 -38.077  31.279  1.00 44.08    -0.273 OA
ATOM   2931  NE2 GLN A 325      19.219 -37.522  29.501  1.00 48.06    -0.369 N 
ATOM   2932  H   GLN A 325      15.747 -37.038  29.117  1.00 99.99     0.164 HD
ATOM   2933 1HE2 GLN A 325      19.534 -36.715  29.999  1.00 99.99     0.159 HD
ATOM   2934 2HE2 GLN A 325      19.487 -37.710  28.565  1.00 99.99     0.159 HD
ATOM   2935  N   VAL A 326      13.538 -40.158  27.822  1.00 29.09    -0.338 N 
ATOM   2936  CA  VAL A 326      12.081 -40.400  27.806  1.00 27.12     0.159 C 
ATOM   2937  C   VAL A 326      11.830 -41.912  27.885  1.00 29.09     0.251 C 
ATOM   2938  O   VAL A 326      12.533 -42.707  27.258  1.00 30.47    -0.271 OA
ATOM   2939  CB  VAL A 326      11.388 -39.841  26.542  1.00 30.99     0.029 C 
ATOM   2940  CG1 VAL A 326       9.948 -39.451  26.868  1.00 31.05     0.002 C 
ATOM   2941  CG2 VAL A 326      12.085 -38.652  25.874  1.00 36.39     0.002 C 
ATOM   2942  H   VAL A 326      14.089 -40.777  27.253  1.00 99.99     0.164 HD
ATOM   2943  N   LEU A 327      10.810 -42.276  28.653  1.00 26.83    -0.338 N 
ATOM   2944  CA  LEU A 327      10.317 -43.662  28.719  1.00 25.10     0.159 C 
ATOM   2945  C   LEU A 327       8.890 -43.685  28.161  1.00 24.82     0.251 C 
ATOM   2946  O   LEU A 327       8.012 -42.967  28.636  1.00 26.01    -0.271 OA
ATOM   2947  CB  LEU A 327      10.360 -44.144  30.176  1.00 23.82     0.032 C 
ATOM   2948  CG  LEU A 327       9.804 -45.554  30.427  1.00 26.62     0.002 C 
ATOM   2949  CD1 LEU A 327      10.624 -46.635  29.721  1.00 27.61     0.000 C 
ATOM   2950  CD2 LEU A 327       9.780 -45.824  31.931  1.00 30.20     0.000 C 
ATOM   2951  H   LEU A 327      10.340 -41.619  29.251  1.00 99.99     0.164 HD
ATOM   2952  N   VAL A 328       8.702 -44.457  27.101  1.00 23.86    -0.338 N 
ATOM   2953  CA  VAL A 328       7.399 -44.531  26.413  1.00 24.94     0.159 C 
ATOM   2954  C   VAL A 328       6.986 -45.995  26.246  1.00 24.06     0.251 C 
ATOM   2955  O   VAL A 328       7.826 -46.894  26.175  1.00 21.42    -0.271 OA
ATOM   2956  CB  VAL A 328       7.378 -43.786  25.056  1.00 23.74     0.029 C 
ATOM   2957  CG1 VAL A 328       7.801 -42.319  25.190  1.00 22.32     0.002 C 
ATOM   2958  CG2 VAL A 328       8.194 -44.473  23.954  1.00 21.83     0.002 C 
ATOM   2959  H   VAL A 328       9.395 -45.113  26.777  1.00 99.99     0.164 HD
ATOM   2960  N   GLY A 329       5.673 -46.199  26.196  1.00 18.02    -0.336 N 
ATOM   2961  CA  GLY A 329       5.156 -47.536  25.885  1.00 18.90     0.189 C 
ATOM   2962  C   GLY A 329       3.641 -47.578  25.810  1.00 22.66     0.253 C 
ATOM   2963  O   GLY A 329       2.948 -46.571  25.954  1.00 19.46    -0.270 OA
ATOM   2964  H   GLY A 329       4.972 -45.508  26.424  1.00 99.99     0.164 HD
ATOM   2965  N   VAL A 330       3.196 -48.787  25.526  1.00 17.93    -0.337 N 
ATOM   2966  CA  VAL A 330       1.794 -49.104  25.220  1.00 18.46     0.159 C 
ATOM   2967  C   VAL A 330       1.447 -50.436  25.900  1.00 24.94     0.251 C 
ATOM   2968  O   VAL A 330       2.329 -51.213  26.269  1.00 21.09    -0.271 OA
ATOM   2969  CB  VAL A 330       1.591 -49.211  23.688  1.00 21.64     0.029 C 
ATOM   2970  CG1 VAL A 330       1.847 -47.881  22.969  1.00 20.24     0.002 C 
ATOM   2971  CG2 VAL A 330       2.451 -50.306  23.041  1.00 19.18     0.002 C 
ATOM   2972  H   VAL A 330       3.802 -49.586  25.539  1.00 99.99     0.164 HD
ATOM   2973  N   VAL A 331       0.165 -50.654  26.129  1.00 21.32    -0.338 N 
ATOM   2974  CA  VAL A 331      -0.352 -52.006  26.429  1.00 23.09     0.159 C 
ATOM   2975  C   VAL A 331      -0.464 -52.844  25.140  1.00 26.05     0.251 C 
ATOM   2976  O   VAL A 331      -0.535 -52.294  24.040  1.00 23.57    -0.271 OA
ATOM   2977  CB  VAL A 331      -1.676 -51.967  27.215  1.00 25.63     0.029 C 
ATOM   2978  CG1 VAL A 331      -1.486 -51.261  28.561  1.00 18.82     0.002 C 
ATOM   2979  CG2 VAL A 331      -2.836 -51.344  26.431  1.00 21.06     0.002 C 
ATOM   2980  H   VAL A 331      -0.503 -49.906  26.098  1.00 99.99     0.164 HD
ATOM   2981  N   LYS A 332      -0.624 -54.153  25.318  1.00 26.90    -0.338 N 
ATOM   2982  CA  LYS A 332      -0.737 -55.103  24.193  1.00 29.99     0.159 C 
ATOM   2983  C   LYS A 332      -1.961 -54.826  23.300  1.00 29.15     0.251 C 
ATOM   2984  O   LYS A 332      -1.884 -54.958  22.082  1.00 27.12    -0.271 OA
ATOM   2985  CB  LYS A 332      -0.770 -56.533  24.743  1.00 31.15     0.032 C 
ATOM   2986  CG  LYS A 332      -0.604 -57.587  23.645  1.00 27.70     0.004 C 
ATOM   2987  CD  LYS A 332      -0.451 -58.980  24.259  1.00 34.51     0.032 C 
ATOM   2988  CE  LYS A 332      -0.106 -60.043  23.211  1.00 35.15     0.206 C 
ATOM   2989  NZ  LYS A 332      -1.228 -60.349  22.309  1.00 46.13    -0.064 N 
ATOM   2990  H   LYS A 332      -0.601 -54.571  26.228  1.00 99.99     0.164 HD
ATOM   2991  HZ1 LYS A 332      -0.939 -61.047  21.653  1.00 99.99     0.275 HD
ATOM   2992  HZ2 LYS A 332      -2.000 -60.699  22.841  1.00 99.99     0.275 HD
ATOM   2993  HZ3 LYS A 332      -1.505 -59.526  21.814  1.00 99.99     0.275 HD
ATOM   2994  N   ASP A 333      -3.085 -54.450  23.911  1.00 23.08    -0.337 N 
ATOM   2995  CA  ASP A 333      -4.326 -54.199  23.155  1.00 26.75     0.170 C 
ATOM   2996  C   ASP A 333      -4.919 -52.815  23.469  1.00 26.56     0.251 C 
ATOM   2997  O   ASP A 333      -5.958 -52.683  24.116  1.00 27.52    -0.271 OA
ATOM   2998  CB  ASP A 333      -5.324 -55.333  23.440  1.00 25.08     0.129 C 
ATOM   2999  CG  ASP A 333      -4.736 -56.720  23.159  1.00 29.59     0.188 C 
ATOM   3000  OD1 ASP A 333      -4.745 -57.111  21.973  1.00 32.00    -0.647 OA
ATOM   3001  OD2 ASP A 333      -4.269 -57.340  24.144  1.00 26.66    -0.647 OA
ATOM   3002  H   ASP A 333      -3.168 -54.401  24.909  1.00 99.99     0.164 HD
ATOM   3003  N   GLU A 334      -4.309 -51.785  22.883  1.00 26.23    -0.337 N 
ATOM   3004  CA  GLU A 334      -4.733 -50.382  23.091  1.00 24.52     0.160 C 
ATOM   3005  C   GLU A 334      -6.185 -50.056  22.697  1.00 26.78     0.251 C 
ATOM   3006  O   GLU A 334      -6.857 -49.320  23.416  1.00 25.34    -0.271 OA
ATOM   3007  CB  GLU A 334      -3.803 -49.430  22.336  1.00 21.93     0.043 C 
ATOM   3008  CG  GLU A 334      -2.422 -49.298  22.984  1.00 19.96     0.100 C 
ATOM   3009  CD  GLU A 334      -2.427 -48.597  24.348  1.00 26.36     0.185 C 
ATOM   3010  OE1 GLU A 334      -3.472 -48.063  24.779  1.00 24.03    -0.647 OA
ATOM   3011  OE2 GLU A 334      -1.377 -48.682  25.006  1.00 23.90    -0.647 OA
ATOM   3012  H   GLU A 334      -3.500 -51.903  22.302  1.00 99.99     0.164 HD
ATOM   3013  N   GLY A 335      -6.684 -50.758  21.669  1.00 23.90    -0.336 N 
ATOM   3014  CA  GLY A 335      -7.962 -50.399  21.025  1.00 22.42     0.189 C 
ATOM   3015  C   GLY A 335      -9.203 -51.105  21.584  1.00 23.54     0.253 C 
ATOM   3016  O   GLY A 335     -10.282 -50.516  21.592  1.00 20.98    -0.270 OA
ATOM   3017  H   GLY A 335      -6.283 -51.610  21.313  1.00 99.99     0.164 HD
ATOM   3018  N   SER A 336      -9.004 -52.271  22.198  1.00 23.11    -0.335 N 
ATOM   3019  CA  SER A 336     -10.120 -53.178  22.549  1.00 26.70     0.189 C 
ATOM   3020  C   SER A 336     -11.169 -52.564  23.487  1.00 27.34     0.254 C 
ATOM   3021  O   SER A 336     -12.355 -52.558  23.161  1.00 29.04    -0.270 OA
ATOM   3022  CB  SER A 336      -9.606 -54.488  23.152  1.00 27.44     0.169 C 
ATOM   3023  OG  SER A 336      -8.969 -54.249  24.412  1.00 28.54    -0.380 OA
ATOM   3024  H   SER A 336      -8.106 -52.564  22.529  1.00 99.99     0.164 HD
ATOM   3025  HG  SER A 336      -8.681 -55.147  24.796  1.00 99.99     0.211 HD
ATOM   3026  N   TYR A 337     -10.684 -51.853  24.504  1.00 27.57    -0.337 N 
ATOM   3027  CA  TYR A 337     -11.518 -51.191  25.523  1.00 24.96     0.164 C 
ATOM   3028  C   TYR A 337     -12.546 -50.223  24.903  1.00 25.09     0.251 C 
ATOM   3029  O   TYR A 337     -13.741 -50.300  25.184  1.00 28.42    -0.271 OA
ATOM   3030  CB  TYR A 337     -10.565 -50.418  26.438  1.00 29.14     0.056 C 
ATOM   3031  CG  TYR A 337     -11.089 -50.160  27.855  1.00 28.05    -0.044 A 
ATOM   3032  CD1 TYR A 337     -12.436 -49.972  28.148  1.00 28.74     0.011 A 
ATOM   3033  CD2 TYR A 337     -10.158 -50.123  28.880  1.00 27.72     0.011 A 
ATOM   3034  CE1 TYR A 337     -12.854 -49.756  29.451  1.00 26.86     0.037 A 
ATOM   3035  CE2 TYR A 337     -10.567 -49.892  30.184  1.00 27.01     0.037 A 
ATOM   3036  CZ  TYR A 337     -11.913 -49.709  30.466  1.00 25.53     0.065 A 
ATOM   3037  OH  TYR A 337     -12.301 -49.529  31.751  1.00 26.03    -0.361 OA
ATOM   3038  H   TYR A 337      -9.706 -51.853  24.705  1.00 99.99     0.164 HD
ATOM   3039  HH  TYR A 337     -11.494 -49.386  32.307  1.00 99.99     0.217 HD
ATOM   3040  N   PHE A 338     -12.099 -49.469  23.905  1.00 22.82    -0.337 N 
ATOM   3041  CA  PHE A 338     -12.924 -48.411  23.290  1.00 21.85     0.164 C 
ATOM   3042  C   PHE A 338     -14.080 -48.933  22.427  1.00 26.20     0.251 C 
ATOM   3043  O   PHE A 338     -15.110 -48.269  22.323  1.00 20.06    -0.271 OA
ATOM   3044  CB  PHE A 338     -12.043 -47.451  22.490  1.00 24.01     0.056 C 
ATOM   3045  CG  PHE A 338     -11.088 -46.701  23.420  1.00 20.39    -0.044 A 
ATOM   3046  CD1 PHE A 338      -9.895 -47.300  23.799  1.00 21.01     0.008 A 
ATOM   3047  CD2 PHE A 338     -11.430 -45.447  23.905  1.00 19.20     0.008 A 
ATOM   3048  CE1 PHE A 338      -9.042 -46.643  24.676  1.00 22.38     0.001 A 
ATOM   3049  CE2 PHE A 338     -10.568 -44.782  24.772  1.00 19.97     0.001 A 
ATOM   3050  CZ  PHE A 338      -9.376 -45.382  25.156  1.00 17.92     0.000 A 
ATOM   3051  H   PHE A 338     -11.238 -49.661  23.433  1.00 99.99     0.164 HD
ATOM   3052  N   LEU A 339     -13.981 -50.186  21.982  1.00 26.33    -0.338 N 
ATOM   3053  CA  LEU A 339     -14.976 -50.778  21.067  1.00 29.21     0.159 C 
ATOM   3054  C   LEU A 339     -16.381 -50.929  21.665  1.00 32.14     0.251 C 
ATOM   3055  O   LEU A 339     -17.375 -50.697  20.977  1.00 30.47    -0.271 OA
ATOM   3056  CB  LEU A 339     -14.469 -52.114  20.514  1.00 24.76     0.032 C 
ATOM   3057  CG  LEU A 339     -13.141 -51.962  19.757  1.00 24.66     0.002 C 
ATOM   3058  CD1 LEU A 339     -12.647 -53.325  19.278  1.00 25.37     0.000 C 
ATOM   3059  CD2 LEU A 339     -13.263 -51.006  18.568  1.00 21.23     0.000 C 
ATOM   3060  H   LEU A 339     -13.271 -50.822  22.298  1.00 99.99     0.164 HD
ATOM   3061  N   VAL A 340     -16.435 -51.094  22.985  1.00 25.61    -0.338 N 
ATOM   3062  CA  VAL A 340     -17.724 -51.240  23.695  1.00 24.07     0.159 C 
ATOM   3063  C   VAL A 340     -18.464 -49.910  23.930  1.00 30.99     0.251 C 
ATOM   3064  O   VAL A 340     -19.579 -49.919  24.445  1.00 33.06    -0.271 OA
ATOM   3065  CB  VAL A 340     -17.606 -52.054  24.996  1.00 30.08     0.029 C 
ATOM   3066  CG1 VAL A 340     -17.192 -53.495  24.688  1.00 28.51     0.002 C 
ATOM   3067  CG2 VAL A 340     -16.677 -51.409  26.032  1.00 27.77     0.002 C 
ATOM   3068  H   VAL A 340     -15.634 -50.985  23.576  1.00 99.99     0.164 HD
ATOM   3069  N   TYR A 341     -17.819 -48.791  23.597  1.00 24.57    -0.337 N 
ATOM   3070  CA  TYR A 341     -18.428 -47.453  23.743  1.00 20.56     0.164 C 
ATOM   3071  C   TYR A 341     -18.996 -46.854  22.444  1.00 24.89     0.251 C 
ATOM   3072  O   TYR A 341     -19.246 -45.651  22.390  1.00 23.54    -0.271 OA
ATOM   3073  CB  TYR A 341     -17.401 -46.480  24.337  1.00 23.39     0.056 C 
ATOM   3074  CG  TYR A 341     -17.140 -46.720  25.822  1.00 23.42    -0.044 A 
ATOM   3075  CD1 TYR A 341     -17.812 -45.975  26.783  1.00 23.97     0.011 A 
ATOM   3076  CD2 TYR A 341     -16.214 -47.681  26.193  1.00 21.18     0.011 A 
ATOM   3077  CE1 TYR A 341     -17.557 -46.195  28.133  1.00 22.86     0.037 A 
ATOM   3078  CE2 TYR A 341     -15.960 -47.907  27.536  1.00 25.11     0.037 A 
ATOM   3079  CZ  TYR A 341     -16.626 -47.164  28.496  1.00 23.75     0.065 A 
ATOM   3080  OH  TYR A 341     -16.377 -47.458  29.794  1.00 24.33    -0.361 OA
ATOM   3081  H   TYR A 341     -16.864 -48.783  23.289  1.00 99.99     0.164 HD
ATOM   3082  HH  TYR A 341     -16.796 -46.756  30.387  1.00 99.99     0.217 HD
ATOM   3083  N   GLY A 342     -19.164 -47.683  21.402  1.00 25.46    -0.336 N 
ATOM   3084  CA  GLY A 342     -19.757 -47.177  20.144  1.00 25.99     0.189 C 
ATOM   3085  C   GLY A 342     -19.663 -48.052  18.890  1.00 28.24     0.253 C 
ATOM   3086  O   GLY A 342     -20.374 -47.793  17.921  1.00 29.98    -0.270 OA
ATOM   3087  H   GLY A 342     -18.866 -48.643  21.393  1.00 99.99     0.164 HD
ATOM   3088  N   ALA A 343     -18.773 -49.043  18.885  1.00 31.23    -0.337 N 
ATOM   3089  CA  ALA A 343     -18.636 -49.917  17.710  1.00 31.05     0.160 C 
ATOM   3090  C   ALA A 343     -19.823 -50.896  17.654  1.00 31.62     0.254 C 
ATOM   3091  O   ALA A 343     -20.098 -51.587  18.643  1.00 35.06    -0.270 OA
ATOM   3092  CB  ALA A 343     -17.295 -50.653  17.734  1.00 28.45     0.034 C 
ATOM   3093  H   ALA A 343     -18.324 -49.395  19.707  1.00 99.99     0.164 HD
ATOM   3094  N   PRO A 344     -20.554 -50.918  16.531  1.00 29.97    -0.312 N 
ATOM   3095  CA  PRO A 344     -21.692 -51.835  16.333  1.00 30.94     0.163 C 
ATOM   3096  C   PRO A 344     -21.271 -53.300  16.502  1.00 33.09     0.251 C 
ATOM   3097  O   PRO A 344     -20.230 -53.723  16.003  1.00 29.48    -0.271 OA
ATOM   3098  CB  PRO A 344     -22.185 -51.557  14.910  1.00 30.57     0.034 C 
ATOM   3099  CG  PRO A 344     -20.975 -50.935  14.213  1.00 35.11     0.027 C 
ATOM   3100  CD  PRO A 344     -20.325 -50.106  15.319  1.00 30.43     0.105 C 
ATOM   3101  N   GLY A 345     -22.063 -54.007  17.317  1.00 32.04    -0.336 N 
ATOM   3102  CA  GLY A 345     -21.877 -55.453  17.549  1.00 33.17     0.189 C 
ATOM   3103  C   GLY A 345     -20.925 -55.815  18.702  1.00 34.90     0.253 C 
ATOM   3104  O   GLY A 345     -20.767 -56.999  18.995  1.00 34.40    -0.270 OA
ATOM   3105  H   GLY A 345     -22.806 -53.606  17.865  1.00 99.99     0.164 HD
ATOM   3106  N   PHE A 346     -20.480 -54.821  19.470  1.00 32.75    -0.337 N 
ATOM   3107  CA  PHE A 346     -19.536 -55.075  20.572  1.00 31.69     0.164 C 
ATOM   3108  C   PHE A 346     -20.226 -55.054  21.932  1.00 30.22     0.251 C 
ATOM   3109  O   PHE A 346     -21.159 -54.291  22.174  1.00 37.20    -0.271 OA
ATOM   3110  CB  PHE A 346     -18.389 -54.063  20.578  1.00 25.90     0.056 C 
ATOM   3111  CG  PHE A 346     -17.322 -54.445  19.555  1.00 30.40    -0.044 A 
ATOM   3112  CD1 PHE A 346     -16.227 -55.198  19.953  1.00 26.14     0.008 A 
ATOM   3113  CD2 PHE A 346     -17.446 -54.032  18.241  1.00 27.66     0.008 A 
ATOM   3114  CE1 PHE A 346     -15.247 -55.536  19.027  1.00 26.44     0.001 A 
ATOM   3115  CE2 PHE A 346     -16.463 -54.363  17.315  1.00 29.07     0.001 A 
ATOM   3116  CZ  PHE A 346     -15.366 -55.121  17.709  1.00 25.30     0.000 A 
ATOM   3117  H   PHE A 346     -20.828 -53.884  19.425  1.00 99.99     0.164 HD
ATOM   3118  N   SER A 347     -19.745 -55.939  22.790  1.00 36.78    -0.336 N 
ATOM   3119  CA  SER A 347     -20.192 -56.017  24.192  1.00 32.82     0.189 C 
ATOM   3120  C   SER A 347     -19.095 -56.677  25.020  1.00 30.94     0.253 C 
ATOM   3121  O   SER A 347     -18.426 -57.604  24.565  1.00 30.27    -0.270 OA
ATOM   3122  CB  SER A 347     -21.497 -56.817  24.323  1.00 37.63     0.169 C 
ATOM   3123  OG  SER A 347     -21.875 -56.959  25.700  1.00 44.65    -0.380 OA
ATOM   3124  H   SER A 347     -18.993 -56.562  22.532  1.00 99.99     0.164 HD
ATOM   3125  HG  SER A 347     -22.818 -57.304  25.740  1.00 99.99     0.211 HD
ATOM   3126  N   LYS A 348     -19.014 -56.255  26.276  1.00 30.04    -0.337 N 
ATOM   3127  CA  LYS A 348     -18.112 -56.940  27.221  1.00 31.61     0.159 C 
ATOM   3128  C   LYS A 348     -18.684 -58.331  27.572  1.00 30.55     0.251 C 
ATOM   3129  O   LYS A 348     -17.979 -59.204  28.068  1.00 32.59    -0.271 OA
ATOM   3130  CB  LYS A 348     -17.865 -56.090  28.478  1.00 36.30     0.032 C 
ATOM   3131  CG  LYS A 348     -18.957 -56.222  29.543  1.00 26.56     0.004 C 
ATOM   3132  CD  LYS A 348     -18.584 -55.506  30.835  1.00 32.36     0.032 C 
ATOM   3133  CE  LYS A 348     -19.543 -55.898  31.959  1.00 28.29     0.206 C 
ATOM   3134  NZ  LYS A 348     -19.304 -57.279  32.406  1.00 24.87    -0.064 N 
ATOM   3135  H   LYS A 348     -19.718 -55.663  26.682  1.00 99.99     0.164 HD
ATOM   3136  HZ1 LYS A 348     -19.935 -57.503  33.148  1.00 99.99     0.275 HD
ATOM   3137  HZ2 LYS A 348     -19.462 -57.914  31.647  1.00 99.99     0.275 HD
ATOM   3138  HZ3 LYS A 348     -18.361 -57.370  32.725  1.00 99.99     0.275 HD
ATOM   3139  N   ASP A 349     -19.999 -58.464  27.378  1.00 32.19    -0.337 N 
ATOM   3140  CA  ASP A 349     -20.768 -59.649  27.793  1.00 39.76     0.170 C 
ATOM   3141  C   ASP A 349     -20.874 -60.774  26.753  1.00 42.12     0.252 C 
ATOM   3142  O   ASP A 349     -21.471 -61.809  27.037  1.00 42.87    -0.271 OA
ATOM   3143  CB  ASP A 349     -22.141 -59.219  28.321  1.00 32.87     0.129 C 
ATOM   3144  CG  ASP A 349     -22.039 -58.452  29.646  1.00 34.27     0.188 C 
ATOM   3145  OD1 ASP A 349     -21.243 -58.879  30.512  1.00 31.14    -0.647 OA
ATOM   3146  OD2 ASP A 349     -22.731 -57.417  29.735  1.00 30.90    -0.647 OA
ATOM   3147  H   ASP A 349     -20.528 -57.755  26.897  1.00 99.99     0.164 HD
ATOM   3148  N   ASN A 350     -20.395 -60.539  25.535  1.00 36.31    -0.337 N 
ATOM   3149  CA  ASN A 350     -20.211 -61.653  24.586  1.00 40.40     0.169 C 
ATOM   3150  C   ASN A 350     -18.822 -61.616  23.938  1.00 39.83     0.251 C 
ATOM   3151  O   ASN A 350     -17.996 -60.766  24.260  1.00 34.61    -0.271 OA
ATOM   3152  CB  ASN A 350     -21.365 -61.748  23.575  1.00 32.02     0.119 C 
ATOM   3153  CG  ASN A 350     -21.577 -60.484  22.745  1.00 36.99     0.230 C 
ATOM   3154  OD1 ASN A 350     -20.652 -59.861  22.238  1.00 41.10    -0.273 OA
ATOM   3155  ND2 ASN A 350     -22.831 -60.129  22.592  1.00 32.34    -0.369 N 
ATOM   3156  H   ASN A 350     -19.967 -59.672  25.268  1.00 99.99     0.164 HD
ATOM   3157 1HD2 ASN A 350     -23.029 -59.316  22.049  1.00 99.99     0.159 HD
ATOM   3158 2HD2 ASN A 350     -23.559 -60.673  23.005  1.00 99.99     0.159 HD
ATOM   3159  N   GLU A 351     -18.604 -62.551  23.021  1.00 31.05    -0.337 N 
ATOM   3160  CA  GLU A 351     -17.337 -62.634  22.278  1.00 34.11     0.160 C 
ATOM   3161  C   GLU A 351     -17.113 -61.485  21.288  1.00 27.96     0.251 C 
ATOM   3162  O   GLU A 351     -16.051 -61.406  20.691  1.00 28.93    -0.271 OA
ATOM   3163  CB  GLU A 351     -17.178 -63.998  21.596  1.00 37.14     0.043 C 
ATOM   3164  CG  GLU A 351     -16.952 -65.137  22.599  1.00 37.42     0.100 C 
ATOM   3165  CD  GLU A 351     -15.797 -64.845  23.565  1.00 54.91     0.185 C 
ATOM   3166  OE1 GLU A 351     -14.645 -65.157  23.197  1.00 53.57    -0.647 OA
ATOM   3167  OE2 GLU A 351     -16.099 -64.291  24.645  1.00 58.71    -0.647 OA
ATOM   3168  H   GLU A 351     -19.299 -63.222  22.772  1.00 99.99     0.164 HD
ATOM   3169  N   SER A 352     -18.149 -60.687  21.021  1.00 26.02    -0.336 N 
ATOM   3170  CA  SER A 352     -18.080 -59.571  20.050  1.00 36.19     0.189 C 
ATOM   3171  C   SER A 352     -17.546 -60.019  18.674  1.00 36.49     0.253 C 
ATOM   3172  O   SER A 352     -16.690 -59.387  18.057  1.00 32.39    -0.270 OA
ATOM   3173  CB  SER A 352     -17.256 -58.405  20.620  1.00 33.77     0.169 C 
ATOM   3174  OG  SER A 352     -17.948 -57.828  21.730  1.00 32.52    -0.380 OA
ATOM   3175  H   SER A 352     -18.990 -60.711  21.565  1.00 99.99     0.164 HD
ATOM   3176  HG  SER A 352     -18.747 -58.399  21.927  1.00 99.99     0.211 HD
ATOM   3177  N   LEU A 353     -17.989 -61.205  18.254  1.00 35.45    -0.337 N 
ATOM   3178  CA  LEU A 353     -17.632 -61.771  16.940  1.00 33.17     0.159 C 
ATOM   3179  C   LEU A 353     -18.452 -61.084  15.840  1.00 32.82     0.251 C 
ATOM   3180  O   LEU A 353     -19.547 -61.520  15.485  1.00 41.45    -0.271 OA
ATOM   3181  CB  LEU A 353     -17.886 -63.283  16.941  1.00 29.84     0.032 C 
ATOM   3182  CG  LEU A 353     -17.011 -64.057  17.928  1.00 31.06     0.002 C 
ATOM   3183  CD1 LEU A 353     -17.499 -65.503  18.000  1.00 27.72     0.000 C 
ATOM   3184  CD2 LEU A 353     -15.538 -64.025  17.512  1.00 29.65     0.000 C 
ATOM   3185  H   LEU A 353     -18.568 -61.789  18.819  1.00 99.99     0.164 HD
ATOM   3186  N   ILE A 354     -17.940 -59.945  15.396  1.00 32.32    -0.338 N 
ATOM   3187  CA  ILE A 354     -18.655 -59.075  14.438  1.00 33.21     0.159 C 
ATOM   3188  C   ILE A 354     -18.657 -59.601  12.995  1.00 40.34     0.251 C 
ATOM   3189  O   ILE A 354     -17.807 -60.390  12.584  1.00 33.08    -0.271 OA
ATOM   3190  CB  ILE A 354     -18.139 -57.627  14.496  1.00 32.94     0.029 C 
ATOM   3191  CG1 ILE A 354     -16.641 -57.555  14.153  1.00 31.25     0.002 C 
ATOM   3192  CG2 ILE A 354     -18.497 -57.010  15.858  1.00 35.62     0.002 C 
ATOM   3193  CD  ILE A 354     -16.101 -56.136  13.955  1.00 25.38     0.000 C 
ATOM   3194  H   ILE A 354     -17.073 -59.580  15.741  1.00 99.99     0.164 HD
ATOM   3195  N   SER A 355     -19.611 -59.085  12.231  1.00 33.65    -0.336 N 
ATOM   3196  CA  SER A 355     -19.718 -59.343  10.784  1.00 31.88     0.189 C 
ATOM   3197  C   SER A 355     -18.832 -58.349  10.015  1.00 35.78     0.253 C 
ATOM   3198  O   SER A 355     -18.446 -57.304  10.542  1.00 30.30    -0.270 OA
ATOM   3199  CB  SER A 355     -21.178 -59.197  10.338  1.00 24.45     0.169 C 
ATOM   3200  OG  SER A 355     -21.594 -57.825  10.362  1.00 27.73    -0.380 OA
ATOM   3201  H   SER A 355     -20.264 -58.419  12.597  1.00 99.99     0.164 HD
ATOM   3202  HG  SER A 355     -22.568 -57.788  10.120  1.00 99.99     0.211 HD
ATOM   3203  N   ARG A 356     -18.629 -58.633   8.728  1.00 30.95    -0.337 N 
ATOM   3204  CA  ARG A 356     -17.897 -57.723   7.819  1.00 26.47     0.159 C 
ATOM   3205  C   ARG A 356     -18.565 -56.337   7.746  1.00 26.84     0.251 C 
ATOM   3206  O   ARG A 356     -17.898 -55.317   7.897  1.00 32.00    -0.271 OA
ATOM   3207  CB  ARG A 356     -17.822 -58.352   6.421  1.00 34.45     0.034 C 
ATOM   3208  CG  ARG A 356     -17.147 -57.459   5.371  1.00 35.75     0.027 C 
ATOM   3209  CD  ARG A 356     -15.639 -57.664   5.370  1.00 33.66     0.116 C 
ATOM   3210  NE  ARG A 356     -14.974 -56.704   4.474  1.00 33.44    -0.212 N 
ATOM   3211  CZ  ARG A 356     -13.693 -56.358   4.568  1.00 34.14     0.666 C 
ATOM   3212  NH1 ARG A 356     -12.925 -56.857   5.525  1.00 30.29    -0.235 N 
ATOM   3213  NH2 ARG A 356     -13.160 -55.502   3.708  1.00 24.27    -0.235 N 
ATOM   3214  H   ARG A 356     -18.919 -59.501   8.329  1.00 99.99     0.164 HD
ATOM   3215  HE  ARG A 356     -15.540 -56.267   3.779  1.00 99.99     0.178 HD
ATOM   3216 1HH1 ARG A 356     -11.962 -56.588   5.577  1.00 99.99     0.174 HD
ATOM   3217 2HH1 ARG A 356     -13.315 -57.523   6.161  1.00 99.99     0.174 HD
ATOM   3218 1HH2 ARG A 356     -12.192 -55.259   3.806  1.00 99.99     0.174 HD
ATOM   3219 2HH2 ARG A 356     -13.708 -55.100   2.979  1.00 99.99     0.174 HD
ATOM   3220  N   ALA A 357     -19.898 -56.329   7.677  1.00 28.18    -0.338 N 
ATOM   3221  CA  ALA A 357     -20.676 -55.075   7.623  1.00 30.52     0.159 C 
ATOM   3222  C   ALA A 357     -20.520 -54.246   8.908  1.00 33.44     0.251 C 
ATOM   3223  O   ALA A 357     -20.285 -53.041   8.839  1.00 35.10    -0.271 OA
ATOM   3224  CB  ALA A 357     -22.151 -55.378   7.355  1.00 23.37     0.034 C 
ATOM   3225  H   ALA A 357     -20.437 -57.168   7.715  1.00 99.99     0.164 HD
ATOM   3226  N   GLU A 358     -20.463 -54.933  10.053  1.00 32.97    -0.338 N 
ATOM   3227  CA  GLU A 358     -20.231 -54.269  11.351  1.00 33.01     0.160 C 
ATOM   3228  C   GLU A 358     -18.796 -53.743  11.454  1.00 31.64     0.251 C 
ATOM   3229  O   GLU A 358     -18.605 -52.602  11.856  1.00 28.43    -0.271 OA
ATOM   3230  CB  GLU A 358     -20.506 -55.195  12.533  1.00 30.45     0.043 C 
ATOM   3231  CG  GLU A 358     -22.001 -55.474  12.707  1.00 30.65     0.100 C 
ATOM   3232  CD  GLU A 358     -22.255 -56.525  13.791  1.00 34.65     0.185 C 
ATOM   3233  OE1 GLU A 358     -21.495 -57.521  13.821  1.00 35.45    -0.647 OA
ATOM   3234  OE2 GLU A 358     -23.279 -56.371  14.489  1.00 42.45    -0.647 OA
ATOM   3235  H   GLU A 358     -20.432 -55.935  10.079  1.00 99.99     0.164 HD
ATOM   3236  N   PHE A 359     -17.833 -54.531  10.977  1.00 28.58    -0.337 N 
ATOM   3237  CA  PHE A 359     -16.435 -54.079  10.842  1.00 33.25     0.164 C 
ATOM   3238  C   PHE A 359     -16.314 -52.806   9.985  1.00 31.16     0.251 C 
ATOM   3239  O   PHE A 359     -15.739 -51.821  10.441  1.00 35.53    -0.271 OA
ATOM   3240  CB  PHE A 359     -15.585 -55.221  10.274  1.00 32.11     0.056 C 
ATOM   3241  CG  PHE A 359     -14.166 -54.774   9.909  1.00 34.27    -0.044 A 
ATOM   3242  CD1 PHE A 359     -13.172 -54.711  10.875  1.00 32.84     0.008 A 
ATOM   3243  CD2 PHE A 359     -13.898 -54.403   8.598  1.00 31.73     0.008 A 
ATOM   3244  CE1 PHE A 359     -11.900 -54.272  10.524  1.00 27.55     0.001 A 
ATOM   3245  CE2 PHE A 359     -12.626 -53.964   8.247  1.00 31.88     0.001 A 
ATOM   3246  CZ  PHE A 359     -11.628 -53.899   9.212  1.00 34.61     0.000 A 
ATOM   3247  H   PHE A 359     -17.982 -55.506  10.787  1.00 99.99     0.164 HD
ATOM   3248  N   LEU A 360     -17.005 -52.788   8.844  1.00 30.77    -0.338 N 
ATOM   3249  CA  LEU A 360     -16.988 -51.627   7.932  1.00 27.06     0.159 C 
ATOM   3250  C   LEU A 360     -17.595 -50.365   8.561  1.00 28.39     0.251 C 
ATOM   3251  O   LEU A 360     -16.971 -49.306   8.534  1.00 29.80    -0.271 OA
ATOM   3252  CB  LEU A 360     -17.682 -51.923   6.597  1.00 29.49     0.032 C 
ATOM   3253  CG  LEU A 360     -16.978 -52.957   5.706  1.00 36.32     0.002 C 
ATOM   3254  CD1 LEU A 360     -17.725 -53.051   4.375  1.00 25.45     0.000 C 
ATOM   3255  CD2 LEU A 360     -15.510 -52.613   5.442  1.00 25.35     0.000 C 
ATOM   3256  H   LEU A 360     -17.553 -53.573   8.538  1.00 99.99     0.164 HD
ATOM   3257  N   ALA A 361     -18.708 -50.542   9.273  1.00 28.87    -0.338 N 
ATOM   3258  CA  ALA A 361     -19.343 -49.439  10.025  1.00 29.54     0.159 C 
ATOM   3259  C   ALA A 361     -18.472 -49.004  11.217  1.00 34.49     0.251 C 
ATOM   3260  O   ALA A 361     -18.227 -47.814  11.418  1.00 32.83    -0.271 OA
ATOM   3261  CB  ALA A 361     -20.735 -49.862  10.498  1.00 31.49     0.034 C 
ATOM   3262  H   ALA A 361     -19.141 -51.441   9.377  1.00 99.99     0.164 HD
ATOM   3263  N   GLY A 362     -17.865 -50.004  11.872  1.00 23.72    -0.336 N 
ATOM   3264  CA  GLY A 362     -16.910 -49.813  12.980  1.00 28.52     0.189 C 
ATOM   3265  C   GLY A 362     -15.705 -48.942  12.594  1.00 31.24     0.253 C 
ATOM   3266  O   GLY A 362     -15.326 -48.065  13.367  1.00 25.92    -0.270 OA
ATOM   3267  H   GLY A 362     -18.087 -50.983  11.717  1.00 99.99     0.164 HD
ATOM   3268  N   VAL A 363     -15.215 -49.089  11.360  1.00 31.03    -0.337 N 
ATOM   3269  CA  VAL A 363     -14.083 -48.290  10.835  1.00 25.40     0.159 C 
ATOM   3270  C   VAL A 363     -14.407 -46.786  10.806  1.00 25.29     0.251 C 
ATOM   3271  O   VAL A 363     -13.569 -45.983  11.211  1.00 29.50    -0.271 OA
ATOM   3272  CB  VAL A 363     -13.617 -48.812   9.457  1.00 26.46     0.029 C 
ATOM   3273  CG1 VAL A 363     -12.642 -47.874   8.727  1.00 22.87     0.002 C 
ATOM   3274  CG2 VAL A 363     -12.907 -50.157   9.627  1.00 21.44     0.002 C 
ATOM   3275  H   VAL A 363     -15.575 -49.781  10.727  1.00 99.99     0.164 HD
ATOM   3276  N   ARG A 364     -15.631 -46.430  10.422  1.00 28.11    -0.338 N 
ATOM   3277  CA  ARG A 364     -16.019 -45.005  10.370  1.00 24.72     0.159 C 
ATOM   3278  C   ARG A 364     -16.165 -44.407  11.774  1.00 29.34     0.251 C 
ATOM   3279  O   ARG A 364     -15.901 -43.225  11.972  1.00 29.49    -0.271 OA
ATOM   3280  CB  ARG A 364     -17.304 -44.748   9.573  1.00 26.64     0.034 C 
ATOM   3281  CG  ARG A 364     -17.302 -45.319   8.149  1.00 34.70     0.027 C 
ATOM   3282  CD  ARG A 364     -16.022 -45.052   7.346  1.00 26.86     0.116 C 
ATOM   3283  NE  ARG A 364     -15.779 -43.616   7.106  1.00 32.05    -0.212 N 
ATOM   3284  CZ  ARG A 364     -16.089 -42.964   5.983  1.00 34.02     0.666 C 
ATOM   3285  NH1 ARG A 364     -16.696 -43.582   4.982  1.00 29.08    -0.235 N 
ATOM   3286  NH2 ARG A 364     -15.770 -41.691   5.822  1.00 28.57    -0.235 N 
ATOM   3287  H   ARG A 364     -16.379 -47.084  10.291  1.00 99.99     0.164 HD
ATOM   3288  HE  ARG A 364     -15.317 -43.124   7.842  1.00 99.99     0.178 HD
ATOM   3289 1HH1 ARG A 364     -16.933 -43.075   4.154  1.00 99.99     0.174 HD
ATOM   3290 2HH1 ARG A 364     -16.948 -44.540   5.095  1.00 99.99     0.174 HD
ATOM   3291 1HH2 ARG A 364     -16.016 -41.223   4.977  1.00 99.99     0.174 HD
ATOM   3292 2HH2 ARG A 364     -15.277 -41.184   6.531  1.00 99.99     0.174 HD
ATOM   3293  N   VAL A 365     -16.475 -45.270  12.742  1.00 26.09    -0.338 N 
ATOM   3294  CA  VAL A 365     -16.620 -44.854  14.153  1.00 32.56     0.159 C 
ATOM   3295  C   VAL A 365     -15.231 -44.707  14.801  1.00 28.28     0.251 C 
ATOM   3296  O   VAL A 365     -14.982 -43.751  15.534  1.00 29.22    -0.271 OA
ATOM   3297  CB  VAL A 365     -17.537 -45.827  14.925  1.00 26.99     0.029 C 
ATOM   3298  CG1 VAL A 365     -17.654 -45.470  16.412  1.00 25.61     0.002 C 
ATOM   3299  CG2 VAL A 365     -18.951 -45.823  14.335  1.00 27.11     0.002 C 
ATOM   3300  H   VAL A 365     -16.504 -46.258  12.580  1.00 99.99     0.164 HD
ATOM   3301  N   GLY A 366     -14.368 -45.701  14.541  1.00 26.78    -0.336 N 
ATOM   3302  CA  GLY A 366     -12.969 -45.701  15.007  1.00 25.34     0.189 C 
ATOM   3303  C   GLY A 366     -12.116 -44.588  14.381  1.00 27.53     0.253 C 
ATOM   3304  O   GLY A 366     -11.121 -44.181  14.977  1.00 29.70    -0.270 OA
ATOM   3305  H   GLY A 366     -14.621 -46.544  14.042  1.00 99.99     0.164 HD
ATOM   3306  N   VAL A 367     -12.458 -44.195  13.153  1.00 33.98    -0.337 N 
ATOM   3307  CA  VAL A 367     -11.692 -43.176  12.401  1.00 27.43     0.160 C 
ATOM   3308  C   VAL A 367     -12.672 -42.089  11.898  1.00 27.81     0.254 C 
ATOM   3309  O   VAL A 367     -12.886 -41.945  10.688  1.00 29.82    -0.270 OA
ATOM   3310  CB  VAL A 367     -10.873 -43.797  11.246  1.00 29.63     0.029 C 
ATOM   3311  CG1 VAL A 367      -9.816 -42.805  10.750  1.00 26.38     0.002 C 
ATOM   3312  CG2 VAL A 367     -10.168 -45.104  11.619  1.00 25.98     0.002 C 
ATOM   3313  H   VAL A 367     -13.303 -44.502  12.709  1.00 99.99     0.164 HD
ATOM   3314  N   PRO A 368     -13.268 -41.327  12.827  1.00 30.81    -0.312 N 
ATOM   3315  CA  PRO A 368     -14.302 -40.330  12.491  1.00 26.43     0.163 C 
ATOM   3316  C   PRO A 368     -13.744 -39.183  11.641  1.00 29.52     0.251 C 
ATOM   3317  O   PRO A 368     -12.542 -38.922  11.632  1.00 33.13    -0.271 OA
ATOM   3318  CB  PRO A 368     -14.816 -39.841  13.846  1.00 28.83     0.034 C 
ATOM   3319  CG  PRO A 368     -13.600 -39.977  14.760  1.00 26.00     0.027 C 
ATOM   3320  CD  PRO A 368     -12.925 -41.253  14.264  1.00 26.00     0.105 C 
ATOM   3321  N   GLN A 369     -14.627 -38.589  10.838  1.00 29.14    -0.338 N 
ATOM   3322  CA  GLN A 369     -14.319 -37.389  10.024  1.00 37.95     0.160 C 
ATOM   3323  C   GLN A 369     -13.107 -37.476   9.072  1.00 37.72     0.251 C 
ATOM   3324  O   GLN A 369     -12.354 -36.518   8.886  1.00 35.60    -0.271 OA
ATOM   3325  CB  GLN A 369     -14.188 -36.153  10.922  1.00 41.01     0.042 C 
ATOM   3326  CG  GLN A 369     -15.530 -35.697  11.485  1.00 39.17     0.090 C 
ATOM   3327  CD  GLN A 369     -15.311 -34.512  12.423  1.00 43.50     0.227 C 
ATOM   3328  OE1 GLN A 369     -14.707 -34.612  13.478  1.00 52.78    -0.273 OA
ATOM   3329  NE2 GLN A 369     -15.798 -33.355  12.028  1.00 35.79    -0.369 N 
ATOM   3330  H   GLN A 369     -15.581 -38.886  10.811  1.00 99.99     0.164 HD
ATOM   3331 1HE2 GLN A 369     -15.665 -32.584  12.644  1.00 99.99     0.159 HD
ATOM   3332 2HE2 GLN A 369     -16.268 -33.269  11.158  1.00 99.99     0.159 HD
ATOM   3333  N   VAL A 370     -12.912 -38.643   8.474  1.00 34.38    -0.338 N 
ATOM   3334  CA  VAL A 370     -12.008 -38.754   7.312  1.00 28.71     0.159 C 
ATOM   3335  C   VAL A 370     -12.846 -39.039   6.062  1.00 32.20     0.251 C 
ATOM   3336  O   VAL A 370     -13.975 -39.513   6.152  1.00 31.56    -0.271 OA
ATOM   3337  CB  VAL A 370     -10.893 -39.802   7.501  1.00 30.10     0.029 C 
ATOM   3338  CG1 VAL A 370     -10.002 -39.446   8.696  1.00 22.84     0.002 C 
ATOM   3339  CG2 VAL A 370     -11.413 -41.242   7.604  1.00 22.56     0.002 C 
ATOM   3340  H   VAL A 370     -13.224 -39.512   8.855  1.00 99.99     0.164 HD
ATOM   3341  N   SER A 371     -12.281 -38.723   4.905  1.00 28.81    -0.336 N 
ATOM   3342  CA  SER A 371     -12.923 -39.027   3.612  1.00 32.80     0.189 C 
ATOM   3343  C   SER A 371     -13.177 -40.536   3.451  1.00 35.63     0.254 C 
ATOM   3344  O   SER A 371     -12.481 -41.378   4.022  1.00 32.38    -0.270 OA
ATOM   3345  CB  SER A 371     -12.044 -38.527   2.461  1.00 31.59     0.169 C 
ATOM   3346  OG  SER A 371     -10.814 -39.260   2.406  1.00 39.99    -0.380 OA
ATOM   3347  H   SER A 371     -11.379 -38.299   4.854  1.00 99.99     0.164 HD
ATOM   3348  HG  SER A 371     -10.209 -38.820   1.734  1.00 99.99     0.211 HD
ATOM   3349  N   ASP A 372     -14.112 -40.844   2.554  1.00 34.78    -0.337 N 
ATOM   3350  CA  ASP A 372     -14.382 -42.236   2.141  1.00 37.81     0.170 C 
ATOM   3351  C   ASP A 372     -13.126 -42.925   1.590  1.00 35.69     0.251 C 
ATOM   3352  O   ASP A 372     -12.832 -44.054   1.970  1.00 32.05    -0.271 OA
ATOM   3353  CB  ASP A 372     -15.494 -42.306   1.087  1.00 38.64     0.129 C 
ATOM   3354  CG  ASP A 372     -16.864 -41.841   1.595  1.00 44.44     0.188 C 
ATOM   3355  OD1 ASP A 372     -17.040 -41.757   2.828  1.00 44.99    -0.647 OA
ATOM   3356  OD2 ASP A 372     -17.699 -41.532   0.724  1.00 47.59    -0.647 OA
ATOM   3357  H   ASP A 372     -14.735 -40.150   2.199  1.00 99.99     0.164 HD
ATOM   3358  N   LEU A 373     -12.304 -42.162   0.867  1.00 33.87    -0.338 N 
ATOM   3359  CA  LEU A 373     -11.031 -42.688   0.345  1.00 36.02     0.159 C 
ATOM   3360  C   LEU A 373     -10.074 -43.094   1.477  1.00 33.76     0.251 C 
ATOM   3361  O   LEU A 373      -9.591 -44.225   1.488  1.00 31.73    -0.271 OA
ATOM   3362  CB  LEU A 373     -10.350 -41.687  -0.596  1.00 28.18     0.032 C 
ATOM   3363  CG  LEU A 373      -9.110 -42.298  -1.265  1.00 32.22     0.002 C 
ATOM   3364  CD1 LEU A 373      -9.473 -43.481  -2.172  1.00 31.60     0.000 C 
ATOM   3365  CD2 LEU A 373      -8.352 -41.228  -2.048  1.00 34.94     0.000 C 
ATOM   3366  H   LEU A 373     -12.472 -41.193   0.697  1.00 99.99     0.164 HD
ATOM   3367  N   ALA A 374      -9.964 -42.240   2.496  1.00 32.17    -0.338 N 
ATOM   3368  CA  ALA A 374      -9.122 -42.530   3.673  1.00 26.49     0.159 C 
ATOM   3369  C   ALA A 374      -9.628 -43.757   4.447  1.00 27.42     0.251 C 
ATOM   3370  O   ALA A 374      -8.851 -44.664   4.742  1.00 25.71    -0.271 OA
ATOM   3371  CB  ALA A 374      -9.067 -41.314   4.596  1.00 24.26     0.034 C 
ATOM   3372  H   ALA A 374     -10.497 -41.392   2.557  1.00 99.99     0.164 HD
ATOM   3373  N   ALA A 375     -10.950 -43.848   4.602  1.00 25.32    -0.338 N 
ATOM   3374  CA  ALA A 375     -11.601 -45.032   5.198  1.00 25.32     0.159 C 
ATOM   3375  C   ALA A 375     -11.367 -46.321   4.392  1.00 32.41     0.251 C 
ATOM   3376  O   ALA A 375     -10.987 -47.345   4.961  1.00 32.15    -0.271 OA
ATOM   3377  CB  ALA A 375     -13.096 -44.771   5.332  1.00 23.99     0.034 C 
ATOM   3378  H   ALA A 375     -11.562 -43.069   4.427  1.00 99.99     0.164 HD
ATOM   3379  N   GLU A 376     -11.421 -46.207   3.062  1.00 31.81    -0.338 N 
ATOM   3380  CA  GLU A 376     -11.099 -47.311   2.133  1.00 28.20     0.160 C 
ATOM   3381  C   GLU A 376      -9.664 -47.818   2.311  1.00 25.95     0.251 C 
ATOM   3382  O   GLU A 376      -9.444 -49.019   2.455  1.00 27.84    -0.271 OA
ATOM   3383  CB  GLU A 376     -11.280 -46.896   0.668  1.00 34.23     0.043 C 
ATOM   3384  CG  GLU A 376     -12.751 -46.801   0.254  1.00 41.94     0.100 C 
ATOM   3385  CD  GLU A 376     -13.516 -48.113   0.467  1.00 49.51     0.185 C 
ATOM   3386  OE1 GLU A 376     -12.948 -49.187   0.166  1.00 52.84    -0.647 OA
ATOM   3387  OE2 GLU A 376     -14.672 -48.004   0.927  1.00 66.88    -0.647 OA
ATOM   3388  H   GLU A 376     -11.727 -45.356   2.621  1.00 99.99     0.164 HD
ATOM   3389  N   ALA A 377      -8.743 -46.873   2.489  1.00 24.20    -0.338 N 
ATOM   3390  CA  ALA A 377      -7.325 -47.186   2.736  1.00 25.54     0.159 C 
ATOM   3391  C   ALA A 377      -7.127 -47.926   4.070  1.00 31.40     0.251 C 
ATOM   3392  O   ALA A 377      -6.415 -48.931   4.107  1.00 32.08    -0.271 OA
ATOM   3393  CB  ALA A 377      -6.491 -45.904   2.691  1.00 26.18     0.034 C 
ATOM   3394  H   ALA A 377      -8.978 -45.896   2.498  1.00 99.99     0.164 HD
ATOM   3395  N   VAL A 378      -7.932 -47.572   5.077  1.00 22.64    -0.338 N 
ATOM   3396  CA  VAL A 378      -7.905 -48.267   6.384  1.00 27.13     0.159 C 
ATOM   3397  C   VAL A 378      -8.386 -49.717   6.200  1.00 26.04     0.251 C 
ATOM   3398  O   VAL A 378      -7.678 -50.655   6.563  1.00 27.58    -0.271 OA
ATOM   3399  CB  VAL A 378      -8.742 -47.547   7.461  1.00 29.30     0.029 C 
ATOM   3400  CG1 VAL A 378      -8.721 -48.307   8.794  1.00 23.62     0.002 C 
ATOM   3401  CG2 VAL A 378      -8.225 -46.129   7.720  1.00 22.47     0.002 C 
ATOM   3402  H   VAL A 378      -8.650 -46.877   4.975  1.00 99.99     0.164 HD
ATOM   3403  N   VAL A 379      -9.520 -49.877   5.520  1.00 26.25    -0.338 N 
ATOM   3404  CA  VAL A 379     -10.097 -51.207   5.231  1.00 27.00     0.159 C 
ATOM   3405  C   VAL A 379      -9.106 -52.084   4.444  1.00 32.46     0.251 C 
ATOM   3406  O   VAL A 379      -8.907 -53.242   4.797  1.00 31.44    -0.271 OA
ATOM   3407  CB  VAL A 379     -11.440 -51.061   4.491  1.00 31.31     0.029 C 
ATOM   3408  CG1 VAL A 379     -12.016 -52.410   4.045  1.00 32.95     0.002 C 
ATOM   3409  CG2 VAL A 379     -12.471 -50.373   5.390  1.00 27.37     0.002 C 
ATOM   3410  H   VAL A 379     -10.059 -49.096   5.187  1.00 99.99     0.164 HD
ATOM   3411  N   LEU A 380      -8.389 -51.480   3.500  1.00 25.49    -0.338 N 
ATOM   3412  CA  LEU A 380      -7.388 -52.201   2.692  1.00 29.31     0.159 C 
ATOM   3413  C   LEU A 380      -6.281 -52.782   3.583  1.00 29.31     0.251 C 
ATOM   3414  O   LEU A 380      -6.053 -53.990   3.560  1.00 26.14    -0.271 OA
ATOM   3415  CB  LEU A 380      -6.784 -51.280   1.621  1.00 28.14     0.032 C 
ATOM   3416  CG  LEU A 380      -5.538 -51.880   0.947  1.00 28.32     0.002 C 
ATOM   3417  CD1 LEU A 380      -5.878 -53.031  -0.005  1.00 25.95     0.000 C 
ATOM   3418  CD2 LEU A 380      -4.715 -50.782   0.277  1.00 26.95     0.000 C 
ATOM   3419  H   LEU A 380      -8.468 -50.495   3.322  1.00 99.99     0.164 HD
ATOM   3420  N   HIS A 381      -5.685 -51.911   4.397  0.54 27.06    -0.337 N 
ATOM   3421  CA  HIS A 381      -4.552 -52.281   5.265  0.54 29.28     0.165 C 
ATOM   3422  C   HIS A 381      -4.952 -53.325   6.319  0.54 30.41     0.251 C 
ATOM   3423  O   HIS A 381      -4.220 -54.284   6.545  0.54 30.39    -0.271 OA
ATOM   3424  CB  HIS A 381      -4.003 -51.035   5.964  0.54 29.71     0.077 C 
ATOM   3425  CG  HIS A 381      -2.527 -51.227   6.331  0.54 29.59     0.057 A 
ATOM   3426  ND1 HIS A 381      -1.531 -51.110   5.467  0.54 29.53    -0.338 N 
ATOM   3427  CD2 HIS A 381      -2.007 -51.477   7.531  0.54 30.53     0.113 A 
ATOM   3428  CE1 HIS A 381      -0.387 -51.289   6.124  0.54 32.85     0.175 A 
ATOM   3429  NE2 HIS A 381      -0.680 -51.513   7.402  0.54 32.75    -0.223 NA
ATOM   3430  H   HIS A 381      -5.996 -50.959   4.477  1.00 99.99     0.164 HD
ATOM   3431  HD1 HIS A 381      -1.632 -50.930   4.488  1.00 99.99     0.167 HD
ATOM   3432  N   TYR A 382      -6.178 -53.198   6.821  1.00 27.90    -0.337 N 
ATOM   3433  CA  TYR A 382      -6.637 -54.003   7.967  1.00 28.68     0.164 C 
ATOM   3434  C   TYR A 382      -7.500 -55.225   7.631  1.00 29.15     0.251 C 
ATOM   3435  O   TYR A 382      -7.936 -55.943   8.530  1.00 27.00    -0.271 OA
ATOM   3436  CB  TYR A 382      -7.326 -53.110   9.000  1.00 24.67     0.056 C 
ATOM   3437  CG  TYR A 382      -6.284 -52.323   9.796  1.00 26.18    -0.044 A 
ATOM   3438  CD1 TYR A 382      -5.769 -52.849  10.973  1.00 20.42     0.011 A 
ATOM   3439  CD2 TYR A 382      -5.874 -51.077   9.348  1.00 25.68     0.011 A 
ATOM   3440  CE1 TYR A 382      -4.839 -52.117  11.702  1.00 21.55     0.037 A 
ATOM   3441  CE2 TYR A 382      -4.947 -50.343  10.071  1.00 24.46     0.037 A 
ATOM   3442  CZ  TYR A 382      -4.431 -50.873  11.241  1.00 26.20     0.065 A 
ATOM   3443  OH  TYR A 382      -3.562 -50.117  11.948  1.00 21.98    -0.361 OA
ATOM   3444  H   TYR A 382      -6.857 -52.574   6.426  1.00 99.99     0.164 HD
ATOM   3445  HH  TYR A 382      -3.240 -49.403  11.345  1.00 99.99     0.217 HD
ATOM   3446  N   THR A 383      -7.783 -55.436   6.350  1.00 30.28    -0.336 N 
ATOM   3447  CA  THR A 383      -8.423 -56.690   5.911  1.00 24.73     0.186 C 
ATOM   3448  C   THR A 383      -7.348 -57.734   5.579  1.00 26.99     0.253 C 
ATOM   3449  O   THR A 383      -6.361 -57.465   4.899  1.00 27.46    -0.270 OA
ATOM   3450  CB  THR A 383      -9.353 -56.444   4.711  1.00 27.08     0.140 C 
ATOM   3451  OG1 THR A 383     -10.404 -55.568   5.121  1.00 26.64    -0.382 OA
ATOM   3452  CG2 THR A 383      -9.996 -57.726   4.168  1.00 25.21     0.034 C 
ATOM   3453  H   THR A 383      -7.642 -54.748   5.632  1.00 99.99     0.164 HD
ATOM   3454  HG1 THR A 383     -10.252 -55.270   6.065  1.00 99.99     0.210 HD
ATOM   3455  N   ASP A 384      -7.583 -58.939   6.086  1.00 26.97    -0.337 N 
ATOM   3456  CA  ASP A 384      -6.899 -60.137   5.574  1.00 24.93     0.170 C 
ATOM   3457  C   ASP A 384      -7.735 -60.633   4.385  1.00 31.27     0.252 C 
ATOM   3458  O   ASP A 384      -8.771 -61.265   4.587  1.00 27.91    -0.271 OA
ATOM   3459  CB  ASP A 384      -6.804 -61.209   6.671  1.00 28.57     0.129 C 
ATOM   3460  CG  ASP A 384      -6.060 -62.479   6.231  1.00 35.35     0.188 C 
ATOM   3461  OD1 ASP A 384      -6.057 -62.766   5.009  1.00 31.44    -0.647 OA
ATOM   3462  OD2 ASP A 384      -5.571 -63.180   7.138  1.00 34.54    -0.647 OA
ATOM   3463  H   ASP A 384      -8.224 -59.082   6.840  1.00 99.99     0.164 HD
ATOM   3464  N   TRP A 385      -7.256 -60.380   3.172  1.00 26.91    -0.337 N 
ATOM   3465  CA  TRP A 385      -8.012 -60.746   1.953  1.00 30.08     0.164 C 
ATOM   3466  C   TRP A 385      -8.091 -62.248   1.616  1.00 27.91     0.251 C 
ATOM   3467  O   TRP A 385      -8.772 -62.642   0.673  1.00 34.23    -0.271 OA
ATOM   3468  CB  TRP A 385      -7.558 -59.911   0.752  1.00 25.55     0.059 C 
ATOM   3469  CG  TRP A 385      -7.781 -58.418   1.018  1.00 24.41    -0.016 A 
ATOM   3470  CD1 TRP A 385      -6.858 -57.583   1.484  1.00 22.44     0.097 A 
ATOM   3471  CD2 TRP A 385      -8.949 -57.691   0.843  1.00 22.18    -0.001 A 
ATOM   3472  NE1 TRP A 385      -7.380 -56.362   1.612  1.00 23.17    -0.365 N 
ATOM   3473  CE2 TRP A 385      -8.655 -56.388   1.229  1.00 20.76     0.042 A 
ATOM   3474  CE3 TRP A 385     -10.234 -58.024   0.428  1.00 22.99     0.014 A 
ATOM   3475  CZ2 TRP A 385      -9.647 -55.415   1.200  1.00 24.80     0.030 A 
ATOM   3476  CZ3 TRP A 385     -11.213 -57.041   0.358  1.00 22.72     0.001 A 
ATOM   3477  CH2 TRP A 385     -10.919 -55.736   0.743  1.00 24.41     0.002 A 
ATOM   3478  H   TRP A 385      -6.433 -59.832   3.015  1.00 99.99     0.164 HD
ATOM   3479  HE1 TRP A 385      -6.886 -55.559   1.952  1.00 99.99     0.165 HD
ATOM   3480  N   LEU A 386      -7.501 -63.078   2.475  1.00 29.02    -0.338 N 
ATOM   3481  CA  LEU A 386      -7.736 -64.536   2.463  1.00 32.41     0.159 C 
ATOM   3482  C   LEU A 386      -8.860 -64.950   3.429  1.00 37.64     0.251 C 
ATOM   3483  O   LEU A 386      -9.410 -66.045   3.337  1.00 33.76    -0.271 OA
ATOM   3484  CB  LEU A 386      -6.446 -65.311   2.768  1.00 30.71     0.032 C 
ATOM   3485  CG  LEU A 386      -5.432 -65.272   1.616  1.00 38.59     0.002 C 
ATOM   3486  CD1 LEU A 386      -4.135 -65.956   2.050  1.00 36.26     0.000 C 
ATOM   3487  CD2 LEU A 386      -5.975 -65.962   0.360  1.00 31.53     0.000 C 
ATOM   3488  H   LEU A 386      -6.891 -62.758   3.201  1.00 99.99     0.164 HD
ATOM   3489  N   HIS A 387      -9.175 -64.060   4.371  1.00 35.19    -0.337 N 
ATOM   3490  CA  HIS A 387     -10.229 -64.266   5.381  1.00 32.55     0.166 C 
ATOM   3491  C   HIS A 387     -11.010 -62.951   5.603  1.00 30.04     0.254 C 
ATOM   3492  O   HIS A 387     -11.168 -62.520   6.751  1.00 39.05    -0.270 OA
ATOM   3493  CB  HIS A 387      -9.577 -64.723   6.694  1.00 23.66     0.077 C 
ATOM   3494  CG  HIS A 387      -8.710 -65.969   6.532  1.00 29.35     0.057 A 
ATOM   3495  ND1 HIS A 387      -9.171 -67.206   6.456  1.00 32.01    -0.338 N 
ATOM   3496  CD2 HIS A 387      -7.384 -66.003   6.444  1.00 33.28     0.113 A 
ATOM   3497  CE1 HIS A 387      -8.127 -68.018   6.313  1.00 30.25     0.175 A 
ATOM   3498  NE2 HIS A 387      -7.024 -67.276   6.304  1.00 31.34    -0.223 NA
ATOM   3499  H   HIS A 387      -8.774 -63.141   4.377  1.00 99.99     0.164 HD
ATOM   3500  HD1 HIS A 387     -10.134 -67.471   6.479  1.00 99.99     0.167 HD
ATOM   3501  N   PRO A 388     -11.602 -62.362   4.551  1.00 31.59    -0.312 N 
ATOM   3502  CA  PRO A 388     -12.217 -61.025   4.657  1.00 32.84     0.163 C 
ATOM   3503  C   PRO A 388     -13.405 -60.948   5.629  1.00 36.58     0.251 C 
ATOM   3504  O   PRO A 388     -13.678 -59.896   6.191  1.00 36.04    -0.271 OA
ATOM   3505  CB  PRO A 388     -12.631 -60.668   3.230  1.00 29.02     0.034 C 
ATOM   3506  CG  PRO A 388     -12.940 -62.027   2.603  1.00 25.80     0.027 C 
ATOM   3507  CD  PRO A 388     -11.901 -62.960   3.231  1.00 33.70     0.105 C 
ATOM   3508  N   GLU A 389     -14.026 -62.092   5.914  1.00 32.03    -0.338 N 
ATOM   3509  CA  GLU A 389     -15.312 -62.113   6.635  1.00 36.97     0.160 C 
ATOM   3510  C   GLU A 389     -15.265 -62.889   7.960  1.00 33.58     0.251 C 
ATOM   3511  O   GLU A 389     -16.293 -63.050   8.613  1.00 35.49    -0.271 OA
ATOM   3512  CB  GLU A 389     -16.395 -62.714   5.733  1.00 35.32     0.043 C 
ATOM   3513  CG  GLU A 389     -16.518 -62.011   4.374  1.00 38.11     0.100 C 
ATOM   3514  CD  GLU A 389     -17.927 -61.509   4.042  1.00 53.90     0.185 C 
ATOM   3515  OE1 GLU A 389     -18.897 -61.980   4.678  1.00 52.88    -0.647 OA
ATOM   3516  OE2 GLU A 389     -18.000 -60.617   3.172  1.00 59.79    -0.647 OA
ATOM   3517  H   GLU A 389     -13.605 -62.983   5.758  1.00 99.99     0.164 HD
ATOM   3518  N   ASP A 390     -14.067 -63.312   8.369  1.00 27.50    -0.337 N 
ATOM   3519  CA  ASP A 390     -13.902 -64.067   9.620  1.00 31.12     0.170 C 
ATOM   3520  C   ASP A 390     -14.126 -63.150  10.841  1.00 34.26     0.255 C 
ATOM   3521  O   ASP A 390     -13.257 -62.324  11.134  1.00 32.21    -0.270 OA
ATOM   3522  CB  ASP A 390     -12.549 -64.794   9.661  1.00 30.62     0.129 C 
ATOM   3523  CG  ASP A 390     -12.348 -65.576  10.968  1.00 40.77     0.188 C 
ATOM   3524  OD1 ASP A 390     -13.356 -65.919  11.622  1.00 47.65    -0.647 OA
ATOM   3525  OD2 ASP A 390     -11.185 -65.667  11.392  1.00 44.78    -0.647 OA
ATOM   3526  H   ASP A 390     -13.218 -63.020   7.928  1.00 99.99     0.164 HD
ATOM   3527  N   PRO A 391     -15.187 -63.415  11.620  1.00 39.33    -0.312 N 
ATOM   3528  CA  PRO A 391     -15.593 -62.593  12.776  1.00 34.43     0.163 C 
ATOM   3529  C   PRO A 391     -14.482 -62.296  13.793  1.00 30.94     0.251 C 
ATOM   3530  O   PRO A 391     -14.200 -61.127  14.046  1.00 27.53    -0.271 OA
ATOM   3531  CB  PRO A 391     -16.723 -63.385  13.429  1.00 36.25     0.034 C 
ATOM   3532  CG  PRO A 391     -17.381 -64.076  12.240  1.00 34.30     0.027 C 
ATOM   3533  CD  PRO A 391     -16.180 -64.487  11.392  1.00 33.40     0.105 C 
ATOM   3534  N   ALA A 392     -13.730 -63.320  14.206  1.00 27.80    -0.338 N 
ATOM   3535  CA  ALA A 392     -12.651 -63.142  15.204  1.00 32.06     0.159 C 
ATOM   3536  C   ALA A 392     -11.511 -62.244  14.694  1.00 34.94     0.251 C 
ATOM   3537  O   ALA A 392     -11.113 -61.292  15.367  1.00 30.08    -0.271 OA
ATOM   3538  CB  ALA A 392     -12.095 -64.498  15.644  1.00 33.37     0.034 C 
ATOM   3539  H   ALA A 392     -13.846 -64.252  13.864  1.00 99.99     0.164 HD
ATOM   3540  N   ARG A 393     -11.161 -62.431  13.419  1.00 29.19    -0.338 N 
ATOM   3541  CA  ARG A 393     -10.138 -61.602  12.754  1.00 26.17     0.159 C 
ATOM   3542  C   ARG A 393     -10.612 -60.155  12.564  1.00 28.86     0.251 C 
ATOM   3543  O   ARG A 393      -9.852 -59.231  12.829  1.00 30.19    -0.271 OA
ATOM   3544  CB  ARG A 393      -9.721 -62.176  11.400  1.00 28.84     0.034 C 
ATOM   3545  CG  ARG A 393      -8.781 -63.377  11.512  1.00 31.37     0.027 C 
ATOM   3546  CD  ARG A 393      -8.304 -63.727  10.101  1.00 34.11     0.116 C 
ATOM   3547  NE  ARG A 393      -7.390 -64.884  10.091  1.00 30.40    -0.212 N 
ATOM   3548  CZ  ARG A 393      -7.739 -66.168   9.977  1.00 36.71     0.666 C 
ATOM   3549  NH1 ARG A 393      -9.005 -66.537   9.906  1.00 35.78    -0.235 N 
ATOM   3550  NH2 ARG A 393      -6.817 -67.113   9.884  1.00 29.88    -0.235 N 
ATOM   3551  H   ARG A 393     -11.652 -63.054  12.814  1.00 99.99     0.164 HD
ATOM   3552  HE  ARG A 393      -6.420 -64.666  10.174  1.00 99.99     0.178 HD
ATOM   3553 1HH1 ARG A 393      -9.262 -67.497   9.843  1.00 99.99     0.174 HD
ATOM   3554 2HH1 ARG A 393      -9.697 -65.828  10.036  1.00 99.99     0.174 HD
ATOM   3555 1HH2 ARG A 393      -7.094 -68.067   9.788  1.00 99.99     0.174 HD
ATOM   3556 2HH2 ARG A 393      -5.848 -66.877   9.864  1.00 99.99     0.174 HD
ATOM   3557  N   LEU A 394     -11.901 -59.982  12.272  1.00 24.13    -0.338 N 
ATOM   3558  CA  LEU A 394     -12.535 -58.652  12.170  1.00 24.22     0.159 C 
ATOM   3559  C   LEU A 394     -12.545 -57.911  13.514  1.00 29.21     0.251 C 
ATOM   3560  O   LEU A 394     -12.186 -56.736  13.579  1.00 26.61    -0.271 OA
ATOM   3561  CB  LEU A 394     -13.973 -58.773  11.655  1.00 23.20     0.032 C 
ATOM   3562  CG  LEU A 394     -14.071 -59.280  10.213  1.00 33.56     0.002 C 
ATOM   3563  CD1 LEU A 394     -15.529 -59.606   9.905  1.00 28.58     0.000 C 
ATOM   3564  CD2 LEU A 394     -13.545 -58.249   9.210  1.00 23.66     0.000 C 
ATOM   3565  H   LEU A 394     -12.519 -60.755  12.111  1.00 99.99     0.164 HD
ATOM   3566  N   ARG A 395     -12.782 -58.660  14.591  1.00 29.48    -0.338 N 
ATOM   3567  CA  ARG A 395     -12.765 -58.113  15.960  1.00 29.95     0.159 C 
ATOM   3568  C   ARG A 395     -11.352 -57.627  16.332  1.00 27.14     0.251 C 
ATOM   3569  O   ARG A 395     -11.154 -56.435  16.580  1.00 23.89    -0.271 OA
ATOM   3570  CB  ARG A 395     -13.272 -59.183  16.927  1.00 26.84     0.034 C 
ATOM   3571  CG  ARG A 395     -13.363 -58.647  18.358  1.00 31.70     0.027 C 
ATOM   3572  CD  ARG A 395     -13.604 -59.778  19.352  1.00 27.33     0.116 C 
ATOM   3573  NE  ARG A 395     -12.495 -60.748  19.279  1.00 30.33    -0.212 N 
ATOM   3574  CZ  ARG A 395     -12.569 -62.043  19.584  1.00 32.82     0.666 C 
ATOM   3575  NH1 ARG A 395     -13.700 -62.590  19.990  1.00 31.24    -0.235 N 
ATOM   3576  NH2 ARG A 395     -11.507 -62.825  19.490  1.00 33.27    -0.235 N 
ATOM   3577  H   ARG A 395     -13.005 -59.637  14.522  1.00 99.99     0.164 HD
ATOM   3578  HE  ARG A 395     -11.623 -60.375  18.966  1.00 99.99     0.178 HD
ATOM   3579 1HH1 ARG A 395     -13.761 -63.551  20.236  1.00 99.99     0.174 HD
ATOM   3580 2HH1 ARG A 395     -14.504 -61.990  20.078  1.00 99.99     0.174 HD
ATOM   3581 1HH2 ARG A 395     -11.588 -63.786  19.741  1.00 99.99     0.174 HD
ATOM   3582 2HH2 ARG A 395     -10.631 -62.457  19.182  1.00 99.99     0.174 HD
ATOM   3583  N   GLU A 396     -10.367 -58.514  16.163  1.00 27.45    -0.338 N 
ATOM   3584  CA  GLU A 396      -8.940 -58.181  16.355  1.00 28.72     0.160 C 
ATOM   3585  C   GLU A 396      -8.451 -57.021  15.470  1.00 28.62     0.251 C 
ATOM   3586  O   GLU A 396      -7.793 -56.102  15.963  1.00 30.19    -0.271 OA
ATOM   3587  CB  GLU A 396      -8.066 -59.416  16.106  1.00 27.94     0.043 C 
ATOM   3588  CG  GLU A 396      -7.645 -60.134  17.395  1.00 36.37     0.100 C 
ATOM   3589  CD  GLU A 396      -8.798 -60.786  18.166  1.00 46.91     0.185 C 
ATOM   3590  OE1 GLU A 396      -9.607 -60.026  18.742  1.00 49.83    -0.647 OA
ATOM   3591  OE2 GLU A 396      -8.862 -62.034  18.152  1.00 44.31    -0.647 OA
ATOM   3592  H   GLU A 396     -10.560 -59.479  15.955  1.00 99.99     0.164 HD
ATOM   3593  N   ALA A 397      -8.951 -56.968  14.237  1.00 29.47    -0.338 N 
ATOM   3594  CA  ALA A 397      -8.511 -55.961  13.255  1.00 27.17     0.159 C 
ATOM   3595  C   ALA A 397      -9.077 -54.574  13.574  1.00 23.41     0.251 C 
ATOM   3596  O   ALA A 397      -8.331 -53.598  13.553  1.00 23.74    -0.271 OA
ATOM   3597  CB  ALA A 397      -8.877 -56.364  11.826  1.00 22.82     0.034 C 
ATOM   3598  H   ALA A 397      -9.710 -57.551  13.931  1.00 99.99     0.164 HD
ATOM   3599  N   LEU A 398     -10.307 -54.533  14.088  1.00 21.22    -0.338 N 
ATOM   3600  CA  LEU A 398     -10.923 -53.252  14.474  1.00 20.80     0.159 C 
ATOM   3601  C   LEU A 398     -10.305 -52.713  15.773  1.00 27.40     0.251 C 
ATOM   3602  O   LEU A 398     -10.019 -51.519  15.875  1.00 23.80    -0.271 OA
ATOM   3603  CB  LEU A 398     -12.445 -53.363  14.588  1.00 24.83     0.032 C 
ATOM   3604  CG  LEU A 398     -13.089 -51.977  14.732  1.00 25.96     0.002 C 
ATOM   3605  CD1 LEU A 398     -12.911 -51.127  13.469  1.00 24.09     0.000 C 
ATOM   3606  CD2 LEU A 398     -14.568 -52.122  15.079  1.00 29.22     0.000 C 
ATOM   3607  H   LEU A 398     -10.825 -55.355  14.340  1.00 99.99     0.164 HD
ATOM   3608  N   SER A 399      -9.966 -53.635  16.677  1.00 24.53    -0.336 N 
ATOM   3609  CA  SER A 399      -9.165 -53.313  17.879  1.00 27.36     0.189 C 
ATOM   3610  C   SER A 399      -7.820 -52.680  17.488  1.00 28.12     0.254 C 
ATOM   3611  O   SER A 399      -7.495 -51.578  17.934  1.00 25.55    -0.270 OA
ATOM   3612  CB  SER A 399      -8.919 -54.576  18.710  1.00 27.84     0.169 C 
ATOM   3613  OG  SER A 399      -8.086 -54.282  19.836  1.00 30.97    -0.380 OA
ATOM   3614  H   SER A 399     -10.299 -54.581  16.616  1.00 99.99     0.164 HD
ATOM   3615  HG  SER A 399      -7.926 -55.140  20.326  1.00 99.99     0.211 HD
ATOM   3616  N   ASP A 400      -7.157 -53.304  16.511  1.00 23.60    -0.337 N 
ATOM   3617  CA  ASP A 400      -5.910 -52.787  15.918  1.00 23.90     0.170 C 
ATOM   3618  C   ASP A 400      -6.058 -51.412  15.260  1.00 24.80     0.251 C 
ATOM   3619  O   ASP A 400      -5.232 -50.541  15.521  1.00 23.04    -0.271 OA
ATOM   3620  CB  ASP A 400      -5.336 -53.757  14.884  1.00 27.32     0.129 C 
ATOM   3621  CG  ASP A 400      -4.716 -55.021  15.482  1.00 31.10     0.188 C 
ATOM   3622  OD1 ASP A 400      -4.503 -55.041  16.716  1.00 34.65    -0.647 OA
ATOM   3623  OD2 ASP A 400      -4.448 -55.935  14.677  1.00 40.27    -0.647 OA
ATOM   3624  H   ASP A 400      -7.446 -54.208  16.180  1.00 99.99     0.164 HD
ATOM   3625  N   VAL A 401      -7.185 -51.172  14.594  1.00 22.86    -0.338 N 
ATOM   3626  CA  VAL A 401      -7.443 -49.876  13.932  1.00 25.06     0.159 C 
ATOM   3627  C   VAL A 401      -7.470 -48.769  14.996  1.00 24.94     0.251 C 
ATOM   3628  O   VAL A 401      -6.585 -47.914  15.008  1.00 24.27    -0.271 OA
ATOM   3629  CB  VAL A 401      -8.740 -49.889  13.098  1.00 20.50     0.029 C 
ATOM   3630  CG1 VAL A 401      -9.140 -48.493  12.605  1.00 17.07     0.002 C 
ATOM   3631  CG2 VAL A 401      -8.570 -50.768  11.860  1.00 20.91     0.002 C 
ATOM   3632  H   VAL A 401      -7.940 -51.834  14.560  1.00 99.99     0.164 HD
ATOM   3633  N   VAL A 402      -8.373 -48.929  15.962  1.00 24.59    -0.338 N 
ATOM   3634  CA  VAL A 402      -8.563 -47.935  17.039  1.00 25.75     0.159 C 
ATOM   3635  C   VAL A 402      -7.262 -47.740  17.843  1.00 25.08     0.251 C 
ATOM   3636  O   VAL A 402      -6.840 -46.610  18.080  1.00 20.68    -0.271 OA
ATOM   3637  CB  VAL A 402      -9.748 -48.346  17.938  1.00 26.04     0.029 C 
ATOM   3638  CG1 VAL A 402      -9.951 -47.388  19.118  1.00 18.44     0.002 C 
ATOM   3639  CG2 VAL A 402     -11.050 -48.388  17.133  1.00 23.97     0.002 C 
ATOM   3640  H   VAL A 402      -9.001 -49.715  15.985  1.00 99.99     0.164 HD
ATOM   3641  N   GLY A 403      -6.596 -48.857  18.165  1.00 24.74    -0.336 N 
ATOM   3642  CA  GLY A 403      -5.354 -48.851  18.963  1.00 26.13     0.189 C 
ATOM   3643  C   GLY A 403      -4.143 -48.222  18.261  1.00 25.68     0.253 C 
ATOM   3644  O   GLY A 403      -3.407 -47.445  18.872  1.00 21.02    -0.270 OA
ATOM   3645  H   GLY A 403      -6.920 -49.785  17.919  1.00 99.99     0.164 HD
ATOM   3646  N   ASP A 404      -3.982 -48.542  16.978  1.00 20.79    -0.337 N 
ATOM   3647  CA  ASP A 404      -2.836 -48.068  16.173  1.00 20.06     0.170 C 
ATOM   3648  C   ASP A 404      -2.976 -46.581  15.852  1.00 24.12     0.252 C 
ATOM   3649  O   ASP A 404      -2.089 -45.802  16.191  1.00 23.52    -0.271 OA
ATOM   3650  CB  ASP A 404      -2.667 -48.865  14.869  1.00 20.13     0.129 C 
ATOM   3651  CG  ASP A 404      -2.389 -50.357  15.106  1.00 23.47     0.188 C 
ATOM   3652  OD1 ASP A 404      -2.008 -50.685  16.246  1.00 25.85    -0.647 OA
ATOM   3653  OD2 ASP A 404      -2.523 -51.160  14.163  1.00 25.17    -0.647 OA
ATOM   3654  H   ASP A 404      -4.669 -49.074  16.470  1.00 99.99     0.164 HD
ATOM   3655  N   HIS A 405      -4.191 -46.234  15.434  1.00 19.39    -0.337 N 
ATOM   3656  CA  HIS A 405      -4.583 -44.859  15.099  1.00 22.74     0.165 C 
ATOM   3657  C   HIS A 405      -4.495 -43.907  16.302  1.00 24.69     0.251 C 
ATOM   3658  O   HIS A 405      -3.869 -42.856  16.199  1.00 26.36    -0.271 OA
ATOM   3659  CB  HIS A 405      -6.017 -44.908  14.569  1.00 19.16     0.077 C 
ATOM   3660  CG  HIS A 405      -6.544 -43.521  14.203  1.00 26.56     0.057 A 
ATOM   3661  ND1 HIS A 405      -5.859 -42.594  13.551  1.00 25.09    -0.338 N 
ATOM   3662  CD2 HIS A 405      -7.718 -43.014  14.561  1.00 26.60     0.113 A 
ATOM   3663  CE1 HIS A 405      -6.616 -41.503  13.483  1.00 25.88     0.175 A 
ATOM   3664  NE2 HIS A 405      -7.759 -41.765  14.107  1.00 29.98    -0.223 NA
ATOM   3665  H   HIS A 405      -4.924 -46.905  15.286  1.00 99.99     0.164 HD
ATOM   3666  HD1 HIS A 405      -4.930 -42.697  13.194  1.00 99.99     0.167 HD
ATOM   3667  N   ASN A 406      -5.004 -44.348  17.450  1.00 21.07    -0.337 N 
ATOM   3668  CA  ASN A 406      -5.112 -43.454  18.615  1.00 25.47     0.169 C 
ATOM   3669  C   ASN A 406      -3.889 -43.462  19.536  1.00 21.80     0.251 C 
ATOM   3670  O   ASN A 406      -3.560 -42.432  20.125  1.00 22.88    -0.271 OA
ATOM   3671  CB  ASN A 406      -6.383 -43.736  19.420  1.00 18.56     0.119 C 
ATOM   3672  CG  ASN A 406      -7.641 -43.274  18.681  1.00 21.51     0.230 C 
ATOM   3673  OD1 ASN A 406      -7.842 -42.100  18.439  1.00 18.76    -0.273 OA
ATOM   3674  ND2 ASN A 406      -8.477 -44.209  18.289  1.00 19.22    -0.369 N 
ATOM   3675  H   ASN A 406      -5.330 -45.286  17.580  1.00 99.99     0.164 HD
ATOM   3676 1HD2 ASN A 406      -9.302 -43.915  17.804  1.00 99.99     0.159 HD
ATOM   3677 2HD2 ASN A 406      -8.266 -45.167  18.454  1.00 99.99     0.159 HD
ATOM   3678  N   VAL A 407      -3.256 -44.624  19.696  1.00 20.47    -0.338 N 
ATOM   3679  CA  VAL A 407      -2.148 -44.750  20.666  1.00 19.47     0.159 C 
ATOM   3680  C   VAL A 407      -0.798 -45.156  20.048  1.00 22.42     0.251 C 
ATOM   3681  O   VAL A 407       0.177 -44.413  20.151  1.00 21.81    -0.271 OA
ATOM   3682  CB  VAL A 407      -2.538 -45.674  21.838  1.00 20.93     0.029 C 
ATOM   3683  CG1 VAL A 407      -1.427 -45.729  22.890  1.00 19.76     0.002 C 
ATOM   3684  CG2 VAL A 407      -3.826 -45.221  22.534  1.00 22.32     0.002 C 
ATOM   3685  H   VAL A 407      -3.591 -45.480  19.299  1.00 99.99     0.164 HD
ATOM   3686  N   VAL A 408      -0.727 -46.396  19.565  1.00 17.97    -0.338 N 
ATOM   3687  CA  VAL A 408       0.550 -47.033  19.166  1.00 20.12     0.159 C 
ATOM   3688  C   VAL A 408       1.347 -46.177  18.167  1.00 23.83     0.251 C 
ATOM   3689  O   VAL A 408       2.500 -45.836  18.431  1.00 21.98    -0.271 OA
ATOM   3690  CB  VAL A 408       0.335 -48.457  18.610  1.00 21.63     0.029 C 
ATOM   3691  CG1 VAL A 408       1.658 -49.127  18.213  1.00 20.13     0.002 C 
ATOM   3692  CG2 VAL A 408      -0.369 -49.359  19.628  1.00 19.04     0.002 C 
ATOM   3693  H   VAL A 408      -1.544 -46.969  19.470  1.00 99.99     0.164 HD
ATOM   3694  N   CYS A 409       0.687 -45.746  17.098  1.00 21.73    -0.337 N 
ATOM   3695  CA  CYS A 409       1.375 -45.001  16.030  1.00 24.08     0.171 C 
ATOM   3696  C   CYS A 409       1.717 -43.551  16.403  1.00 24.52     0.255 C 
ATOM   3697  O   CYS A 409       2.835 -43.142  16.081  1.00 24.47    -0.270 OA
ATOM   3698  CB  CYS A 409       0.639 -45.103  14.693  1.00 20.37     0.100 C 
ATOM   3699  SG  CYS A 409       0.431 -46.838  14.151  1.00 21.78    -0.080 SA
ATOM   3700  H   CYS A 409      -0.316 -45.740  17.035  1.00 99.99     0.164 HD
ATOM   3701  N   PRO A 410       0.887 -42.842  17.191  1.00 25.26    -0.312 N 
ATOM   3702  CA  PRO A 410       1.308 -41.557  17.778  1.00 23.93     0.163 C 
ATOM   3703  C   PRO A 410       2.510 -41.700  18.727  1.00 23.85     0.251 C 
ATOM   3704  O   PRO A 410       3.452 -40.918  18.607  1.00 23.22    -0.271 OA
ATOM   3705  CB  PRO A 410       0.079 -41.021  18.508  1.00 24.24     0.034 C 
ATOM   3706  CG  PRO A 410      -1.068 -41.570  17.666  1.00 20.33     0.027 C 
ATOM   3707  CD  PRO A 410      -0.584 -42.969  17.286  1.00 19.27     0.105 C 
ATOM   3708  N   VAL A 411       2.559 -42.780  19.514  1.00 21.90    -0.338 N 
ATOM   3709  CA  VAL A 411       3.694 -43.039  20.433  1.00 23.44     0.159 C 
ATOM   3710  C   VAL A 411       4.963 -43.384  19.634  1.00 25.90     0.251 C 
ATOM   3711  O   VAL A 411       6.026 -42.824  19.892  1.00 23.81    -0.271 OA
ATOM   3712  CB  VAL A 411       3.354 -44.120  21.484  1.00 24.76     0.029 C 
ATOM   3713  CG1 VAL A 411       4.568 -44.591  22.299  1.00 22.20     0.002 C 
ATOM   3714  CG2 VAL A 411       2.329 -43.579  22.486  1.00 16.43     0.002 C 
ATOM   3715  H   VAL A 411       1.865 -43.506  19.487  1.00 99.99     0.164 HD
ATOM   3716  N   ALA A 412       4.810 -44.256  18.638  1.00 24.47    -0.338 N 
ATOM   3717  CA  ALA A 412       5.916 -44.663  17.750  1.00 26.37     0.159 C 
ATOM   3718  C   ALA A 412       6.542 -43.468  17.016  1.00 23.66     0.251 C 
ATOM   3719  O   ALA A 412       7.752 -43.266  17.091  1.00 28.37    -0.271 OA
ATOM   3720  CB  ALA A 412       5.422 -45.696  16.734  1.00 24.17     0.034 C 
ATOM   3721  H   ALA A 412       3.952 -44.765  18.507  1.00 99.99     0.164 HD
ATOM   3722  N   GLN A 413       5.686 -42.573  16.518  1.00 24.46    -0.338 N 
ATOM   3723  CA  GLN A 413       6.133 -41.336  15.852  1.00 24.19     0.160 C 
ATOM   3724  C   GLN A 413       6.908 -40.440  16.832  1.00 27.61     0.251 C 
ATOM   3725  O   GLN A 413       7.999 -39.972  16.509  1.00 25.97    -0.271 OA
ATOM   3726  CB  GLN A 413       4.925 -40.599  15.257  1.00 28.47     0.042 C 
ATOM   3727  CG  GLN A 413       5.265 -39.151  14.882  1.00 28.52     0.090 C 
ATOM   3728  CD  GLN A 413       5.015 -38.851  13.413  1.00 36.45     0.227 C 
ATOM   3729  OE1 GLN A 413       4.049 -38.197  13.056  1.00 53.07    -0.273 OA
ATOM   3730  NE2 GLN A 413       5.919 -39.291  12.563  1.00 42.93    -0.369 N 
ATOM   3731  H   GLN A 413       4.693 -42.663  16.623  1.00 99.99     0.164 HD
ATOM   3732 1HE2 GLN A 413       5.768 -39.082  11.601  1.00 99.99     0.159 HD
ATOM   3733 2HE2 GLN A 413       6.720 -39.789  12.881  1.00 99.99     0.159 HD
ATOM   3734  N   LEU A 414       6.346 -40.275  18.028  1.00 26.71    -0.338 N 
ATOM   3735  CA  LEU A 414       6.994 -39.468  19.072  1.00 23.78     0.159 C 
ATOM   3736  C   LEU A 414       8.378 -40.034  19.424  1.00 25.72     0.251 C 
ATOM   3737  O   LEU A 414       9.368 -39.306  19.390  1.00 25.03    -0.271 OA
ATOM   3738  CB  LEU A 414       6.116 -39.402  20.325  1.00 24.33     0.032 C 
ATOM   3739  CG  LEU A 414       6.807 -38.617  21.446  1.00 28.17     0.002 C 
ATOM   3740  CD1 LEU A 414       6.931 -37.129  21.118  1.00 28.96     0.000 C 
ATOM   3741  CD2 LEU A 414       6.071 -38.827  22.760  1.00 30.66     0.000 C 
ATOM   3742  H   LEU A 414       5.488 -40.718  18.298  1.00 99.99     0.164 HD
ATOM   3743  N   ALA A 415       8.431 -41.348  19.628  1.00 19.11    -0.338 N 
ATOM   3744  CA  ALA A 415       9.678 -42.050  19.982  1.00 21.51     0.159 C 
ATOM   3745  C   ALA A 415      10.751 -41.962  18.885  1.00 30.91     0.251 C 
ATOM   3746  O   ALA A 415      11.901 -41.642  19.184  1.00 27.97    -0.271 OA
ATOM   3747  CB  ALA A 415       9.364 -43.511  20.309  1.00 23.90     0.034 C 
ATOM   3748  H   ALA A 415       7.606 -41.924  19.606  1.00 99.99     0.164 HD
ATOM   3749  N   GLY A 416      10.308 -42.080  17.623  1.00 27.27    -0.336 N 
ATOM   3750  CA  GLY A 416      11.193 -42.041  16.443  1.00 22.95     0.189 C 
ATOM   3751  C   GLY A 416      11.821 -40.657  16.254  1.00 22.46     0.253 C 
ATOM   3752  O   GLY A 416      13.044 -40.530  16.212  1.00 30.69    -0.270 OA
ATOM   3753  H   GLY A 416       9.332 -42.193  17.383  1.00 99.99     0.164 HD
ATOM   3754  N   ARG A 417      10.972 -39.635  16.335  1.00 25.00    -0.337 N 
ATOM   3755  CA  ARG A 417      11.426 -38.245  16.172  1.00 26.73     0.159 C 
ATOM   3756  C   ARG A 417      12.293 -37.746  17.324  1.00 34.63     0.251 C 
ATOM   3757  O   ARG A 417      13.393 -37.255  17.085  1.00 39.13    -0.271 OA
ATOM   3758  CB  ARG A 417      10.261 -37.285  15.926  1.00 30.99     0.034 C 
ATOM   3759  CG  ARG A 417       9.569 -37.496  14.575  1.00 37.21     0.027 C 
ATOM   3760  CD  ARG A 417      10.602 -37.643  13.454  1.00 36.81     0.116 C 
ATOM   3761  NE  ARG A 417      10.074 -37.135  12.185  1.00 62.44    -0.212 N 
ATOM   3762  CZ  ARG A 417      10.359 -35.937  11.675  1.00 56.80     0.666 C 
ATOM   3763  NH1 ARG A 417      11.136 -35.075  12.314  1.00 59.03    -0.235 N 
ATOM   3764  NH2 ARG A 417       9.872 -35.587  10.497  1.00 49.35    -0.235 N 
ATOM   3765  H   ARG A 417       9.999 -39.741  16.555  1.00 99.99     0.164 HD
ATOM   3766  HE  ARG A 417       9.458 -37.742  11.696  1.00 99.99     0.178 HD
ATOM   3767 1HH1 ARG A 417      11.350 -34.171  11.954  1.00 99.99     0.174 HD
ATOM   3768 2HH1 ARG A 417      11.518 -35.332  13.209  1.00 99.99     0.174 HD
ATOM   3769 1HH2 ARG A 417      10.097 -34.685  10.137  1.00 99.99     0.174 HD
ATOM   3770 2HH2 ARG A 417       9.293 -36.217   9.990  1.00 99.99     0.174 HD
ATOM   3771  N   LEU A 418      11.882 -38.064  18.552  1.00 28.64    -0.338 N 
ATOM   3772  CA  LEU A 418      12.691 -37.718  19.738  1.00 30.44     0.159 C 
ATOM   3773  C   LEU A 418      14.084 -38.368  19.706  1.00 26.99     0.251 C 
ATOM   3774  O   LEU A 418      15.087 -37.655  19.769  1.00 32.27    -0.271 OA
ATOM   3775  CB  LEU A 418      12.004 -38.050  21.071  1.00 21.13     0.032 C 
ATOM   3776  CG  LEU A 418      10.696 -37.309  21.390  1.00 31.55     0.002 C 
ATOM   3777  CD1 LEU A 418      10.332 -37.558  22.852  1.00 24.60     0.000 C 
ATOM   3778  CD2 LEU A 418      10.751 -35.803  21.140  1.00 32.52     0.000 C 
ATOM   3779  H   LEU A 418      10.962 -38.425  18.734  1.00 99.99     0.164 HD
ATOM   3780  N   ALA A 419      14.129 -39.675  19.435  1.00 25.08    -0.338 N 
ATOM   3781  CA  ALA A 419      15.400 -40.420  19.306  1.00 28.50     0.159 C 
ATOM   3782  C   ALA A 419      16.297 -39.909  18.166  1.00 37.35     0.251 C 
ATOM   3783  O   ALA A 419      17.472 -39.627  18.390  1.00 38.50    -0.271 OA
ATOM   3784  CB  ALA A 419      15.133 -41.916  19.115  1.00 22.50     0.034 C 
ATOM   3785  H   ALA A 419      13.302 -40.244  19.404  1.00 99.99     0.164 HD
ATOM   3786  N   ALA A 420      15.698 -39.644  17.003  1.00 31.96    -0.338 N 
ATOM   3787  CA  ALA A 420      16.439 -39.138  15.831  1.00 34.66     0.159 C 
ATOM   3788  C   ALA A 420      16.907 -37.681  15.994  1.00 35.33     0.251 C 
ATOM   3789  O   ALA A 420      17.776 -37.221  15.257  1.00 40.38    -0.271 OA
ATOM   3790  CB  ALA A 420      15.598 -39.289  14.560  1.00 27.80     0.034 C 
ATOM   3791  H   ALA A 420      14.701 -39.679  16.884  1.00 99.99     0.164 HD
ATOM   3792  N   GLN A 421      16.316 -36.972  16.954  1.00 35.89    -0.338 N 
ATOM   3793  CA  GLN A 421      16.647 -35.556  17.198  1.00 25.77     0.160 C 
ATOM   3794  C   GLN A 421      17.316 -35.281  18.553  1.00 31.19     0.251 C 
ATOM   3795  O   GLN A 421      17.239 -34.177  19.102  1.00 31.62    -0.271 OA
ATOM   3796  CB  GLN A 421      15.379 -34.729  17.004  1.00 31.03     0.042 C 
ATOM   3797  CG  GLN A 421      14.932 -34.785  15.539  1.00 39.90     0.090 C 
ATOM   3798  CD  GLN A 421      13.492 -34.317  15.344  1.00 44.93     0.227 C 
ATOM   3799  OE1 GLN A 421      12.725 -34.897  14.596  1.00 45.53    -0.273 OA
ATOM   3800  NE2 GLN A 421      13.084 -33.296  16.056  1.00 42.40    -0.369 N 
ATOM   3801  H   GLN A 421      15.527 -37.316  17.470  1.00 99.99     0.164 HD
ATOM   3802 1HE2 GLN A 421      12.144 -32.989  15.939  1.00 99.99     0.159 HD
ATOM   3803 2HE2 GLN A 421      13.725 -32.819  16.668  1.00 99.99     0.159 HD
ATOM   3804  N   GLY A 422      17.933 -36.338  19.095  1.00 33.24    -0.336 N 
ATOM   3805  CA  GLY A 422      18.903 -36.179  20.190  1.00 39.92     0.189 C 
ATOM   3806  C   GLY A 422      18.517 -36.744  21.558  1.00 38.93     0.253 C 
ATOM   3807  O   GLY A 422      19.319 -36.656  22.487  1.00 37.16    -0.270 OA
ATOM   3808  H   GLY A 422      17.749 -37.297  18.839  1.00 99.99     0.164 HD
ATOM   3809  N   ALA A 423      17.276 -37.196  21.707  1.00 35.51    -0.337 N 
ATOM   3810  CA  ALA A 423      16.832 -37.797  22.977  1.00 32.75     0.159 C 
ATOM   3811  C   ALA A 423      17.209 -39.281  23.080  1.00 28.54     0.251 C 
ATOM   3812  O   ALA A 423      17.306 -39.991  22.077  1.00 32.18    -0.271 OA
ATOM   3813  CB  ALA A 423      15.320 -37.622  23.135  1.00 32.19     0.034 C 
ATOM   3814  H   ALA A 423      16.581 -37.159  20.984  1.00 99.99     0.164 HD
ATOM   3815  N   ARG A 424      17.393 -39.725  24.319  1.00 28.73    -0.338 N 
ATOM   3816  CA  ARG A 424      17.544 -41.160  24.615  1.00 29.17     0.159 C 
ATOM   3817  C   ARG A 424      16.165 -41.698  25.015  1.00 29.84     0.251 C 
ATOM   3818  O   ARG A 424      15.551 -41.251  25.984  1.00 35.05    -0.271 OA
ATOM   3819  CB  ARG A 424      18.581 -41.416  25.714  1.00 28.38     0.034 C 
ATOM   3820  CG  ARG A 424      18.891 -42.916  25.794  1.00 32.89     0.027 C 
ATOM   3821  CD  ARG A 424      20.253 -43.203  26.429  1.00 38.46     0.116 C 
ATOM   3822  NE  ARG A 424      20.170 -43.221  27.899  1.00 57.58    -0.212 N 
ATOM   3823  CZ  ARG A 424      20.686 -42.313  28.732  1.00 50.14     0.666 C 
ATOM   3824  NH1 ARG A 424      21.324 -41.241  28.280  1.00 56.71    -0.235 N 
ATOM   3825  NH2 ARG A 424      20.584 -42.477  30.043  1.00 46.64    -0.235 N 
ATOM   3826  H   ARG A 424      17.337 -39.111  25.112  1.00 99.99     0.164 HD
ATOM   3827  HE  ARG A 424      19.712 -44.025  28.285  1.00 99.99     0.178 HD
ATOM   3828 1HH1 ARG A 424      21.698 -40.569  28.914  1.00 99.99     0.174 HD
ATOM   3829 2HH1 ARG A 424      21.414 -41.124  27.293  1.00 99.99     0.174 HD
ATOM   3830 1HH2 ARG A 424      20.959 -41.791  30.664  1.00 99.99     0.174 HD
ATOM   3831 2HH2 ARG A 424      20.090 -43.262  30.412  1.00 99.99     0.174 HD
ATOM   3832  N   VAL A 425      15.685 -42.635  24.209  1.00 26.01    -0.338 N 
ATOM   3833  CA  VAL A 425      14.313 -43.158  24.366  1.00 22.30     0.159 C 
ATOM   3834  C   VAL A 425      14.371 -44.633  24.780  1.00 30.22     0.251 C 
ATOM   3835  O   VAL A 425      15.132 -45.416  24.222  1.00 29.02    -0.271 OA
ATOM   3836  CB  VAL A 425      13.519 -42.986  23.052  1.00 25.52     0.029 C 
ATOM   3837  CG1 VAL A 425      12.072 -43.477  23.181  1.00 19.82     0.002 C 
ATOM   3838  CG2 VAL A 425      13.482 -41.524  22.591  1.00 19.93     0.002 C 
ATOM   3839  H   VAL A 425      16.230 -43.048  23.478  1.00 99.99     0.164 HD
ATOM   3840  N   TYR A 426      13.539 -44.990  25.748  1.00 24.33    -0.337 N 
ATOM   3841  CA  TYR A 426      13.254 -46.408  26.040  1.00 25.70     0.164 C 
ATOM   3842  C   TYR A 426      11.774 -46.702  25.768  1.00 26.68     0.251 C 
ATOM   3843  O   TYR A 426      10.893 -45.923  26.130  1.00 27.55    -0.271 OA
ATOM   3844  CB  TYR A 426      13.601 -46.743  27.493  1.00 24.33     0.056 C 
ATOM   3845  CG  TYR A 426      15.084 -46.514  27.787  1.00 28.82    -0.044 A 
ATOM   3846  CD1 TYR A 426      15.996 -47.548  27.631  1.00 26.87     0.011 A 
ATOM   3847  CD2 TYR A 426      15.508 -45.264  28.217  1.00 23.25     0.011 A 
ATOM   3848  CE1 TYR A 426      17.341 -47.337  27.917  1.00 27.11     0.037 A 
ATOM   3849  CE2 TYR A 426      16.851 -45.047  28.496  1.00 26.98     0.037 A 
ATOM   3850  CZ  TYR A 426      17.765 -46.082  28.344  1.00 28.04     0.065 A 
ATOM   3851  OH  TYR A 426      19.073 -45.866  28.645  1.00 29.63    -0.361 OA
ATOM   3852  H   TYR A 426      13.181 -44.319  26.406  1.00 99.99     0.164 HD
ATOM   3853  HH  TYR A 426      19.614 -46.677  28.425  1.00 99.99     0.217 HD
ATOM   3854  N   ALA A 427      11.533 -47.829  25.105  1.00 23.25    -0.338 N 
ATOM   3855  CA  ALA A 427      10.171 -48.240  24.725  1.00 22.32     0.159 C 
ATOM   3856  C   ALA A 427       9.831 -49.637  25.255  1.00 26.38     0.251 C 
ATOM   3857  O   ALA A 427      10.697 -50.506  25.370  1.00 28.09    -0.271 OA
ATOM   3858  CB  ALA A 427      10.027 -48.187  23.202  1.00 23.11     0.034 C 
ATOM   3859  H   ALA A 427      12.255 -48.468  24.844  1.00 99.99     0.164 HD
ATOM   3860  N   TYR A 428       8.577 -49.786  25.661  1.00 19.79    -0.337 N 
ATOM   3861  CA  TYR A 428       8.048 -51.073  26.140  1.00 23.49     0.164 C 
ATOM   3862  C   TYR A 428       6.674 -51.369  25.528  1.00 23.32     0.251 C 
ATOM   3863  O   TYR A 428       5.922 -50.466  25.159  1.00 23.74    -0.271 OA
ATOM   3864  CB  TYR A 428       7.938 -51.073  27.672  1.00 19.45     0.056 C 
ATOM   3865  CG  TYR A 428       6.878 -50.107  28.217  1.00 21.92    -0.044 A 
ATOM   3866  CD1 TYR A 428       5.548 -50.502  28.286  1.00 20.04     0.011 A 
ATOM   3867  CD2 TYR A 428       7.243 -48.832  28.620  1.00 19.87     0.011 A 
ATOM   3868  CE1 TYR A 428       4.577 -49.622  28.745  1.00 20.35     0.037 A 
ATOM   3869  CE2 TYR A 428       6.278 -47.947  29.086  1.00 20.99     0.037 A 
ATOM   3870  CZ  TYR A 428       4.945 -48.341  29.138  1.00 25.04     0.065 A 
ATOM   3871  OH  TYR A 428       3.988 -47.459  29.523  1.00 24.46    -0.361 OA
ATOM   3872  H   TYR A 428       7.923 -49.025  25.665  1.00 99.99     0.164 HD
ATOM   3873  HH  TYR A 428       4.434 -46.594  29.763  1.00 99.99     0.217 HD
ATOM   3874  N   VAL A 429       6.340 -52.649  25.524  1.00 22.88    -0.338 N 
ATOM   3875  CA  VAL A 429       4.941 -53.086  25.375  1.00 23.42     0.159 C 
ATOM   3876  C   VAL A 429       4.629 -53.905  26.630  1.00 22.55     0.251 C 
ATOM   3877  O   VAL A 429       5.359 -54.826  26.990  1.00 24.57    -0.271 OA
ATOM   3878  CB  VAL A 429       4.692 -53.909  24.098  1.00 25.90     0.029 C 
ATOM   3879  CG1 VAL A 429       3.211 -54.287  23.965  1.00 24.83     0.002 C 
ATOM   3880  CG2 VAL A 429       5.095 -53.130  22.843  1.00 26.71     0.002 C 
ATOM   3881  H   VAL A 429       7.026 -53.375  25.654  1.00 99.99     0.164 HD
ATOM   3882  N   PHE A 430       3.541 -53.530  27.281  1.00 26.81    -0.337 N 
ATOM   3883  CA  PHE A 430       3.096 -54.195  28.511  1.00 25.15     0.164 C 
ATOM   3884  C   PHE A 430       2.109 -55.308  28.135  1.00 24.50     0.251 C 
ATOM   3885  O   PHE A 430       1.019 -55.050  27.618  1.00 25.87    -0.271 OA
ATOM   3886  CB  PHE A 430       2.478 -53.125  29.406  1.00 20.68     0.056 C 
ATOM   3887  CG  PHE A 430       2.086 -53.709  30.758  1.00 25.71    -0.044 A 
ATOM   3888  CD1 PHE A 430       2.977 -53.660  31.817  1.00 26.20     0.008 A 
ATOM   3889  CD2 PHE A 430       0.820 -54.251  30.922  1.00 25.24     0.008 A 
ATOM   3890  CE1 PHE A 430       2.574 -54.150  33.051  1.00 28.16     0.001 A 
ATOM   3891  CE2 PHE A 430       0.430 -54.751  32.158  1.00 23.94     0.001 A 
ATOM   3892  CZ  PHE A 430       1.312 -54.691  33.228  1.00 26.33     0.000 A 
ATOM   3893  H   PHE A 430       2.964 -52.772  26.958  1.00 99.99     0.164 HD
ATOM   3894  N   GLU A 431       2.517 -56.535  28.439  1.00 27.95    -0.338 N 
ATOM   3895  CA  GLU A 431       1.851 -57.734  27.894  1.00 30.59     0.160 C 
ATOM   3896  C   GLU A 431       1.292 -58.700  28.948  1.00 33.80     0.251 C 
ATOM   3897  O   GLU A 431       0.967 -59.846  28.642  1.00 34.48    -0.271 OA
ATOM   3898  CB  GLU A 431       2.811 -58.495  26.974  1.00 25.93     0.043 C 
ATOM   3899  CG  GLU A 431       3.144 -57.734  25.690  1.00 25.92     0.100 C 
ATOM   3900  CD  GLU A 431       3.793 -58.656  24.657  1.00 35.29     0.185 C 
ATOM   3901  OE1 GLU A 431       3.303 -58.636  23.508  1.00 47.00    -0.647 OA
ATOM   3902  OE2 GLU A 431       4.748 -59.371  25.033  1.00 48.81    -0.647 OA
ATOM   3903  H   GLU A 431       3.214 -56.709  29.147  1.00 99.99     0.164 HD
ATOM   3904  N   HIS A 432       1.163 -58.222  30.181  1.00 25.24    -0.337 N 
ATOM   3905  CA  HIS A 432       0.561 -59.037  31.244  1.00 29.29     0.165 C 
ATOM   3906  C   HIS A 432      -0.902 -58.642  31.467  1.00 30.75     0.251 C 
ATOM   3907  O   HIS A 432      -1.222 -57.488  31.752  1.00 29.88    -0.271 OA
ATOM   3908  CB  HIS A 432       1.377 -58.891  32.532  1.00 27.69     0.079 C 
ATOM   3909  CG  HIS A 432       0.812 -59.788  33.634  1.00 37.42     0.080 A 
ATOM   3910  ND1 HIS A 432       0.852 -61.116  33.639  1.00 42.63    -0.229 NA
ATOM   3911  CD2 HIS A 432       0.121 -59.384  34.696  1.00 30.57     0.089 A 
ATOM   3912  CE1 HIS A 432       0.169 -61.537  34.700  1.00 41.80     0.175 A 
ATOM   3913  NE2 HIS A 432      -0.274 -60.470  35.353  1.00 33.49    -0.334 N 
ATOM   3914  H   HIS A 432       1.565 -57.359  30.480  1.00 99.99     0.164 HD
ATOM   3915  HD1 HIS A 432      -0.819 -60.484  36.193  1.00 99.99     0.168 HD
ATOM   3916  N   ARG A 433      -1.756 -59.654  31.404  1.00 29.51    -0.338 N 
ATOM   3917  CA  ARG A 433      -3.178 -59.487  31.740  1.00 33.23     0.159 C 
ATOM   3918  C   ARG A 433      -3.340 -59.830  33.226  1.00 30.15     0.251 C 
ATOM   3919  O   ARG A 433      -2.968 -60.915  33.672  1.00 32.68    -0.271 OA
ATOM   3920  CB  ARG A 433      -4.024 -60.403  30.855  1.00 31.06     0.034 C 
ATOM   3921  CG  ARG A 433      -5.516 -60.173  31.083  1.00 35.10     0.027 C 
ATOM   3922  CD  ARG A 433      -6.323 -61.168  30.257  1.00 32.15     0.116 C 
ATOM   3923  NE  ARG A 433      -7.688 -61.231  30.796  1.00 28.67    -0.212 N 
ATOM   3924  CZ  ARG A 433      -8.753 -60.600  30.317  1.00 35.27     0.666 C 
ATOM   3925  NH1 ARG A 433      -8.687 -59.788  29.273  1.00 29.47    -0.235 N 
ATOM   3926  NH2 ARG A 433      -9.914 -60.805  30.895  1.00 28.71    -0.235 N 
ATOM   3927  H   ARG A 433      -1.464 -60.592  31.212  1.00 99.99     0.164 HD
ATOM   3928  HE  ARG A 433      -7.814 -61.796  31.609  1.00 99.99     0.178 HD
ATOM   3929 1HH1 ARG A 433      -9.502 -59.317  28.937  1.00 99.99     0.174 HD
ATOM   3930 2HH1 ARG A 433      -7.793 -59.620  28.857  1.00 99.99     0.174 HD
ATOM   3931 1HH2 ARG A 433     -10.712 -60.286  30.575  1.00 99.99     0.174 HD
ATOM   3932 2HH2 ARG A 433     -10.014 -61.370  31.710  1.00 99.99     0.174 HD
ATOM   3933  N   ALA A 434      -3.758 -58.828  33.997  1.00 31.61    -0.338 N 
ATOM   3934  CA  ALA A 434      -3.935 -58.986  35.453  1.00 33.89     0.159 C 
ATOM   3935  C   ALA A 434      -4.875 -60.163  35.746  1.00 38.84     0.251 C 
ATOM   3936  O   ALA A 434      -5.946 -60.273  35.151  1.00 33.93    -0.271 OA
ATOM   3937  CB  ALA A 434      -4.512 -57.701  36.056  1.00 32.59     0.034 C 
ATOM   3938  H   ALA A 434      -4.026 -57.945  33.614  1.00 99.99     0.164 HD
ATOM   3939  N   SER A 435      -4.492 -60.973  36.729  1.00 30.25    -0.336 N 
ATOM   3940  CA  SER A 435      -5.316 -62.116  37.181  1.00 31.51     0.189 C 
ATOM   3941  C   SER A 435      -6.675 -61.638  37.715  1.00 35.89     0.254 C 
ATOM   3942  O   SER A 435      -7.669 -62.353  37.639  1.00 35.40    -0.270 OA
ATOM   3943  CB  SER A 435      -4.622 -62.936  38.276  1.00 35.53     0.169 C 
ATOM   3944  OG  SER A 435      -4.491 -62.158  39.470  1.00 44.45    -0.380 OA
ATOM   3945  H   SER A 435      -3.656 -60.819  37.258  1.00 99.99     0.164 HD
ATOM   3946  HG  SER A 435      -4.158 -62.736  40.221  1.00 99.99     0.211 HD
ATOM   3947  N   THR A 436      -6.694 -60.390  38.178  1.00 37.53    -0.336 N 
ATOM   3948  CA  THR A 436      -7.877 -59.741  38.766  1.00 36.39     0.186 C 
ATOM   3949  C   THR A 436      -8.766 -59.033  37.733  1.00 35.08     0.253 C 
ATOM   3950  O   THR A 436      -9.815 -58.501  38.097  1.00 38.96    -0.270 OA
ATOM   3951  CB  THR A 436      -7.435 -58.735  39.838  1.00 37.13     0.140 C 
ATOM   3952  OG1 THR A 436      -6.491 -57.807  39.289  1.00 36.28    -0.382 OA
ATOM   3953  CG2 THR A 436      -6.847 -59.445  41.063  1.00 41.75     0.034 C 
ATOM   3954  H   THR A 436      -5.891 -59.796  38.150  1.00 99.99     0.164 HD
ATOM   3955  HG1 THR A 436      -6.278 -57.127  39.998  1.00 99.99     0.210 HD
ATOM   3956  N   LEU A 437      -8.312 -58.954  36.480  1.00 32.01    -0.337 N 
ATOM   3957  CA  LEU A 437      -9.050 -58.243  35.420  1.00 31.37     0.159 C 
ATOM   3958  C   LEU A 437     -10.442 -58.853  35.193  1.00 34.16     0.251 C 
ATOM   3959  O   LEU A 437     -10.602 -60.058  35.020  1.00 37.61    -0.271 OA
ATOM   3960  CB  LEU A 437      -8.231 -58.228  34.124  1.00 34.59     0.032 C 
ATOM   3961  CG  LEU A 437      -8.806 -57.283  33.061  1.00 36.68     0.002 C 
ATOM   3962  CD1 LEU A 437      -8.731 -55.822  33.507  1.00 29.03     0.000 C 
ATOM   3963  CD2 LEU A 437      -8.045 -57.459  31.751  1.00 28.90     0.000 C 
ATOM   3964  H   LEU A 437      -7.475 -59.417  36.177  1.00 99.99     0.164 HD
ATOM   3965  N   SER A 438     -11.428 -57.962  35.194  1.00 32.38    -0.336 N 
ATOM   3966  CA  SER A 438     -12.845 -58.353  35.070  1.00 33.09     0.189 C 
ATOM   3967  C   SER A 438     -13.466 -58.089  33.690  1.00 37.59     0.254 C 
ATOM   3968  O   SER A 438     -14.621 -58.445  33.459  1.00 38.50    -0.270 OA
ATOM   3969  CB  SER A 438     -13.680 -57.678  36.159  1.00 34.90     0.169 C 
ATOM   3970  OG  SER A 438     -13.643 -56.257  35.995  1.00 43.42    -0.380 OA
ATOM   3971  H   SER A 438     -11.275 -56.997  35.400  1.00 99.99     0.164 HD
ATOM   3972  HG  SER A 438     -14.227 -55.864  36.699  1.00 99.99     0.211 HD
ATOM   3973  N   TRP A 439     -12.779 -57.318  32.847  1.00 31.13    -0.337 N 
ATOM   3974  CA  TRP A 439     -13.139 -57.222  31.417  1.00 29.80     0.164 C 
ATOM   3975  C   TRP A 439     -12.916 -58.592  30.752  1.00 28.87     0.254 C 
ATOM   3976  O   TRP A 439     -12.082 -59.338  31.245  1.00 28.19    -0.270 OA
ATOM   3977  CB  TRP A 439     -12.310 -56.144  30.713  1.00 31.64     0.059 C 
ATOM   3978  CG  TRP A 439     -12.658 -54.763  31.268  1.00 26.49    -0.016 A 
ATOM   3979  CD1 TRP A 439     -11.945 -54.124  32.184  1.00 23.10     0.097 A 
ATOM   3980  CD2 TRP A 439     -13.724 -53.949  30.920  1.00 22.21    -0.001 A 
ATOM   3981  NE1 TRP A 439     -12.506 -52.943  32.430  1.00 23.88    -0.365 N 
ATOM   3982  CE2 TRP A 439     -13.583 -52.791  31.670  1.00 24.58     0.042 A 
ATOM   3983  CE3 TRP A 439     -14.806 -54.090  30.059  1.00 23.78     0.014 A 
ATOM   3984  CZ2 TRP A 439     -14.504 -51.760  31.542  1.00 23.44     0.030 A 
ATOM   3985  CZ3 TRP A 439     -15.727 -53.059  29.931  1.00 24.91     0.001 A 
ATOM   3986  CH2 TRP A 439     -15.579 -51.895  30.676  1.00 25.50     0.002 A 
ATOM   3987  H   TRP A 439     -11.980 -56.791  33.124  1.00 99.99     0.164 HD
ATOM   3988  HE1 TRP A 439     -12.212 -52.310  33.144  1.00 99.99     0.165 HD
ATOM   3989  N   PRO A 440     -13.683 -58.970  29.724  1.00 26.32    -0.312 N 
ATOM   3990  CA  PRO A 440     -13.576 -60.295  29.073  1.00 27.99     0.163 C 
ATOM   3991  C   PRO A 440     -12.179 -60.576  28.500  1.00 30.91     0.251 C 
ATOM   3992  O   PRO A 440     -11.433 -59.653  28.175  1.00 31.87    -0.271 OA
ATOM   3993  CB  PRO A 440     -14.634 -60.263  27.969  1.00 29.76     0.034 C 
ATOM   3994  CG  PRO A 440     -14.754 -58.776  27.638  1.00 28.39     0.027 C 
ATOM   3995  CD  PRO A 440     -14.645 -58.115  29.007  1.00 28.82     0.105 C 
ATOM   3996  N   LEU A 441     -11.922 -61.859  28.247  1.00 33.53    -0.338 N 
ATOM   3997  CA  LEU A 441     -10.649 -62.335  27.671  1.00 34.83     0.159 C 
ATOM   3998  C   LEU A 441     -10.369 -61.786  26.260  1.00 34.71     0.251 C 
ATOM   3999  O   LEU A 441      -9.218 -61.480  25.954  1.00 34.83    -0.271 OA
ATOM   4000  CB  LEU A 441     -10.658 -63.866  27.640  1.00 39.37     0.032 C 
ATOM   4001  CG  LEU A 441      -9.263 -64.483  27.794  1.00 49.18     0.002 C 
ATOM   4002  CD1 LEU A 441      -8.770 -64.377  29.241  1.00 41.01     0.000 C 
ATOM   4003  CD2 LEU A 441      -9.292 -65.944  27.343  1.00 51.15     0.000 C 
ATOM   4004  H   LEU A 441     -12.556 -62.591  28.493  1.00 99.99     0.164 HD
ATOM   4005  N   TRP A 442     -11.422 -61.494  25.484  1.00 27.33    -0.337 N 
ATOM   4006  CA  TRP A 442     -11.238 -61.004  24.099  1.00 29.30     0.164 C 
ATOM   4007  C   TRP A 442     -10.591 -59.610  24.051  1.00 31.09     0.251 C 
ATOM   4008  O   TRP A 442      -9.942 -59.251  23.071  1.00 30.58    -0.271 OA
ATOM   4009  CB  TRP A 442     -12.511 -61.041  23.238  1.00 27.33     0.059 C 
ATOM   4010  CG  TRP A 442     -13.599 -60.032  23.623  1.00 26.60    -0.016 A 
ATOM   4011  CD1 TRP A 442     -14.704 -60.323  24.301  1.00 28.60     0.097 A 
ATOM   4012  CD2 TRP A 442     -13.680 -58.697  23.247  1.00 26.83    -0.001 A 
ATOM   4013  NE1 TRP A 442     -15.468 -59.234  24.390  1.00 26.49    -0.365 N 
ATOM   4014  CE2 TRP A 442     -14.873 -58.219  23.771  1.00 23.68     0.042 A 
ATOM   4015  CE3 TRP A 442     -12.846 -57.840  22.536  1.00 26.62     0.014 A 
ATOM   4016  CZ2 TRP A 442     -15.217 -56.883  23.609  1.00 23.08     0.030 A 
ATOM   4017  CZ3 TRP A 442     -13.208 -56.516  22.337  1.00 23.66     0.001 A 
ATOM   4018  CH2 TRP A 442     -14.394 -56.034  22.878  1.00 25.81     0.002 A 
ATOM   4019  H   TRP A 442     -12.353 -61.413  25.836  1.00 99.99     0.164 HD
ATOM   4020  HE1 TRP A 442     -16.370 -59.201  24.829  1.00 99.99     0.165 HD
ATOM   4021  N   MET A 443     -10.704 -58.871  25.155  1.00 34.31    -0.337 N 
ATOM   4022  CA  MET A 443     -10.083 -57.540  25.254  1.00 27.89     0.160 C 
ATOM   4023  C   MET A 443      -8.554 -57.587  25.408  1.00 27.47     0.251 C 
ATOM   4024  O   MET A 443      -7.893 -56.575  25.159  1.00 28.28    -0.271 OA
ATOM   4025  CB  MET A 443     -10.719 -56.704  26.365  1.00 24.93     0.043 C 
ATOM   4026  CG  MET A 443     -12.041 -56.073  25.927  1.00 29.79     0.060 C 
ATOM   4027  SD  MET A 443     -12.609 -54.873  27.183  1.00 33.82    -0.139 SA
ATOM   4028  CE  MET A 443     -14.148 -54.350  26.467  1.00 22.84     0.069 C 
ATOM   4029  H   MET A 443     -11.015 -59.256  26.026  1.00 99.99     0.164 HD
ATOM   4030  N   GLY A 444      -8.024 -58.742  25.840  1.00 25.08    -0.336 N 
ATOM   4031  CA  GLY A 444      -6.574 -58.937  26.040  1.00 22.89     0.189 C 
ATOM   4032  C   GLY A 444      -6.083 -58.048  27.189  1.00 31.72     0.253 C 
ATOM   4033  O   GLY A 444      -6.668 -58.040  28.266  1.00 28.49    -0.270 OA
ATOM   4034  H   GLY A 444      -8.566 -59.564  26.074  1.00 99.99     0.164 HD
ATOM   4035  N   VAL A 445      -5.030 -57.282  26.929  1.00 27.33    -0.337 N 
ATOM   4036  CA  VAL A 445      -4.507 -56.302  27.909  1.00 28.59     0.160 C 
ATOM   4037  C   VAL A 445      -5.003 -54.895  27.511  1.00 24.00     0.254 C 
ATOM   4038  O   VAL A 445      -4.379 -54.257  26.655  1.00 25.21    -0.270 OA
ATOM   4039  CB  VAL A 445      -2.967 -56.338  27.998  1.00 26.29     0.029 C 
ATOM   4040  CG1 VAL A 445      -2.470 -55.469  29.159  1.00 24.82     0.002 C 
ATOM   4041  CG2 VAL A 445      -2.408 -57.756  28.155  1.00 21.36     0.002 C 
ATOM   4042  H   VAL A 445      -4.476 -57.431  26.109  1.00 99.99     0.164 HD
ATOM   4043  N   PRO A 446      -6.112 -54.425  28.100  1.00 24.45    -0.312 N 
ATOM   4044  CA  PRO A 446      -6.763 -53.168  27.695  1.00 28.19     0.163 C 
ATOM   4045  C   PRO A 446      -6.012 -51.929  28.202  1.00 24.69     0.251 C 
ATOM   4046  O   PRO A 446      -5.260 -51.961  29.179  1.00 22.78    -0.271 OA
ATOM   4047  CB  PRO A 446      -8.170 -53.219  28.302  1.00 22.28     0.034 C 
ATOM   4048  CG  PRO A 446      -8.338 -54.662  28.778  1.00 26.81     0.027 C 
ATOM   4049  CD  PRO A 446      -6.915 -55.072  29.153  1.00 22.91     0.105 C 
ATOM   4050  N   HIS A 447      -6.272 -50.832  27.496  1.00 22.67    -0.337 N 
ATOM   4051  CA  HIS A 447      -5.850 -49.463  27.854  1.00 25.93     0.165 C 
ATOM   4052  C   HIS A 447      -6.080 -49.179  29.350  1.00 24.45     0.251 C 
ATOM   4053  O   HIS A 447      -7.133 -49.516  29.889  1.00 25.45    -0.271 OA
ATOM   4054  CB  HIS A 447      -6.726 -48.517  27.030  1.00 18.26     0.077 C 
ATOM   4055  CG  HIS A 447      -6.224 -47.073  27.071  1.00 23.82     0.057 A 
ATOM   4056  ND1 HIS A 447      -5.142 -46.653  26.441  1.00 22.30    -0.338 N 
ATOM   4057  CD2 HIS A 447      -6.828 -46.017  27.609  1.00 21.83     0.113 A 
ATOM   4058  CE1 HIS A 447      -5.063 -45.335  26.574  1.00 17.15     0.175 A 
ATOM   4059  NE2 HIS A 447      -6.107 -44.942  27.300  1.00 23.47    -0.223 NA
ATOM   4060  H   HIS A 447      -6.774 -50.889  26.634  1.00 99.99     0.164 HD
ATOM   4061  HD1 HIS A 447      -4.510 -47.236  25.922  1.00 99.99     0.167 HD
ATOM   4062  N   GLY A 448      -4.995 -48.776  30.021  1.00 24.01    -0.336 N 
ATOM   4063  CA  GLY A 448      -5.075 -48.385  31.443  1.00 21.59     0.189 C 
ATOM   4064  C   GLY A 448      -4.667 -49.478  32.444  1.00 25.57     0.253 C 
ATOM   4065  O   GLY A 448      -4.354 -49.157  33.590  1.00 26.49    -0.270 OA
ATOM   4066  H   GLY A 448      -4.076 -48.693  29.626  1.00 99.99     0.164 HD
ATOM   4067  N   TYR A 449      -4.541 -50.729  31.997  1.00 23.96    -0.337 N 
ATOM   4068  CA  TYR A 449      -4.275 -51.841  32.936  1.00 22.61     0.164 C 
ATOM   4069  C   TYR A 449      -2.823 -52.252  33.228  1.00 24.00     0.251 C 
ATOM   4070  O   TYR A 449      -2.569 -53.240  33.916  1.00 29.24    -0.271 OA
ATOM   4071  CB  TYR A 449      -5.151 -53.046  32.596  1.00 19.78     0.056 C 
ATOM   4072  CG  TYR A 449      -6.590 -52.732  33.001  1.00 25.70    -0.044 A 
ATOM   4073  CD1 TYR A 449      -6.951 -52.764  34.341  1.00 21.66     0.011 A 
ATOM   4074  CD2 TYR A 449      -7.515 -52.360  32.040  1.00 22.02     0.011 A 
ATOM   4075  CE1 TYR A 449      -8.240 -52.422  34.725  1.00 23.90     0.037 A 
ATOM   4076  CE2 TYR A 449      -8.807 -52.026  32.422  1.00 22.58     0.037 A 
ATOM   4077  CZ  TYR A 449      -9.169 -52.058  33.762  1.00 25.36     0.065 A 
ATOM   4078  OH  TYR A 449     -10.429 -51.719  34.138  1.00 24.77    -0.361 OA
ATOM   4079  H   TYR A 449      -4.785 -51.006  31.063  1.00 99.99     0.164 HD
ATOM   4080  HH  TYR A 449     -10.958 -51.488  33.327  1.00 99.99     0.217 HD
ATOM   4081  N   GLU A 450      -1.909 -51.338  32.923  1.00 25.52    -0.338 N 
ATOM   4082  CA  GLU A 450      -0.510 -51.419  33.387  1.00 24.39     0.160 C 
ATOM   4083  C   GLU A 450      -0.303 -50.554  34.644  1.00 24.17     0.251 C 
ATOM   4084  O   GLU A 450       0.574 -50.844  35.453  1.00 25.41    -0.271 OA
ATOM   4085  CB  GLU A 450       0.499 -51.028  32.289  1.00 22.35     0.043 C 
ATOM   4086  CG  GLU A 450       0.856 -49.539  32.125  1.00 14.42     0.100 C 
ATOM   4087  CD  GLU A 450      -0.264 -48.618  31.620  1.00 23.59     0.185 C 
ATOM   4088  OE1 GLU A 450      -1.437 -49.052  31.529  1.00 25.15    -0.647 OA
ATOM   4089  OE2 GLU A 450       0.059 -47.443  31.359  1.00 24.11    -0.647 OA
ATOM   4090  H   GLU A 450      -2.120 -50.563  32.324  1.00 99.99     0.164 HD
ATOM   4091  N   ILE A 451      -1.122 -49.506  34.791  1.00 23.20    -0.338 N 
ATOM   4092  CA  ILE A 451      -0.957 -48.478  35.844  1.00 24.91     0.159 C 
ATOM   4093  C   ILE A 451      -0.873 -49.095  37.252  1.00 28.74     0.251 C 
ATOM   4094  O   ILE A 451       0.081 -48.817  37.974  1.00 27.00    -0.271 OA
ATOM   4095  CB  ILE A 451      -2.078 -47.418  35.791  1.00 26.35     0.029 C 
ATOM   4096  CG1 ILE A 451      -2.165 -46.773  34.399  1.00 19.96     0.002 C 
ATOM   4097  CG2 ILE A 451      -1.846 -46.339  36.866  1.00 19.76     0.002 C 
ATOM   4098  CD  ILE A 451      -3.396 -45.873  34.219  1.00 16.46     0.000 C 
ATOM   4099  H   ILE A 451      -1.902 -49.348  34.182  1.00 99.99     0.164 HD
ATOM   4100  N   GLU A 452      -1.801 -49.997  37.572  1.00 24.77    -0.338 N 
ATOM   4101  CA  GLU A 452      -1.820 -50.669  38.891  1.00 27.00     0.160 C 
ATOM   4102  C   GLU A 452      -0.508 -51.394  39.232  1.00 28.81     0.251 C 
ATOM   4103  O   GLU A 452      -0.079 -51.398  40.382  1.00 27.33    -0.271 OA
ATOM   4104  CB  GLU A 452      -3.027 -51.609  39.021  1.00 25.32     0.043 C 
ATOM   4105  CG  GLU A 452      -3.068 -52.713  37.962  1.00 30.83     0.100 C 
ATOM   4106  CD  GLU A 452      -4.483 -53.252  37.762  1.00 35.75     0.185 C 
ATOM   4107  OE1 GLU A 452      -4.650 -54.478  37.951  1.00 37.28    -0.647 OA
ATOM   4108  OE2 GLU A 452      -5.323 -52.459  37.288  1.00 36.52    -0.647 OA
ATOM   4109  H   GLU A 452      -2.574 -50.198  36.972  1.00 99.99     0.164 HD
ATOM   4110  N   PHE A 453       0.142 -51.931  38.202  1.00 24.75    -0.337 N 
ATOM   4111  CA  PHE A 453       1.464 -52.566  38.332  1.00 26.89     0.164 C 
ATOM   4112  C   PHE A 453       2.622 -51.583  38.532  1.00 28.55     0.251 C 
ATOM   4113  O   PHE A 453       3.440 -51.804  39.417  1.00 28.27    -0.271 OA
ATOM   4114  CB  PHE A 453       1.743 -53.462  37.132  1.00 24.87     0.056 C 
ATOM   4115  CG  PHE A 453       0.865 -54.704  37.184  1.00 28.57    -0.044 A 
ATOM   4116  CD1 PHE A 453      -0.356 -54.699  36.529  1.00 28.16     0.008 A 
ATOM   4117  CD2 PHE A 453       1.272 -55.805  37.921  1.00 26.18     0.008 A 
ATOM   4118  CE1 PHE A 453      -1.180 -55.813  36.605  1.00 35.94     0.001 A 
ATOM   4119  CE2 PHE A 453       0.445 -56.919  38.003  1.00 31.42     0.001 A 
ATOM   4120  CZ  PHE A 453      -0.780 -56.922  37.345  1.00 30.45     0.000 A 
ATOM   4121  H   PHE A 453      -0.232 -51.936  37.275  1.00 99.99     0.164 HD
ATOM   4122  N   ILE A 454       2.572 -50.448  37.834  1.00 19.99    -0.338 N 
ATOM   4123  CA  ILE A 454       3.570 -49.366  38.004  1.00 23.42     0.159 C 
ATOM   4124  C   ILE A 454       3.494 -48.790  39.431  1.00 27.75     0.251 C 
ATOM   4125  O   ILE A 454       4.521 -48.575  40.068  1.00 25.18    -0.271 OA
ATOM   4126  CB  ILE A 454       3.384 -48.250  36.951  1.00 29.93     0.029 C 
ATOM   4127  CG1 ILE A 454       3.344 -48.779  35.504  1.00 23.48     0.002 C 
ATOM   4128  CG2 ILE A 454       4.427 -47.130  37.101  1.00 24.96     0.002 C 
ATOM   4129  CD  ILE A 454       4.517 -49.675  35.077  1.00 25.38     0.000 C 
ATOM   4130  H   ILE A 454       1.859 -50.264  37.156  1.00 99.99     0.164 HD
ATOM   4131  N   PHE A 455       2.272 -48.652  39.942  1.00 24.15    -0.337 N 
ATOM   4132  CA  PHE A 455       2.042 -48.130  41.303  1.00 24.82     0.164 C 
ATOM   4133  C   PHE A 455       2.251 -49.160  42.422  1.00 27.72     0.251 C 
ATOM   4134  O   PHE A 455       2.069 -48.841  43.597  1.00 27.40    -0.271 OA
ATOM   4135  CB  PHE A 455       0.662 -47.475  41.407  1.00 20.92     0.056 C 
ATOM   4136  CG  PHE A 455       0.716 -46.034  40.901  1.00 29.29    -0.044 A 
ATOM   4137  CD1 PHE A 455       0.557 -45.768  39.550  1.00 20.10     0.008 A 
ATOM   4138  CD2 PHE A 455       0.893 -44.992  41.801  1.00 25.52     0.008 A 
ATOM   4139  CE1 PHE A 455       0.562 -44.454  39.093  1.00 22.52     0.001 A 
ATOM   4140  CE2 PHE A 455       0.900 -43.678  41.349  1.00 26.99     0.001 A 
ATOM   4141  CZ  PHE A 455       0.726 -43.411  39.995  1.00 24.45     0.000 A 
ATOM   4142  H   PHE A 455       1.455 -48.974  39.461  1.00 99.99     0.164 HD
ATOM   4143  N   GLY A 456       2.447 -50.425  42.021  1.00 30.51    -0.336 N 
ATOM   4144  CA  GLY A 456       2.700 -51.524  42.969  1.00 29.98     0.189 C 
ATOM   4145  C   GLY A 456       1.469 -51.836  43.831  1.00 29.41     0.253 C 
ATOM   4146  O   GLY A 456       1.587 -52.440  44.895  1.00 30.16    -0.270 OA
ATOM   4147  H   GLY A 456       2.394 -50.733  41.062  1.00 99.99     0.164 HD
ATOM   4148  N   ILE A 457       0.287 -51.592  43.263  1.00 29.62    -0.337 N 
ATOM   4149  CA  ILE A 457      -1.008 -51.996  43.851  1.00 28.84     0.160 C 
ATOM   4150  C   ILE A 457      -1.074 -53.510  44.154  1.00 33.09     0.254 C 
ATOM   4151  O   ILE A 457      -1.657 -53.843  45.188  1.00 31.64    -0.270 OA
ATOM   4152  CB  ILE A 457      -2.197 -51.544  42.971  1.00 30.31     0.029 C 
ATOM   4153  CG1 ILE A 457      -2.176 -50.032  42.684  1.00 28.30     0.002 C 
ATOM   4154  CG2 ILE A 457      -3.564 -51.967  43.535  1.00 27.50     0.002 C 
ATOM   4155  CD  ILE A 457      -2.187 -49.112  43.915  1.00 23.56     0.000 C 
ATOM   4156  H   ILE A 457       0.217 -51.082  42.402  1.00 99.99     0.164 HD
ATOM   4157  N   PRO A 458      -0.469 -54.415  43.360  1.00 34.06    -0.312 N 
ATOM   4158  CA  PRO A 458      -0.398 -55.841  43.728  1.00 31.55     0.163 C 
ATOM   4159  C   PRO A 458       0.178 -56.117  45.123  1.00 35.51     0.251 C 
ATOM   4160  O   PRO A 458      -0.185 -57.128  45.713  1.00 37.58    -0.271 OA
ATOM   4161  CB  PRO A 458       0.448 -56.497  42.642  1.00 29.43     0.034 C 
ATOM   4162  CG  PRO A 458       0.046 -55.697  41.408  1.00 30.52     0.027 C 
ATOM   4163  CD  PRO A 458      -0.069 -54.269  41.942  1.00 32.10     0.105 C 
ATOM   4164  N   LEU A 459       0.982 -55.197  45.666  1.00 32.98    -0.338 N 
ATOM   4165  CA  LEU A 459       1.545 -55.365  47.019  1.00 34.67     0.159 C 
ATOM   4166  C   LEU A 459       0.507 -55.242  48.140  1.00 34.41     0.251 C 
ATOM   4167  O   LEU A 459       0.758 -55.679  49.260  1.00 36.84    -0.271 OA
ATOM   4168  CB  LEU A 459       2.719 -54.415  47.279  1.00 33.18     0.032 C 
ATOM   4169  CG  LEU A 459       3.934 -54.682  46.379  1.00 41.36     0.002 C 
ATOM   4170  CD1 LEU A 459       5.066 -53.739  46.782  1.00 35.73     0.000 C 
ATOM   4171  CD2 LEU A 459       4.423 -56.134  46.455  1.00 40.34     0.000 C 
ATOM   4172  H   LEU A 459       1.132 -54.282  45.279  1.00 99.99     0.164 HD
ATOM   4173  N   ASP A 460      -0.630 -54.618  47.831  1.00 34.30    -0.337 N 
ATOM   4174  CA  ASP A 460      -1.753 -54.505  48.773  1.00 35.20     0.170 C 
ATOM   4175  C   ASP A 460      -2.261 -55.914  49.152  1.00 46.66     0.255 C 
ATOM   4176  O   ASP A 460      -2.897 -56.576  48.328  1.00 36.09    -0.270 OA
ATOM   4177  CB  ASP A 460      -2.881 -53.649  48.184  1.00 32.48     0.129 C 
ATOM   4178  CG  ASP A 460      -3.941 -53.256  49.223  1.00 44.35     0.188 C 
ATOM   4179  OD1 ASP A 460      -4.006 -53.923  50.282  1.00 46.90    -0.647 OA
ATOM   4180  OD2 ASP A 460      -4.665 -52.281  48.931  1.00 44.80    -0.647 OA
ATOM   4181  H   ASP A 460      -0.806 -54.256  46.913  1.00 99.99     0.164 HD
ATOM   4182  N   PRO A 461      -2.051 -56.309  50.418  1.00 48.95    -0.312 N 
ATOM   4183  CA  PRO A 461      -2.390 -57.651  50.931  1.00 49.71     0.163 C 
ATOM   4184  C   PRO A 461      -3.889 -57.957  50.805  1.00 49.28     0.251 C 
ATOM   4185  O   PRO A 461      -4.258 -59.104  50.578  1.00 53.09    -0.271 OA
ATOM   4186  CB  PRO A 461      -2.007 -57.634  52.411  1.00 48.53     0.034 C 
ATOM   4187  CG  PRO A 461      -0.978 -56.513  52.509  1.00 55.07     0.027 C 
ATOM   4188  CD  PRO A 461      -1.490 -55.483  51.505  1.00 40.71     0.105 C 
ATOM   4189  N   SER A 462      -4.729 -56.930  50.952  1.00 39.53    -0.336 N 
ATOM   4190  CA  SER A 462      -6.198 -57.075  50.844  1.00 43.50     0.189 C 
ATOM   4191  C   SER A 462      -6.735 -57.197  49.404  1.00 49.18     0.253 C 
ATOM   4192  O   SER A 462      -7.942 -57.118  49.175  1.00 48.60    -0.270 OA
ATOM   4193  CB  SER A 462      -6.899 -55.909  51.550  1.00 50.23     0.169 C 
ATOM   4194  OG  SER A 462      -6.737 -54.701  50.801  1.00 50.68    -0.380 OA
ATOM   4195  H   SER A 462      -4.420 -55.997  51.145  1.00 99.99     0.164 HD
ATOM   4196  HG  SER A 462      -7.302 -53.985  51.212  1.00 99.99     0.211 HD
ATOM   4197  N   ARG A 463      -5.839 -57.389  48.440  1.00 47.02    -0.337 N 
ATOM   4198  CA  ARG A 463      -6.231 -57.612  47.037  1.00 43.66     0.159 C 
ATOM   4199  C   ARG A 463      -5.749 -58.998  46.592  1.00 43.96     0.251 C 
ATOM   4200  O   ARG A 463      -4.860 -59.587  47.203  1.00 49.62    -0.271 OA
ATOM   4201  CB  ARG A 463      -5.717 -56.497  46.122  1.00 44.77     0.034 C 
ATOM   4202  CG  ARG A 463      -6.359 -55.150  46.460  1.00 40.49     0.027 C 
ATOM   4203  CD  ARG A 463      -5.873 -54.095  45.470  1.00 38.83     0.116 C 
ATOM   4204  NE  ARG A 463      -6.296 -52.753  45.907  1.00 46.88    -0.212 N 
ATOM   4205  CZ  ARG A 463      -7.371 -52.086  45.477  1.00 42.63     0.666 C 
ATOM   4206  NH1 ARG A 463      -8.199 -52.613  44.584  1.00 52.05    -0.235 N 
ATOM   4207  NH2 ARG A 463      -7.637 -50.874  45.943  1.00 47.43    -0.235 N 
ATOM   4208  H   ARG A 463      -4.870 -57.560  48.631  1.00 99.99     0.164 HD
ATOM   4209  HE  ARG A 463      -5.709 -52.328  46.593  1.00 99.99     0.178 HD
ATOM   4210 1HH1 ARG A 463      -9.008 -52.119  44.277  1.00 99.99     0.174 HD
ATOM   4211 2HH1 ARG A 463      -8.003 -53.532  44.246  1.00 99.99     0.174 HD
ATOM   4212 1HH2 ARG A 463      -8.457 -50.396  45.633  1.00 99.99     0.174 HD
ATOM   4213 2HH2 ARG A 463      -7.044 -50.458  46.629  1.00 99.99     0.174 HD
ATOM   4214  N   ASN A 464      -6.269 -59.451  45.457  1.00 43.08    -0.337 N 
ATOM   4215  CA  ASN A 464      -6.155 -60.876  45.083  1.00 50.05     0.169 C 
ATOM   4216  C   ASN A 464      -5.082 -61.225  44.039  1.00 47.44     0.251 C 
ATOM   4217  O   ASN A 464      -5.164 -62.248  43.355  1.00 50.70    -0.271 OA
ATOM   4218  CB  ASN A 464      -7.531 -61.379  44.631  1.00 44.69     0.119 C 
ATOM   4219  CG  ASN A 464      -8.608 -61.274  45.716  1.00 57.54     0.230 C 
ATOM   4220  OD1 ASN A 464      -8.370 -61.092  46.899  1.00 63.53    -0.273 OA
ATOM   4221  ND2 ASN A 464      -9.848 -61.327  45.287  1.00 62.13    -0.369 N 
ATOM   4222  H   ASN A 464      -6.861 -58.888  44.887  1.00 99.99     0.164 HD
ATOM   4223 1HD2 ASN A 464     -10.556 -61.255  45.984  1.00 99.99     0.159 HD
ATOM   4224 2HD2 ASN A 464     -10.050 -61.491  44.329  1.00 99.99     0.159 HD
ATOM   4225  N   TYR A 465      -4.033 -60.409  43.977  1.00 42.27    -0.337 N 
ATOM   4226  CA  TYR A 465      -2.927 -60.651  43.031  1.00 39.46     0.164 C 
ATOM   4227  C   TYR A 465      -2.095 -61.862  43.473  1.00 35.90     0.251 C 
ATOM   4228  O   TYR A 465      -2.065 -62.230  44.645  1.00 39.41    -0.271 OA
ATOM   4229  CB  TYR A 465      -2.030 -59.418  42.901  1.00 32.20     0.056 C 
ATOM   4230  CG  TYR A 465      -2.758 -58.254  42.226  1.00 30.93    -0.044 A 
ATOM   4231  CD1 TYR A 465      -3.418 -57.317  43.009  1.00 26.64     0.011 A 
ATOM   4232  CD2 TYR A 465      -2.688 -58.092  40.849  1.00 27.68     0.011 A 
ATOM   4233  CE1 TYR A 465      -4.000 -56.208  42.414  1.00 29.55     0.037 A 
ATOM   4234  CE2 TYR A 465      -3.277 -56.989  40.244  1.00 28.13     0.037 A 
ATOM   4235  CZ  TYR A 465      -3.934 -56.057  41.038  1.00 31.24     0.065 A 
ATOM   4236  OH  TYR A 465      -4.545 -54.987  40.482  1.00 26.63    -0.361 OA
ATOM   4237  H   TYR A 465      -3.832 -59.763  44.714  1.00 99.99     0.164 HD
ATOM   4238  HH  TYR A 465      -4.457 -55.036  39.477  1.00 99.99     0.217 HD
ATOM   4239  N   THR A 466      -1.446 -62.488  42.503  1.00 37.96    -0.336 N 
ATOM   4240  CA  THR A 466      -0.601 -63.674  42.760  1.00 33.69     0.186 C 
ATOM   4241  C   THR A 466       0.774 -63.234  43.284  1.00 35.24     0.253 C 
ATOM   4242  O   THR A 466       1.216 -62.113  43.023  1.00 40.92    -0.270 OA
ATOM   4243  CB  THR A 466      -0.426 -64.542  41.502  1.00 37.32     0.140 C 
ATOM   4244  OG1 THR A 466       0.388 -63.871  40.531  1.00 41.73    -0.382 OA
ATOM   4245  CG2 THR A 466      -1.772 -64.958  40.895  1.00 32.49     0.034 C 
ATOM   4246  H   THR A 466      -1.406 -62.121  41.574  1.00 99.99     0.164 HD
ATOM   4247  HG1 THR A 466       0.475 -64.470  39.729  1.00 99.99     0.210 HD
ATOM   4248  N   ALA A 467       1.521 -64.201  43.816  1.00 34.84    -0.337 N 
ATOM   4249  CA  ALA A 467       2.910 -63.973  44.272  1.00 41.85     0.159 C 
ATOM   4250  C   ALA A 467       3.834 -63.500  43.133  1.00 38.26     0.251 C 
ATOM   4251  O   ALA A 467       4.566 -62.522  43.279  1.00 39.48    -0.271 OA
ATOM   4252  CB  ALA A 467       3.462 -65.256  44.896  1.00 30.93     0.034 C 
ATOM   4253  H   ALA A 467       1.159 -65.115  43.989  1.00 99.99     0.164 HD
ATOM   4254  N   GLU A 468       3.650 -64.091  41.949  1.00 34.97    -0.338 N 
ATOM   4255  CA  GLU A 468       4.380 -63.686  40.728  1.00 42.81     0.160 C 
ATOM   4256  C   GLU A 468       4.031 -62.254  40.295  1.00 38.69     0.251 C 
ATOM   4257  O   GLU A 468       4.910 -61.484  39.914  1.00 32.63    -0.271 OA
ATOM   4258  CB  GLU A 468       4.069 -64.610  39.551  1.00 39.89     0.043 C 
ATOM   4259  CG  GLU A 468       4.450 -66.075  39.786  1.00 53.65     0.100 C 
ATOM   4260  CD  GLU A 468       4.077 -66.954  38.585  1.00 84.36     0.185 C 
ATOM   4261  OE1 GLU A 468       3.036 -66.660  37.951  1.00 70.30    -0.647 OA
ATOM   4262  OE2 GLU A 468       4.805 -67.944  38.372  1.00 91.22    -0.647 OA
ATOM   4263  H   GLU A 468       3.050 -64.883  41.848  1.00 99.99     0.164 HD
ATOM   4264  N   GLU A 469       2.757 -61.888  40.450  1.00 33.82    -0.338 N 
ATOM   4265  CA  GLU A 469       2.294 -60.529  40.112  1.00 31.00     0.160 C 
ATOM   4266  C   GLU A 469       2.905 -59.462  41.030  1.00 41.01     0.251 C 
ATOM   4267  O   GLU A 469       3.299 -58.405  40.544  1.00 31.83    -0.271 OA
ATOM   4268  CB  GLU A 469       0.769 -60.434  40.113  1.00 31.48     0.043 C 
ATOM   4269  CG  GLU A 469       0.188 -61.039  38.832  1.00 34.20     0.100 C 
ATOM   4270  CD  GLU A 469      -1.340 -61.025  38.827  1.00 37.65     0.185 C 
ATOM   4271  OE1 GLU A 469      -1.925 -61.286  39.898  1.00 38.30    -0.647 OA
ATOM   4272  OE2 GLU A 469      -1.888 -60.763  37.733  1.00 36.38    -0.647 OA
ATOM   4273  H   GLU A 469       2.097 -62.445  40.963  1.00 99.99     0.164 HD
ATOM   4274  N   LYS A 470       3.143 -59.835  42.289  1.00 35.28    -0.338 N 
ATOM   4275  CA  LYS A 470       3.802 -58.951  43.271  1.00 32.43     0.159 C 
ATOM   4276  C   LYS A 470       5.275 -58.708  42.906  1.00 32.92     0.251 C 
ATOM   4277  O   LYS A 470       5.681 -57.556  42.765  1.00 33.00    -0.271 OA
ATOM   4278  CB  LYS A 470       3.710 -59.527  44.685  1.00 32.31     0.032 C 
ATOM   4279  CG  LYS A 470       2.268 -59.619  45.186  1.00 37.54     0.004 C 
ATOM   4280  CD  LYS A 470       2.250 -60.119  46.629  1.00 46.37     0.032 C 
ATOM   4281  CE  LYS A 470       0.816 -60.246  47.142  1.00 40.76     0.206 C 
ATOM   4282  NZ  LYS A 470       0.792 -60.227  48.612  1.00 52.35    -0.064 N 
ATOM   4283  H   LYS A 470       2.946 -60.758  42.627  1.00 99.99     0.164 HD
ATOM   4284  HZ1 LYS A 470      -0.153 -60.313  48.927  1.00 99.99     0.275 HD
ATOM   4285  HZ2 LYS A 470       1.340 -60.976  48.981  1.00 99.99     0.275 HD
ATOM   4286  HZ3 LYS A 470       1.163 -59.353  48.927  1.00 99.99     0.275 HD
ATOM   4287  N   ILE A 471       5.982 -59.786  42.553  1.00 30.15    -0.338 N 
ATOM   4288  CA  ILE A 471       7.372 -59.695  42.040  1.00 33.02     0.159 C 
ATOM   4289  C   ILE A 471       7.451 -58.809  40.779  1.00 31.76     0.251 C 
ATOM   4290  O   ILE A 471       8.292 -57.915  40.697  1.00 31.86    -0.271 OA
ATOM   4291  CB  ILE A 471       7.964 -61.104  41.815  1.00 39.83     0.029 C 
ATOM   4292  CG1 ILE A 471       8.155 -61.796  43.174  1.00 39.25     0.002 C 
ATOM   4293  CG2 ILE A 471       9.291 -61.074  41.030  1.00 27.70     0.002 C 
ATOM   4294  CD  ILE A 471       8.365 -63.313  43.079  1.00 40.13     0.000 C 
ATOM   4295  H   ILE A 471       5.660 -60.715  42.752  1.00 99.99     0.164 HD
ATOM   4296  N   PHE A 472       6.508 -59.012  39.860  1.00 29.20    -0.337 N 
ATOM   4297  CA  PHE A 472       6.418 -58.238  38.609  1.00 32.71     0.164 C 
ATOM   4298  C   PHE A 472       6.224 -56.735  38.864  1.00 30.00     0.251 C 
ATOM   4299  O   PHE A 472       6.963 -55.913  38.326  1.00 26.98    -0.271 OA
ATOM   4300  CB  PHE A 472       5.259 -58.786  37.773  1.00 31.81     0.056 C 
ATOM   4301  CG  PHE A 472       5.105 -58.088  36.419  1.00 33.80    -0.044 A 
ATOM   4302  CD1 PHE A 472       6.203 -57.894  35.590  1.00 31.63     0.008 A 
ATOM   4303  CD2 PHE A 472       3.851 -57.643  36.027  1.00 29.77     0.008 A 
ATOM   4304  CE1 PHE A 472       6.046 -57.267  34.362  1.00 30.14     0.001 A 
ATOM   4305  CE2 PHE A 472       3.693 -57.013  34.798  1.00 25.32     0.001 A 
ATOM   4306  CZ  PHE A 472       4.786 -56.838  33.958  1.00 25.93     0.000 A 
ATOM   4307  H   PHE A 472       5.837 -59.752  39.947  1.00 99.99     0.164 HD
ATOM   4308  N   ALA A 473       5.324 -56.413  39.794  1.00 27.67    -0.338 N 
ATOM   4309  CA  ALA A 473       5.076 -55.016  40.198  1.00 26.07     0.159 C 
ATOM   4310  C   ALA A 473       6.349 -54.386  40.786  1.00 30.39     0.251 C 
ATOM   4311  O   ALA A 473       6.760 -53.314  40.345  1.00 26.17    -0.271 OA
ATOM   4312  CB  ALA A 473       3.942 -54.953  41.222  1.00 25.01     0.034 C 
ATOM   4313  H   ALA A 473       4.835 -57.109  40.327  1.00 99.99     0.164 HD
ATOM   4314  N   GLN A 474       7.093 -55.194  41.544  1.00 25.20    -0.338 N 
ATOM   4315  CA  GLN A 474       8.369 -54.769  42.153  1.00 29.82     0.160 C 
ATOM   4316  C   GLN A 474       9.461 -54.500  41.105  1.00 27.88     0.251 C 
ATOM   4317  O   GLN A 474      10.104 -53.453  41.150  1.00 27.53    -0.271 OA
ATOM   4318  CB  GLN A 474       8.849 -55.785  43.192  1.00 29.59     0.042 C 
ATOM   4319  CG  GLN A 474       7.967 -55.755  44.444  1.00 33.85     0.090 C 
ATOM   4320  CD  GLN A 474       8.436 -56.751  45.508  1.00 40.20     0.227 C 
ATOM   4321  OE1 GLN A 474       8.733 -57.910  45.258  1.00 42.75    -0.273 OA
ATOM   4322  NE2 GLN A 474       8.430 -56.308  46.748  1.00 36.28    -0.369 N 
ATOM   4323  H   GLN A 474       6.862 -56.161  41.684  1.00 99.99     0.164 HD
ATOM   4324 1HE2 GLN A 474       8.733 -56.938  47.458  1.00 99.99     0.159 HD
ATOM   4325 2HE2 GLN A 474       8.176 -55.368  46.951  1.00 99.99     0.159 HD
ATOM   4326  N   ARG A 475       9.508 -55.339  40.069  1.00 26.86    -0.338 N 
ATOM   4327  CA  ARG A 475      10.373 -55.108  38.892  1.00 28.86     0.159 C 
ATOM   4328  C   ARG A 475      10.031 -53.806  38.156  1.00 29.12     0.251 C 
ATOM   4329  O   ARG A 475      10.911 -53.009  37.833  1.00 27.91    -0.271 OA
ATOM   4330  CB  ARG A 475      10.206 -56.226  37.871  1.00 34.20     0.034 C 
ATOM   4331  CG  ARG A 475      10.955 -57.512  38.209  1.00 34.85     0.027 C 
ATOM   4332  CD  ARG A 475      10.741 -58.533  37.088  1.00 39.28     0.116 C 
ATOM   4333  NE  ARG A 475      11.157 -57.978  35.783  1.00 37.71    -0.212 N 
ATOM   4334  CZ  ARG A 475      10.587 -58.236  34.603  1.00 40.54     0.666 C 
ATOM   4335  NH1 ARG A 475       9.553 -59.060  34.513  1.00 36.14    -0.235 N 
ATOM   4336  NH2 ARG A 475      11.044 -57.669  33.495  1.00 29.23    -0.235 N 
ATOM   4337  H   ARG A 475       9.008 -56.210  40.065  1.00 99.99     0.164 HD
ATOM   4338  HE  ARG A 475      11.905 -57.317  35.816  1.00 99.99     0.178 HD
ATOM   4339 1HH1 ARG A 475       9.128 -59.282  33.635  1.00 99.99     0.174 HD
ATOM   4340 2HH1 ARG A 475       9.212 -59.487  35.348  1.00 99.99     0.174 HD
ATOM   4341 1HH2 ARG A 475      10.613 -57.886  32.621  1.00 99.99     0.174 HD
ATOM   4342 2HH2 ARG A 475      11.816 -57.029  33.533  1.00 99.99     0.174 HD
ATOM   4343  N   LEU A 476       8.733 -53.562  37.994  1.00 23.61    -0.338 N 
ATOM   4344  CA  LEU A 476       8.248 -52.388  37.250  1.00 28.36     0.159 C 
ATOM   4345  C   LEU A 476       8.524 -51.079  37.982  1.00 27.63     0.251 C 
ATOM   4346  O   LEU A 476       9.091 -50.159  37.396  1.00 27.93    -0.271 OA
ATOM   4347  CB  LEU A 476       6.757 -52.487  36.947  1.00 26.97     0.032 C 
ATOM   4348  CG  LEU A 476       6.430 -53.613  35.967  1.00 34.32     0.002 C 
ATOM   4349  CD1 LEU A 476       4.933 -53.560  35.730  1.00 32.76     0.000 C 
ATOM   4350  CD2 LEU A 476       7.164 -53.482  34.629  1.00 25.37     0.000 C 
ATOM   4351  H   LEU A 476       8.028 -54.112  38.451  1.00 99.99     0.164 HD
ATOM   4352  N   MET A 477       8.321 -51.123  39.296  1.00 27.14    -0.337 N 
ATOM   4353  CA  MET A 477       8.614 -49.976  40.173  1.00 24.45     0.160 C 
ATOM   4354  C   MET A 477      10.110 -49.640  40.156  1.00 24.66     0.251 C 
ATOM   4355  O   MET A 477      10.472 -48.475  40.002  1.00 27.59    -0.271 OA
ATOM   4356  CB  MET A 477       8.177 -50.241  41.612  1.00 25.29     0.043 C 
ATOM   4357  CG  MET A 477       6.656 -50.289  41.772  1.00 25.66     0.060 C 
ATOM   4358  SD  MET A 477       6.135 -50.215  43.525  1.00 32.43    -0.139 SA
ATOM   4359  CE  MET A 477       6.860 -51.718  44.144  1.00 24.62     0.069 C 
ATOM   4360  H   MET A 477       7.998 -51.953  39.763  1.00 99.99     0.164 HD
ATOM   4361  N   ARG A 478      10.935 -50.686  40.095  1.00 25.39    -0.338 N 
ATOM   4362  CA  ARG A 478      12.395 -50.538  39.991  1.00 26.99     0.159 C 
ATOM   4363  C   ARG A 478      12.823 -49.947  38.639  1.00 29.83     0.251 C 
ATOM   4364  O   ARG A 478      13.585 -48.986  38.621  1.00 25.83    -0.271 OA
ATOM   4365  CB  ARG A 478      13.084 -51.880  40.259  1.00 25.28     0.034 C 
ATOM   4366  CG  ARG A 478      14.616 -51.779  40.231  1.00 27.48     0.027 C 
ATOM   4367  CD  ARG A 478      15.192 -50.775  41.241  1.00 30.70     0.116 C 
ATOM   4368  NE  ARG A 478      14.813 -51.142  42.618  1.00 32.52    -0.212 N 
ATOM   4369  CZ  ARG A 478      15.302 -52.147  43.345  1.00 38.35     0.666 C 
ATOM   4370  NH1 ARG A 478      16.247 -52.936  42.865  1.00 30.62    -0.235 N 
ATOM   4371  NH2 ARG A 478      14.830 -52.399  44.557  1.00 35.06    -0.235 N 
ATOM   4372  H   ARG A 478      10.610 -51.636  40.105  1.00 99.99     0.164 HD
ATOM   4373  HE  ARG A 478      14.076 -50.593  43.011  1.00 99.99     0.178 HD
ATOM   4374 1HH1 ARG A 478      16.620 -53.690  43.395  1.00 99.99     0.174 HD
ATOM   4375 2HH1 ARG A 478      16.573 -52.759  41.937  1.00 99.99     0.174 HD
ATOM   4376 1HH2 ARG A 478      15.214 -53.153  45.082  1.00 99.99     0.174 HD
ATOM   4377 2HH2 ARG A 478      14.109 -51.828  44.947  1.00 99.99     0.174 HD
ATOM   4378  N   TYR A 479      12.197 -50.393  37.549  1.00 22.03    -0.337 N 
ATOM   4379  CA  TYR A 479      12.477 -49.830  36.210  1.00 24.29     0.164 C 
ATOM   4380  C   TYR A 479      12.126 -48.339  36.149  1.00 27.25     0.251 C 
ATOM   4381  O   TYR A 479      12.973 -47.512  35.817  1.00 26.50    -0.271 OA
ATOM   4382  CB  TYR A 479      11.696 -50.539  35.099  1.00 27.15     0.056 C 
ATOM   4383  CG  TYR A 479      12.196 -51.939  34.741  1.00 22.83    -0.044 A 
ATOM   4384  CD1 TYR A 479      13.553 -52.228  34.657  1.00 23.39     0.011 A 
ATOM   4385  CD2 TYR A 479      11.261 -52.930  34.488  1.00 26.78     0.011 A 
ATOM   4386  CE1 TYR A 479      13.975 -53.509  34.327  1.00 28.76     0.037 A 
ATOM   4387  CE2 TYR A 479      11.676 -54.215  34.162  1.00 24.10     0.037 A 
ATOM   4388  CZ  TYR A 479      13.033 -54.501  34.077  1.00 25.13     0.065 A 
ATOM   4389  OH  TYR A 479      13.431 -55.762  33.765  1.00 34.94    -0.361 OA
ATOM   4390  H   TYR A 479      11.468 -51.080  37.593  1.00 99.99     0.164 HD
ATOM   4391  HH  TYR A 479      14.431 -55.788  33.725  1.00 99.99     0.217 HD
ATOM   4392  N   TRP A 480      10.945 -48.015  36.673  1.00 24.54    -0.337 N 
ATOM   4393  CA  TRP A 480      10.412 -46.641  36.639  1.00 24.17     0.164 C 
ATOM   4394  C   TRP A 480      11.222 -45.674  37.512  1.00 26.89     0.251 C 
ATOM   4395  O   TRP A 480      11.646 -44.620  37.040  1.00 27.20    -0.271 OA
ATOM   4396  CB  TRP A 480       8.937 -46.650  37.049  1.00 22.42     0.059 C 
ATOM   4397  CG  TRP A 480       8.001 -46.505  35.843  1.00 26.25    -0.016 A 
ATOM   4398  CD1 TRP A 480       7.172 -45.483  35.652  1.00 23.10     0.097 A 
ATOM   4399  CD2 TRP A 480       7.793 -47.405  34.807  1.00 21.45    -0.001 A 
ATOM   4400  NE1 TRP A 480       6.452 -45.691  34.548  1.00 21.76    -0.365 N 
ATOM   4401  CE2 TRP A 480       6.804 -46.852  34.003  1.00 23.24     0.042 A 
ATOM   4402  CE3 TRP A 480       8.357 -48.629  34.474  1.00 21.48     0.014 A 
ATOM   4403  CZ2 TRP A 480       6.378 -47.529  32.865  1.00 19.76     0.030 A 
ATOM   4404  CZ3 TRP A 480       7.960 -49.287  33.318  1.00 22.23     0.001 A 
ATOM   4405  CH2 TRP A 480       6.971 -48.735  32.511  1.00 19.06     0.002 A 
ATOM   4406  H   TRP A 480      10.390 -48.675  37.189  1.00 99.99     0.164 HD
ATOM   4407  HE1 TRP A 480       5.736 -45.078  34.207  1.00 99.99     0.165 HD
ATOM   4408  N   ALA A 481      11.553 -46.117  38.724  1.00 28.09    -0.338 N 
ATOM   4409  CA  ALA A 481      12.363 -45.320  39.665  1.00 27.33     0.159 C 
ATOM   4410  C   ALA A 481      13.845 -45.212  39.284  1.00 27.15     0.251 C 
ATOM   4411  O   ALA A 481      14.411 -44.126  39.386  1.00 23.91    -0.271 OA
ATOM   4412  CB  ALA A 481      12.226 -45.871  41.076  1.00 23.02     0.034 C 
ATOM   4413  H   ALA A 481      11.225 -46.995  39.088  1.00 99.99     0.164 HD
ATOM   4414  N   ASN A 482      14.374 -46.249  38.630  1.00 23.70    -0.337 N 
ATOM   4415  CA  ASN A 482      15.734 -46.205  38.054  1.00 25.11     0.169 C 
ATOM   4416  C   ASN A 482      15.806 -45.147  36.954  1.00 29.68     0.251 C 
ATOM   4417  O   ASN A 482      16.665 -44.271  36.983  1.00 28.76    -0.271 OA
ATOM   4418  CB  ASN A 482      16.148 -47.541  37.436  1.00 25.27     0.119 C 
ATOM   4419  CG  ASN A 482      16.672 -48.553  38.455  1.00 27.86     0.230 C 
ATOM   4420  OD1 ASN A 482      16.779 -48.323  39.648  1.00 33.86    -0.273 OA
ATOM   4421  ND2 ASN A 482      17.084 -49.696  37.963  1.00 29.67    -0.369 N 
ATOM   4422  H   ASN A 482      13.864 -47.096  38.450  1.00 99.99     0.164 HD
ATOM   4423 1HD2 ASN A 482      17.464 -50.342  38.619  1.00 99.99     0.159 HD
ATOM   4424 2HD2 ASN A 482      17.024 -49.860  36.980  1.00 99.99     0.159 HD
ATOM   4425  N   PHE A 483      14.738 -45.097  36.158  1.00 25.96    -0.337 N 
ATOM   4426  CA  PHE A 483      14.622 -44.101  35.085  1.00 26.05     0.164 C 
ATOM   4427  C   PHE A 483      14.504 -42.687  35.670  1.00 22.26     0.251 C 
ATOM   4428  O   PHE A 483      15.234 -41.801  35.244  1.00 25.85    -0.271 OA
ATOM   4429  CB  PHE A 483      13.443 -44.431  34.169  1.00 26.10     0.056 C 
ATOM   4430  CG  PHE A 483      13.255 -43.335  33.119  1.00 23.19    -0.044 A 
ATOM   4431  CD1 PHE A 483      14.076 -43.292  32.001  1.00 23.62     0.008 A 
ATOM   4432  CD2 PHE A 483      12.302 -42.350  33.335  1.00 17.43     0.008 A 
ATOM   4433  CE1 PHE A 483      13.934 -42.257  31.083  1.00 20.16     0.001 A 
ATOM   4434  CE2 PHE A 483      12.156 -41.319  32.414  1.00 23.53     0.001 A 
ATOM   4435  CZ  PHE A 483      12.968 -41.280  31.291  1.00 23.72     0.000 A 
ATOM   4436  H   PHE A 483      13.916 -45.643  36.332  1.00 99.99     0.164 HD
ATOM   4437  N   ALA A 484      13.726 -42.538  36.740  1.00 23.45    -0.338 N 
ATOM   4438  CA  ALA A 484      13.587 -41.243  37.428  1.00 29.16     0.159 C 
ATOM   4439  C   ALA A 484      14.919 -40.762  38.027  1.00 29.25     0.251 C 
ATOM   4440  O   ALA A 484      15.235 -39.581  37.938  1.00 32.60    -0.271 OA
ATOM   4441  CB  ALA A 484      12.528 -41.345  38.526  1.00 21.04     0.034 C 
ATOM   4442  H   ALA A 484      13.250 -43.307  37.172  1.00 99.99     0.164 HD
ATOM   4443  N   ARG A 485      15.727 -41.708  38.501  1.00 26.79    -0.338 N 
ATOM   4444  CA  ARG A 485      17.010 -41.399  39.156  1.00 28.99     0.159 C 
ATOM   4445  C   ARG A 485      18.163 -41.106  38.189  1.00 31.97     0.251 C 
ATOM   4446  O   ARG A 485      19.005 -40.260  38.475  1.00 33.66    -0.271 OA
ATOM   4447  CB  ARG A 485      17.430 -42.533  40.093  1.00 25.28     0.034 C 
ATOM   4448  CG  ARG A 485      16.648 -42.518  41.406  1.00 28.48     0.027 C 
ATOM   4449  CD  ARG A 485      17.192 -43.568  42.377  1.00 25.28     0.116 C 
ATOM   4450  NE  ARG A 485      16.866 -44.927  41.903  1.00 30.49    -0.212 N 
ATOM   4451  CZ  ARG A 485      15.858 -45.677  42.346  1.00 25.28     0.666 C 
ATOM   4452  NH1 ARG A 485      15.027 -45.228  43.275  1.00 22.07    -0.235 N 
ATOM   4453  NH2 ARG A 485      15.655 -46.888  41.855  1.00 23.96    -0.235 N 
ATOM   4454  H   ARG A 485      15.518 -42.686  38.421  1.00 99.99     0.164 HD
ATOM   4455  HE  ARG A 485      17.476 -45.308  41.211  1.00 99.99     0.178 HD
ATOM   4456 1HH1 ARG A 485      14.281 -45.790  43.624  1.00 99.99     0.174 HD
ATOM   4457 2HH1 ARG A 485      15.183 -44.317  43.655  1.00 99.99     0.174 HD
ATOM   4458 1HH2 ARG A 485      14.905 -47.444  42.211  1.00 99.99     0.174 HD
ATOM   4459 2HH2 ARG A 485      16.255 -47.265  41.143  1.00 99.99     0.174 HD
ATOM   4460  N   THR A 486      18.186 -41.812  37.061  1.00 25.50    -0.336 N 
ATOM   4461  CA  THR A 486      19.379 -41.850  36.184  1.00 29.27     0.186 C 
ATOM   4462  C   THR A 486      19.104 -41.522  34.709  1.00 32.71     0.253 C 
ATOM   4463  O   THR A 486      20.042 -41.370  33.928  1.00 35.12    -0.270 OA
ATOM   4464  CB  THR A 486      20.100 -43.211  36.238  1.00 29.91     0.140 C 
ATOM   4465  OG1 THR A 486      19.312 -44.213  35.585  1.00 31.78    -0.382 OA
ATOM   4466  CG2 THR A 486      20.473 -43.646  37.662  1.00 25.34     0.034 C 
ATOM   4467  H   THR A 486      17.391 -42.332  36.745  1.00 99.99     0.164 HD
ATOM   4468  HG1 THR A 486      19.780 -45.096  35.667  1.00 99.99     0.210 HD
ATOM   4469  N   GLY A 487      17.819 -41.536  34.330  1.00 29.49    -0.336 N 
ATOM   4470  CA  GLY A 487      17.389 -41.530  32.917  1.00 32.73     0.189 C 
ATOM   4471  C   GLY A 487      17.623 -42.879  32.220  1.00 30.26     0.253 C 
ATOM   4472  O   GLY A 487      17.584 -42.968  30.995  1.00 32.67    -0.270 OA
ATOM   4473  H   GLY A 487      17.034 -41.467  34.966  1.00 99.99     0.164 HD
ATOM   4474  N   ASP A 488      17.791 -43.937  33.012  1.00 30.84    -0.337 N 
ATOM   4475  CA  ASP A 488      18.023 -45.289  32.488  1.00 29.60     0.170 C 
ATOM   4476  C   ASP A 488      17.304 -46.311  33.387  1.00 28.21     0.255 C 
ATOM   4477  O   ASP A 488      17.725 -46.505  34.528  1.00 34.25    -0.270 OA
ATOM   4478  CB  ASP A 488      19.539 -45.534  32.438  1.00 28.42     0.129 C 
ATOM   4479  CG  ASP A 488      19.937 -46.820  31.708  1.00 32.19     0.188 C 
ATOM   4480  OD1 ASP A 488      19.096 -47.749  31.645  1.00 34.36    -0.647 OA
ATOM   4481  OD2 ASP A 488      21.095 -46.893  31.253  1.00 39.74    -0.647 OA
ATOM   4482  H   ASP A 488      17.894 -43.846  34.009  1.00 99.99     0.164 HD
ATOM   4483  N   PRO A 489      16.312 -47.032  32.851  1.00 25.19    -0.312 N 
ATOM   4484  CA  PRO A 489      15.550 -48.032  33.623  1.00 27.20     0.163 C 
ATOM   4485  C   PRO A 489      16.382 -49.241  34.088  1.00 26.45     0.251 C 
ATOM   4486  O   PRO A 489      16.052 -49.869  35.093  1.00 30.78    -0.271 OA
ATOM   4487  CB  PRO A 489      14.411 -48.444  32.691  1.00 22.05     0.034 C 
ATOM   4488  CG  PRO A 489      15.028 -48.304  31.300  1.00 24.29     0.027 C 
ATOM   4489  CD  PRO A 489      15.904 -47.057  31.430  1.00 26.32     0.105 C 
ATOM   4490  N   ASN A 490      17.469 -49.548  33.379  1.00 26.51    -0.337 N 
ATOM   4491  CA  ASN A 490      18.270 -50.765  33.620  1.00 28.38     0.169 C 
ATOM   4492  C   ASN A 490      18.883 -50.881  35.019  1.00 38.06     0.251 C 
ATOM   4493  O   ASN A 490      19.459 -49.939  35.556  1.00 35.96    -0.271 OA
ATOM   4494  CB  ASN A 490      19.408 -50.886  32.605  1.00 33.66     0.119 C 
ATOM   4495  CG  ASN A 490      18.886 -51.246  31.218  1.00 29.57     0.230 C 
ATOM   4496  OD1 ASN A 490      18.508 -52.374  30.953  1.00 30.73    -0.273 OA
ATOM   4497  ND2 ASN A 490      18.783 -50.257  30.357  1.00 26.79    -0.369 N 
ATOM   4498  H   ASN A 490      17.859 -48.922  32.703  1.00 99.99     0.164 HD
ATOM   4499 1HD2 ASN A 490      18.448 -50.453  29.429  1.00 99.99     0.159 HD
ATOM   4500 2HD2 ASN A 490      19.080 -49.340  30.620  1.00 99.99     0.159 HD
ATOM   4501  N   GLU A 491      18.670 -52.062  35.589  1.00 36.91    -0.337 N 
ATOM   4502  CA  GLU A 491      19.421 -52.573  36.751  1.00 47.06     0.160 C 
ATOM   4503  C   GLU A 491      20.864 -52.938  36.329  1.00 56.09     0.254 C 
ATOM   4504  O   GLU A 491      21.138 -53.015  35.126  1.00 55.45    -0.270 OA
ATOM   4505  CB  GLU A 491      18.691 -53.822  37.267  1.00 54.15     0.043 C 
ATOM   4506  CG  GLU A 491      17.431 -53.486  38.072  1.00 50.58     0.100 C 
ATOM   4507  CD  GLU A 491      17.744 -53.130  39.528  1.00 47.29     0.185 C 
ATOM   4508  OE1 GLU A 491      18.406 -52.091  39.742  1.00 48.14    -0.647 OA
ATOM   4509  OE2 GLU A 491      17.317 -53.924  40.389  1.00 55.32    -0.647 OA
ATOM   4510  H   GLU A 491      18.015 -52.707  35.203  1.00 99.99     0.164 HD
ATOM   4511  N   PRO A 492      21.776 -53.185  37.283  1.00 64.54    -0.312 N 
ATOM   4512  CA  PRO A 492      23.112 -53.748  36.988  1.00 68.23     0.163 C 
ATOM   4513  C   PRO A 492      22.991 -55.047  36.174  1.00 72.66     0.251 C 
ATOM   4514  O   PRO A 492      22.082 -55.850  36.383  1.00 72.80    -0.271 OA
ATOM   4515  CB  PRO A 492      23.710 -54.027  38.366  1.00 54.34     0.034 C 
ATOM   4516  CG  PRO A 492      23.123 -52.907  39.224  1.00 59.22     0.027 C 
ATOM   4517  CD  PRO A 492      21.696 -52.760  38.696  1.00 61.59     0.105 C 
ATOM   4518  N   ARG A 493      23.935 -55.230  35.256  1.00 71.22    -0.338 N 
ATOM   4519  CA  ARG A 493      23.926 -56.318  34.251  1.00 77.82     0.159 C 
ATOM   4520  C   ARG A 493      23.834 -57.709  34.901  1.00 83.29     0.251 C 
ATOM   4521  O   ARG A 493      24.384 -57.951  35.972  1.00 79.84    -0.271 OA
ATOM   4522  CB  ARG A 493      25.184 -56.269  33.370  1.00 66.68     0.034 C 
ATOM   4523  CG  ARG A 493      25.695 -54.844  33.122  1.00 80.52     0.027 C 
ATOM   4524  CD  ARG A 493      26.675 -54.779  31.961  1.00 84.61     0.116 C 
ATOM   4525  NE  ARG A 493      25.909 -54.715  30.706  1.00 89.10    -0.212 N 
ATOM   4526  CZ  ARG A 493      26.443 -54.711  29.484  1.00102.39     0.666 C 
ATOM   4527  NH1 ARG A 493      27.756 -54.795  29.317  1.00104.92    -0.235 N 
ATOM   4528  NH2 ARG A 493      25.673 -54.601  28.411  1.00 94.94    -0.235 N 
ATOM   4529  H   ARG A 493      24.711 -54.607  35.171  1.00 99.99     0.164 HD
ATOM   4530  HE  ARG A 493      24.921 -54.613  30.808  1.00 99.99     0.178 HD
ATOM   4531 1HH1 ARG A 493      28.164 -54.787  28.408  1.00 99.99     0.174 HD
ATOM   4532 2HH1 ARG A 493      28.329 -54.866  30.132  1.00 99.99     0.174 HD
ATOM   4533 1HH2 ARG A 493      26.096 -54.592  27.508  1.00 99.99     0.174 HD
ATOM   4534 2HH2 ARG A 493      24.684 -54.510  28.503  1.00 99.99     0.174 HD
ATOM   4535  N   ASP A 494      23.141 -58.609  34.203  1.00 83.07    -0.336 N 
ATOM   4536  CA  ASP A 494      22.844 -59.982  34.679  1.00 87.34     0.179 C 
ATOM   4537  C   ASP A 494      22.232 -60.853  33.566  1.00 86.15     0.207 C 
ATOM   4538  O   ASP A 494      22.671 -62.010  33.411  1.00 83.72    -0.646 OA
ATOM   4539  CB  ASP A 494      21.872 -59.899  35.872  1.00 94.18     0.131 C 
ATOM   4540  CG  ASP A 494      21.522 -61.253  36.502  1.00 94.94     0.188 C 
ATOM   4541  OD1 ASP A 494      22.332 -62.190  36.336  1.00 94.47    -0.647 OA
ATOM   4542  OD2 ASP A 494      20.413 -61.336  37.068  1.00 90.21    -0.647 OA
ATOM   4543  H   ASP A 494      22.806 -58.395  33.287  1.00 99.99     0.164 HD
ATOM   4544  OXT ASP A 494      21.359 -60.300  32.867  1.00 99.99    -0.646 OA
ATOM   4545  N   PRO A 498      19.092 -59.462  31.312  1.00 63.12     0.346 N 
ATOM   4546  CA  PRO A 498      19.043 -59.005  29.915  1.00 66.77     0.334 C 
ATOM   4547  C   PRO A 498      18.780 -57.494  29.944  1.00 55.82     0.265 C 
ATOM   4548  O   PRO A 498      17.945 -57.017  30.709  1.00 49.71    -0.270 OA
ATOM   4549  CB  PRO A 498      17.840 -59.730  29.307  1.00 64.10     0.048 C 
ATOM   4550  CG  PRO A 498      17.608 -60.928  30.230  1.00 67.85     0.041 C 
ATOM   4551  CD  PRO A 498      18.018 -60.419  31.611  1.00 63.57     0.291 C 
ATOM   4552  N   GLN A 499      19.533 -56.752  29.138  1.00 39.26    -0.337 N 
ATOM   4553  CA  GLN A 499      19.434 -55.277  29.131  1.00 42.50     0.160 C 
ATOM   4554  C   GLN A 499      18.314 -54.719  28.241  1.00 42.99     0.251 C 
ATOM   4555  O   GLN A 499      18.014 -55.250  27.173  1.00 38.38    -0.271 OA
ATOM   4556  CB  GLN A 499      20.785 -54.649  28.764  1.00 41.69     0.042 C 
ATOM   4557  CG  GLN A 499      21.889 -54.946  29.790  1.00 55.30     0.090 C 
ATOM   4558  CD  GLN A 499      21.569 -54.416  31.193  1.00 52.96     0.227 C 
ATOM   4559  OE1 GLN A 499      21.729 -53.247  31.500  1.00 50.39    -0.273 OA
ATOM   4560  NE2 GLN A 499      21.130 -55.294  32.071  1.00 49.34    -0.369 N 
ATOM   4561  H   GLN A 499      20.207 -57.138  28.511  1.00 99.99     0.164 HD
ATOM   4562 1HE2 GLN A 499      20.916 -54.941  32.982  1.00 99.99     0.159 HD
ATOM   4563 2HE2 GLN A 499      20.963 -56.238  31.815  1.00 99.99     0.159 HD
ATOM   4564  N   TRP A 500      17.740 -53.620  28.720  1.00 33.96    -0.337 N 
ATOM   4565  CA  TRP A 500      16.719 -52.824  28.021  1.00 27.88     0.164 C 
ATOM   4566  C   TRP A 500      17.447 -51.768  27.163  1.00 29.91     0.254 C 
ATOM   4567  O   TRP A 500      17.980 -50.791  27.701  1.00 31.03    -0.270 OA
ATOM   4568  CB  TRP A 500      15.788 -52.172  29.056  1.00 31.86     0.059 C 
ATOM   4569  CG  TRP A 500      14.570 -51.441  28.467  1.00 31.86    -0.016 A 
ATOM   4570  CD1 TRP A 500      14.388 -51.055  27.205  1.00 28.00     0.097 A 
ATOM   4571  CD2 TRP A 500      13.436 -51.066  29.170  1.00 30.66    -0.001 A 
ATOM   4572  NE1 TRP A 500      13.207 -50.461  27.077  1.00 26.59    -0.365 N 
ATOM   4573  CE2 TRP A 500      12.591 -50.454  28.253  1.00 28.29     0.042 A 
ATOM   4574  CE3 TRP A 500      13.044 -51.198  30.497  1.00 26.84     0.014 A 
ATOM   4575  CZ2 TRP A 500      11.342 -50.000  28.652  1.00 23.19     0.030 A 
ATOM   4576  CZ3 TRP A 500      11.801 -50.728  30.900  1.00 24.10     0.001 A 
ATOM   4577  CH2 TRP A 500      10.951 -50.125  29.979  1.00 25.67     0.002 A 
ATOM   4578  H   TRP A 500      18.018 -53.231  29.609  1.00 99.99     0.164 HD
ATOM   4579  HE1 TRP A 500      12.842 -50.097  26.221  1.00 99.99     0.165 HD
ATOM   4580  N   PRO A 501      17.524 -52.002  25.846  1.00 31.98    -0.312 N 
ATOM   4581  CA  PRO A 501      18.240 -51.129  24.901  1.00 29.37     0.163 C 
ATOM   4582  C   PRO A 501      17.405 -49.882  24.558  1.00 27.98     0.254 C 
ATOM   4583  O   PRO A 501      16.172 -49.952  24.568  1.00 31.20    -0.270 OA
ATOM   4584  CB  PRO A 501      18.446 -51.961  23.634  1.00 29.46     0.034 C 
ATOM   4585  CG  PRO A 501      17.679 -53.267  23.849  1.00 35.99     0.027 C 
ATOM   4586  CD  PRO A 501      16.828 -53.065  25.101  1.00 28.00     0.105 C 
ATOM   4587  N   PRO A 502      18.064 -48.759  24.246  1.00 27.69    -0.312 N 
ATOM   4588  CA  PRO A 502      17.378 -47.541  23.773  1.00 25.13     0.163 C 
ATOM   4589  C   PRO A 502      16.688 -47.795  22.421  1.00 33.90     0.251 C 
ATOM   4590  O   PRO A 502      17.208 -48.503  21.560  1.00 27.98    -0.271 OA
ATOM   4591  CB  PRO A 502      18.491 -46.504  23.613  1.00 30.60     0.034 C 
ATOM   4592  CG  PRO A 502      19.566 -46.966  24.596  1.00 32.65     0.027 C 
ATOM   4593  CD  PRO A 502      19.493 -48.489  24.505  1.00 28.87     0.105 C 
ATOM   4594  N   TYR A 503      15.491 -47.236  22.280  1.00 28.46    -0.337 N 
ATOM   4595  CA  TYR A 503      14.732 -47.219  21.017  1.00 28.73     0.164 C 
ATOM   4596  C   TYR A 503      15.353 -46.176  20.079  1.00 24.32     0.251 C 
ATOM   4597  O   TYR A 503      15.657 -45.053  20.479  1.00 24.28    -0.271 OA
ATOM   4598  CB  TYR A 503      13.277 -46.840  21.316  1.00 29.16     0.056 C 
ATOM   4599  CG  TYR A 503      12.389 -46.836  20.066  1.00 26.35    -0.044 A 
ATOM   4600  CD1 TYR A 503      12.246 -45.682  19.308  1.00 28.54     0.011 A 
ATOM   4601  CD2 TYR A 503      11.684 -47.979  19.719  1.00 24.26     0.011 A 
ATOM   4602  CE1 TYR A 503      11.400 -45.679  18.204  1.00 25.71     0.037 A 
ATOM   4603  CE2 TYR A 503      10.838 -47.982  18.620  1.00 24.90     0.037 A 
ATOM   4604  CZ  TYR A 503      10.704 -46.829  17.857  1.00 25.92     0.065 A 
ATOM   4605  OH  TYR A 503       9.874 -46.821  16.783  1.00 32.62    -0.361 OA
ATOM   4606  H   TYR A 503      15.107 -46.659  23.008  1.00 99.99     0.164 HD
ATOM   4607  HH  TYR A 503       9.498 -47.732  16.646  1.00 99.99     0.217 HD
ATOM   4608  N   THR A 504      15.549 -46.588  18.837  1.00 23.47    -0.336 N 
ATOM   4609  CA  THR A 504      16.051 -45.695  17.774  1.00 30.76     0.186 C 
ATOM   4610  C   THR A 504      15.151 -45.807  16.541  1.00 26.81     0.253 C 
ATOM   4611  O   THR A 504      14.550 -46.855  16.316  1.00 25.17    -0.270 OA
ATOM   4612  CB  THR A 504      17.502 -46.037  17.403  1.00 27.90     0.140 C 
ATOM   4613  OG1 THR A 504      17.601 -47.391  16.936  1.00 29.77    -0.382 OA
ATOM   4614  CG2 THR A 504      18.465 -45.742  18.560  1.00 28.51     0.034 C 
ATOM   4615  H   THR A 504      15.444 -47.542  18.566  1.00 99.99     0.164 HD
ATOM   4616  HG1 THR A 504      18.577 -47.620  16.873  1.00 99.99     0.210 HD
ATOM   4617  N   ALA A 505      15.164 -44.775  15.701  1.00 32.27    -0.337 N 
ATOM   4618  CA  ALA A 505      14.372 -44.770  14.450  1.00 29.23     0.159 C 
ATOM   4619  C   ALA A 505      14.689 -45.943  13.497  1.00 28.05     0.251 C 
ATOM   4620  O   ALA A 505      13.796 -46.456  12.828  1.00 32.22    -0.271 OA
ATOM   4621  CB  ALA A 505      14.556 -43.433  13.728  1.00 25.35     0.034 C 
ATOM   4622  H   ALA A 505      15.636 -43.919  15.914  1.00 99.99     0.164 HD
ATOM   4623  N   GLY A 506      15.945 -46.417  13.548  1.00 27.54    -0.336 N 
ATOM   4624  CA  GLY A 506      16.440 -47.520  12.700  1.00 23.18     0.189 C 
ATOM   4625  C   GLY A 506      16.073 -48.903  13.255  1.00 27.55     0.253 C 
ATOM   4626  O   GLY A 506      15.224 -49.606  12.709  1.00 28.33    -0.270 OA
ATOM   4627  H   GLY A 506      16.626 -46.076  14.203  1.00 99.99     0.164 HD
ATOM   4628  N   ALA A 507      16.725 -49.251  14.364  1.00 26.56    -0.337 N 
ATOM   4629  CA  ALA A 507      16.564 -50.585  14.977  1.00 27.12     0.159 C 
ATOM   4630  C   ALA A 507      15.197 -50.762  15.651  1.00 23.57     0.251 C 
ATOM   4631  O   ALA A 507      14.693 -51.879  15.726  1.00 26.83    -0.271 OA
ATOM   4632  CB  ALA A 507      17.703 -50.883  15.955  1.00 18.80     0.034 C 
ATOM   4633  H   ALA A 507      17.206 -48.585  14.931  1.00 99.99     0.164 HD
ATOM   4634  N   GLN A 508      14.618 -49.669  16.157  1.00 24.61    -0.338 N 
ATOM   4635  CA  GLN A 508      13.236 -49.642  16.688  1.00 27.10     0.160 C 
ATOM   4636  C   GLN A 508      13.022 -50.666  17.821  1.00 27.62     0.251 C 
ATOM   4637  O   GLN A 508      11.963 -51.290  17.936  1.00 27.55    -0.271 OA
ATOM   4638  CB  GLN A 508      12.234 -49.888  15.546  1.00 24.57     0.042 C 
ATOM   4639  CG  GLN A 508      12.263 -48.825  14.447  1.00 28.27     0.090 C 
ATOM   4640  CD  GLN A 508      11.431 -49.271  13.241  1.00 31.38     0.227 C 
ATOM   4641  OE1 GLN A 508      10.214 -49.399  13.294  1.00 32.07    -0.273 OA
ATOM   4642  NE2 GLN A 508      12.105 -49.580  12.153  1.00 28.93    -0.369 N 
ATOM   4643  H   GLN A 508      15.067 -48.772  16.160  1.00 99.99     0.164 HD
ATOM   4644 1HE2 GLN A 508      11.592 -49.865  11.350  1.00 99.99     0.159 HD
ATOM   4645 2HE2 GLN A 508      13.103 -49.495  12.142  1.00 99.99     0.159 HD
ATOM   4646  N   GLN A 509      14.029 -50.788  18.685  1.00 27.85    -0.338 N 
ATOM   4647  CA  GLN A 509      14.019 -51.817  19.738  1.00 29.36     0.160 C 
ATOM   4648  C   GLN A 509      13.213 -51.366  20.955  1.00 25.85     0.251 C 
ATOM   4649  O   GLN A 509      13.261 -50.213  21.376  1.00 22.12    -0.271 OA
ATOM   4650  CB  GLN A 509      15.440 -52.185  20.169  1.00 28.51     0.042 C 
ATOM   4651  CG  GLN A 509      16.130 -53.087  19.142  1.00 29.19     0.090 C 
ATOM   4652  CD  GLN A 509      17.597 -53.313  19.516  1.00 30.77     0.227 C 
ATOM   4653  OE1 GLN A 509      18.389 -52.393  19.649  1.00 36.45    -0.273 OA
ATOM   4654  NE2 GLN A 509      17.990 -54.562  19.654  1.00 28.18    -0.369 N 
ATOM   4655  H   GLN A 509      14.752 -50.107  18.778  1.00 99.99     0.164 HD
ATOM   4656 1HE2 GLN A 509      18.948 -54.709  19.888  1.00 99.99     0.159 HD
ATOM   4657 2HE2 GLN A 509      17.352 -55.314  19.530  1.00 99.99     0.159 HD
ATOM   4658  N   TYR A 510      12.450 -52.313  21.468  1.00 25.86    -0.337 N 
ATOM   4659  CA  TYR A 510      11.658 -52.139  22.695  1.00 27.98     0.164 C 
ATOM   4660  C   TYR A 510      11.655 -53.475  23.448  1.00 28.62     0.251 C 
ATOM   4661  O   TYR A 510      12.023 -54.509  22.886  1.00 28.55    -0.271 OA
ATOM   4662  CB  TYR A 510      10.234 -51.692  22.333  1.00 27.05     0.056 C 
ATOM   4663  CG  TYR A 510       9.426 -52.767  21.608  1.00 29.50    -0.044 A 
ATOM   4664  CD1 TYR A 510       9.490 -52.878  20.228  1.00 28.48     0.011 A 
ATOM   4665  CD2 TYR A 510       8.679 -53.661  22.358  1.00 24.20     0.011 A 
ATOM   4666  CE1 TYR A 510       8.788 -53.895  19.594  1.00 24.00     0.037 A 
ATOM   4667  CE2 TYR A 510       7.981 -54.680  21.728  1.00 28.06     0.037 A 
ATOM   4668  CZ  TYR A 510       8.026 -54.782  20.344  1.00 27.12     0.065 A 
ATOM   4669  OH  TYR A 510       7.299 -55.743  19.721  1.00 35.61    -0.361 OA
ATOM   4670  H   TYR A 510      12.415 -53.234  21.069  1.00 99.99     0.164 HD
ATOM   4671  HH  TYR A 510       6.839 -56.303  20.405  1.00 99.99     0.217 HD
ATOM   4672  N   VAL A 511      11.223 -53.436  24.700  1.00 24.76    -0.338 N 
ATOM   4673  CA  VAL A 511      11.061 -54.676  25.485  1.00 22.25     0.159 C 
ATOM   4674  C   VAL A 511       9.588 -55.024  25.734  1.00 23.39     0.251 C 
ATOM   4675  O   VAL A 511       8.714 -54.157  25.789  1.00 24.42    -0.271 OA
ATOM   4676  CB  VAL A 511      11.824 -54.630  26.820  1.00 28.67     0.029 C 
ATOM   4677  CG1 VAL A 511      13.335 -54.529  26.592  1.00 25.52     0.002 C 
ATOM   4678  CG2 VAL A 511      11.320 -53.518  27.746  1.00 20.79     0.002 C 
ATOM   4679  H   VAL A 511      11.086 -52.578  25.201  1.00 99.99     0.164 HD
ATOM   4680  N   SER A 512       9.355 -56.307  25.957  1.00 22.83    -0.336 N 
ATOM   4681  CA  SER A 512       8.048 -56.785  26.437  1.00 24.93     0.189 C 
ATOM   4682  C   SER A 512       8.087 -56.863  27.967  1.00 31.13     0.253 C 
ATOM   4683  O   SER A 512       9.053 -57.335  28.566  1.00 26.63    -0.270 OA
ATOM   4684  CB  SER A 512       7.719 -58.155  25.842  1.00 29.55     0.169 C 
ATOM   4685  OG  SER A 512       8.766 -59.085  26.131  1.00 40.37    -0.380 OA
ATOM   4686  H   SER A 512      10.068 -57.011  25.894  1.00 99.99     0.164 HD
ATOM   4687  HG  SER A 512       8.507 -59.979  25.767  1.00 99.99     0.211 HD
ATOM   4688  N   LEU A 513       7.071 -56.269  28.579  1.00 31.52    -0.337 N 
ATOM   4689  CA  LEU A 513       6.916 -56.280  30.043  1.00 25.58     0.159 C 
ATOM   4690  C   LEU A 513       5.827 -57.262  30.475  1.00 31.83     0.251 C 
ATOM   4691  O   LEU A 513       4.638 -57.052  30.219  1.00 29.08    -0.271 OA
ATOM   4692  CB  LEU A 513       6.588 -54.885  30.591  1.00 22.76     0.032 C 
ATOM   4693  CG  LEU A 513       7.685 -53.834  30.384  1.00 29.66     0.002 C 
ATOM   4694  CD1 LEU A 513       7.227 -52.510  30.994  1.00 21.14     0.000 C 
ATOM   4695  CD2 LEU A 513       9.011 -54.249  31.026  1.00 23.57     0.000 C 
ATOM   4696  H   LEU A 513       6.418 -55.693  28.074  1.00 99.99     0.164 HD
ATOM   4697  N   ASP A 514       6.277 -58.395  30.999  1.00 25.47    -0.337 N 
ATOM   4698  CA  ASP A 514       5.373 -59.414  31.569  1.00 33.20     0.170 C 
ATOM   4699  C   ASP A 514       6.095 -60.252  32.637  1.00 34.83     0.251 C 
ATOM   4700  O   ASP A 514       7.203 -59.909  33.033  1.00 35.18    -0.271 OA
ATOM   4701  CB  ASP A 514       4.762 -60.279  30.449  1.00 34.97     0.129 C 
ATOM   4702  CG  ASP A 514       5.769 -61.016  29.556  1.00 40.28     0.188 C 
ATOM   4703  OD1 ASP A 514       6.953 -61.105  29.945  1.00 38.65    -0.647 OA
ATOM   4704  OD2 ASP A 514       5.286 -61.610  28.571  1.00 45.51    -0.647 OA
ATOM   4705  H   ASP A 514       7.259 -58.600  31.094  1.00 99.99     0.164 HD
ATOM   4706  N   LEU A 515       5.494 -61.377  33.018  1.00 35.40    -0.338 N 
ATOM   4707  CA  LEU A 515       6.066 -62.272  34.044  1.00 36.59     0.159 C 
ATOM   4708  C   LEU A 515       7.424 -62.883  33.664  1.00 34.58     0.251 C 
ATOM   4709  O   LEU A 515       8.257 -63.124  34.534  1.00 45.52    -0.271 OA
ATOM   4710  CB  LEU A 515       5.077 -63.385  34.411  1.00 30.84     0.032 C 
ATOM   4711  CG  LEU A 515       3.721 -62.889  34.935  1.00 33.74     0.002 C 
ATOM   4712  CD1 LEU A 515       2.880 -64.101  35.333  1.00 35.09     0.000 C 
ATOM   4713  CD2 LEU A 515       3.843 -61.925  36.122  1.00 35.24     0.000 C 
ATOM   4714  H   LEU A 515       4.585 -61.630  32.691  1.00 99.99     0.164 HD
ATOM   4715  N   ARG A 516       7.595 -63.169  32.375  1.00 38.46    -0.338 N 
ATOM   4716  CA  ARG A 516       8.869 -63.653  31.813  1.00 36.84     0.160 C 
ATOM   4717  C   ARG A 516       9.941 -62.546  31.883  1.00 34.70     0.254 C 
ATOM   4718  O   ARG A 516       9.587 -61.365  31.951  1.00 35.38    -0.270 OA
ATOM   4719  CB  ARG A 516       8.674 -64.032  30.344  1.00 38.63     0.034 C 
ATOM   4720  CG  ARG A 516       7.622 -65.120  30.115  1.00 48.11     0.027 C 
ATOM   4721  CD  ARG A 516       7.432 -65.383  28.620  1.00 55.91     0.116 C 
ATOM   4722  NE  ARG A 516       7.045 -64.143  27.917  1.00 65.65    -0.212 N 
ATOM   4723  CZ  ARG A 516       7.756 -63.533  26.968  1.00 60.23     0.666 C 
ATOM   4724  NH1 ARG A 516       8.920 -64.026  26.580  1.00 54.11    -0.235 N 
ATOM   4725  NH2 ARG A 516       7.320 -62.413  26.405  1.00 54.91    -0.235 N 
ATOM   4726  H   ARG A 516       6.914 -62.953  31.683  1.00 99.99     0.164 HD
ATOM   4727  HE  ARG A 516       6.186 -63.729  28.204  1.00 99.99     0.178 HD
ATOM   4728 1HH1 ARG A 516       9.440 -63.573  25.851  1.00 99.99     0.174 HD
ATOM   4729 2HH1 ARG A 516       9.267 -64.866  26.990  1.00 99.99     0.174 HD
ATOM   4730 1HH2 ARG A 516       7.863 -61.985  25.687  1.00 99.99     0.174 HD
ATOM   4731 2HH2 ARG A 516       6.456 -62.009  26.700  1.00 99.99     0.174 HD
ATOM   4732  N   PRO A 517      11.230 -62.915  31.840  1.00 41.57    -0.312 N 
ATOM   4733  CA  PRO A 517      12.338 -61.942  31.754  1.00 39.46     0.163 C 
ATOM   4734  C   PRO A 517      12.142 -61.045  30.523  1.00 40.76     0.251 C 
ATOM   4735  O   PRO A 517      11.485 -61.447  29.561  1.00 33.73    -0.271 OA
ATOM   4736  CB  PRO A 517      13.590 -62.800  31.563  1.00 36.37     0.034 C 
ATOM   4737  CG  PRO A 517      13.239 -64.114  32.256  1.00 37.49     0.027 C 
ATOM   4738  CD  PRO A 517      11.755 -64.294  31.944  1.00 37.69     0.105 C 
ATOM   4739  N   LEU A 518      12.731 -59.847  30.567  1.00 36.34    -0.338 N 
ATOM   4740  CA  LEU A 518      12.724 -58.914  29.420  1.00 34.47     0.159 C 
ATOM   4741  C   LEU A 518      13.105 -59.635  28.121  1.00 39.53     0.251 C 
ATOM   4742  O   LEU A 518      14.003 -60.476  28.093  1.00 40.55    -0.271 OA
ATOM   4743  CB  LEU A 518      13.746 -57.779  29.570  1.00 34.68     0.032 C 
ATOM   4744  CG  LEU A 518      13.446 -56.663  30.575  1.00 38.57     0.002 C 
ATOM   4745  CD1 LEU A 518      14.534 -55.596  30.441  1.00 37.22     0.000 C 
ATOM   4746  CD2 LEU A 518      12.075 -56.027  30.345  1.00 35.34     0.000 C 
ATOM   4747  H   LEU A 518      13.216 -59.526  31.377  1.00 99.99     0.164 HD
ATOM   4748  N   GLU A 519      12.368 -59.303  27.073  1.00 36.10    -0.338 N 
ATOM   4749  CA  GLU A 519      12.641 -59.818  25.725  1.00 38.36     0.160 C 
ATOM   4750  C   GLU A 519      12.668 -58.613  24.783  1.00 33.00     0.251 C 
ATOM   4751  O   GLU A 519      11.742 -57.802  24.784  1.00 28.01    -0.271 OA
ATOM   4752  CB  GLU A 519      11.530 -60.796  25.339  1.00 37.76     0.043 C 
ATOM   4753  CG  GLU A 519      11.795 -61.467  23.988  1.00 53.61     0.100 C 
ATOM   4754  CD  GLU A 519      10.596 -62.288  23.513  1.00 64.78     0.185 C 
ATOM   4755  OE1 GLU A 519       9.996 -62.987  24.347  1.00 64.60    -0.647 OA
ATOM   4756  OE2 GLU A 519      10.253 -62.169  22.321  1.00 59.40    -0.647 OA
ATOM   4757  H   GLU A 519      11.595 -58.673  27.139  1.00 99.99     0.164 HD
ATOM   4758  N   VAL A 520      13.794 -58.466  24.097  1.00 33.56    -0.338 N 
ATOM   4759  CA  VAL A 520      13.972 -57.371  23.124  1.00 29.57     0.159 C 
ATOM   4760  C   VAL A 520      13.317 -57.764  21.794  1.00 33.97     0.251 C 
ATOM   4761  O   VAL A 520      13.514 -58.869  21.290  1.00 36.71    -0.271 OA
ATOM   4762  CB  VAL A 520      15.463 -57.041  22.927  1.00 32.54     0.029 C 
ATOM   4763  CG1 VAL A 520      15.666 -55.888  21.936  1.00 28.80     0.002 C 
ATOM   4764  CG2 VAL A 520      16.124 -56.671  24.258  1.00 29.32     0.002 C 
ATOM   4765  H   VAL A 520      14.581 -59.071  24.213  1.00 99.99     0.164 HD
ATOM   4766  N   ARG A 521      12.566 -56.815  21.253  1.00 34.38    -0.338 N 
ATOM   4767  CA  ARG A 521      11.903 -56.963  19.946  1.00 29.48     0.159 C 
ATOM   4768  C   ARG A 521      12.092 -55.693  19.110  1.00 30.63     0.251 C 
ATOM   4769  O   ARG A 521      12.590 -54.679  19.605  1.00 37.34    -0.271 OA
ATOM   4770  CB  ARG A 521      10.417 -57.243  20.156  1.00 33.43     0.034 C 
ATOM   4771  CG  ARG A 521      10.190 -58.544  20.918  1.00 36.19     0.027 C 
ATOM   4772  CD  ARG A 521       8.711 -58.662  21.232  1.00 42.05     0.116 C 
ATOM   4773  NE  ARG A 521       8.510 -59.830  22.098  1.00 47.35    -0.212 N 
ATOM   4774  CZ  ARG A 521       7.370 -60.126  22.718  1.00 53.69     0.666 C 
ATOM   4775  NH1 ARG A 521       6.311 -59.343  22.577  1.00 51.75    -0.235 N 
ATOM   4776  NH2 ARG A 521       7.275 -61.205  23.481  1.00 51.57    -0.235 N 
ATOM   4777  H   ARG A 521      12.416 -55.930  21.706  1.00 99.99     0.164 HD
ATOM   4778  HE  ARG A 521       9.282 -60.463  22.152  1.00 99.99     0.178 HD
ATOM   4779 1HH1 ARG A 521       5.452 -59.559  23.036  1.00 99.99     0.174 HD
ATOM   4780 2HH1 ARG A 521       6.395 -58.536  21.997  1.00 99.99     0.174 HD
ATOM   4781 1HH2 ARG A 521       6.405 -61.415  23.925  1.00 99.99     0.174 HD
ATOM   4782 2HH2 ARG A 521       8.035 -61.849  23.545  1.00 99.99     0.174 HD
ATOM   4783  N   ARG A 522      11.677 -55.782  17.852  1.00 31.29    -0.338 N 
ATOM   4784  CA  ARG A 522      11.828 -54.677  16.892  1.00 35.65     0.159 C 
ATOM   4785  C   ARG A 522      10.482 -54.250  16.304  1.00 30.66     0.251 C 
ATOM   4786  O   ARG A 522       9.670 -55.090  15.917  1.00 35.43    -0.271 OA
ATOM   4787  CB  ARG A 522      12.727 -55.105  15.732  1.00 31.85     0.034 C 
ATOM   4788  CG  ARG A 522      14.171 -55.390  16.155  1.00 34.39     0.027 C 
ATOM   4789  CD  ARG A 522      15.089 -55.491  14.934  1.00 27.26     0.116 C 
ATOM   4790  NE  ARG A 522      15.085 -54.204  14.212  1.00 29.66    -0.212 N 
ATOM   4791  CZ  ARG A 522      14.889 -54.021  12.904  1.00 39.97     0.666 C 
ATOM   4792  NH1 ARG A 522      14.702 -55.051  12.089  1.00 30.68    -0.235 N 
ATOM   4793  NH2 ARG A 522      14.848 -52.795  12.398  1.00 32.57    -0.235 N 
ATOM   4794  H   ARG A 522      11.171 -56.572  17.505  1.00 99.99     0.164 HD
ATOM   4795  HE  ARG A 522      15.143 -53.392  14.798  1.00 99.99     0.178 HD
ATOM   4796 1HH1 ARG A 522      14.561 -54.915  11.112  1.00 99.99     0.174 HD
ATOM   4797 2HH1 ARG A 522      14.720 -55.968  12.482  1.00 99.99     0.174 HD
ATOM   4798 1HH2 ARG A 522      14.706 -52.666  11.420  1.00 99.99     0.174 HD
ATOM   4799 2HH2 ARG A 522      14.958 -51.997  12.990  1.00 99.99     0.174 HD
ATOM   4800  N   GLY A 523      10.262 -52.932  16.338  1.00 28.85    -0.336 N 
ATOM   4801  CA  GLY A 523       9.139 -52.304  15.621  1.00 29.20     0.189 C 
ATOM   4802  C   GLY A 523       7.853 -52.223  16.448  1.00 29.85     0.253 C 
ATOM   4803  O   GLY A 523       7.230 -53.223  16.798  1.00 27.16    -0.270 OA
ATOM   4804  H   GLY A 523      10.831 -52.293  16.880  1.00 99.99     0.164 HD
ATOM   4805  N   LEU A 524       7.472 -50.987  16.747  1.00 26.31    -0.337 N 
ATOM   4806  CA  LEU A 524       6.148 -50.696  17.333  1.00 29.51     0.159 C 
ATOM   4807  C   LEU A 524       5.071 -50.716  16.238  1.00 30.59     0.251 C 
ATOM   4808  O   LEU A 524       4.663 -49.678  15.717  1.00 26.81    -0.271 OA
ATOM   4809  CB  LEU A 524       6.171 -49.334  18.038  1.00 21.81     0.032 C 
ATOM   4810  CG  LEU A 524       7.084 -49.280  19.265  1.00 27.97     0.002 C 
ATOM   4811  CD1 LEU A 524       7.198 -47.829  19.732  1.00 26.48     0.000 C 
ATOM   4812  CD2 LEU A 524       6.536 -50.148  20.403  1.00 22.04     0.000 C 
ATOM   4813  H   LEU A 524       8.089 -50.209  16.653  1.00 99.99     0.164 HD
ATOM   4814  N   ARG A 525       4.715 -51.934  15.819  0.44 27.08    -0.338 N 
ATOM   4815  CA  ARG A 525       3.773 -52.170  14.702  0.44 30.14     0.159 C 
ATOM   4816  C   ARG A 525       4.164 -51.328  13.472  0.44 29.07     0.251 C 
ATOM   4817  O   ARG A 525       3.378 -50.569  12.906  0.44 28.48    -0.271 OA
ATOM   4818  CB  ARG A 525       2.327 -51.896  15.139  0.44 29.15     0.034 C 
ATOM   4819  CG  ARG A 525       1.907 -52.821  16.278  0.44 27.15     0.027 C 
ATOM   4820  CD  ARG A 525       0.408 -52.694  16.498  0.44 24.02     0.116 C 
ATOM   4821  NE  ARG A 525       0.004 -53.560  17.615  0.44 26.68    -0.212 N 
ATOM   4822  CZ  ARG A 525      -1.254 -53.840  17.955  0.44 28.56     0.666 C 
ATOM   4823  NH1 ARG A 525      -2.271 -53.340  17.274  0.44 24.69    -0.235 N 
ATOM   4824  NH2 ARG A 525      -1.515 -54.629  18.985  0.44 26.19    -0.235 N 
ATOM   4825  H   ARG A 525       5.075 -52.763  16.256  1.00 99.99     0.164 HD
ATOM   4826  HE  ARG A 525       0.750 -53.961  18.142  1.00 99.99     0.178 HD
ATOM   4827 1HH1 ARG A 525      -3.212 -53.570  17.512  1.00 99.99     0.174 HD
ATOM   4828 2HH1 ARG A 525      -2.069 -52.733  16.504  1.00 99.99     0.174 HD
ATOM   4829 1HH2 ARG A 525      -2.463 -54.836  19.220  1.00 99.99     0.174 HD
ATOM   4830 2HH2 ARG A 525      -0.776 -55.023  19.527  1.00 99.99     0.174 HD
ATOM   4831  N   ALA A 526       5.417 -51.518  13.058  1.00 28.97    -0.338 N 
ATOM   4832  CA  ALA A 526       6.059 -50.719  11.996  1.00 26.01     0.159 C 
ATOM   4833  C   ALA A 526       5.294 -50.704  10.663  1.00 25.97     0.251 C 
ATOM   4834  O   ALA A 526       5.060 -49.630  10.112  1.00 22.97    -0.271 OA
ATOM   4835  CB  ALA A 526       7.488 -51.222  11.779  1.00 25.78     0.034 C 
ATOM   4836  H   ALA A 526       6.022 -52.176  13.504  1.00 99.99     0.164 HD
ATOM   4837  N   GLN A 527       4.702 -51.843  10.296  1.00 25.99    -0.338 N 
ATOM   4838  CA  GLN A 527       3.937 -51.954   9.037  1.00 28.75     0.160 C 
ATOM   4839  C   GLN A 527       2.649 -51.119   9.074  1.00 23.13     0.251 C 
ATOM   4840  O   GLN A 527       2.479 -50.218   8.254  1.00 31.77    -0.271 OA
ATOM   4841  CB  GLN A 527       3.598 -53.409   8.687  1.00 21.52     0.042 C 
ATOM   4842  CG  GLN A 527       4.819 -54.342   8.642  1.00 31.69     0.090 C 
ATOM   4843  CD  GLN A 527       6.004 -53.857   7.792  1.00 36.82     0.227 C 
ATOM   4844  OE1 GLN A 527       7.155 -54.062   8.139  1.00 45.76    -0.273 OA
ATOM   4845  NE2 GLN A 527       5.747 -53.175   6.694  1.00 24.42    -0.369 N 
ATOM   4846  H   GLN A 527       4.736 -52.670  10.854  1.00 99.99     0.164 HD
ATOM   4847 1HE2 GLN A 527       6.527 -52.858   6.161  1.00 99.99     0.159 HD
ATOM   4848 2HE2 GLN A 527       4.809 -52.985   6.425  1.00 99.99     0.159 HD
ATOM   4849  N   ALA A 528       1.918 -51.250  10.182  1.00 27.42    -0.338 N 
ATOM   4850  CA  ALA A 528       0.674 -50.487  10.395  1.00 24.78     0.159 C 
ATOM   4851  C   ALA A 528       0.947 -48.992  10.623  1.00 25.74     0.251 C 
ATOM   4852  O   ALA A 528       0.281 -48.136  10.042  1.00 30.15    -0.271 OA
ATOM   4853  CB  ALA A 528      -0.110 -51.068  11.574  1.00 26.45     0.034 C 
ATOM   4854  H   ALA A 528       2.198 -51.826  10.948  1.00 99.99     0.164 HD
ATOM   4855  N   CYS A 529       2.036 -48.689  11.328  1.00 21.23    -0.337 N 
ATOM   4856  CA  CYS A 529       2.378 -47.300  11.674  1.00 22.48     0.171 C 
ATOM   4857  C   CYS A 529       2.987 -46.509  10.515  1.00 26.74     0.252 C 
ATOM   4858  O   CYS A 529       2.771 -45.304  10.431  1.00 23.49    -0.271 OA
ATOM   4859  CB  CYS A 529       3.220 -47.215  12.947  1.00 25.75     0.100 C 
ATOM   4860  SG  CYS A 529       2.263 -47.699  14.431  1.00 26.72    -0.080 SA
ATOM   4861  H   CYS A 529       2.736 -49.368  11.571  1.00 99.99     0.164 HD
ATOM   4862  N   ALA A 530       3.553 -47.220   9.539  1.00 22.48    -0.337 N 
ATOM   4863  CA  ALA A 530       3.989 -46.607   8.270  1.00 24.24     0.159 C 
ATOM   4864  C   ALA A 530       2.777 -46.029   7.521  1.00 24.53     0.251 C 
ATOM   4865  O   ALA A 530       2.816 -44.893   7.053  1.00 24.08    -0.271 OA
ATOM   4866  CB  ALA A 530       4.691 -47.643   7.390  1.00 21.84     0.034 C 
ATOM   4867  H   ALA A 530       3.666 -48.217   9.585  1.00 99.99     0.164 HD
ATOM   4868  N   PHE A 531       1.644 -46.721   7.633  1.00 21.27    -0.337 N 
ATOM   4869  CA  PHE A 531       0.377 -46.259   7.044  1.00 23.07     0.164 C 
ATOM   4870  C   PHE A 531      -0.136 -44.972   7.712  1.00 27.44     0.251 C 
ATOM   4871  O   PHE A 531      -0.290 -43.960   7.028  1.00 27.79    -0.271 OA
ATOM   4872  CB  PHE A 531      -0.650 -47.397   7.087  1.00 25.82     0.056 C 
ATOM   4873  CG  PHE A 531      -2.069 -46.912   6.789  1.00 25.95    -0.044 A 
ATOM   4874  CD1 PHE A 531      -2.450 -46.598   5.493  1.00 25.61     0.008 A 
ATOM   4875  CD2 PHE A 531      -2.948 -46.728   7.845  1.00 23.77     0.008 A 
ATOM   4876  CE1 PHE A 531      -3.725 -46.097   5.255  1.00 29.73     0.001 A 
ATOM   4877  CE2 PHE A 531      -4.224 -46.232   7.608  1.00 28.02     0.001 A 
ATOM   4878  CZ  PHE A 531      -4.610 -45.914   6.311  1.00 30.35     0.000 A 
ATOM   4879  H   PHE A 531       1.575 -47.556   8.184  1.00 99.99     0.164 HD
ATOM   4880  N   TRP A 532      -0.252 -44.998   9.039  1.00 21.54    -0.337 N 
ATOM   4881  CA  TRP A 532      -0.814 -43.862   9.798  1.00 23.16     0.164 C 
ATOM   4882  C   TRP A 532       0.113 -42.641   9.844  1.00 26.60     0.251 C 
ATOM   4883  O   TRP A 532      -0.353 -41.514   9.714  1.00 25.43    -0.271 OA
ATOM   4884  CB  TRP A 532      -1.182 -44.248  11.233  1.00 19.76     0.059 C 
ATOM   4885  CG  TRP A 532      -2.291 -45.301  11.285  1.00 18.42    -0.016 A 
ATOM   4886  CD1 TRP A 532      -2.105 -46.594  11.516  1.00 20.41     0.097 A 
ATOM   4887  CD2 TRP A 532      -3.653 -45.088  11.149  1.00 18.93    -0.001 A 
ATOM   4888  NE1 TRP A 532      -3.288 -47.205  11.522  1.00 18.50    -0.365 N 
ATOM   4889  CE2 TRP A 532      -4.256 -46.327  11.301  1.00 21.68     0.042 A 
ATOM   4890  CE3 TRP A 532      -4.429 -43.965  10.901  1.00 19.57     0.014 A 
ATOM   4891  CZ2 TRP A 532      -5.636 -46.456  11.205  1.00 23.43     0.030 A 
ATOM   4892  CZ3 TRP A 532      -5.804 -44.094  10.766  1.00 18.85     0.001 A 
ATOM   4893  CH2 TRP A 532      -6.406 -45.340  10.916  1.00 18.05     0.002 A 
ATOM   4894  H   TRP A 532       0.082 -45.761   9.594  1.00 99.99     0.164 HD
ATOM   4895  HE1 TRP A 532      -3.435 -48.170  11.715  1.00 99.99     0.165 HD
ATOM   4896  N   ASN A 533       1.415 -42.905   9.918  1.00 26.46    -0.337 N 
ATOM   4897  CA  ASN A 533       2.418 -41.840  10.100  1.00 23.38     0.169 C 
ATOM   4898  C   ASN A 533       3.038 -41.305   8.802  1.00 23.77     0.251 C 
ATOM   4899  O   ASN A 533       3.366 -40.124   8.730  1.00 24.32    -0.271 OA
ATOM   4900  CB  ASN A 533       3.512 -42.290  11.078  1.00 22.14     0.119 C 
ATOM   4901  CG  ASN A 533       2.986 -42.566  12.494  1.00 27.69     0.230 C 
ATOM   4902  OD1 ASN A 533       1.955 -42.089  12.947  1.00 26.73    -0.273 OA
ATOM   4903  ND2 ASN A 533       3.695 -43.394  13.230  1.00 21.16    -0.369 N 
ATOM   4904  H   ASN A 533       1.772 -43.841   9.986  1.00 99.99     0.164 HD
ATOM   4905 1HD2 ASN A 533       3.362 -43.550  14.159  1.00 99.99     0.159 HD
ATOM   4906 2HD2 ASN A 533       4.530 -43.801  12.879  1.00 99.99     0.159 HD
ATOM   4907  N   ARG A 534       3.173 -42.157   7.786  1.00 24.48    -0.338 N 
ATOM   4908  CA  ARG A 534       3.825 -41.745   6.525  1.00 25.46     0.159 C 
ATOM   4909  C   ARG A 534       2.857 -41.515   5.359  1.00 24.93     0.251 C 
ATOM   4910  O   ARG A 534       2.885 -40.450   4.745  1.00 36.43    -0.271 OA
ATOM   4911  CB  ARG A 534       4.877 -42.770   6.097  1.00 26.52     0.034 C 
ATOM   4912  CG  ARG A 534       5.947 -42.946   7.170  1.00 28.43     0.027 C 
ATOM   4913  CD  ARG A 534       6.844 -44.129   6.820  1.00 31.59     0.116 C 
ATOM   4914  NE  ARG A 534       7.782 -44.331   7.934  1.00 39.95    -0.212 N 
ATOM   4915  CZ  ARG A 534       8.947 -43.700   8.104  1.00 40.83     0.666 C 
ATOM   4916  NH1 ARG A 534       9.385 -42.811   7.220  1.00 34.71    -0.235 N 
ATOM   4917  NH2 ARG A 534       9.683 -43.940   9.180  1.00 40.23    -0.235 N 
ATOM   4918  H   ARG A 534       3.006 -43.142   7.874  1.00 99.99     0.164 HD
ATOM   4919  HE  ARG A 534       7.486 -44.991   8.619  1.00 99.99     0.178 HD
ATOM   4920 1HH1 ARG A 534      10.253 -42.338   7.348  1.00 99.99     0.174 HD
ATOM   4921 2HH1 ARG A 534       8.823 -42.631   6.414  1.00 99.99     0.174 HD
ATOM   4922 1HH2 ARG A 534      10.552 -43.462   9.298  1.00 99.99     0.174 HD
ATOM   4923 2HH2 ARG A 534       9.384 -44.603   9.863  1.00 99.99     0.174 HD
ATOM   4924  N   PHE A 535       1.952 -42.464   5.128  1.00 25.85    -0.337 N 
ATOM   4925  CA  PHE A 535       1.066 -42.398   3.952  1.00 27.73     0.164 C 
ATOM   4926  C   PHE A 535      -0.205 -41.568   4.169  1.00 29.52     0.251 C 
ATOM   4927  O   PHE A 535      -0.466 -40.628   3.418  1.00 32.74    -0.271 OA
ATOM   4928  CB  PHE A 535       0.721 -43.801   3.436  1.00 24.39     0.056 C 
ATOM   4929  CG  PHE A 535      -0.222 -43.724   2.229  1.00 26.16    -0.044 A 
ATOM   4930  CD1 PHE A 535       0.249 -43.258   1.009  1.00 27.67     0.008 A 
ATOM   4931  CD2 PHE A 535      -1.564 -44.045   2.384  1.00 26.36     0.008 A 
ATOM   4932  CE1 PHE A 535      -0.625 -43.115  -0.064  1.00 29.19     0.001 A 
ATOM   4933  CE2 PHE A 535      -2.436 -43.910   1.309  1.00 32.17     0.001 A 
ATOM   4934  CZ  PHE A 535      -1.966 -43.446   0.086  1.00 31.02     0.000 A 
ATOM   4935  H   PHE A 535       1.803 -43.231   5.754  1.00 99.99     0.164 HD
ATOM   4936  N   LEU A 536      -0.964 -41.896   5.212  1.00 32.97    -0.338 N 
ATOM   4937  CA  LEU A 536      -2.299 -41.302   5.413  1.00 33.83     0.160 C 
ATOM   4938  C   LEU A 536      -2.325 -39.759   5.492  1.00 34.18     0.254 C 
ATOM   4939  O   LEU A 536      -3.224 -39.182   4.871  1.00 37.39    -0.270 OA
ATOM   4940  CB  LEU A 536      -3.021 -41.947   6.604  1.00 27.61     0.032 C 
ATOM   4941  CG  LEU A 536      -4.529 -41.673   6.559  1.00 36.86     0.002 C 
ATOM   4942  CD1 LEU A 536      -5.195 -42.396   5.383  1.00 37.05     0.000 C 
ATOM   4943  CD2 LEU A 536      -5.179 -42.083   7.878  1.00 32.33     0.000 C 
ATOM   4944  H   LEU A 536      -0.643 -42.496   5.953  1.00 99.99     0.164 HD
ATOM   4945  N   PRO A 537      -1.325 -39.087   6.097  1.00 35.13    -0.312 N 
ATOM   4946  CA  PRO A 537      -1.210 -37.617   6.036  1.00 32.33     0.163 C 
ATOM   4947  C   PRO A 537      -1.150 -37.093   4.594  1.00 39.65     0.251 C 
ATOM   4948  O   PRO A 537      -1.946 -36.230   4.236  1.00 43.30    -0.271 OA
ATOM   4949  CB  PRO A 537       0.092 -37.282   6.762  1.00 31.23     0.034 C 
ATOM   4950  CG  PRO A 537       0.203 -38.389   7.804  1.00 34.87     0.027 C 
ATOM   4951  CD  PRO A 537      -0.349 -39.614   7.078  1.00 33.67     0.105 C 
ATOM   4952  N   LYS A 538      -0.323 -37.720   3.751  1.00 43.30    -0.338 N 
ATOM   4953  CA  LYS A 538      -0.185 -37.348   2.326  1.00 38.29     0.159 C 
ATOM   4954  C   LYS A 538      -1.524 -37.426   1.576  1.00 38.99     0.251 C 
ATOM   4955  O   LYS A 538      -1.916 -36.470   0.911  1.00 49.85    -0.271 OA
ATOM   4956  CB  LYS A 538       0.819 -38.256   1.610  1.00 32.88     0.032 C 
ATOM   4957  CG  LYS A 538       2.243 -38.090   2.141  1.00 37.25     0.004 C 
ATOM   4958  CD  LYS A 538       3.213 -38.954   1.334  1.00 34.07     0.032 C 
ATOM   4959  CE  LYS A 538       4.673 -38.644   1.676  1.00 40.29     0.206 C 
ATOM   4960  NZ  LYS A 538       5.033 -39.049   3.043  1.00 49.96    -0.064 N 
ATOM   4961  H   LYS A 538       0.257 -38.487   4.031  1.00 99.99     0.164 HD
ATOM   4962  HZ1 LYS A 538       5.985 -38.809   3.228  1.00 99.99     0.275 HD
ATOM   4963  HZ2 LYS A 538       4.435 -38.593   3.704  1.00 99.99     0.275 HD
ATOM   4964  HZ3 LYS A 538       4.909 -40.037   3.140  1.00 99.99     0.275 HD
ATOM   4965  N   LEU A 539      -2.269 -38.500   1.845  1.00 37.42    -0.338 N 
ATOM   4966  CA  LEU A 539      -3.617 -38.701   1.283  1.00 44.09     0.159 C 
ATOM   4967  C   LEU A 539      -4.557 -37.553   1.685  1.00 43.65     0.251 C 
ATOM   4968  O   LEU A 539      -5.108 -36.879   0.814  1.00 49.22    -0.271 OA
ATOM   4969  CB  LEU A 539      -4.148 -40.071   1.729  1.00 38.01     0.032 C 
ATOM   4970  CG  LEU A 539      -5.522 -40.416   1.140  1.00 44.98     0.002 C 
ATOM   4971  CD1 LEU A 539      -5.614 -41.924   0.917  1.00 37.82     0.000 C 
ATOM   4972  CD2 LEU A 539      -6.652 -40.001   2.086  1.00 41.41     0.000 C 
ATOM   4973  H   LEU A 539      -1.929 -39.244   2.423  1.00 99.99     0.164 HD
ATOM   4974  N   LEU A 540      -4.661 -37.303   2.992  1.00 53.11    -0.338 N 
ATOM   4975  CA  LEU A 540      -5.514 -36.226   3.532  1.00 51.08     0.159 C 
ATOM   4976  C   LEU A 540      -5.184 -34.835   2.964  1.00 49.04     0.251 C 
ATOM   4977  O   LEU A 540      -6.099 -34.080   2.646  1.00 60.01    -0.271 OA
ATOM   4978  CB  LEU A 540      -5.465 -36.184   5.066  1.00 42.63     0.032 C 
ATOM   4979  CG  LEU A 540      -5.947 -37.460   5.777  1.00 45.41     0.002 C 
ATOM   4980  CD1 LEU A 540      -5.916 -37.233   7.289  1.00 32.64     0.000 C 
ATOM   4981  CD2 LEU A 540      -7.357 -37.887   5.355  1.00 42.75     0.000 C 
ATOM   4982  H   LEU A 540      -4.202 -37.868   3.682  1.00 99.99     0.164 HD
ATOM   4983  N   SER A 541      -3.901 -34.586   2.698  1.00 46.80    -0.336 N 
ATOM   4984  CA  SER A 541      -3.426 -33.321   2.095  1.00 48.24     0.189 C 
ATOM   4985  C   SER A 541      -3.766 -33.162   0.603  1.00 58.15     0.254 C 
ATOM   4986  O   SER A 541      -3.444 -32.145  -0.010  1.00 60.94    -0.270 OA
ATOM   4987  CB  SER A 541      -1.914 -33.179   2.277  1.00 47.04     0.169 C 
ATOM   4988  OG  SER A 541      -1.582 -33.242   3.667  1.00 58.30    -0.380 OA
ATOM   4989  H   SER A 541      -3.164 -35.220   2.948  1.00 99.99     0.164 HD
ATOM   4990  HG  SER A 541      -0.593 -33.150   3.767  1.00 99.99     0.211 HD
ATOM   4991  N   ALA A 542      -4.357 -34.198   0.015  1.00 61.61    -0.336 N 
ATOM   4992  CA  ALA A 542      -4.792 -34.176  -1.392  1.00 61.36     0.168 C 
ATOM   4993  C   ALA A 542      -6.299 -34.473  -1.526  1.00 62.64     0.206 C 
ATOM   4994  O   ALA A 542      -7.077 -34.052  -0.640  1.00 61.06    -0.646 OA
ATOM   4995  CB  ALA A 542      -3.903 -35.151  -2.179  1.00 49.85     0.036 C 
ATOM   4996  H   ALA A 542      -4.604 -35.029   0.522  1.00 99.99     0.164 HD
ATOM   4997  OXT ALA A 542      -6.665 -35.097  -2.537  1.00 99.99    -0.646 OA
TER    4998      ALA A 542 
