# Supplementary material for: An evaluation of Roluperidone as a promising repurposing candidate for Alzheimer’s Disease: A Computational Investigation
Source: PLoS One. 2025 Dec 17;20(12):e0338211. doi: 10.1371/journal.pone.0338211 (PMC12711050; doi:10.1371/journal.pone.0338211)
Supplement: S6 File — (ZIP) [file pone.0338211.s006.zip › S5.Binding Affinity/19.Roluperidone-12/docking scores.csv]

Ligand	Binding Affinity	rmsd/ub	rmsd/lb
Final_9799284_uff_E=398.26	-12.0	0.0	0.0
Final_9799284_uff_E=398.26	-11.4	2.72	2.138
Final_9799284_uff_E=398.26	-11.4	1.412	0.848
Final_9799284_uff_E=398.26	-11.2	9.478	3.602
Final_9799284_uff_E=398.26	-11.1	9.273	2.992
Final_9799284_uff_E=398.26	-11.0	9.626	3.511
Final_9799284_uff_E=398.26	-10.7	9.183	3.26
Final_9799284_uff_E=398.26	-10.2	2.015	1.302
Final_9799284_uff_E=398.26	-9.6	3.498	2.327
