# Supplementary material for: An evaluation of Roluperidone as a promising repurposing candidate for Alzheimer’s Disease: A Computational Investigation
Source: PLoS One. 2025 Dec 17;20(12):e0338211. doi: 10.1371/journal.pone.0338211 (PMC12711050; doi:10.1371/journal.pone.0338211)
Supplement: S6 File — (ZIP) [file pone.0338211.s006.zip › S5.Binding Affinity/19.Roluperidone-12/hAChE/Final.pdb]

REMARK   Accelrys Discovery Studio PDB file
REMARK   Created:  2024-02-28T14:10:19Z
SSBOND   1 CYS A   69    CYS A   96                                     
SSBOND   2 CYS A  257    CYS A  272                                     
SSBOND   3 CYS A  409    CYS A  529                                     
CRYST1  105.147  105.147  322.977  90.00  90.00 120.00 P3121      
ATOM      1  N   GLU A   4       2.535 -35.413  69.734  1.00 63.34           N1+
ATOM      2  CA  GLU A   4       2.222 -35.210  68.299  1.00 69.93           C  
ATOM      3  C   GLU A   4       3.435 -35.578  67.408  1.00 69.11           C  
ATOM      4  O   GLU A   4       4.577 -35.599  67.865  1.00 68.26           O  
ATOM      5  CB  GLU A   4       1.796 -33.753  68.076  1.00 75.30           C  
ATOM      6  CG  GLU A   4       1.043 -33.519  66.754  1.00 72.83           C  
ATOM      7  CD  GLU A   4       0.730 -32.043  66.460  1.00 85.00           C  
ATOM      8  OE1 GLU A   4       1.234 -31.169  67.200  1.00 82.36           O  
ATOM      9  OE2 GLU A   4      -0.006 -31.820  65.476  1.00 82.44           O  
ATOM     10  H1  GLU A   4       3.475 -35.751  69.815  1.00 99.99           H  
ATOM     11  H2  GLU A   4       2.446 -34.582  70.265  1.00 99.99           H  
ATOM     12  H3  GLU A   4       1.912 -36.054  70.156  1.00 99.99           H  
ATOM     13  N   ASP A   5       3.177 -35.864  66.132  1.00 52.26           N  
ATOM     14  CA  ASP A   5       4.218 -36.377  65.229  1.00 52.44           C  
ATOM     15  C   ASP A   5       4.802 -35.255  64.354  1.00 54.45           C  
ATOM     16  O   ASP A   5       4.170 -34.814  63.394  1.00 49.84           O  
ATOM     17  CB  ASP A   5       3.609 -37.496  64.377  1.00 39.43           C  
ATOM     18  CG  ASP A   5       4.670 -38.388  63.726  1.00 48.34           C  
ATOM     19  OD1 ASP A   5       4.300 -39.514  63.343  1.00 48.09           O  
ATOM     20  OD2 ASP A   5       5.827 -37.931  63.584  1.00 39.55           O  
ATOM     21  H   ASP A   5       2.291 -35.688  65.705  1.00 99.99           H  
ATOM     22  N   ALA A   6       6.064 -34.926  64.626  1.00 49.41           N  
ATOM     23  CA  ALA A   6       6.790 -33.856  63.908  1.00 47.25           C  
ATOM     24  C   ALA A   6       7.033 -34.160  62.420  1.00 50.52           C  
ATOM     25  O   ALA A   6       7.130 -33.250  61.605  1.00 49.69           O  
ATOM     26  CB  ALA A   6       8.121 -33.565  64.602  1.00 39.15           C  
ATOM     27  H   ALA A   6       6.610 -35.413  65.308  1.00 99.99           H  
ATOM     28  N   GLU A   7       7.050 -35.449  62.079  1.00 44.06           N  
ATOM     29  CA  GLU A   7       7.175 -35.908  60.681  1.00 44.76           C  
ATOM     30  C   GLU A   7       6.000 -35.478  59.788  1.00 43.05           C  
ATOM     31  O   GLU A   7       6.134 -35.378  58.572  1.00 37.71           O  
ATOM     32  CB  GLU A   7       7.311 -37.433  60.642  1.00 47.62           C  
ATOM     33  CG  GLU A   7       8.579 -37.933  61.349  1.00 46.10           C  
ATOM     34  CD  GLU A   7       9.893 -37.398  60.759  1.00 51.67           C  
ATOM     35  OE1 GLU A   7       9.902 -37.054  59.556  1.00 46.41           O  
ATOM     36  OE2 GLU A   7      10.886 -37.421  61.517  1.00 47.54           O  
ATOM     37  H   GLU A   7       7.010 -36.181  62.759  1.00 99.99           H  
ATOM     38  N   LEU A   8       4.844 -35.263  60.413  1.00 37.36           N  
ATOM     39  CA  LEU A   8       3.609 -34.932  59.684  1.00 37.81           C  
ATOM     40  C   LEU A   8       3.276 -33.433  59.717  1.00 37.82           C  
ATOM     41  O   LEU A   8       2.186 -33.031  59.319  1.00 34.33           O  
ATOM     42  CB  LEU A   8       2.451 -35.754  60.268  1.00 37.14           C  
ATOM     43  CG  LEU A   8       2.722 -37.265  60.330  1.00 40.81           C  
ATOM     44  CD1 LEU A   8       1.499 -37.966  60.919  1.00 36.15           C  
ATOM     45  CD2 LEU A   8       3.083 -37.867  58.966  1.00 31.05           C  
ATOM     46  H   LEU A   8       4.752 -35.271  61.408  1.00 99.99           H  
ATOM     47  N   LEU A   9       4.213 -32.627  60.206  1.00 37.67           N  
ATOM     48  CA  LEU A   9       4.084 -31.162  60.174  1.00 33.55           C  
ATOM     49  C   LEU A   9       5.099 -30.591  59.185  1.00 34.56           C  
ATOM     50  O   LEU A   9       6.289 -30.890  59.271  1.00 36.14           O  
ATOM     51  CB  LEU A   9       4.337 -30.564  61.563  1.00 38.69           C  
ATOM     52  CG  LEU A   9       3.386 -31.068  62.658  1.00 44.18           C  
ATOM     53  CD1 LEU A   9       3.758 -30.403  63.984  1.00 36.23           C  
ATOM     54  CD2 LEU A   9       1.914 -30.793  62.328  1.00 39.51           C  
ATOM     55  H   LEU A   9       5.046 -32.962  60.649  1.00 99.99           H  
ATOM     56  N   VAL A  10       4.575 -29.874  58.199  1.00 32.80           N  
ATOM     57  CA  VAL A  10       5.401 -29.250  57.145  1.00 28.75           C  
ATOM     58  C   VAL A  10       4.935 -27.799  56.988  1.00 28.14           C  
ATOM     59  O   VAL A  10       3.740 -27.514  57.038  1.00 25.42           O  
ATOM     60  CB  VAL A  10       5.262 -29.986  55.793  1.00 33.53           C  
ATOM     61  CG1 VAL A  10       6.196 -29.418  54.720  1.00 33.30           C  
ATOM     62  CG2 VAL A  10       5.563 -31.481  55.902  1.00 37.85           C  
ATOM     63  H   VAL A  10       3.595 -29.659  58.159  1.00 99.99           H  
ATOM     64  N   THR A  11       5.898 -26.923  56.750  1.00 32.95           N  
ATOM     65  CA  THR A  11       5.588 -25.539  56.363  1.00 33.65           C  
ATOM     66  C   THR A  11       6.020 -25.347  54.909  1.00 29.68           C  
ATOM     67  O   THR A  11       7.176 -25.553  54.545  1.00 32.40           O  
ATOM     68  CB  THR A  11       6.295 -24.536  57.285  1.00 34.32           C  
ATOM     69  OG1 THR A  11       5.957 -24.841  58.641  1.00 35.79           O  
ATOM     70  CG2 THR A  11       5.891 -23.089  56.976  1.00 27.62           C  
ATOM     71  H   THR A  11       6.864 -27.124  56.902  1.00 99.99           H  
ATOM     72  HG1 THR A  11       6.404 -24.186  59.248  1.00 99.99           H  
ATOM     73  N   VAL A  12       5.035 -24.977  54.110  1.00 26.59           N  
ATOM     74  CA  VAL A  12       5.270 -24.574  52.712  1.00 33.50           C  
ATOM     75  C   VAL A  12       5.113 -23.050  52.641  1.00 30.59           C  
ATOM     76  O   VAL A  12       4.647 -22.426  53.597  1.00 37.88           O  
ATOM     77  CB  VAL A  12       4.351 -25.321  51.724  1.00 29.54           C  
ATOM     78  CG1 VAL A  12       4.733 -26.802  51.672  1.00 28.07           C  
ATOM     79  CG2 VAL A  12       2.856 -25.167  52.034  1.00 22.96           C  
ATOM     80  H   VAL A  12       4.119 -24.758  54.462  1.00 99.99           H  
ATOM     81  N   ARG A  13       5.391 -22.478  51.476  1.00 29.75           N  
ATOM     82  CA  ARG A  13       5.324 -21.010  51.299  1.00 31.99           C  
ATOM     83  C   ARG A  13       3.991 -20.348  51.692  1.00 30.74           C  
ATOM     84  O   ARG A  13       3.994 -19.267  52.277  1.00 39.48           O  
ATOM     85  CB  ARG A  13       5.670 -20.615  49.868  1.00 27.11           C  
ATOM     86  CG  ARG A  13       7.136 -20.917  49.575  1.00 34.49           C  
ATOM     87  CD  ARG A  13       7.541 -20.215  48.287  1.00 46.28           C  
ATOM     88  NE  ARG A  13       8.910 -20.614  47.932  1.00 55.78           N  
ATOM     89  CZ  ARG A  13       9.584 -20.176  46.868  1.00 55.33           C  
ATOM     90  NH1 ARG A  13       9.046 -19.299  46.031  1.00 55.82           N  
ATOM     91  NH2 ARG A  13      10.792 -20.648  46.598  1.00 51.58           N  
ATOM     92  H   ARG A  13       5.756 -22.997  50.694  1.00 99.99           H  
ATOM     93  HE  ARG A  13       9.331 -21.290  48.536  1.00 99.99           H  
ATOM     94 1HH1 ARG A  13       9.544 -18.975  45.232  1.00 99.99           H  
ATOM     95 2HH1 ARG A  13       8.122 -18.971  46.229  1.00 99.99           H  
ATOM     96 1HH2 ARG A  13      11.282 -20.321  45.793  1.00 99.99           H  
ATOM     97 2HH2 ARG A  13      11.214 -21.325  47.199  1.00 99.99           H  
ATOM     98  N   GLY A  14       2.894 -21.098  51.514  1.00 33.97           N  
ATOM     99  CA  GLY A  14       1.529 -20.607  51.790  1.00 28.80           C  
ATOM    100  C   GLY A  14       1.099 -20.751  53.260  1.00 31.36           C  
ATOM    101  O   GLY A  14       0.068 -20.204  53.645  1.00 35.36           O  
ATOM    102  H   GLY A  14       2.927 -22.081  51.311  1.00 99.99           H  
ATOM    103  N   GLY A  15       1.891 -21.484  54.055  1.00 34.77           N  
ATOM    104  CA  GLY A  15       1.554 -21.770  55.463  1.00 32.18           C  
ATOM    105  C   GLY A  15       1.849 -23.218  55.872  1.00 29.53           C  
ATOM    106  O   GLY A  15       2.556 -23.957  55.184  1.00 35.95           O  
ATOM    107  H   GLY A  15       2.826 -21.777  53.803  1.00 99.99           H  
ATOM    108  N   ARG A  16       1.219 -23.612  56.974  1.00 34.28           N  
ATOM    109  CA  ARG A  16       1.493 -24.906  57.630  1.00 36.24           C  
ATOM    110  C   ARG A  16       0.501 -26.001  57.222  1.00 34.39           C  
ATOM    111  O   ARG A  16      -0.681 -25.738  56.987  1.00 31.78           O  
ATOM    112  CB  ARG A  16       1.473 -24.735  59.152  1.00 37.88           C  
ATOM    113  CG  ARG A  16       2.676 -23.933  59.660  1.00 44.59           C  
ATOM    114  CD  ARG A  16       2.629 -23.721  61.176  1.00 36.64           C  
ATOM    115  NE  ARG A  16       1.468 -22.891  61.550  1.00 46.69           N  
ATOM    116  CZ  ARG A  16       0.700 -23.054  62.631  1.00 52.46           C  
ATOM    117  NH1 ARG A  16       0.938 -24.022  63.505  1.00 49.27           N  
ATOM    118  NH2 ARG A  16      -0.330 -22.249  62.855  1.00 47.23           N  
ATOM    119  H   ARG A  16       0.511 -23.055  57.408  1.00 99.99           H  
ATOM    120  HE  ARG A  16       1.247 -22.162  60.906  1.00 99.99           H  
ATOM    121 1HH1 ARG A  16       0.365 -24.144  64.312  1.00 99.99           H  
ATOM    122 2HH1 ARG A  16       1.704 -24.638  63.328  1.00 99.99           H  
ATOM    123 1HH2 ARG A  16      -0.889 -22.382  63.670  1.00 99.99           H  
ATOM    124 2HH2 ARG A  16      -0.537 -21.513  62.215  1.00 99.99           H  
ATOM    125  N   LEU A  17       1.026 -27.219  57.152  1.00 28.61           N  
ATOM    126  CA  LEU A  17       0.272 -28.429  56.777  1.00 32.47           C  
ATOM    127  C   LEU A  17       0.438 -29.519  57.840  1.00 29.60           C  
ATOM    128  O   LEU A  17       1.506 -29.666  58.437  1.00 28.51           O  
ATOM    129  CB  LEU A  17       0.803 -29.021  55.464  1.00 29.75           C  
ATOM    130  CG  LEU A  17       0.766 -28.097  54.243  1.00 27.85           C  
ATOM    131  CD1 LEU A  17       1.440 -28.815  53.076  1.00 26.86           C  
ATOM    132  CD2 LEU A  17      -0.663 -27.716  53.850  1.00 31.11           C  
ATOM    133  H   LEU A  17       2.005 -27.380  57.334  1.00 99.99           H  
ATOM    134  N   ARG A  18      -0.623 -30.299  57.995  1.00 29.63           N  
ATOM    135  CA  ARG A  18      -0.571 -31.545  58.775  1.00 35.47           C  
ATOM    136  C   ARG A  18      -0.934 -32.721  57.867  1.00 39.58           C  
ATOM    137  O   ARG A  18      -2.029 -32.771  57.313  1.00 30.43           O  
ATOM    138  CB  ARG A  18      -1.516 -31.430  59.968  1.00 33.61           C  
ATOM    139  CG  ARG A  18      -1.738 -32.738  60.744  1.00 43.66           C  
ATOM    140  CD  ARG A  18      -2.662 -32.559  61.956  1.00 58.88           C  
ATOM    141  NE  ARG A  18      -3.722 -31.570  61.676  1.00 65.15           N  
ATOM    142  CZ  ARG A  18      -4.968 -31.807  61.265  1.00 61.20           C  
ATOM    143  NH1 ARG A  18      -5.406 -33.043  61.071  1.00 56.33           N  
ATOM    144  NH2 ARG A  18      -5.781 -30.794  60.999  1.00 52.28           N  
ATOM    145  H   ARG A  18      -1.523 -30.064  57.614  1.00 99.99           H  
ATOM    146  HE  ARG A  18      -3.417 -30.624  61.748  1.00 99.99           H  
ATOM    147 1HH1 ARG A  18      -6.335 -33.218  60.760  1.00 99.99           H  
ATOM    148 2HH1 ARG A  18      -4.773 -33.797  61.242  1.00 99.99           H  
ATOM    149 1HH2 ARG A  18      -6.714 -30.979  60.702  1.00 99.99           H  
ATOM    150 2HH2 ARG A  18      -5.467 -29.852  61.108  1.00 99.99           H  
ATOM    151  N   GLY A  19      -0.019 -33.687  57.847  1.00 32.94           N  
ATOM    152  CA  GLY A  19      -0.185 -34.901  57.037  1.00 34.62           C  
ATOM    153  C   GLY A  19      -0.736 -36.053  57.876  1.00 37.12           C  
ATOM    154  O   GLY A  19      -1.221 -35.885  58.995  1.00 39.77           O  
ATOM    155  H   GLY A  19       0.809 -33.667  58.430  1.00 99.99           H  
ATOM    156  N   ILE A  20      -0.527 -37.239  57.332  1.00 33.27           N  
ATOM    157  CA  ILE A  20      -0.993 -38.497  57.937  1.00 27.99           C  
ATOM    158  C   ILE A  20       0.033 -39.595  57.634  1.00 31.46           C  
ATOM    159  O   ILE A  20       0.648 -39.617  56.567  1.00 33.31           O  
ATOM    160  CB  ILE A  20      -2.414 -38.849  57.438  1.00 33.65           C  
ATOM    161  CG1 ILE A  20      -2.981 -40.023  58.259  1.00 33.66           C  
ATOM    162  CG2 ILE A  20      -2.466 -39.078  55.914  1.00 30.57           C  
ATOM    163  CD  ILE A  20      -4.443 -40.389  57.976  1.00 29.74           C  
ATOM    164  H   ILE A  20      -0.033 -37.333  56.462  1.00 99.99           H  
ATOM    165  N   ARG A  21       0.232 -40.453  58.624  1.00 34.29           N  
ATOM    166  CA  ARG A  21       1.084 -41.634  58.448  1.00 34.59           C  
ATOM    167  C   ARG A  21       0.216 -42.763  57.876  1.00 34.51           C  
ATOM    168  O   ARG A  21      -0.908 -42.997  58.320  1.00 29.00           O  
ATOM    169  CB  ARG A  21       1.663 -41.992  59.813  1.00 32.91           C  
ATOM    170  CG  ARG A  21       2.858 -42.944  59.716  1.00 35.53           C  
ATOM    171  CD  ARG A  21       3.501 -43.173  61.088  1.00 45.17           C  
ATOM    172  NE  ARG A  21       2.506 -43.673  62.057  1.00 42.00           N  
ATOM    173  CZ  ARG A  21       2.047 -43.002  63.118  1.00 49.68           C  
ATOM    174  NH1 ARG A  21       2.481 -41.784  63.406  1.00 41.69           N  
ATOM    175  NH2 ARG A  21       1.098 -43.521  63.883  1.00 51.93           N  
ATOM    176  H   ARG A  21      -0.245 -40.392  59.500  1.00 99.99           H  
ATOM    177  HE  ARG A  21       2.149 -44.584  61.867  1.00 99.99           H  
ATOM    178 1HH1 ARG A  21       2.136 -41.284  64.194  1.00 99.99           H  
ATOM    179 2HH1 ARG A  21       3.198 -41.389  62.831  1.00 99.99           H  
ATOM    180 1HH2 ARG A  21       0.760 -43.005  64.667  1.00 99.99           H  
ATOM    181 2HH2 ARG A  21       0.732 -44.427  63.683  1.00 99.99           H  
ATOM    182  N   LEU A  22       0.758 -43.411  56.857  1.00 30.03           N  
ATOM    183  CA  LEU A  22       0.073 -44.521  56.174  1.00 29.84           C  
ATOM    184  C   LEU A  22       0.917 -45.786  56.284  1.00 32.54           C  
ATOM    185  O   LEU A  22       2.143 -45.719  56.373  1.00 32.66           O  
ATOM    186  CB  LEU A  22      -0.178 -44.205  54.693  1.00 34.51           C  
ATOM    187  CG  LEU A  22      -1.090 -42.998  54.432  1.00 41.05           C  
ATOM    188  CD1 LEU A  22      -1.298 -42.863  52.923  1.00 32.75           C  
ATOM    189  CD2 LEU A  22      -2.451 -43.117  55.128  1.00 34.25           C  
ATOM    190  H   LEU A  22       1.706 -43.247  56.568  1.00 99.99           H  
ATOM    191  N   LYS A  23       0.226 -46.916  56.339  1.00 33.18           N  
ATOM    192  CA  LYS A  23       0.894 -48.227  56.388  1.00 29.77           C  
ATOM    193  C   LYS A  23       1.024 -48.819  54.981  1.00 28.39           C  
ATOM    194  O   LYS A  23       0.201 -48.583  54.101  1.00 31.50           O  
ATOM    195  CB  LYS A  23       0.085 -49.225  57.216  1.00 32.71           C  
ATOM    196  CG  LYS A  23      -0.250 -48.757  58.637  1.00 32.52           C  
ATOM    197  CD  LYS A  23      -1.027 -49.841  59.392  1.00 32.93           C  
ATOM    198  CE  LYS A  23      -2.412 -50.107  58.789  1.00 42.37           C  
ATOM    199  NZ  LYS A  23      -3.016 -51.323  59.349  1.00 45.50           N1+
ATOM    200  H   LYS A  23      -0.772 -46.937  56.388  1.00 99.99           H  
ATOM    201  HZ1 LYS A  23      -3.915 -51.466  58.934  1.00 99.99           H  
ATOM    202  HZ2 LYS A  23      -2.431 -52.110  59.150  1.00 99.99           H  
ATOM    203  HZ3 LYS A  23      -3.117 -51.225  60.339  1.00 99.99           H  
ATOM    204  N   THR A  24       2.118 -49.539  54.788  1.00 26.18           N  
ATOM    205  CA  THR A  24       2.308 -50.430  53.628  1.00 33.85           C  
ATOM    206  C   THR A  24       2.836 -51.762  54.199  1.00 35.23           C  
ATOM    207  O   THR A  24       3.378 -51.766  55.312  1.00 29.03           O  
ATOM    208  CB  THR A  24       3.297 -49.885  52.567  1.00 26.38           C  
ATOM    209  OG1 THR A  24       4.641 -50.258  52.886  1.00 27.27           O  
ATOM    210  CG2 THR A  24       3.185 -48.378  52.314  1.00 30.78           C  
ATOM    211  H   THR A  24       2.895 -49.526  55.417  1.00 99.99           H  
ATOM    212  HG1 THR A  24       5.282 -49.754  52.299  1.00 99.99           H  
ATOM    213  N   PRO A  25       2.828 -52.843  53.410  1.00 36.40           N  
ATOM    214  CA  PRO A  25       3.496 -54.109  53.779  1.00 31.77           C  
ATOM    215  C   PRO A  25       5.008 -53.962  54.022  1.00 33.56           C  
ATOM    216  O   PRO A  25       5.595 -54.817  54.679  1.00 44.91           O  
ATOM    217  CB  PRO A  25       3.269 -55.042  52.593  1.00 34.71           C  
ATOM    218  CG  PRO A  25       1.967 -54.528  51.994  1.00 38.21           C  
ATOM    219  CD  PRO A  25       2.039 -53.015  52.175  1.00 35.26           C  
ATOM    220  N   GLY A  26       5.610 -52.877  53.509  1.00 29.29           N  
ATOM    221  CA  GLY A  26       7.062 -52.649  53.649  1.00 24.77           C  
ATOM    222  C   GLY A  26       7.409 -51.612  54.731  1.00 30.64           C  
ATOM    223  O   GLY A  26       8.583 -51.350  54.981  1.00 31.70           O  
ATOM    224  H   GLY A  26       5.123 -52.070  53.136  1.00 99.99           H  
ATOM    225  N   GLY A  27       6.385 -51.144  55.457  1.00 28.81           N  
ATOM    226  CA  GLY A  27       6.575 -50.092  56.466  1.00 28.06           C  
ATOM    227  C   GLY A  27       5.843 -48.776  56.143  1.00 35.77           C  
ATOM    228  O   GLY A  27       5.192 -48.657  55.103  1.00 34.74           O  
ATOM    229  H   GLY A  27       5.446 -51.511  55.419  1.00 99.99           H  
ATOM    230  N   PRO A  28       5.873 -47.822  57.082  1.00 28.77           N  
ATOM    231  CA  PRO A  28       5.113 -46.568  56.968  1.00 29.10           C  
ATOM    232  C   PRO A  28       5.632 -45.636  55.867  1.00 26.94           C  
ATOM    233  O   PRO A  28       6.746 -45.757  55.362  1.00 27.73           O  
ATOM    234  CB  PRO A  28       5.203 -45.937  58.357  1.00 28.73           C  
ATOM    235  CG  PRO A  28       6.577 -46.385  58.848  1.00 28.40           C  
ATOM    236  CD  PRO A  28       6.693 -47.812  58.313  1.00 24.19           C  
ATOM    237  N   VAL A  29       4.779 -44.670  55.576  1.00 24.78           N  
ATOM    238  CA  VAL A  29       4.981 -43.627  54.561  1.00 25.61           C  
ATOM    239  C   VAL A  29       4.275 -42.374  55.100  1.00 29.05           C  
ATOM    240  O   VAL A  29       3.290 -42.481  55.836  1.00 29.22           O  
ATOM    241  CB  VAL A  29       4.428 -44.187  53.228  1.00 31.92           C  
ATOM    242  CG1 VAL A  29       3.637 -43.208  52.352  1.00 24.51           C  
ATOM    243  CG2 VAL A  29       5.589 -44.739  52.398  1.00 27.21           C  
ATOM    244  H   VAL A  29       3.934 -44.559  56.104  1.00 99.99           H  
ATOM    245  N   SER A  30       4.792 -41.217  54.716  1.00 27.29           N  
ATOM    246  CA  SER A  30       4.146 -39.933  55.046  1.00 28.01           C  
ATOM    247  C   SER A  30       3.357 -39.437  53.831  1.00 28.27           C  
ATOM    248  O   SER A  30       3.853 -39.435  52.705  1.00 29.39           O  
ATOM    249  CB  SER A  30       5.185 -38.870  55.399  1.00 32.65           C  
ATOM    250  OG  SER A  30       6.097 -39.355  56.384  1.00 37.71           O  
ATOM    251  H   SER A  30       5.661 -41.146  54.213  1.00 99.99           H  
ATOM    252  HG  SER A  30       6.802 -38.663  56.542  1.00 99.99           H  
ATOM    253  N   ALA A  31       2.114 -39.050  54.088  1.00 27.82           N  
ATOM    254  CA  ALA A  31       1.213 -38.547  53.039  1.00 30.49           C  
ATOM    255  C   ALA A  31       0.612 -37.201  53.443  1.00 33.65           C  
ATOM    256  O   ALA A  31       0.232 -36.995  54.595  1.00 29.88           O  
ATOM    257  CB  ALA A  31       0.090 -39.552  52.797  1.00 26.08           C  
ATOM    258  H   ALA A  31       1.729 -39.049  55.015  1.00 99.99           H  
ATOM    259  N   PHE A  32       0.598 -36.306  52.468  1.00 27.48           N  
ATOM    260  CA  PHE A  32       0.016 -34.961  52.598  1.00 25.43           C  
ATOM    261  C   PHE A  32      -0.952 -34.788  51.430  1.00 28.56           C  
ATOM    262  O   PHE A  32      -0.545 -34.694  50.273  1.00 27.10           O  
ATOM    263  CB  PHE A  32       1.119 -33.898  52.554  1.00 23.49           C  
ATOM    264  CG  PHE A  32       2.135 -34.093  53.678  1.00 28.30           C  
ATOM    265  CD1 PHE A  32       3.214 -34.946  53.489  1.00 28.07           C  
ATOM    266  CD2 PHE A  32       1.964 -33.440  54.889  1.00 29.85           C  
ATOM    267  CE1 PHE A  32       4.122 -35.156  54.518  1.00 35.26           C  
ATOM    268  CE2 PHE A  32       2.870 -33.651  55.921  1.00 33.86           C  
ATOM    269  CZ  PHE A  32       3.945 -34.515  55.740  1.00 27.54           C  
ATOM    270  H   PHE A  32       1.060 -36.486  51.590  1.00 99.99           H  
ATOM    271  HD1 PHE A  32       3.327 -35.466  52.537  1.00 99.99           H  
ATOM    272  HD2 PHE A  32       1.099 -32.793  55.036  1.00 99.99           H  
ATOM    273  HE1 PHE A  32       4.986 -35.799  54.350  1.00 99.99           H  
ATOM    274  HE2 PHE A  32       2.746 -33.112  56.860  1.00 99.99           H  
ATOM    275  HZ  PHE A  32       4.640 -34.705  56.561  1.00 99.99           H  
ATOM    276  N   LEU A  33      -2.222 -34.963  51.760  1.00 24.65           N  
ATOM    277  CA  LEU A  33      -3.289 -35.080  50.753  1.00 25.47           C  
ATOM    278  C   LEU A  33      -4.222 -33.876  50.843  1.00 27.68           C  
ATOM    279  O   LEU A  33      -4.570 -33.437  51.938  1.00 27.95           O  
ATOM    280  CB  LEU A  33      -4.107 -36.352  51.012  1.00 24.75           C  
ATOM    281  CG  LEU A  33      -3.278 -37.630  51.197  1.00 26.93           C  
ATOM    282  CD1 LEU A  33      -4.209 -38.792  51.538  1.00 23.65           C  
ATOM    283  CD2 LEU A  33      -2.442 -37.972  49.959  1.00 27.62           C  
ATOM    284  H   LEU A  33      -2.528 -34.948  52.718  1.00 99.99           H  
ATOM    285  N   GLY A  34      -4.520 -33.315  49.668  1.00 21.27           N  
ATOM    286  CA  GLY A  34      -5.476 -32.198  49.570  1.00 21.36           C  
ATOM    287  C   GLY A  34      -4.858 -30.849  49.959  1.00 24.57           C  
ATOM    288  O   GLY A  34      -5.517 -30.003  50.561  1.00 30.16           O  
ATOM    289  H   GLY A  34      -4.052 -33.546  48.803  1.00 99.99           H  
ATOM    290  N   ILE A  35      -3.605 -30.661  49.549  1.00 25.33           N  
ATOM    291  CA  ILE A  35      -2.888 -29.376  49.667  1.00 25.24           C  
ATOM    292  C   ILE A  35      -3.416 -28.438  48.564  1.00 27.40           C  
ATOM    293  O   ILE A  35      -3.259 -28.765  47.383  1.00 26.75           O  
ATOM    294  CB  ILE A  35      -1.370 -29.555  49.482  1.00 24.33           C  
ATOM    295  CG1 ILE A  35      -0.817 -30.629  50.433  1.00 22.51           C  
ATOM    296  CG2 ILE A  35      -0.649 -28.207  49.675  1.00 26.56           C  
ATOM    297  CD  ILE A  35       0.610 -31.070  50.088  1.00 18.98           C  
ATOM    298  H   ILE A  35      -3.061 -31.402  49.150  1.00 99.99           H  
ATOM    299  N   PRO A  36      -3.982 -27.284  48.933  1.00 27.84           N  
ATOM    300  CA  PRO A  36      -4.441 -26.287  47.950  1.00 21.12           C  
ATOM    301  C   PRO A  36      -3.248 -25.647  47.225  1.00 27.67           C  
ATOM    302  O   PRO A  36      -2.312 -25.171  47.866  1.00 28.79           O  
ATOM    303  CB  PRO A  36      -5.230 -25.277  48.784  1.00 25.38           C  
ATOM    304  CG  PRO A  36      -4.581 -25.346  50.168  1.00 30.08           C  
ATOM    305  CD  PRO A  36      -4.220 -26.823  50.318  1.00 27.02           C  
ATOM    306  N   PHE A  37      -3.247 -25.735  45.897  1.00 22.83           N  
ATOM    307  CA  PHE A  37      -2.183 -25.069  45.112  1.00 26.61           C  
ATOM    308  C   PHE A  37      -2.640 -23.867  44.266  1.00 26.03           C  
ATOM    309  O   PHE A  37      -1.820 -23.108  43.750  1.00 29.33           O  
ATOM    310  CB  PHE A  37      -1.366 -26.073  44.289  1.00 29.84           C  
ATOM    311  CG  PHE A  37      -2.126 -26.693  43.116  1.00 21.80           C  
ATOM    312  CD1 PHE A  37      -2.124 -26.044  41.890  1.00 24.95           C  
ATOM    313  CD2 PHE A  37      -2.775 -27.909  43.265  1.00 21.93           C  
ATOM    314  CE1 PHE A  37      -2.787 -26.606  40.806  1.00 26.08           C  
ATOM    315  CE2 PHE A  37      -3.434 -28.474  42.178  1.00 21.82           C  
ATOM    316  CZ  PHE A  37      -3.442 -27.821  40.952  1.00 22.95           C  
ATOM    317  H   PHE A  37      -3.856 -26.350  45.390  1.00 99.99           H  
ATOM    318  HD1 PHE A  37      -1.591 -25.099  41.789  1.00 99.99           H  
ATOM    319  HD2 PHE A  37      -2.734 -28.420  44.226  1.00 99.99           H  
ATOM    320  HE1 PHE A  37      -2.820 -26.075  39.855  1.00 99.99           H  
ATOM    321  HE2 PHE A  37      -3.978 -29.410  42.291  1.00 99.99           H  
ATOM    322  HZ  PHE A  37      -4.010 -28.238  40.119  1.00 99.99           H  
ATOM    323  N   ALA A  38      -3.952 -23.703  44.138  1.00 22.72           N  
ATOM    324  CA  ALA A  38      -4.547 -22.555  43.436  1.00 22.93           C  
ATOM    325  C   ALA A  38      -5.771 -22.055  44.205  1.00 27.43           C  
ATOM    326  O   ALA A  38      -6.336 -22.773  45.031  1.00 21.52           O  
ATOM    327  CB  ALA A  38      -4.962 -22.969  42.023  1.00 21.83           C  
ATOM    328  H   ALA A  38      -4.616 -24.272  44.625  1.00 99.99           H  
ATOM    329  N   GLU A  39      -6.114 -20.792  43.978  1.00 30.23           N  
ATOM    330  CA  GLU A  39      -7.434 -20.274  44.382  1.00 28.42           C  
ATOM    331  C   GLU A  39      -8.538 -21.093  43.683  1.00 33.53           C  
ATOM    332  O   GLU A  39      -8.344 -21.498  42.532  1.00 25.87           O  
ATOM    333  CB  GLU A  39      -7.563 -18.790  44.020  1.00 26.70           C  
ATOM    334  CG  GLU A  39      -6.704 -17.895  44.923  1.00 31.16           C  
ATOM    335  CD  GLU A  39      -7.113 -17.974  46.400  1.00 39.36           C  
ATOM    336  OE1 GLU A  39      -8.310 -17.765  46.694  1.00 44.15           O  
ATOM    337  OE2 GLU A  39      -6.224 -18.316  47.208  1.00 36.49           O  
ATOM    338  H   GLU A  39      -5.508 -20.158  43.489  1.00 99.99           H  
ATOM    339  N   PRO A  40      -9.640 -21.412  44.377  1.00 30.29           N  
ATOM    340  CA  PRO A  40     -10.756 -22.176  43.787  1.00 25.69           C  
ATOM    341  C   PRO A  40     -11.264 -21.475  42.513  1.00 28.41           C  
ATOM    342  O   PRO A  40     -11.708 -20.327  42.600  1.00 34.41           O  
ATOM    343  CB  PRO A  40     -11.823 -22.210  44.880  1.00 28.73           C  
ATOM    344  CG  PRO A  40     -10.993 -22.191  46.161  1.00 22.70           C  
ATOM    345  CD  PRO A  40      -9.847 -21.234  45.828  1.00 27.33           C  
ATOM    346  N   PRO A  41     -11.131 -22.121  41.345  1.00 29.22           N  
ATOM    347  CA  PRO A  41     -11.509 -21.528  40.046  1.00 29.57           C  
ATOM    348  C   PRO A  41     -13.038 -21.527  39.852  1.00 36.71           C  
ATOM    349  O   PRO A  41     -13.598 -22.228  39.011  1.00 30.33           O  
ATOM    350  CB  PRO A  41     -10.757 -22.394  39.032  1.00 24.51           C  
ATOM    351  CG  PRO A  41     -10.770 -23.781  39.674  1.00 27.29           C  
ATOM    352  CD  PRO A  41     -10.594 -23.487  41.164  1.00 25.77           C  
ATOM    353  N   MET A  42     -13.708 -20.719  40.668  1.00 32.51           N  
ATOM    354  CA  MET A  42     -15.181 -20.711  40.757  1.00 36.67           C  
ATOM    355  C   MET A  42     -15.780 -19.349  40.389  1.00 38.40           C  
ATOM    356  O   MET A  42     -15.079 -18.337  40.362  1.00 34.05           O  
ATOM    357  CB  MET A  42     -15.635 -21.096  42.168  1.00 39.73           C  
ATOM    358  CG  MET A  42     -15.105 -22.463  42.615  1.00 36.68           C  
ATOM    359  SD  MET A  42     -16.138 -23.262  43.896  1.00 57.16           S  
ATOM    360  CE  MET A  42     -16.040 -22.090  45.233  1.00 49.99           C  
ATOM    361  H   MET A  42     -13.243 -20.088  41.295  1.00 99.99           H  
ATOM    362  N   GLY A  43     -17.086 -19.376  40.085  1.00 30.37           N  
ATOM    363  CA  GLY A  43     -17.868 -18.188  39.681  1.00 33.05           C  
ATOM    364  C   GLY A  43     -17.220 -17.447  38.496  1.00 34.49           C  
ATOM    365  O   GLY A  43     -17.013 -18.080  37.459  1.00 30.76           O  
ATOM    366  H   GLY A  43     -17.653 -20.203  40.168  1.00 99.99           H  
ATOM    367  N   PRO A  44     -16.724 -16.216  38.710  1.00 35.11           N  
ATOM    368  CA  PRO A  44     -16.029 -15.445  37.661  1.00 31.66           C  
ATOM    369  C   PRO A  44     -14.712 -16.083  37.184  1.00 35.68           C  
ATOM    370  O   PRO A  44     -14.239 -15.766  36.098  1.00 33.51           O  
ATOM    371  CB  PRO A  44     -15.830 -14.050  38.259  1.00 31.49           C  
ATOM    372  CG  PRO A  44     -15.751 -14.309  39.762  1.00 35.04           C  
ATOM    373  CD  PRO A  44     -16.736 -15.458  39.982  1.00 31.47           C  
ATOM    374  N   ARG A  45     -14.120 -16.944  38.014  1.00 36.60           N  
ATOM    375  CA  ARG A  45     -12.873 -17.661  37.678  1.00 34.54           C  
ATOM    376  C   ARG A  45     -13.031 -18.911  36.794  1.00 32.23           C  
ATOM    377  O   ARG A  45     -12.027 -19.465  36.341  1.00 30.53           O  
ATOM    378  CB  ARG A  45     -12.060 -18.021  38.929  1.00 32.99           C  
ATOM    379  CG  ARG A  45     -11.561 -16.821  39.744  1.00 43.08           C  
ATOM    380  CD  ARG A  45     -10.824 -15.750  38.931  1.00 53.00           C  
ATOM    381  NE  ARG A  45      -9.632 -16.250  38.215  1.00 59.27           N  
ATOM    382  CZ  ARG A  45      -8.748 -15.477  37.578  1.00 65.17           C  
ATOM    383  NH1 ARG A  45      -8.870 -14.155  37.578  1.00 56.69           N  
ATOM    384  NH2 ARG A  45      -7.726 -16.009  36.923  1.00 53.00           N  
ATOM    385  H   ARG A  45     -14.490 -17.159  38.920  1.00 99.99           H  
ATOM    386  HE  ARG A  45      -9.505 -17.240  38.204  1.00 99.99           H  
ATOM    387 1HH1 ARG A  45      -8.215 -13.574  37.102  1.00 99.99           H  
ATOM    388 2HH1 ARG A  45      -9.647 -13.756  38.062  1.00 99.99           H  
ATOM    389 1HH2 ARG A  45      -7.081 -15.413  36.451  1.00 99.99           H  
ATOM    390 2HH2 ARG A  45      -7.605 -17.003  36.875  1.00 99.99           H  
ATOM    391  N   ARG A  46     -14.252 -19.435  36.654  1.00 29.33           N  
ATOM    392  CA  ARG A  46     -14.509 -20.565  35.733  1.00 27.71           C  
ATOM    393  C   ARG A  46     -13.999 -20.221  34.320  1.00 27.01           C  
ATOM    394  O   ARG A  46     -14.200 -19.107  33.856  1.00 31.91           O  
ATOM    395  CB  ARG A  46     -16.011 -20.872  35.688  1.00 28.48           C  
ATOM    396  CG  ARG A  46     -16.300 -22.058  34.760  1.00 27.46           C  
ATOM    397  CD  ARG A  46     -17.792 -22.281  34.552  1.00 26.70           C  
ATOM    398  NE  ARG A  46     -18.382 -22.995  35.694  1.00 29.15           N  
ATOM    399  CZ  ARG A  46     -19.684 -23.214  35.850  1.00 31.56           C  
ATOM    400  NH1 ARG A  46     -20.550 -22.748  34.969  1.00 30.91           N  
ATOM    401  NH2 ARG A  46     -20.155 -23.917  36.866  1.00 23.30           N  
ATOM    402  H   ARG A  46     -15.053 -19.092  37.146  1.00 99.99           H  
ATOM    403  HE  ARG A  46     -17.741 -23.290  36.403  1.00 99.99           H  
ATOM    404 1HH1 ARG A  46     -21.532 -22.891  35.109  1.00 99.99           H  
ATOM    405 2HH1 ARG A  46     -20.224 -22.208  34.195  1.00 99.99           H  
ATOM    406 1HH2 ARG A  46     -21.143 -24.028  36.951  1.00 99.99           H  
ATOM    407 2HH2 ARG A  46     -19.536 -24.257  37.575  1.00 99.99           H  
ATOM    408  N   PHE A  47     -13.309 -21.178  33.695  1.00 28.25           N  
ATOM    409  CA  PHE A  47     -12.691 -21.058  32.347  1.00 31.69           C  
ATOM    410  C   PHE A  47     -11.416 -20.197  32.298  1.00 29.70           C  
ATOM    411  O   PHE A  47     -10.741 -20.148  31.268  1.00 27.89           O  
ATOM    412  CB  PHE A  47     -13.646 -20.493  31.279  1.00 27.02           C  
ATOM    413  CG  PHE A  47     -14.991 -21.212  31.207  1.00 27.00           C  
ATOM    414  CD1 PHE A  47     -15.035 -22.582  30.995  1.00 24.51           C  
ATOM    415  CD2 PHE A  47     -16.162 -20.482  31.343  1.00 28.87           C  
ATOM    416  CE1 PHE A  47     -16.262 -23.226  30.912  1.00 27.39           C  
ATOM    417  CE2 PHE A  47     -17.392 -21.125  31.260  1.00 21.67           C  
ATOM    418  CZ  PHE A  47     -17.439 -22.498  31.047  1.00 24.31           C  
ATOM    419  H   PHE A  47     -13.154 -22.058  34.138  1.00 99.99           H  
ATOM    420  HD1 PHE A  47     -14.106 -23.140  30.892  1.00 99.99           H  
ATOM    421  HD2 PHE A  47     -16.107 -19.411  31.542  1.00 99.99           H  
ATOM    422  HE1 PHE A  47     -16.286 -24.301  30.742  1.00 99.99           H  
ATOM    423  HE2 PHE A  47     -18.310 -20.561  31.425  1.00 99.99           H  
ATOM    424  HZ  PHE A  47     -18.401 -23.010  31.071  1.00 99.99           H  
ATOM    425  N   LEU A  48     -11.029 -19.638  33.442  1.00 26.60           N  
ATOM    426  CA  LEU A  48      -9.866 -18.742  33.516  1.00 30.25           C  
ATOM    427  C   LEU A  48      -8.610 -19.480  33.989  1.00 31.08           C  
ATOM    428  O   LEU A  48      -8.727 -20.495  34.676  1.00 25.38           O  
ATOM    429  CB  LEU A  48     -10.125 -17.539  34.435  1.00 34.18           C  
ATOM    430  CG  LEU A  48     -11.155 -16.518  33.927  1.00 35.89           C  
ATOM    431  CD1 LEU A  48     -11.048 -15.260  34.788  1.00 34.69           C  
ATOM    432  CD2 LEU A  48     -10.984 -16.146  32.449  1.00 34.23           C  
ATOM    433  H   LEU A  48     -11.452 -19.851  34.326  1.00 99.99           H  
ATOM    434  N   PRO A  49      -7.417 -18.994  33.619  1.00 29.00           N  
ATOM    435  CA  PRO A  49      -6.141 -19.524  34.135  1.00 25.22           C  
ATOM    436  C   PRO A  49      -6.168 -19.582  35.673  1.00 28.57           C  
ATOM    437  O   PRO A  49      -6.830 -18.751  36.301  1.00 31.57           O  
ATOM    438  CB  PRO A  49      -5.099 -18.504  33.678  1.00 23.67           C  
ATOM    439  CG  PRO A  49      -5.663 -18.005  32.352  1.00 31.86           C  
ATOM    440  CD  PRO A  49      -7.169 -17.951  32.601  1.00 26.41           C  
ATOM    441  N   PRO A  50      -5.496 -20.568  36.276  1.00 26.46           N  
ATOM    442  CA  PRO A  50      -5.433 -20.692  37.744  1.00 25.74           C  
ATOM    443  C   PRO A  50      -4.643 -19.526  38.355  1.00 31.16           C  
ATOM    444  O   PRO A  50      -3.687 -19.030  37.762  1.00 29.04           O  
ATOM    445  CB  PRO A  50      -4.734 -22.034  37.970  1.00 25.39           C  
ATOM    446  CG  PRO A  50      -3.809 -22.166  36.760  1.00 22.68           C  
ATOM    447  CD  PRO A  50      -4.654 -21.592  35.624  1.00 23.59           C  
ATOM    448  N   GLU A  51      -5.081 -19.088  39.530  1.00 29.94           N  
ATOM    449  CA  GLU A  51      -4.336 -18.091  40.322  1.00 33.02           C  
ATOM    450  C   GLU A  51      -3.635 -18.847  41.462  1.00 30.96           C  
ATOM    451  O   GLU A  51      -4.265 -19.731  42.053  1.00 30.72           O  
ATOM    452  CB  GLU A  51      -5.280 -17.058  40.951  1.00 32.89           C  
ATOM    453  CG  GLU A  51      -6.174 -16.339  39.937  1.00 50.33           C  
ATOM    454  CD  GLU A  51      -7.203 -15.455  40.645  1.00 65.18           C  
ATOM    455  OE1 GLU A  51      -8.225 -16.025  41.091  1.00 61.78           O  
ATOM    456  OE2 GLU A  51      -6.898 -14.255  40.815  1.00 71.56           O  
ATOM    457  H   GLU A  51      -5.933 -19.404  39.944  1.00 99.99           H  
ATOM    458  N   PRO A  52      -2.388 -18.491  41.800  1.00 29.16           N  
ATOM    459  CA  PRO A  52      -1.661 -19.096  42.934  1.00 27.90           C  
ATOM    460  C   PRO A  52      -2.503 -18.990  44.213  1.00 30.01           C  
ATOM    461  O   PRO A  52      -3.228 -18.013  44.409  1.00 28.32           O  
ATOM    462  CB  PRO A  52      -0.397 -18.246  43.060  1.00 27.69           C  
ATOM    463  CG  PRO A  52      -0.121 -17.820  41.619  1.00 22.16           C  
ATOM    464  CD  PRO A  52      -1.516 -17.565  41.049  1.00 24.99           C  
ATOM    465  N   LYS A  53      -2.483 -20.054  45.012  1.00 27.89           N  
ATOM    466  CA  LYS A  53      -3.213 -20.076  46.295  1.00 30.42           C  
ATOM    467  C   LYS A  53      -2.628 -19.003  47.226  1.00 32.66           C  
ATOM    468  O   LYS A  53      -1.415 -18.920  47.413  1.00 30.34           O  
ATOM    469  CB  LYS A  53      -3.095 -21.467  46.936  1.00 26.75           C  
ATOM    470  CG  LYS A  53      -3.718 -21.600  48.333  1.00 30.16           C  
ATOM    471  CD  LYS A  53      -5.233 -21.380  48.335  1.00 31.12           C  
ATOM    472  CE  LYS A  53      -5.808 -21.619  49.730  1.00 26.92           C  
ATOM    473  NZ  LYS A  53      -7.259 -21.388  49.739  1.00 28.34           N1+
ATOM    474  H   LYS A  53      -1.861 -20.823  44.862  1.00 99.99           H  
ATOM    475  HZ1 LYS A  53      -7.616 -21.583  50.652  1.00 99.99           H  
ATOM    476  HZ2 LYS A  53      -7.432 -20.431  49.511  1.00 99.99           H  
ATOM    477  HZ3 LYS A  53      -7.701 -21.984  49.069  1.00 99.99           H  
ATOM    478  N   GLN A  54      -3.517 -18.183  47.766  0.43 31.53           N  
ATOM    479  CA  GLN A  54      -3.142 -17.162  48.757  0.43 35.29           C  
ATOM    480  C   GLN A  54      -2.758 -17.835  50.087  0.43 34.30           C  
ATOM    481  O   GLN A  54      -3.396 -18.820  50.472  0.43 33.25           O  
ATOM    482  CB  GLN A  54      -4.312 -16.207  48.975  0.43 34.67           C  
ATOM    483  CG  GLN A  54      -4.599 -15.332  47.747  0.43 35.67           C  
ATOM    484  CD  GLN A  54      -6.037 -14.792  47.718  0.43 38.48           C  
ATOM    485  OE1 GLN A  54      -6.570 -14.440  46.678  0.43 38.77           O  
ATOM    486  NE2 GLN A  54      -6.705 -14.757  48.854  0.43 33.35           N  
ATOM    487  H   GLN A  54      -4.503 -18.270  47.595  1.00 99.99           H  
ATOM    488 1HE2 GLN A  54      -7.640 -14.418  48.838  1.00 99.99           H  
ATOM    489 2HE2 GLN A  54      -6.271 -15.091  49.686  1.00 99.99           H  
ATOM    490  N   PRO A  55      -1.727 -17.314  50.767  1.00 33.15           N  
ATOM    491  CA  PRO A  55      -1.271 -17.840  52.067  1.00 34.19           C  
ATOM    492  C   PRO A  55      -2.422 -17.880  53.080  1.00 33.93           C  
ATOM    493  O   PRO A  55      -3.318 -17.035  53.062  1.00 31.90           O  
ATOM    494  CB  PRO A  55      -0.194 -16.855  52.522  1.00 30.69           C  
ATOM    495  CG  PRO A  55       0.402 -16.362  51.206  1.00 36.57           C  
ATOM    496  CD  PRO A  55      -0.814 -16.257  50.287  1.00 30.62           C  
ATOM    497  N   TRP A  56      -2.372 -18.893  53.930  1.00 30.06           N  
ATOM    498  CA  TRP A  56      -3.366 -19.126  54.989  1.00 31.65           C  
ATOM    499  C   TRP A  56      -2.682 -19.073  56.362  1.00 37.29           C  
ATOM    500  O   TRP A  56      -1.486 -19.329  56.501  1.00 29.83           O  
ATOM    501  CB  TRP A  56      -4.036 -20.490  54.763  1.00 29.54           C  
ATOM    502  CG  TRP A  56      -3.045 -21.661  54.808  1.00 30.99           C  
ATOM    503  CD1 TRP A  56      -2.650 -22.294  55.910  1.00 31.93           C  
ATOM    504  CD2 TRP A  56      -2.358 -22.212  53.738  1.00 31.44           C  
ATOM    505  NE1 TRP A  56      -1.750 -23.223  55.586  1.00 33.07           N  
ATOM    506  CE2 TRP A  56      -1.546 -23.203  54.272  1.00 30.32           C  
ATOM    507  CE3 TRP A  56      -2.352 -21.958  52.372  1.00 31.14           C  
ATOM    508  CZ2 TRP A  56      -0.725 -23.951  53.436  1.00 26.50           C  
ATOM    509  CZ3 TRP A  56      -1.561 -22.732  51.533  1.00 28.31           C  
ATOM    510  CH2 TRP A  56      -0.749 -23.730  52.065  1.00 28.66           C  
ATOM    511  H   TRP A  56      -1.604 -19.545  53.939  1.00 99.99           H  
ATOM    512  HD1 TRP A  56      -2.991 -22.066  56.920  1.00 99.99           H  
ATOM    513  HE1 TRP A  56      -1.318 -23.854  56.233  1.00 99.99           H  
ATOM    514  HE3 TRP A  56      -2.849 -21.071  51.974  1.00 99.99           H  
ATOM    515  HZ2 TRP A  56       0.050 -24.588  53.862  1.00 99.99           H  
ATOM    516  HZ3 TRP A  56      -1.580 -22.545  50.459  1.00 99.99           H  
ATOM    517  HH2 TRP A  56      -0.129 -24.343  51.412  1.00 99.99           H  
ATOM    518  N   SER A  57      -3.477 -18.747  57.371  1.00 33.45           N  
ATOM    519  CA  SER A  57      -3.023 -18.825  58.770  1.00 39.57           C  
ATOM    520  C   SER A  57      -3.529 -20.152  59.356  1.00 41.61           C  
ATOM    521  O   SER A  57      -4.426 -20.791  58.804  1.00 41.55           O  
ATOM    522  CB  SER A  57      -3.543 -17.633  59.579  1.00 41.88           C  
ATOM    523  OG  SER A  57      -4.972 -17.646  59.617  1.00 45.04           O  
ATOM    524  H   SER A  57      -4.464 -18.636  57.265  1.00 99.99           H  
ATOM    525  HG  SER A  57      -5.298 -16.866  60.150  1.00 99.99           H  
ATOM    526  N   GLY A  58      -2.934 -20.545  60.486  1.00 40.86           N  
ATOM    527  CA  GLY A  58      -3.210 -21.860  61.096  1.00 37.53           C  
ATOM    528  C   GLY A  58      -2.708 -23.025  60.225  1.00 44.22           C  
ATOM    529  O   GLY A  58      -1.875 -22.861  59.332  1.00 41.44           O  
ATOM    530  H   GLY A  58      -2.322 -19.958  61.023  1.00 99.99           H  
ATOM    531  N   VAL A  59      -3.264 -24.197  60.504  1.00 39.11           N  
ATOM    532  CA  VAL A  59      -2.756 -25.457  59.924  1.00 41.07           C  
ATOM    533  C   VAL A  59      -3.814 -26.088  59.008  1.00 40.03           C  
ATOM    534  O   VAL A  59      -4.872 -26.514  59.475  1.00 35.57           O  
ATOM    535  CB  VAL A  59      -2.365 -26.455  61.036  1.00 40.95           C  
ATOM    536  CG1 VAL A  59      -1.620 -27.663  60.459  1.00 36.13           C  
ATOM    537  CG2 VAL A  59      -1.507 -25.833  62.143  1.00 32.77           C  
ATOM    538  H   VAL A  59      -3.995 -24.299  61.177  1.00 99.99           H  
ATOM    539  N   VAL A  60      -3.462 -26.218  57.731  1.00 35.85           N  
ATOM    540  CA  VAL A  60      -4.295 -26.972  56.771  1.00 32.06           C  
ATOM    541  C   VAL A  60      -4.225 -28.470  57.109  1.00 34.95           C  
ATOM    542  O   VAL A  60      -3.154 -29.070  57.198  1.00 32.51           O  
ATOM    543  CB  VAL A  60      -3.900 -26.677  55.306  1.00 31.60           C  
ATOM    544  CG1 VAL A  60      -4.486 -27.667  54.286  1.00 29.25           C  
ATOM    545  CG2 VAL A  60      -4.408 -25.290  54.910  1.00 31.86           C  
ATOM    546  H   VAL A  60      -2.567 -25.914  57.389  1.00 99.99           H  
ATOM    547  N   ASP A  61      -5.418 -29.035  57.242  1.00 33.02           N  
ATOM    548  CA  ASP A  61      -5.605 -30.486  57.367  1.00 38.98           C  
ATOM    549  C   ASP A  61      -5.329 -31.162  56.012  1.00 41.18           C  
ATOM    550  O   ASP A  61      -6.197 -31.173  55.142  1.00 42.08           O  
ATOM    551  CB  ASP A  61      -7.040 -30.752  57.844  1.00 38.86           C  
ATOM    552  CG  ASP A  61      -7.385 -32.244  57.850  1.00 47.45           C  
ATOM    553  OD1 ASP A  61      -6.439 -33.037  58.030  1.00 52.46           O  
ATOM    554  OD2 ASP A  61      -8.579 -32.559  57.666  1.00 57.14           O  
ATOM    555  H   ASP A  61      -6.260 -28.499  57.218  1.00 99.99           H  
ATOM    556  N   ALA A  62      -4.193 -31.837  55.919  1.00 33.88           N  
ATOM    557  CA  ALA A  62      -3.804 -32.548  54.688  1.00 33.27           C  
ATOM    558  C   ALA A  62      -3.766 -34.069  54.933  1.00 29.34           C  
ATOM    559  O   ALA A  62      -2.821 -34.776  54.578  1.00 26.52           O  
ATOM    560  CB  ALA A  62      -2.469 -31.990  54.175  1.00 28.50           C  
ATOM    561  H   ALA A  62      -3.573 -31.997  56.697  1.00 99.99           H  
ATOM    562  N   THR A  63      -4.857 -34.575  55.504  1.00 29.97           N  
ATOM    563  CA  THR A  63      -4.939 -36.000  55.894  1.00 34.87           C  
ATOM    564  C   THR A  63      -5.874 -36.832  55.004  1.00 34.98           C  
ATOM    565  O   THR A  63      -5.984 -38.046  55.176  1.00 34.94           O  
ATOM    566  CB  THR A  63      -5.382 -36.162  57.356  1.00 35.26           C  
ATOM    567  OG1 THR A  63      -6.724 -35.686  57.508  1.00 32.20           O  
ATOM    568  CG2 THR A  63      -4.416 -35.477  58.331  1.00 30.47           C  
ATOM    569  H   THR A  63      -5.636 -34.015  55.795  1.00 99.99           H  
ATOM    570  HG1 THR A  63      -6.972 -35.721  58.477  1.00 99.99           H  
ATOM    571  N   THR A  64      -6.574 -36.157  54.097  1.00 32.28           N  
ATOM    572  CA  THR A  64      -7.599 -36.796  53.254  1.00 29.96           C  
ATOM    573  C   THR A  64      -7.620 -36.206  51.836  1.00 32.97           C  
ATOM    574  O   THR A  64      -7.265 -35.045  51.630  1.00 31.19           O  
ATOM    575  CB  THR A  64      -8.954 -36.678  53.976  1.00 31.00           C  
ATOM    576  OG1 THR A  64      -9.907 -37.540  53.353  1.00 46.09           O  
ATOM    577  CG2 THR A  64      -9.492 -35.242  54.085  1.00 25.37           C  
ATOM    578  H   THR A  64      -6.470 -35.171  53.961  1.00 99.99           H  
ATOM    579  HG1 THR A  64     -10.762 -37.471  53.872  1.00 99.99           H  
ATOM    580  N   PHE A  65      -8.024 -37.031  50.875  1.00 26.42           N  
ATOM    581  CA  PHE A  65      -8.181 -36.568  49.483  1.00 25.38           C  
ATOM    582  C   PHE A  65      -9.280 -35.507  49.385  1.00 26.15           C  
ATOM    583  O   PHE A  65     -10.302 -35.584  50.064  1.00 28.45           O  
ATOM    584  CB  PHE A  65      -8.533 -37.721  48.544  1.00 25.63           C  
ATOM    585  CG  PHE A  65      -7.317 -38.584  48.211  1.00 20.84           C  
ATOM    586  CD1 PHE A  65      -6.197 -38.019  47.612  1.00 20.39           C  
ATOM    587  CD2 PHE A  65      -7.359 -39.944  48.477  1.00 20.16           C  
ATOM    588  CE1 PHE A  65      -5.109 -38.818  47.288  1.00 21.43           C  
ATOM    589  CE2 PHE A  65      -6.268 -40.744  48.159  1.00 18.76           C  
ATOM    590  CZ  PHE A  65      -5.146 -40.180  47.567  1.00 22.11           C  
ATOM    591  H   PHE A  65      -8.423 -37.921  51.085  1.00 99.99           H  
ATOM    592  HD1 PHE A  65      -6.177 -36.952  47.394  1.00 99.99           H  
ATOM    593  HD2 PHE A  65      -8.263 -40.379  48.900  1.00 99.99           H  
ATOM    594  HE1 PHE A  65      -4.227 -38.366  46.836  1.00 99.99           H  
ATOM    595  HE2 PHE A  65      -6.272 -41.799  48.431  1.00 99.99           H  
ATOM    596  HZ  PHE A  65      -4.277 -40.802  47.367  1.00 99.99           H  
ATOM    597  N   GLN A  66      -8.997 -34.503  48.567  1.00 24.40           N  
ATOM    598  CA  GLN A  66      -9.964 -33.438  48.263  1.00 22.11           C  
ATOM    599  C   GLN A  66     -10.904 -33.826  47.114  1.00 26.84           C  
ATOM    600  O   GLN A  66     -10.759 -34.876  46.486  1.00 25.86           O  
ATOM    601  CB  GLN A  66      -9.191 -32.151  47.977  1.00 27.01           C  
ATOM    602  CG  GLN A  66      -9.060 -31.296  49.243  1.00 24.82           C  
ATOM    603  CD  GLN A  66     -10.342 -30.532  49.600  1.00 35.60           C  
ATOM    604  OE1 GLN A  66     -11.376 -30.595  48.946  1.00 35.85           O  
ATOM    605  NE2 GLN A  66     -10.256 -29.750  50.654  1.00 26.54           N  
ATOM    606  H   GLN A  66      -8.116 -34.422  48.106  1.00 99.99           H  
ATOM    607 1HE2 GLN A  66     -11.065 -29.229  50.911  1.00 99.99           H  
ATOM    608 2HE2 GLN A  66      -9.399 -29.676  51.157  1.00 99.99           H  
ATOM    609  N   SER A  67     -11.834 -32.922  46.825  1.00 19.94           N  
ATOM    610  CA  SER A  67     -12.885 -33.130  45.812  1.00 26.24           C  
ATOM    611  C   SER A  67     -12.325 -33.408  44.411  1.00 29.68           C  
ATOM    612  O   SER A  67     -11.251 -32.944  44.025  1.00 24.61           O  
ATOM    613  CB  SER A  67     -13.771 -31.887  45.751  1.00 27.81           C  
ATOM    614  OG  SER A  67     -14.306 -31.622  47.051  1.00 34.46           O  
ATOM    615  H   SER A  67     -11.885 -32.043  47.307  1.00 99.99           H  
ATOM    616  HG  SER A  67     -14.867 -30.796  47.031  1.00 99.99           H  
ATOM    617  N   VAL A  68     -13.082 -34.204  43.666  1.00 26.74           N  
ATOM    618  CA  VAL A  68     -12.787 -34.480  42.247  1.00 22.55           C  
ATOM    619  C   VAL A  68     -13.316 -33.297  41.416  1.00 23.76           C  
ATOM    620  O   VAL A  68     -14.430 -32.817  41.637  1.00 23.36           O  
ATOM    621  CB  VAL A  68     -13.434 -35.819  41.838  1.00 24.54           C  
ATOM    622  CG1 VAL A  68     -13.227 -36.138  40.355  1.00 22.63           C  
ATOM    623  CG2 VAL A  68     -12.861 -36.982  42.656  1.00 18.61           C  
ATOM    624  H   VAL A  68     -13.944 -34.588  44.009  1.00 99.99           H  
ATOM    625  N   CYS A  69     -12.486 -32.832  40.483  1.00 20.75           N  
ATOM    626  CA  CYS A  69     -12.907 -31.809  39.502  1.00 24.58           C  
ATOM    627  C   CYS A  69     -14.138 -32.301  38.734  1.00 26.10           C  
ATOM    628  O   CYS A  69     -14.199 -33.466  38.342  1.00 24.20           O  
ATOM    629  CB  CYS A  69     -11.780 -31.490  38.511  1.00 22.99           C  
ATOM    630  SG  CYS A  69     -10.326 -30.672  39.264  1.00 27.26           S  
ATOM    631  H   CYS A  69     -11.535 -33.129  40.420  1.00 99.99           H  
ATOM    632  N   TYR A  70     -15.105 -31.403  38.567  1.00 25.05           N  
ATOM    633  CA  TYR A  70     -16.380 -31.724  37.897  1.00 26.87           C  
ATOM    634  C   TYR A  70     -16.178 -32.413  36.543  1.00 27.98           C  
ATOM    635  O   TYR A  70     -15.439 -31.925  35.688  1.00 25.35           O  
ATOM    636  CB  TYR A  70     -17.191 -30.450  37.685  1.00 30.15           C  
ATOM    637  CG  TYR A  70     -18.470 -30.518  38.512  1.00 32.51           C  
ATOM    638  CD1 TYR A  70     -18.533 -29.866  39.733  1.00 26.53           C  
ATOM    639  CD2 TYR A  70     -19.551 -31.253  38.053  1.00 32.44           C  
ATOM    640  CE1 TYR A  70     -19.689 -29.935  40.500  1.00 29.37           C  
ATOM    641  CE2 TYR A  70     -20.703 -31.329  38.823  1.00 36.45           C  
ATOM    642  CZ  TYR A  70     -20.777 -30.662  40.038  1.00 33.93           C  
ATOM    643  OH  TYR A  70     -21.934 -30.670  40.749  1.00 52.19           O  
ATOM    644  H   TYR A  70     -15.024 -30.470  38.914  1.00 99.99           H  
ATOM    645  HD1 TYR A  70     -17.672 -29.299  40.077  1.00 99.99           H  
ATOM    646  HD2 TYR A  70     -19.482 -31.790  37.106  1.00 99.99           H  
ATOM    647  HE1 TYR A  70     -19.719 -29.468  41.485  1.00 99.99           H  
ATOM    648  HE2 TYR A  70     -21.494 -32.003  38.520  1.00 99.99           H  
ATOM    649  HH  TYR A  70     -22.584 -31.302  40.326  1.00 99.99           H  
ATOM    650  N   GLN A  71     -16.831 -33.563  36.408  1.00 27.96           N  
ATOM    651  CA  GLN A  71     -16.664 -34.433  35.228  1.00 25.32           C  
ATOM    652  C   GLN A  71     -17.829 -35.411  35.054  1.00 31.39           C  
ATOM    653  O   GLN A  71     -18.548 -35.724  36.003  1.00 24.05           O  
ATOM    654  CB  GLN A  71     -15.351 -35.222  35.341  1.00 21.80           C  
ATOM    655  CG  GLN A  71     -15.302 -36.168  36.548  1.00 20.79           C  
ATOM    656  CD  GLN A  71     -13.901 -36.741  36.749  1.00 23.12           C  
ATOM    657  OE1 GLN A  71     -13.627 -37.922  36.598  1.00 20.38           O  
ATOM    658  NE2 GLN A  71     -12.991 -35.878  37.134  1.00 22.86           N  
ATOM    659  H   GLN A  71     -17.389 -33.957  37.139  1.00 99.99           H  
ATOM    660 1HE2 GLN A  71     -12.056 -36.201  37.315  1.00 99.99           H  
ATOM    661 2HE2 GLN A  71     -13.258 -34.928  37.310  1.00 99.99           H  
ATOM    662  N   TYR A  72     -17.976 -35.855  33.810  1.00 23.07           N  
ATOM    663  CA  TYR A  72     -18.895 -36.946  33.440  1.00 21.23           C  
ATOM    664  C   TYR A  72     -18.580 -38.214  34.256  1.00 25.36           C  
ATOM    665  O   TYR A  72     -17.419 -38.532  34.501  1.00 28.13           O  
ATOM    666  CB  TYR A  72     -18.733 -37.187  31.933  1.00 26.46           C  
ATOM    667  CG  TYR A  72     -19.492 -38.419  31.435  1.00 25.78           C  
ATOM    668  CD1 TYR A  72     -20.868 -38.372  31.267  1.00 25.20           C  
ATOM    669  CD2 TYR A  72     -18.798 -39.596  31.197  1.00 22.40           C  
ATOM    670  CE1 TYR A  72     -21.553 -39.512  30.866  1.00 26.16           C  
ATOM    671  CE2 TYR A  72     -19.480 -40.736  30.791  1.00 27.90           C  
ATOM    672  CZ  TYR A  72     -20.858 -40.691  30.623  1.00 27.12           C  
ATOM    673  OH  TYR A  72     -21.540 -41.804  30.247  1.00 26.34           O  
ATOM    674  H   TYR A  72     -17.416 -35.499  33.063  1.00 99.99           H  
ATOM    675  HD1 TYR A  72     -21.406 -37.447  31.475  1.00 99.99           H  
ATOM    676  HD2 TYR A  72     -17.719 -39.624  31.351  1.00 99.99           H  
ATOM    677  HE1 TYR A  72     -22.642 -39.493  30.802  1.00 99.99           H  
ATOM    678  HE2 TYR A  72     -18.930 -41.669  30.662  1.00 99.99           H  
ATOM    679  HH  TYR A  72     -20.904 -42.539  30.029  1.00 99.99           H  
ATOM    680  N   VAL A  73     -19.638 -38.928  34.625  1.00 26.54           N  
ATOM    681  CA  VAL A  73     -19.511 -40.206  35.354  1.00 25.16           C  
ATOM    682  C   VAL A  73     -19.945 -41.321  34.395  1.00 25.01           C  
ATOM    683  O   VAL A  73     -21.081 -41.348  33.923  1.00 31.16           O  
ATOM    684  CB  VAL A  73     -20.356 -40.210  36.645  1.00 30.05           C  
ATOM    685  CG1 VAL A  73     -20.248 -41.543  37.397  1.00 26.01           C  
ATOM    686  CG2 VAL A  73     -19.934 -39.086  37.599  1.00 22.33           C  
ATOM    687  H   VAL A  73     -20.575 -38.648  34.421  1.00 99.99           H  
ATOM    688  N   ASP A  74     -19.011 -42.227  34.125  1.00 27.32           N  
ATOM    689  CA  ASP A  74     -19.250 -43.353  33.209  1.00 31.49           C  
ATOM    690  C   ASP A  74     -20.337 -44.302  33.746  1.00 29.08           C  
ATOM    691  O   ASP A  74     -20.105 -45.029  34.714  1.00 30.74           O  
ATOM    692  CB  ASP A  74     -17.932 -44.103  33.008  1.00 29.75           C  
ATOM    693  CG  ASP A  74     -17.994 -45.127  31.874  1.00 34.55           C  
ATOM    694  OD1 ASP A  74     -19.089 -45.361  31.309  1.00 32.93           O  
ATOM    695  OD2 ASP A  74     -16.930 -45.708  31.602  1.00 37.02           O  
ATOM    696  H   ASP A  74     -18.118 -42.224  34.587  1.00 99.99           H  
ATOM    697  N   THR A  75     -21.452 -44.358  33.025  1.00 32.23           N  
ATOM    698  CA  THR A  75     -22.575 -45.250  33.389  1.00 34.66           C  
ATOM    699  C   THR A  75     -22.831 -46.393  32.394  1.00 40.32           C  
ATOM    700  O   THR A  75     -23.885 -47.021  32.454  1.00 36.31           O  
ATOM    701  CB  THR A  75     -23.876 -44.450  33.556  1.00 28.12           C  
ATOM    702  OG1 THR A  75     -24.104 -43.659  32.386  1.00 33.41           O  
ATOM    703  CG2 THR A  75     -23.873 -43.600  34.829  1.00 25.24           C  
ATOM    704  H   THR A  75     -21.690 -43.675  32.328  1.00 99.99           H  
ATOM    705  HG1 THR A  75     -24.978 -43.179  32.480  1.00 99.99           H  
ATOM    706  N   LEU A  76     -21.797 -46.804  31.654  1.00 38.02           N  
ATOM    707  CA  LEU A  76     -21.943 -47.860  30.629  1.00 36.60           C  
ATOM    708  C   LEU A  76     -22.390 -49.208  31.220  1.00 41.25           C  
ATOM    709  O   LEU A  76     -23.340 -49.818  30.738  1.00 39.67           O  
ATOM    710  CB  LEU A  76     -20.647 -48.029  29.821  1.00 33.09           C  
ATOM    711  CG  LEU A  76     -20.756 -49.089  28.712  1.00 36.15           C  
ATOM    712  CD1 LEU A  76     -21.771 -48.701  27.632  1.00 26.38           C  
ATOM    713  CD2 LEU A  76     -19.386 -49.331  28.084  1.00 35.68           C  
ATOM    714  H   LEU A  76     -20.886 -46.401  31.731  1.00 99.99           H  
ATOM    715  N   TYR A  77     -21.710 -49.627  32.285  1.00 28.58           N  
ATOM    716  CA  TYR A  77     -22.053 -50.882  32.978  1.00 31.33           C  
ATOM    717  C   TYR A  77     -22.209 -50.604  34.484  1.00 33.33           C  
ATOM    718  O   TYR A  77     -21.272 -50.832  35.257  1.00 31.60           O  
ATOM    719  CB  TYR A  77     -21.016 -51.978  32.695  1.00 33.27           C  
ATOM    720  CG  TYR A  77     -20.917 -52.380  31.222  1.00 42.31           C  
ATOM    721  CD1 TYR A  77     -21.959 -53.055  30.601  1.00 40.46           C  
ATOM    722  CD2 TYR A  77     -19.737 -52.145  30.535  1.00 37.43           C  
ATOM    723  CE1 TYR A  77     -21.825 -53.486  29.285  1.00 41.00           C  
ATOM    724  CE2 TYR A  77     -19.599 -52.572  29.219  1.00 34.21           C  
ATOM    725  CZ  TYR A  77     -20.646 -53.236  28.590  1.00 41.56           C  
ATOM    726  OH  TYR A  77     -20.471 -53.712  27.326  1.00 41.25           O  
ATOM    727  H   TYR A  77     -21.053 -49.041  32.753  1.00 99.99           H  
ATOM    728  HD1 TYR A  77     -22.880 -53.243  31.152  1.00 99.99           H  
ATOM    729  HD2 TYR A  77     -18.911 -51.655  31.046  1.00 99.99           H  
ATOM    730  HE1 TYR A  77     -22.629 -54.062  28.826  1.00 99.99           H  
ATOM    731  HE2 TYR A  77     -18.650 -52.419  28.709  1.00 99.99           H  
ATOM    732  HH  TYR A  77     -19.641 -53.301  26.948  1.00 99.99           H  
ATOM    733  N   PRO A  78     -23.369 -50.077  34.905  1.00 36.04           N  
ATOM    734  CA  PRO A  78     -23.611 -49.645  36.298  1.00 34.13           C  
ATOM    735  C   PRO A  78     -23.313 -50.769  37.297  1.00 32.92           C  
ATOM    736  O   PRO A  78     -23.812 -51.883  37.152  1.00 37.25           O  
ATOM    737  CB  PRO A  78     -25.099 -49.303  36.352  1.00 30.45           C  
ATOM    738  CG  PRO A  78     -25.414 -48.868  34.924  1.00 39.15           C  
ATOM    739  CD  PRO A  78     -24.561 -49.808  34.072  1.00 35.39           C  
ATOM    740  N   GLY A  79     -22.364 -50.487  38.197  1.00 34.95           N  
ATOM    741  CA  GLY A  79     -21.982 -51.453  39.249  1.00 34.30           C  
ATOM    742  C   GLY A  79     -20.735 -52.280  38.904  1.00 35.32           C  
ATOM    743  O   GLY A  79     -20.005 -52.717  39.792  1.00 36.39           O  
ATOM    744  H   GLY A  79     -21.879 -49.603  38.249  1.00 99.99           H  
ATOM    745  N   PHE A  80     -20.472 -52.452  37.612  1.00 37.05           N  
ATOM    746  CA  PHE A  80     -19.289 -53.185  37.139  1.00 35.14           C  
ATOM    747  C   PHE A  80     -17.992 -52.512  37.619  1.00 31.41           C  
ATOM    748  O   PHE A  80     -17.709 -51.357  37.284  1.00 35.46           O  
ATOM    749  CB  PHE A  80     -19.363 -53.232  35.614  1.00 29.41           C  
ATOM    750  CG  PHE A  80     -18.248 -54.054  34.979  1.00 31.75           C  
ATOM    751  CD1 PHE A  80     -17.976 -55.338  35.431  1.00 29.32           C  
ATOM    752  CD2 PHE A  80     -17.506 -53.488  33.956  1.00 25.79           C  
ATOM    753  CE1 PHE A  80     -16.943 -56.066  34.854  1.00 30.14           C  
ATOM    754  CE2 PHE A  80     -16.481 -54.221  33.379  1.00 28.60           C  
ATOM    755  CZ  PHE A  80     -16.197 -55.505  33.828  1.00 28.60           C  
ATOM    756  H   PHE A  80     -21.069 -52.095  36.887  1.00 99.99           H  
ATOM    757  HD1 PHE A  80     -18.599 -55.779  36.209  1.00 99.99           H  
ATOM    758  HD2 PHE A  80     -17.753 -52.491  33.589  1.00 99.99           H  
ATOM    759  HE1 PHE A  80     -16.720 -57.074  35.207  1.00 99.99           H  
ATOM    760  HE2 PHE A  80     -15.922 -53.798  32.551  1.00 99.99           H  
ATOM    761  HZ  PHE A  80     -15.370 -56.064  33.387  1.00 99.99           H  
ATOM    762  N   GLU A  81     -17.154 -53.312  38.279  1.00 30.54           N  
ATOM    763  CA  GLU A  81     -15.840 -52.866  38.792  1.00 32.97           C  
ATOM    764  C   GLU A  81     -14.946 -52.271  37.688  1.00 39.81           C  
ATOM    765  O   GLU A  81     -14.290 -51.256  37.917  1.00 30.76           O  
ATOM    766  CB  GLU A  81     -15.138 -54.051  39.475  1.00 38.53           C  
ATOM    767  CG  GLU A  81     -13.674 -53.809  39.891  1.00 56.65           C  
ATOM    768  CD  GLU A  81     -13.427 -52.770  40.996  1.00 71.31           C  
ATOM    769  OE1 GLU A  81     -14.401 -52.131  41.452  1.00 67.23           O  
ATOM    770  OE2 GLU A  81     -12.243 -52.651  41.375  1.00 64.44           O  
ATOM    771  H   GLU A  81     -17.412 -54.247  38.529  1.00 99.99           H  
ATOM    772  N   GLY A  82     -15.052 -52.858  36.486  1.00 33.07           N  
ATOM    773  CA  GLY A  82     -14.218 -52.486  35.326  1.00 28.36           C  
ATOM    774  C   GLY A  82     -14.376 -51.025  34.879  1.00 27.54           C  
ATOM    775  O   GLY A  82     -13.409 -50.413  34.433  1.00 27.99           O  
ATOM    776  H   GLY A  82     -15.718 -53.586  36.276  1.00 99.99           H  
ATOM    777  N   THR A  83     -15.587 -50.497  35.043  1.00 27.68           N  
ATOM    778  CA  THR A  83     -15.894 -49.082  34.733  1.00 31.99           C  
ATOM    779  C   THR A  83     -15.852 -48.187  35.979  1.00 34.89           C  
ATOM    780  O   THR A  83     -15.351 -47.067  35.927  1.00 32.43           O  
ATOM    781  CB  THR A  83     -17.263 -48.897  34.060  1.00 30.33           C  
ATOM    782  OG1 THR A  83     -18.297 -49.541  34.812  1.00 37.88           O  
ATOM    783  CG2 THR A  83     -17.263 -49.377  32.609  1.00 30.97           C  
ATOM    784  H   THR A  83     -16.341 -51.036  35.415  1.00 99.99           H  
ATOM    785  HG1 THR A  83     -17.935 -49.982  35.633  1.00 99.99           H  
ATOM    786  N   GLU A  84     -16.235 -48.758  37.123  1.00 28.50           N  
ATOM    787  CA  GLU A  84     -16.381 -47.994  38.375  1.00 32.61           C  
ATOM    788  C   GLU A  84     -15.047 -47.561  38.989  1.00 30.40           C  
ATOM    789  O   GLU A  84     -14.960 -46.454  39.512  1.00 29.64           O  
ATOM    790  CB  GLU A  84     -17.188 -48.768  39.421  1.00 33.86           C  
ATOM    791  CG  GLU A  84     -18.660 -48.958  39.033  1.00 40.69           C  
ATOM    792  CD  GLU A  84     -19.527 -47.693  38.957  1.00 46.33           C  
ATOM    793  OE1 GLU A  84     -20.709 -47.882  38.591  1.00 46.73           O  
ATOM    794  OE2 GLU A  84     -19.019 -46.580  39.225  1.00 45.89           O  
ATOM    795  H   GLU A  84     -16.291 -49.749  37.240  1.00 99.99           H  
ATOM    796  N   MET A  85     -14.012 -48.386  38.818  1.00 30.72           N  
ATOM    797  CA  MET A  85     -12.654 -48.072  39.312  1.00 25.48           C  
ATOM    798  C   MET A  85     -12.057 -46.752  38.778  1.00 29.58           C  
ATOM    799  O   MET A  85     -11.110 -46.229  39.365  1.00 30.73           O  
ATOM    800  CB  MET A  85     -11.693 -49.243  39.062  1.00 27.96           C  
ATOM    801  CG  MET A  85     -11.446 -49.536  37.577  1.00 27.82           C  
ATOM    802  SD  MET A  85     -10.157 -50.799  37.286  1.00 33.83           S  
ATOM    803  CE  MET A  85      -8.676 -49.888  37.675  1.00 27.28           C  
ATOM    804  H   MET A  85     -14.108 -49.300  38.417  1.00 99.99           H  
ATOM    805  N   TRP A  86     -12.616 -46.248  37.677  1.00 26.62           N  
ATOM    806  CA  TRP A  86     -12.155 -45.004  37.029  1.00 25.70           C  
ATOM    807  C   TRP A  86     -13.024 -43.784  37.378  1.00 24.34           C  
ATOM    808  O   TRP A  86     -12.617 -42.647  37.147  1.00 23.76           O  
ATOM    809  CB  TRP A  86     -12.129 -45.164  35.505  1.00 24.84           C  
ATOM    810  CG  TRP A  86     -11.340 -46.397  35.056  1.00 25.07           C  
ATOM    811  CD1 TRP A  86     -11.883 -47.505  34.568  1.00 23.51           C  
ATOM    812  CD2 TRP A  86      -9.965 -46.567  35.065  1.00 25.54           C  
ATOM    813  NE1 TRP A  86     -10.916 -48.374  34.275  1.00 20.31           N  
ATOM    814  CE2 TRP A  86      -9.732 -47.838  34.558  1.00 23.69           C  
ATOM    815  CE3 TRP A  86      -8.905 -45.769  35.475  1.00 25.38           C  
ATOM    816  CZ2 TRP A  86      -8.431 -48.316  34.457  1.00 22.04           C  
ATOM    817  CZ3 TRP A  86      -7.603 -46.232  35.343  1.00 26.45           C  
ATOM    818  CH2 TRP A  86      -7.366 -47.506  34.831  1.00 25.01           C  
ATOM    819  H   TRP A  86     -13.409 -46.669  37.235  1.00 99.99           H  
ATOM    820  HD1 TRP A  86     -12.951 -47.674  34.427  1.00 99.99           H  
ATOM    821  HE1 TRP A  86     -11.074 -49.308  33.963  1.00 99.99           H  
ATOM    822  HE3 TRP A  86      -9.097 -44.842  36.018  1.00 99.99           H  
ATOM    823  HZ2 TRP A  86      -8.253 -49.374  34.262  1.00 99.99           H  
ATOM    824  HZ3 TRP A  86      -6.776 -45.594  35.656  1.00 99.99           H  
ATOM    825  HH2 TRP A  86      -6.348 -47.881  34.730  1.00 99.99           H  
ATOM    826  N   ASN A  87     -14.231 -44.046  37.877  1.00 24.25           N  
ATOM    827  CA  ASN A  87     -15.190 -42.999  38.261  1.00 22.72           C  
ATOM    828  C   ASN A  87     -14.760 -42.229  39.523  1.00 22.74           C  
ATOM    829  O   ASN A  87     -13.996 -42.766  40.331  1.00 20.93           O  
ATOM    830  CB  ASN A  87     -16.582 -43.620  38.426  1.00 22.74           C  
ATOM    831  CG  ASN A  87     -17.271 -43.846  37.076  1.00 32.22           C  
ATOM    832  OD1 ASN A  87     -16.994 -43.235  36.052  1.00 25.54           O  
ATOM    833  ND2 ASN A  87     -18.251 -44.719  37.085  1.00 29.46           N  
ATOM    834  H   ASN A  87     -14.493 -44.961  38.184  1.00 99.99           H  
ATOM    835 1HD2 ASN A  87     -18.751 -44.881  36.234  1.00 99.99           H  
ATOM    836 2HD2 ASN A  87     -18.513 -45.160  37.944  1.00 99.99           H  
ATOM    837  N   PRO A  88     -15.237 -40.983  39.686  1.00 20.33           N  
ATOM    838  CA  PRO A  88     -14.958 -40.159  40.879  1.00 21.13           C  
ATOM    839  C   PRO A  88     -15.235 -40.967  42.153  1.00 28.46           C  
ATOM    840  O   PRO A  88     -16.270 -41.620  42.269  1.00 27.39           O  
ATOM    841  CB  PRO A  88     -15.964 -39.012  40.786  1.00 20.21           C  
ATOM    842  CG  PRO A  88     -16.148 -38.816  39.284  1.00 18.46           C  
ATOM    843  CD  PRO A  88     -16.064 -40.230  38.717  1.00 20.52           C  
ATOM    844  N   ASN A  89     -14.272 -40.941  43.069  1.00 27.58           N  
ATOM    845  CA  ASN A  89     -14.423 -41.620  44.374  1.00 25.82           C  
ATOM    846  C   ASN A  89     -14.456 -40.627  45.552  1.00 26.22           C  
ATOM    847  O   ASN A  89     -14.281 -41.004  46.707  1.00 28.49           O  
ATOM    848  CB  ASN A  89     -13.322 -42.680  44.549  1.00 22.93           C  
ATOM    849  CG  ASN A  89     -11.920 -42.086  44.725  1.00 28.32           C  
ATOM    850  OD1 ASN A  89     -11.652 -40.933  44.417  1.00 30.26           O  
ATOM    851  ND2 ASN A  89     -11.015 -42.878  45.254  1.00 25.28           N  
ATOM    852  H   ASN A  89     -13.391 -40.487  42.928  1.00 99.99           H  
ATOM    853 1HD2 ASN A  89     -10.094 -42.492  45.385  1.00 99.99           H  
ATOM    854 2HD2 ASN A  89     -11.243 -43.801  45.540  1.00 99.99           H  
ATOM    855  N   ARG A  90     -14.575 -39.346  45.220  1.00 25.13           N  
ATOM    856  CA  ARG A  90     -14.859 -38.253  46.165  1.00 25.19           C  
ATOM    857  C   ARG A  90     -15.919 -37.359  45.510  1.00 25.05           C  
ATOM    858  O   ARG A  90     -16.186 -37.483  44.313  1.00 31.53           O  
ATOM    859  CB  ARG A  90     -13.596 -37.434  46.472  1.00 24.61           C  
ATOM    860  CG  ARG A  90     -12.528 -38.195  47.266  1.00 26.05           C  
ATOM    861  CD  ARG A  90     -13.012 -38.586  48.668  1.00 25.38           C  
ATOM    862  NE  ARG A  90     -11.930 -39.229  49.438  1.00 26.77           N  
ATOM    863  CZ  ARG A  90     -11.475 -40.481  49.300  1.00 33.02           C  
ATOM    864  NH1 ARG A  90     -11.993 -41.314  48.408  1.00 26.91           N  
ATOM    865  NH2 ARG A  90     -10.490 -40.933  50.063  1.00 24.76           N  
ATOM    866  H   ARG A  90     -14.576 -39.051  44.265  1.00 99.99           H  
ATOM    867  HE  ARG A  90     -11.515 -38.640  50.129  1.00 99.99           H  
ATOM    868 1HH1 ARG A  90     -11.658 -42.246  48.308  1.00 99.99           H  
ATOM    869 2HH1 ARG A  90     -12.753 -40.992  47.835  1.00 99.99           H  
ATOM    870 1HH2 ARG A  90     -10.176 -41.872  49.944  1.00 99.99           H  
ATOM    871 2HH2 ARG A  90     -10.076 -40.349  50.758  1.00 99.99           H  
ATOM    872  N   GLU A  91     -16.527 -36.482  46.303  1.00 22.20           N  
ATOM    873  CA  GLU A  91     -17.545 -35.555  45.768  1.00 29.88           C  
ATOM    874  C   GLU A  91     -16.996 -34.672  44.632  1.00 32.61           C  
ATOM    875  O   GLU A  91     -15.823 -34.294  44.623  1.00 27.35           O  
ATOM    876  CB  GLU A  91     -18.179 -34.691  46.866  1.00 33.85           C  
ATOM    877  CG  GLU A  91     -17.289 -33.582  47.449  1.00 53.36           C  
ATOM    878  CD  GLU A  91     -18.079 -32.586  48.308  1.00 72.21           C  
ATOM    879  OE1 GLU A  91     -19.113 -32.992  48.887  1.00 69.65           O  
ATOM    880  OE2 GLU A  91     -17.634 -31.418  48.359  1.00 61.11           O  
ATOM    881  H   GLU A  91     -16.355 -36.444  47.286  1.00 99.99           H  
ATOM    882  N   LEU A  92     -17.881 -34.366  43.689  1.00 30.19           N  
ATOM    883  CA  LEU A  92     -17.550 -33.458  42.576  1.00 27.87           C  
ATOM    884  C   LEU A  92     -17.598 -32.008  43.061  1.00 26.09           C  
ATOM    885  O   LEU A  92     -18.479 -31.633  43.834  1.00 32.14           O  
ATOM    886  CB  LEU A  92     -18.533 -33.592  41.406  1.00 26.29           C  
ATOM    887  CG  LEU A  92     -18.563 -34.953  40.702  1.00 27.83           C  
ATOM    888  CD1 LEU A  92     -19.517 -34.866  39.509  1.00 22.55           C  
ATOM    889  CD2 LEU A  92     -17.177 -35.384  40.217  1.00 27.36           C  
ATOM    890  H   LEU A  92     -18.841 -34.626  43.758  1.00 99.99           H  
ATOM    891  N   SER A  93     -16.607 -31.235  42.640  1.00 28.50           N  
ATOM    892  CA  SER A  93     -16.583 -29.785  42.910  1.00 27.43           C  
ATOM    893  C   SER A  93     -15.676 -29.061  41.918  1.00 24.88           C  
ATOM    894  O   SER A  93     -14.718 -29.625  41.395  1.00 25.21           O  
ATOM    895  CB  SER A  93     -16.085 -29.520  44.336  1.00 19.41           C  
ATOM    896  OG  SER A  93     -16.046 -28.118  44.623  1.00 23.57           O  
ATOM    897  H   SER A  93     -15.766 -31.623  42.242  1.00 99.99           H  
ATOM    898  HG  SER A  93     -15.767 -28.019  45.584  1.00 99.99           H  
ATOM    899  N   GLU A  94     -16.034 -27.808  41.652  1.00 22.25           N  
ATOM    900  CA  GLU A  94     -15.133 -26.905  40.908  1.00 24.77           C  
ATOM    901  C   GLU A  94     -13.959 -26.440  41.784  1.00 27.92           C  
ATOM    902  O   GLU A  94     -12.905 -26.056  41.283  1.00 28.79           O  
ATOM    903  CB  GLU A  94     -15.880 -25.707  40.329  1.00 20.54           C  
ATOM    904  CG  GLU A  94     -16.721 -26.123  39.122  1.00 27.26           C  
ATOM    905  CD  GLU A  94     -17.392 -24.889  38.531  1.00 30.30           C  
ATOM    906  OE1 GLU A  94     -16.756 -24.244  37.672  1.00 25.85           O  
ATOM    907  OE2 GLU A  94     -18.516 -24.606  38.997  1.00 26.50           O  
ATOM    908  H   GLU A  94     -16.798 -27.371  42.129  1.00 99.99           H  
ATOM    909  N   ASP A  95     -14.157 -26.501  43.102  1.00 20.63           N  
ATOM    910  CA  ASP A  95     -13.086 -26.270  44.080  1.00 24.68           C  
ATOM    911  C   ASP A  95     -12.319 -27.597  44.215  1.00 25.21           C  
ATOM    912  O   ASP A  95     -12.597 -28.407  45.097  1.00 22.07           O  
ATOM    913  CB  ASP A  95     -13.732 -25.851  45.408  1.00 21.33           C  
ATOM    914  CG  ASP A  95     -12.719 -25.506  46.504  1.00 28.16           C  
ATOM    915  OD1 ASP A  95     -11.509 -25.729  46.275  1.00 27.58           O  
ATOM    916  OD2 ASP A  95     -13.182 -25.073  47.576  1.00 35.93           O  
ATOM    917  H   ASP A  95     -14.996 -26.891  43.495  1.00 99.99           H  
ATOM    918  N   CYS A  96     -11.441 -27.824  43.246  1.00 23.66           N  
ATOM    919  CA  CYS A  96     -10.764 -29.127  43.120  1.00 22.30           C  
ATOM    920  C   CYS A  96      -9.249 -29.065  42.896  1.00 19.65           C  
ATOM    921  O   CYS A  96      -8.608 -30.108  42.765  1.00 23.97           O  
ATOM    922  CB  CYS A  96     -11.415 -29.889  41.967  1.00 20.41           C  
ATOM    923  SG  CYS A  96     -11.129 -29.127  40.326  1.00 24.70           S  
ATOM    924  H   CYS A  96     -11.305 -27.182  42.489  1.00 99.99           H  
ATOM    925  N   LEU A  97      -8.683 -27.862  42.943  1.00 22.14           N  
ATOM    926  CA  LEU A  97      -7.255 -27.688  42.627  1.00 21.12           C  
ATOM    927  C   LEU A  97      -6.362 -27.905  43.853  1.00 24.73           C  
ATOM    928  O   LEU A  97      -5.922 -26.978  44.536  1.00 23.74           O  
ATOM    929  CB  LEU A  97      -6.990 -26.350  41.920  1.00 19.83           C  
ATOM    930  CG  LEU A  97      -7.650 -26.232  40.536  1.00 26.04           C  
ATOM    931  CD1 LEU A  97      -7.199 -24.934  39.867  1.00 20.81           C  
ATOM    932  CD2 LEU A  97      -7.333 -27.416  39.615  1.00 17.53           C  
ATOM    933  H   LEU A  97      -9.135 -27.060  43.331  1.00 99.99           H  
ATOM    934  N   TYR A  98      -6.198 -29.188  44.146  1.00 22.12           N  
ATOM    935  CA  TYR A  98      -5.361 -29.667  45.255  1.00 22.08           C  
ATOM    936  C   TYR A  98      -4.389 -30.717  44.711  1.00 22.84           C  
ATOM    937  O   TYR A  98      -4.633 -31.337  43.672  1.00 22.52           O  
ATOM    938  CB  TYR A  98      -6.240 -30.281  46.350  1.00 23.83           C  
ATOM    939  CG  TYR A  98      -7.265 -29.282  46.899  1.00 26.59           C  
ATOM    940  CD1 TYR A  98      -7.009 -28.573  48.060  1.00 26.95           C  
ATOM    941  CD2 TYR A  98      -8.444 -29.063  46.204  1.00 27.25           C  
ATOM    942  CE1 TYR A  98      -7.933 -27.653  48.536  1.00 22.26           C  
ATOM    943  CE2 TYR A  98      -9.359 -28.119  46.652  1.00 24.41           C  
ATOM    944  CZ  TYR A  98      -9.101 -27.424  47.826  1.00 27.13           C  
ATOM    945  OH  TYR A  98     -10.008 -26.549  48.325  1.00 26.26           O  
ATOM    946  H   TYR A  98      -6.647 -29.916  43.623  1.00 99.99           H  
ATOM    947  HD1 TYR A  98      -6.081 -28.737  48.596  1.00 99.99           H  
ATOM    948  HD2 TYR A  98      -8.650 -29.658  45.320  1.00 99.99           H  
ATOM    949  HE1 TYR A  98      -7.775 -27.175  49.503  1.00 99.99           H  
ATOM    950  HE2 TYR A  98     -10.223 -27.883  46.033  1.00 99.99           H  
ATOM    951  HH  TYR A  98     -10.743 -26.440  47.651  1.00 99.99           H  
ATOM    952  N   LEU A  99      -3.258 -30.819  45.390  1.00 20.46           N  
ATOM    953  CA  LEU A  99      -2.226 -31.813  45.061  1.00 20.90           C  
ATOM    954  C   LEU A  99      -1.858 -32.628  46.305  1.00 23.93           C  
ATOM    955  O   LEU A  99      -2.236 -32.281  47.427  1.00 25.12           O  
ATOM    956  CB  LEU A  99      -1.017 -31.176  44.349  1.00 19.30           C  
ATOM    957  CG  LEU A  99      -0.275 -30.029  45.049  1.00 25.48           C  
ATOM    958  CD1 LEU A  99       0.589 -30.515  46.214  1.00 16.78           C  
ATOM    959  CD2 LEU A  99       0.611 -29.319  44.026  1.00 22.19           C  
ATOM    960  H   LEU A  99      -3.120 -30.340  46.262  1.00 99.99           H  
ATOM    961  N   ASN A 100      -1.209 -33.754  46.057  1.00 21.81           N  
ATOM    962  CA  ASN A 100      -0.833 -34.698  47.119  1.00 22.95           C  
ATOM    963  C   ASN A 100       0.667 -34.976  47.032  1.00 23.15           C  
ATOM    964  O   ASN A 100       1.218 -35.077  45.935  1.00 24.62           O  
ATOM    965  CB  ASN A 100      -1.580 -36.021  46.936  1.00 18.27           C  
ATOM    966  CG  ASN A 100      -3.050 -35.831  46.556  1.00 25.49           C  
ATOM    967  OD1 ASN A 100      -3.881 -35.310  47.287  1.00 26.37           O  
ATOM    968  ND2 ASN A 100      -3.332 -36.135  45.311  1.00 25.62           N  
ATOM    969  H   ASN A 100      -0.939 -34.022  45.125  1.00 99.99           H  
ATOM    970 1HD2 ASN A 100      -4.284 -36.060  45.023  1.00 99.99           H  
ATOM    971 2HD2 ASN A 100      -2.614 -36.462  44.690  1.00 99.99           H  
ATOM    972  N   VAL A 101       1.272 -35.106  48.202  1.00 24.66           N  
ATOM    973  CA  VAL A 101       2.697 -35.463  48.329  1.00 24.05           C  
ATOM    974  C   VAL A 101       2.792 -36.707  49.225  1.00 28.45           C  
ATOM    975  O   VAL A 101       2.271 -36.717  50.338  1.00 26.83           O  
ATOM    976  CB  VAL A 101       3.526 -34.306  48.931  1.00 23.98           C  
ATOM    977  CG1 VAL A 101       5.021 -34.645  48.945  1.00 20.85           C  
ATOM    978  CG2 VAL A 101       3.340 -32.983  48.180  1.00 21.09           C  
ATOM    979  H   VAL A 101       0.776 -34.976  49.069  1.00 99.99           H  
ATOM    980  N   TRP A 102       3.430 -37.738  48.690  1.00 24.56           N  
ATOM    981  CA  TRP A 102       3.837 -38.923  49.464  1.00 24.17           C  
ATOM    982  C   TRP A 102       5.363 -38.885  49.582  1.00 26.87           C  
ATOM    983  O   TRP A 102       6.055 -38.564  48.613  1.00 25.82           O  
ATOM    984  CB  TRP A 102       3.473 -40.216  48.734  1.00 21.44           C  
ATOM    985  CG  TRP A 102       1.983 -40.549  48.727  1.00 25.82           C  
ATOM    986  CD1 TRP A 102       1.373 -41.336  49.604  1.00 25.82           C  
ATOM    987  CD2 TRP A 102       1.056 -40.180  47.771  1.00 23.43           C  
ATOM    988  NE1 TRP A 102       0.095 -41.480  49.254  1.00 28.85           N  
ATOM    989  CE2 TRP A 102      -0.134 -40.788  48.140  1.00 27.92           C  
ATOM    990  CE3 TRP A 102       1.120 -39.385  46.636  1.00 26.59           C  
ATOM    991  CZ2 TRP A 102      -1.272 -40.591  47.370  1.00 25.40           C  
ATOM    992  CZ3 TRP A 102      -0.008 -39.224  45.844  1.00 22.89           C  
ATOM    993  CH2 TRP A 102      -1.207 -39.828  46.211  1.00 22.77           C  
ATOM    994  H   TRP A 102       3.741 -37.732  47.734  1.00 99.99           H  
ATOM    995  HD1 TRP A 102       1.846 -41.785  50.476  1.00 99.99           H  
ATOM    996  HE1 TRP A 102      -0.585 -41.997  49.774  1.00 99.99           H  
ATOM    997  HE3 TRP A 102       2.015 -38.798  46.425  1.00 99.99           H  
ATOM    998  HZ2 TRP A 102      -2.242 -40.847  47.787  1.00 99.99           H  
ATOM    999  HZ3 TRP A 102       0.061 -38.617  44.942  1.00 99.99           H  
ATOM   1000  HH2 TRP A 102      -2.104 -39.693  45.606  1.00 99.99           H  
ATOM   1001  N   THR A 103       5.842 -39.172  50.783  1.00 27.75           N  
ATOM   1002  CA  THR A 103       7.288 -39.202  51.066  1.00 32.55           C  
ATOM   1003  C   THR A 103       7.627 -40.351  52.037  1.00 30.46           C  
ATOM   1004  O   THR A 103       6.723 -40.820  52.740  1.00 31.90           O  
ATOM   1005  CB  THR A 103       7.729 -37.810  51.560  1.00 34.98           C  
ATOM   1006  OG1 THR A 103       9.122 -37.650  51.312  1.00 48.36           O  
ATOM   1007  CG2 THR A 103       7.437 -37.534  53.036  1.00 28.61           C  
ATOM   1008  H   THR A 103       5.240 -39.343  51.573  1.00 99.99           H  
ATOM   1009  HG1 THR A 103       9.432 -36.746  51.633  1.00 99.99           H  
ATOM   1010  N   PRO A 104       8.864 -40.870  52.028  1.00 28.45           N  
ATOM   1011  CA  PRO A 104       9.293 -41.903  52.991  1.00 28.87           C  
ATOM   1012  C   PRO A 104       9.081 -41.441  54.441  1.00 36.11           C  
ATOM   1013  O   PRO A 104       8.905 -40.255  54.721  1.00 36.58           O  
ATOM   1014  CB  PRO A 104      10.780 -42.096  52.698  1.00 33.70           C  
ATOM   1015  CG  PRO A 104      10.877 -41.823  51.199  1.00 28.71           C  
ATOM   1016  CD  PRO A 104       9.900 -40.666  50.994  1.00 27.90           C  
ATOM   1017  N   TYR A 105       8.957 -42.425  55.327  1.00 33.82           N  
ATOM   1018  CA  TYR A 105       8.847 -42.169  56.772  1.00 36.45           C  
ATOM   1019  C   TYR A 105      10.055 -42.793  57.497  1.00 42.67           C  
ATOM   1020  O   TYR A 105      10.330 -43.978  57.298  1.00 35.72           O  
ATOM   1021  CB  TYR A 105       7.533 -42.736  57.322  1.00 34.13           C  
ATOM   1022  CG  TYR A 105       7.258 -42.272  58.757  1.00 37.23           C  
ATOM   1023  CD1 TYR A 105       7.877 -42.897  59.832  1.00 39.92           C  
ATOM   1024  CD2 TYR A 105       6.337 -41.262  58.991  1.00 41.58           C  
ATOM   1025  CE1 TYR A 105       7.580 -42.506  61.131  1.00 33.33           C  
ATOM   1026  CE2 TYR A 105       6.035 -40.863  60.287  1.00 36.54           C  
ATOM   1027  CZ  TYR A 105       6.667 -41.484  61.356  1.00 40.45           C  
ATOM   1028  OH  TYR A 105       6.435 -41.067  62.626  1.00 42.50           O  
ATOM   1029  H   TYR A 105       9.017 -43.390  55.073  1.00 99.99           H  
ATOM   1030  HD1 TYR A 105       8.599 -43.692  59.649  1.00 99.99           H  
ATOM   1031  HD2 TYR A 105       5.808 -40.822  58.150  1.00 99.99           H  
ATOM   1032  HE1 TYR A 105       7.997 -43.064  61.970  1.00 99.99           H  
ATOM   1033  HE2 TYR A 105       5.237 -40.138  60.448  1.00 99.99           H  
ATOM   1034  HH  TYR A 105       5.680 -40.407  62.630  1.00 99.99           H  
ATOM   1035  N   PRO A 106      10.750 -41.986  58.312  1.00 45.43           N  
ATOM   1036  CA  PRO A 106      10.503 -40.542  58.511  1.00 45.26           C  
ATOM   1037  C   PRO A 106      10.917 -39.769  57.250  1.00 42.85           C  
ATOM   1038  O   PRO A 106      11.623 -40.318  56.404  1.00 38.81           O  
ATOM   1039  CB  PRO A 106      11.367 -40.190  59.721  1.00 40.79           C  
ATOM   1040  CG  PRO A 106      12.565 -41.125  59.593  1.00 38.96           C  
ATOM   1041  CD  PRO A 106      11.940 -42.421  59.072  1.00 39.69           C  
ATOM   1042  N   ARG A 107      10.446 -38.529  57.130  1.00 44.03           N  
ATOM   1043  CA  ARG A 107      10.759 -37.686  55.960  1.00 43.51           C  
ATOM   1044  C   ARG A 107      12.261 -37.715  55.633  1.00 38.29           C  
ATOM   1045  O   ARG A 107      13.086 -37.684  56.554  1.00 52.90           O  
ATOM   1046  CB  ARG A 107      10.368 -36.225  56.180  1.00 42.66           C  
ATOM   1047  CG  ARG A 107       8.856 -36.020  56.281  1.00 46.41           C  
ATOM   1048  CD  ARG A 107       8.438 -34.718  55.588  1.00 48.08           C  
ATOM   1049  NE  ARG A 107       9.153 -33.550  56.139  1.00 43.80           N  
ATOM   1050  CZ  ARG A 107       8.756 -32.797  57.167  1.00 44.36           C  
ATOM   1051  NH1 ARG A 107       7.639 -33.062  57.820  1.00 36.87           N  
ATOM   1052  NH2 ARG A 107       9.474 -31.759  57.568  1.00 54.45           N  
ATOM   1053  H   ARG A 107       9.936 -38.060  57.850  1.00 99.99           H  
ATOM   1054  HE  ARG A 107      10.009 -33.320  55.681  1.00 99.99           H  
ATOM   1055 1HH1 ARG A 107       7.330 -32.475  58.568  1.00 99.99           H  
ATOM   1056 2HH1 ARG A 107       7.097 -33.855  57.539  1.00 99.99           H  
ATOM   1057 1HH2 ARG A 107       9.140 -31.209  58.332  1.00 99.99           H  
ATOM   1058 2HH2 ARG A 107      10.320 -31.517  57.099  1.00 99.99           H  
ATOM   1059  N   PRO A 108      12.604 -37.837  54.345  1.00 43.44           N  
ATOM   1060  CA  PRO A 108      14.007 -37.836  53.899  1.00 46.55           C  
ATOM   1061  C   PRO A 108      14.633 -36.523  54.370  1.00 53.32           C  
ATOM   1062  O   PRO A 108      14.002 -35.468  54.314  1.00 49.91           O  
ATOM   1063  CB  PRO A 108      13.938 -37.819  52.376  1.00 42.34           C  
ATOM   1064  CG  PRO A 108      12.586 -38.446  52.054  1.00 39.04           C  
ATOM   1065  CD  PRO A 108      11.687 -37.991  53.201  1.00 39.43           C  
ATOM   1066  N   THR A 109      15.838 -36.627  54.911  1.00 58.25           N  
ATOM   1067  CA  THR A 109      16.570 -35.420  55.350  1.00 58.20           C  
ATOM   1068  C   THR A 109      17.622 -34.972  54.324  1.00 55.07           C  
ATOM   1069  O   THR A 109      18.425 -34.077  54.585  1.00 61.22           O  
ATOM   1070  CB  THR A 109      17.219 -35.628  56.725  1.00 51.78           C  
ATOM   1071  OG1 THR A 109      18.149 -36.713  56.671  1.00 52.58           O  
ATOM   1072  CG2 THR A 109      16.169 -35.872  57.815  1.00 46.11           C  
ATOM   1073  H   THR A 109      16.264 -37.496  55.162  1.00 99.99           H  
ATOM   1074  HG1 THR A 109      18.603 -36.781  57.560  1.00 99.99           H  
ATOM   1075  N   SER A 110      17.570 -35.581  53.142  1.00 51.00           N  
ATOM   1076  CA  SER A 110      18.440 -35.245  52.007  1.00 50.89           C  
ATOM   1077  C   SER A 110      17.659 -35.346  50.682  1.00 45.74           C  
ATOM   1078  O   SER A 110      16.728 -36.152  50.590  1.00 42.20           O  
ATOM   1079  CB  SER A 110      19.691 -36.134  52.012  1.00 45.77           C  
ATOM   1080  OG  SER A 110      19.343 -37.519  52.012  1.00 45.96           O  
ATOM   1081  H   SER A 110      16.951 -36.346  52.959  1.00 99.99           H  
ATOM   1082  HG  SER A 110      20.185 -38.059  52.017  1.00 99.99           H  
ATOM   1083  N   PRO A 111      18.010 -34.510  49.691  1.00 44.51           N  
ATOM   1084  CA  PRO A 111      17.305 -34.401  48.396  1.00 39.67           C  
ATOM   1085  C   PRO A 111      16.977 -35.761  47.764  1.00 45.46           C  
ATOM   1086  O   PRO A 111      17.865 -36.521  47.385  1.00 46.20           O  
ATOM   1087  CB  PRO A 111      18.277 -33.617  47.512  1.00 35.63           C  
ATOM   1088  CG  PRO A 111      18.958 -32.672  48.494  1.00 42.97           C  
ATOM   1089  CD  PRO A 111      19.126 -33.538  49.739  1.00 40.34           C  
ATOM   1090  N   THR A 112      15.680 -36.031  47.661  1.00 41.07           N  
ATOM   1091  CA  THR A 112      15.152 -37.294  47.107  1.00 39.85           C  
ATOM   1092  C   THR A 112      14.527 -37.021  45.727  1.00 39.96           C  
ATOM   1093  O   THR A 112      13.774 -36.054  45.589  1.00 32.73           O  
ATOM   1094  CB  THR A 112      14.096 -37.866  48.072  1.00 38.25           C  
ATOM   1095  OG1 THR A 112      14.684 -38.048  49.359  1.00 42.56           O  
ATOM   1096  CG2 THR A 112      13.526 -39.213  47.630  1.00 36.47           C  
ATOM   1097  H   THR A 112      14.983 -35.454  48.101  1.00 99.99           H  
ATOM   1098  HG1 THR A 112      15.617 -37.680  49.381  1.00 99.99           H  
ATOM   1099  N   PRO A 113      14.810 -37.861  44.721  1.00 42.47           N  
ATOM   1100  CA  PRO A 113      14.215 -37.740  43.373  1.00 33.41           C  
ATOM   1101  C   PRO A 113      12.680 -37.753  43.421  1.00 30.49           C  
ATOM   1102  O   PRO A 113      12.072 -38.519  44.170  1.00 29.75           O  
ATOM   1103  CB  PRO A 113      14.770 -38.934  42.591  1.00 31.72           C  
ATOM   1104  CG  PRO A 113      15.189 -39.926  43.676  1.00 40.75           C  
ATOM   1105  CD  PRO A 113      15.721 -39.020  44.782  1.00 46.30           C  
ATOM   1106  N   VAL A 114      12.084 -36.877  42.620  1.00 28.08           N  
ATOM   1107  CA  VAL A 114      10.623 -36.657  42.624  1.00 28.49           C  
ATOM   1108  C   VAL A 114       9.997 -37.256  41.353  1.00 26.63           C  
ATOM   1109  O   VAL A 114      10.411 -36.964  40.234  1.00 29.38           O  
ATOM   1110  CB  VAL A 114      10.315 -35.144  42.720  1.00 29.32           C  
ATOM   1111  CG1 VAL A 114       8.810 -34.849  42.756  1.00 20.87           C  
ATOM   1112  CG2 VAL A 114      10.958 -34.502  43.953  1.00 27.84           C  
ATOM   1113  H   VAL A 114      12.592 -36.302  41.965  1.00 99.99           H  
ATOM   1114  N   LEU A 115       8.911 -37.987  41.567  1.00 28.70           N  
ATOM   1115  CA  LEU A 115       8.007 -38.430  40.493  1.00 25.93           C  
ATOM   1116  C   LEU A 115       6.690 -37.654  40.599  1.00 26.36           C  
ATOM   1117  O   LEU A 115       6.098 -37.545  41.673  1.00 24.66           O  
ATOM   1118  CB  LEU A 115       7.720 -39.926  40.637  1.00 24.33           C  
ATOM   1119  CG  LEU A 115       8.799 -40.835  40.048  1.00 27.85           C  
ATOM   1120  CD1 LEU A 115       8.678 -42.228  40.667  1.00 32.07           C  
ATOM   1121  CD2 LEU A 115       8.615 -40.946  38.531  1.00 30.14           C  
ATOM   1122  H   LEU A 115       8.650 -38.273  42.497  1.00 99.99           H  
ATOM   1123  N   VAL A 116       6.281 -37.067  39.482  1.00 18.56           N  
ATOM   1124  CA  VAL A 116       5.002 -36.333  39.415  1.00 22.75           C  
ATOM   1125  C   VAL A 116       4.041 -37.065  38.468  1.00 22.84           C  
ATOM   1126  O   VAL A 116       4.306 -37.199  37.273  1.00 22.85           O  
ATOM   1127  CB  VAL A 116       5.200 -34.868  38.980  1.00 20.98           C  
ATOM   1128  CG1 VAL A 116       3.879 -34.097  39.048  1.00 17.02           C  
ATOM   1129  CG2 VAL A 116       6.222 -34.134  39.853  1.00 21.88           C  
ATOM   1130  H   VAL A 116       6.882 -36.983  38.677  1.00 99.99           H  
ATOM   1131  N   TRP A 117       2.927 -37.504  39.039  1.00 21.82           N  
ATOM   1132  CA  TRP A 117       1.873 -38.206  38.287  1.00 22.55           C  
ATOM   1133  C   TRP A 117       0.803 -37.244  37.750  1.00 21.27           C  
ATOM   1134  O   TRP A 117       0.200 -36.463  38.491  1.00 20.97           O  
ATOM   1135  CB  TRP A 117       1.251 -39.298  39.166  1.00 20.20           C  
ATOM   1136  CG  TRP A 117       0.097 -40.023  38.461  1.00 24.63           C  
ATOM   1137  CD1 TRP A 117      -1.192 -39.881  38.751  1.00 22.18           C  
ATOM   1138  CD2 TRP A 117       0.191 -40.935  37.423  1.00 21.67           C  
ATOM   1139  NE1 TRP A 117      -1.916 -40.663  37.949  1.00 19.48           N  
ATOM   1140  CE2 TRP A 117      -1.107 -41.321  37.124  1.00 21.48           C  
ATOM   1141  CE3 TRP A 117       1.260 -41.469  36.720  1.00 22.53           C  
ATOM   1142  CZ2 TRP A 117      -1.333 -42.253  36.118  1.00 21.31           C  
ATOM   1143  CZ3 TRP A 117       1.036 -42.373  35.691  1.00 20.30           C  
ATOM   1144  CH2 TRP A 117      -0.265 -42.763  35.392  1.00 19.23           C  
ATOM   1145  H   TRP A 117       2.734 -37.324  40.012  1.00 99.99           H  
ATOM   1146  HD1 TRP A 117      -1.588 -39.221  39.521  1.00 99.99           H  
ATOM   1147  HE1 TRP A 117      -2.912 -40.752  37.981  1.00 99.99           H  
ATOM   1148  HE3 TRP A 117       2.276 -41.270  37.053  1.00 99.99           H  
ATOM   1149  HZ2 TRP A 117      -2.316 -42.714  36.019  1.00 99.99           H  
ATOM   1150  HZ3 TRP A 117       1.885 -42.772  35.133  1.00 99.99           H  
ATOM   1151  HH2 TRP A 117      -0.449 -43.490  34.605  1.00 99.99           H  
ATOM   1152  N   ILE A 118       0.530 -37.405  36.459  1.00 20.06           N  
ATOM   1153  CA  ILE A 118      -0.587 -36.714  35.781  1.00 19.74           C  
ATOM   1154  C   ILE A 118      -1.546 -37.795  35.255  1.00 20.69           C  
ATOM   1155  O   ILE A 118      -1.215 -38.549  34.339  1.00 22.31           O  
ATOM   1156  CB  ILE A 118      -0.114 -35.790  34.636  1.00 17.47           C  
ATOM   1157  CG1 ILE A 118       0.945 -34.782  35.123  1.00 25.61           C  
ATOM   1158  CG2 ILE A 118      -1.327 -35.057  34.033  1.00 15.42           C  
ATOM   1159  CD  ILE A 118       1.598 -33.937  34.018  1.00 19.12           C  
ATOM   1160  H   ILE A 118       1.111 -37.984  35.876  1.00 99.99           H  
ATOM   1161  N   TYR A 119      -2.719 -37.890  35.876  1.00 17.61           N  
ATOM   1162  CA  TYR A 119      -3.736 -38.871  35.440  1.00 18.62           C  
ATOM   1163  C   TYR A 119      -4.264 -38.607  34.021  1.00 20.26           C  
ATOM   1164  O   TYR A 119      -4.265 -37.473  33.538  1.00 18.75           O  
ATOM   1165  CB  TYR A 119      -4.912 -38.975  36.421  1.00 18.16           C  
ATOM   1166  CG  TYR A 119      -5.655 -37.660  36.667  1.00 21.50           C  
ATOM   1167  CD1 TYR A 119      -6.561 -37.156  35.742  1.00 18.60           C  
ATOM   1168  CD2 TYR A 119      -5.455 -36.999  37.866  1.00 17.24           C  
ATOM   1169  CE1 TYR A 119      -7.263 -35.988  36.012  1.00 15.59           C  
ATOM   1170  CE2 TYR A 119      -6.145 -35.829  38.140  1.00 19.43           C  
ATOM   1171  CZ  TYR A 119      -7.046 -35.320  37.211  1.00 21.42           C  
ATOM   1172  OH  TYR A 119      -7.669 -34.147  37.477  1.00 18.69           O  
ATOM   1173  H   TYR A 119      -2.970 -37.300  36.644  1.00 99.99           H  
ATOM   1174  HD1 TYR A 119      -6.718 -37.670  34.798  1.00 99.99           H  
ATOM   1175  HD2 TYR A 119      -4.789 -37.427  38.614  1.00 99.99           H  
ATOM   1176  HE1 TYR A 119      -8.022 -35.644  35.305  1.00 99.99           H  
ATOM   1177  HE2 TYR A 119      -5.975 -35.330  39.093  1.00 99.99           H  
ATOM   1178  HH  TYR A 119      -7.485 -33.900  38.424  1.00 99.99           H  
ATOM   1179  N   GLY A 120      -4.722 -39.699  33.400  1.00 21.49           N  
ATOM   1180  CA  GLY A 120      -5.460 -39.624  32.129  1.00 19.47           C  
ATOM   1181  C   GLY A 120      -6.972 -39.597  32.381  1.00 22.29           C  
ATOM   1182  O   GLY A 120      -7.433 -39.438  33.507  1.00 21.22           O  
ATOM   1183  H   GLY A 120      -4.653 -40.630  33.775  1.00 99.99           H  
ATOM   1184  N   GLY A 121      -7.690 -39.993  31.329  1.00 21.32           N  
ATOM   1185  CA  GLY A 121      -9.165 -39.928  31.309  1.00 17.84           C  
ATOM   1186  C   GLY A 121      -9.687 -39.006  30.199  1.00 20.78           C  
ATOM   1187  O   GLY A 121     -10.592 -38.206  30.431  1.00 21.02           O  
ATOM   1188  H   GLY A 121      -7.279 -40.427  30.524  1.00 99.99           H  
ATOM   1189  N   GLY A 122      -8.948 -39.015  29.077  1.00 21.45           N  
ATOM   1190  CA  GLY A 122      -9.280 -38.289  27.838  1.00 21.75           C  
ATOM   1191  C   GLY A 122      -9.498 -36.776  27.975  1.00 19.32           C  
ATOM   1192  O   GLY A 122     -10.204 -36.211  27.150  1.00 20.07           O  
ATOM   1193  H   GLY A 122      -8.114 -39.560  28.969  1.00 99.99           H  
ATOM   1194  N   PHE A 123      -8.906 -36.147  28.995  1.00 19.52           N  
ATOM   1195  CA  PHE A 123      -9.121 -34.717  29.323  1.00 21.64           C  
ATOM   1196  C   PHE A 123     -10.564 -34.367  29.728  1.00 21.47           C  
ATOM   1197  O   PHE A 123     -10.862 -33.206  29.999  1.00 21.65           O  
ATOM   1198  CB  PHE A 123      -8.713 -33.780  28.173  1.00 19.28           C  
ATOM   1199  CG  PHE A 123      -7.224 -33.856  27.857  1.00 22.10           C  
ATOM   1200  CD1 PHE A 123      -6.326 -33.319  28.764  1.00 18.30           C  
ATOM   1201  CD2 PHE A 123      -6.779 -34.408  26.662  1.00 19.91           C  
ATOM   1202  CE1 PHE A 123      -4.968 -33.338  28.482  1.00 24.91           C  
ATOM   1203  CE2 PHE A 123      -5.416 -34.428  26.380  1.00 19.95           C  
ATOM   1204  CZ  PHE A 123      -4.512 -33.895  27.293  1.00 19.79           C  
ATOM   1205  H   PHE A 123      -8.288 -36.613  29.627  1.00 99.99           H  
ATOM   1206  HD1 PHE A 123      -6.695 -32.888  29.693  1.00 99.99           H  
ATOM   1207  HD2 PHE A 123      -7.504 -34.785  25.940  1.00 99.99           H  
ATOM   1208  HE1 PHE A 123      -4.270 -32.910  29.198  1.00 99.99           H  
ATOM   1209  HE2 PHE A 123      -5.059 -34.857  25.444  1.00 99.99           H  
ATOM   1210  HZ  PHE A 123      -3.440 -33.940  27.091  1.00 99.99           H  
ATOM   1211  N   TYR A 124     -11.404 -35.380  29.926  1.00 18.10           N  
ATOM   1212  CA  TYR A 124     -12.798 -35.172  30.365  1.00 21.68           C  
ATOM   1213  C   TYR A 124     -13.047 -35.697  31.789  1.00 22.16           C  
ATOM   1214  O   TYR A 124     -14.102 -35.443  32.365  1.00 25.93           O  
ATOM   1215  CB  TYR A 124     -13.803 -35.782  29.376  1.00 19.93           C  
ATOM   1216  CG  TYR A 124     -13.869 -37.313  29.388  1.00 18.22           C  
ATOM   1217  CD1 TYR A 124     -14.671 -37.965  30.316  1.00 21.15           C  
ATOM   1218  CD2 TYR A 124     -13.100 -38.044  28.497  1.00 21.37           C  
ATOM   1219  CE1 TYR A 124     -14.686 -39.353  30.372  1.00 18.91           C  
ATOM   1220  CE2 TYR A 124     -13.119 -39.433  28.543  1.00 20.86           C  
ATOM   1221  CZ  TYR A 124     -13.915 -40.084  29.478  1.00 20.72           C  
ATOM   1222  OH  TYR A 124     -13.967 -41.441  29.505  1.00 25.00           O  
ATOM   1223  H   TYR A 124     -11.134 -36.335  29.794  1.00 99.99           H  
ATOM   1224  HD1 TYR A 124     -15.260 -37.382  31.024  1.00 99.99           H  
ATOM   1225  HD2 TYR A 124     -12.494 -37.520  27.758  1.00 99.99           H  
ATOM   1226  HE1 TYR A 124     -15.191 -39.853  31.200  1.00 99.99           H  
ATOM   1227  HE2 TYR A 124     -12.471 -39.993  27.870  1.00 99.99           H  
ATOM   1228  HH  TYR A 124     -13.359 -41.810  28.807  1.00 99.99           H  
ATOM   1229  N   SER A 125     -12.124 -36.524  32.275  1.00 19.62           N  
ATOM   1230  CA  SER A 125     -12.257 -37.187  33.585  1.00 21.00           C  
ATOM   1231  C   SER A 125     -10.897 -37.493  34.225  1.00 19.97           C  
ATOM   1232  O   SER A 125      -9.849 -37.313  33.601  1.00 22.76           O  
ATOM   1233  CB  SER A 125     -13.042 -38.493  33.400  1.00 20.59           C  
ATOM   1234  OG  SER A 125     -12.304 -39.400  32.572  1.00 19.56           O  
ATOM   1235  H   SER A 125     -11.332 -36.818  31.739  1.00 99.99           H  
ATOM   1236  HG  SER A 125     -11.437 -38.975  32.305  1.00 99.99           H  
ATOM   1237  N   GLY A 126     -10.994 -38.070  35.425  1.00 18.24           N  
ATOM   1238  CA  GLY A 126      -9.827 -38.531  36.191  1.00 19.93           C  
ATOM   1239  C   GLY A 126      -9.742 -37.762  37.510  1.00 20.03           C  
ATOM   1240  O   GLY A 126     -10.435 -36.771  37.731  1.00 21.13           O  
ATOM   1241  H   GLY A 126     -11.875 -38.156  35.920  1.00 99.99           H  
ATOM   1242  N   ALA A 127      -8.938 -38.307  38.409  1.00 21.21           N  
ATOM   1243  CA  ALA A 127      -8.700 -37.717  39.737  1.00 24.49           C  
ATOM   1244  C   ALA A 127      -7.437 -38.342  40.323  1.00 24.63           C  
ATOM   1245  O   ALA A 127      -7.118 -39.497  40.039  1.00 23.57           O  
ATOM   1246  CB  ALA A 127      -9.874 -38.015  40.675  1.00 20.04           C  
ATOM   1247  H   ALA A 127      -8.430 -39.148  38.228  1.00 99.99           H  
ATOM   1248  N   SER A 128      -6.736 -37.559  41.130  1.00 23.24           N  
ATOM   1249  CA  SER A 128      -5.533 -38.037  41.838  1.00 20.64           C  
ATOM   1250  C   SER A 128      -5.875 -38.990  42.995  1.00 24.81           C  
ATOM   1251  O   SER A 128      -5.022 -39.759  43.431  1.00 21.61           O  
ATOM   1252  CB  SER A 128      -4.693 -36.864  42.349  1.00 25.61           C  
ATOM   1253  OG  SER A 128      -5.409 -36.109  43.333  1.00 28.47           O  
ATOM   1254  H   SER A 128      -7.025 -36.624  41.379  1.00 99.99           H  
ATOM   1255  HG  SER A 128      -4.903 -35.260  43.513  1.00 99.99           H  
ATOM   1256  N   SER A 129      -7.136 -38.963  43.425  1.00 20.56           N  
ATOM   1257  CA  SER A 129      -7.643 -39.770  44.550  1.00 23.61           C  
ATOM   1258  C   SER A 129      -8.012 -41.221  44.218  1.00 26.44           C  
ATOM   1259  O   SER A 129      -8.321 -41.997  45.123  1.00 24.53           O  
ATOM   1260  CB  SER A 129      -8.853 -39.080  45.180  1.00 21.54           C  
ATOM   1261  OG  SER A 129      -9.823 -38.739  44.188  1.00 22.74           O  
ATOM   1262  H   SER A 129      -7.840 -38.387  43.007  1.00 99.99           H  
ATOM   1263  HG  SER A 129     -10.653 -38.462  44.682  1.00 99.99           H  
ATOM   1264  N   LEU A 130      -7.918 -41.601  42.943  1.00 24.76           N  
ATOM   1265  CA  LEU A 130      -8.282 -42.966  42.520  1.00 24.77           C  
ATOM   1266  C   LEU A 130      -7.363 -43.996  43.186  1.00 25.28           C  
ATOM   1267  O   LEU A 130      -6.153 -43.797  43.288  1.00 25.31           O  
ATOM   1268  CB  LEU A 130      -8.261 -43.122  40.990  1.00 22.42           C  
ATOM   1269  CG  LEU A 130      -9.242 -42.211  40.229  1.00 28.16           C  
ATOM   1270  CD1 LEU A 130      -9.303 -42.639  38.761  1.00 19.46           C  
ATOM   1271  CD2 LEU A 130     -10.655 -42.197  40.826  1.00 24.15           C  
ATOM   1272  H   LEU A 130      -7.480 -41.033  42.249  1.00 99.99           H  
ATOM   1273  N   ASP A 131      -7.956 -45.132  43.546  1.00 20.78           N  
ATOM   1274  CA  ASP A 131      -7.234 -46.236  44.218  1.00 24.01           C  
ATOM   1275  C   ASP A 131      -6.000 -46.715  43.445  1.00 25.55           C  
ATOM   1276  O   ASP A 131      -4.932 -46.912  44.019  1.00 26.37           O  
ATOM   1277  CB  ASP A 131      -8.162 -47.437  44.411  1.00 22.32           C  
ATOM   1278  CG  ASP A 131      -9.078 -47.333  45.632  1.00 32.16           C  
ATOM   1279  OD1 ASP A 131      -9.254 -46.208  46.151  1.00 27.06           O  
ATOM   1280  OD2 ASP A 131      -9.654 -48.390  45.959  1.00 37.49           O  
ATOM   1281  H   ASP A 131      -8.939 -45.264  43.419  1.00 99.99           H  
ATOM   1282  N   VAL A 132      -6.161 -46.790  42.127  1.00 23.20           N  
ATOM   1283  CA  VAL A 132      -5.088 -47.236  41.221  1.00 23.96           C  
ATOM   1284  C   VAL A 132      -3.867 -46.289  41.176  1.00 22.91           C  
ATOM   1285  O   VAL A 132      -2.797 -46.700  40.731  1.00 23.80           O  
ATOM   1286  CB  VAL A 132      -5.703 -47.572  39.849  1.00 27.08           C  
ATOM   1287  CG1 VAL A 132      -6.175 -46.346  39.060  1.00 26.96           C  
ATOM   1288  CG2 VAL A 132      -4.773 -48.453  39.017  1.00 30.55           C  
ATOM   1289  H   VAL A 132      -7.029 -46.570  41.683  1.00 99.99           H  
ATOM   1290  N   TYR A 133      -4.032 -45.057  41.662  1.00 21.79           N  
ATOM   1291  CA  TYR A 133      -2.940 -44.061  41.689  1.00 24.06           C  
ATOM   1292  C   TYR A 133      -2.337 -43.842  43.085  1.00 26.48           C  
ATOM   1293  O   TYR A 133      -1.603 -42.878  43.304  1.00 22.34           O  
ATOM   1294  CB  TYR A 133      -3.439 -42.706  41.169  1.00 16.41           C  
ATOM   1295  CG  TYR A 133      -4.078 -42.727  39.780  1.00 25.76           C  
ATOM   1296  CD1 TYR A 133      -3.738 -43.683  38.831  1.00 18.04           C  
ATOM   1297  CD2 TYR A 133      -5.052 -41.785  39.499  1.00 19.49           C  
ATOM   1298  CE1 TYR A 133      -4.385 -43.699  37.604  1.00 22.10           C  
ATOM   1299  CE2 TYR A 133      -5.705 -41.800  38.272  1.00 19.55           C  
ATOM   1300  CZ  TYR A 133      -5.360 -42.753  37.324  1.00 24.09           C  
ATOM   1301  OH  TYR A 133      -5.925 -42.735  36.089  1.00 17.97           O  
ATOM   1302  H   TYR A 133      -4.896 -44.736  42.059  1.00 99.99           H  
ATOM   1303  HD1 TYR A 133      -2.992 -44.442  39.064  1.00 99.99           H  
ATOM   1304  HD2 TYR A 133      -5.297 -41.033  40.249  1.00 99.99           H  
ATOM   1305  HE1 TYR A 133      -4.188 -44.514  36.910  1.00 99.99           H  
ATOM   1306  HE2 TYR A 133      -6.551 -41.130  38.117  1.00 99.99           H  
ATOM   1307  HH  TYR A 133      -6.638 -42.034  36.064  1.00 99.99           H  
ATOM   1308  N   ASP A 134      -2.601 -44.766  44.011  1.00 23.28           N  
ATOM   1309  CA  ASP A 134      -2.058 -44.676  45.377  1.00 23.73           C  
ATOM   1310  C   ASP A 134      -0.518 -44.703  45.341  1.00 23.54           C  
ATOM   1311  O   ASP A 134       0.081 -45.742  45.068  1.00 21.34           O  
ATOM   1312  CB  ASP A 134      -2.601 -45.838  46.215  1.00 25.23           C  
ATOM   1313  CG  ASP A 134      -2.298 -45.704  47.711  1.00 33.25           C  
ATOM   1314  OD1 ASP A 134      -1.465 -44.846  48.094  1.00 30.91           O  
ATOM   1315  OD2 ASP A 134      -2.879 -46.512  48.457  1.00 35.15           O  
ATOM   1316  H   ASP A 134      -3.195 -45.552  43.832  1.00 99.99           H  
ATOM   1317  N   GLY A 135       0.072 -43.599  45.816  1.00 22.67           N  
ATOM   1318  CA  GLY A 135       1.533 -43.398  45.775  1.00 26.18           C  
ATOM   1319  C   GLY A 135       2.324 -44.158  46.853  1.00 31.25           C  
ATOM   1320  O   GLY A 135       3.542 -44.290  46.736  1.00 29.18           O  
ATOM   1321  H   GLY A 135      -0.417 -42.843  46.269  1.00 99.99           H  
ATOM   1322  N   ARG A 136       1.636 -44.703  47.859  1.00 26.26           N  
ATOM   1323  CA  ARG A 136       2.319 -45.276  49.039  1.00 28.24           C  
ATOM   1324  C   ARG A 136       3.355 -46.382  48.746  1.00 28.73           C  
ATOM   1325  O   ARG A 136       4.408 -46.417  49.380  1.00 29.29           O  
ATOM   1326  CB  ARG A 136       1.314 -45.748  50.097  1.00 27.22           C  
ATOM   1327  CG  ARG A 136       0.713 -47.130  49.805  1.00 27.24           C  
ATOM   1328  CD  ARG A 136      -0.199 -47.591  50.928  1.00 29.02           C  
ATOM   1329  NE  ARG A 136      -1.382 -46.724  50.903  1.00 24.65           N  
ATOM   1330  CZ  ARG A 136      -2.258 -46.575  51.886  1.00 33.82           C  
ATOM   1331  NH1 ARG A 136      -2.081 -47.187  53.045  1.00 25.93           N  
ATOM   1332  NH2 ARG A 136      -3.331 -45.823  51.701  1.00 25.70           N  
ATOM   1333  H   ARG A 136       0.637 -44.655  47.916  1.00 99.99           H  
ATOM   1334  HE  ARG A 136      -1.516 -46.208  50.061  1.00 99.99           H  
ATOM   1335 1HH1 ARG A 136      -2.733 -47.091  53.789  1.00 99.99           H  
ATOM   1336 2HH1 ARG A 136      -1.249 -47.741  53.161  1.00 99.99           H  
ATOM   1337 1HH2 ARG A 136      -3.988 -45.721  52.442  1.00 99.99           H  
ATOM   1338 2HH2 ARG A 136      -3.483 -45.378  50.821  1.00 99.99           H  
ATOM   1339  N   PHE A 137       3.054 -47.262  47.786  1.00 25.48           N  
ATOM   1340  CA  PHE A 137       3.921 -48.424  47.493  1.00 22.79           C  
ATOM   1341  C   PHE A 137       5.220 -48.059  46.764  1.00 30.12           C  
ATOM   1342  O   PHE A 137       6.281 -48.565  47.123  1.00 26.81           O  
ATOM   1343  CB  PHE A 137       3.185 -49.506  46.697  1.00 24.61           C  
ATOM   1344  CG  PHE A 137       1.878 -49.933  47.364  1.00 28.63           C  
ATOM   1345  CD1 PHE A 137       0.683 -49.450  46.850  1.00 22.95           C  
ATOM   1346  CD2 PHE A 137       1.880 -50.747  48.489  1.00 29.02           C  
ATOM   1347  CE1 PHE A 137      -0.519 -49.790  47.457  1.00 29.01           C  
ATOM   1348  CE2 PHE A 137       0.677 -51.081  49.101  1.00 27.77           C  
ATOM   1349  CZ  PHE A 137      -0.522 -50.602  48.585  1.00 23.62           C  
ATOM   1350  H   PHE A 137       2.175 -47.257  47.309  1.00 99.99           H  
ATOM   1351  HD1 PHE A 137       0.701 -48.802  45.973  1.00 99.99           H  
ATOM   1352  HD2 PHE A 137       2.828 -51.099  48.898  1.00 99.99           H  
ATOM   1353  HE1 PHE A 137      -1.456 -49.423  47.038  1.00 99.99           H  
ATOM   1354  HE2 PHE A 137       0.675 -51.686  50.007  1.00 99.99           H  
ATOM   1355  HZ  PHE A 137      -1.457 -50.807  49.110  1.00 99.99           H  
ATOM   1356  N   LEU A 138       5.131 -47.097  45.845  1.00 29.14           N  
ATOM   1357  CA  LEU A 138       6.297 -46.609  45.080  1.00 27.70           C  
ATOM   1358  C   LEU A 138       7.280 -45.852  45.977  1.00 24.34           C  
ATOM   1359  O   LEU A 138       8.485 -46.090  45.948  1.00 23.16           O  
ATOM   1360  CB  LEU A 138       5.843 -45.655  43.973  1.00 22.29           C  
ATOM   1361  CG  LEU A 138       5.896 -46.260  42.568  1.00 28.58           C  
ATOM   1362  CD1 LEU A 138       5.152 -45.328  41.611  1.00 30.97           C  
ATOM   1363  CD2 LEU A 138       7.343 -46.423  42.086  1.00 26.56           C  
ATOM   1364  H   LEU A 138       4.293 -46.570  45.711  1.00 99.99           H  
ATOM   1365  N   VAL A 139       6.705 -45.061  46.877  1.00 21.58           N  
ATOM   1366  CA  VAL A 139       7.491 -44.242  47.811  1.00 25.63           C  
ATOM   1367  C   VAL A 139       8.239 -45.149  48.797  1.00 28.74           C  
ATOM   1368  O   VAL A 139       9.449 -45.012  48.948  1.00 29.24           O  
ATOM   1369  CB  VAL A 139       6.558 -43.235  48.493  1.00 32.22           C  
ATOM   1370  CG1 VAL A 139       7.252 -42.508  49.635  1.00 28.29           C  
ATOM   1371  CG2 VAL A 139       6.133 -42.172  47.484  1.00 27.28           C  
ATOM   1372  H   VAL A 139       5.715 -45.028  47.019  1.00 99.99           H  
ATOM   1373  N   GLN A 140       7.524 -46.112  49.376  1.00 31.83           N  
ATOM   1374  CA  GLN A 140       8.145 -47.070  50.306  1.00 29.83           C  
ATOM   1375  C   GLN A 140       9.233 -47.910  49.614  1.00 29.82           C  
ATOM   1376  O   GLN A 140      10.391 -47.865  50.023  1.00 32.02           O  
ATOM   1377  CB  GLN A 140       7.067 -47.959  50.938  1.00 30.02           C  
ATOM   1378  CG  GLN A 140       7.573 -48.683  52.194  1.00 29.43           C  
ATOM   1379  CD  GLN A 140       8.535 -49.837  51.890  1.00 33.84           C  
ATOM   1380  OE1 GLN A 140       8.308 -50.669  51.024  1.00 33.49           O  
ATOM   1381  NE2 GLN A 140       9.582 -49.938  52.675  1.00 30.37           N  
ATOM   1382  H   GLN A 140       6.525 -46.157  49.312  1.00 99.99           H  
ATOM   1383 1HE2 GLN A 140      10.210 -50.696  52.522  1.00 99.99           H  
ATOM   1384 2HE2 GLN A 140       9.717 -49.308  53.434  1.00 99.99           H  
ATOM   1385  N   ALA A 141       8.873 -48.546  48.501  1.00 29.27           N  
ATOM   1386  CA  ALA A 141       9.764 -49.507  47.824  1.00 30.81           C  
ATOM   1387  C   ALA A 141      10.987 -48.892  47.133  1.00 30.50           C  
ATOM   1388  O   ALA A 141      12.052 -49.503  47.079  1.00 30.33           O  
ATOM   1389  CB  ALA A 141       8.970 -50.329  46.810  1.00 29.65           C  
ATOM   1390  H   ALA A 141       7.963 -48.446  48.088  1.00 99.99           H  
ATOM   1391  N   GLU A 142      10.819 -47.681  46.617  1.00 26.21           N  
ATOM   1392  CA  GLU A 142      11.844 -47.064  45.761  1.00 25.36           C  
ATOM   1393  C   GLU A 142      12.437 -45.777  46.336  1.00 28.97           C  
ATOM   1394  O   GLU A 142      13.339 -45.197  45.741  1.00 24.98           O  
ATOM   1395  CB  GLU A 142      11.285 -46.858  44.351  1.00 25.20           C  
ATOM   1396  CG  GLU A 142      11.098 -48.195  43.620  1.00 27.04           C  
ATOM   1397  CD  GLU A 142      12.389 -49.016  43.504  1.00 31.40           C  
ATOM   1398  OE1 GLU A 142      13.474 -48.417  43.333  1.00 32.05           O  
ATOM   1399  OE2 GLU A 142      12.251 -50.257  43.524  1.00 32.37           O  
ATOM   1400  H   GLU A 142      10.079 -47.067  46.898  1.00 99.99           H  
ATOM   1401  N   ARG A 143      11.885 -45.341  47.468  1.00 31.35           N  
ATOM   1402  CA  ARG A 143      12.366 -44.178  48.234  1.00 31.83           C  
ATOM   1403  C   ARG A 143      12.480 -42.906  47.384  1.00 29.37           C  
ATOM   1404  O   ARG A 143      13.532 -42.284  47.252  1.00 35.35           O  
ATOM   1405  CB  ARG A 143      13.661 -44.517  48.978  1.00 28.58           C  
ATOM   1406  CG  ARG A 143      13.407 -45.577  50.050  1.00 35.03           C  
ATOM   1407  CD  ARG A 143      14.612 -45.714  50.983  1.00 38.75           C  
ATOM   1408  NE  ARG A 143      14.751 -44.513  51.833  1.00 46.42           N  
ATOM   1409  CZ  ARG A 143      14.061 -44.247  52.948  1.00 45.47           C  
ATOM   1410  NH1 ARG A 143      13.138 -45.085  53.404  1.00 32.13           N  
ATOM   1411  NH2 ARG A 143      14.289 -43.134  53.632  1.00 46.82           N  
ATOM   1412  H   ARG A 143      11.103 -45.790  47.900  1.00 99.99           H  
ATOM   1413  HE  ARG A 143      15.406 -43.838  51.499  1.00 99.99           H  
ATOM   1414 1HH1 ARG A 143      12.632 -44.889  54.240  1.00 99.99           H  
ATOM   1415 2HH1 ARG A 143      12.955 -45.912  52.874  1.00 99.99           H  
ATOM   1416 1HH2 ARG A 143      13.771 -42.952  54.465  1.00 99.99           H  
ATOM   1417 2HH2 ARG A 143      14.963 -42.473  53.309  1.00 99.99           H  
ATOM   1418  N   THR A 144      11.370 -42.621  46.722  1.00 32.41           N  
ATOM   1419  CA  THR A 144      11.173 -41.384  45.950  1.00 30.30           C  
ATOM   1420  C   THR A 144      10.153 -40.521  46.697  1.00 27.99           C  
ATOM   1421  O   THR A 144       9.490 -40.964  47.636  1.00 27.84           O  
ATOM   1422  CB  THR A 144      10.593 -41.703  44.566  1.00 35.21           C  
ATOM   1423  OG1 THR A 144       9.421 -42.516  44.715  1.00 38.23           O  
ATOM   1424  CG2 THR A 144      11.627 -42.351  43.640  1.00 33.98           C  
ATOM   1425  H   THR A 144      10.571 -43.221  46.709  1.00 99.99           H  
ATOM   1426  HG1 THR A 144       9.040 -42.702  43.812  1.00 99.99           H  
ATOM   1427  N   VAL A 145      10.093 -39.261  46.297  1.00 23.22           N  
ATOM   1428  CA  VAL A 145       8.920 -38.427  46.612  1.00 29.04           C  
ATOM   1429  C   VAL A 145       7.972 -38.498  45.402  1.00 32.40           C  
ATOM   1430  O   VAL A 145       8.394 -38.371  44.253  1.00 26.72           O  
ATOM   1431  CB  VAL A 145       9.366 -36.996  46.961  1.00 27.45           C  
ATOM   1432  CG1 VAL A 145       8.183 -36.037  47.138  1.00 28.13           C  
ATOM   1433  CG2 VAL A 145      10.167 -37.000  48.267  1.00 31.38           C  
ATOM   1434  H   VAL A 145      10.851 -38.810  45.819  1.00 99.99           H  
ATOM   1435  N   LEU A 146       6.690 -38.690  45.694  1.00 26.51           N  
ATOM   1436  CA  LEU A 146       5.643 -38.778  44.659  1.00 26.15           C  
ATOM   1437  C   LEU A 146       4.654 -37.631  44.878  1.00 26.71           C  
ATOM   1438  O   LEU A 146       4.122 -37.456  45.974  1.00 29.11           O  
ATOM   1439  CB  LEU A 146       4.945 -40.145  44.775  1.00 26.19           C  
ATOM   1440  CG  LEU A 146       3.995 -40.630  43.661  1.00 32.46           C  
ATOM   1441  CD1 LEU A 146       2.658 -39.891  43.602  1.00 31.30           C  
ATOM   1442  CD2 LEU A 146       4.667 -40.586  42.293  1.00 28.97           C  
ATOM   1443  H   LEU A 146       6.369 -38.714  46.645  1.00 99.99           H  
ATOM   1444  N   VAL A 147       4.417 -36.892  43.804  1.00 25.66           N  
ATOM   1445  CA  VAL A 147       3.431 -35.796  43.794  1.00 24.44           C  
ATOM   1446  C   VAL A 147       2.408 -36.098  42.692  1.00 23.48           C  
ATOM   1447  O   VAL A 147       2.759 -36.570  41.613  1.00 22.06           O  
ATOM   1448  CB  VAL A 147       4.106 -34.434  43.526  1.00 23.14           C  
ATOM   1449  CG1 VAL A 147       3.097 -33.280  43.584  1.00 18.11           C  
ATOM   1450  CG2 VAL A 147       5.237 -34.142  44.517  1.00 22.93           C  
ATOM   1451  H   VAL A 147       4.910 -37.037  42.937  1.00 99.99           H  
ATOM   1452  N   SER A 148       1.139 -35.920  43.024  1.00 22.93           N  
ATOM   1453  CA  SER A 148       0.072 -35.920  42.006  1.00 25.29           C  
ATOM   1454  C   SER A 148      -0.874 -34.741  42.243  1.00 24.52           C  
ATOM   1455  O   SER A 148      -1.147 -34.388  43.389  1.00 21.58           O  
ATOM   1456  CB  SER A 148      -0.698 -37.244  42.028  1.00 19.94           C  
ATOM   1457  OG  SER A 148      -1.424 -37.412  43.253  1.00 22.02           O  
ATOM   1458  H   SER A 148       0.843 -35.827  43.978  1.00 99.99           H  
ATOM   1459  HG  SER A 148      -1.839 -38.325  43.234  1.00 99.99           H  
ATOM   1460  N   MET A 149      -1.421 -34.198  41.163  1.00 18.38           N  
ATOM   1461  CA  MET A 149      -2.355 -33.061  41.271  1.00 23.28           C  
ATOM   1462  C   MET A 149      -3.684 -33.388  40.585  1.00 25.41           C  
ATOM   1463  O   MET A 149      -3.749 -34.240  39.696  1.00 20.70           O  
ATOM   1464  CB  MET A 149      -1.753 -31.767  40.689  1.00 20.59           C  
ATOM   1465  CG  MET A 149      -1.866 -31.579  39.166  1.00 19.86           C  
ATOM   1466  SD  MET A 149      -1.052 -32.878  38.168  1.00 23.30           S  
ATOM   1467  CE  MET A 149       0.644 -32.435  38.465  1.00 17.15           C  
ATOM   1468  H   MET A 149      -1.353 -34.617  40.257  1.00 99.99           H  
ATOM   1469  N   ASN A 150      -4.731 -32.726  41.052  1.00 20.00           N  
ATOM   1470  CA  ASN A 150      -5.957 -32.586  40.248  1.00 23.24           C  
ATOM   1471  C   ASN A 150      -5.843 -31.373  39.320  1.00 24.90           C  
ATOM   1472  O   ASN A 150      -5.277 -30.344  39.686  1.00 26.11           O  
ATOM   1473  CB  ASN A 150      -7.181 -32.437  41.152  1.00 20.18           C  
ATOM   1474  CG  ASN A 150      -7.690 -33.780  41.681  1.00 28.81           C  
ATOM   1475  OD1 ASN A 150      -7.128 -34.841  41.463  1.00 25.52           O  
ATOM   1476  ND2 ASN A 150      -8.875 -33.766  42.244  1.00 27.97           N  
ATOM   1477  H   ASN A 150      -4.733 -32.280  41.954  1.00 99.99           H  
ATOM   1478 1HD2 ASN A 150      -9.234 -34.619  42.615  1.00 99.99           H  
ATOM   1479 2HD2 ASN A 150      -9.351 -32.906  42.423  1.00 99.99           H  
ATOM   1480  N   TYR A 151      -6.348 -31.540  38.105  1.00 20.20           N  
ATOM   1481  CA  TYR A 151      -6.430 -30.440  37.134  1.00 19.93           C  
ATOM   1482  C   TYR A 151      -7.819 -30.473  36.493  1.00 19.16           C  
ATOM   1483  O   TYR A 151      -8.448 -31.526  36.399  1.00 20.88           O  
ATOM   1484  CB  TYR A 151      -5.311 -30.548  36.088  1.00 20.27           C  
ATOM   1485  CG  TYR A 151      -5.380 -31.814  35.232  1.00 17.59           C  
ATOM   1486  CD1 TYR A 151      -4.738 -32.972  35.648  1.00 16.30           C  
ATOM   1487  CD2 TYR A 151      -6.104 -31.798  34.050  1.00 19.29           C  
ATOM   1488  CE1 TYR A 151      -4.824 -34.125  34.876  1.00 18.96           C  
ATOM   1489  CE2 TYR A 151      -6.192 -32.948  33.277  1.00 18.48           C  
ATOM   1490  CZ  TYR A 151      -5.545 -34.108  33.688  1.00 20.22           C  
ATOM   1491  OH  TYR A 151      -5.605 -35.210  32.895  1.00 18.68           O  
ATOM   1492  H   TYR A 151      -6.806 -32.376  37.789  1.00 99.99           H  
ATOM   1493  HD1 TYR A 151      -4.184 -32.971  36.587  1.00 99.99           H  
ATOM   1494  HD2 TYR A 151      -6.629 -30.891  33.752  1.00 99.99           H  
ATOM   1495  HE1 TYR A 151      -4.413 -35.057  35.267  1.00 99.99           H  
ATOM   1496  HE2 TYR A 151      -6.847 -32.959  32.405  1.00 99.99           H  
ATOM   1497  HH  TYR A 151      -5.087 -35.971  33.317  1.00 99.99           H  
ATOM   1498  N   ARG A 152      -8.317 -29.297  36.143  1.00 19.03           N  
ATOM   1499  CA  ARG A 152      -9.644 -29.178  35.514  1.00 21.54           C  
ATOM   1500  C   ARG A 152      -9.739 -29.946  34.190  1.00 24.15           C  
ATOM   1501  O   ARG A 152      -8.843 -29.912  33.349  1.00 22.83           O  
ATOM   1502  CB  ARG A 152      -9.982 -27.710  35.285  1.00 23.82           C  
ATOM   1503  CG  ARG A 152     -10.373 -27.013  36.585  1.00 19.56           C  
ATOM   1504  CD  ARG A 152     -10.564 -25.521  36.331  1.00 22.58           C  
ATOM   1505  NE  ARG A 152      -9.259 -24.852  36.183  1.00 22.21           N  
ATOM   1506  CZ  ARG A 152      -9.082 -23.564  35.895  1.00 23.75           C  
ATOM   1507  NH1 ARG A 152     -10.119 -22.769  35.689  1.00 24.78           N  
ATOM   1508  NH2 ARG A 152      -7.869 -23.036  35.827  1.00 20.31           N  
ATOM   1509  H   ARG A 152      -7.822 -28.436  36.275  1.00 99.99           H  
ATOM   1510  HE  ARG A 152      -8.454 -25.429  36.312  1.00 99.99           H  
ATOM   1511 1HH1 ARG A 152      -9.970 -21.802  35.475  1.00 99.99           H  
ATOM   1512 2HH1 ARG A 152     -11.035 -23.158  35.740  1.00 99.99           H  
ATOM   1513 1HH2 ARG A 152      -7.784 -22.064  35.605  1.00 99.99           H  
ATOM   1514 2HH2 ARG A 152      -7.053 -23.592  35.995  1.00 99.99           H  
ATOM   1515  N   VAL A 153     -10.845 -30.666  34.077  1.00 22.48           N  
ATOM   1516  CA  VAL A 153     -11.166 -31.480  32.889  1.00 20.45           C  
ATOM   1517  C   VAL A 153     -12.476 -31.012  32.236  1.00 24.96           C  
ATOM   1518  O   VAL A 153     -13.148 -30.104  32.736  1.00 21.71           O  
ATOM   1519  CB  VAL A 153     -11.204 -32.983  33.232  1.00 25.37           C  
ATOM   1520  CG1 VAL A 153      -9.807 -33.508  33.576  1.00 19.61           C  
ATOM   1521  CG2 VAL A 153     -12.193 -33.310  34.358  1.00 17.61           C  
ATOM   1522  H   VAL A 153     -11.507 -30.746  34.820  1.00 99.99           H  
ATOM   1523  N   GLY A 154     -12.760 -31.591  31.064  1.00 22.57           N  
ATOM   1524  CA  GLY A 154     -13.945 -31.242  30.255  1.00 20.33           C  
ATOM   1525  C   GLY A 154     -13.940 -29.743  29.921  1.00 25.35           C  
ATOM   1526  O   GLY A 154     -12.895 -29.089  29.937  1.00 24.22           O  
ATOM   1527  H   GLY A 154     -12.145 -32.272  30.625  1.00 99.99           H  
ATOM   1528  N   ALA A 155     -15.143 -29.177  29.853  1.00 23.33           N  
ATOM   1529  CA  ALA A 155     -15.320 -27.742  29.546  1.00 25.46           C  
ATOM   1530  C   ALA A 155     -14.615 -26.813  30.551  1.00 27.25           C  
ATOM   1531  O   ALA A 155     -13.952 -25.861  30.146  1.00 25.72           O  
ATOM   1532  CB  ALA A 155     -16.808 -27.395  29.479  1.00 26.57           C  
ATOM   1533  H   ALA A 155     -15.985 -29.683  30.034  1.00 99.99           H  
ATOM   1534  N   PHE A 156     -14.554 -27.248  31.808  1.00 25.39           N  
ATOM   1535  CA  PHE A 156     -13.947 -26.457  32.898  1.00 23.14           C  
ATOM   1536  C   PHE A 156     -12.437 -26.246  32.713  1.00 24.00           C  
ATOM   1537  O   PHE A 156     -11.919 -25.191  33.069  1.00 27.09           O  
ATOM   1538  CB  PHE A 156     -14.204 -27.117  34.254  1.00 21.78           C  
ATOM   1539  CG  PHE A 156     -15.694 -27.392  34.453  1.00 24.35           C  
ATOM   1540  CD1 PHE A 156     -16.171 -28.669  34.200  1.00 22.82           C  
ATOM   1541  CD2 PHE A 156     -16.554 -26.363  34.810  1.00 20.78           C  
ATOM   1542  CE1 PHE A 156     -17.529 -28.925  34.320  1.00 23.46           C  
ATOM   1543  CE2 PHE A 156     -17.914 -26.621  34.939  1.00 24.75           C  
ATOM   1544  CZ  PHE A 156     -18.390 -27.903  34.682  1.00 24.97           C  
ATOM   1545  H   PHE A 156     -14.861 -28.162  32.077  1.00 99.99           H  
ATOM   1546  HD1 PHE A 156     -15.483 -29.463  33.908  1.00 99.99           H  
ATOM   1547  HD2 PHE A 156     -16.172 -25.347  34.917  1.00 99.99           H  
ATOM   1548  HE1 PHE A 156     -17.904 -29.940  34.203  1.00 99.99           H  
ATOM   1549  HE2 PHE A 156     -18.582 -25.848  35.322  1.00 99.99           H  
ATOM   1550  HZ  PHE A 156     -19.451 -28.114  34.759  1.00 99.99           H  
ATOM   1551  N   GLY A 157     -11.777 -27.258  32.132  1.00 22.51           N  
ATOM   1552  CA  GLY A 157     -10.334 -27.192  31.842  1.00 20.74           C  
ATOM   1553  C   GLY A 157      -9.966 -26.772  30.415  1.00 24.31           C  
ATOM   1554  O   GLY A 157      -8.856 -26.280  30.194  1.00 27.21           O  
ATOM   1555  H   GLY A 157     -12.193 -28.156  31.930  1.00 99.99           H  
ATOM   1556  N   PHE A 158     -10.857 -27.046  29.463  1.00 23.08           N  
ATOM   1557  CA  PHE A 158     -10.494 -26.960  28.036  1.00 23.82           C  
ATOM   1558  C   PHE A 158     -11.507 -26.351  27.056  1.00 26.67           C  
ATOM   1559  O   PHE A 158     -11.236 -26.330  25.854  1.00 25.88           O  
ATOM   1560  CB  PHE A 158     -10.076 -28.350  27.546  1.00 24.72           C  
ATOM   1561  CG  PHE A 158      -8.883 -28.904  28.324  1.00 23.29           C  
ATOM   1562  CD1 PHE A 158      -9.101 -29.801  29.361  1.00 23.35           C  
ATOM   1563  CD2 PHE A 158      -7.607 -28.429  28.062  1.00 25.46           C  
ATOM   1564  CE1 PHE A 158      -8.033 -30.235  30.135  1.00 19.80           C  
ATOM   1565  CE2 PHE A 158      -6.537 -28.859  28.839  1.00 27.06           C  
ATOM   1566  CZ  PHE A 158      -6.750 -29.762  29.874  1.00 21.72           C  
ATOM   1567  H   PHE A 158     -11.767 -27.416  29.663  1.00 99.99           H  
ATOM   1568  HD1 PHE A 158     -10.117 -30.129  29.585  1.00 99.99           H  
ATOM   1569  HD2 PHE A 158      -7.462 -27.696  27.268  1.00 99.99           H  
ATOM   1570  HE1 PHE A 158      -8.209 -30.954  30.937  1.00 99.99           H  
ATOM   1571  HE2 PHE A 158      -5.534 -28.490  28.628  1.00 99.99           H  
ATOM   1572  HZ  PHE A 158      -5.915 -30.077  30.502  1.00 99.99           H  
ATOM   1573  N   LEU A 159     -12.596 -25.764  27.555  1.00 27.43           N  
ATOM   1574  CA  LEU A 159     -13.501 -25.003  26.671  1.00 24.70           C  
ATOM   1575  C   LEU A 159     -12.727 -23.761  26.211  1.00 30.82           C  
ATOM   1576  O   LEU A 159     -12.099 -23.068  27.013  1.00 32.86           O  
ATOM   1577  CB  LEU A 159     -14.808 -24.622  27.381  1.00 24.52           C  
ATOM   1578  CG  LEU A 159     -15.777 -23.846  26.479  1.00 30.30           C  
ATOM   1579  CD1 LEU A 159     -17.211 -24.309  26.721  1.00 24.74           C  
ATOM   1580  CD2 LEU A 159     -15.691 -22.343  26.761  1.00 27.05           C  
ATOM   1581  H   LEU A 159     -12.755 -25.632  28.536  1.00 99.99           H  
ATOM   1582  N   ALA A 160     -12.736 -23.551  24.903  1.00 30.16           N  
ATOM   1583  CA  ALA A 160     -11.930 -22.482  24.300  1.00 32.03           C  
ATOM   1584  C   ALA A 160     -12.736 -21.697  23.270  1.00 35.94           C  
ATOM   1585  O   ALA A 160     -13.393 -22.271  22.404  1.00 26.91           O  
ATOM   1586  CB  ALA A 160     -10.687 -23.078  23.633  1.00 23.68           C  
ATOM   1587  H   ALA A 160     -13.387 -23.996  24.287  1.00 99.99           H  
ATOM   1588  N   LEU A 161     -12.718 -20.386  23.461  1.00 29.61           N  
ATOM   1589  CA  LEU A 161     -13.090 -19.433  22.404  1.00 33.91           C  
ATOM   1590  C   LEU A 161     -11.795 -18.707  22.013  1.00 37.16           C  
ATOM   1591  O   LEU A 161     -11.416 -17.725  22.654  1.00 40.25           O  
ATOM   1592  CB  LEU A 161     -14.168 -18.458  22.886  1.00 30.90           C  
ATOM   1593  CG  LEU A 161     -15.520 -19.145  23.081  1.00 36.25           C  
ATOM   1594  CD1 LEU A 161     -16.408 -18.239  23.926  1.00 38.39           C  
ATOM   1595  CD2 LEU A 161     -16.205 -19.411  21.737  1.00 25.71           C  
ATOM   1596  H   LEU A 161     -12.414 -19.976  24.328  1.00 99.99           H  
ATOM   1597  N   PRO A 162     -11.049 -19.277  21.057  1.00 39.19           N  
ATOM   1598  CA  PRO A 162      -9.682 -18.830  20.716  1.00 42.68           C  
ATOM   1599  C   PRO A 162      -9.648 -17.330  20.410  1.00 41.58           C  
ATOM   1600  O   PRO A 162     -10.512 -16.820  19.698  1.00 40.96           O  
ATOM   1601  CB  PRO A 162      -9.320 -19.625  19.464  1.00 38.81           C  
ATOM   1602  CG  PRO A 162     -10.126 -20.911  19.628  1.00 38.57           C  
ATOM   1603  CD  PRO A 162     -11.448 -20.417  20.207  1.00 31.70           C  
ATOM   1604  N   GLY A 163      -8.724 -16.648  21.095  1.00 42.18           N  
ATOM   1605  CA  GLY A 163      -8.584 -15.185  20.969  1.00 40.57           C  
ATOM   1606  C   GLY A 163      -9.236 -14.436  22.141  1.00 44.92           C  
ATOM   1607  O   GLY A 163      -8.779 -13.357  22.512  1.00 42.80           O  
ATOM   1608  H   GLY A 163      -8.089 -17.055  21.763  1.00 99.99           H  
ATOM   1609  N   SER A 164     -10.280 -15.028  22.726  1.00 42.86           N  
ATOM   1610  CA  SER A 164     -11.008 -14.399  23.844  1.00 41.59           C  
ATOM   1611  C   SER A 164     -10.153 -14.437  25.116  1.00 42.81           C  
ATOM   1612  O   SER A 164      -9.377 -15.364  25.349  1.00 45.41           O  
ATOM   1613  CB  SER A 164     -12.367 -15.069  24.105  1.00 43.22           C  
ATOM   1614  OG  SER A 164     -12.284 -16.169  25.022  1.00 47.27           O  
ATOM   1615  H   SER A 164     -10.516 -15.990  22.567  1.00 99.99           H  
ATOM   1616  HG  SER A 164     -13.146 -16.675  25.021  1.00 99.99           H  
ATOM   1617  N   ARG A 165     -10.471 -13.504  26.000  1.00 47.50           N  
ATOM   1618  CA  ARG A 165      -9.815 -13.441  27.316  1.00 46.18           C  
ATOM   1619  C   ARG A 165     -10.599 -14.246  28.359  1.00 41.15           C  
ATOM   1620  O   ARG A 165     -10.026 -14.802  29.290  1.00 49.63           O  
ATOM   1621  CB  ARG A 165      -9.687 -11.991  27.774  1.00 53.87           C  
ATOM   1622  CG  ARG A 165      -8.808 -11.181  26.816  1.00 66.29           C  
ATOM   1623  CD  ARG A 165      -8.292  -9.915  27.494  1.00 83.14           C  
ATOM   1624  NE  ARG A 165      -7.478 -10.303  28.661  1.00102.11           N  
ATOM   1625  CZ  ARG A 165      -6.820  -9.473  29.469  1.00102.00           C  
ATOM   1626  NH1 ARG A 165      -6.835  -8.165  29.256  1.00101.62           N  
ATOM   1627  NH2 ARG A 165      -6.153  -9.942  30.515  1.00 92.70           N  
ATOM   1628  H   ARG A 165     -11.208 -12.849  25.848  1.00 99.99           H  
ATOM   1629  HE  ARG A 165      -7.454 -11.282  28.855  1.00 99.99           H  
ATOM   1630 1HH1 ARG A 165      -6.344  -7.541  29.857  1.00 99.99           H  
ATOM   1631 2HH1 ARG A 165      -7.343  -7.825  28.467  1.00 99.99           H  
ATOM   1632 1HH2 ARG A 165      -5.667  -9.306  31.110  1.00 99.99           H  
ATOM   1633 2HH2 ARG A 165      -6.131 -10.921  30.707  1.00 99.99           H  
ATOM   1634  N   GLU A 166     -11.910 -14.327  28.142  1.00 45.29           N  
ATOM   1635  CA  GLU A 166     -12.841 -14.993  29.070  1.00 43.35           C  
ATOM   1636  C   GLU A 166     -12.756 -16.530  29.053  1.00 42.67           C  
ATOM   1637  O   GLU A 166     -13.131 -17.161  30.035  1.00 44.50           O  
ATOM   1638  CB  GLU A 166     -14.286 -14.527  28.850  1.00 42.48           C  
ATOM   1639  CG  GLU A 166     -14.498 -13.015  29.024  1.00 45.32           C  
ATOM   1640  CD  GLU A 166     -14.275 -12.184  27.751  1.00 58.15           C  
ATOM   1641  OE1 GLU A 166     -13.897 -12.767  26.703  1.00 51.95           O  
ATOM   1642  OE2 GLU A 166     -14.454 -10.954  27.856  1.00 60.65           O  
ATOM   1643  H   GLU A 166     -12.327 -13.958  27.312  1.00 99.99           H  
ATOM   1644  N   ALA A 167     -12.362 -17.111  27.915  1.00 36.54           N  
ATOM   1645  CA  ALA A 167     -12.154 -18.569  27.798  1.00 37.49           C  
ATOM   1646  C   ALA A 167     -11.021 -18.869  26.793  1.00 35.29           C  
ATOM   1647  O   ALA A 167     -11.277 -19.294  25.660  1.00 37.34           O  
ATOM   1648  CB  ALA A 167     -13.473 -19.263  27.430  1.00 36.06           C  
ATOM   1649  H   ALA A 167     -12.080 -16.584  27.111  1.00 99.99           H  
ATOM   1650  N   PRO A 168      -9.765 -18.643  27.214  1.00 31.87           N  
ATOM   1651  CA  PRO A 168      -8.584 -18.760  26.336  1.00 30.40           C  
ATOM   1652  C   PRO A 168      -8.226 -20.203  25.936  1.00 32.99           C  
ATOM   1653  O   PRO A 168      -7.445 -20.411  25.008  1.00 33.75           O  
ATOM   1654  CB  PRO A 168      -7.462 -18.087  27.127  1.00 28.22           C  
ATOM   1655  CG  PRO A 168      -7.817 -18.405  28.580  1.00 29.58           C  
ATOM   1656  CD  PRO A 168      -9.346 -18.329  28.599  1.00 28.38           C  
ATOM   1657  N   GLY A 169      -8.774 -21.171  26.688  1.00 34.49           N  
ATOM   1658  CA  GLY A 169      -8.482 -22.602  26.499  1.00 28.77           C  
ATOM   1659  C   GLY A 169      -7.195 -23.002  27.228  1.00 29.61           C  
ATOM   1660  O   GLY A 169      -6.468 -22.167  27.765  1.00 26.14           O  
ATOM   1661  H   GLY A 169      -9.373 -20.992  27.476  1.00 99.99           H  
ATOM   1662  N   ASN A 170      -7.019 -24.316  27.342  1.00 23.30           N  
ATOM   1663  CA  ASN A 170      -5.826 -24.949  27.952  1.00 23.17           C  
ATOM   1664  C   ASN A 170      -5.609 -24.639  29.446  1.00 20.20           C  
ATOM   1665  O   ASN A 170      -4.564 -24.994  29.996  1.00 19.47           O  
ATOM   1666  CB  ASN A 170      -4.548 -24.563  27.183  1.00 23.14           C  
ATOM   1667  CG  ASN A 170      -4.561 -25.017  25.723  1.00 28.93           C  
ATOM   1668  OD1 ASN A 170      -5.189 -25.992  25.344  1.00 29.42           O  
ATOM   1669  ND2 ASN A 170      -3.884 -24.280  24.870  1.00 26.40           N  
ATOM   1670  H   ASN A 170      -7.690 -24.958  26.970  1.00 99.99           H  
ATOM   1671 1HD2 ASN A 170      -3.878 -24.577  23.912  1.00 99.99           H  
ATOM   1672 2HD2 ASN A 170      -3.423 -23.458  25.185  1.00 99.99           H  
ATOM   1673  N   VAL A 171      -6.657 -24.229  30.158  1.00 23.36           N  
ATOM   1674  CA  VAL A 171      -6.495 -23.845  31.580  1.00 25.34           C  
ATOM   1675  C   VAL A 171      -6.212 -25.049  32.497  1.00 24.82           C  
ATOM   1676  O   VAL A 171      -5.435 -24.935  33.443  1.00 22.81           O  
ATOM   1677  CB  VAL A 171      -7.602 -22.922  32.123  1.00 26.79           C  
ATOM   1678  CG1 VAL A 171      -7.604 -21.600  31.353  1.00 20.81           C  
ATOM   1679  CG2 VAL A 171      -8.997 -23.552  32.104  1.00 22.54           C  
ATOM   1680  H   VAL A 171      -7.603 -24.306  29.839  1.00 99.99           H  
ATOM   1681  N   GLY A 172      -6.720 -26.227  32.101  1.00 24.47           N  
ATOM   1682  CA  GLY A 172      -6.379 -27.519  32.737  1.00 21.32           C  
ATOM   1683  C   GLY A 172      -4.879 -27.853  32.633  1.00 22.42           C  
ATOM   1684  O   GLY A 172      -4.267 -28.266  33.617  1.00 25.51           O  
ATOM   1685  H   GLY A 172      -7.449 -26.306  31.400  1.00 99.99           H  
ATOM   1686  N   LEU A 173      -4.282 -27.509  31.489  1.00 21.66           N  
ATOM   1687  CA  LEU A 173      -2.821 -27.612  31.284  1.00 20.92           C  
ATOM   1688  C   LEU A 173      -2.046 -26.622  32.165  1.00 21.56           C  
ATOM   1689  O   LEU A 173      -1.065 -26.990  32.808  1.00 20.64           O  
ATOM   1690  CB  LEU A 173      -2.427 -27.379  29.821  1.00 22.08           C  
ATOM   1691  CG  LEU A 173      -2.644 -28.585  28.902  1.00 21.24           C  
ATOM   1692  CD1 LEU A 173      -2.323 -28.163  27.467  1.00 16.67           C  
ATOM   1693  CD2 LEU A 173      -1.751 -29.767  29.298  1.00 19.26           C  
ATOM   1694  H   LEU A 173      -4.775 -27.043  30.754  1.00 99.99           H  
ATOM   1695  N   LEU A 174      -2.608 -25.424  32.328  1.00 18.37           N  
ATOM   1696  CA  LEU A 174      -2.040 -24.407  33.233  1.00 23.66           C  
ATOM   1697  C   LEU A 174      -2.188 -24.790  34.712  1.00 20.11           C  
ATOM   1698  O   LEU A 174      -1.269 -24.560  35.495  1.00 22.41           O  
ATOM   1699  CB  LEU A 174      -2.623 -23.015  32.970  1.00 19.19           C  
ATOM   1700  CG  LEU A 174      -2.306 -22.443  31.582  1.00 30.59           C  
ATOM   1701  CD1 LEU A 174      -2.990 -21.083  31.436  1.00 23.97           C  
ATOM   1702  CD2 LEU A 174      -0.799 -22.289  31.344  1.00 26.40           C  
ATOM   1703  H   LEU A 174      -3.467 -25.170  31.879  1.00 99.99           H  
ATOM   1704  N   ASP A 175      -3.234 -25.553  35.035  1.00 24.57           N  
ATOM   1705  CA  ASP A 175      -3.399 -26.134  36.385  1.00 19.23           C  
ATOM   1706  C   ASP A 175      -2.238 -27.082  36.709  1.00 26.36           C  
ATOM   1707  O   ASP A 175      -1.627 -26.966  37.768  1.00 25.22           O  
ATOM   1708  CB  ASP A 175      -4.702 -26.918  36.537  1.00 18.11           C  
ATOM   1709  CG  ASP A 175      -5.964 -26.070  36.411  1.00 24.05           C  
ATOM   1710  OD1 ASP A 175      -5.871 -24.842  36.609  1.00 22.04           O  
ATOM   1711  OD2 ASP A 175      -7.024 -26.700  36.213  1.00 23.53           O  
ATOM   1712  H   ASP A 175      -3.957 -25.759  34.370  1.00 99.99           H  
ATOM   1713  N   GLN A 176      -1.832 -27.847  35.696  1.00 21.63           N  
ATOM   1714  CA  GLN A 176      -0.685 -28.767  35.807  1.00 21.59           C  
ATOM   1715  C   GLN A 176       0.646 -28.012  35.934  1.00 23.98           C  
ATOM   1716  O   GLN A 176       1.433 -28.307  36.830  1.00 25.19           O  
ATOM   1717  CB  GLN A 176      -0.603 -29.679  34.585  1.00 25.77           C  
ATOM   1718  CG  GLN A 176      -1.750 -30.685  34.491  1.00 20.49           C  
ATOM   1719  CD  GLN A 176      -1.745 -31.408  33.141  1.00 23.90           C  
ATOM   1720  OE1 GLN A 176      -0.791 -31.471  32.389  1.00 21.15           O  
ATOM   1721  NE2 GLN A 176      -2.859 -31.999  32.787  1.00 20.77           N  
ATOM   1722  H   GLN A 176      -2.230 -27.782  34.778  1.00 99.99           H  
ATOM   1723 1HE2 GLN A 176      -2.837 -32.396  31.879  1.00 99.99           H  
ATOM   1724 2HE2 GLN A 176      -3.655 -32.017  33.383  1.00 99.99           H  
ATOM   1725  N   ARG A 177       0.793 -26.930  35.166  1.00 21.47           N  
ATOM   1726  CA  ARG A 177       2.015 -26.105  35.202  1.00 22.37           C  
ATOM   1727  C   ARG A 177       2.172 -25.414  36.565  1.00 24.90           C  
ATOM   1728  O   ARG A 177       3.250 -25.459  37.154  1.00 23.90           O  
ATOM   1729  CB  ARG A 177       2.004 -25.059  34.087  1.00 24.55           C  
ATOM   1730  CG  ARG A 177       3.269 -24.195  34.163  1.00 28.12           C  
ATOM   1731  CD  ARG A 177       3.288 -23.107  33.105  1.00 25.82           C  
ATOM   1732  NE  ARG A 177       3.435 -23.736  31.785  1.00 31.94           N  
ATOM   1733  CZ  ARG A 177       3.223 -23.122  30.629  1.00 32.92           C  
ATOM   1734  NH1 ARG A 177       2.817 -21.862  30.594  1.00 28.06           N  
ATOM   1735  NH2 ARG A 177       3.458 -23.750  29.494  1.00 26.36           N  
ATOM   1736  H   ARG A 177       0.058 -26.585  34.578  1.00 99.99           H  
ATOM   1737  HE  ARG A 177       3.747 -24.690  31.782  1.00 99.99           H  
ATOM   1738 1HH1 ARG A 177       2.669 -21.384  29.733  1.00 99.99           H  
ATOM   1739 2HH1 ARG A 177       2.677 -21.402  31.469  1.00 99.99           H  
ATOM   1740 1HH2 ARG A 177       3.325 -23.265  28.633  1.00 99.99           H  
ATOM   1741 2HH2 ARG A 177       3.806 -24.687  29.502  1.00 99.99           H  
ATOM   1742  N   LEU A 178       1.059 -24.907  37.089  1.00 21.03           N  
ATOM   1743  CA  LEU A 178       1.050 -24.251  38.405  1.00 24.07           C  
ATOM   1744  C   LEU A 178       1.439 -25.246  39.506  1.00 23.99           C  
ATOM   1745  O   LEU A 178       2.303 -24.938  40.321  1.00 26.85           O  
ATOM   1746  CB  LEU A 178      -0.309 -23.599  38.685  1.00 22.34           C  
ATOM   1747  CG  LEU A 178      -0.392 -22.933  40.069  1.00 26.94           C  
ATOM   1748  CD1 LEU A 178       0.615 -21.792  40.245  1.00 22.05           C  
ATOM   1749  CD2 LEU A 178      -1.806 -22.411  40.300  1.00 22.20           C  
ATOM   1750  H   LEU A 178       0.164 -24.993  36.643  1.00 99.99           H  
ATOM   1751  N   ALA A 179       0.984 -26.492  39.370  1.00 22.50           N  
ATOM   1752  CA  ALA A 179       1.372 -27.564  40.305  1.00 24.01           C  
ATOM   1753  C   ALA A 179       2.863 -27.920  40.186  1.00 22.18           C  
ATOM   1754  O   ALA A 179       3.543 -28.057  41.201  1.00 24.04           O  
ATOM   1755  CB  ALA A 179       0.507 -28.801  40.081  1.00 21.42           C  
ATOM   1756  H   ALA A 179       0.425 -26.783  38.591  1.00 99.99           H  
ATOM   1757  N   LEU A 180       3.398 -27.873  38.966  1.00 23.96           N  
ATOM   1758  CA  LEU A 180       4.838 -28.101  38.724  1.00 24.42           C  
ATOM   1759  C   LEU A 180       5.711 -26.969  39.285  1.00 26.59           C  
ATOM   1760  O   LEU A 180       6.713 -27.229  39.953  1.00 28.51           O  
ATOM   1761  CB  LEU A 180       5.133 -28.326  37.237  1.00 24.29           C  
ATOM   1762  CG  LEU A 180       4.489 -29.586  36.644  1.00 23.58           C  
ATOM   1763  CD1 LEU A 180       4.875 -29.709  35.169  1.00 23.58           C  
ATOM   1764  CD2 LEU A 180       4.899 -30.846  37.410  1.00 24.75           C  
ATOM   1765  H   LEU A 180       2.861 -27.636  38.152  1.00 99.99           H  
ATOM   1766  N   GLN A 181       5.201 -25.742  39.187  1.00 24.40           N  
ATOM   1767  CA  GLN A 181       5.813 -24.563  39.837  1.00 30.04           C  
ATOM   1768  C   GLN A 181       5.728 -24.652  41.368  1.00 30.06           C  
ATOM   1769  O   GLN A 181       6.710 -24.377  42.058  1.00 29.04           O  
ATOM   1770  CB  GLN A 181       5.140 -23.269  39.385  1.00 25.71           C  
ATOM   1771  CG  GLN A 181       5.403 -22.967  37.908  1.00 30.87           C  
ATOM   1772  CD  GLN A 181       4.488 -21.864  37.370  1.00 35.16           C  
ATOM   1773  OE1 GLN A 181       3.470 -21.490  37.935  1.00 36.01           O  
ATOM   1774  NE2 GLN A 181       4.833 -21.346  36.213  1.00 35.85           N  
ATOM   1775  H   GLN A 181       4.374 -25.551  38.647  1.00 99.99           H  
ATOM   1776 1HE2 GLN A 181       4.239 -20.636  35.848  1.00 99.99           H  
ATOM   1777 2HE2 GLN A 181       5.646 -21.662  35.733  1.00 99.99           H  
ATOM   1778  N   TRP A 182       4.621 -25.207  41.869  1.00 27.52           N  
ATOM   1779  CA  TRP A 182       4.435 -25.450  43.313  1.00 28.59           C  
ATOM   1780  C   TRP A 182       5.491 -26.453  43.798  1.00 29.75           C  
ATOM   1781  O   TRP A 182       6.128 -26.217  44.821  1.00 27.53           O  
ATOM   1782  CB  TRP A 182       3.033 -25.993  43.620  1.00 19.63           C  
ATOM   1783  CG  TRP A 182       2.765 -26.105  45.129  1.00 25.81           C  
ATOM   1784  CD1 TRP A 182       2.115 -25.203  45.858  1.00 20.03           C  
ATOM   1785  CD2 TRP A 182       3.092 -27.158  45.972  1.00 21.26           C  
ATOM   1786  NE1 TRP A 182       2.016 -25.632  47.118  1.00 25.43           N  
ATOM   1787  CE2 TRP A 182       2.608 -26.818  47.229  1.00 22.71           C  
ATOM   1788  CE3 TRP A 182       3.769 -28.359  45.793  1.00 21.88           C  
ATOM   1789  CZ2 TRP A 182       2.810 -27.672  48.307  1.00 21.35           C  
ATOM   1790  CZ3 TRP A 182       3.937 -29.231  46.860  1.00 25.21           C  
ATOM   1791  CH2 TRP A 182       3.454 -28.888  48.118  1.00 19.84           C  
ATOM   1792  H   TRP A 182       3.867 -25.522  41.284  1.00 99.99           H  
ATOM   1793  HD1 TRP A 182       1.714 -24.264  45.480  1.00 99.99           H  
ATOM   1794  HE1 TRP A 182       1.565 -25.133  47.860  1.00 99.99           H  
ATOM   1795  HE3 TRP A 182       4.266 -28.576  44.849  1.00 99.99           H  
ATOM   1796  HZ2 TRP A 182       2.635 -27.319  49.323  1.00 99.99           H  
ATOM   1797  HZ3 TRP A 182       4.453 -30.179  46.703  1.00 99.99           H  
ATOM   1798  HH2 TRP A 182       3.561 -29.576  48.956  1.00 99.99           H  
ATOM   1799  N   VAL A 183       5.788 -27.453  42.968  1.00 30.41           N  
ATOM   1800  CA  VAL A 183       6.796 -28.485  43.289  1.00 28.57           C  
ATOM   1801  C   VAL A 183       8.193 -27.853  43.368  1.00 30.28           C  
ATOM   1802  O   VAL A 183       8.877 -28.023  44.376  1.00 32.75           O  
ATOM   1803  CB  VAL A 183       6.731 -29.659  42.293  1.00 24.72           C  
ATOM   1804  CG1 VAL A 183       7.926 -30.618  42.389  1.00 21.77           C  
ATOM   1805  CG2 VAL A 183       5.468 -30.479  42.562  1.00 18.01           C  
ATOM   1806  H   VAL A 183       5.395 -27.504  42.045  1.00 99.99           H  
ATOM   1807  N   GLN A 184       8.519 -27.029  42.374  1.00 25.98           N  
ATOM   1808  CA  GLN A 184       9.805 -26.305  42.347  1.00 31.20           C  
ATOM   1809  C   GLN A 184      10.066 -25.480  43.612  1.00 30.44           C  
ATOM   1810  O   GLN A 184      11.133 -25.574  44.212  1.00 27.22           O  
ATOM   1811  CB  GLN A 184       9.884 -25.376  41.133  1.00 23.87           C  
ATOM   1812  CG  GLN A 184      10.132 -26.140  39.830  1.00 28.49           C  
ATOM   1813  CD  GLN A 184      11.403 -26.992  39.911  1.00 34.11           C  
ATOM   1814  OE1 GLN A 184      12.513 -26.518  40.103  1.00 38.97           O  
ATOM   1815  NE2 GLN A 184      11.216 -28.292  39.886  1.00 33.18           N  
ATOM   1816  H   GLN A 184       7.929 -26.888  41.574  1.00 99.99           H  
ATOM   1817 1HE2 GLN A 184      12.039 -28.864  39.942  1.00 99.99           H  
ATOM   1818 2HE2 GLN A 184      10.313 -28.676  39.730  1.00 99.99           H  
ATOM   1819  N   GLU A 185       8.994 -24.879  44.117  1.00 25.84           N  
ATOM   1820  CA  GLU A 185       9.078 -23.966  45.268  1.00 30.03           C  
ATOM   1821  C   GLU A 185       8.923 -24.643  46.637  1.00 38.05           C  
ATOM   1822  O   GLU A 185       9.440 -24.139  47.632  1.00 39.83           O  
ATOM   1823  CB  GLU A 185       8.040 -22.859  45.097  1.00 30.10           C  
ATOM   1824  CG  GLU A 185       8.418 -21.915  43.949  1.00 40.79           C  
ATOM   1825  CD  GLU A 185       7.337 -20.874  43.639  1.00 51.06           C  
ATOM   1826  OE1 GLU A 185       7.340 -20.404  42.480  1.00 48.71           O  
ATOM   1827  OE2 GLU A 185       6.536 -20.541  44.543  1.00 55.46           O  
ATOM   1828  H   GLU A 185       8.077 -25.014  43.734  1.00 99.99           H  
ATOM   1829  N   ASN A 186       8.233 -25.782  46.672  1.00 34.64           N  
ATOM   1830  CA  ASN A 186       7.828 -26.394  47.952  1.00 29.15           C  
ATOM   1831  C   ASN A 186       8.264 -27.838  48.222  1.00 31.70           C  
ATOM   1832  O   ASN A 186       8.239 -28.264  49.377  1.00 36.34           O  
ATOM   1833  CB  ASN A 186       6.309 -26.295  48.113  1.00 24.31           C  
ATOM   1834  CG  ASN A 186       5.827 -24.843  48.107  1.00 28.03           C  
ATOM   1835  OD1 ASN A 186       6.040 -24.068  49.030  1.00 34.74           O  
ATOM   1836  ND2 ASN A 186       5.156 -24.466  47.042  1.00 31.10           N  
ATOM   1837  H   ASN A 186       7.806 -26.175  45.853  1.00 99.99           H  
ATOM   1838 1HD2 ASN A 186       4.839 -23.525  46.992  1.00 99.99           H  
ATOM   1839 2HD2 ASN A 186       4.982 -25.121  46.304  1.00 99.99           H  
ATOM   1840  N   VAL A 187       8.771 -28.549  47.216  1.00 28.96           N  
ATOM   1841  CA  VAL A 187       8.997 -30.003  47.376  1.00 29.16           C  
ATOM   1842  C   VAL A 187      10.161 -30.317  48.334  1.00 33.47           C  
ATOM   1843  O   VAL A 187      10.138 -31.326  49.038  1.00 32.91           O  
ATOM   1844  CB  VAL A 187       9.104 -30.748  46.032  1.00 32.40           C  
ATOM   1845  CG1 VAL A 187      10.473 -30.635  45.349  1.00 21.52           C  
ATOM   1846  CG2 VAL A 187       8.674 -32.206  46.207  1.00 25.93           C  
ATOM   1847  H   VAL A 187       9.199 -28.128  46.410  1.00 99.99           H  
ATOM   1848  N   ALA A 188      11.114 -29.386  48.407  1.00 33.21           N  
ATOM   1849  CA  ALA A 188      12.277 -29.506  49.304  1.00 34.13           C  
ATOM   1850  C   ALA A 188      11.857 -29.592  50.778  1.00 32.48           C  
ATOM   1851  O   ALA A 188      12.410 -30.405  51.514  1.00 34.72           O  
ATOM   1852  CB  ALA A 188      13.232 -28.330  49.101  1.00 25.47           C  
ATOM   1853  H   ALA A 188      11.061 -28.527  47.899  1.00 99.99           H  
ATOM   1854  N   ALA A 189      10.757 -28.916  51.125  1.00 29.35           N  
ATOM   1855  CA  ALA A 189      10.156 -28.990  52.473  1.00 31.49           C  
ATOM   1856  C   ALA A 189       9.663 -30.396  52.873  1.00 38.15           C  
ATOM   1857  O   ALA A 189       9.449 -30.665  54.052  1.00 37.07           O  
ATOM   1858  CB  ALA A 189       9.019 -27.971  52.587  1.00 26.13           C  
ATOM   1859  H   ALA A 189      10.273 -28.308  50.493  1.00 99.99           H  
ATOM   1860  N   PHE A 190       9.581 -31.299  51.897  1.00 33.91           N  
ATOM   1861  CA  PHE A 190       9.166 -32.701  52.115  1.00 33.23           C  
ATOM   1862  C   PHE A 190      10.332 -33.699  51.983  1.00 31.56           C  
ATOM   1863  O   PHE A 190      10.140 -34.904  52.170  1.00 37.75           O  
ATOM   1864  CB  PHE A 190       8.069 -33.076  51.111  1.00 30.12           C  
ATOM   1865  CG  PHE A 190       6.826 -32.194  51.249  1.00 27.60           C  
ATOM   1866  CD1 PHE A 190       6.774 -30.984  50.575  1.00 27.23           C  
ATOM   1867  CD2 PHE A 190       5.749 -32.615  52.017  1.00 25.38           C  
ATOM   1868  CE1 PHE A 190       5.645 -30.181  50.673  1.00 23.86           C  
ATOM   1869  CE2 PHE A 190       4.614 -31.816  52.109  1.00 26.17           C  
ATOM   1870  CZ  PHE A 190       4.564 -30.601  51.438  1.00 23.16           C  
ATOM   1871  H   PHE A 190       9.844 -31.083  50.954  1.00 99.99           H  
ATOM   1872  HD1 PHE A 190       7.627 -30.663  49.979  1.00 99.99           H  
ATOM   1873  HD2 PHE A 190       5.802 -33.567  52.545  1.00 99.99           H  
ATOM   1874  HE1 PHE A 190       5.637 -29.203  50.194  1.00 99.99           H  
ATOM   1875  HE2 PHE A 190       3.779 -32.129  52.735  1.00 99.99           H  
ATOM   1876  HZ  PHE A 190       3.693 -29.954  51.547  1.00 99.99           H  
ATOM   1877  N   GLY A 191      11.512 -33.175  51.612  1.00 25.12           N  
ATOM   1878  CA  GLY A 191      12.706 -34.000  51.343  1.00 31.32           C  
ATOM   1879  C   GLY A 191      12.943 -34.248  49.844  1.00 35.18           C  
ATOM   1880  O   GLY A 191      13.904 -34.916  49.471  1.00 36.31           O  
ATOM   1881  H   GLY A 191      11.708 -32.182  51.586  1.00 99.99           H  
ATOM   1882  N   GLY A 192      12.067 -33.682  49.001  1.00 31.45           N  
ATOM   1883  CA  GLY A 192      12.161 -33.799  47.536  1.00 31.16           C  
ATOM   1884  C   GLY A 192      13.259 -32.898  46.967  1.00 30.81           C  
ATOM   1885  O   GLY A 192      13.529 -31.807  47.466  1.00 41.84           O  
ATOM   1886  H   GLY A 192      11.300 -33.101  49.298  1.00 99.99           H  
ATOM   1887  N   ASP A 193      13.802 -33.355  45.851  1.00 29.70           N  
ATOM   1888  CA  ASP A 193      14.836 -32.639  45.107  1.00 30.22           C  
ATOM   1889  C   ASP A 193      14.189 -31.999  43.863  1.00 35.83           C  
ATOM   1890  O   ASP A 193      14.042 -32.684  42.848  1.00 37.04           O  
ATOM   1891  CB  ASP A 193      15.972 -33.615  44.758  1.00 32.05           C  
ATOM   1892  CG  ASP A 193      17.080 -32.969  43.924  1.00 31.24           C  
ATOM   1893  OD1 ASP A 193      16.954 -31.749  43.675  1.00 35.77           O  
ATOM   1894  OD2 ASP A 193      17.933 -33.716  43.408  1.00 39.32           O  
ATOM   1895  H   ASP A 193      13.570 -34.262  45.483  1.00 99.99           H  
ATOM   1896  N   PRO A 194      13.937 -30.682  43.912  1.00 40.39           N  
ATOM   1897  CA  PRO A 194      13.396 -29.902  42.778  1.00 28.55           C  
ATOM   1898  C   PRO A 194      14.241 -29.955  41.494  1.00 36.30           C  
ATOM   1899  O   PRO A 194      13.727 -29.697  40.410  1.00 31.78           O  
ATOM   1900  CB  PRO A 194      13.250 -28.472  43.304  1.00 34.98           C  
ATOM   1901  CG  PRO A 194      14.253 -28.393  44.454  1.00 31.68           C  
ATOM   1902  CD  PRO A 194      14.206 -29.793  45.061  1.00 27.86           C  
ATOM   1903  N   THR A 195      15.520 -30.301  41.638  1.00 38.88           N  
ATOM   1904  CA  THR A 195      16.446 -30.473  40.497  1.00 39.65           C  
ATOM   1905  C   THR A 195      16.359 -31.868  39.843  1.00 38.04           C  
ATOM   1906  O   THR A 195      17.059 -32.125  38.868  1.00 43.83           O  
ATOM   1907  CB  THR A 195      17.910 -30.142  40.852  1.00 42.76           C  
ATOM   1908  OG1 THR A 195      18.497 -31.174  41.644  1.00 40.81           O  
ATOM   1909  CG2 THR A 195      18.046 -28.791  41.566  1.00 30.20           C  
ATOM   1910  H   THR A 195      15.944 -30.426  42.535  1.00 99.99           H  
ATOM   1911  HG1 THR A 195      17.802 -31.847  41.902  1.00 99.99           H  
ATOM   1912  N   SER A 196      15.594 -32.780  40.448  1.00 31.70           N  
ATOM   1913  CA  SER A 196      15.335 -34.116  39.872  1.00 37.92           C  
ATOM   1914  C   SER A 196      13.836 -34.477  39.875  1.00 36.52           C  
ATOM   1915  O   SER A 196      13.336 -35.193  40.746  1.00 32.26           O  
ATOM   1916  CB  SER A 196      16.168 -35.155  40.631  1.00 34.48           C  
ATOM   1917  OG  SER A 196      15.996 -36.431  40.016  1.00 47.57           O  
ATOM   1918  H   SER A 196      15.135 -32.615  41.324  1.00 99.99           H  
ATOM   1919  HG  SER A 196      16.547 -37.123  40.480  1.00 99.99           H  
ATOM   1920  N   VAL A 197      13.118 -33.907  38.910  1.00 30.36           N  
ATOM   1921  CA  VAL A 197      11.664 -34.126  38.762  1.00 27.23           C  
ATOM   1922  C   VAL A 197      11.398 -34.906  37.463  1.00 28.07           C  
ATOM   1923  O   VAL A 197      11.644 -34.415  36.359  1.00 25.39           O  
ATOM   1924  CB  VAL A 197      10.912 -32.776  38.804  1.00 28.35           C  
ATOM   1925  CG1 VAL A 197       9.420 -32.903  38.474  1.00 25.43           C  
ATOM   1926  CG2 VAL A 197      11.028 -32.127  40.188  1.00 24.24           C  
ATOM   1927  H   VAL A 197      13.532 -33.292  38.224  1.00 99.99           H  
ATOM   1928  N   THR A 198      10.735 -36.043  37.628  1.00 29.77           N  
ATOM   1929  CA  THR A 198      10.313 -36.878  36.487  1.00 26.83           C  
ATOM   1930  C   THR A 198       8.784 -36.867  36.412  1.00 24.98           C  
ATOM   1931  O   THR A 198       8.092 -37.219  37.368  1.00 22.26           O  
ATOM   1932  CB  THR A 198      10.833 -38.324  36.596  1.00 29.00           C  
ATOM   1933  OG1 THR A 198      12.257 -38.300  36.709  1.00 27.34           O  
ATOM   1934  CG2 THR A 198      10.455 -39.175  35.375  1.00 22.34           C  
ATOM   1935  H   THR A 198      10.524 -36.408  38.544  1.00 99.99           H  
ATOM   1936  HG1 THR A 198      12.624 -39.231  36.785  1.00 99.99           H  
ATOM   1937  N   LEU A 199       8.290 -36.432  35.260  1.00 23.95           N  
ATOM   1938  CA  LEU A 199       6.849 -36.489  34.957  1.00 21.52           C  
ATOM   1939  C   LEU A 199       6.484 -37.859  34.387  1.00 27.34           C  
ATOM   1940  O   LEU A 199       7.149 -38.361  33.484  1.00 23.45           O  
ATOM   1941  CB  LEU A 199       6.446 -35.463  33.893  1.00 27.87           C  
ATOM   1942  CG  LEU A 199       6.766 -33.997  34.189  1.00 24.15           C  
ATOM   1943  CD1 LEU A 199       6.163 -33.141  33.075  1.00 23.75           C  
ATOM   1944  CD2 LEU A 199       6.226 -33.550  35.547  1.00 27.88           C  
ATOM   1945  H   LEU A 199       8.879 -36.070  34.531  1.00 99.99           H  
ATOM   1946  N   PHE A 200       5.448 -38.463  34.945  1.00 21.41           N  
ATOM   1947  CA  PHE A 200       4.820 -39.641  34.327  1.00 22.36           C  
ATOM   1948  C   PHE A 200       3.297 -39.508  34.336  1.00 22.29           C  
ATOM   1949  O   PHE A 200       2.691 -38.937  35.243  1.00 21.52           O  
ATOM   1950  CB  PHE A 200       5.303 -40.971  34.924  1.00 19.85           C  
ATOM   1951  CG  PHE A 200       4.922 -41.286  36.370  1.00 22.87           C  
ATOM   1952  CD1 PHE A 200       4.961 -40.314  37.360  1.00 21.29           C  
ATOM   1953  CD2 PHE A 200       4.536 -42.581  36.683  1.00 20.88           C  
ATOM   1954  CE1 PHE A 200       4.609 -40.625  38.660  1.00 23.94           C  
ATOM   1955  CE2 PHE A 200       4.188 -42.899  37.992  1.00 26.67           C  
ATOM   1956  CZ  PHE A 200       4.226 -41.924  38.978  1.00 24.32           C  
ATOM   1957  H   PHE A 200       5.067 -38.179  35.831  1.00 99.99           H  
ATOM   1958  HD1 PHE A 200       5.333 -39.320  37.141  1.00 99.99           H  
ATOM   1959  HD2 PHE A 200       4.508 -43.339  35.900  1.00 99.99           H  
ATOM   1960  HE1 PHE A 200       4.639 -39.843  39.417  1.00 99.99           H  
ATOM   1961  HE2 PHE A 200       3.898 -43.918  38.248  1.00 99.99           H  
ATOM   1962  HZ  PHE A 200       4.025 -42.193  40.014  1.00 99.99           H  
ATOM   1963  N   GLY A 201       2.715 -40.085  33.289  1.00 18.09           N  
ATOM   1964  CA  GLY A 201       1.282 -39.934  33.015  1.00 18.76           C  
ATOM   1965  C   GLY A 201       0.849 -41.001  32.018  1.00 22.17           C  
ATOM   1966  O   GLY A 201       1.661 -41.581  31.295  1.00 19.77           O  
ATOM   1967  H   GLY A 201       3.198 -40.684  32.638  1.00 99.99           H  
ATOM   1968  N   GLU A 202      -0.434 -41.314  32.082  1.00 23.99           N  
ATOM   1969  CA  GLU A 202      -1.017 -42.315  31.175  1.00 21.05           C  
ATOM   1970  C   GLU A 202      -2.184 -41.718  30.382  1.00 21.75           C  
ATOM   1971  O   GLU A 202      -2.875 -40.835  30.879  1.00 20.07           O  
ATOM   1972  CB  GLU A 202      -1.389 -43.539  32.011  1.00 21.86           C  
ATOM   1973  CG  GLU A 202      -1.886 -44.733  31.189  1.00 20.21           C  
ATOM   1974  CD  GLU A 202      -3.376 -44.673  30.825  1.00 22.32           C  
ATOM   1975  OE1 GLU A 202      -4.090 -43.780  31.337  1.00 21.71           O  
ATOM   1976  OE2 GLU A 202      -3.772 -45.562  30.040  1.00 22.82           O  
ATOM   1977  H   GLU A 202      -1.054 -40.885  32.745  1.00 99.99           H  
ATOM   1978  N   SER A 203      -2.336 -42.182  29.143  1.00 22.58           N  
ATOM   1979  CA  SER A 203      -3.319 -41.678  28.155  1.00 21.40           C  
ATOM   1980  C   SER A 203      -3.283 -40.142  28.029  1.00 19.08           C  
ATOM   1981  O   SER A 203      -2.218 -39.597  27.748  1.00 20.56           O  
ATOM   1982  CB  SER A 203      -4.729 -42.255  28.384  1.00 21.10           C  
ATOM   1983  OG  SER A 203      -5.423 -41.712  29.516  1.00 34.01           O  
ATOM   1984  H   SER A 203      -1.748 -42.921  28.799  1.00 99.99           H  
ATOM   1985  HG  SER A 203      -6.238 -42.281  29.649  1.00 99.99           H  
ATOM   1986  N   ALA A 204      -4.342 -39.441  28.436  1.00 15.74           N  
ATOM   1987  CA  ALA A 204      -4.390 -37.965  28.431  1.00 19.38           C  
ATOM   1988  C   ALA A 204      -3.327 -37.345  29.355  1.00 23.32           C  
ATOM   1989  O   ALA A 204      -2.762 -36.313  29.017  1.00 21.56           O  
ATOM   1990  CB  ALA A 204      -5.783 -37.460  28.797  1.00 18.12           C  
ATOM   1991  H   ALA A 204      -5.099 -39.919  28.888  1.00 99.99           H  
ATOM   1992  N   GLY A 205      -2.942 -38.090  30.404  1.00 18.85           N  
ATOM   1993  CA  GLY A 205      -1.797 -37.752  31.274  1.00 17.67           C  
ATOM   1994  C   GLY A 205      -0.448 -37.820  30.540  1.00 20.64           C  
ATOM   1995  O   GLY A 205       0.362 -36.903  30.643  1.00 20.49           O  
ATOM   1996  H   GLY A 205      -3.389 -38.955  30.676  1.00 99.99           H  
ATOM   1997  N   ALA A 206      -0.254 -38.868  29.737  1.00 20.64           N  
ATOM   1998  CA  ALA A 206       0.925 -38.999  28.855  1.00 24.30           C  
ATOM   1999  C   ALA A 206       0.968 -37.899  27.780  1.00 23.06           C  
ATOM   2000  O   ALA A 206       1.995 -37.245  27.606  1.00 24.65           O  
ATOM   2001  CB  ALA A 206       0.920 -40.374  28.191  1.00 18.92           C  
ATOM   2002  H   ALA A 206      -0.923 -39.603  29.647  1.00 99.99           H  
ATOM   2003  N   ALA A 207      -0.201 -37.578  27.219  1.00 23.17           N  
ATOM   2004  CA  ALA A 207      -0.342 -36.483  26.239  1.00 25.42           C  
ATOM   2005  C   ALA A 207      -0.006 -35.125  26.878  1.00 25.87           C  
ATOM   2006  O   ALA A 207       0.722 -34.333  26.284  1.00 26.50           O  
ATOM   2007  CB  ALA A 207      -1.759 -36.463  25.664  1.00 19.41           C  
ATOM   2008  H   ALA A 207      -1.063 -38.005  27.506  1.00 99.99           H  
ATOM   2009  N   SER A 208      -0.386 -34.977  28.149  1.00 23.04           N  
ATOM   2010  CA  SER A 208      -0.065 -33.797  28.977  1.00 20.93           C  
ATOM   2011  C   SER A 208       1.437 -33.651  29.232  1.00 24.54           C  
ATOM   2012  O   SER A 208       2.000 -32.611  28.899  1.00 22.45           O  
ATOM   2013  CB  SER A 208      -0.769 -33.846  30.331  1.00 20.63           C  
ATOM   2014  OG  SER A 208      -2.165 -33.604  30.175  1.00 22.78           O  
ATOM   2015  H   SER A 208      -0.982 -35.644  28.603  1.00 99.99           H  
ATOM   2016  HG  SER A 208      -2.597 -33.779  31.055  1.00 99.99           H  
ATOM   2017  N   VAL A 209       2.089 -34.751  29.624  1.00 23.12           N  
ATOM   2018  CA  VAL A 209       3.566 -34.808  29.757  1.00 18.91           C  
ATOM   2019  C   VAL A 209       4.233 -34.308  28.460  1.00 21.45           C  
ATOM   2020  O   VAL A 209       5.015 -33.357  28.484  1.00 24.76           O  
ATOM   2021  CB  VAL A 209       4.047 -36.237  30.095  1.00 19.87           C  
ATOM   2022  CG1 VAL A 209       5.573 -36.367  30.057  1.00 19.06           C  
ATOM   2023  CG2 VAL A 209       3.598 -36.661  31.495  1.00 19.18           C  
ATOM   2024  H   VAL A 209       1.598 -35.564  29.955  1.00 99.99           H  
ATOM   2025  N   GLY A 210       3.809 -34.907  27.339  1.00 20.80           N  
ATOM   2026  CA  GLY A 210       4.321 -34.539  26.005  1.00 22.46           C  
ATOM   2027  C   GLY A 210       4.110 -33.056  25.659  1.00 25.68           C  
ATOM   2028  O   GLY A 210       5.012 -32.408  25.135  1.00 26.72           O  
ATOM   2029  H   GLY A 210       3.155 -35.679  27.332  1.00 99.99           H  
ATOM   2030  N   MET A 211       2.986 -32.492  26.096  1.00 25.06           N  
ATOM   2031  CA  MET A 211       2.678 -31.069  25.848  1.00 22.88           C  
ATOM   2032  C   MET A 211       3.550 -30.129  26.683  1.00 25.46           C  
ATOM   2033  O   MET A 211       4.013 -29.110  26.177  1.00 23.84           O  
ATOM   2034  CB  MET A 211       1.200 -30.762  26.075  1.00 25.67           C  
ATOM   2035  CG  MET A 211       0.396 -31.193  24.853  1.00 29.35           C  
ATOM   2036  SD  MET A 211      -1.399 -31.102  25.158  1.00 36.97           S  
ATOM   2037  CE  MET A 211      -1.920 -32.474  24.154  1.00 23.81           C  
ATOM   2038  H   MET A 211       2.377 -32.951  26.748  1.00 99.99           H  
ATOM   2039  N   HIS A 212       3.866 -30.562  27.902  1.00 21.18           N  
ATOM   2040  CA  HIS A 212       4.833 -29.868  28.772  1.00 24.51           C  
ATOM   2041  C   HIS A 212       6.254 -29.888  28.188  1.00 27.22           C  
ATOM   2042  O   HIS A 212       6.947 -28.876  28.264  1.00 25.11           O  
ATOM   2043  CB  HIS A 212       4.812 -30.464  30.182  1.00 20.21           C  
ATOM   2044  CG  HIS A 212       3.544 -30.044  30.934  1.00 26.06           C  
ATOM   2045  ND1 HIS A 212       3.238 -28.800  31.261  1.00 23.58           N  
ATOM   2046  CD2 HIS A 212       2.588 -30.831  31.411  1.00 23.66           C  
ATOM   2047  CE1 HIS A 212       2.091 -28.788  31.929  1.00 23.73           C  
ATOM   2048  NE2 HIS A 212       1.700 -30.049  32.019  1.00 24.95           N  
ATOM   2049  H   HIS A 212       3.516 -31.430  28.268  1.00 99.99           H  
ATOM   2050  HD1 HIS A 212       3.836 -28.017  31.119  1.00 99.99           H  
ATOM   2051  N   LEU A 213       6.594 -30.976  27.492  1.00 20.63           N  
ATOM   2052  CA  LEU A 213       7.851 -31.078  26.722  1.00 28.26           C  
ATOM   2053  C   LEU A 213       7.956 -30.053  25.587  1.00 32.08           C  
ATOM   2054  O   LEU A 213       9.029 -29.523  25.314  1.00 29.91           O  
ATOM   2055  CB  LEU A 213       8.016 -32.462  26.083  1.00 26.59           C  
ATOM   2056  CG  LEU A 213       8.488 -33.565  27.030  1.00 28.06           C  
ATOM   2057  CD1 LEU A 213       8.495 -34.892  26.270  1.00 27.31           C  
ATOM   2058  CD2 LEU A 213       9.899 -33.271  27.549  1.00 33.82           C  
ATOM   2059  H   LEU A 213       6.024 -31.802  27.482  1.00 99.99           H  
ATOM   2060  N   LEU A 214       6.814 -29.760  24.971  1.00 25.69           N  
ATOM   2061  CA  LEU A 214       6.763 -28.910  23.767  1.00 25.95           C  
ATOM   2062  C   LEU A 214       6.389 -27.449  24.058  1.00 27.71           C  
ATOM   2063  O   LEU A 214       6.325 -26.623  23.148  1.00 30.83           O  
ATOM   2064  CB  LEU A 214       5.766 -29.524  22.778  1.00 20.80           C  
ATOM   2065  CG  LEU A 214       6.022 -31.011  22.492  1.00 29.24           C  
ATOM   2066  CD1 LEU A 214       4.881 -31.563  21.643  1.00 27.64           C  
ATOM   2067  CD2 LEU A 214       7.372 -31.260  21.812  1.00 31.70           C  
ATOM   2068  H   LEU A 214       5.941 -30.170  25.240  1.00 99.99           H  
ATOM   2069  N   SER A 215       6.231 -27.136  25.340  1.00 26.20           N  
ATOM   2070  CA  SER A 215       5.882 -25.780  25.785  1.00 28.91           C  
ATOM   2071  C   SER A 215       7.015 -25.242  26.669  1.00 24.75           C  
ATOM   2072  O   SER A 215       7.179 -25.700  27.807  1.00 33.26           O  
ATOM   2073  CB  SER A 215       4.549 -25.783  26.527  1.00 27.70           C  
ATOM   2074  OG  SER A 215       4.204 -24.439  26.857  1.00 28.17           O  
ATOM   2075  H   SER A 215       6.407 -27.794  26.074  1.00 99.99           H  
ATOM   2076  HG  SER A 215       3.267 -24.440  27.210  1.00 99.99           H  
ATOM   2077  N   PRO A 216       7.806 -24.296  26.142  1.00 32.91           N  
ATOM   2078  CA  PRO A 216       8.989 -23.747  26.835  1.00 29.19           C  
ATOM   2079  C   PRO A 216       8.771 -23.282  28.290  1.00 27.95           C  
ATOM   2080  O   PRO A 216       9.629 -23.625  29.107  1.00 31.79           O  
ATOM   2081  CB  PRO A 216       9.488 -22.603  25.951  1.00 30.22           C  
ATOM   2082  CG  PRO A 216       9.031 -23.018  24.554  1.00 29.81           C  
ATOM   2083  CD  PRO A 216       7.682 -23.699  24.795  1.00 30.86           C  
ATOM   2084  N   PRO A 217       7.653 -22.637  28.681  1.00 28.03           N  
ATOM   2085  CA  PRO A 217       7.429 -22.260  30.093  1.00 24.13           C  
ATOM   2086  C   PRO A 217       7.350 -23.452  31.063  1.00 28.02           C  
ATOM   2087  O   PRO A 217       7.606 -23.284  32.253  1.00 32.27           O  
ATOM   2088  CB  PRO A 217       6.129 -21.462  30.112  1.00 22.50           C  
ATOM   2089  CG  PRO A 217       6.061 -20.864  28.711  1.00 26.89           C  
ATOM   2090  CD  PRO A 217       6.631 -21.979  27.838  1.00 25.03           C  
ATOM   2091  N   SER A 218       6.988 -24.632  30.561  1.00 26.88           N  
ATOM   2092  CA  SER A 218       6.954 -25.866  31.375  1.00 32.13           C  
ATOM   2093  C   SER A 218       8.281 -26.627  31.393  1.00 30.74           C  
ATOM   2094  O   SER A 218       8.601 -27.267  32.391  1.00 31.85           O  
ATOM   2095  CB  SER A 218       5.900 -26.844  30.867  1.00 28.56           C  
ATOM   2096  OG  SER A 218       4.596 -26.278  31.007  1.00 30.46           O  
ATOM   2097  H   SER A 218       6.696 -24.756  29.611  1.00 99.99           H  
ATOM   2098  HG  SER A 218       3.934 -26.843  30.527  1.00 99.99           H  
ATOM   2099  N   ARG A 219       9.059 -26.498  30.319  1.00 34.04           N  
ATOM   2100  CA  ARG A 219      10.293 -27.278  30.112  1.00 38.21           C  
ATOM   2101  C   ARG A 219      11.344 -27.088  31.225  1.00 35.64           C  
ATOM   2102  O   ARG A 219      12.051 -28.032  31.564  1.00 36.49           O  
ATOM   2103  CB  ARG A 219      10.848 -26.955  28.717  1.00 42.02           C  
ATOM   2104  CG  ARG A 219      11.934 -27.936  28.259  1.00 49.52           C  
ATOM   2105  CD  ARG A 219      11.395 -29.362  28.098  1.00 45.99           C  
ATOM   2106  NE  ARG A 219      12.520 -30.309  27.991  1.00 57.13           N  
ATOM   2107  CZ  ARG A 219      13.115 -30.944  29.008  1.00 58.51           C  
ATOM   2108  NH1 ARG A 219      12.728 -30.768  30.265  1.00 37.69           N  
ATOM   2109  NH2 ARG A 219      14.128 -31.769  28.783  1.00 50.40           N  
ATOM   2110  H   ARG A 219       8.863 -25.841  29.591  1.00 99.99           H  
ATOM   2111  HE  ARG A 219      12.855 -30.468  27.066  1.00 99.99           H  
ATOM   2112 1HH1 ARG A 219      13.187 -31.231  31.021  1.00 99.99           H  
ATOM   2113 2HH1 ARG A 219      11.994 -30.119  30.464  1.00 99.99           H  
ATOM   2114 1HH2 ARG A 219      14.562 -32.230  29.558  1.00 99.99           H  
ATOM   2115 2HH2 ARG A 219      14.459 -31.931  27.857  1.00 99.99           H  
ATOM   2116  N   GLY A 220      11.276 -25.938  31.914  1.00 36.05           N  
ATOM   2117  CA  GLY A 220      12.170 -25.649  33.053  1.00 24.05           C  
ATOM   2118  C   GLY A 220      11.653 -26.183  34.401  1.00 34.44           C  
ATOM   2119  O   GLY A 220      12.279 -25.946  35.430  1.00 40.09           O  
ATOM   2120  H   GLY A 220      10.559 -25.247  31.778  1.00 99.99           H  
ATOM   2121  N   LEU A 221      10.530 -26.901  34.391  1.00 30.35           N  
ATOM   2122  CA  LEU A 221       9.898 -27.391  35.634  1.00 27.02           C  
ATOM   2123  C   LEU A 221      10.102 -28.882  35.928  1.00 32.58           C  
ATOM   2124  O   LEU A 221       9.639 -29.380  36.956  1.00 35.22           O  
ATOM   2125  CB  LEU A 221       8.397 -27.078  35.606  1.00 26.15           C  
ATOM   2126  CG  LEU A 221       8.099 -25.586  35.413  1.00 29.41           C  
ATOM   2127  CD1 LEU A 221       6.590 -25.379  35.331  1.00 26.24           C  
ATOM   2128  CD2 LEU A 221       8.698 -24.726  36.531  1.00 27.01           C  
ATOM   2129  H   LEU A 221       9.983 -27.045  33.560  1.00 99.99           H  
ATOM   2130  N   PHE A 222      10.864 -29.551  35.068  1.00 27.81           N  
ATOM   2131  CA  PHE A 222      11.103 -31.000  35.178  1.00 30.04           C  
ATOM   2132  C   PHE A 222      12.283 -31.400  34.288  1.00 30.60           C  
ATOM   2133  O   PHE A 222      12.788 -30.597  33.504  1.00 32.94           O  
ATOM   2134  CB  PHE A 222       9.835 -31.797  34.835  1.00 27.84           C  
ATOM   2135  CG  PHE A 222       9.459 -31.730  33.356  1.00 28.10           C  
ATOM   2136  CD1 PHE A 222       8.772 -30.634  32.852  1.00 28.25           C  
ATOM   2137  CD2 PHE A 222       9.786 -32.800  32.539  1.00 24.84           C  
ATOM   2138  CE1 PHE A 222       8.406 -30.612  31.512  1.00 30.36           C  
ATOM   2139  CE2 PHE A 222       9.418 -32.779  31.200  1.00 29.01           C  
ATOM   2140  CZ  PHE A 222       8.727 -31.687  30.690  1.00 27.17           C  
ATOM   2141  H   PHE A 222      11.403 -29.100  34.351  1.00 99.99           H  
ATOM   2142  HD1 PHE A 222       8.529 -29.801  33.511  1.00 99.99           H  
ATOM   2143  HD2 PHE A 222      10.322 -33.652  32.957  1.00 99.99           H  
ATOM   2144  HE1 PHE A 222       7.854 -29.763  31.111  1.00 99.99           H  
ATOM   2145  HE2 PHE A 222       9.666 -33.625  30.560  1.00 99.99           H  
ATOM   2146  HZ  PHE A 222       8.394 -31.692  29.652  1.00 99.99           H  
ATOM   2147  N   HIS A 223      12.719 -32.636  34.475  1.00 28.47           N  
ATOM   2148  CA  HIS A 223      13.992 -33.086  33.887  1.00 31.69           C  
ATOM   2149  C   HIS A 223      13.857 -34.329  32.994  1.00 29.60           C  
ATOM   2150  O   HIS A 223      14.531 -34.428  31.971  1.00 37.05           O  
ATOM   2151  CB  HIS A 223      15.012 -33.282  35.020  1.00 29.79           C  
ATOM   2152  CG  HIS A 223      15.053 -32.081  35.981  1.00 45.46           C  
ATOM   2153  ND1 HIS A 223      14.270 -31.938  37.052  1.00 40.67           N  
ATOM   2154  CD2 HIS A 223      15.750 -30.955  35.827  1.00 35.56           C  
ATOM   2155  CE1 HIS A 223      14.473 -30.714  37.535  1.00 40.14           C  
ATOM   2156  NE2 HIS A 223      15.399 -30.114  36.798  1.00 43.12           N1+
ATOM   2157  H   HIS A 223      12.301 -33.244  35.158  1.00 99.99           H  
ATOM   2158  HD1 HIS A 223      15.804 -29.217  36.980  1.00 99.99           H  
ATOM   2159  N   ARG A 224      12.973 -35.250  33.377  1.00 29.77           N  
ATOM   2160  CA  ARG A 224      12.685 -36.461  32.581  1.00 27.23           C  
ATOM   2161  C   ARG A 224      11.179 -36.667  32.397  1.00 24.10           C  
ATOM   2162  O   ARG A 224      10.361 -36.165  33.172  1.00 26.13           O  
ATOM   2163  CB  ARG A 224      13.287 -37.700  33.245  1.00 30.12           C  
ATOM   2164  CG  ARG A 224      14.812 -37.653  33.260  1.00 33.12           C  
ATOM   2165  CD  ARG A 224      15.323 -38.705  34.239  1.00 36.19           C  
ATOM   2166  NE  ARG A 224      16.739 -38.442  34.546  1.00 51.26           N  
ATOM   2167  CZ  ARG A 224      17.202 -37.539  35.415  1.00 55.21           C  
ATOM   2168  NH1 ARG A 224      16.385 -36.765  36.122  1.00 47.85           N  
ATOM   2169  NH2 ARG A 224      18.509 -37.395  35.575  1.00 63.45           N  
ATOM   2170  H   ARG A 224      12.495 -35.204  34.254  1.00 99.99           H  
ATOM   2171  HE  ARG A 224      17.395 -38.983  34.025  1.00 99.99           H  
ATOM   2172 1HH1 ARG A 224      16.736 -36.102  36.778  1.00 99.99           H  
ATOM   2173 2HH1 ARG A 224      15.401 -36.887  36.005  1.00 99.99           H  
ATOM   2174 1HH2 ARG A 224      18.852 -36.725  36.230  1.00 99.99           H  
ATOM   2175 2HH2 ARG A 224      19.143 -37.951  35.042  1.00 99.99           H  
ATOM   2176  N   ALA A 225      10.848 -37.474  31.395  1.00 25.41           N  
ATOM   2177  CA  ALA A 225       9.445 -37.705  31.015  1.00 24.82           C  
ATOM   2178  C   ALA A 225       9.139 -39.184  30.747  1.00 24.15           C  
ATOM   2179  O   ALA A 225       9.952 -39.928  30.197  1.00 25.74           O  
ATOM   2180  CB  ALA A 225       9.134 -36.855  29.782  1.00 21.94           C  
ATOM   2181  H   ALA A 225      11.528 -38.040  30.922  1.00 99.99           H  
ATOM   2182  N   VAL A 226       7.957 -39.590  31.190  1.00 23.69           N  
ATOM   2183  CA  VAL A 226       7.411 -40.938  30.953  1.00 21.01           C  
ATOM   2184  C   VAL A 226       6.019 -40.746  30.338  1.00 25.43           C  
ATOM   2185  O   VAL A 226       5.125 -40.159  30.949  1.00 24.61           O  
ATOM   2186  CB  VAL A 226       7.307 -41.764  32.253  1.00 21.84           C  
ATOM   2187  CG1 VAL A 226       6.774 -43.177  31.992  1.00 17.34           C  
ATOM   2188  CG2 VAL A 226       8.635 -41.866  33.010  1.00 21.56           C  
ATOM   2189  H   VAL A 226       7.397 -39.009  31.794  1.00 99.99           H  
ATOM   2190  N   LEU A 227       5.846 -41.351  29.172  1.00 18.91           N  
ATOM   2191  CA  LEU A 227       4.575 -41.305  28.429  1.00 20.51           C  
ATOM   2192  C   LEU A 227       4.000 -42.712  28.249  1.00 24.42           C  
ATOM   2193  O   LEU A 227       4.481 -43.523  27.456  1.00 26.58           O  
ATOM   2194  CB  LEU A 227       4.724 -40.628  27.062  1.00 21.42           C  
ATOM   2195  CG  LEU A 227       4.949 -39.115  27.129  1.00 23.98           C  
ATOM   2196  CD1 LEU A 227       6.422 -38.758  27.333  1.00 23.66           C  
ATOM   2197  CD2 LEU A 227       4.417 -38.479  25.850  1.00 27.24           C  
ATOM   2198  H   LEU A 227       6.585 -41.896  28.756  1.00 99.99           H  
ATOM   2199  N   GLN A 228       2.974 -42.996  29.040  1.00 22.02           N  
ATOM   2200  CA  GLN A 228       2.329 -44.321  29.023  1.00 23.82           C  
ATOM   2201  C   GLN A 228       1.020 -44.285  28.229  1.00 23.00           C  
ATOM   2202  O   GLN A 228       0.075 -43.589  28.602  1.00 19.83           O  
ATOM   2203  CB  GLN A 228       2.018 -44.763  30.452  1.00 19.01           C  
ATOM   2204  CG  GLN A 228       3.252 -44.857  31.357  1.00 20.54           C  
ATOM   2205  CD  GLN A 228       2.910 -45.164  32.821  1.00 23.77           C  
ATOM   2206  OE1 GLN A 228       3.649 -44.837  33.736  1.00 26.24           O  
ATOM   2207  NE2 GLN A 228       1.804 -45.837  33.066  1.00 20.98           N  
ATOM   2208  H   GLN A 228       2.622 -42.350  29.727  1.00 99.99           H  
ATOM   2209 1HE2 GLN A 228       1.594 -46.035  34.018  1.00 99.99           H  
ATOM   2210 2HE2 GLN A 228       1.218 -46.108  32.303  1.00 99.99           H  
ATOM   2211  N   SER A 229       0.997 -44.990  27.099  1.00 22.61           N  
ATOM   2212  CA  SER A 229      -0.221 -45.174  26.275  1.00 19.15           C  
ATOM   2213  C   SER A 229      -0.869 -43.848  25.833  1.00 18.53           C  
ATOM   2214  O   SER A 229      -2.087 -43.669  25.915  1.00 23.59           O  
ATOM   2215  CB  SER A 229      -1.269 -46.013  27.023  1.00 17.97           C  
ATOM   2216  OG  SER A 229      -0.792 -47.320  27.339  1.00 19.68           O  
ATOM   2217  H   SER A 229       1.810 -45.476  26.749  1.00 99.99           H  
ATOM   2218  HG  SER A 229      -1.543 -47.820  27.757  1.00 99.99           H  
ATOM   2219  N   GLY A 230      -0.021 -42.877  25.484  1.00 15.93           N  
ATOM   2220  CA  GLY A 230      -0.523 -41.566  25.045  1.00 20.78           C  
ATOM   2221  C   GLY A 230       0.626 -40.681  24.584  1.00 23.83           C  
ATOM   2222  O   GLY A 230       1.785 -40.897  24.933  1.00 22.17           O  
ATOM   2223  H   GLY A 230       0.984 -42.908  25.593  1.00 99.99           H  
ATOM   2224  N   ALA A 231       0.240 -39.723  23.759  1.00 17.39           N  
ATOM   2225  CA  ALA A 231       1.185 -38.795  23.129  1.00 24.73           C  
ATOM   2226  C   ALA A 231       0.435 -37.509  22.761  1.00 23.26           C  
ATOM   2227  O   ALA A 231      -0.747 -37.584  22.405  1.00 24.81           O  
ATOM   2228  CB  ALA A 231       1.790 -39.453  21.881  1.00 20.06           C  
ATOM   2229  H   ALA A 231      -0.724 -39.531  23.567  1.00 99.99           H  
ATOM   2230  N   PRO A 232       1.103 -36.352  22.851  1.00 22.85           N  
ATOM   2231  CA  PRO A 232       0.510 -35.052  22.489  1.00 22.54           C  
ATOM   2232  C   PRO A 232       0.050 -34.965  21.025  1.00 26.55           C  
ATOM   2233  O   PRO A 232      -0.870 -34.219  20.708  1.00 26.09           O  
ATOM   2234  CB  PRO A 232       1.597 -34.026  22.808  1.00 23.04           C  
ATOM   2235  CG  PRO A 232       2.895 -34.818  22.677  1.00 19.68           C  
ATOM   2236  CD  PRO A 232       2.520 -36.189  23.235  1.00 20.79           C  
ATOM   2237  N   ASN A 233       0.660 -35.775  20.162  1.00 27.72           N  
ATOM   2238  CA  ASN A 233       0.342 -35.821  18.722  1.00 27.94           C  
ATOM   2239  C   ASN A 233      -0.790 -36.796  18.361  1.00 29.49           C  
ATOM   2240  O   ASN A 233      -1.127 -36.938  17.186  1.00 28.32           O  
ATOM   2241  CB  ASN A 233       1.614 -36.114  17.912  1.00 23.40           C  
ATOM   2242  CG  ASN A 233       2.385 -37.348  18.391  1.00 22.31           C  
ATOM   2243  OD1 ASN A 233       2.802 -37.452  19.537  1.00 27.33           O  
ATOM   2244  ND2 ASN A 233       2.541 -38.322  17.527  1.00 21.42           N  
ATOM   2245  H   ASN A 233       1.356 -36.443  20.440  1.00 99.99           H  
ATOM   2246 1HD2 ASN A 233       3.050 -39.124  17.842  1.00 99.99           H  
ATOM   2247 2HD2 ASN A 233       2.185 -38.255  16.597  1.00 99.99           H  
ATOM   2248  N   GLY A 234      -1.402 -37.403  19.391  1.00 24.31           N  
ATOM   2249  CA  GLY A 234      -2.583 -38.262  19.208  1.00 39.31           C  
ATOM   2250  C   GLY A 234      -3.712 -37.459  18.530  1.00 41.70           C  
ATOM   2251  O   GLY A 234      -3.971 -36.336  18.968  1.00 40.00           O  
ATOM   2252  H   GLY A 234      -1.172 -37.249  20.360  1.00 99.99           H  
ATOM   2253  N   PRO A 235      -4.448 -38.075  17.591  1.00 31.73           N  
ATOM   2254  CA  PRO A 235      -5.590 -37.443  16.891  1.00 22.65           C  
ATOM   2255  C   PRO A 235      -6.729 -36.971  17.815  1.00 25.71           C  
ATOM   2256  O   PRO A 235      -7.551 -36.152  17.418  1.00 32.78           O  
ATOM   2257  CB  PRO A 235      -6.083 -38.506  15.908  1.00 19.87           C  
ATOM   2258  CG  PRO A 235      -5.694 -39.818  16.587  1.00 27.35           C  
ATOM   2259  CD  PRO A 235      -4.329 -39.491  17.185  1.00 26.00           C  
ATOM   2260  N   TRP A 236      -6.726 -37.461  19.051  1.00 23.29           N  
ATOM   2261  CA  TRP A 236      -7.709 -37.084  20.085  1.00 24.88           C  
ATOM   2262  C   TRP A 236      -7.208 -35.996  21.051  1.00 25.87           C  
ATOM   2263  O   TRP A 236      -8.007 -35.357  21.730  1.00 25.72           O  
ATOM   2264  CB  TRP A 236      -8.116 -38.322  20.893  1.00 23.50           C  
ATOM   2265  CG  TRP A 236      -6.902 -39.078  21.448  1.00 25.15           C  
ATOM   2266  CD1 TRP A 236      -6.269 -40.054  20.808  1.00 23.19           C  
ATOM   2267  CD2 TRP A 236      -6.254 -38.869  22.653  1.00 20.13           C  
ATOM   2268  NE1 TRP A 236      -5.248 -40.480  21.552  1.00 25.00           N  
ATOM   2269  CE2 TRP A 236      -5.209 -39.784  22.686  1.00 22.86           C  
ATOM   2270  CE3 TRP A 236      -6.466 -38.000  23.717  1.00 25.16           C  
ATOM   2271  CZ2 TRP A 236      -4.381 -39.839  23.800  1.00 20.80           C  
ATOM   2272  CZ3 TRP A 236      -5.612 -38.028  24.811  1.00 20.96           C  
ATOM   2273  CH2 TRP A 236      -4.570 -38.950  24.851  1.00 24.81           C  
ATOM   2274  H   TRP A 236      -6.051 -38.130  19.356  1.00 99.99           H  
ATOM   2275  HD1 TRP A 236      -6.555 -40.450  19.833  1.00 99.99           H  
ATOM   2276  HE1 TRP A 236      -4.620 -41.215  21.283  1.00 99.99           H  
ATOM   2277  HE3 TRP A 236      -7.352 -37.362  23.738  1.00 99.99           H  
ATOM   2278  HZ2 TRP A 236      -3.706 -40.685  23.931  1.00 99.99           H  
ATOM   2279  HZ3 TRP A 236      -5.765 -37.319  25.626  1.00 99.99           H  
ATOM   2280  HH2 TRP A 236      -3.889 -38.974  25.699  1.00 99.99           H  
ATOM   2281  N   ALA A 237      -5.885 -35.861  21.164  1.00 24.38           N  
ATOM   2282  CA  ALA A 237      -5.247 -35.030  22.204  1.00 26.50           C  
ATOM   2283  C   ALA A 237      -5.310 -33.506  21.999  1.00 25.74           C  
ATOM   2284  O   ALA A 237      -5.096 -32.754  22.948  1.00 23.31           O  
ATOM   2285  CB  ALA A 237      -3.809 -35.504  22.427  1.00 22.07           C  
ATOM   2286  H   ALA A 237      -5.254 -36.240  20.485  1.00 99.99           H  
ATOM   2287  N   THR A 238      -5.511 -33.068  20.759  1.00 23.24           N  
ATOM   2288  CA  THR A 238      -5.637 -31.631  20.443  1.00 23.58           C  
ATOM   2289  C   THR A 238      -6.791 -31.392  19.467  1.00 24.76           C  
ATOM   2290  O   THR A 238      -7.280 -32.311  18.812  1.00 21.78           O  
ATOM   2291  CB  THR A 238      -4.357 -31.012  19.857  1.00 25.12           C  
ATOM   2292  OG1 THR A 238      -4.019 -31.645  18.620  1.00 21.53           O  
ATOM   2293  CG2 THR A 238      -3.189 -31.038  20.846  1.00 21.89           C  
ATOM   2294  H   THR A 238      -5.742 -33.671  19.994  1.00 99.99           H  
ATOM   2295  HG1 THR A 238      -3.172 -31.253  18.268  1.00 99.99           H  
ATOM   2296  N   VAL A 239      -7.280 -30.162  19.491  1.00 23.54           N  
ATOM   2297  CA  VAL A 239      -8.293 -29.691  18.534  1.00 26.73           C  
ATOM   2298  C   VAL A 239      -7.848 -28.350  17.926  1.00 28.32           C  
ATOM   2299  O   VAL A 239      -7.131 -27.569  18.558  1.00 26.17           O  
ATOM   2300  CB  VAL A 239      -9.663 -29.646  19.239  1.00 26.08           C  
ATOM   2301  CG1 VAL A 239      -9.803 -28.527  20.279  1.00 22.06           C  
ATOM   2302  CG2 VAL A 239     -10.802 -29.623  18.225  1.00 30.33           C  
ATOM   2303  H   VAL A 239      -7.009 -29.501  20.194  1.00 99.99           H  
ATOM   2304  N   GLY A 240      -8.289 -28.125  16.683  1.00 28.90           N  
ATOM   2305  CA  GLY A 240      -8.046 -26.851  15.978  1.00 23.29           C  
ATOM   2306  C   GLY A 240      -8.865 -25.723  16.623  1.00 32.93           C  
ATOM   2307  O   GLY A 240      -9.942 -25.964  17.168  1.00 29.27           O  
ATOM   2308  H   GLY A 240      -8.913 -28.752  16.201  1.00 99.99           H  
ATOM   2309  N   MET A 241      -8.427 -24.487  16.391  1.00 32.83           N  
ATOM   2310  CA  MET A 241      -9.143 -23.291  16.888  1.00 32.56           C  
ATOM   2311  C   MET A 241     -10.595 -23.200  16.391  1.00 34.99           C  
ATOM   2312  O   MET A 241     -11.514 -23.054  17.195  1.00 33.14           O  
ATOM   2313  CB  MET A 241      -8.432 -22.008  16.467  1.00 34.59           C  
ATOM   2314  CG  MET A 241      -7.117 -21.768  17.207  1.00 38.47           C  
ATOM   2315  SD  MET A 241      -6.336 -20.193  16.700  1.00 49.09           S  
ATOM   2316  CE  MET A 241      -6.023 -20.522  14.977  1.00 40.60           C  
ATOM   2317  H   MET A 241      -7.562 -24.306  15.925  1.00 99.99           H  
ATOM   2318  N   GLY A 242     -10.773 -23.463  15.084  1.00 33.86           N  
ATOM   2319  CA  GLY A 242     -12.099 -23.442  14.431  1.00 27.42           C  
ATOM   2320  C   GLY A 242     -13.095 -24.421  15.073  1.00 33.65           C  
ATOM   2321  O   GLY A 242     -14.165 -24.019  15.525  1.00 32.26           O  
ATOM   2322  H   GLY A 242     -10.013 -23.614  14.441  1.00 99.99           H  
ATOM   2323  N   GLU A 243     -12.641 -25.658  15.269  1.00 30.49           N  
ATOM   2324  CA  GLU A 243     -13.465 -26.719  15.881  1.00 27.82           C  
ATOM   2325  C   GLU A 243     -13.702 -26.506  17.385  1.00 34.86           C  
ATOM   2326  O   GLU A 243     -14.815 -26.739  17.852  1.00 33.61           O  
ATOM   2327  CB  GLU A 243     -12.850 -28.091  15.583  1.00 26.00           C  
ATOM   2328  CG  GLU A 243     -13.645 -29.286  16.140  1.00 27.00           C  
ATOM   2329  CD  GLU A 243     -15.078 -29.461  15.622  1.00 33.40           C  
ATOM   2330  OE1 GLU A 243     -15.448 -28.787  14.635  1.00 39.97           O  
ATOM   2331  OE2 GLU A 243     -15.783 -30.309  16.206  1.00 31.18           O  
ATOM   2332  H   GLU A 243     -11.701 -25.921  15.064  1.00 99.99           H  
ATOM   2333  N   ALA A 244     -12.714 -25.943  18.084  1.00 31.11           N  
ATOM   2334  CA  ALA A 244     -12.855 -25.622  19.519  1.00 28.48           C  
ATOM   2335  C   ALA A 244     -13.935 -24.552  19.729  1.00 31.19           C  
ATOM   2336  O   ALA A 244     -14.857 -24.756  20.518  1.00 27.55           O  
ATOM   2337  CB  ALA A 244     -11.531 -25.127  20.102  1.00 27.75           C  
ATOM   2338  H   ALA A 244     -11.858 -25.631  17.665  1.00 99.99           H  
ATOM   2339  N   ARG A 245     -13.925 -23.551  18.844  1.00 31.51           N  
ATOM   2340  CA  ARG A 245     -14.952 -22.495  18.832  1.00 30.37           C  
ATOM   2341  C   ARG A 245     -16.342 -23.069  18.528  1.00 29.80           C  
ATOM   2342  O   ARG A 245     -17.298 -22.746  19.227  1.00 32.55           O  
ATOM   2343  CB  ARG A 245     -14.589 -21.399  17.825  1.00 30.24           C  
ATOM   2344  CG  ARG A 245     -15.704 -20.353  17.685  1.00 28.78           C  
ATOM   2345  CD  ARG A 245     -15.246 -19.137  16.886  1.00 25.30           C  
ATOM   2346  NE  ARG A 245     -14.296 -18.360  17.703  1.00 29.68           N  
ATOM   2347  CZ  ARG A 245     -14.612 -17.500  18.674  1.00 32.73           C  
ATOM   2348  NH1 ARG A 245     -15.876 -17.262  18.999  1.00 34.23           N  
ATOM   2349  NH2 ARG A 245     -13.653 -16.864  19.333  1.00 30.01           N  
ATOM   2350  H   ARG A 245     -13.201 -23.448  18.156  1.00 99.99           H  
ATOM   2351  HE  ARG A 245     -13.334 -18.544  17.524  1.00 99.99           H  
ATOM   2352 1HH1 ARG A 245     -16.112 -16.618  19.725  1.00 99.99           H  
ATOM   2353 2HH1 ARG A 245     -16.594 -17.762  18.517  1.00 99.99           H  
ATOM   2354 1HH2 ARG A 245     -13.894 -16.204  20.041  1.00 99.99           H  
ATOM   2355 2HH2 ARG A 245     -12.690 -17.011  19.101  1.00 99.99           H  
ATOM   2356  N   ARG A 246     -16.416 -24.004  17.586  1.00 28.84           N  
ATOM   2357  CA  ARG A 246     -17.716 -24.573  17.197  1.00 38.52           C  
ATOM   2358  C   ARG A 246     -18.307 -25.400  18.350  1.00 31.98           C  
ATOM   2359  O   ARG A 246     -19.445 -25.165  18.750  1.00 27.93           O  
ATOM   2360  CB  ARG A 246     -17.579 -25.434  15.945  1.00 30.00           C  
ATOM   2361  CG  ARG A 246     -18.970 -25.790  15.414  1.00 33.64           C  
ATOM   2362  CD  ARG A 246     -18.914 -27.008  14.491  1.00 37.66           C  
ATOM   2363  NE  ARG A 246     -18.489 -28.205  15.241  1.00 37.55           N  
ATOM   2364  CZ  ARG A 246     -19.234 -28.927  16.082  1.00 35.58           C  
ATOM   2365  NH1 ARG A 246     -20.496 -28.614  16.338  1.00 38.99           N  
ATOM   2366  NH2 ARG A 246     -18.727 -30.000  16.661  1.00 28.18           N  
ATOM   2367  H   ARG A 246     -15.608 -24.456  17.207  1.00 99.99           H  
ATOM   2368  HE  ARG A 246     -17.534 -28.464  15.118  1.00 99.99           H  
ATOM   2369 1HH1 ARG A 246     -21.050 -29.162  16.971  1.00 99.99           H  
ATOM   2370 2HH1 ARG A 246     -20.887 -27.805  15.908  1.00 99.99           H  
ATOM   2371 1HH2 ARG A 246     -19.291 -30.527  17.306  1.00 99.99           H  
ATOM   2372 2HH2 ARG A 246     -17.776 -30.270  16.520  1.00 99.99           H  
ATOM   2373  N   ARG A 247     -17.455 -26.195  18.996  1.00 36.20           N  
ATOM   2374  CA  ARG A 247     -17.868 -27.033  20.138  1.00 32.90           C  
ATOM   2375  C   ARG A 247     -18.285 -26.210  21.361  1.00 27.90           C  
ATOM   2376  O   ARG A 247     -19.317 -26.485  21.973  1.00 29.59           O  
ATOM   2377  CB  ARG A 247     -16.747 -27.984  20.539  1.00 33.98           C  
ATOM   2378  CG  ARG A 247     -16.519 -29.046  19.470  1.00 33.61           C  
ATOM   2379  CD  ARG A 247     -15.433 -29.973  19.989  1.00 29.17           C  
ATOM   2380  NE  ARG A 247     -15.012 -30.905  18.935  1.00 26.50           N  
ATOM   2381  CZ  ARG A 247     -14.102 -31.864  19.089  1.00 28.59           C  
ATOM   2382  NH1 ARG A 247     -13.524 -32.069  20.263  1.00 24.41           N  
ATOM   2383  NH2 ARG A 247     -13.742 -32.616  18.061  1.00 26.25           N  
ATOM   2384  H   ARG A 247     -16.495 -26.300  18.719  1.00 99.99           H  
ATOM   2385  HE  ARG A 247     -15.496 -30.827  18.065  1.00 99.99           H  
ATOM   2386 1HH1 ARG A 247     -12.856 -32.793  20.415  1.00 99.99           H  
ATOM   2387 2HH1 ARG A 247     -13.804 -31.488  21.035  1.00 99.99           H  
ATOM   2388 1HH2 ARG A 247     -13.063 -33.335  18.202  1.00 99.99           H  
ATOM   2389 2HH2 ARG A 247     -14.162 -32.485  17.167  1.00 99.99           H  
ATOM   2390  N   ALA A 248     -17.541 -25.136  21.624  1.00 29.19           N  
ATOM   2391  CA  ALA A 248     -17.880 -24.177  22.693  1.00 31.39           C  
ATOM   2392  C   ALA A 248     -19.206 -23.453  22.406  1.00 36.90           C  
ATOM   2393  O   ALA A 248     -20.086 -23.402  23.267  1.00 35.05           O  
ATOM   2394  CB  ALA A 248     -16.754 -23.154  22.850  1.00 23.03           C  
ATOM   2395  H   ALA A 248     -16.699 -24.928  21.114  1.00 99.99           H  
ATOM   2396  N   THR A 249     -19.423 -23.126  21.133  1.00 28.81           N  
ATOM   2397  CA  THR A 249     -20.640 -22.412  20.695  1.00 28.17           C  
ATOM   2398  C   THR A 249     -21.862 -23.340  20.743  1.00 28.49           C  
ATOM   2399  O   THR A 249     -22.911 -22.944  21.254  1.00 29.08           O  
ATOM   2400  CB  THR A 249     -20.460 -21.761  19.312  1.00 39.46           C  
ATOM   2401  OG1 THR A 249     -19.388 -20.817  19.383  1.00 38.83           O  
ATOM   2402  CG2 THR A 249     -21.709 -21.005  18.845  1.00 34.47           C  
ATOM   2403  H   THR A 249     -18.787 -23.377  20.395  1.00 99.99           H  
ATOM   2404  HG1 THR A 249     -19.226 -20.434  18.474  1.00 99.99           H  
ATOM   2405  N   GLN A 250     -21.668 -24.609  20.388  1.00 27.63           N  
ATOM   2406  CA  GLN A 250     -22.762 -25.594  20.435  1.00 28.63           C  
ATOM   2407  C   GLN A 250     -23.128 -25.942  21.886  1.00 31.94           C  
ATOM   2408  O   GLN A 250     -24.309 -26.110  22.191  1.00 32.14           O  
ATOM   2409  CB  GLN A 250     -22.423 -26.867  19.662  1.00 26.22           C  
ATOM   2410  CG  GLN A 250     -23.706 -27.677  19.434  1.00 33.51           C  
ATOM   2411  CD  GLN A 250     -23.457 -29.078  18.876  1.00 45.75           C  
ATOM   2412  OE1 GLN A 250     -22.444 -29.400  18.282  1.00 51.28           O  
ATOM   2413  NE2 GLN A 250     -24.425 -29.947  19.063  1.00 41.59           N  
ATOM   2414  H   GLN A 250     -20.770 -24.972  20.114  1.00 99.99           H  
ATOM   2415 1HE2 GLN A 250     -24.256 -30.872  18.722  1.00 99.99           H  
ATOM   2416 2HE2 GLN A 250     -25.248 -29.709  19.560  1.00 99.99           H  
ATOM   2417  N   LEU A 251     -22.138 -25.908  22.781  1.00 31.00           N  
ATOM   2418  CA  LEU A 251     -22.395 -26.160  24.210  1.00 35.41           C  
ATOM   2419  C   LEU A 251     -23.233 -25.023  24.806  1.00 30.24           C  
ATOM   2420  O   LEU A 251     -24.243 -25.293  25.455  1.00 28.35           O  
ATOM   2421  CB  LEU A 251     -21.105 -26.338  25.021  1.00 29.75           C  
ATOM   2422  CG  LEU A 251     -21.406 -26.710  26.483  1.00 30.41           C  
ATOM   2423  CD1 LEU A 251     -21.981 -28.124  26.612  1.00 22.37           C  
ATOM   2424  CD2 LEU A 251     -20.159 -26.553  27.349  1.00 29.82           C  
ATOM   2425  H   LEU A 251     -21.210 -25.601  22.557  1.00 99.99           H  
ATOM   2426  N   ALA A 252     -22.936 -23.794  24.378  1.00 31.40           N  
ATOM   2427  CA  ALA A 252     -23.681 -22.611  24.842  1.00 35.39           C  
ATOM   2428  C   ALA A 252     -25.142 -22.686  24.382  1.00 38.42           C  
ATOM   2429  O   ALA A 252     -26.039 -22.664  25.224  1.00 35.04           O  
ATOM   2430  CB  ALA A 252     -23.030 -21.326  24.336  1.00 26.33           C  
ATOM   2431  H   ALA A 252     -22.278 -23.621  23.640  1.00 99.99           H  
ATOM   2432  N   HIS A 253     -25.329 -23.094  23.125  1.00 36.18           N  
ATOM   2433  CA  HIS A 253     -26.675 -23.296  22.555  1.00 38.15           C  
ATOM   2434  C   HIS A 253     -27.456 -24.400  23.290  1.00 33.08           C  
ATOM   2435  O   HIS A 253     -28.602 -24.183  23.675  1.00 36.39           O  
ATOM   2436  CB  HIS A 253     -26.576 -23.580  21.051  1.00 37.06           C  
ATOM   2437  CG  HIS A 253     -27.927 -23.982  20.440  1.00 46.47           C  
ATOM   2438  ND1 HIS A 253     -28.355 -25.231  20.329  1.00 46.39           N  
ATOM   2439  CD2 HIS A 253     -28.887 -23.174  19.996  1.00 49.04           C  
ATOM   2440  CE1 HIS A 253     -29.580 -25.206  19.809  1.00 47.51           C  
ATOM   2441  NE2 HIS A 253     -29.906 -23.934  19.599  1.00 55.79           N  
ATOM   2442  H   HIS A 253     -24.563 -23.265  22.499  1.00 99.99           H  
ATOM   2443  HD1 HIS A 253     -27.850 -26.048  20.607  1.00 99.99           H  
ATOM   2444  N   LEU A 254     -26.797 -25.529  23.553  1.00 31.13           N  
ATOM   2445  CA  LEU A 254     -27.431 -26.684  24.221  1.00 28.49           C  
ATOM   2446  C   LEU A 254     -27.887 -26.411  25.661  1.00 34.16           C  
ATOM   2447  O   LEU A 254     -28.769 -27.104  26.162  1.00 35.71           O  
ATOM   2448  CB  LEU A 254     -26.514 -27.912  24.216  1.00 31.68           C  
ATOM   2449  CG  LEU A 254     -26.321 -28.552  22.836  1.00 39.90           C  
ATOM   2450  CD1 LEU A 254     -25.269 -29.654  22.955  1.00 33.30           C  
ATOM   2451  CD2 LEU A 254     -27.624 -29.142  22.283  1.00 29.11           C  
ATOM   2452  H   LEU A 254     -25.817 -25.637  23.359  1.00 99.99           H  
ATOM   2453  N   VAL A 255     -27.244 -25.443  26.309  1.00 32.47           N  
ATOM   2454  CA  VAL A 255     -27.593 -25.076  27.695  1.00 31.34           C  
ATOM   2455  C   VAL A 255     -28.337 -23.728  27.789  1.00 36.46           C  
ATOM   2456  O   VAL A 255     -28.439 -23.161  28.869  1.00 33.49           O  
ATOM   2457  CB  VAL A 255     -26.352 -25.133  28.617  1.00 29.29           C  
ATOM   2458  CG1 VAL A 255     -25.654 -26.497  28.546  1.00 27.72           C  
ATOM   2459  CG2 VAL A 255     -25.340 -24.010  28.363  1.00 26.70           C  
ATOM   2460  H   VAL A 255     -26.422 -24.997  25.948  1.00 99.99           H  
ATOM   2461  N   GLY A 256     -28.863 -23.244  26.656  1.00 29.86           N  
ATOM   2462  CA  GLY A 256     -29.691 -22.019  26.589  1.00 31.66           C  
ATOM   2463  C   GLY A 256     -28.950 -20.674  26.685  1.00 31.79           C  
ATOM   2464  O   GLY A 256     -29.564 -19.650  26.979  1.00 32.31           O  
ATOM   2465  H   GLY A 256     -28.739 -23.689  25.759  1.00 99.99           H  
ATOM   2466  N   CYS A 257     -27.678 -20.670  26.306  1.00 35.91           N  
ATOM   2467  CA  CYS A 257     -26.866 -19.446  26.226  1.00 37.16           C  
ATOM   2468  C   CYS A 257     -26.706 -18.944  24.779  1.00 41.86           C  
ATOM   2469  O   CYS A 257     -26.674 -19.753  23.848  1.00 44.43           O  
ATOM   2470  CB  CYS A 257     -25.503 -19.723  26.865  1.00 36.38           C  
ATOM   2471  SG  CYS A 257     -25.626 -19.857  28.682  1.00 36.74           S  
ATOM   2472  H   CYS A 257     -27.168 -21.513  26.114  1.00 99.99           H  
ATOM   2473  N   PRO A 258     -26.603 -17.619  24.585  1.00 49.86           N  
ATOM   2474  CA  PRO A 258     -26.393 -17.010  23.255  1.00 51.14           C  
ATOM   2475  C   PRO A 258     -25.038 -17.377  22.626  1.00 51.83           C  
ATOM   2476  O   PRO A 258     -24.951 -17.315  21.381  1.00 71.72           O  
ATOM   2477  CB  PRO A 258     -26.528 -15.504  23.495  1.00 51.45           C  
ATOM   2478  CG  PRO A 258     -26.094 -15.327  24.950  1.00 47.94           C  
ATOM   2479  CD  PRO A 258     -26.668 -16.571  25.626  1.00 47.82           C  
ATOM   2480  OXT PRO A 258     -24.083 -17.603  23.401  1.00 99.99           O  
TER    2481      PRO A 258 
ATOM   2482  N   ASN A 265     -20.601 -12.377  20.272  1.00 55.41           N1+
ATOM   2483  CA  ASN A 265     -19.870 -11.734  21.388  1.00 50.12           C  
ATOM   2484  C   ASN A 265     -19.425 -12.765  22.452  1.00 53.70           C  
ATOM   2485  O   ASN A 265     -20.220 -13.232  23.273  1.00 51.66           O  
ATOM   2486  CB  ASN A 265     -20.732 -10.630  22.021  1.00 58.06           C  
ATOM   2487  CG  ASN A 265     -19.939  -9.729  22.976  1.00 63.59           C  
ATOM   2488  OD1 ASN A 265     -19.022 -10.145  23.674  1.00 66.72           O  
ATOM   2489  ND2 ASN A 265     -20.324  -8.473  23.042  1.00 68.68           N  
ATOM   2490  H1  ASN A 265     -20.658 -13.365  20.426  1.00 99.99           H  
ATOM   2491 1HD2 ASN A 265     -19.823  -7.852  23.641  1.00 99.99           H  
ATOM   2492 2HD2 ASN A 265     -21.099  -8.147  22.504  1.00 99.99           H  
ATOM   2493  H2  ASN A 265     -21.519 -12.016  20.171  1.00 99.99           H  
ATOM   2494  H3  ASN A 265     -20.164 -12.202  19.399  1.00 99.99           H  
ATOM   2495  N   ASP A 266     -18.126 -13.072  22.443  1.00 46.74           N  
ATOM   2496  CA  ASP A 266     -17.536 -14.072  23.360  1.00 44.11           C  
ATOM   2497  C   ASP A 266     -17.763 -13.761  24.847  1.00 49.38           C  
ATOM   2498  O   ASP A 266     -18.160 -14.649  25.599  1.00 43.46           O  
ATOM   2499  CB  ASP A 266     -16.033 -14.245  23.111  1.00 42.99           C  
ATOM   2500  CG  ASP A 266     -15.696 -14.816  21.730  1.00 39.96           C  
ATOM   2501  OD1 ASP A 266     -16.560 -15.519  21.164  1.00 39.30           O  
ATOM   2502  OD2 ASP A 266     -14.586 -14.501  21.257  1.00 49.48           O  
ATOM   2503  H   ASP A 266     -17.490 -12.642  21.802  1.00 99.99           H  
ATOM   2504  N   THR A 267     -17.686 -12.478  25.205  1.00 40.97           N  
ATOM   2505  CA  THR A 267     -17.897 -12.014  26.595  1.00 38.54           C  
ATOM   2506  C   THR A 267     -19.277 -12.440  27.120  1.00 42.88           C  
ATOM   2507  O   THR A 267     -19.361 -13.069  28.171  1.00 43.48           O  
ATOM   2508  CB  THR A 267     -17.771 -10.486  26.703  1.00 47.27           C  
ATOM   2509  OG1 THR A 267     -16.554 -10.071  26.078  1.00 50.74           O  
ATOM   2510  CG2 THR A 267     -17.813 -10.002  28.159  1.00 43.24           C  
ATOM   2511  H   THR A 267     -17.435 -11.747  24.566  1.00 99.99           H  
ATOM   2512  HG1 THR A 267     -16.401  -9.096  26.265  1.00 99.99           H  
ATOM   2513  N   GLU A 268     -20.318 -12.184  26.328  1.00 45.62           N  
ATOM   2514  CA  GLU A 268     -21.699 -12.561  26.692  1.00 43.71           C  
ATOM   2515  C   GLU A 268     -21.896 -14.082  26.768  1.00 42.01           C  
ATOM   2516  O   GLU A 268     -22.465 -14.585  27.733  1.00 42.76           O  
ATOM   2517  CB  GLU A 268     -22.701 -12.010  25.680  1.00 43.94           C  
ATOM   2518  CG  GLU A 268     -22.848 -10.487  25.723  1.00 64.17           C  
ATOM   2519  CD  GLU A 268     -23.918  -9.994  24.740  1.00 87.59           C  
ATOM   2520  OE1 GLU A 268     -24.882 -10.750  24.480  1.00 84.71           O  
ATOM   2521  OE2 GLU A 268     -23.724  -8.869  24.232  1.00 90.79           O  
ATOM   2522  H   GLU A 268     -20.212 -11.765  25.426  1.00 99.99           H  
ATOM   2523  N   LEU A 269     -21.303 -14.789  25.805  1.00 39.77           N  
ATOM   2524  CA  LEU A 269     -21.390 -16.258  25.710  1.00 39.41           C  
ATOM   2525  C   LEU A 269     -20.786 -16.925  26.960  1.00 34.90           C  
ATOM   2526  O   LEU A 269     -21.479 -17.665  27.657  1.00 39.60           O  
ATOM   2527  CB  LEU A 269     -20.689 -16.690  24.412  1.00 35.72           C  
ATOM   2528  CG  LEU A 269     -20.947 -18.138  23.972  1.00 39.66           C  
ATOM   2529  CD1 LEU A 269     -20.634 -18.271  22.482  1.00 40.94           C  
ATOM   2530  CD2 LEU A 269     -20.060 -19.135  24.721  1.00 40.14           C  
ATOM   2531  H   LEU A 269     -20.773 -14.354  25.075  1.00 99.99           H  
ATOM   2532  N   VAL A 270     -19.592 -16.477  27.351  1.00 34.23           N  
ATOM   2533  CA  VAL A 270     -18.898 -17.032  28.535  1.00 39.46           C  
ATOM   2534  C   VAL A 270     -19.621 -16.622  29.828  1.00 37.00           C  
ATOM   2535  O   VAL A 270     -19.816 -17.456  30.705  1.00 34.61           O  
ATOM   2536  CB  VAL A 270     -17.412 -16.632  28.589  1.00 42.61           C  
ATOM   2537  CG1 VAL A 270     -16.698 -17.262  29.790  1.00 35.28           C  
ATOM   2538  CG2 VAL A 270     -16.671 -17.082  27.331  1.00 42.78           C  
ATOM   2539  H   VAL A 270     -19.120 -15.718  26.893  1.00 99.99           H  
ATOM   2540  N   ALA A 271     -20.134 -15.393  29.864  1.00 33.48           N  
ATOM   2541  CA  ALA A 271     -20.846 -14.874  31.047  1.00 36.74           C  
ATOM   2542  C   ALA A 271     -22.132 -15.669  31.321  1.00 35.70           C  
ATOM   2543  O   ALA A 271     -22.376 -16.063  32.460  1.00 39.78           O  
ATOM   2544  CB  ALA A 271     -21.162 -13.388  30.875  1.00 31.07           C  
ATOM   2545  H   ALA A 271     -20.141 -14.788  29.066  1.00 99.99           H  
ATOM   2546  N   CYS A 272     -22.819 -16.061  30.246  1.00 37.01           N  
ATOM   2547  CA  CYS A 272     -24.005 -16.929  30.351  1.00 35.60           C  
ATOM   2548  C   CYS A 272     -23.608 -18.354  30.755  1.00 32.05           C  
ATOM   2549  O   CYS A 272     -24.229 -18.932  31.638  1.00 35.48           O  
ATOM   2550  CB  CYS A 272     -24.804 -16.944  29.049  1.00 37.02           C  
ATOM   2551  SG  CYS A 272     -26.305 -17.991  29.148  1.00 40.95           S  
ATOM   2552  H   CYS A 272     -22.533 -15.837  29.310  1.00 99.99           H  
ATOM   2553  N   LEU A 273     -22.511 -18.862  30.196  1.00 29.52           N  
ATOM   2554  CA  LEU A 273     -21.974 -20.180  30.590  1.00 31.53           C  
ATOM   2555  C   LEU A 273     -21.585 -20.235  32.074  1.00 34.00           C  
ATOM   2556  O   LEU A 273     -21.869 -21.220  32.750  1.00 31.46           O  
ATOM   2557  CB  LEU A 273     -20.742 -20.566  29.767  1.00 25.65           C  
ATOM   2558  CG  LEU A 273     -21.009 -20.965  28.314  1.00 31.64           C  
ATOM   2559  CD1 LEU A 273     -19.660 -21.251  27.656  1.00 28.58           C  
ATOM   2560  CD2 LEU A 273     -21.888 -22.216  28.215  1.00 27.01           C  
ATOM   2561  H   LEU A 273     -21.983 -18.369  29.502  1.00 99.99           H  
ATOM   2562  N   ARG A 274     -21.067 -19.119  32.587  1.00 31.47           N  
ATOM   2563  CA  ARG A 274     -20.630 -19.014  33.991  1.00 36.88           C  
ATOM   2564  C   ARG A 274     -21.791 -19.080  34.994  1.00 32.63           C  
ATOM   2565  O   ARG A 274     -21.582 -19.422  36.156  1.00 27.59           O  
ATOM   2566  CB  ARG A 274     -19.770 -17.769  34.237  1.00 32.84           C  
ATOM   2567  CG  ARG A 274     -18.366 -17.944  33.652  1.00 35.67           C  
ATOM   2568  CD  ARG A 274     -17.367 -17.002  34.325  1.00 34.38           C  
ATOM   2569  NE  ARG A 274     -17.014 -15.864  33.457  1.00 50.29           N  
ATOM   2570  CZ  ARG A 274     -15.837 -15.702  32.843  1.00 50.27           C  
ATOM   2571  NH1 ARG A 274     -14.872 -16.602  32.942  1.00 40.60           N  
ATOM   2572  NH2 ARG A 274     -15.591 -14.632  32.104  1.00 47.98           N  
ATOM   2573  H   ARG A 274     -21.011 -18.265  32.062  1.00 99.99           H  
ATOM   2574  HE  ARG A 274     -17.709 -15.158  33.367  1.00 99.99           H  
ATOM   2575 1HH1 ARG A 274     -13.994 -16.501  32.481  1.00 99.99           H  
ATOM   2576 2HH1 ARG A 274     -15.025 -17.420  33.505  1.00 99.99           H  
ATOM   2577 1HH2 ARG A 274     -14.696 -14.559  31.670  1.00 99.99           H  
ATOM   2578 2HH2 ARG A 274     -16.274 -13.915  32.010  1.00 99.99           H  
ATOM   2579  N   THR A 275     -23.000 -18.756  34.537  1.00 32.00           N  
ATOM   2580  CA  THR A 275     -24.212 -18.823  35.385  1.00 30.23           C  
ATOM   2581  C   THR A 275     -24.777 -20.247  35.528  1.00 34.45           C  
ATOM   2582  O   THR A 275     -25.643 -20.497  36.369  1.00 38.79           O  
ATOM   2583  CB  THR A 275     -25.340 -17.901  34.891  1.00 37.83           C  
ATOM   2584  OG1 THR A 275     -25.946 -18.457  33.725  1.00 40.74           O  
ATOM   2585  CG2 THR A 275     -24.855 -16.473  34.618  1.00 38.98           C  
ATOM   2586  H   THR A 275     -23.169 -18.440  33.600  1.00 99.99           H  
ATOM   2587  HG1 THR A 275     -26.661 -17.856  33.378  1.00 99.99           H  
ATOM   2588  N   ARG A 276     -24.288 -21.167  34.701  1.00 26.87           N  
ATOM   2589  CA  ARG A 276     -24.845 -22.525  34.639  1.00 24.97           C  
ATOM   2590  C   ARG A 276     -24.228 -23.399  35.732  1.00 30.39           C  
ATOM   2591  O   ARG A 276     -23.028 -23.308  35.985  1.00 29.98           O  
ATOM   2592  CB  ARG A 276     -24.600 -23.137  33.255  1.00 29.51           C  
ATOM   2593  CG  ARG A 276     -25.420 -22.452  32.158  1.00 28.92           C  
ATOM   2594  CD  ARG A 276     -26.918 -22.652  32.401  1.00 33.03           C  
ATOM   2595  NE  ARG A 276     -27.687 -22.115  31.269  1.00 32.87           N  
ATOM   2596  CZ  ARG A 276     -28.224 -20.899  31.162  1.00 38.01           C  
ATOM   2597  NH1 ARG A 276     -28.077 -20.000  32.120  1.00 38.64           N  
ATOM   2598  NH2 ARG A 276     -28.937 -20.570  30.094  1.00 34.54           N  
ATOM   2599  H   ARG A 276     -23.416 -21.049  34.221  1.00 99.99           H  
ATOM   2600  HE  ARG A 276     -27.828 -22.751  30.505  1.00 99.99           H  
ATOM   2601 1HH1 ARG A 276     -28.486 -19.099  32.031  1.00 99.99           H  
ATOM   2602 2HH1 ARG A 276     -27.512 -20.244  32.908  1.00 99.99           H  
ATOM   2603 1HH2 ARG A 276     -29.341 -19.663  30.011  1.00 99.99           H  
ATOM   2604 2HH2 ARG A 276     -29.068 -21.246  29.367  1.00 99.99           H  
ATOM   2605  N   PRO A 277     -25.014 -24.250  36.395  1.00 30.00           N  
ATOM   2606  CA  PRO A 277     -24.455 -25.241  37.332  1.00 28.67           C  
ATOM   2607  C   PRO A 277     -23.471 -26.111  36.541  1.00 33.99           C  
ATOM   2608  O   PRO A 277     -23.763 -26.511  35.414  1.00 31.93           O  
ATOM   2609  CB  PRO A 277     -25.661 -26.073  37.765  1.00 23.85           C  
ATOM   2610  CG  PRO A 277     -26.824 -25.086  37.662  1.00 29.45           C  
ATOM   2611  CD  PRO A 277     -26.488 -24.248  36.428  1.00 28.32           C  
ATOM   2612  N   ALA A 278     -22.354 -26.461  37.176  1.00 31.40           N  
ATOM   2613  CA  ALA A 278     -21.321 -27.315  36.556  1.00 28.42           C  
ATOM   2614  C   ALA A 278     -21.880 -28.609  35.931  1.00 28.93           C  
ATOM   2615  O   ALA A 278     -21.621 -28.914  34.767  1.00 25.96           O  
ATOM   2616  CB  ALA A 278     -20.280 -27.658  37.620  1.00 26.96           C  
ATOM   2617  H   ALA A 278     -22.093 -26.059  38.052  1.00 99.99           H  
ATOM   2618  N   GLN A 279     -22.831 -29.221  36.639  1.00 28.41           N  
ATOM   2619  CA  GLN A 279     -23.496 -30.455  36.183  1.00 30.33           C  
ATOM   2620  C   GLN A 279     -24.246 -30.288  34.848  1.00 33.06           C  
ATOM   2621  O   GLN A 279     -24.231 -31.197  34.022  1.00 29.64           O  
ATOM   2622  CB  GLN A 279     -24.432 -30.975  37.280  1.00 23.47           C  
ATOM   2623  CG  GLN A 279     -24.925 -32.401  36.994  1.00 23.74           C  
ATOM   2624  CD  GLN A 279     -23.772 -33.400  36.838  1.00 33.49           C  
ATOM   2625  OE1 GLN A 279     -22.877 -33.514  37.661  1.00 42.40           O  
ATOM   2626  NE2 GLN A 279     -23.783 -34.154  35.764  1.00 30.82           N  
ATOM   2627  H   GLN A 279     -23.117 -28.887  37.535  1.00 99.99           H  
ATOM   2628 1HE2 GLN A 279     -23.035 -34.801  35.655  1.00 99.99           H  
ATOM   2629 2HE2 GLN A 279     -24.506 -34.079  35.070  1.00 99.99           H  
ATOM   2630  N   VAL A 280     -24.817 -29.106  34.615  1.00 24.82           N  
ATOM   2631  CA  VAL A 280     -25.489 -28.783  33.336  1.00 33.54           C  
ATOM   2632  C   VAL A 280     -24.519 -28.845  32.142  1.00 31.38           C  
ATOM   2633  O   VAL A 280     -24.824 -29.507  31.150  1.00 33.93           O  
ATOM   2634  CB  VAL A 280     -26.233 -27.436  33.437  1.00 34.75           C  
ATOM   2635  CG1 VAL A 280     -26.735 -26.904  32.088  1.00 30.77           C  
ATOM   2636  CG2 VAL A 280     -27.461 -27.608  34.334  1.00 25.24           C  
ATOM   2637  H   VAL A 280     -24.813 -28.362  35.286  1.00 99.99           H  
ATOM   2638  N   LEU A 281     -23.311 -28.310  32.316  1.00 30.01           N  
ATOM   2639  CA  LEU A 281     -22.301 -28.347  31.237  1.00 30.05           C  
ATOM   2640  C   LEU A 281     -21.868 -29.792  30.956  1.00 27.76           C  
ATOM   2641  O   LEU A 281     -21.889 -30.238  29.809  1.00 33.36           O  
ATOM   2642  CB  LEU A 281     -21.064 -27.495  31.554  1.00 26.59           C  
ATOM   2643  CG  LEU A 281     -21.326 -26.037  31.965  1.00 28.04           C  
ATOM   2644  CD1 LEU A 281     -19.998 -25.281  31.946  1.00 27.45           C  
ATOM   2645  CD2 LEU A 281     -22.356 -25.313  31.089  1.00 24.18           C  
ATOM   2646  H   LEU A 281     -22.997 -27.935  33.190  1.00 99.99           H  
ATOM   2647  N   VAL A 282     -21.735 -30.562  32.037  1.00 24.60           N  
ATOM   2648  CA  VAL A 282     -21.392 -31.997  31.958  1.00 30.33           C  
ATOM   2649  C   VAL A 282     -22.470 -32.792  31.194  1.00 33.63           C  
ATOM   2650  O   VAL A 282     -22.130 -33.591  30.320  1.00 34.80           O  
ATOM   2651  CB  VAL A 282     -21.136 -32.577  33.364  1.00 23.95           C  
ATOM   2652  CG1 VAL A 282     -20.936 -34.096  33.350  1.00 24.10           C  
ATOM   2653  CG2 VAL A 282     -19.882 -31.957  33.984  1.00 23.86           C  
ATOM   2654  H   VAL A 282     -21.896 -30.206  32.962  1.00 99.99           H  
ATOM   2655  N   ASN A 283     -23.739 -32.466  31.433  1.00 32.75           N  
ATOM   2656  CA  ASN A 283     -24.869 -33.212  30.846  1.00 32.23           C  
ATOM   2657  C   ASN A 283     -24.986 -33.115  29.319  1.00 31.93           C  
ATOM   2658  O   ASN A 283     -25.569 -33.986  28.676  1.00 31.18           O  
ATOM   2659  CB  ASN A 283     -26.192 -32.828  31.512  1.00 30.33           C  
ATOM   2660  CG  ASN A 283     -26.294 -33.354  32.949  1.00 33.60           C  
ATOM   2661  OD1 ASN A 283     -25.551 -34.202  33.427  1.00 33.22           O  
ATOM   2662  ND2 ASN A 283     -27.228 -32.804  33.688  1.00 30.13           N  
ATOM   2663  H   ASN A 283     -23.999 -31.676  31.996  1.00 99.99           H  
ATOM   2664 1HD2 ASN A 283     -27.332 -33.135  34.620  1.00 99.99           H  
ATOM   2665 2HD2 ASN A 283     -27.825 -32.108  33.299  1.00 99.99           H  
ATOM   2666  N   HIS A 284     -24.404 -32.063  28.752  1.00 24.43           N  
ATOM   2667  CA  HIS A 284     -24.406 -31.868  27.292  1.00 33.00           C  
ATOM   2668  C   HIS A 284     -23.024 -32.019  26.635  1.00 34.33           C  
ATOM   2669  O   HIS A 284     -22.925 -31.906  25.413  1.00 34.18           O  
ATOM   2670  CB  HIS A 284     -24.976 -30.479  26.997  1.00 32.38           C  
ATOM   2671  CG  HIS A 284     -26.445 -30.359  27.414  1.00 42.07           C  
ATOM   2672  ND1 HIS A 284     -27.476 -30.726  26.669  1.00 44.72           N  
ATOM   2673  CD2 HIS A 284     -26.914 -29.875  28.561  1.00 31.89           C  
ATOM   2674  CE1 HIS A 284     -28.590 -30.467  27.349  1.00 38.32           C  
ATOM   2675  NE2 HIS A 284     -28.241 -29.952  28.524  1.00 40.01           N  
ATOM   2676  H   HIS A 284     -24.051 -31.291  29.286  1.00 99.99           H  
ATOM   2677  HD1 HIS A 284     -27.421 -31.147  25.764  1.00 99.99           H  
ATOM   2678  N   GLU A 285     -22.042 -32.522  27.388  1.00 34.17           N  
ATOM   2679  CA  GLU A 285     -20.638 -32.565  26.930  1.00 33.28           C  
ATOM   2680  C   GLU A 285     -20.450 -33.389  25.644  1.00 31.74           C  
ATOM   2681  O   GLU A 285     -19.924 -32.883  24.653  1.00 26.88           O  
ATOM   2682  CB  GLU A 285     -19.732 -33.105  28.043  1.00 28.94           C  
ATOM   2683  CG  GLU A 285     -18.253 -33.090  27.636  1.00 30.34           C  
ATOM   2684  CD  GLU A 285     -17.334 -33.734  28.674  1.00 34.90           C  
ATOM   2685  OE1 GLU A 285     -17.524 -33.453  29.879  1.00 33.45           O  
ATOM   2686  OE2 GLU A 285     -16.390 -34.413  28.223  1.00 30.99           O  
ATOM   2687  H   GLU A 285     -22.199 -32.856  28.323  1.00 99.99           H  
ATOM   2688  N   TRP A 286     -20.920 -34.632  25.678  1.00 26.72           N  
ATOM   2689  CA  TRP A 286     -20.736 -35.576  24.560  1.00 32.01           C  
ATOM   2690  C   TRP A 286     -21.488 -35.182  23.279  1.00 35.78           C  
ATOM   2691  O   TRP A 286     -21.072 -35.545  22.183  1.00 32.35           O  
ATOM   2692  CB  TRP A 286     -21.094 -36.999  24.998  1.00 26.15           C  
ATOM   2693  CG  TRP A 286     -20.172 -37.466  26.132  1.00 30.54           C  
ATOM   2694  CD1 TRP A 286     -20.456 -37.417  27.430  1.00 30.84           C  
ATOM   2695  CD2 TRP A 286     -18.902 -38.006  26.003  1.00 26.55           C  
ATOM   2696  NE1 TRP A 286     -19.428 -37.905  28.128  1.00 25.87           N  
ATOM   2697  CE2 TRP A 286     -18.460 -38.270  27.292  1.00 28.66           C  
ATOM   2698  CE3 TRP A 286     -18.084 -38.276  24.913  1.00 26.79           C  
ATOM   2699  CZ2 TRP A 286     -17.192 -38.805  27.492  1.00 23.83           C  
ATOM   2700  CZ3 TRP A 286     -16.835 -38.850  25.111  1.00 25.35           C  
ATOM   2701  CH2 TRP A 286     -16.390 -39.117  26.402  1.00 24.43           C  
ATOM   2702  H   TRP A 286     -21.425 -35.003  26.457  1.00 99.99           H  
ATOM   2703  HD1 TRP A 286     -21.387 -37.048  27.856  1.00 99.99           H  
ATOM   2704  HE1 TRP A 286     -19.408 -38.009  29.123  1.00 99.99           H  
ATOM   2705  HE3 TRP A 286     -18.356 -37.917  23.920  1.00 99.99           H  
ATOM   2706  HZ2 TRP A 286     -16.758 -38.820  28.491  1.00 99.99           H  
ATOM   2707  HZ3 TRP A 286     -16.214 -39.089  24.247  1.00 99.99           H  
ATOM   2708  HH2 TRP A 286     -15.415 -39.574  26.570  1.00 99.99           H  
ATOM   2709  N   HIS A 287     -22.477 -34.301  23.426  1.00 36.28           N  
ATOM   2710  CA  HIS A 287     -23.321 -33.860  22.301  1.00 34.94           C  
ATOM   2711  C   HIS A 287     -22.684 -32.834  21.349  1.00 34.99           C  
ATOM   2712  O   HIS A 287     -23.277 -32.532  20.315  1.00 44.11           O  
ATOM   2713  CB  HIS A 287     -24.674 -33.364  22.813  1.00 37.41           C  
ATOM   2714  CG  HIS A 287     -25.481 -34.450  23.536  1.00 49.46           C  
ATOM   2715  ND1 HIS A 287     -26.165 -34.238  24.648  1.00 54.02           N  
ATOM   2716  CD2 HIS A 287     -25.658 -35.721  23.177  1.00 46.20           C  
ATOM   2717  CE1 HIS A 287     -26.764 -35.375  24.994  1.00 52.51           C  
ATOM   2718  NE2 HIS A 287     -26.448 -36.291  24.084  1.00 59.58           N  
ATOM   2719  H   HIS A 287     -22.664 -33.841  24.295  1.00 99.99           H  
ATOM   2720  HD1 HIS A 287     -26.215 -33.371  25.141  1.00 99.99           H  
ATOM   2721  N   VAL A 288     -21.575 -32.213  21.750  1.00 36.90           N  
ATOM   2722  CA  VAL A 288     -20.850 -31.307  20.833  1.00 30.26           C  
ATOM   2723  C   VAL A 288     -19.896 -32.024  19.862  1.00 30.86           C  
ATOM   2724  O   VAL A 288     -19.301 -31.381  19.004  1.00 34.34           O  
ATOM   2725  CB  VAL A 288     -20.176 -30.117  21.539  1.00 31.90           C  
ATOM   2726  CG1 VAL A 288     -21.199 -29.306  22.335  1.00 34.01           C  
ATOM   2727  CG2 VAL A 288     -19.006 -30.524  22.434  1.00 22.44           C  
ATOM   2728  H   VAL A 288     -21.234 -32.226  22.690  1.00 99.99           H  
ATOM   2729  N   LEU A 289     -19.646 -33.315  20.080  1.00 28.61           N  
ATOM   2730  CA  LEU A 289     -18.907 -34.122  19.095  1.00 31.47           C  
ATOM   2731  C   LEU A 289     -19.647 -34.149  17.746  1.00 35.32           C  
ATOM   2732  O   LEU A 289     -20.838 -34.466  17.700  1.00 34.79           O  
ATOM   2733  CB  LEU A 289     -18.610 -35.534  19.616  1.00 22.19           C  
ATOM   2734  CG  LEU A 289     -17.605 -35.541  20.779  1.00 26.54           C  
ATOM   2735  CD1 LEU A 289     -17.396 -36.977  21.258  1.00 16.75           C  
ATOM   2736  CD2 LEU A 289     -16.251 -34.931  20.392  1.00 25.36           C  
ATOM   2737  H   LEU A 289     -19.897 -33.795  20.919  1.00 99.99           H  
ATOM   2738  N   PRO A 290     -18.955 -33.740  16.674  1.00 34.08           N  
ATOM   2739  CA  PRO A 290     -19.550 -33.592  15.333  1.00 33.67           C  
ATOM   2740  C   PRO A 290     -20.098 -34.886  14.713  1.00 34.58           C  
ATOM   2741  O   PRO A 290     -21.049 -34.829  13.937  1.00 41.20           O  
ATOM   2742  CB  PRO A 290     -18.447 -32.963  14.479  1.00 31.84           C  
ATOM   2743  CG  PRO A 290     -17.160 -33.432  15.156  1.00 40.19           C  
ATOM   2744  CD  PRO A 290     -17.509 -33.435  16.640  1.00 32.87           C  
ATOM   2745  N   GLN A 291     -19.467 -36.023  15.003  1.00 37.51           N  
ATOM   2746  CA  GLN A 291     -19.863 -37.318  14.413  1.00 34.40           C  
ATOM   2747  C   GLN A 291     -19.798 -38.434  15.463  1.00 32.41           C  
ATOM   2748  O   GLN A 291     -19.105 -38.304  16.472  1.00 36.76           O  
ATOM   2749  CB  GLN A 291     -18.958 -37.681  13.224  1.00 41.43           C  
ATOM   2750  CG  GLN A 291     -19.030 -36.711  12.034  1.00 43.40           C  
ATOM   2751  CD  GLN A 291     -20.380 -36.665  11.306  1.00 53.77           C  
ATOM   2752  OE1 GLN A 291     -21.129 -37.627  11.223  1.00 48.56           O  
ATOM   2753  NE2 GLN A 291     -20.663 -35.542  10.678  1.00 42.95           N  
ATOM   2754  H   GLN A 291     -18.808 -36.102  15.752  1.00 99.99           H  
ATOM   2755 1HE2 GLN A 291     -21.536 -35.501  10.200  1.00 99.99           H  
ATOM   2756 2HE2 GLN A 291     -20.072 -34.748  10.761  1.00 99.99           H  
ATOM   2757  N   GLU A 292     -20.543 -39.506  15.199  1.00 32.38           N  
ATOM   2758  CA  GLU A 292     -20.499 -40.750  15.996  1.00 29.72           C  
ATOM   2759  C   GLU A 292     -19.045 -41.260  16.024  1.00 35.49           C  
ATOM   2760  O   GLU A 292     -18.384 -41.300  14.986  1.00 37.52           O  
ATOM   2761  CB  GLU A 292     -21.419 -41.756  15.299  1.00 33.26           C  
ATOM   2762  CG  GLU A 292     -21.554 -43.108  16.013  1.00 48.14           C  
ATOM   2763  CD  GLU A 292     -22.406 -44.122  15.233  1.00 55.58           C  
ATOM   2764  OE1 GLU A 292     -22.627 -43.916  14.016  1.00 50.51           O  
ATOM   2765  OE2 GLU A 292     -22.845 -45.096  15.879  1.00 61.30           O  
ATOM   2766  H   GLU A 292     -21.126 -39.543  14.389  1.00 99.99           H  
ATOM   2767  N   SER A 293     -18.569 -41.604  17.217  1.00 27.52           N  
ATOM   2768  CA  SER A 293     -17.144 -41.950  17.410  1.00 25.58           C  
ATOM   2769  C   SER A 293     -16.870 -42.705  18.715  1.00 27.39           C  
ATOM   2770  O   SER A 293     -17.771 -42.954  19.514  1.00 32.07           O  
ATOM   2771  CB  SER A 293     -16.297 -40.668  17.420  1.00 24.93           C  
ATOM   2772  OG  SER A 293     -16.589 -39.871  18.574  1.00 27.41           O  
ATOM   2773  H   SER A 293     -19.094 -41.515  18.063  1.00 99.99           H  
ATOM   2774  HG  SER A 293     -16.033 -39.040  18.541  1.00 99.99           H  
ATOM   2775  N   VAL A 294     -15.658 -43.242  18.783  1.00 27.30           N  
ATOM   2776  CA  VAL A 294     -15.029 -43.649  20.054  1.00 23.38           C  
ATOM   2777  C   VAL A 294     -13.644 -42.992  20.113  1.00 24.64           C  
ATOM   2778  O   VAL A 294     -13.123 -42.558  19.089  1.00 23.18           O  
ATOM   2779  CB  VAL A 294     -14.940 -45.177  20.245  1.00 24.79           C  
ATOM   2780  CG1 VAL A 294     -16.334 -45.800  20.319  1.00 26.24           C  
ATOM   2781  CG2 VAL A 294     -14.102 -45.885  19.173  1.00 23.02           C  
ATOM   2782  H   VAL A 294     -15.055 -43.297  17.983  1.00 99.99           H  
ATOM   2783  N   PHE A 295     -13.083 -42.907  21.318  1.00 24.25           N  
ATOM   2784  CA  PHE A 295     -11.746 -42.318  21.547  1.00 18.76           C  
ATOM   2785  C   PHE A 295     -11.654 -40.854  21.054  1.00 22.92           C  
ATOM   2786  O   PHE A 295     -10.627 -40.387  20.573  1.00 24.32           O  
ATOM   2787  CB  PHE A 295     -10.686 -43.217  20.886  1.00 17.57           C  
ATOM   2788  CG  PHE A 295      -9.377 -43.308  21.672  1.00 20.30           C  
ATOM   2789  CD1 PHE A 295      -8.835 -42.212  22.331  1.00 17.45           C  
ATOM   2790  CD2 PHE A 295      -8.760 -44.546  21.776  1.00 18.14           C  
ATOM   2791  CE1 PHE A 295      -7.691 -42.350  23.101  1.00 18.18           C  
ATOM   2792  CE2 PHE A 295      -7.606 -44.686  22.537  1.00 19.72           C  
ATOM   2793  CZ  PHE A 295      -7.077 -43.590  23.211  1.00 15.67           C  
ATOM   2794  H   PHE A 295     -13.539 -43.249  22.136  1.00 99.99           H  
ATOM   2795  HD1 PHE A 295      -9.298 -41.232  22.241  1.00 99.99           H  
ATOM   2796  HD2 PHE A 295      -9.210 -45.409  21.288  1.00 99.99           H  
ATOM   2797  HE1 PHE A 295      -7.282 -41.477  23.608  1.00 99.99           H  
ATOM   2798  HE2 PHE A 295      -7.122 -45.659  22.597  1.00 99.99           H  
ATOM   2799  HZ  PHE A 295      -6.242 -43.715  23.899  1.00 99.99           H  
ATOM   2800  N   ARG A 296     -12.759 -40.130  21.202  1.00 18.05           N  
ATOM   2801  CA  ARG A 296     -12.836 -38.691  20.886  1.00 21.16           C  
ATOM   2802  C   ARG A 296     -13.529 -37.979  22.039  1.00 23.12           C  
ATOM   2803  O   ARG A 296     -14.519 -38.477  22.577  1.00 20.28           O  
ATOM   2804  CB  ARG A 296     -13.633 -38.421  19.607  1.00 18.49           C  
ATOM   2805  CG  ARG A 296     -12.889 -38.829  18.336  1.00 23.57           C  
ATOM   2806  CD  ARG A 296     -11.647 -37.964  18.102  1.00 25.95           C  
ATOM   2807  NE  ARG A 296     -10.952 -38.416  16.885  1.00 28.30           N  
ATOM   2808  CZ  ARG A 296     -10.161 -39.488  16.773  1.00 27.16           C  
ATOM   2809  NH1 ARG A 296      -9.914 -40.275  17.807  1.00 21.89           N  
ATOM   2810  NH2 ARG A 296      -9.610 -39.793  15.608  1.00 22.49           N  
ATOM   2811  H   ARG A 296     -13.592 -40.503  21.603  1.00 99.99           H  
ATOM   2812  HE  ARG A 296     -11.108 -37.856  16.077  1.00 99.99           H  
ATOM   2813 1HH1 ARG A 296      -9.306 -41.066  17.729  1.00 99.99           H  
ATOM   2814 2HH1 ARG A 296     -10.327 -40.062  18.695  1.00 99.99           H  
ATOM   2815 1HH2 ARG A 296      -9.021 -40.601  15.527  1.00 99.99           H  
ATOM   2816 2HH2 ARG A 296      -9.780 -39.233  14.803  1.00 99.99           H  
ATOM   2817  N   PHE A 297     -12.934 -36.872  22.452  1.00 21.88           N  
ATOM   2818  CA  PHE A 297     -13.444 -36.138  23.621  1.00 22.59           C  
ATOM   2819  C   PHE A 297     -13.656 -34.674  23.243  1.00 24.31           C  
ATOM   2820  O   PHE A 297     -12.848 -34.086  22.528  1.00 25.76           O  
ATOM   2821  CB  PHE A 297     -12.463 -36.282  24.791  1.00 18.27           C  
ATOM   2822  CG  PHE A 297     -11.834 -37.681  24.844  1.00 17.67           C  
ATOM   2823  CD1 PHE A 297     -12.600 -38.802  25.134  1.00 18.03           C  
ATOM   2824  CD2 PHE A 297     -10.503 -37.820  24.479  1.00 19.89           C  
ATOM   2825  CE1 PHE A 297     -12.023 -40.067  25.085  1.00 20.47           C  
ATOM   2826  CE2 PHE A 297      -9.924 -39.084  24.434  1.00 19.79           C  
ATOM   2827  CZ  PHE A 297     -10.683 -40.206  24.744  1.00 19.51           C  
ATOM   2828  H   PHE A 297     -12.058 -36.551  22.088  1.00 99.99           H  
ATOM   2829  HD1 PHE A 297     -13.669 -38.685  25.317  1.00 99.99           H  
ATOM   2830  HD2 PHE A 297      -9.932 -36.934  24.200  1.00 99.99           H  
ATOM   2831  HE1 PHE A 297     -12.616 -40.944  25.342  1.00 99.99           H  
ATOM   2832  HE2 PHE A 297      -8.867 -39.189  24.194  1.00 99.99           H  
ATOM   2833  HZ  PHE A 297     -10.204 -41.185  24.792  1.00 99.99           H  
ATOM   2834  N   SER A 298     -14.699 -34.096  23.826  1.00 24.71           N  
ATOM   2835  CA  SER A 298     -15.194 -32.770  23.407  1.00 27.45           C  
ATOM   2836  C   SER A 298     -14.228 -31.612  23.678  1.00 26.14           C  
ATOM   2837  O   SER A 298     -13.928 -30.820  22.789  1.00 28.28           O  
ATOM   2838  CB  SER A 298     -16.548 -32.470  24.048  1.00 23.34           C  
ATOM   2839  OG  SER A 298     -17.527 -33.381  23.545  1.00 30.43           O  
ATOM   2840  H   SER A 298     -15.197 -34.531  24.573  1.00 99.99           H  
ATOM   2841  HG  SER A 298     -18.443 -33.124  23.891  1.00 99.99           H  
ATOM   2842  N   PHE A 299     -13.746 -31.520  24.912  1.00 23.00           N  
ATOM   2843  CA  PHE A 299     -12.876 -30.398  25.305  1.00 23.92           C  
ATOM   2844  C   PHE A 299     -11.467 -30.860  25.667  1.00 27.99           C  
ATOM   2845  O   PHE A 299     -11.239 -31.484  26.702  1.00 21.70           O  
ATOM   2846  CB  PHE A 299     -13.512 -29.600  26.443  1.00 23.64           C  
ATOM   2847  CG  PHE A 299     -14.890 -29.085  26.029  1.00 25.23           C  
ATOM   2848  CD1 PHE A 299     -14.996 -28.015  25.153  1.00 27.98           C  
ATOM   2849  CD2 PHE A 299     -16.026 -29.722  26.506  1.00 22.29           C  
ATOM   2850  CE1 PHE A 299     -16.253 -27.571  24.757  1.00 23.47           C  
ATOM   2851  CE2 PHE A 299     -17.283 -29.284  26.106  1.00 25.92           C  
ATOM   2852  CZ  PHE A 299     -17.394 -28.206  25.234  1.00 24.79           C  
ATOM   2853  H   PHE A 299     -14.027 -32.129  25.649  1.00 99.99           H  
ATOM   2854  HD1 PHE A 299     -14.091 -27.562  24.748  1.00 99.99           H  
ATOM   2855  HD2 PHE A 299     -15.922 -30.569  27.182  1.00 99.99           H  
ATOM   2856  HE1 PHE A 299     -16.342 -26.688  24.124  1.00 99.99           H  
ATOM   2857  HE2 PHE A 299     -18.175 -29.780  26.486  1.00 99.99           H  
ATOM   2858  HZ  PHE A 299     -18.378 -27.828  24.951  1.00 99.99           H  
ATOM   2859  N   VAL A 300     -10.578 -30.611  24.717  1.00 22.10           N  
ATOM   2860  CA  VAL A 300      -9.166 -31.033  24.794  1.00 22.42           C  
ATOM   2861  C   VAL A 300      -8.243 -29.815  24.577  1.00 20.22           C  
ATOM   2862  O   VAL A 300      -8.743 -28.744  24.216  1.00 21.24           O  
ATOM   2863  CB  VAL A 300      -8.893 -32.182  23.794  1.00 23.10           C  
ATOM   2864  CG1 VAL A 300      -9.731 -33.425  24.115  1.00 18.44           C  
ATOM   2865  CG2 VAL A 300      -9.071 -31.774  22.328  1.00 20.54           C  
ATOM   2866  H   VAL A 300     -10.793 -30.050  23.917  1.00 99.99           H  
ATOM   2867  N   PRO A 301      -6.925 -29.948  24.779  1.00 24.37           N  
ATOM   2868  CA  PRO A 301      -5.965 -28.874  24.468  1.00 25.07           C  
ATOM   2869  C   PRO A 301      -6.163 -28.343  23.041  1.00 30.22           C  
ATOM   2870  O   PRO A 301      -6.368 -29.092  22.086  1.00 25.83           O  
ATOM   2871  CB  PRO A 301      -4.602 -29.543  24.605  1.00 23.26           C  
ATOM   2872  CG  PRO A 301      -4.835 -30.542  25.736  1.00 26.00           C  
ATOM   2873  CD  PRO A 301      -6.246 -31.059  25.472  1.00 19.57           C  
ATOM   2874  N   VAL A 302      -6.144 -27.023  22.937  1.00 28.76           N  
ATOM   2875  CA  VAL A 302      -6.282 -26.325  21.646  1.00 28.19           C  
ATOM   2876  C   VAL A 302      -4.916 -25.780  21.197  1.00 34.31           C  
ATOM   2877  O   VAL A 302      -4.127 -25.267  21.997  1.00 32.40           O  
ATOM   2878  CB  VAL A 302      -7.373 -25.235  21.744  1.00 33.01           C  
ATOM   2879  CG1 VAL A 302      -7.019 -24.079  22.691  1.00 33.69           C  
ATOM   2880  CG2 VAL A 302      -7.768 -24.711  20.360  1.00 35.82           C  
ATOM   2881  H   VAL A 302      -6.021 -26.439  23.745  1.00 99.99           H  
ATOM   2882  N   VAL A 303      -4.668 -25.905  19.900  1.00 38.19           N  
ATOM   2883  CA  VAL A 303      -3.476 -25.306  19.270  1.00 37.52           C  
ATOM   2884  C   VAL A 303      -3.846 -23.878  18.847  1.00 38.56           C  
ATOM   2885  O   VAL A 303      -4.582 -23.676  17.883  1.00 42.58           O  
ATOM   2886  CB  VAL A 303      -2.996 -26.107  18.047  1.00 39.71           C  
ATOM   2887  CG1 VAL A 303      -1.668 -25.541  17.536  1.00 36.03           C  
ATOM   2888  CG2 VAL A 303      -2.841 -27.602  18.343  1.00 37.39           C  
ATOM   2889  H   VAL A 303      -5.238 -26.475  19.302  1.00 99.99           H  
ATOM   2890  N   ASP A 304      -3.413 -22.919  19.654  1.00 38.42           N  
ATOM   2891  CA  ASP A 304      -3.753 -21.505  19.399  1.00 42.73           C  
ATOM   2892  C   ASP A 304      -2.548 -20.559  19.231  1.00 44.58           C  
ATOM   2893  O   ASP A 304      -2.733 -19.344  19.260  1.00 50.09           O  
ATOM   2894  CB  ASP A 304      -4.707 -21.030  20.508  1.00 41.11           C  
ATOM   2895  CG  ASP A 304      -4.035 -20.809  21.871  1.00 40.98           C  
ATOM   2896  OD1 ASP A 304      -2.958 -21.416  22.110  1.00 40.45           O  
ATOM   2897  OD2 ASP A 304      -4.589 -20.009  22.646  1.00 50.49           O  
ATOM   2898  H   ASP A 304      -2.907 -23.115  20.496  1.00 99.99           H  
ATOM   2899  N   GLY A 305      -1.335 -21.121  19.329  1.00 39.12           N  
ATOM   2900  CA  GLY A 305      -0.101 -20.322  19.212  1.00 37.31           C  
ATOM   2901  C   GLY A 305       0.496 -19.926  20.572  1.00 44.74           C  
ATOM   2902  O   GLY A 305       1.613 -19.422  20.617  1.00 46.74           O  
ATOM   2903  H   GLY A 305      -1.149 -22.100  19.488  1.00 99.99           H  
ATOM   2904  N   ASP A 306      -0.246 -20.160  21.659  1.00 41.02           N  
ATOM   2905  CA  ASP A 306       0.184 -19.746  23.007  1.00 38.02           C  
ATOM   2906  C   ASP A 306       0.912 -20.872  23.763  1.00 43.86           C  
ATOM   2907  O   ASP A 306       2.123 -20.997  23.622  1.00 40.78           O  
ATOM   2908  CB  ASP A 306      -0.999 -19.142  23.781  1.00 37.18           C  
ATOM   2909  CG  ASP A 306      -0.587 -18.507  25.118  1.00 47.53           C  
ATOM   2910  OD1 ASP A 306       0.630 -18.451  25.400  1.00 39.59           O  
ATOM   2911  OD2 ASP A 306      -1.520 -18.170  25.874  1.00 52.97           O  
ATOM   2912  H   ASP A 306      -1.131 -20.618  21.606  1.00 99.99           H  
ATOM   2913  N   PHE A 307       0.179 -21.689  24.530  1.00 38.70           N  
ATOM   2914  CA  PHE A 307       0.765 -22.858  25.223  1.00 31.70           C  
ATOM   2915  C   PHE A 307       1.496 -23.758  24.209  1.00 37.55           C  
ATOM   2916  O   PHE A 307       2.623 -24.180  24.432  1.00 40.20           O  
ATOM   2917  CB  PHE A 307      -0.337 -23.656  25.932  1.00 35.00           C  
ATOM   2918  CG  PHE A 307       0.235 -24.682  26.918  1.00 30.59           C  
ATOM   2919  CD1 PHE A 307       0.787 -25.873  26.465  1.00 27.47           C  
ATOM   2920  CD2 PHE A 307       0.169 -24.428  28.280  1.00 30.22           C  
ATOM   2921  CE1 PHE A 307       1.289 -26.803  27.369  1.00 29.22           C  
ATOM   2922  CE2 PHE A 307       0.652 -25.364  29.189  1.00 26.08           C  
ATOM   2923  CZ  PHE A 307       1.213 -26.551  28.732  1.00 26.19           C  
ATOM   2924  H   PHE A 307      -0.756 -21.469  24.797  1.00 99.99           H  
ATOM   2925  HD1 PHE A 307       0.832 -26.076  25.397  1.00 99.99           H  
ATOM   2926  HD2 PHE A 307      -0.272 -23.496  28.630  1.00 99.99           H  
ATOM   2927  HE1 PHE A 307       1.784 -27.703  27.003  1.00 99.99           H  
ATOM   2928  HE2 PHE A 307       0.546 -25.186  30.260  1.00 99.99           H  
ATOM   2929  HZ  PHE A 307       1.520 -27.318  29.443  1.00 99.99           H  
ATOM   2930  N   LEU A 308       0.833 -24.005  23.083  1.00 33.65           N  
ATOM   2931  CA  LEU A 308       1.426 -24.723  21.944  1.00 39.58           C  
ATOM   2932  C   LEU A 308       1.522 -23.743  20.771  1.00 40.30           C  
ATOM   2933  O   LEU A 308       0.492 -23.331  20.230  1.00 44.59           O  
ATOM   2934  CB  LEU A 308       0.536 -25.909  21.547  1.00 35.62           C  
ATOM   2935  CG  LEU A 308       0.283 -26.920  22.671  1.00 41.43           C  
ATOM   2936  CD1 LEU A 308      -0.812 -27.889  22.227  1.00 33.84           C  
ATOM   2937  CD2 LEU A 308       1.555 -27.693  23.038  1.00 30.55           C  
ATOM   2938  H   LEU A 308      -0.118 -23.737  22.961  1.00 99.99           H  
ATOM   2939  N   SER A 309       2.740 -23.274  20.509  1.00 34.30           N  
ATOM   2940  CA  SER A 309       2.997 -22.336  19.391  1.00 44.40           C  
ATOM   2941  C   SER A 309       2.690 -22.918  18.002  1.00 43.27           C  
ATOM   2942  O   SER A 309       2.421 -22.186  17.052  1.00 50.15           O  
ATOM   2943  CB  SER A 309       4.420 -21.775  19.429  1.00 38.91           C  
ATOM   2944  OG  SER A 309       5.373 -22.836  19.338  1.00 45.78           O  
ATOM   2945  H   SER A 309       3.551 -23.514  21.050  1.00 99.99           H  
ATOM   2946  HG  SER A 309       6.293 -22.435  19.353  1.00 99.99           H  
ATOM   2947  N   ASP A 310       2.705 -24.244  17.907  1.00 45.10           N  
ATOM   2948  CA  ASP A 310       2.291 -24.970  16.696  1.00 44.33           C  
ATOM   2949  C   ASP A 310       1.648 -26.293  17.138  1.00 40.79           C  
ATOM   2950  O   ASP A 310       1.524 -26.575  18.331  1.00 40.13           O  
ATOM   2951  CB  ASP A 310       3.527 -25.213  15.817  1.00 47.92           C  
ATOM   2952  CG  ASP A 310       3.208 -25.272  14.317  1.00 52.63           C  
ATOM   2953  OD1 ASP A 310       2.074 -25.677  13.964  1.00 45.33           O  
ATOM   2954  OD2 ASP A 310       4.133 -24.972  13.537  1.00 53.26           O  
ATOM   2955  H   ASP A 310       2.895 -24.826  18.699  1.00 99.99           H  
ATOM   2956  N   THR A 311       1.163 -27.059  16.169  1.00 40.30           N  
ATOM   2957  CA  THR A 311       0.694 -28.438  16.409  1.00 39.03           C  
ATOM   2958  C   THR A 311       1.828 -29.237  17.085  1.00 39.52           C  
ATOM   2959  O   THR A 311       3.007 -28.977  16.812  1.00 41.00           O  
ATOM   2960  CB  THR A 311       0.265 -29.152  15.112  1.00 44.58           C  
ATOM   2961  OG1 THR A 311       1.403 -29.525  14.327  1.00 44.53           O  
ATOM   2962  CG2 THR A 311      -0.719 -28.310  14.290  1.00 34.09           C  
ATOM   2963  H   THR A 311       1.065 -26.727  15.226  1.00 99.99           H  
ATOM   2964  HG1 THR A 311       1.082 -29.929  13.465  1.00 99.99           H  
ATOM   2965  N   PRO A 312       1.490 -30.205  17.944  1.00 38.37           N  
ATOM   2966  CA  PRO A 312       2.495 -31.080  18.574  1.00 36.87           C  
ATOM   2967  C   PRO A 312       3.309 -31.833  17.516  1.00 37.32           C  
ATOM   2968  O   PRO A 312       4.526 -31.885  17.625  1.00 37.83           O  
ATOM   2969  CB  PRO A 312       1.693 -32.054  19.430  1.00 32.85           C  
ATOM   2970  CG  PRO A 312       0.454 -31.241  19.792  1.00 32.08           C  
ATOM   2971  CD  PRO A 312       0.154 -30.458  18.515  1.00 36.52           C  
ATOM   2972  N   GLU A 313       2.658 -32.244  16.425  0.45 40.47           N  
ATOM   2973  CA  GLU A 313       3.332 -32.898  15.282  0.45 41.44           C  
ATOM   2974  C   GLU A 313       4.452 -32.030  14.682  0.45 43.11           C  
ATOM   2975  O   GLU A 313       5.590 -32.482  14.591  0.45 44.39           O  
ATOM   2976  CB  GLU A 313       2.352 -33.299  14.169  0.45 40.97           C  
ATOM   2977  CG  GLU A 313       1.461 -34.498  14.528  0.45 40.40           C  
ATOM   2978  CD  GLU A 313       0.123 -34.152  15.201  0.45 41.13           C  
ATOM   2979  OE1 GLU A 313      -0.812 -34.955  15.017  0.45 41.54           O  
ATOM   2980  OE2 GLU A 313       0.048 -33.090  15.866  0.45 34.24           O  
ATOM   2981  H   GLU A 313       1.657 -32.227  16.374  1.00 99.99           H  
ATOM   2982  N   ALA A 314       4.158 -30.744  14.477  1.00 39.34           N  
ATOM   2983  CA  ALA A 314       5.156 -29.777  13.978  1.00 40.75           C  
ATOM   2984  C   ALA A 314       6.269 -29.519  15.005  1.00 43.85           C  
ATOM   2985  O   ALA A 314       7.442 -29.711  14.692  1.00 43.87           O  
ATOM   2986  CB  ALA A 314       4.480 -28.459  13.599  1.00 41.36           C  
ATOM   2987  H   ALA A 314       3.261 -30.350  14.690  1.00 99.99           H  
ATOM   2988  N   LEU A 315       5.872 -29.261  16.255  1.00 45.66           N  
ATOM   2989  CA  LEU A 315       6.817 -29.012  17.362  1.00 37.09           C  
ATOM   2990  C   LEU A 315       7.768 -30.190  17.619  1.00 38.04           C  
ATOM   2991  O   LEU A 315       8.960 -29.989  17.837  1.00 38.97           O  
ATOM   2992  CB  LEU A 315       6.080 -28.662  18.661  1.00 40.59           C  
ATOM   2993  CG  LEU A 315       5.336 -27.320  18.634  1.00 43.56           C  
ATOM   2994  CD1 LEU A 315       4.667 -27.089  19.990  1.00 36.99           C  
ATOM   2995  CD2 LEU A 315       6.267 -26.145  18.314  1.00 44.42           C  
ATOM   2996  H   LEU A 315       4.903 -29.215  16.510  1.00 99.99           H  
ATOM   2997  N   ILE A 316       7.235 -31.403  17.482  1.00 36.19           N  
ATOM   2998  CA  ILE A 316       8.026 -32.648  17.549  1.00 39.95           C  
ATOM   2999  C   ILE A 316       9.039 -32.695  16.394  1.00 40.32           C  
ATOM   3000  O   ILE A 316      10.243 -32.680  16.644  1.00 44.96           O  
ATOM   3001  CB  ILE A 316       7.099 -33.881  17.599  1.00 37.42           C  
ATOM   3002  CG1 ILE A 316       6.442 -33.964  18.982  1.00 38.94           C  
ATOM   3003  CG2 ILE A 316       7.836 -35.198  17.315  1.00 34.48           C  
ATOM   3004  CD  ILE A 316       5.152 -34.793  18.983  1.00 33.67           C  
ATOM   3005  H   ILE A 316       6.245 -31.531  17.364  1.00 99.99           H  
ATOM   3006  N   ASN A 317       8.533 -32.626  15.164  1.00 51.63           N  
ATOM   3007  CA  ASN A 317       9.377 -32.738  13.958  1.00 48.94           C  
ATOM   3008  C   ASN A 317      10.518 -31.712  13.871  1.00 47.69           C  
ATOM   3009  O   ASN A 317      11.563 -32.006  13.297  1.00 56.86           O  
ATOM   3010  CB  ASN A 317       8.528 -32.668  12.685  1.00 46.15           C  
ATOM   3011  CG  ASN A 317       7.535 -33.829  12.550  1.00 52.93           C  
ATOM   3012  OD1 ASN A 317       7.594 -34.867  13.191  1.00 56.06           O  
ATOM   3013  ND2 ASN A 317       6.522 -33.613  11.740  1.00 55.78           N  
ATOM   3014  H   ASN A 317       7.545 -32.584  14.985  1.00 99.99           H  
ATOM   3015 1HD2 ASN A 317       5.865 -34.355  11.653  1.00 99.99           H  
ATOM   3016 2HD2 ASN A 317       6.450 -32.754  11.249  1.00 99.99           H  
ATOM   3017  N   ALA A 318      10.342 -30.562  14.521  1.00 50.93           N  
ATOM   3018  CA  ALA A 318      11.315 -29.455  14.457  1.00 46.95           C  
ATOM   3019  C   ALA A 318      12.139 -29.224  15.741  1.00 51.65           C  
ATOM   3020  O   ALA A 318      12.949 -28.297  15.795  1.00 52.04           O  
ATOM   3021  CB  ALA A 318      10.547 -28.185  14.079  1.00 43.38           C  
ATOM   3022  H   ALA A 318       9.524 -30.383  15.071  1.00 99.99           H  
ATOM   3023  N   GLY A 319      11.944 -30.082  16.753  1.00 49.62           N  
ATOM   3024  CA  GLY A 319      12.605 -29.923  18.065  1.00 37.36           C  
ATOM   3025  C   GLY A 319      14.042 -30.465  18.142  1.00 41.98           C  
ATOM   3026  O   GLY A 319      14.416 -31.444  17.505  1.00 45.58           O  
ATOM   3027  H   GLY A 319      11.294 -30.853  16.721  1.00 99.99           H  
ATOM   3028  N   ASP A 320      14.830 -29.832  19.001  1.00 37.58           N  
ATOM   3029  CA  ASP A 320      16.153 -30.351  19.391  1.00 43.63           C  
ATOM   3030  C   ASP A 320      15.960 -30.963  20.785  1.00 44.73           C  
ATOM   3031  O   ASP A 320      15.714 -30.234  21.743  1.00 42.42           O  
ATOM   3032  CB  ASP A 320      17.171 -29.201  19.432  1.00 40.28           C  
ATOM   3033  CG  ASP A 320      18.584 -29.595  19.893  1.00 51.11           C  
ATOM   3034  OD1 ASP A 320      18.755 -30.705  20.457  1.00 52.23           O  
ATOM   3035  OD2 ASP A 320      19.490 -28.761  19.696  1.00 57.71           O  
ATOM   3036  H   ASP A 320      14.538 -29.005  19.476  1.00 99.99           H  
ATOM   3037  N   PHE A 321      16.166 -32.271  20.873  1.00 40.53           N  
ATOM   3038  CA  PHE A 321      15.905 -33.009  22.123  1.00 34.15           C  
ATOM   3039  C   PHE A 321      17.154 -33.662  22.731  1.00 41.70           C  
ATOM   3040  O   PHE A 321      17.059 -34.600  23.525  1.00 38.14           O  
ATOM   3041  CB  PHE A 321      14.799 -34.049  21.911  1.00 31.78           C  
ATOM   3042  CG  PHE A 321      13.475 -33.396  21.519  1.00 37.41           C  
ATOM   3043  CD1 PHE A 321      12.663 -32.815  22.482  1.00 30.90           C  
ATOM   3044  CD2 PHE A 321      13.084 -33.426  20.189  1.00 34.59           C  
ATOM   3045  CE1 PHE A 321      11.445 -32.255  22.111  1.00 30.60           C  
ATOM   3046  CE2 PHE A 321      11.864 -32.872  19.818  1.00 37.44           C  
ATOM   3047  CZ  PHE A 321      11.050 -32.282  20.778  1.00 38.03           C  
ATOM   3048  H   PHE A 321      16.592 -32.814  20.140  1.00 99.99           H  
ATOM   3049  HD1 PHE A 321      12.996 -32.779  23.519  1.00 99.99           H  
ATOM   3050  HD2 PHE A 321      13.724 -33.911  19.454  1.00 99.99           H  
ATOM   3051  HE1 PHE A 321      10.795 -31.814  22.869  1.00 99.99           H  
ATOM   3052  HE2 PHE A 321      11.509 -32.986  18.795  1.00 99.99           H  
ATOM   3053  HZ  PHE A 321      10.091 -31.853  20.486  1.00 99.99           H  
ATOM   3054  N   HIS A 322      18.319 -33.082  22.440  1.00 39.99           N  
ATOM   3055  CA  HIS A 322      19.555 -33.478  23.144  1.00 45.55           C  
ATOM   3056  C   HIS A 322      19.427 -33.052  24.610  1.00 42.42           C  
ATOM   3057  O   HIS A 322      18.833 -32.017  24.911  1.00 41.22           O  
ATOM   3058  CB  HIS A 322      20.817 -32.845  22.556  1.00 43.13           C  
ATOM   3059  CG  HIS A 322      21.170 -33.407  21.178  1.00 40.16           C  
ATOM   3060  ND1 HIS A 322      20.792 -32.875  20.027  1.00 37.83           N  
ATOM   3061  CD2 HIS A 322      21.909 -34.483  20.918  1.00 35.53           C  
ATOM   3062  CE1 HIS A 322      21.288 -33.621  19.043  1.00 40.44           C  
ATOM   3063  NE2 HIS A 322      21.979 -34.615  19.595  1.00 38.10           N  
ATOM   3064  H   HIS A 322      18.376 -32.245  21.897  1.00 99.99           H  
ATOM   3065  HD1 HIS A 322      20.244 -32.043  19.926  1.00 99.99           H  
ATOM   3066  N   GLY A 323      19.828 -33.977  25.483  1.00 38.52           N  
ATOM   3067  CA  GLY A 323      19.722 -33.758  26.939  1.00 41.24           C  
ATOM   3068  C   GLY A 323      18.450 -34.372  27.546  1.00 40.91           C  
ATOM   3069  O   GLY A 323      18.353 -34.476  28.765  1.00 45.29           O  
ATOM   3070  H   GLY A 323      20.165 -34.888  25.219  1.00 99.99           H  
ATOM   3071  N   LEU A 324      17.538 -34.845  26.695  1.00 37.18           N  
ATOM   3072  CA  LEU A 324      16.272 -35.448  27.145  1.00 34.07           C  
ATOM   3073  C   LEU A 324      16.342 -36.983  27.157  1.00 26.56           C  
ATOM   3074  O   LEU A 324      16.893 -37.615  26.254  1.00 30.78           O  
ATOM   3075  CB  LEU A 324      15.154 -34.942  26.219  1.00 34.43           C  
ATOM   3076  CG  LEU A 324      13.745 -35.471  26.523  1.00 31.32           C  
ATOM   3077  CD1 LEU A 324      13.249 -35.054  27.912  1.00 27.23           C  
ATOM   3078  CD2 LEU A 324      12.778 -34.985  25.443  1.00 26.28           C  
ATOM   3079  H   LEU A 324      17.643 -34.790  25.700  1.00 99.99           H  
ATOM   3080  N   GLN A 325      15.863 -37.546  28.261  1.00 26.91           N  
ATOM   3081  CA  GLN A 325      15.584 -38.992  28.339  1.00 32.12           C  
ATOM   3082  C   GLN A 325      14.081 -39.197  28.558  1.00 29.99           C  
ATOM   3083  O   GLN A 325      13.438 -38.488  29.335  1.00 29.51           O  
ATOM   3084  CB  GLN A 325      16.358 -39.697  29.460  1.00 33.24           C  
ATOM   3085  CG  GLN A 325      17.880 -39.539  29.358  1.00 35.15           C  
ATOM   3086  CD  GLN A 325      18.369 -38.308  30.127  1.00 42.38           C  
ATOM   3087  OE1 GLN A 325      18.037 -38.077  31.279  1.00 44.08           O  
ATOM   3088  NE2 GLN A 325      19.219 -37.522  29.501  1.00 48.06           N  
ATOM   3089  H   GLN A 325      15.747 -37.038  29.117  1.00 99.99           H  
ATOM   3090 1HE2 GLN A 325      19.534 -36.715  29.999  1.00 99.99           H  
ATOM   3091 2HE2 GLN A 325      19.487 -37.710  28.565  1.00 99.99           H  
ATOM   3092  N   VAL A 326      13.538 -40.158  27.822  1.00 29.09           N  
ATOM   3093  CA  VAL A 326      12.081 -40.400  27.806  1.00 27.12           C  
ATOM   3094  C   VAL A 326      11.830 -41.912  27.885  1.00 29.09           C  
ATOM   3095  O   VAL A 326      12.533 -42.707  27.258  1.00 30.47           O  
ATOM   3096  CB  VAL A 326      11.388 -39.841  26.542  1.00 30.99           C  
ATOM   3097  CG1 VAL A 326       9.948 -39.451  26.868  1.00 31.05           C  
ATOM   3098  CG2 VAL A 326      12.085 -38.652  25.874  1.00 36.39           C  
ATOM   3099  H   VAL A 326      14.089 -40.777  27.253  1.00 99.99           H  
ATOM   3100  N   LEU A 327      10.810 -42.276  28.653  1.00 26.83           N  
ATOM   3101  CA  LEU A 327      10.317 -43.662  28.719  1.00 25.10           C  
ATOM   3102  C   LEU A 327       8.890 -43.685  28.161  1.00 24.82           C  
ATOM   3103  O   LEU A 327       8.012 -42.967  28.636  1.00 26.01           O  
ATOM   3104  CB  LEU A 327      10.360 -44.144  30.176  1.00 23.82           C  
ATOM   3105  CG  LEU A 327       9.804 -45.554  30.427  1.00 26.62           C  
ATOM   3106  CD1 LEU A 327      10.624 -46.635  29.721  1.00 27.61           C  
ATOM   3107  CD2 LEU A 327       9.780 -45.824  31.931  1.00 30.20           C  
ATOM   3108  H   LEU A 327      10.340 -41.619  29.251  1.00 99.99           H  
ATOM   3109  N   VAL A 328       8.702 -44.457  27.101  1.00 23.86           N  
ATOM   3110  CA  VAL A 328       7.399 -44.531  26.413  1.00 24.94           C  
ATOM   3111  C   VAL A 328       6.986 -45.995  26.246  1.00 24.06           C  
ATOM   3112  O   VAL A 328       7.826 -46.894  26.175  1.00 21.42           O  
ATOM   3113  CB  VAL A 328       7.378 -43.786  25.056  1.00 23.74           C  
ATOM   3114  CG1 VAL A 328       7.801 -42.319  25.190  1.00 22.32           C  
ATOM   3115  CG2 VAL A 328       8.194 -44.473  23.954  1.00 21.83           C  
ATOM   3116  H   VAL A 328       9.395 -45.113  26.777  1.00 99.99           H  
ATOM   3117  N   GLY A 329       5.673 -46.199  26.196  1.00 18.02           N  
ATOM   3118  CA  GLY A 329       5.156 -47.536  25.885  1.00 18.90           C  
ATOM   3119  C   GLY A 329       3.641 -47.578  25.810  1.00 22.66           C  
ATOM   3120  O   GLY A 329       2.948 -46.571  25.954  1.00 19.46           O  
ATOM   3121  H   GLY A 329       4.972 -45.508  26.424  1.00 99.99           H  
ATOM   3122  N   VAL A 330       3.196 -48.787  25.526  1.00 17.93           N  
ATOM   3123  CA  VAL A 330       1.794 -49.104  25.220  1.00 18.46           C  
ATOM   3124  C   VAL A 330       1.447 -50.436  25.900  1.00 24.94           C  
ATOM   3125  O   VAL A 330       2.329 -51.213  26.269  1.00 21.09           O  
ATOM   3126  CB  VAL A 330       1.591 -49.211  23.688  1.00 21.64           C  
ATOM   3127  CG1 VAL A 330       1.847 -47.881  22.969  1.00 20.24           C  
ATOM   3128  CG2 VAL A 330       2.451 -50.306  23.041  1.00 19.18           C  
ATOM   3129  H   VAL A 330       3.802 -49.586  25.539  1.00 99.99           H  
ATOM   3130  N   VAL A 331       0.165 -50.654  26.129  1.00 21.32           N  
ATOM   3131  CA  VAL A 331      -0.352 -52.006  26.429  1.00 23.09           C  
ATOM   3132  C   VAL A 331      -0.464 -52.844  25.140  1.00 26.05           C  
ATOM   3133  O   VAL A 331      -0.535 -52.294  24.040  1.00 23.57           O  
ATOM   3134  CB  VAL A 331      -1.676 -51.967  27.215  1.00 25.63           C  
ATOM   3135  CG1 VAL A 331      -1.486 -51.261  28.561  1.00 18.82           C  
ATOM   3136  CG2 VAL A 331      -2.836 -51.344  26.431  1.00 21.06           C  
ATOM   3137  H   VAL A 331      -0.503 -49.906  26.098  1.00 99.99           H  
ATOM   3138  N   LYS A 332      -0.624 -54.153  25.318  1.00 26.90           N  
ATOM   3139  CA  LYS A 332      -0.737 -55.103  24.193  1.00 29.99           C  
ATOM   3140  C   LYS A 332      -1.961 -54.826  23.300  1.00 29.15           C  
ATOM   3141  O   LYS A 332      -1.884 -54.958  22.082  1.00 27.12           O  
ATOM   3142  CB  LYS A 332      -0.770 -56.533  24.743  1.00 31.15           C  
ATOM   3143  CG  LYS A 332      -0.604 -57.587  23.645  1.00 27.70           C  
ATOM   3144  CD  LYS A 332      -0.451 -58.980  24.259  1.00 34.51           C  
ATOM   3145  CE  LYS A 332      -0.106 -60.043  23.211  1.00 35.15           C  
ATOM   3146  NZ  LYS A 332      -1.228 -60.349  22.309  1.00 46.13           N1+
ATOM   3147  H   LYS A 332      -0.601 -54.571  26.228  1.00 99.99           H  
ATOM   3148  HZ1 LYS A 332      -0.939 -61.047  21.653  1.00 99.99           H  
ATOM   3149  HZ2 LYS A 332      -2.000 -60.699  22.841  1.00 99.99           H  
ATOM   3150  HZ3 LYS A 332      -1.505 -59.526  21.814  1.00 99.99           H  
ATOM   3151  N   ASP A 333      -3.085 -54.450  23.911  1.00 23.08           N  
ATOM   3152  CA  ASP A 333      -4.326 -54.199  23.155  1.00 26.75           C  
ATOM   3153  C   ASP A 333      -4.919 -52.815  23.469  1.00 26.56           C  
ATOM   3154  O   ASP A 333      -5.958 -52.683  24.116  1.00 27.52           O  
ATOM   3155  CB  ASP A 333      -5.324 -55.333  23.440  1.00 25.08           C  
ATOM   3156  CG  ASP A 333      -4.736 -56.720  23.159  1.00 29.59           C  
ATOM   3157  OD1 ASP A 333      -4.745 -57.111  21.973  1.00 32.00           O  
ATOM   3158  OD2 ASP A 333      -4.269 -57.340  24.144  1.00 26.66           O  
ATOM   3159  H   ASP A 333      -3.168 -54.401  24.909  1.00 99.99           H  
ATOM   3160  N   GLU A 334      -4.309 -51.785  22.883  1.00 26.23           N  
ATOM   3161  CA  GLU A 334      -4.733 -50.382  23.091  1.00 24.52           C  
ATOM   3162  C   GLU A 334      -6.185 -50.056  22.697  1.00 26.78           C  
ATOM   3163  O   GLU A 334      -6.857 -49.320  23.416  1.00 25.34           O  
ATOM   3164  CB  GLU A 334      -3.803 -49.430  22.336  1.00 21.93           C  
ATOM   3165  CG  GLU A 334      -2.422 -49.298  22.984  1.00 19.96           C  
ATOM   3166  CD  GLU A 334      -2.427 -48.597  24.348  1.00 26.36           C  
ATOM   3167  OE1 GLU A 334      -3.472 -48.063  24.779  1.00 24.03           O  
ATOM   3168  OE2 GLU A 334      -1.377 -48.682  25.006  1.00 23.90           O  
ATOM   3169  H   GLU A 334      -3.500 -51.903  22.302  1.00 99.99           H  
ATOM   3170  N   GLY A 335      -6.684 -50.758  21.669  1.00 23.90           N  
ATOM   3171  CA  GLY A 335      -7.962 -50.399  21.025  1.00 22.42           C  
ATOM   3172  C   GLY A 335      -9.203 -51.105  21.584  1.00 23.54           C  
ATOM   3173  O   GLY A 335     -10.282 -50.516  21.592  1.00 20.98           O  
ATOM   3174  H   GLY A 335      -6.283 -51.610  21.313  1.00 99.99           H  
ATOM   3175  N   SER A 336      -9.004 -52.271  22.198  1.00 23.11           N  
ATOM   3176  CA  SER A 336     -10.120 -53.178  22.549  1.00 26.70           C  
ATOM   3177  C   SER A 336     -11.169 -52.564  23.487  1.00 27.34           C  
ATOM   3178  O   SER A 336     -12.355 -52.558  23.161  1.00 29.04           O  
ATOM   3179  CB  SER A 336      -9.606 -54.488  23.152  1.00 27.44           C  
ATOM   3180  OG  SER A 336      -8.969 -54.249  24.412  1.00 28.54           O  
ATOM   3181  H   SER A 336      -8.106 -52.564  22.529  1.00 99.99           H  
ATOM   3182  HG  SER A 336      -8.681 -55.147  24.796  1.00 99.99           H  
ATOM   3183  N   TYR A 337     -10.684 -51.853  24.504  1.00 27.57           N  
ATOM   3184  CA  TYR A 337     -11.518 -51.191  25.523  1.00 24.96           C  
ATOM   3185  C   TYR A 337     -12.546 -50.223  24.903  1.00 25.09           C  
ATOM   3186  O   TYR A 337     -13.741 -50.300  25.184  1.00 28.42           O  
ATOM   3187  CB  TYR A 337     -10.565 -50.418  26.438  1.00 29.14           C  
ATOM   3188  CG  TYR A 337     -11.089 -50.160  27.855  1.00 28.05           C  
ATOM   3189  CD1 TYR A 337     -12.436 -49.972  28.148  1.00 28.74           C  
ATOM   3190  CD2 TYR A 337     -10.158 -50.123  28.880  1.00 27.72           C  
ATOM   3191  CE1 TYR A 337     -12.854 -49.756  29.451  1.00 26.86           C  
ATOM   3192  CE2 TYR A 337     -10.567 -49.892  30.184  1.00 27.01           C  
ATOM   3193  CZ  TYR A 337     -11.913 -49.709  30.466  1.00 25.53           C  
ATOM   3194  OH  TYR A 337     -12.301 -49.529  31.751  1.00 26.03           O  
ATOM   3195  H   TYR A 337      -9.706 -51.853  24.705  1.00 99.99           H  
ATOM   3196  HD1 TYR A 337     -13.183 -49.974  27.365  1.00 99.99           H  
ATOM   3197  HD2 TYR A 337      -9.104 -50.272  28.654  1.00 99.99           H  
ATOM   3198  HE1 TYR A 337     -13.922 -49.697  29.666  1.00 99.99           H  
ATOM   3199  HE2 TYR A 337      -9.821 -49.850  30.974  1.00 99.99           H  
ATOM   3200  HH  TYR A 337     -11.494 -49.386  32.307  1.00 99.99           H  
ATOM   3201  N   PHE A 338     -12.099 -49.469  23.905  1.00 22.82           N  
ATOM   3202  CA  PHE A 338     -12.924 -48.411  23.290  1.00 21.85           C  
ATOM   3203  C   PHE A 338     -14.080 -48.933  22.427  1.00 26.20           C  
ATOM   3204  O   PHE A 338     -15.110 -48.269  22.323  1.00 20.06           O  
ATOM   3205  CB  PHE A 338     -12.043 -47.451  22.490  1.00 24.01           C  
ATOM   3206  CG  PHE A 338     -11.088 -46.701  23.420  1.00 20.39           C  
ATOM   3207  CD1 PHE A 338      -9.895 -47.300  23.799  1.00 21.01           C  
ATOM   3208  CD2 PHE A 338     -11.430 -45.447  23.905  1.00 19.20           C  
ATOM   3209  CE1 PHE A 338      -9.042 -46.643  24.676  1.00 22.38           C  
ATOM   3210  CE2 PHE A 338     -10.568 -44.782  24.772  1.00 19.97           C  
ATOM   3211  CZ  PHE A 338      -9.376 -45.382  25.156  1.00 17.92           C  
ATOM   3212  H   PHE A 338     -11.238 -49.661  23.433  1.00 99.99           H  
ATOM   3213  HD1 PHE A 338      -9.636 -48.284  23.409  1.00 99.99           H  
ATOM   3214  HD2 PHE A 338     -12.381 -44.999  23.620  1.00 99.99           H  
ATOM   3215  HE1 PHE A 338      -8.124 -47.126  24.998  1.00 99.99           H  
ATOM   3216  HE2 PHE A 338     -10.825 -43.792  25.148  1.00 99.99           H  
ATOM   3217  HZ  PHE A 338      -8.684 -44.845  25.808  1.00 99.99           H  
ATOM   3218  N   LEU A 339     -13.981 -50.186  21.982  1.00 26.33           N  
ATOM   3219  CA  LEU A 339     -14.976 -50.778  21.067  1.00 29.21           C  
ATOM   3220  C   LEU A 339     -16.381 -50.929  21.665  1.00 32.14           C  
ATOM   3221  O   LEU A 339     -17.375 -50.697  20.977  1.00 30.47           O  
ATOM   3222  CB  LEU A 339     -14.469 -52.114  20.514  1.00 24.76           C  
ATOM   3223  CG  LEU A 339     -13.141 -51.962  19.757  1.00 24.66           C  
ATOM   3224  CD1 LEU A 339     -12.647 -53.325  19.278  1.00 25.37           C  
ATOM   3225  CD2 LEU A 339     -13.263 -51.006  18.568  1.00 21.23           C  
ATOM   3226  H   LEU A 339     -13.271 -50.822  22.298  1.00 99.99           H  
ATOM   3227  N   VAL A 340     -16.435 -51.094  22.985  1.00 25.61           N  
ATOM   3228  CA  VAL A 340     -17.724 -51.240  23.695  1.00 24.07           C  
ATOM   3229  C   VAL A 340     -18.464 -49.910  23.930  1.00 30.99           C  
ATOM   3230  O   VAL A 340     -19.579 -49.919  24.445  1.00 33.06           O  
ATOM   3231  CB  VAL A 340     -17.606 -52.054  24.996  1.00 30.08           C  
ATOM   3232  CG1 VAL A 340     -17.192 -53.495  24.688  1.00 28.51           C  
ATOM   3233  CG2 VAL A 340     -16.677 -51.409  26.032  1.00 27.77           C  
ATOM   3234  H   VAL A 340     -15.634 -50.985  23.576  1.00 99.99           H  
ATOM   3235  N   TYR A 341     -17.819 -48.791  23.597  1.00 24.57           N  
ATOM   3236  CA  TYR A 341     -18.428 -47.453  23.743  1.00 20.56           C  
ATOM   3237  C   TYR A 341     -18.996 -46.854  22.444  1.00 24.89           C  
ATOM   3238  O   TYR A 341     -19.246 -45.651  22.390  1.00 23.54           O  
ATOM   3239  CB  TYR A 341     -17.401 -46.480  24.337  1.00 23.39           C  
ATOM   3240  CG  TYR A 341     -17.140 -46.720  25.822  1.00 23.42           C  
ATOM   3241  CD1 TYR A 341     -17.812 -45.975  26.783  1.00 23.97           C  
ATOM   3242  CD2 TYR A 341     -16.214 -47.681  26.193  1.00 21.18           C  
ATOM   3243  CE1 TYR A 341     -17.557 -46.195  28.133  1.00 22.86           C  
ATOM   3244  CE2 TYR A 341     -15.960 -47.907  27.536  1.00 25.11           C  
ATOM   3245  CZ  TYR A 341     -16.626 -47.164  28.496  1.00 23.75           C  
ATOM   3246  OH  TYR A 341     -16.377 -47.458  29.794  1.00 24.33           O  
ATOM   3247  H   TYR A 341     -16.864 -48.783  23.289  1.00 99.99           H  
ATOM   3248  HD1 TYR A 341     -18.536 -45.221  26.471  1.00 99.99           H  
ATOM   3249  HD2 TYR A 341     -15.695 -48.256  25.429  1.00 99.99           H  
ATOM   3250  HE1 TYR A 341     -18.173 -45.692  28.879  1.00 99.99           H  
ATOM   3251  HE2 TYR A 341     -15.306 -48.725  27.834  1.00 99.99           H  
ATOM   3252  HH  TYR A 341     -16.796 -46.756  30.387  1.00 99.99           H  
ATOM   3253  N   GLY A 342     -19.164 -47.683  21.402  1.00 25.46           N  
ATOM   3254  CA  GLY A 342     -19.757 -47.177  20.144  1.00 25.99           C  
ATOM   3255  C   GLY A 342     -19.663 -48.052  18.890  1.00 28.24           C  
ATOM   3256  O   GLY A 342     -20.374 -47.793  17.921  1.00 29.98           O  
ATOM   3257  H   GLY A 342     -18.866 -48.643  21.393  1.00 99.99           H  
ATOM   3258  N   ALA A 343     -18.773 -49.043  18.885  1.00 31.23           N  
ATOM   3259  CA  ALA A 343     -18.636 -49.917  17.710  1.00 31.05           C  
ATOM   3260  C   ALA A 343     -19.823 -50.896  17.654  1.00 31.62           C  
ATOM   3261  O   ALA A 343     -20.098 -51.587  18.643  1.00 35.06           O  
ATOM   3262  CB  ALA A 343     -17.295 -50.653  17.734  1.00 28.45           C  
ATOM   3263  H   ALA A 343     -18.324 -49.395  19.707  1.00 99.99           H  
ATOM   3264  N   PRO A 344     -20.554 -50.918  16.531  1.00 29.97           N  
ATOM   3265  CA  PRO A 344     -21.692 -51.835  16.333  1.00 30.94           C  
ATOM   3266  C   PRO A 344     -21.271 -53.300  16.502  1.00 33.09           C  
ATOM   3267  O   PRO A 344     -20.230 -53.723  16.003  1.00 29.48           O  
ATOM   3268  CB  PRO A 344     -22.185 -51.557  14.910  1.00 30.57           C  
ATOM   3269  CG  PRO A 344     -20.975 -50.935  14.213  1.00 35.11           C  
ATOM   3270  CD  PRO A 344     -20.325 -50.106  15.319  1.00 30.43           C  
ATOM   3271  N   GLY A 345     -22.063 -54.007  17.317  1.00 32.04           N  
ATOM   3272  CA  GLY A 345     -21.877 -55.453  17.549  1.00 33.17           C  
ATOM   3273  C   GLY A 345     -20.925 -55.815  18.702  1.00 34.90           C  
ATOM   3274  O   GLY A 345     -20.767 -56.999  18.995  1.00 34.40           O  
ATOM   3275  H   GLY A 345     -22.806 -53.606  17.865  1.00 99.99           H  
ATOM   3276  N   PHE A 346     -20.480 -54.821  19.470  1.00 32.75           N  
ATOM   3277  CA  PHE A 346     -19.536 -55.075  20.572  1.00 31.69           C  
ATOM   3278  C   PHE A 346     -20.226 -55.054  21.932  1.00 30.22           C  
ATOM   3279  O   PHE A 346     -21.159 -54.291  22.174  1.00 37.20           O  
ATOM   3280  CB  PHE A 346     -18.389 -54.063  20.578  1.00 25.90           C  
ATOM   3281  CG  PHE A 346     -17.322 -54.445  19.555  1.00 30.40           C  
ATOM   3282  CD1 PHE A 346     -16.227 -55.198  19.953  1.00 26.14           C  
ATOM   3283  CD2 PHE A 346     -17.446 -54.032  18.241  1.00 27.66           C  
ATOM   3284  CE1 PHE A 346     -15.247 -55.536  19.027  1.00 26.44           C  
ATOM   3285  CE2 PHE A 346     -16.463 -54.363  17.315  1.00 29.07           C  
ATOM   3286  CZ  PHE A 346     -15.366 -55.121  17.709  1.00 25.30           C  
ATOM   3287  H   PHE A 346     -20.828 -53.884  19.425  1.00 99.99           H  
ATOM   3288  HD1 PHE A 346     -16.154 -55.538  20.983  1.00 99.99           H  
ATOM   3289  HD2 PHE A 346     -18.324 -53.460  17.941  1.00 99.99           H  
ATOM   3290  HE1 PHE A 346     -14.355 -56.070  19.354  1.00 99.99           H  
ATOM   3291  HE2 PHE A 346     -16.538 -53.988  16.295  1.00 99.99           H  
ATOM   3292  HZ  PHE A 346     -14.593 -55.391  16.987  1.00 99.99           H  
ATOM   3293  N   SER A 347     -19.745 -55.939  22.790  1.00 36.78           N  
ATOM   3294  CA  SER A 347     -20.192 -56.017  24.192  1.00 32.82           C  
ATOM   3295  C   SER A 347     -19.095 -56.677  25.020  1.00 30.94           C  
ATOM   3296  O   SER A 347     -18.426 -57.604  24.565  1.00 30.27           O  
ATOM   3297  CB  SER A 347     -21.497 -56.817  24.323  1.00 37.63           C  
ATOM   3298  OG  SER A 347     -21.875 -56.959  25.700  1.00 44.65           O  
ATOM   3299  H   SER A 347     -18.993 -56.562  22.532  1.00 99.99           H  
ATOM   3300  HG  SER A 347     -22.818 -57.304  25.740  1.00 99.99           H  
ATOM   3301  N   LYS A 348     -19.014 -56.255  26.276  1.00 30.04           N  
ATOM   3302  CA  LYS A 348     -18.112 -56.940  27.221  1.00 31.61           C  
ATOM   3303  C   LYS A 348     -18.684 -58.331  27.572  1.00 30.55           C  
ATOM   3304  O   LYS A 348     -17.979 -59.204  28.068  1.00 32.59           O  
ATOM   3305  CB  LYS A 348     -17.865 -56.090  28.478  1.00 36.30           C  
ATOM   3306  CG  LYS A 348     -18.957 -56.222  29.543  1.00 26.56           C  
ATOM   3307  CD  LYS A 348     -18.584 -55.506  30.835  1.00 32.36           C  
ATOM   3308  CE  LYS A 348     -19.543 -55.898  31.959  1.00 28.29           C  
ATOM   3309  NZ  LYS A 348     -19.304 -57.279  32.406  1.00 24.87           N1+
ATOM   3310  H   LYS A 348     -19.718 -55.663  26.682  1.00 99.99           H  
ATOM   3311  HZ1 LYS A 348     -19.935 -57.503  33.148  1.00 99.99           H  
ATOM   3312  HZ2 LYS A 348     -19.462 -57.914  31.647  1.00 99.99           H  
ATOM   3313  HZ3 LYS A 348     -18.361 -57.370  32.725  1.00 99.99           H  
ATOM   3314  N   ASP A 349     -19.999 -58.464  27.378  1.00 32.19           N  
ATOM   3315  CA  ASP A 349     -20.768 -59.649  27.793  1.00 39.76           C  
ATOM   3316  C   ASP A 349     -20.874 -60.774  26.753  1.00 42.12           C  
ATOM   3317  O   ASP A 349     -21.471 -61.809  27.037  1.00 42.87           O  
ATOM   3318  CB  ASP A 349     -22.141 -59.219  28.321  1.00 32.87           C  
ATOM   3319  CG  ASP A 349     -22.039 -58.452  29.646  1.00 34.27           C  
ATOM   3320  OD1 ASP A 349     -21.243 -58.879  30.512  1.00 31.14           O  
ATOM   3321  OD2 ASP A 349     -22.731 -57.417  29.735  1.00 30.90           O  
ATOM   3322  H   ASP A 349     -20.528 -57.755  26.897  1.00 99.99           H  
ATOM   3323  N   ASN A 350     -20.395 -60.539  25.535  1.00 36.31           N  
ATOM   3324  CA  ASN A 350     -20.211 -61.653  24.586  1.00 40.40           C  
ATOM   3325  C   ASN A 350     -18.822 -61.616  23.938  1.00 39.83           C  
ATOM   3326  O   ASN A 350     -17.996 -60.766  24.260  1.00 34.61           O  
ATOM   3327  CB  ASN A 350     -21.365 -61.748  23.575  1.00 32.02           C  
ATOM   3328  CG  ASN A 350     -21.577 -60.484  22.745  1.00 36.99           C  
ATOM   3329  OD1 ASN A 350     -20.652 -59.861  22.238  1.00 41.10           O  
ATOM   3330  ND2 ASN A 350     -22.831 -60.129  22.592  1.00 32.34           N  
ATOM   3331  H   ASN A 350     -19.967 -59.672  25.268  1.00 99.99           H  
ATOM   3332 1HD2 ASN A 350     -23.029 -59.316  22.049  1.00 99.99           H  
ATOM   3333 2HD2 ASN A 350     -23.559 -60.673  23.005  1.00 99.99           H  
ATOM   3334  N   GLU A 351     -18.604 -62.551  23.021  1.00 31.05           N  
ATOM   3335  CA  GLU A 351     -17.337 -62.634  22.278  1.00 34.11           C  
ATOM   3336  C   GLU A 351     -17.113 -61.485  21.288  1.00 27.96           C  
ATOM   3337  O   GLU A 351     -16.051 -61.406  20.691  1.00 28.93           O  
ATOM   3338  CB  GLU A 351     -17.178 -63.998  21.596  1.00 37.14           C  
ATOM   3339  CG  GLU A 351     -16.952 -65.137  22.599  1.00 37.42           C  
ATOM   3340  CD  GLU A 351     -15.797 -64.845  23.565  1.00 54.91           C  
ATOM   3341  OE1 GLU A 351     -14.645 -65.157  23.197  1.00 53.57           O  
ATOM   3342  OE2 GLU A 351     -16.099 -64.291  24.645  1.00 58.71           O  
ATOM   3343  H   GLU A 351     -19.299 -63.222  22.772  1.00 99.99           H  
ATOM   3344  N   SER A 352     -18.149 -60.687  21.021  1.00 26.02           N  
ATOM   3345  CA  SER A 352     -18.080 -59.571  20.050  1.00 36.19           C  
ATOM   3346  C   SER A 352     -17.546 -60.019  18.674  1.00 36.49           C  
ATOM   3347  O   SER A 352     -16.690 -59.387  18.057  1.00 32.39           O  
ATOM   3348  CB  SER A 352     -17.256 -58.405  20.620  1.00 33.77           C  
ATOM   3349  OG  SER A 352     -17.948 -57.828  21.730  1.00 32.52           O  
ATOM   3350  H   SER A 352     -18.990 -60.711  21.565  1.00 99.99           H  
ATOM   3351  HG  SER A 352     -18.747 -58.399  21.927  1.00 99.99           H  
ATOM   3352  N   LEU A 353     -17.989 -61.205  18.254  1.00 35.45           N  
ATOM   3353  CA  LEU A 353     -17.632 -61.771  16.940  1.00 33.17           C  
ATOM   3354  C   LEU A 353     -18.452 -61.084  15.840  1.00 32.82           C  
ATOM   3355  O   LEU A 353     -19.547 -61.520  15.485  1.00 41.45           O  
ATOM   3356  CB  LEU A 353     -17.886 -63.283  16.941  1.00 29.84           C  
ATOM   3357  CG  LEU A 353     -17.011 -64.057  17.928  1.00 31.06           C  
ATOM   3358  CD1 LEU A 353     -17.499 -65.503  18.000  1.00 27.72           C  
ATOM   3359  CD2 LEU A 353     -15.538 -64.025  17.512  1.00 29.65           C  
ATOM   3360  H   LEU A 353     -18.568 -61.789  18.819  1.00 99.99           H  
ATOM   3361  N   ILE A 354     -17.940 -59.945  15.396  1.00 32.32           N  
ATOM   3362  CA  ILE A 354     -18.655 -59.075  14.438  1.00 33.21           C  
ATOM   3363  C   ILE A 354     -18.657 -59.601  12.995  1.00 40.34           C  
ATOM   3364  O   ILE A 354     -17.807 -60.390  12.584  1.00 33.08           O  
ATOM   3365  CB  ILE A 354     -18.139 -57.627  14.496  1.00 32.94           C  
ATOM   3366  CG1 ILE A 354     -16.641 -57.555  14.153  1.00 31.25           C  
ATOM   3367  CG2 ILE A 354     -18.497 -57.010  15.858  1.00 35.62           C  
ATOM   3368  CD  ILE A 354     -16.101 -56.136  13.955  1.00 25.38           C  
ATOM   3369  H   ILE A 354     -17.073 -59.580  15.741  1.00 99.99           H  
ATOM   3370  N   SER A 355     -19.611 -59.085  12.231  1.00 33.65           N  
ATOM   3371  CA  SER A 355     -19.718 -59.343  10.784  1.00 31.88           C  
ATOM   3372  C   SER A 355     -18.832 -58.349  10.015  1.00 35.78           C  
ATOM   3373  O   SER A 355     -18.446 -57.304  10.542  1.00 30.30           O  
ATOM   3374  CB  SER A 355     -21.178 -59.197  10.338  1.00 24.45           C  
ATOM   3375  OG  SER A 355     -21.594 -57.825  10.362  1.00 27.73           O  
ATOM   3376  H   SER A 355     -20.264 -58.419  12.597  1.00 99.99           H  
ATOM   3377  HG  SER A 355     -22.568 -57.788  10.120  1.00 99.99           H  
ATOM   3378  N   ARG A 356     -18.629 -58.633   8.728  1.00 30.95           N  
ATOM   3379  CA  ARG A 356     -17.897 -57.723   7.819  1.00 26.47           C  
ATOM   3380  C   ARG A 356     -18.565 -56.337   7.746  1.00 26.84           C  
ATOM   3381  O   ARG A 356     -17.898 -55.317   7.897  1.00 32.00           O  
ATOM   3382  CB  ARG A 356     -17.822 -58.352   6.421  1.00 34.45           C  
ATOM   3383  CG  ARG A 356     -17.147 -57.459   5.371  1.00 35.75           C  
ATOM   3384  CD  ARG A 356     -15.639 -57.664   5.370  1.00 33.66           C  
ATOM   3385  NE  ARG A 356     -14.974 -56.704   4.474  1.00 33.44           N  
ATOM   3386  CZ  ARG A 356     -13.693 -56.358   4.568  1.00 34.14           C  
ATOM   3387  NH1 ARG A 356     -12.925 -56.857   5.525  1.00 30.29           N  
ATOM   3388  NH2 ARG A 356     -13.160 -55.502   3.708  1.00 24.27           N  
ATOM   3389  H   ARG A 356     -18.919 -59.501   8.329  1.00 99.99           H  
ATOM   3390  HE  ARG A 356     -15.540 -56.267   3.779  1.00 99.99           H  
ATOM   3391 1HH1 ARG A 356     -11.962 -56.588   5.577  1.00 99.99           H  
ATOM   3392 2HH1 ARG A 356     -13.315 -57.523   6.161  1.00 99.99           H  
ATOM   3393 1HH2 ARG A 356     -12.192 -55.259   3.806  1.00 99.99           H  
ATOM   3394 2HH2 ARG A 356     -13.708 -55.100   2.979  1.00 99.99           H  
ATOM   3395  N   ALA A 357     -19.898 -56.329   7.677  1.00 28.18           N  
ATOM   3396  CA  ALA A 357     -20.676 -55.075   7.623  1.00 30.52           C  
ATOM   3397  C   ALA A 357     -20.520 -54.246   8.908  1.00 33.44           C  
ATOM   3398  O   ALA A 357     -20.285 -53.041   8.839  1.00 35.10           O  
ATOM   3399  CB  ALA A 357     -22.151 -55.378   7.355  1.00 23.37           C  
ATOM   3400  H   ALA A 357     -20.437 -57.168   7.715  1.00 99.99           H  
ATOM   3401  N   GLU A 358     -20.463 -54.933  10.053  1.00 32.97           N  
ATOM   3402  CA  GLU A 358     -20.231 -54.269  11.351  1.00 33.01           C  
ATOM   3403  C   GLU A 358     -18.796 -53.743  11.454  1.00 31.64           C  
ATOM   3404  O   GLU A 358     -18.605 -52.602  11.856  1.00 28.43           O  
ATOM   3405  CB  GLU A 358     -20.506 -55.195  12.533  1.00 30.45           C  
ATOM   3406  CG  GLU A 358     -22.001 -55.474  12.707  1.00 30.65           C  
ATOM   3407  CD  GLU A 358     -22.255 -56.525  13.791  1.00 34.65           C  
ATOM   3408  OE1 GLU A 358     -21.495 -57.521  13.821  1.00 35.45           O  
ATOM   3409  OE2 GLU A 358     -23.279 -56.371  14.489  1.00 42.45           O  
ATOM   3410  H   GLU A 358     -20.432 -55.935  10.079  1.00 99.99           H  
ATOM   3411  N   PHE A 359     -17.833 -54.531  10.977  1.00 28.58           N  
ATOM   3412  CA  PHE A 359     -16.435 -54.079  10.842  1.00 33.25           C  
ATOM   3413  C   PHE A 359     -16.314 -52.806   9.985  1.00 31.16           C  
ATOM   3414  O   PHE A 359     -15.739 -51.821  10.441  1.00 35.53           O  
ATOM   3415  CB  PHE A 359     -15.585 -55.221  10.274  1.00 32.11           C  
ATOM   3416  CG  PHE A 359     -14.166 -54.774   9.909  1.00 34.27           C  
ATOM   3417  CD1 PHE A 359     -13.172 -54.711  10.875  1.00 32.84           C  
ATOM   3418  CD2 PHE A 359     -13.898 -54.403   8.598  1.00 31.73           C  
ATOM   3419  CE1 PHE A 359     -11.900 -54.272  10.524  1.00 27.55           C  
ATOM   3420  CE2 PHE A 359     -12.626 -53.964   8.247  1.00 31.88           C  
ATOM   3421  CZ  PHE A 359     -11.628 -53.899   9.212  1.00 34.61           C  
ATOM   3422  H   PHE A 359     -17.982 -55.506  10.787  1.00 99.99           H  
ATOM   3423  HD1 PHE A 359     -13.402 -54.985  11.905  1.00 99.99           H  
ATOM   3424  HD2 PHE A 359     -14.694 -54.442   7.855  1.00 99.99           H  
ATOM   3425  HE1 PHE A 359     -11.123 -54.192  11.284  1.00 99.99           H  
ATOM   3426  HE2 PHE A 359     -12.426 -53.644   7.224  1.00 99.99           H  
ATOM   3427  HZ  PHE A 359     -10.645 -53.503   8.951  1.00 99.99           H  
ATOM   3428  N   LEU A 360     -17.005 -52.788   8.844  1.00 30.77           N  
ATOM   3429  CA  LEU A 360     -16.988 -51.627   7.932  1.00 27.06           C  
ATOM   3430  C   LEU A 360     -17.595 -50.365   8.561  1.00 28.39           C  
ATOM   3431  O   LEU A 360     -16.971 -49.306   8.534  1.00 29.80           O  
ATOM   3432  CB  LEU A 360     -17.682 -51.923   6.597  1.00 29.49           C  
ATOM   3433  CG  LEU A 360     -16.978 -52.957   5.706  1.00 36.32           C  
ATOM   3434  CD1 LEU A 360     -17.725 -53.051   4.375  1.00 25.45           C  
ATOM   3435  CD2 LEU A 360     -15.510 -52.613   5.442  1.00 25.35           C  
ATOM   3436  H   LEU A 360     -17.553 -53.573   8.538  1.00 99.99           H  
ATOM   3437  N   ALA A 361     -18.708 -50.542   9.273  1.00 28.87           N  
ATOM   3438  CA  ALA A 361     -19.343 -49.439  10.025  1.00 29.54           C  
ATOM   3439  C   ALA A 361     -18.472 -49.004  11.217  1.00 34.49           C  
ATOM   3440  O   ALA A 361     -18.227 -47.814  11.418  1.00 32.83           O  
ATOM   3441  CB  ALA A 361     -20.735 -49.862  10.498  1.00 31.49           C  
ATOM   3442  H   ALA A 361     -19.141 -51.441   9.377  1.00 99.99           H  
ATOM   3443  N   GLY A 362     -17.865 -50.004  11.872  1.00 23.72           N  
ATOM   3444  CA  GLY A 362     -16.910 -49.813  12.980  1.00 28.52           C  
ATOM   3445  C   GLY A 362     -15.705 -48.942  12.594  1.00 31.24           C  
ATOM   3446  O   GLY A 362     -15.326 -48.065  13.367  1.00 25.92           O  
ATOM   3447  H   GLY A 362     -18.087 -50.983  11.717  1.00 99.99           H  
ATOM   3448  N   VAL A 363     -15.215 -49.089  11.360  1.00 31.03           N  
ATOM   3449  CA  VAL A 363     -14.083 -48.290  10.835  1.00 25.40           C  
ATOM   3450  C   VAL A 363     -14.407 -46.786  10.806  1.00 25.29           C  
ATOM   3451  O   VAL A 363     -13.569 -45.983  11.211  1.00 29.50           O  
ATOM   3452  CB  VAL A 363     -13.617 -48.812   9.457  1.00 26.46           C  
ATOM   3453  CG1 VAL A 363     -12.642 -47.874   8.727  1.00 22.87           C  
ATOM   3454  CG2 VAL A 363     -12.907 -50.157   9.627  1.00 21.44           C  
ATOM   3455  H   VAL A 363     -15.575 -49.781  10.727  1.00 99.99           H  
ATOM   3456  N   ARG A 364     -15.631 -46.430  10.422  1.00 28.11           N  
ATOM   3457  CA  ARG A 364     -16.019 -45.005  10.370  1.00 24.72           C  
ATOM   3458  C   ARG A 364     -16.165 -44.407  11.774  1.00 29.34           C  
ATOM   3459  O   ARG A 364     -15.901 -43.225  11.972  1.00 29.49           O  
ATOM   3460  CB  ARG A 364     -17.304 -44.748   9.573  1.00 26.64           C  
ATOM   3461  CG  ARG A 364     -17.302 -45.319   8.149  1.00 34.70           C  
ATOM   3462  CD  ARG A 364     -16.022 -45.052   7.346  1.00 26.86           C  
ATOM   3463  NE  ARG A 364     -15.779 -43.616   7.106  1.00 32.05           N  
ATOM   3464  CZ  ARG A 364     -16.089 -42.964   5.983  1.00 34.02           C  
ATOM   3465  NH1 ARG A 364     -16.696 -43.582   4.982  1.00 29.08           N  
ATOM   3466  NH2 ARG A 364     -15.770 -41.691   5.822  1.00 28.57           N  
ATOM   3467  H   ARG A 364     -16.379 -47.084  10.291  1.00 99.99           H  
ATOM   3468  HE  ARG A 364     -15.317 -43.124   7.842  1.00 99.99           H  
ATOM   3469 1HH1 ARG A 364     -16.933 -43.075   4.154  1.00 99.99           H  
ATOM   3470 2HH1 ARG A 364     -16.948 -44.540   5.095  1.00 99.99           H  
ATOM   3471 1HH2 ARG A 364     -16.016 -41.223   4.977  1.00 99.99           H  
ATOM   3472 2HH2 ARG A 364     -15.277 -41.184   6.531  1.00 99.99           H  
ATOM   3473  N   VAL A 365     -16.475 -45.270  12.742  1.00 26.09           N  
ATOM   3474  CA  VAL A 365     -16.620 -44.854  14.153  1.00 32.56           C  
ATOM   3475  C   VAL A 365     -15.231 -44.707  14.801  1.00 28.28           C  
ATOM   3476  O   VAL A 365     -14.982 -43.751  15.534  1.00 29.22           O  
ATOM   3477  CB  VAL A 365     -17.537 -45.827  14.925  1.00 26.99           C  
ATOM   3478  CG1 VAL A 365     -17.654 -45.470  16.412  1.00 25.61           C  
ATOM   3479  CG2 VAL A 365     -18.951 -45.823  14.335  1.00 27.11           C  
ATOM   3480  H   VAL A 365     -16.504 -46.258  12.580  1.00 99.99           H  
ATOM   3481  N   GLY A 366     -14.368 -45.701  14.541  1.00 26.78           N  
ATOM   3482  CA  GLY A 366     -12.969 -45.701  15.007  1.00 25.34           C  
ATOM   3483  C   GLY A 366     -12.116 -44.588  14.381  1.00 27.53           C  
ATOM   3484  O   GLY A 366     -11.121 -44.181  14.977  1.00 29.70           O  
ATOM   3485  H   GLY A 366     -14.621 -46.544  14.042  1.00 99.99           H  
ATOM   3486  N   VAL A 367     -12.458 -44.195  13.153  1.00 33.98           N  
ATOM   3487  CA  VAL A 367     -11.692 -43.176  12.401  1.00 27.43           C  
ATOM   3488  C   VAL A 367     -12.672 -42.089  11.898  1.00 27.81           C  
ATOM   3489  O   VAL A 367     -12.886 -41.945  10.688  1.00 29.82           O  
ATOM   3490  CB  VAL A 367     -10.873 -43.797  11.246  1.00 29.63           C  
ATOM   3491  CG1 VAL A 367      -9.816 -42.805  10.750  1.00 26.38           C  
ATOM   3492  CG2 VAL A 367     -10.168 -45.104  11.619  1.00 25.98           C  
ATOM   3493  H   VAL A 367     -13.303 -44.502  12.709  1.00 99.99           H  
ATOM   3494  N   PRO A 368     -13.268 -41.327  12.827  1.00 30.81           N  
ATOM   3495  CA  PRO A 368     -14.302 -40.330  12.491  1.00 26.43           C  
ATOM   3496  C   PRO A 368     -13.744 -39.183  11.641  1.00 29.52           C  
ATOM   3497  O   PRO A 368     -12.542 -38.922  11.632  1.00 33.13           O  
ATOM   3498  CB  PRO A 368     -14.816 -39.841  13.846  1.00 28.83           C  
ATOM   3499  CG  PRO A 368     -13.600 -39.977  14.760  1.00 26.00           C  
ATOM   3500  CD  PRO A 368     -12.925 -41.253  14.264  1.00 26.00           C  
ATOM   3501  N   GLN A 369     -14.627 -38.589  10.838  1.00 29.14           N  
ATOM   3502  CA  GLN A 369     -14.319 -37.389  10.024  1.00 37.95           C  
ATOM   3503  C   GLN A 369     -13.107 -37.476   9.072  1.00 37.72           C  
ATOM   3504  O   GLN A 369     -12.354 -36.518   8.886  1.00 35.60           O  
ATOM   3505  CB  GLN A 369     -14.188 -36.153  10.922  1.00 41.01           C  
ATOM   3506  CG  GLN A 369     -15.530 -35.697  11.485  1.00 39.17           C  
ATOM   3507  CD  GLN A 369     -15.311 -34.512  12.423  1.00 43.50           C  
ATOM   3508  OE1 GLN A 369     -14.707 -34.612  13.478  1.00 52.78           O  
ATOM   3509  NE2 GLN A 369     -15.798 -33.355  12.028  1.00 35.79           N  
ATOM   3510  H   GLN A 369     -15.581 -38.886  10.811  1.00 99.99           H  
ATOM   3511 1HE2 GLN A 369     -15.665 -32.584  12.644  1.00 99.99           H  
ATOM   3512 2HE2 GLN A 369     -16.268 -33.269  11.158  1.00 99.99           H  
ATOM   3513  N   VAL A 370     -12.912 -38.643   8.474  1.00 34.38           N  
ATOM   3514  CA  VAL A 370     -12.008 -38.754   7.312  1.00 28.71           C  
ATOM   3515  C   VAL A 370     -12.846 -39.039   6.062  1.00 32.20           C  
ATOM   3516  O   VAL A 370     -13.975 -39.513   6.152  1.00 31.56           O  
ATOM   3517  CB  VAL A 370     -10.893 -39.802   7.501  1.00 30.10           C  
ATOM   3518  CG1 VAL A 370     -10.002 -39.446   8.696  1.00 22.84           C  
ATOM   3519  CG2 VAL A 370     -11.413 -41.242   7.604  1.00 22.56           C  
ATOM   3520  H   VAL A 370     -13.224 -39.512   8.855  1.00 99.99           H  
ATOM   3521  N   SER A 371     -12.281 -38.723   4.905  1.00 28.81           N  
ATOM   3522  CA  SER A 371     -12.923 -39.027   3.612  1.00 32.80           C  
ATOM   3523  C   SER A 371     -13.177 -40.536   3.451  1.00 35.63           C  
ATOM   3524  O   SER A 371     -12.481 -41.378   4.022  1.00 32.38           O  
ATOM   3525  CB  SER A 371     -12.044 -38.527   2.461  1.00 31.59           C  
ATOM   3526  OG  SER A 371     -10.814 -39.260   2.406  1.00 39.99           O  
ATOM   3527  H   SER A 371     -11.379 -38.299   4.854  1.00 99.99           H  
ATOM   3528  HG  SER A 371     -10.209 -38.820   1.734  1.00 99.99           H  
ATOM   3529  N   ASP A 372     -14.112 -40.844   2.554  1.00 34.78           N  
ATOM   3530  CA  ASP A 372     -14.382 -42.236   2.141  1.00 37.81           C  
ATOM   3531  C   ASP A 372     -13.126 -42.925   1.590  1.00 35.69           C  
ATOM   3532  O   ASP A 372     -12.832 -44.054   1.970  1.00 32.05           O  
ATOM   3533  CB  ASP A 372     -15.494 -42.306   1.087  1.00 38.64           C  
ATOM   3534  CG  ASP A 372     -16.864 -41.841   1.595  1.00 44.44           C  
ATOM   3535  OD1 ASP A 372     -17.040 -41.757   2.828  1.00 44.99           O  
ATOM   3536  OD2 ASP A 372     -17.699 -41.532   0.724  1.00 47.59           O  
ATOM   3537  H   ASP A 372     -14.735 -40.150   2.199  1.00 99.99           H  
ATOM   3538  N   LEU A 373     -12.304 -42.162   0.867  1.00 33.87           N  
ATOM   3539  CA  LEU A 373     -11.031 -42.688   0.345  1.00 36.02           C  
ATOM   3540  C   LEU A 373     -10.074 -43.094   1.477  1.00 33.76           C  
ATOM   3541  O   LEU A 373      -9.591 -44.225   1.488  1.00 31.73           O  
ATOM   3542  CB  LEU A 373     -10.350 -41.687  -0.596  1.00 28.18           C  
ATOM   3543  CG  LEU A 373      -9.110 -42.298  -1.265  1.00 32.22           C  
ATOM   3544  CD1 LEU A 373      -9.473 -43.481  -2.172  1.00 31.60           C  
ATOM   3545  CD2 LEU A 373      -8.352 -41.228  -2.048  1.00 34.94           C  
ATOM   3546  H   LEU A 373     -12.472 -41.193   0.697  1.00 99.99           H  
ATOM   3547  N   ALA A 374      -9.964 -42.240   2.496  1.00 32.17           N  
ATOM   3548  CA  ALA A 374      -9.122 -42.530   3.673  1.00 26.49           C  
ATOM   3549  C   ALA A 374      -9.628 -43.757   4.447  1.00 27.42           C  
ATOM   3550  O   ALA A 374      -8.851 -44.664   4.742  1.00 25.71           O  
ATOM   3551  CB  ALA A 374      -9.067 -41.314   4.596  1.00 24.26           C  
ATOM   3552  H   ALA A 374     -10.497 -41.392   2.557  1.00 99.99           H  
ATOM   3553  N   ALA A 375     -10.950 -43.848   4.602  1.00 25.32           N  
ATOM   3554  CA  ALA A 375     -11.601 -45.032   5.198  1.00 25.32           C  
ATOM   3555  C   ALA A 375     -11.367 -46.321   4.392  1.00 32.41           C  
ATOM   3556  O   ALA A 375     -10.987 -47.345   4.961  1.00 32.15           O  
ATOM   3557  CB  ALA A 375     -13.096 -44.771   5.332  1.00 23.99           C  
ATOM   3558  H   ALA A 375     -11.562 -43.069   4.427  1.00 99.99           H  
ATOM   3559  N   GLU A 376     -11.421 -46.207   3.062  1.00 31.81           N  
ATOM   3560  CA  GLU A 376     -11.099 -47.311   2.133  1.00 28.20           C  
ATOM   3561  C   GLU A 376      -9.664 -47.818   2.311  1.00 25.95           C  
ATOM   3562  O   GLU A 376      -9.444 -49.019   2.455  1.00 27.84           O  
ATOM   3563  CB  GLU A 376     -11.280 -46.896   0.668  1.00 34.23           C  
ATOM   3564  CG  GLU A 376     -12.751 -46.801   0.254  1.00 41.94           C  
ATOM   3565  CD  GLU A 376     -13.516 -48.113   0.467  1.00 49.51           C  
ATOM   3566  OE1 GLU A 376     -12.948 -49.187   0.166  1.00 52.84           O  
ATOM   3567  OE2 GLU A 376     -14.672 -48.004   0.927  1.00 66.88           O  
ATOM   3568  H   GLU A 376     -11.727 -45.356   2.621  1.00 99.99           H  
ATOM   3569  N   ALA A 377      -8.743 -46.873   2.489  1.00 24.20           N  
ATOM   3570  CA  ALA A 377      -7.325 -47.186   2.736  1.00 25.54           C  
ATOM   3571  C   ALA A 377      -7.127 -47.926   4.070  1.00 31.40           C  
ATOM   3572  O   ALA A 377      -6.415 -48.931   4.107  1.00 32.08           O  
ATOM   3573  CB  ALA A 377      -6.491 -45.904   2.691  1.00 26.18           C  
ATOM   3574  H   ALA A 377      -8.978 -45.896   2.498  1.00 99.99           H  
ATOM   3575  N   VAL A 378      -7.932 -47.572   5.077  1.00 22.64           N  
ATOM   3576  CA  VAL A 378      -7.905 -48.267   6.384  1.00 27.13           C  
ATOM   3577  C   VAL A 378      -8.386 -49.717   6.200  1.00 26.04           C  
ATOM   3578  O   VAL A 378      -7.678 -50.655   6.563  1.00 27.58           O  
ATOM   3579  CB  VAL A 378      -8.742 -47.547   7.461  1.00 29.30           C  
ATOM   3580  CG1 VAL A 378      -8.721 -48.307   8.794  1.00 23.62           C  
ATOM   3581  CG2 VAL A 378      -8.225 -46.129   7.720  1.00 22.47           C  
ATOM   3582  H   VAL A 378      -8.650 -46.877   4.975  1.00 99.99           H  
ATOM   3583  N   VAL A 379      -9.520 -49.877   5.520  1.00 26.25           N  
ATOM   3584  CA  VAL A 379     -10.097 -51.207   5.231  1.00 27.00           C  
ATOM   3585  C   VAL A 379      -9.106 -52.084   4.444  1.00 32.46           C  
ATOM   3586  O   VAL A 379      -8.907 -53.242   4.797  1.00 31.44           O  
ATOM   3587  CB  VAL A 379     -11.440 -51.061   4.491  1.00 31.31           C  
ATOM   3588  CG1 VAL A 379     -12.016 -52.410   4.045  1.00 32.95           C  
ATOM   3589  CG2 VAL A 379     -12.471 -50.373   5.390  1.00 27.37           C  
ATOM   3590  H   VAL A 379     -10.059 -49.096   5.187  1.00 99.99           H  
ATOM   3591  N   LEU A 380      -8.389 -51.480   3.500  1.00 25.49           N  
ATOM   3592  CA  LEU A 380      -7.388 -52.201   2.692  1.00 29.31           C  
ATOM   3593  C   LEU A 380      -6.281 -52.782   3.583  1.00 29.31           C  
ATOM   3594  O   LEU A 380      -6.053 -53.990   3.560  1.00 26.14           O  
ATOM   3595  CB  LEU A 380      -6.784 -51.280   1.621  1.00 28.14           C  
ATOM   3596  CG  LEU A 380      -5.538 -51.880   0.947  1.00 28.32           C  
ATOM   3597  CD1 LEU A 380      -5.878 -53.031  -0.005  1.00 25.95           C  
ATOM   3598  CD2 LEU A 380      -4.715 -50.782   0.277  1.00 26.95           C  
ATOM   3599  H   LEU A 380      -8.468 -50.495   3.322  1.00 99.99           H  
ATOM   3600  N   HIS A 381      -5.685 -51.911   4.397  0.54 27.06           N  
ATOM   3601  CA  HIS A 381      -4.552 -52.281   5.265  0.54 29.28           C  
ATOM   3602  C   HIS A 381      -4.952 -53.325   6.319  0.54 30.41           C  
ATOM   3603  O   HIS A 381      -4.220 -54.284   6.545  0.54 30.39           O  
ATOM   3604  CB  HIS A 381      -4.003 -51.035   5.964  0.54 29.71           C  
ATOM   3605  CG  HIS A 381      -2.527 -51.227   6.331  0.54 29.59           C  
ATOM   3606  ND1 HIS A 381      -1.531 -51.110   5.467  0.54 29.53           N  
ATOM   3607  CD2 HIS A 381      -2.007 -51.477   7.531  0.54 30.53           C  
ATOM   3608  CE1 HIS A 381      -0.387 -51.289   6.124  0.54 32.85           C  
ATOM   3609  NE2 HIS A 381      -0.680 -51.513   7.402  0.54 32.75           N  
ATOM   3610  H   HIS A 381      -5.996 -50.959   4.477  1.00 99.99           H  
ATOM   3611  HD1 HIS A 381      -1.632 -50.930   4.488  1.00 99.99           H  
ATOM   3612  N   TYR A 382      -6.178 -53.198   6.821  1.00 27.90           N  
ATOM   3613  CA  TYR A 382      -6.637 -54.003   7.967  1.00 28.68           C  
ATOM   3614  C   TYR A 382      -7.500 -55.225   7.631  1.00 29.15           C  
ATOM   3615  O   TYR A 382      -7.936 -55.943   8.530  1.00 27.00           O  
ATOM   3616  CB  TYR A 382      -7.326 -53.110   9.000  1.00 24.67           C  
ATOM   3617  CG  TYR A 382      -6.284 -52.323   9.796  1.00 26.18           C  
ATOM   3618  CD1 TYR A 382      -5.769 -52.849  10.973  1.00 20.42           C  
ATOM   3619  CD2 TYR A 382      -5.874 -51.077   9.348  1.00 25.68           C  
ATOM   3620  CE1 TYR A 382      -4.839 -52.117  11.702  1.00 21.55           C  
ATOM   3621  CE2 TYR A 382      -4.947 -50.343  10.071  1.00 24.46           C  
ATOM   3622  CZ  TYR A 382      -4.431 -50.873  11.241  1.00 26.20           C  
ATOM   3623  OH  TYR A 382      -3.562 -50.117  11.948  1.00 21.98           O  
ATOM   3624  H   TYR A 382      -6.857 -52.574   6.426  1.00 99.99           H  
ATOM   3625  HD1 TYR A 382      -6.099 -53.831  11.316  1.00 99.99           H  
ATOM   3626  HD2 TYR A 382      -6.280 -50.675   8.426  1.00 99.99           H  
ATOM   3627  HE1 TYR A 382      -4.464 -52.498  12.650  1.00 99.99           H  
ATOM   3628  HE2 TYR A 382      -4.701 -49.329   9.756  1.00 99.99           H  
ATOM   3629  HH  TYR A 382      -3.240 -49.403  11.345  1.00 99.99           H  
ATOM   3630  N   THR A 383      -7.783 -55.436   6.350  1.00 30.28           N  
ATOM   3631  CA  THR A 383      -8.423 -56.690   5.911  1.00 24.73           C  
ATOM   3632  C   THR A 383      -7.348 -57.734   5.579  1.00 26.99           C  
ATOM   3633  O   THR A 383      -6.361 -57.465   4.899  1.00 27.46           O  
ATOM   3634  CB  THR A 383      -9.353 -56.444   4.711  1.00 27.08           C  
ATOM   3635  OG1 THR A 383     -10.404 -55.568   5.121  1.00 26.64           O  
ATOM   3636  CG2 THR A 383      -9.996 -57.726   4.168  1.00 25.21           C  
ATOM   3637  H   THR A 383      -7.642 -54.748   5.632  1.00 99.99           H  
ATOM   3638  HG1 THR A 383     -10.252 -55.270   6.065  1.00 99.99           H  
ATOM   3639  N   ASP A 384      -7.583 -58.939   6.086  1.00 26.97           N  
ATOM   3640  CA  ASP A 384      -6.899 -60.137   5.574  1.00 24.93           C  
ATOM   3641  C   ASP A 384      -7.735 -60.633   4.385  1.00 31.27           C  
ATOM   3642  O   ASP A 384      -8.771 -61.265   4.587  1.00 27.91           O  
ATOM   3643  CB  ASP A 384      -6.804 -61.209   6.671  1.00 28.57           C  
ATOM   3644  CG  ASP A 384      -6.060 -62.479   6.231  1.00 35.35           C  
ATOM   3645  OD1 ASP A 384      -6.057 -62.766   5.009  1.00 31.44           O  
ATOM   3646  OD2 ASP A 384      -5.571 -63.180   7.138  1.00 34.54           O  
ATOM   3647  H   ASP A 384      -8.224 -59.082   6.840  1.00 99.99           H  
ATOM   3648  N   TRP A 385      -7.256 -60.380   3.172  1.00 26.91           N  
ATOM   3649  CA  TRP A 385      -8.012 -60.746   1.953  1.00 30.08           C  
ATOM   3650  C   TRP A 385      -8.091 -62.248   1.616  1.00 27.91           C  
ATOM   3651  O   TRP A 385      -8.772 -62.642   0.673  1.00 34.23           O  
ATOM   3652  CB  TRP A 385      -7.558 -59.911   0.752  1.00 25.55           C  
ATOM   3653  CG  TRP A 385      -7.781 -58.418   1.018  1.00 24.41           C  
ATOM   3654  CD1 TRP A 385      -6.858 -57.583   1.484  1.00 22.44           C  
ATOM   3655  CD2 TRP A 385      -8.949 -57.691   0.843  1.00 22.18           C  
ATOM   3656  NE1 TRP A 385      -7.380 -56.362   1.612  1.00 23.17           N  
ATOM   3657  CE2 TRP A 385      -8.655 -56.388   1.229  1.00 20.76           C  
ATOM   3658  CE3 TRP A 385     -10.234 -58.024   0.428  1.00 22.99           C  
ATOM   3659  CZ2 TRP A 385      -9.647 -55.415   1.200  1.00 24.80           C  
ATOM   3660  CZ3 TRP A 385     -11.213 -57.041   0.358  1.00 22.72           C  
ATOM   3661  CH2 TRP A 385     -10.919 -55.736   0.743  1.00 24.41           C  
ATOM   3662  H   TRP A 385      -6.433 -59.832   3.015  1.00 99.99           H  
ATOM   3663  HD1 TRP A 385      -5.831 -57.853   1.720  1.00 99.99           H  
ATOM   3664  HE1 TRP A 385      -6.886 -55.559   1.952  1.00 99.99           H  
ATOM   3665  HE3 TRP A 385     -10.514 -59.070   0.294  1.00 99.99           H  
ATOM   3666  HZ2 TRP A 385      -9.488 -54.460   1.702  1.00 99.99           H  
ATOM   3667  HZ3 TRP A 385     -12.209 -57.301  -0.003  1.00 99.99           H  
ATOM   3668  HH2 TRP A 385     -11.680 -54.958   0.687  1.00 99.99           H  
ATOM   3669  N   LEU A 386      -7.501 -63.078   2.475  1.00 29.02           N  
ATOM   3670  CA  LEU A 386      -7.736 -64.536   2.463  1.00 32.41           C  
ATOM   3671  C   LEU A 386      -8.860 -64.950   3.429  1.00 37.64           C  
ATOM   3672  O   LEU A 386      -9.410 -66.045   3.337  1.00 33.76           O  
ATOM   3673  CB  LEU A 386      -6.446 -65.311   2.768  1.00 30.71           C  
ATOM   3674  CG  LEU A 386      -5.432 -65.272   1.616  1.00 38.59           C  
ATOM   3675  CD1 LEU A 386      -4.135 -65.956   2.050  1.00 36.26           C  
ATOM   3676  CD2 LEU A 386      -5.975 -65.962   0.360  1.00 31.53           C  
ATOM   3677  H   LEU A 386      -6.891 -62.758   3.201  1.00 99.99           H  
ATOM   3678  N   HIS A 387      -9.175 -64.060   4.371  1.00 35.19           N  
ATOM   3679  CA  HIS A 387     -10.229 -64.266   5.381  1.00 32.55           C  
ATOM   3680  C   HIS A 387     -11.010 -62.951   5.603  1.00 30.04           C  
ATOM   3681  O   HIS A 387     -11.168 -62.520   6.751  1.00 39.05           O  
ATOM   3682  CB  HIS A 387      -9.577 -64.723   6.694  1.00 23.66           C  
ATOM   3683  CG  HIS A 387      -8.710 -65.969   6.532  1.00 29.35           C  
ATOM   3684  ND1 HIS A 387      -9.171 -67.206   6.456  1.00 32.01           N  
ATOM   3685  CD2 HIS A 387      -7.384 -66.003   6.444  1.00 33.28           C  
ATOM   3686  CE1 HIS A 387      -8.127 -68.018   6.313  1.00 30.25           C  
ATOM   3687  NE2 HIS A 387      -7.024 -67.276   6.304  1.00 31.34           N  
ATOM   3688  H   HIS A 387      -8.774 -63.141   4.377  1.00 99.99           H  
ATOM   3689  HD1 HIS A 387     -10.134 -67.471   6.479  1.00 99.99           H  
ATOM   3690  N   PRO A 388     -11.602 -62.362   4.551  1.00 31.59           N  
ATOM   3691  CA  PRO A 388     -12.217 -61.025   4.657  1.00 32.84           C  
ATOM   3692  C   PRO A 388     -13.405 -60.948   5.629  1.00 36.58           C  
ATOM   3693  O   PRO A 388     -13.678 -59.896   6.191  1.00 36.04           O  
ATOM   3694  CB  PRO A 388     -12.631 -60.668   3.230  1.00 29.02           C  
ATOM   3695  CG  PRO A 388     -12.940 -62.027   2.603  1.00 25.80           C  
ATOM   3696  CD  PRO A 388     -11.901 -62.960   3.231  1.00 33.70           C  
ATOM   3697  N   GLU A 389     -14.026 -62.092   5.914  1.00 32.03           N  
ATOM   3698  CA  GLU A 389     -15.312 -62.113   6.635  1.00 36.97           C  
ATOM   3699  C   GLU A 389     -15.265 -62.889   7.960  1.00 33.58           C  
ATOM   3700  O   GLU A 389     -16.293 -63.050   8.613  1.00 35.49           O  
ATOM   3701  CB  GLU A 389     -16.395 -62.714   5.733  1.00 35.32           C  
ATOM   3702  CG  GLU A 389     -16.518 -62.011   4.374  1.00 38.11           C  
ATOM   3703  CD  GLU A 389     -17.927 -61.509   4.042  1.00 53.90           C  
ATOM   3704  OE1 GLU A 389     -18.897 -61.980   4.678  1.00 52.88           O  
ATOM   3705  OE2 GLU A 389     -18.000 -60.617   3.172  1.00 59.79           O  
ATOM   3706  H   GLU A 389     -13.605 -62.983   5.758  1.00 99.99           H  
ATOM   3707  N   ASP A 390     -14.067 -63.312   8.369  1.00 27.50           N  
ATOM   3708  CA  ASP A 390     -13.902 -64.067   9.620  1.00 31.12           C  
ATOM   3709  C   ASP A 390     -14.126 -63.150  10.841  1.00 34.26           C  
ATOM   3710  O   ASP A 390     -13.257 -62.324  11.134  1.00 32.21           O  
ATOM   3711  CB  ASP A 390     -12.549 -64.794   9.661  1.00 30.62           C  
ATOM   3712  CG  ASP A 390     -12.348 -65.576  10.968  1.00 40.77           C  
ATOM   3713  OD1 ASP A 390     -13.356 -65.919  11.622  1.00 47.65           O  
ATOM   3714  OD2 ASP A 390     -11.185 -65.667  11.392  1.00 44.78           O  
ATOM   3715  H   ASP A 390     -13.218 -63.020   7.928  1.00 99.99           H  
ATOM   3716  N   PRO A 391     -15.187 -63.415  11.620  1.00 39.33           N  
ATOM   3717  CA  PRO A 391     -15.593 -62.593  12.776  1.00 34.43           C  
ATOM   3718  C   PRO A 391     -14.482 -62.296  13.793  1.00 30.94           C  
ATOM   3719  O   PRO A 391     -14.200 -61.127  14.046  1.00 27.53           O  
ATOM   3720  CB  PRO A 391     -16.723 -63.385  13.429  1.00 36.25           C  
ATOM   3721  CG  PRO A 391     -17.381 -64.076  12.240  1.00 34.30           C  
ATOM   3722  CD  PRO A 391     -16.180 -64.487  11.392  1.00 33.40           C  
ATOM   3723  N   ALA A 392     -13.730 -63.320  14.206  1.00 27.80           N  
ATOM   3724  CA  ALA A 392     -12.651 -63.142  15.204  1.00 32.06           C  
ATOM   3725  C   ALA A 392     -11.511 -62.244  14.694  1.00 34.94           C  
ATOM   3726  O   ALA A 392     -11.113 -61.292  15.367  1.00 30.08           O  
ATOM   3727  CB  ALA A 392     -12.095 -64.498  15.644  1.00 33.37           C  
ATOM   3728  H   ALA A 392     -13.846 -64.252  13.864  1.00 99.99           H  
ATOM   3729  N   ARG A 393     -11.161 -62.431  13.419  1.00 29.19           N  
ATOM   3730  CA  ARG A 393     -10.138 -61.602  12.754  1.00 26.17           C  
ATOM   3731  C   ARG A 393     -10.612 -60.155  12.564  1.00 28.86           C  
ATOM   3732  O   ARG A 393      -9.852 -59.231  12.829  1.00 30.19           O  
ATOM   3733  CB  ARG A 393      -9.721 -62.176  11.400  1.00 28.84           C  
ATOM   3734  CG  ARG A 393      -8.781 -63.377  11.512  1.00 31.37           C  
ATOM   3735  CD  ARG A 393      -8.304 -63.727  10.101  1.00 34.11           C  
ATOM   3736  NE  ARG A 393      -7.390 -64.884  10.091  1.00 30.40           N  
ATOM   3737  CZ  ARG A 393      -7.739 -66.168   9.977  1.00 36.71           C  
ATOM   3738  NH1 ARG A 393      -9.005 -66.537   9.906  1.00 35.78           N  
ATOM   3739  NH2 ARG A 393      -6.817 -67.113   9.884  1.00 29.88           N  
ATOM   3740  H   ARG A 393     -11.652 -63.054  12.814  1.00 99.99           H  
ATOM   3741  HE  ARG A 393      -6.420 -64.666  10.174  1.00 99.99           H  
ATOM   3742 1HH1 ARG A 393      -9.262 -67.497   9.843  1.00 99.99           H  
ATOM   3743 2HH1 ARG A 393      -9.697 -65.828  10.036  1.00 99.99           H  
ATOM   3744 1HH2 ARG A 393      -7.094 -68.067   9.788  1.00 99.99           H  
ATOM   3745 2HH2 ARG A 393      -5.848 -66.877   9.864  1.00 99.99           H  
ATOM   3746  N   LEU A 394     -11.901 -59.982  12.272  1.00 24.13           N  
ATOM   3747  CA  LEU A 394     -12.535 -58.652  12.170  1.00 24.22           C  
ATOM   3748  C   LEU A 394     -12.545 -57.911  13.514  1.00 29.21           C  
ATOM   3749  O   LEU A 394     -12.186 -56.736  13.579  1.00 26.61           O  
ATOM   3750  CB  LEU A 394     -13.973 -58.773  11.655  1.00 23.20           C  
ATOM   3751  CG  LEU A 394     -14.071 -59.280  10.213  1.00 33.56           C  
ATOM   3752  CD1 LEU A 394     -15.529 -59.606   9.905  1.00 28.58           C  
ATOM   3753  CD2 LEU A 394     -13.545 -58.249   9.210  1.00 23.66           C  
ATOM   3754  H   LEU A 394     -12.519 -60.755  12.111  1.00 99.99           H  
ATOM   3755  N   ARG A 395     -12.782 -58.660  14.591  1.00 29.48           N  
ATOM   3756  CA  ARG A 395     -12.765 -58.113  15.960  1.00 29.95           C  
ATOM   3757  C   ARG A 395     -11.352 -57.627  16.332  1.00 27.14           C  
ATOM   3758  O   ARG A 395     -11.154 -56.435  16.580  1.00 23.89           O  
ATOM   3759  CB  ARG A 395     -13.272 -59.183  16.927  1.00 26.84           C  
ATOM   3760  CG  ARG A 395     -13.363 -58.647  18.358  1.00 31.70           C  
ATOM   3761  CD  ARG A 395     -13.604 -59.778  19.352  1.00 27.33           C  
ATOM   3762  NE  ARG A 395     -12.495 -60.748  19.279  1.00 30.33           N  
ATOM   3763  CZ  ARG A 395     -12.569 -62.043  19.584  1.00 32.82           C  
ATOM   3764  NH1 ARG A 395     -13.700 -62.590  19.990  1.00 31.24           N  
ATOM   3765  NH2 ARG A 395     -11.507 -62.825  19.490  1.00 33.27           N  
ATOM   3766  H   ARG A 395     -13.005 -59.637  14.522  1.00 99.99           H  
ATOM   3767  HE  ARG A 395     -11.623 -60.375  18.966  1.00 99.99           H  
ATOM   3768 1HH1 ARG A 395     -13.761 -63.551  20.236  1.00 99.99           H  
ATOM   3769 2HH1 ARG A 395     -14.504 -61.990  20.078  1.00 99.99           H  
ATOM   3770 1HH2 ARG A 395     -11.588 -63.786  19.741  1.00 99.99           H  
ATOM   3771 2HH2 ARG A 395     -10.631 -62.457  19.182  1.00 99.99           H  
ATOM   3772  N   GLU A 396     -10.367 -58.514  16.163  1.00 27.45           N  
ATOM   3773  CA  GLU A 396      -8.940 -58.181  16.355  1.00 28.72           C  
ATOM   3774  C   GLU A 396      -8.451 -57.021  15.470  1.00 28.62           C  
ATOM   3775  O   GLU A 396      -7.793 -56.102  15.963  1.00 30.19           O  
ATOM   3776  CB  GLU A 396      -8.066 -59.416  16.106  1.00 27.94           C  
ATOM   3777  CG  GLU A 396      -7.645 -60.134  17.395  1.00 36.37           C  
ATOM   3778  CD  GLU A 396      -8.798 -60.786  18.166  1.00 46.91           C  
ATOM   3779  OE1 GLU A 396      -9.607 -60.026  18.742  1.00 49.83           O  
ATOM   3780  OE2 GLU A 396      -8.862 -62.034  18.152  1.00 44.31           O  
ATOM   3781  H   GLU A 396     -10.560 -59.479  15.955  1.00 99.99           H  
ATOM   3782  N   ALA A 397      -8.951 -56.968  14.237  1.00 29.47           N  
ATOM   3783  CA  ALA A 397      -8.511 -55.961  13.255  1.00 27.17           C  
ATOM   3784  C   ALA A 397      -9.077 -54.574  13.574  1.00 23.41           C  
ATOM   3785  O   ALA A 397      -8.331 -53.598  13.553  1.00 23.74           O  
ATOM   3786  CB  ALA A 397      -8.877 -56.364  11.826  1.00 22.82           C  
ATOM   3787  H   ALA A 397      -9.710 -57.551  13.931  1.00 99.99           H  
ATOM   3788  N   LEU A 398     -10.307 -54.533  14.088  1.00 21.22           N  
ATOM   3789  CA  LEU A 398     -10.923 -53.252  14.474  1.00 20.80           C  
ATOM   3790  C   LEU A 398     -10.305 -52.713  15.773  1.00 27.40           C  
ATOM   3791  O   LEU A 398     -10.019 -51.519  15.875  1.00 23.80           O  
ATOM   3792  CB  LEU A 398     -12.445 -53.363  14.588  1.00 24.83           C  
ATOM   3793  CG  LEU A 398     -13.089 -51.977  14.732  1.00 25.96           C  
ATOM   3794  CD1 LEU A 398     -12.911 -51.127  13.469  1.00 24.09           C  
ATOM   3795  CD2 LEU A 398     -14.568 -52.122  15.079  1.00 29.22           C  
ATOM   3796  H   LEU A 398     -10.825 -55.355  14.340  1.00 99.99           H  
ATOM   3797  N   SER A 399      -9.966 -53.635  16.677  1.00 24.53           N  
ATOM   3798  CA  SER A 399      -9.165 -53.313  17.879  1.00 27.36           C  
ATOM   3799  C   SER A 399      -7.820 -52.680  17.488  1.00 28.12           C  
ATOM   3800  O   SER A 399      -7.495 -51.578  17.934  1.00 25.55           O  
ATOM   3801  CB  SER A 399      -8.919 -54.576  18.710  1.00 27.84           C  
ATOM   3802  OG  SER A 399      -8.086 -54.282  19.836  1.00 30.97           O  
ATOM   3803  H   SER A 399     -10.299 -54.581  16.616  1.00 99.99           H  
ATOM   3804  HG  SER A 399      -7.926 -55.140  20.326  1.00 99.99           H  
ATOM   3805  N   ASP A 400      -7.157 -53.304  16.511  1.00 23.60           N  
ATOM   3806  CA  ASP A 400      -5.910 -52.787  15.918  1.00 23.90           C  
ATOM   3807  C   ASP A 400      -6.058 -51.412  15.260  1.00 24.80           C  
ATOM   3808  O   ASP A 400      -5.232 -50.541  15.521  1.00 23.04           O  
ATOM   3809  CB  ASP A 400      -5.336 -53.757  14.884  1.00 27.32           C  
ATOM   3810  CG  ASP A 400      -4.716 -55.021  15.482  1.00 31.10           C  
ATOM   3811  OD1 ASP A 400      -4.503 -55.041  16.716  1.00 34.65           O  
ATOM   3812  OD2 ASP A 400      -4.448 -55.935  14.677  1.00 40.27           O  
ATOM   3813  H   ASP A 400      -7.446 -54.208  16.180  1.00 99.99           H  
ATOM   3814  N   VAL A 401      -7.185 -51.172  14.594  1.00 22.86           N  
ATOM   3815  CA  VAL A 401      -7.443 -49.876  13.932  1.00 25.06           C  
ATOM   3816  C   VAL A 401      -7.470 -48.769  14.996  1.00 24.94           C  
ATOM   3817  O   VAL A 401      -6.585 -47.914  15.008  1.00 24.27           O  
ATOM   3818  CB  VAL A 401      -8.740 -49.889  13.098  1.00 20.50           C  
ATOM   3819  CG1 VAL A 401      -9.140 -48.493  12.605  1.00 17.07           C  
ATOM   3820  CG2 VAL A 401      -8.570 -50.768  11.860  1.00 20.91           C  
ATOM   3821  H   VAL A 401      -7.940 -51.834  14.560  1.00 99.99           H  
ATOM   3822  N   VAL A 402      -8.373 -48.929  15.962  1.00 24.59           N  
ATOM   3823  CA  VAL A 402      -8.563 -47.935  17.039  1.00 25.75           C  
ATOM   3824  C   VAL A 402      -7.262 -47.740  17.843  1.00 25.08           C  
ATOM   3825  O   VAL A 402      -6.840 -46.610  18.080  1.00 20.68           O  
ATOM   3826  CB  VAL A 402      -9.748 -48.346  17.938  1.00 26.04           C  
ATOM   3827  CG1 VAL A 402      -9.951 -47.388  19.118  1.00 18.44           C  
ATOM   3828  CG2 VAL A 402     -11.050 -48.388  17.133  1.00 23.97           C  
ATOM   3829  H   VAL A 402      -9.001 -49.715  15.985  1.00 99.99           H  
ATOM   3830  N   GLY A 403      -6.596 -48.857  18.165  1.00 24.74           N  
ATOM   3831  CA  GLY A 403      -5.354 -48.851  18.963  1.00 26.13           C  
ATOM   3832  C   GLY A 403      -4.143 -48.222  18.261  1.00 25.68           C  
ATOM   3833  O   GLY A 403      -3.407 -47.445  18.872  1.00 21.02           O  
ATOM   3834  H   GLY A 403      -6.920 -49.785  17.919  1.00 99.99           H  
ATOM   3835  N   ASP A 404      -3.982 -48.542  16.978  1.00 20.79           N  
ATOM   3836  CA  ASP A 404      -2.836 -48.068  16.173  1.00 20.06           C  
ATOM   3837  C   ASP A 404      -2.976 -46.581  15.852  1.00 24.12           C  
ATOM   3838  O   ASP A 404      -2.089 -45.802  16.191  1.00 23.52           O  
ATOM   3839  CB  ASP A 404      -2.667 -48.865  14.869  1.00 20.13           C  
ATOM   3840  CG  ASP A 404      -2.389 -50.357  15.106  1.00 23.47           C  
ATOM   3841  OD1 ASP A 404      -2.008 -50.685  16.246  1.00 25.85           O  
ATOM   3842  OD2 ASP A 404      -2.523 -51.160  14.163  1.00 25.17           O  
ATOM   3843  H   ASP A 404      -4.669 -49.074  16.470  1.00 99.99           H  
ATOM   3844  N   HIS A 405      -4.191 -46.234  15.434  1.00 19.39           N  
ATOM   3845  CA  HIS A 405      -4.583 -44.859  15.099  1.00 22.74           C  
ATOM   3846  C   HIS A 405      -4.495 -43.907  16.302  1.00 24.69           C  
ATOM   3847  O   HIS A 405      -3.869 -42.856  16.199  1.00 26.36           O  
ATOM   3848  CB  HIS A 405      -6.017 -44.908  14.569  1.00 19.16           C  
ATOM   3849  CG  HIS A 405      -6.544 -43.521  14.203  1.00 26.56           C  
ATOM   3850  ND1 HIS A 405      -5.859 -42.594  13.551  1.00 25.09           N  
ATOM   3851  CD2 HIS A 405      -7.718 -43.014  14.561  1.00 26.60           C  
ATOM   3852  CE1 HIS A 405      -6.616 -41.503  13.483  1.00 25.88           C  
ATOM   3853  NE2 HIS A 405      -7.759 -41.765  14.107  1.00 29.98           N  
ATOM   3854  H   HIS A 405      -4.924 -46.905  15.286  1.00 99.99           H  
ATOM   3855  HD1 HIS A 405      -4.930 -42.697  13.194  1.00 99.99           H  
ATOM   3856  N   ASN A 406      -5.004 -44.348  17.450  1.00 21.07           N  
ATOM   3857  CA  ASN A 406      -5.112 -43.454  18.615  1.00 25.47           C  
ATOM   3858  C   ASN A 406      -3.889 -43.462  19.536  1.00 21.80           C  
ATOM   3859  O   ASN A 406      -3.560 -42.432  20.125  1.00 22.88           O  
ATOM   3860  CB  ASN A 406      -6.383 -43.736  19.420  1.00 18.56           C  
ATOM   3861  CG  ASN A 406      -7.641 -43.274  18.681  1.00 21.51           C  
ATOM   3862  OD1 ASN A 406      -7.842 -42.100  18.439  1.00 18.76           O  
ATOM   3863  ND2 ASN A 406      -8.477 -44.209  18.289  1.00 19.22           N  
ATOM   3864  H   ASN A 406      -5.330 -45.286  17.580  1.00 99.99           H  
ATOM   3865 1HD2 ASN A 406      -9.302 -43.915  17.804  1.00 99.99           H  
ATOM   3866 2HD2 ASN A 406      -8.266 -45.167  18.454  1.00 99.99           H  
ATOM   3867  N   VAL A 407      -3.256 -44.624  19.696  1.00 20.47           N  
ATOM   3868  CA  VAL A 407      -2.148 -44.750  20.666  1.00 19.47           C  
ATOM   3869  C   VAL A 407      -0.798 -45.156  20.048  1.00 22.42           C  
ATOM   3870  O   VAL A 407       0.177 -44.413  20.151  1.00 21.81           O  
ATOM   3871  CB  VAL A 407      -2.538 -45.674  21.838  1.00 20.93           C  
ATOM   3872  CG1 VAL A 407      -1.427 -45.729  22.890  1.00 19.76           C  
ATOM   3873  CG2 VAL A 407      -3.826 -45.221  22.534  1.00 22.32           C  
ATOM   3874  H   VAL A 407      -3.591 -45.480  19.299  1.00 99.99           H  
ATOM   3875  N   VAL A 408      -0.727 -46.396  19.565  1.00 17.97           N  
ATOM   3876  CA  VAL A 408       0.550 -47.033  19.166  1.00 20.12           C  
ATOM   3877  C   VAL A 408       1.347 -46.177  18.167  1.00 23.83           C  
ATOM   3878  O   VAL A 408       2.500 -45.836  18.431  1.00 21.98           O  
ATOM   3879  CB  VAL A 408       0.335 -48.457  18.610  1.00 21.63           C  
ATOM   3880  CG1 VAL A 408       1.658 -49.127  18.213  1.00 20.13           C  
ATOM   3881  CG2 VAL A 408      -0.369 -49.359  19.628  1.00 19.04           C  
ATOM   3882  H   VAL A 408      -1.544 -46.969  19.470  1.00 99.99           H  
ATOM   3883  N   CYS A 409       0.687 -45.746  17.098  1.00 21.73           N  
ATOM   3884  CA  CYS A 409       1.375 -45.001  16.030  1.00 24.08           C  
ATOM   3885  C   CYS A 409       1.717 -43.551  16.403  1.00 24.52           C  
ATOM   3886  O   CYS A 409       2.835 -43.142  16.081  1.00 24.47           O  
ATOM   3887  CB  CYS A 409       0.639 -45.103  14.693  1.00 20.37           C  
ATOM   3888  SG  CYS A 409       0.431 -46.838  14.151  1.00 21.78           S  
ATOM   3889  H   CYS A 409      -0.316 -45.740  17.035  1.00 99.99           H  
ATOM   3890  N   PRO A 410       0.887 -42.842  17.191  1.00 25.26           N  
ATOM   3891  CA  PRO A 410       1.308 -41.557  17.778  1.00 23.93           C  
ATOM   3892  C   PRO A 410       2.510 -41.700  18.727  1.00 23.85           C  
ATOM   3893  O   PRO A 410       3.452 -40.918  18.607  1.00 23.22           O  
ATOM   3894  CB  PRO A 410       0.079 -41.021  18.508  1.00 24.24           C  
ATOM   3895  CG  PRO A 410      -1.068 -41.570  17.666  1.00 20.33           C  
ATOM   3896  CD  PRO A 410      -0.584 -42.969  17.286  1.00 19.27           C  
ATOM   3897  N   VAL A 411       2.559 -42.780  19.514  1.00 21.90           N  
ATOM   3898  CA  VAL A 411       3.694 -43.039  20.433  1.00 23.44           C  
ATOM   3899  C   VAL A 411       4.963 -43.384  19.634  1.00 25.90           C  
ATOM   3900  O   VAL A 411       6.026 -42.824  19.892  1.00 23.81           O  
ATOM   3901  CB  VAL A 411       3.354 -44.120  21.484  1.00 24.76           C  
ATOM   3902  CG1 VAL A 411       4.568 -44.591  22.299  1.00 22.20           C  
ATOM   3903  CG2 VAL A 411       2.329 -43.579  22.486  1.00 16.43           C  
ATOM   3904  H   VAL A 411       1.865 -43.506  19.487  1.00 99.99           H  
ATOM   3905  N   ALA A 412       4.810 -44.256  18.638  1.00 24.47           N  
ATOM   3906  CA  ALA A 412       5.916 -44.663  17.750  1.00 26.37           C  
ATOM   3907  C   ALA A 412       6.542 -43.468  17.016  1.00 23.66           C  
ATOM   3908  O   ALA A 412       7.752 -43.266  17.091  1.00 28.37           O  
ATOM   3909  CB  ALA A 412       5.422 -45.696  16.734  1.00 24.17           C  
ATOM   3910  H   ALA A 412       3.952 -44.765  18.507  1.00 99.99           H  
ATOM   3911  N   GLN A 413       5.686 -42.573  16.518  1.00 24.46           N  
ATOM   3912  CA  GLN A 413       6.133 -41.336  15.852  1.00 24.19           C  
ATOM   3913  C   GLN A 413       6.908 -40.440  16.832  1.00 27.61           C  
ATOM   3914  O   GLN A 413       7.999 -39.972  16.509  1.00 25.97           O  
ATOM   3915  CB  GLN A 413       4.925 -40.599  15.257  1.00 28.47           C  
ATOM   3916  CG  GLN A 413       5.265 -39.151  14.882  1.00 28.52           C  
ATOM   3917  CD  GLN A 413       5.015 -38.851  13.413  1.00 36.45           C  
ATOM   3918  OE1 GLN A 413       4.049 -38.197  13.056  1.00 53.07           O  
ATOM   3919  NE2 GLN A 413       5.919 -39.291  12.563  1.00 42.93           N  
ATOM   3920  H   GLN A 413       4.693 -42.663  16.623  1.00 99.99           H  
ATOM   3921 1HE2 GLN A 413       5.768 -39.082  11.601  1.00 99.99           H  
ATOM   3922 2HE2 GLN A 413       6.720 -39.789  12.881  1.00 99.99           H  
ATOM   3923  N   LEU A 414       6.346 -40.275  18.028  1.00 26.71           N  
ATOM   3924  CA  LEU A 414       6.994 -39.468  19.072  1.00 23.78           C  
ATOM   3925  C   LEU A 414       8.378 -40.034  19.424  1.00 25.72           C  
ATOM   3926  O   LEU A 414       9.368 -39.306  19.390  1.00 25.03           O  
ATOM   3927  CB  LEU A 414       6.116 -39.402  20.325  1.00 24.33           C  
ATOM   3928  CG  LEU A 414       6.807 -38.617  21.446  1.00 28.17           C  
ATOM   3929  CD1 LEU A 414       6.931 -37.129  21.118  1.00 28.96           C  
ATOM   3930  CD2 LEU A 414       6.071 -38.827  22.760  1.00 30.66           C  
ATOM   3931  H   LEU A 414       5.488 -40.718  18.298  1.00 99.99           H  
ATOM   3932  N   ALA A 415       8.431 -41.348  19.628  1.00 19.11           N  
ATOM   3933  CA  ALA A 415       9.678 -42.050  19.982  1.00 21.51           C  
ATOM   3934  C   ALA A 415      10.751 -41.962  18.885  1.00 30.91           C  
ATOM   3935  O   ALA A 415      11.901 -41.642  19.184  1.00 27.97           O  
ATOM   3936  CB  ALA A 415       9.364 -43.511  20.309  1.00 23.90           C  
ATOM   3937  H   ALA A 415       7.606 -41.924  19.606  1.00 99.99           H  
ATOM   3938  N   GLY A 416      10.308 -42.080  17.623  1.00 27.27           N  
ATOM   3939  CA  GLY A 416      11.193 -42.041  16.443  1.00 22.95           C  
ATOM   3940  C   GLY A 416      11.821 -40.657  16.254  1.00 22.46           C  
ATOM   3941  O   GLY A 416      13.044 -40.530  16.212  1.00 30.69           O  
ATOM   3942  H   GLY A 416       9.332 -42.193  17.383  1.00 99.99           H  
ATOM   3943  N   ARG A 417      10.972 -39.635  16.335  1.00 25.00           N  
ATOM   3944  CA  ARG A 417      11.426 -38.245  16.172  1.00 26.73           C  
ATOM   3945  C   ARG A 417      12.293 -37.746  17.324  1.00 34.63           C  
ATOM   3946  O   ARG A 417      13.393 -37.255  17.085  1.00 39.13           O  
ATOM   3947  CB  ARG A 417      10.261 -37.285  15.926  1.00 30.99           C  
ATOM   3948  CG  ARG A 417       9.569 -37.496  14.575  1.00 37.21           C  
ATOM   3949  CD  ARG A 417      10.602 -37.643  13.454  1.00 36.81           C  
ATOM   3950  NE  ARG A 417      10.074 -37.135  12.185  1.00 62.44           N  
ATOM   3951  CZ  ARG A 417      10.359 -35.937  11.675  1.00 56.80           C  
ATOM   3952  NH1 ARG A 417      11.136 -35.075  12.314  1.00 59.03           N  
ATOM   3953  NH2 ARG A 417       9.872 -35.587  10.497  1.00 49.35           N  
ATOM   3954  H   ARG A 417       9.999 -39.741  16.555  1.00 99.99           H  
ATOM   3955  HE  ARG A 417       9.458 -37.742  11.696  1.00 99.99           H  
ATOM   3956 1HH1 ARG A 417      11.350 -34.171  11.954  1.00 99.99           H  
ATOM   3957 2HH1 ARG A 417      11.518 -35.332  13.209  1.00 99.99           H  
ATOM   3958 1HH2 ARG A 417      10.097 -34.685  10.137  1.00 99.99           H  
ATOM   3959 2HH2 ARG A 417       9.293 -36.217   9.990  1.00 99.99           H  
ATOM   3960  N   LEU A 418      11.882 -38.064  18.552  1.00 28.64           N  
ATOM   3961  CA  LEU A 418      12.691 -37.718  19.738  1.00 30.44           C  
ATOM   3962  C   LEU A 418      14.084 -38.368  19.706  1.00 26.99           C  
ATOM   3963  O   LEU A 418      15.087 -37.655  19.769  1.00 32.27           O  
ATOM   3964  CB  LEU A 418      12.004 -38.050  21.071  1.00 21.13           C  
ATOM   3965  CG  LEU A 418      10.696 -37.309  21.390  1.00 31.55           C  
ATOM   3966  CD1 LEU A 418      10.332 -37.558  22.852  1.00 24.60           C  
ATOM   3967  CD2 LEU A 418      10.751 -35.803  21.140  1.00 32.52           C  
ATOM   3968  H   LEU A 418      10.962 -38.425  18.734  1.00 99.99           H  
ATOM   3969  N   ALA A 419      14.129 -39.675  19.435  1.00 25.08           N  
ATOM   3970  CA  ALA A 419      15.400 -40.420  19.306  1.00 28.50           C  
ATOM   3971  C   ALA A 419      16.297 -39.909  18.166  1.00 37.35           C  
ATOM   3972  O   ALA A 419      17.472 -39.627  18.390  1.00 38.50           O  
ATOM   3973  CB  ALA A 419      15.133 -41.916  19.115  1.00 22.50           C  
ATOM   3974  H   ALA A 419      13.302 -40.244  19.404  1.00 99.99           H  
ATOM   3975  N   ALA A 420      15.698 -39.644  17.003  1.00 31.96           N  
ATOM   3976  CA  ALA A 420      16.439 -39.138  15.831  1.00 34.66           C  
ATOM   3977  C   ALA A 420      16.907 -37.681  15.994  1.00 35.33           C  
ATOM   3978  O   ALA A 420      17.776 -37.221  15.257  1.00 40.38           O  
ATOM   3979  CB  ALA A 420      15.598 -39.289  14.560  1.00 27.80           C  
ATOM   3980  H   ALA A 420      14.701 -39.679  16.884  1.00 99.99           H  
ATOM   3981  N   GLN A 421      16.316 -36.972  16.954  1.00 35.89           N  
ATOM   3982  CA  GLN A 421      16.647 -35.556  17.198  1.00 25.77           C  
ATOM   3983  C   GLN A 421      17.316 -35.281  18.553  1.00 31.19           C  
ATOM   3984  O   GLN A 421      17.239 -34.177  19.102  1.00 31.62           O  
ATOM   3985  CB  GLN A 421      15.379 -34.729  17.004  1.00 31.03           C  
ATOM   3986  CG  GLN A 421      14.932 -34.785  15.539  1.00 39.90           C  
ATOM   3987  CD  GLN A 421      13.492 -34.317  15.344  1.00 44.93           C  
ATOM   3988  OE1 GLN A 421      12.725 -34.897  14.596  1.00 45.53           O  
ATOM   3989  NE2 GLN A 421      13.084 -33.296  16.056  1.00 42.40           N  
ATOM   3990  H   GLN A 421      15.527 -37.316  17.470  1.00 99.99           H  
ATOM   3991 1HE2 GLN A 421      12.144 -32.989  15.939  1.00 99.99           H  
ATOM   3992 2HE2 GLN A 421      13.725 -32.819  16.668  1.00 99.99           H  
ATOM   3993  N   GLY A 422      17.933 -36.338  19.095  1.00 33.24           N  
ATOM   3994  CA  GLY A 422      18.903 -36.179  20.190  1.00 39.92           C  
ATOM   3995  C   GLY A 422      18.517 -36.744  21.558  1.00 38.93           C  
ATOM   3996  O   GLY A 422      19.319 -36.656  22.487  1.00 37.16           O  
ATOM   3997  H   GLY A 422      17.749 -37.297  18.839  1.00 99.99           H  
ATOM   3998  N   ALA A 423      17.276 -37.196  21.707  1.00 35.51           N  
ATOM   3999  CA  ALA A 423      16.832 -37.797  22.977  1.00 32.75           C  
ATOM   4000  C   ALA A 423      17.209 -39.281  23.080  1.00 28.54           C  
ATOM   4001  O   ALA A 423      17.306 -39.991  22.077  1.00 32.18           O  
ATOM   4002  CB  ALA A 423      15.320 -37.622  23.135  1.00 32.19           C  
ATOM   4003  H   ALA A 423      16.581 -37.159  20.984  1.00 99.99           H  
ATOM   4004  N   ARG A 424      17.393 -39.725  24.319  1.00 28.73           N  
ATOM   4005  CA  ARG A 424      17.544 -41.160  24.615  1.00 29.17           C  
ATOM   4006  C   ARG A 424      16.165 -41.698  25.015  1.00 29.84           C  
ATOM   4007  O   ARG A 424      15.551 -41.251  25.984  1.00 35.05           O  
ATOM   4008  CB  ARG A 424      18.581 -41.416  25.714  1.00 28.38           C  
ATOM   4009  CG  ARG A 424      18.891 -42.916  25.794  1.00 32.89           C  
ATOM   4010  CD  ARG A 424      20.253 -43.203  26.429  1.00 38.46           C  
ATOM   4011  NE  ARG A 424      20.170 -43.221  27.899  1.00 57.58           N  
ATOM   4012  CZ  ARG A 424      20.686 -42.313  28.732  1.00 50.14           C  
ATOM   4013  NH1 ARG A 424      21.324 -41.241  28.280  1.00 56.71           N  
ATOM   4014  NH2 ARG A 424      20.584 -42.477  30.043  1.00 46.64           N  
ATOM   4015  H   ARG A 424      17.337 -39.111  25.112  1.00 99.99           H  
ATOM   4016  HE  ARG A 424      19.712 -44.025  28.285  1.00 99.99           H  
ATOM   4017 1HH1 ARG A 424      21.698 -40.569  28.914  1.00 99.99           H  
ATOM   4018 2HH1 ARG A 424      21.414 -41.124  27.293  1.00 99.99           H  
ATOM   4019 1HH2 ARG A 424      20.959 -41.791  30.664  1.00 99.99           H  
ATOM   4020 2HH2 ARG A 424      20.090 -43.262  30.412  1.00 99.99           H  
ATOM   4021  N   VAL A 425      15.685 -42.635  24.209  1.00 26.01           N  
ATOM   4022  CA  VAL A 425      14.313 -43.158  24.366  1.00 22.30           C  
ATOM   4023  C   VAL A 425      14.371 -44.633  24.780  1.00 30.22           C  
ATOM   4024  O   VAL A 425      15.132 -45.416  24.222  1.00 29.02           O  
ATOM   4025  CB  VAL A 425      13.519 -42.986  23.052  1.00 25.52           C  
ATOM   4026  CG1 VAL A 425      12.072 -43.477  23.181  1.00 19.82           C  
ATOM   4027  CG2 VAL A 425      13.482 -41.524  22.591  1.00 19.93           C  
ATOM   4028  H   VAL A 425      16.230 -43.048  23.478  1.00 99.99           H  
ATOM   4029  N   TYR A 426      13.539 -44.990  25.748  1.00 24.33           N  
ATOM   4030  CA  TYR A 426      13.254 -46.408  26.040  1.00 25.70           C  
ATOM   4031  C   TYR A 426      11.774 -46.702  25.768  1.00 26.68           C  
ATOM   4032  O   TYR A 426      10.893 -45.923  26.130  1.00 27.55           O  
ATOM   4033  CB  TYR A 426      13.601 -46.743  27.493  1.00 24.33           C  
ATOM   4034  CG  TYR A 426      15.084 -46.514  27.787  1.00 28.82           C  
ATOM   4035  CD1 TYR A 426      15.996 -47.548  27.631  1.00 26.87           C  
ATOM   4036  CD2 TYR A 426      15.508 -45.264  28.217  1.00 23.25           C  
ATOM   4037  CE1 TYR A 426      17.341 -47.337  27.917  1.00 27.11           C  
ATOM   4038  CE2 TYR A 426      16.851 -45.047  28.496  1.00 26.98           C  
ATOM   4039  CZ  TYR A 426      17.765 -46.082  28.344  1.00 28.04           C  
ATOM   4040  OH  TYR A 426      19.073 -45.866  28.645  1.00 29.63           O  
ATOM   4041  H   TYR A 426      13.181 -44.319  26.406  1.00 99.99           H  
ATOM   4042  HD1 TYR A 426      15.652 -48.524  27.290  1.00 99.99           H  
ATOM   4043  HD2 TYR A 426      14.786 -44.456  28.329  1.00 99.99           H  
ATOM   4044  HE1 TYR A 426      18.024 -48.185  27.906  1.00 99.99           H  
ATOM   4045  HE2 TYR A 426      17.167 -44.080  28.890  1.00 99.99           H  
ATOM   4046  HH  TYR A 426      19.614 -46.677  28.425  1.00 99.99           H  
ATOM   4047  N   ALA A 427      11.533 -47.829  25.105  1.00 23.25           N  
ATOM   4048  CA  ALA A 427      10.171 -48.240  24.725  1.00 22.32           C  
ATOM   4049  C   ALA A 427       9.831 -49.637  25.255  1.00 26.38           C  
ATOM   4050  O   ALA A 427      10.697 -50.506  25.370  1.00 28.09           O  
ATOM   4051  CB  ALA A 427      10.027 -48.187  23.202  1.00 23.11           C  
ATOM   4052  H   ALA A 427      12.255 -48.468  24.844  1.00 99.99           H  
ATOM   4053  N   TYR A 428       8.577 -49.786  25.661  1.00 19.79           N  
ATOM   4054  CA  TYR A 428       8.048 -51.073  26.140  1.00 23.49           C  
ATOM   4055  C   TYR A 428       6.674 -51.369  25.528  1.00 23.32           C  
ATOM   4056  O   TYR A 428       5.922 -50.466  25.159  1.00 23.74           O  
ATOM   4057  CB  TYR A 428       7.938 -51.073  27.672  1.00 19.45           C  
ATOM   4058  CG  TYR A 428       6.878 -50.107  28.217  1.00 21.92           C  
ATOM   4059  CD1 TYR A 428       5.548 -50.502  28.286  1.00 20.04           C  
ATOM   4060  CD2 TYR A 428       7.243 -48.832  28.620  1.00 19.87           C  
ATOM   4061  CE1 TYR A 428       4.577 -49.622  28.745  1.00 20.35           C  
ATOM   4062  CE2 TYR A 428       6.278 -47.947  29.086  1.00 20.99           C  
ATOM   4063  CZ  TYR A 428       4.945 -48.341  29.138  1.00 25.04           C  
ATOM   4064  OH  TYR A 428       3.988 -47.459  29.523  1.00 24.46           O  
ATOM   4065  H   TYR A 428       7.923 -49.025  25.665  1.00 99.99           H  
ATOM   4066  HD1 TYR A 428       5.270 -51.504  27.965  1.00 99.99           H  
ATOM   4067  HD2 TYR A 428       8.288 -48.531  28.560  1.00 99.99           H  
ATOM   4068  HE1 TYR A 428       3.545 -49.959  28.843  1.00 99.99           H  
ATOM   4069  HE2 TYR A 428       6.590 -46.961  29.434  1.00 99.99           H  
ATOM   4070  HH  TYR A 428       4.434 -46.594  29.763  1.00 99.99           H  
ATOM   4071  N   VAL A 429       6.340 -52.649  25.524  1.00 22.88           N  
ATOM   4072  CA  VAL A 429       4.941 -53.086  25.375  1.00 23.42           C  
ATOM   4073  C   VAL A 429       4.629 -53.905  26.630  1.00 22.55           C  
ATOM   4074  O   VAL A 429       5.359 -54.826  26.990  1.00 24.57           O  
ATOM   4075  CB  VAL A 429       4.692 -53.909  24.098  1.00 25.90           C  
ATOM   4076  CG1 VAL A 429       3.211 -54.287  23.965  1.00 24.83           C  
ATOM   4077  CG2 VAL A 429       5.095 -53.130  22.843  1.00 26.71           C  
ATOM   4078  H   VAL A 429       7.026 -53.375  25.654  1.00 99.99           H  
ATOM   4079  N   PHE A 430       3.541 -53.530  27.281  1.00 26.81           N  
ATOM   4080  CA  PHE A 430       3.096 -54.195  28.511  1.00 25.15           C  
ATOM   4081  C   PHE A 430       2.109 -55.308  28.135  1.00 24.50           C  
ATOM   4082  O   PHE A 430       1.019 -55.050  27.618  1.00 25.87           O  
ATOM   4083  CB  PHE A 430       2.478 -53.125  29.406  1.00 20.68           C  
ATOM   4084  CG  PHE A 430       2.086 -53.709  30.758  1.00 25.71           C  
ATOM   4085  CD1 PHE A 430       2.977 -53.660  31.817  1.00 26.20           C  
ATOM   4086  CD2 PHE A 430       0.820 -54.251  30.922  1.00 25.24           C  
ATOM   4087  CE1 PHE A 430       2.574 -54.150  33.051  1.00 28.16           C  
ATOM   4088  CE2 PHE A 430       0.430 -54.751  32.158  1.00 23.94           C  
ATOM   4089  CZ  PHE A 430       1.312 -54.691  33.228  1.00 26.33           C  
ATOM   4090  H   PHE A 430       2.964 -52.772  26.958  1.00 99.99           H  
ATOM   4091  HD1 PHE A 430       3.974 -53.238  31.682  1.00 99.99           H  
ATOM   4092  HD2 PHE A 430       0.133 -54.263  30.077  1.00 99.99           H  
ATOM   4093  HE1 PHE A 430       3.251 -54.109  33.891  1.00 99.99           H  
ATOM   4094  HE2 PHE A 430      -0.544 -55.222  32.279  1.00 99.99           H  
ATOM   4095  HZ  PHE A 430       1.022 -55.070  34.209  1.00 99.99           H  
ATOM   4096  N   GLU A 431       2.517 -56.535  28.439  1.00 27.95           N  
ATOM   4097  CA  GLU A 431       1.851 -57.734  27.894  1.00 30.59           C  
ATOM   4098  C   GLU A 431       1.292 -58.700  28.948  1.00 33.80           C  
ATOM   4099  O   GLU A 431       0.967 -59.846  28.642  1.00 34.48           O  
ATOM   4100  CB  GLU A 431       2.811 -58.495  26.974  1.00 25.93           C  
ATOM   4101  CG  GLU A 431       3.144 -57.734  25.690  1.00 25.92           C  
ATOM   4102  CD  GLU A 431       3.793 -58.656  24.657  1.00 35.29           C  
ATOM   4103  OE1 GLU A 431       3.303 -58.636  23.508  1.00 47.00           O  
ATOM   4104  OE2 GLU A 431       4.748 -59.371  25.033  1.00 48.81           O  
ATOM   4105  H   GLU A 431       3.214 -56.709  29.147  1.00 99.99           H  
ATOM   4106  N   HIS A 432       1.163 -58.222  30.181  1.00 25.24           N  
ATOM   4107  CA  HIS A 432       0.561 -59.037  31.244  1.00 29.29           C  
ATOM   4108  C   HIS A 432      -0.902 -58.642  31.467  1.00 30.75           C  
ATOM   4109  O   HIS A 432      -1.222 -57.488  31.752  1.00 29.88           O  
ATOM   4110  CB  HIS A 432       1.377 -58.891  32.532  1.00 27.69           C  
ATOM   4111  CG  HIS A 432       0.812 -59.788  33.634  1.00 37.42           C  
ATOM   4112  ND1 HIS A 432       0.852 -61.116  33.639  1.00 42.63           N  
ATOM   4113  CD2 HIS A 432       0.121 -59.384  34.696  1.00 30.57           C  
ATOM   4114  CE1 HIS A 432       0.169 -61.537  34.700  1.00 41.80           C  
ATOM   4115  NE2 HIS A 432      -0.274 -60.470  35.353  1.00 33.49           N1+
ATOM   4116  H   HIS A 432       1.565 -57.359  30.480  1.00 99.99           H  
ATOM   4117  HD1 HIS A 432      -0.819 -60.484  36.193  1.00 99.99           H  
ATOM   4118  N   ARG A 433      -1.756 -59.654  31.404  1.00 29.51           N  
ATOM   4119  CA  ARG A 433      -3.178 -59.487  31.740  1.00 33.23           C  
ATOM   4120  C   ARG A 433      -3.340 -59.830  33.226  1.00 30.15           C  
ATOM   4121  O   ARG A 433      -2.968 -60.915  33.672  1.00 32.68           O  
ATOM   4122  CB  ARG A 433      -4.024 -60.403  30.855  1.00 31.06           C  
ATOM   4123  CG  ARG A 433      -5.516 -60.173  31.083  1.00 35.10           C  
ATOM   4124  CD  ARG A 433      -6.323 -61.168  30.257  1.00 32.15           C  
ATOM   4125  NE  ARG A 433      -7.688 -61.231  30.796  1.00 28.67           N  
ATOM   4126  CZ  ARG A 433      -8.753 -60.600  30.317  1.00 35.27           C  
ATOM   4127  NH1 ARG A 433      -8.687 -59.788  29.273  1.00 29.47           N  
ATOM   4128  NH2 ARG A 433      -9.914 -60.805  30.895  1.00 28.71           N  
ATOM   4129  H   ARG A 433      -1.464 -60.592  31.212  1.00 99.99           H  
ATOM   4130  HE  ARG A 433      -7.814 -61.796  31.609  1.00 99.99           H  
ATOM   4131 1HH1 ARG A 433      -9.502 -59.317  28.937  1.00 99.99           H  
ATOM   4132 2HH1 ARG A 433      -7.793 -59.620  28.857  1.00 99.99           H  
ATOM   4133 1HH2 ARG A 433     -10.712 -60.286  30.575  1.00 99.99           H  
ATOM   4134 2HH2 ARG A 433     -10.014 -61.370  31.710  1.00 99.99           H  
ATOM   4135  N   ALA A 434      -3.758 -58.828  33.997  1.00 31.61           N  
ATOM   4136  CA  ALA A 434      -3.935 -58.986  35.453  1.00 33.89           C  
ATOM   4137  C   ALA A 434      -4.875 -60.163  35.746  1.00 38.84           C  
ATOM   4138  O   ALA A 434      -5.946 -60.273  35.151  1.00 33.93           O  
ATOM   4139  CB  ALA A 434      -4.512 -57.701  36.056  1.00 32.59           C  
ATOM   4140  H   ALA A 434      -4.026 -57.945  33.614  1.00 99.99           H  
ATOM   4141  N   SER A 435      -4.492 -60.973  36.729  1.00 30.25           N  
ATOM   4142  CA  SER A 435      -5.316 -62.116  37.181  1.00 31.51           C  
ATOM   4143  C   SER A 435      -6.675 -61.638  37.715  1.00 35.89           C  
ATOM   4144  O   SER A 435      -7.669 -62.353  37.639  1.00 35.40           O  
ATOM   4145  CB  SER A 435      -4.622 -62.936  38.276  1.00 35.53           C  
ATOM   4146  OG  SER A 435      -4.491 -62.158  39.470  1.00 44.45           O  
ATOM   4147  H   SER A 435      -3.656 -60.819  37.258  1.00 99.99           H  
ATOM   4148  HG  SER A 435      -4.158 -62.736  40.221  1.00 99.99           H  
ATOM   4149  N   THR A 436      -6.694 -60.390  38.178  1.00 37.53           N  
ATOM   4150  CA  THR A 436      -7.877 -59.741  38.766  1.00 36.39           C  
ATOM   4151  C   THR A 436      -8.766 -59.033  37.733  1.00 35.08           C  
ATOM   4152  O   THR A 436      -9.815 -58.501  38.097  1.00 38.96           O  
ATOM   4153  CB  THR A 436      -7.435 -58.735  39.838  1.00 37.13           C  
ATOM   4154  OG1 THR A 436      -6.491 -57.807  39.289  1.00 36.28           O  
ATOM   4155  CG2 THR A 436      -6.847 -59.445  41.063  1.00 41.75           C  
ATOM   4156  H   THR A 436      -5.891 -59.796  38.150  1.00 99.99           H  
ATOM   4157  HG1 THR A 436      -6.278 -57.127  39.998  1.00 99.99           H  
ATOM   4158  N   LEU A 437      -8.312 -58.954  36.480  1.00 32.01           N  
ATOM   4159  CA  LEU A 437      -9.050 -58.243  35.420  1.00 31.37           C  
ATOM   4160  C   LEU A 437     -10.442 -58.853  35.193  1.00 34.16           C  
ATOM   4161  O   LEU A 437     -10.602 -60.058  35.020  1.00 37.61           O  
ATOM   4162  CB  LEU A 437      -8.231 -58.228  34.124  1.00 34.59           C  
ATOM   4163  CG  LEU A 437      -8.806 -57.283  33.061  1.00 36.68           C  
ATOM   4164  CD1 LEU A 437      -8.731 -55.822  33.507  1.00 29.03           C  
ATOM   4165  CD2 LEU A 437      -8.045 -57.459  31.751  1.00 28.90           C  
ATOM   4166  H   LEU A 437      -7.475 -59.417  36.177  1.00 99.99           H  
ATOM   4167  N   SER A 438     -11.428 -57.962  35.194  1.00 32.38           N  
ATOM   4168  CA  SER A 438     -12.845 -58.353  35.070  1.00 33.09           C  
ATOM   4169  C   SER A 438     -13.466 -58.089  33.690  1.00 37.59           C  
ATOM   4170  O   SER A 438     -14.621 -58.445  33.459  1.00 38.50           O  
ATOM   4171  CB  SER A 438     -13.680 -57.678  36.159  1.00 34.90           C  
ATOM   4172  OG  SER A 438     -13.643 -56.257  35.995  1.00 43.42           O  
ATOM   4173  H   SER A 438     -11.275 -56.997  35.400  1.00 99.99           H  
ATOM   4174  HG  SER A 438     -14.227 -55.864  36.699  1.00 99.99           H  
ATOM   4175  N   TRP A 439     -12.779 -57.318  32.847  1.00 31.13           N  
ATOM   4176  CA  TRP A 439     -13.139 -57.222  31.417  1.00 29.80           C  
ATOM   4177  C   TRP A 439     -12.916 -58.592  30.752  1.00 28.87           C  
ATOM   4178  O   TRP A 439     -12.082 -59.338  31.245  1.00 28.19           O  
ATOM   4179  CB  TRP A 439     -12.310 -56.144  30.713  1.00 31.64           C  
ATOM   4180  CG  TRP A 439     -12.658 -54.763  31.268  1.00 26.49           C  
ATOM   4181  CD1 TRP A 439     -11.945 -54.124  32.184  1.00 23.10           C  
ATOM   4182  CD2 TRP A 439     -13.724 -53.949  30.920  1.00 22.21           C  
ATOM   4183  NE1 TRP A 439     -12.506 -52.943  32.430  1.00 23.88           N  
ATOM   4184  CE2 TRP A 439     -13.583 -52.791  31.670  1.00 24.58           C  
ATOM   4185  CE3 TRP A 439     -14.806 -54.090  30.059  1.00 23.78           C  
ATOM   4186  CZ2 TRP A 439     -14.504 -51.760  31.542  1.00 23.44           C  
ATOM   4187  CZ3 TRP A 439     -15.727 -53.059  29.931  1.00 24.91           C  
ATOM   4188  CH2 TRP A 439     -15.579 -51.895  30.676  1.00 25.50           C  
ATOM   4189  H   TRP A 439     -11.980 -56.791  33.124  1.00 99.99           H  
ATOM   4190  HD1 TRP A 439     -11.042 -54.506  32.651  1.00 99.99           H  
ATOM   4191  HE1 TRP A 439     -12.212 -52.310  33.144  1.00 99.99           H  
ATOM   4192  HE3 TRP A 439     -15.004 -55.047  29.579  1.00 99.99           H  
ATOM   4193  HZ2 TRP A 439     -14.310 -50.789  31.998  1.00 99.99           H  
ATOM   4194  HZ3 TRP A 439     -16.551 -53.159  29.227  1.00 99.99           H  
ATOM   4195  HH2 TRP A 439     -16.298 -51.083  30.583  1.00 99.99           H  
ATOM   4196  N   PRO A 440     -13.683 -58.970  29.724  1.00 26.32           N  
ATOM   4197  CA  PRO A 440     -13.576 -60.295  29.073  1.00 27.99           C  
ATOM   4198  C   PRO A 440     -12.179 -60.576  28.500  1.00 30.91           C  
ATOM   4199  O   PRO A 440     -11.433 -59.653  28.175  1.00 31.87           O  
ATOM   4200  CB  PRO A 440     -14.634 -60.263  27.969  1.00 29.76           C  
ATOM   4201  CG  PRO A 440     -14.754 -58.776  27.638  1.00 28.39           C  
ATOM   4202  CD  PRO A 440     -14.645 -58.115  29.007  1.00 28.82           C  
ATOM   4203  N   LEU A 441     -11.922 -61.859  28.247  1.00 33.53           N  
ATOM   4204  CA  LEU A 441     -10.649 -62.335  27.671  1.00 34.83           C  
ATOM   4205  C   LEU A 441     -10.369 -61.786  26.260  1.00 34.71           C  
ATOM   4206  O   LEU A 441      -9.218 -61.480  25.954  1.00 34.83           O  
ATOM   4207  CB  LEU A 441     -10.658 -63.866  27.640  1.00 39.37           C  
ATOM   4208  CG  LEU A 441      -9.263 -64.483  27.794  1.00 49.18           C  
ATOM   4209  CD1 LEU A 441      -8.770 -64.377  29.241  1.00 41.01           C  
ATOM   4210  CD2 LEU A 441      -9.292 -65.944  27.343  1.00 51.15           C  
ATOM   4211  H   LEU A 441     -12.556 -62.591  28.493  1.00 99.99           H  
ATOM   4212  N   TRP A 442     -11.422 -61.494  25.484  1.00 27.33           N  
ATOM   4213  CA  TRP A 442     -11.238 -61.004  24.099  1.00 29.30           C  
ATOM   4214  C   TRP A 442     -10.591 -59.610  24.051  1.00 31.09           C  
ATOM   4215  O   TRP A 442      -9.942 -59.251  23.071  1.00 30.58           O  
ATOM   4216  CB  TRP A 442     -12.511 -61.041  23.238  1.00 27.33           C  
ATOM   4217  CG  TRP A 442     -13.599 -60.032  23.623  1.00 26.60           C  
ATOM   4218  CD1 TRP A 442     -14.704 -60.323  24.301  1.00 28.60           C  
ATOM   4219  CD2 TRP A 442     -13.680 -58.697  23.247  1.00 26.83           C  
ATOM   4220  NE1 TRP A 442     -15.468 -59.234  24.390  1.00 26.49           N  
ATOM   4221  CE2 TRP A 442     -14.873 -58.219  23.771  1.00 23.68           C  
ATOM   4222  CE3 TRP A 442     -12.846 -57.840  22.536  1.00 26.62           C  
ATOM   4223  CZ2 TRP A 442     -15.217 -56.883  23.609  1.00 23.08           C  
ATOM   4224  CZ3 TRP A 442     -13.208 -56.516  22.337  1.00 23.66           C  
ATOM   4225  CH2 TRP A 442     -14.394 -56.034  22.878  1.00 25.81           C  
ATOM   4226  H   TRP A 442     -12.353 -61.413  25.836  1.00 99.99           H  
ATOM   4227  HD1 TRP A 442     -14.965 -61.309  24.682  1.00 99.99           H  
ATOM   4228  HE1 TRP A 442     -16.370 -59.201  24.829  1.00 99.99           H  
ATOM   4229  HE3 TRP A 442     -11.860 -58.170  22.217  1.00 99.99           H  
ATOM   4230  HZ2 TRP A 442     -16.041 -56.462  24.184  1.00 99.99           H  
ATOM   4231  HZ3 TRP A 442     -12.554 -55.862  21.760  1.00 99.99           H  
ATOM   4232  HH2 TRP A 442     -14.688 -54.995  22.728  1.00 99.99           H  
ATOM   4233  N   MET A 443     -10.704 -58.871  25.155  1.00 34.31           N  
ATOM   4234  CA  MET A 443     -10.083 -57.540  25.254  1.00 27.89           C  
ATOM   4235  C   MET A 443      -8.554 -57.587  25.408  1.00 27.47           C  
ATOM   4236  O   MET A 443      -7.893 -56.575  25.159  1.00 28.28           O  
ATOM   4237  CB  MET A 443     -10.719 -56.704  26.365  1.00 24.93           C  
ATOM   4238  CG  MET A 443     -12.041 -56.073  25.927  1.00 29.79           C  
ATOM   4239  SD  MET A 443     -12.609 -54.873  27.183  1.00 33.82           S  
ATOM   4240  CE  MET A 443     -14.148 -54.350  26.467  1.00 22.84           C  
ATOM   4241  H   MET A 443     -11.015 -59.256  26.026  1.00 99.99           H  
ATOM   4242  N   GLY A 444      -8.024 -58.742  25.840  1.00 25.08           N  
ATOM   4243  CA  GLY A 444      -6.574 -58.937  26.040  1.00 22.89           C  
ATOM   4244  C   GLY A 444      -6.083 -58.048  27.189  1.00 31.72           C  
ATOM   4245  O   GLY A 444      -6.668 -58.040  28.266  1.00 28.49           O  
ATOM   4246  H   GLY A 444      -8.566 -59.564  26.074  1.00 99.99           H  
ATOM   4247  N   VAL A 445      -5.030 -57.282  26.929  1.00 27.33           N  
ATOM   4248  CA  VAL A 445      -4.507 -56.302  27.909  1.00 28.59           C  
ATOM   4249  C   VAL A 445      -5.003 -54.895  27.511  1.00 24.00           C  
ATOM   4250  O   VAL A 445      -4.379 -54.257  26.655  1.00 25.21           O  
ATOM   4251  CB  VAL A 445      -2.967 -56.338  27.998  1.00 26.29           C  
ATOM   4252  CG1 VAL A 445      -2.470 -55.469  29.159  1.00 24.82           C  
ATOM   4253  CG2 VAL A 445      -2.408 -57.756  28.155  1.00 21.36           C  
ATOM   4254  H   VAL A 445      -4.476 -57.431  26.109  1.00 99.99           H  
ATOM   4255  N   PRO A 446      -6.112 -54.425  28.100  1.00 24.45           N  
ATOM   4256  CA  PRO A 446      -6.763 -53.168  27.695  1.00 28.19           C  
ATOM   4257  C   PRO A 446      -6.012 -51.929  28.202  1.00 24.69           C  
ATOM   4258  O   PRO A 446      -5.260 -51.961  29.179  1.00 22.78           O  
ATOM   4259  CB  PRO A 446      -8.170 -53.219  28.302  1.00 22.28           C  
ATOM   4260  CG  PRO A 446      -8.338 -54.662  28.778  1.00 26.81           C  
ATOM   4261  CD  PRO A 446      -6.915 -55.072  29.153  1.00 22.91           C  
ATOM   4262  N   HIS A 447      -6.272 -50.832  27.496  1.00 22.67           N  
ATOM   4263  CA  HIS A 447      -5.850 -49.463  27.854  1.00 25.93           C  
ATOM   4264  C   HIS A 447      -6.080 -49.179  29.350  1.00 24.45           C  
ATOM   4265  O   HIS A 447      -7.133 -49.516  29.889  1.00 25.45           O  
ATOM   4266  CB  HIS A 447      -6.726 -48.517  27.030  1.00 18.26           C  
ATOM   4267  CG  HIS A 447      -6.224 -47.073  27.071  1.00 23.82           C  
ATOM   4268  ND1 HIS A 447      -5.142 -46.653  26.441  1.00 22.30           N  
ATOM   4269  CD2 HIS A 447      -6.828 -46.017  27.609  1.00 21.83           C  
ATOM   4270  CE1 HIS A 447      -5.063 -45.335  26.574  1.00 17.15           C  
ATOM   4271  NE2 HIS A 447      -6.107 -44.942  27.300  1.00 23.47           N  
ATOM   4272  H   HIS A 447      -6.774 -50.889  26.634  1.00 99.99           H  
ATOM   4273  HD1 HIS A 447      -4.510 -47.236  25.922  1.00 99.99           H  
ATOM   4274  N   GLY A 448      -4.995 -48.776  30.021  1.00 24.01           N  
ATOM   4275  CA  GLY A 448      -5.075 -48.385  31.443  1.00 21.59           C  
ATOM   4276  C   GLY A 448      -4.667 -49.478  32.444  1.00 25.57           C  
ATOM   4277  O   GLY A 448      -4.354 -49.157  33.590  1.00 26.49           O  
ATOM   4278  H   GLY A 448      -4.076 -48.693  29.626  1.00 99.99           H  
ATOM   4279  N   TYR A 449      -4.541 -50.729  31.997  1.00 23.96           N  
ATOM   4280  CA  TYR A 449      -4.275 -51.841  32.936  1.00 22.61           C  
ATOM   4281  C   TYR A 449      -2.823 -52.252  33.228  1.00 24.00           C  
ATOM   4282  O   TYR A 449      -2.569 -53.240  33.916  1.00 29.24           O  
ATOM   4283  CB  TYR A 449      -5.151 -53.046  32.596  1.00 19.78           C  
ATOM   4284  CG  TYR A 449      -6.590 -52.732  33.001  1.00 25.70           C  
ATOM   4285  CD1 TYR A 449      -6.951 -52.764  34.341  1.00 21.66           C  
ATOM   4286  CD2 TYR A 449      -7.515 -52.360  32.040  1.00 22.02           C  
ATOM   4287  CE1 TYR A 449      -8.240 -52.422  34.725  1.00 23.90           C  
ATOM   4288  CE2 TYR A 449      -8.807 -52.026  32.422  1.00 22.58           C  
ATOM   4289  CZ  TYR A 449      -9.169 -52.058  33.762  1.00 25.36           C  
ATOM   4290  OH  TYR A 449     -10.429 -51.719  34.138  1.00 24.77           O  
ATOM   4291  H   TYR A 449      -4.785 -51.006  31.063  1.00 99.99           H  
ATOM   4292  HD1 TYR A 449      -6.210 -53.033  35.091  1.00 99.99           H  
ATOM   4293  HD2 TYR A 449      -7.216 -52.313  30.994  1.00 99.99           H  
ATOM   4294  HE1 TYR A 449      -8.498 -52.403  35.784  1.00 99.99           H  
ATOM   4295  HE2 TYR A 449      -9.521 -51.739  31.657  1.00 99.99           H  
ATOM   4296  HH  TYR A 449     -10.958 -51.488  33.327  1.00 99.99           H  
ATOM   4297  N   GLU A 450      -1.909 -51.338  32.923  1.00 25.52           N  
ATOM   4298  CA  GLU A 450      -0.510 -51.419  33.387  1.00 24.39           C  
ATOM   4299  C   GLU A 450      -0.303 -50.554  34.644  1.00 24.17           C  
ATOM   4300  O   GLU A 450       0.574 -50.844  35.453  1.00 25.41           O  
ATOM   4301  CB  GLU A 450       0.499 -51.028  32.289  1.00 22.35           C  
ATOM   4302  CG  GLU A 450       0.856 -49.539  32.125  1.00 14.42           C  
ATOM   4303  CD  GLU A 450      -0.264 -48.618  31.620  1.00 23.59           C  
ATOM   4304  OE1 GLU A 450      -1.437 -49.052  31.529  1.00 25.15           O  
ATOM   4305  OE2 GLU A 450       0.059 -47.443  31.359  1.00 24.11           O  
ATOM   4306  H   GLU A 450      -2.120 -50.563  32.324  1.00 99.99           H  
ATOM   4307  N   ILE A 451      -1.122 -49.506  34.791  1.00 23.20           N  
ATOM   4308  CA  ILE A 451      -0.957 -48.478  35.844  1.00 24.91           C  
ATOM   4309  C   ILE A 451      -0.873 -49.095  37.252  1.00 28.74           C  
ATOM   4310  O   ILE A 451       0.081 -48.817  37.974  1.00 27.00           O  
ATOM   4311  CB  ILE A 451      -2.078 -47.418  35.791  1.00 26.35           C  
ATOM   4312  CG1 ILE A 451      -2.165 -46.773  34.399  1.00 19.96           C  
ATOM   4313  CG2 ILE A 451      -1.846 -46.339  36.866  1.00 19.76           C  
ATOM   4314  CD  ILE A 451      -3.396 -45.873  34.219  1.00 16.46           C  
ATOM   4315  H   ILE A 451      -1.902 -49.348  34.182  1.00 99.99           H  
ATOM   4316  N   GLU A 452      -1.801 -49.997  37.572  1.00 24.77           N  
ATOM   4317  CA  GLU A 452      -1.820 -50.669  38.891  1.00 27.00           C  
ATOM   4318  C   GLU A 452      -0.508 -51.394  39.232  1.00 28.81           C  
ATOM   4319  O   GLU A 452      -0.079 -51.398  40.382  1.00 27.33           O  
ATOM   4320  CB  GLU A 452      -3.027 -51.609  39.021  1.00 25.32           C  
ATOM   4321  CG  GLU A 452      -3.068 -52.713  37.962  1.00 30.83           C  
ATOM   4322  CD  GLU A 452      -4.483 -53.252  37.762  1.00 35.75           C  
ATOM   4323  OE1 GLU A 452      -4.650 -54.478  37.951  1.00 37.28           O  
ATOM   4324  OE2 GLU A 452      -5.323 -52.459  37.288  1.00 36.52           O  
ATOM   4325  H   GLU A 452      -2.574 -50.198  36.972  1.00 99.99           H  
ATOM   4326  N   PHE A 453       0.142 -51.931  38.202  1.00 24.75           N  
ATOM   4327  CA  PHE A 453       1.464 -52.566  38.332  1.00 26.89           C  
ATOM   4328  C   PHE A 453       2.622 -51.583  38.532  1.00 28.55           C  
ATOM   4329  O   PHE A 453       3.440 -51.804  39.417  1.00 28.27           O  
ATOM   4330  CB  PHE A 453       1.743 -53.462  37.132  1.00 24.87           C  
ATOM   4331  CG  PHE A 453       0.865 -54.704  37.184  1.00 28.57           C  
ATOM   4332  CD1 PHE A 453      -0.356 -54.699  36.529  1.00 28.16           C  
ATOM   4333  CD2 PHE A 453       1.272 -55.805  37.921  1.00 26.18           C  
ATOM   4334  CE1 PHE A 453      -1.180 -55.813  36.605  1.00 35.94           C  
ATOM   4335  CE2 PHE A 453       0.445 -56.919  38.003  1.00 31.42           C  
ATOM   4336  CZ  PHE A 453      -0.780 -56.922  37.345  1.00 30.45           C  
ATOM   4337  H   PHE A 453      -0.232 -51.936  37.275  1.00 99.99           H  
ATOM   4338  HD1 PHE A 453      -0.662 -53.818  35.963  1.00 99.99           H  
ATOM   4339  HD2 PHE A 453       2.222 -55.773  38.459  1.00 99.99           H  
ATOM   4340  HE1 PHE A 453      -2.126 -55.811  36.065  1.00 99.99           H  
ATOM   4341  HE2 PHE A 453       0.745 -57.765  38.622  1.00 99.99           H  
ATOM   4342  HZ  PHE A 453      -1.447 -57.780  37.443  1.00 99.99           H  
ATOM   4343  N   ILE A 454       2.572 -50.448  37.834  1.00 19.99           N  
ATOM   4344  CA  ILE A 454       3.570 -49.366  38.004  1.00 23.42           C  
ATOM   4345  C   ILE A 454       3.494 -48.790  39.431  1.00 27.75           C  
ATOM   4346  O   ILE A 454       4.521 -48.575  40.068  1.00 25.18           O  
ATOM   4347  CB  ILE A 454       3.384 -48.250  36.951  1.00 29.93           C  
ATOM   4348  CG1 ILE A 454       3.344 -48.779  35.504  1.00 23.48           C  
ATOM   4349  CG2 ILE A 454       4.427 -47.130  37.101  1.00 24.96           C  
ATOM   4350  CD  ILE A 454       4.517 -49.675  35.077  1.00 25.38           C  
ATOM   4351  H   ILE A 454       1.859 -50.264  37.156  1.00 99.99           H  
ATOM   4352  N   PHE A 455       2.272 -48.652  39.942  1.00 24.15           N  
ATOM   4353  CA  PHE A 455       2.042 -48.130  41.303  1.00 24.82           C  
ATOM   4354  C   PHE A 455       2.251 -49.160  42.422  1.00 27.72           C  
ATOM   4355  O   PHE A 455       2.069 -48.841  43.597  1.00 27.40           O  
ATOM   4356  CB  PHE A 455       0.662 -47.475  41.407  1.00 20.92           C  
ATOM   4357  CG  PHE A 455       0.716 -46.034  40.901  1.00 29.29           C  
ATOM   4358  CD1 PHE A 455       0.557 -45.768  39.550  1.00 20.10           C  
ATOM   4359  CD2 PHE A 455       0.893 -44.992  41.801  1.00 25.52           C  
ATOM   4360  CE1 PHE A 455       0.562 -44.454  39.093  1.00 22.52           C  
ATOM   4361  CE2 PHE A 455       0.900 -43.678  41.349  1.00 26.99           C  
ATOM   4362  CZ  PHE A 455       0.726 -43.411  39.995  1.00 24.45           C  
ATOM   4363  H   PHE A 455       1.455 -48.974  39.461  1.00 99.99           H  
ATOM   4364  HD1 PHE A 455       0.442 -46.597  38.857  1.00 99.99           H  
ATOM   4365  HD2 PHE A 455       1.028 -45.210  42.859  1.00 99.99           H  
ATOM   4366  HE1 PHE A 455       0.427 -44.243  38.033  1.00 99.99           H  
ATOM   4367  HE2 PHE A 455       1.041 -42.864  42.060  1.00 99.99           H  
ATOM   4368  HZ  PHE A 455       0.641 -42.380  39.652  1.00 99.99           H  
ATOM   4369  N   GLY A 456       2.447 -50.425  42.021  1.00 30.51           N  
ATOM   4370  CA  GLY A 456       2.700 -51.524  42.969  1.00 29.98           C  
ATOM   4371  C   GLY A 456       1.469 -51.836  43.831  1.00 29.41           C  
ATOM   4372  O   GLY A 456       1.587 -52.440  44.895  1.00 30.16           O  
ATOM   4373  H   GLY A 456       2.394 -50.733  41.062  1.00 99.99           H  
ATOM   4374  N   ILE A 457       0.287 -51.592  43.263  1.00 29.62           N  
ATOM   4375  CA  ILE A 457      -1.008 -51.996  43.851  1.00 28.84           C  
ATOM   4376  C   ILE A 457      -1.074 -53.510  44.154  1.00 33.09           C  
ATOM   4377  O   ILE A 457      -1.657 -53.843  45.188  1.00 31.64           O  
ATOM   4378  CB  ILE A 457      -2.197 -51.544  42.971  1.00 30.31           C  
ATOM   4379  CG1 ILE A 457      -2.176 -50.032  42.684  1.00 28.30           C  
ATOM   4380  CG2 ILE A 457      -3.564 -51.967  43.535  1.00 27.50           C  
ATOM   4381  CD  ILE A 457      -2.187 -49.112  43.915  1.00 23.56           C  
ATOM   4382  H   ILE A 457       0.217 -51.082  42.402  1.00 99.99           H  
ATOM   4383  N   PRO A 458      -0.469 -54.415  43.360  1.00 34.06           N  
ATOM   4384  CA  PRO A 458      -0.398 -55.841  43.728  1.00 31.55           C  
ATOM   4385  C   PRO A 458       0.178 -56.117  45.123  1.00 35.51           C  
ATOM   4386  O   PRO A 458      -0.185 -57.128  45.713  1.00 37.58           O  
ATOM   4387  CB  PRO A 458       0.448 -56.497  42.642  1.00 29.43           C  
ATOM   4388  CG  PRO A 458       0.046 -55.697  41.408  1.00 30.52           C  
ATOM   4389  CD  PRO A 458      -0.069 -54.269  41.942  1.00 32.10           C  
ATOM   4390  N   LEU A 459       0.982 -55.197  45.666  1.00 32.98           N  
ATOM   4391  CA  LEU A 459       1.545 -55.365  47.019  1.00 34.67           C  
ATOM   4392  C   LEU A 459       0.507 -55.242  48.140  1.00 34.41           C  
ATOM   4393  O   LEU A 459       0.758 -55.679  49.260  1.00 36.84           O  
ATOM   4394  CB  LEU A 459       2.719 -54.415  47.279  1.00 33.18           C  
ATOM   4395  CG  LEU A 459       3.934 -54.682  46.379  1.00 41.36           C  
ATOM   4396  CD1 LEU A 459       5.066 -53.739  46.782  1.00 35.73           C  
ATOM   4397  CD2 LEU A 459       4.423 -56.134  46.455  1.00 40.34           C  
ATOM   4398  H   LEU A 459       1.132 -54.282  45.279  1.00 99.99           H  
ATOM   4399  N   ASP A 460      -0.630 -54.618  47.831  1.00 34.30           N  
ATOM   4400  CA  ASP A 460      -1.753 -54.505  48.773  1.00 35.20           C  
ATOM   4401  C   ASP A 460      -2.261 -55.914  49.152  1.00 46.66           C  
ATOM   4402  O   ASP A 460      -2.897 -56.576  48.328  1.00 36.09           O  
ATOM   4403  CB  ASP A 460      -2.881 -53.649  48.184  1.00 32.48           C  
ATOM   4404  CG  ASP A 460      -3.941 -53.256  49.223  1.00 44.35           C  
ATOM   4405  OD1 ASP A 460      -4.006 -53.923  50.282  1.00 46.90           O  
ATOM   4406  OD2 ASP A 460      -4.665 -52.281  48.931  1.00 44.80           O  
ATOM   4407  H   ASP A 460      -0.806 -54.256  46.913  1.00 99.99           H  
ATOM   4408  N   PRO A 461      -2.051 -56.309  50.418  1.00 48.95           N  
ATOM   4409  CA  PRO A 461      -2.390 -57.651  50.931  1.00 49.71           C  
ATOM   4410  C   PRO A 461      -3.889 -57.957  50.805  1.00 49.28           C  
ATOM   4411  O   PRO A 461      -4.258 -59.104  50.578  1.00 53.09           O  
ATOM   4412  CB  PRO A 461      -2.007 -57.634  52.411  1.00 48.53           C  
ATOM   4413  CG  PRO A 461      -0.978 -56.513  52.509  1.00 55.07           C  
ATOM   4414  CD  PRO A 461      -1.490 -55.483  51.505  1.00 40.71           C  
ATOM   4415  N   SER A 462      -4.729 -56.930  50.952  1.00 39.53           N  
ATOM   4416  CA  SER A 462      -6.198 -57.075  50.844  1.00 43.50           C  
ATOM   4417  C   SER A 462      -6.735 -57.197  49.404  1.00 49.18           C  
ATOM   4418  O   SER A 462      -7.942 -57.118  49.175  1.00 48.60           O  
ATOM   4419  CB  SER A 462      -6.899 -55.909  51.550  1.00 50.23           C  
ATOM   4420  OG  SER A 462      -6.737 -54.701  50.801  1.00 50.68           O  
ATOM   4421  H   SER A 462      -4.420 -55.997  51.145  1.00 99.99           H  
ATOM   4422  HG  SER A 462      -7.302 -53.985  51.212  1.00 99.99           H  
ATOM   4423  N   ARG A 463      -5.839 -57.389  48.440  1.00 47.02           N  
ATOM   4424  CA  ARG A 463      -6.231 -57.612  47.037  1.00 43.66           C  
ATOM   4425  C   ARG A 463      -5.749 -58.998  46.592  1.00 43.96           C  
ATOM   4426  O   ARG A 463      -4.860 -59.587  47.203  1.00 49.62           O  
ATOM   4427  CB  ARG A 463      -5.717 -56.497  46.122  1.00 44.77           C  
ATOM   4428  CG  ARG A 463      -6.359 -55.150  46.460  1.00 40.49           C  
ATOM   4429  CD  ARG A 463      -5.873 -54.095  45.470  1.00 38.83           C  
ATOM   4430  NE  ARG A 463      -6.296 -52.753  45.907  1.00 46.88           N  
ATOM   4431  CZ  ARG A 463      -7.371 -52.086  45.477  1.00 42.63           C  
ATOM   4432  NH1 ARG A 463      -8.199 -52.613  44.584  1.00 52.05           N  
ATOM   4433  NH2 ARG A 463      -7.637 -50.874  45.943  1.00 47.43           N  
ATOM   4434  H   ARG A 463      -4.870 -57.560  48.631  1.00 99.99           H  
ATOM   4435  HE  ARG A 463      -5.709 -52.328  46.593  1.00 99.99           H  
ATOM   4436 1HH1 ARG A 463      -9.008 -52.119  44.277  1.00 99.99           H  
ATOM   4437 2HH1 ARG A 463      -8.003 -53.532  44.246  1.00 99.99           H  
ATOM   4438 1HH2 ARG A 463      -8.457 -50.396  45.633  1.00 99.99           H  
ATOM   4439 2HH2 ARG A 463      -7.044 -50.458  46.629  1.00 99.99           H  
ATOM   4440  N   ASN A 464      -6.269 -59.451  45.457  1.00 43.08           N  
ATOM   4441  CA  ASN A 464      -6.155 -60.876  45.083  1.00 50.05           C  
ATOM   4442  C   ASN A 464      -5.082 -61.225  44.039  1.00 47.44           C  
ATOM   4443  O   ASN A 464      -5.164 -62.248  43.355  1.00 50.70           O  
ATOM   4444  CB  ASN A 464      -7.531 -61.379  44.631  1.00 44.69           C  
ATOM   4445  CG  ASN A 464      -8.608 -61.274  45.716  1.00 57.54           C  
ATOM   4446  OD1 ASN A 464      -8.370 -61.092  46.899  1.00 63.53           O  
ATOM   4447  ND2 ASN A 464      -9.848 -61.327  45.287  1.00 62.13           N  
ATOM   4448  H   ASN A 464      -6.861 -58.888  44.887  1.00 99.99           H  
ATOM   4449 1HD2 ASN A 464     -10.556 -61.255  45.984  1.00 99.99           H  
ATOM   4450 2HD2 ASN A 464     -10.050 -61.491  44.329  1.00 99.99           H  
ATOM   4451  N   TYR A 465      -4.033 -60.409  43.977  1.00 42.27           N  
ATOM   4452  CA  TYR A 465      -2.927 -60.651  43.031  1.00 39.46           C  
ATOM   4453  C   TYR A 465      -2.095 -61.862  43.473  1.00 35.90           C  
ATOM   4454  O   TYR A 465      -2.065 -62.230  44.645  1.00 39.41           O  
ATOM   4455  CB  TYR A 465      -2.030 -59.418  42.901  1.00 32.20           C  
ATOM   4456  CG  TYR A 465      -2.758 -58.254  42.226  1.00 30.93           C  
ATOM   4457  CD1 TYR A 465      -3.418 -57.317  43.009  1.00 26.64           C  
ATOM   4458  CD2 TYR A 465      -2.688 -58.092  40.849  1.00 27.68           C  
ATOM   4459  CE1 TYR A 465      -4.000 -56.208  42.414  1.00 29.55           C  
ATOM   4460  CE2 TYR A 465      -3.277 -56.989  40.244  1.00 28.13           C  
ATOM   4461  CZ  TYR A 465      -3.934 -56.057  41.038  1.00 31.24           C  
ATOM   4462  OH  TYR A 465      -4.545 -54.987  40.482  1.00 26.63           O  
ATOM   4463  H   TYR A 465      -3.832 -59.763  44.714  1.00 99.99           H  
ATOM   4464  HD1 TYR A 465      -3.453 -57.442  44.091  1.00 99.99           H  
ATOM   4465  HD2 TYR A 465      -2.144 -58.818  40.252  1.00 99.99           H  
ATOM   4466  HE1 TYR A 465      -4.421 -55.416  43.034  1.00 99.99           H  
ATOM   4467  HE2 TYR A 465      -3.161 -56.835  39.170  1.00 99.99           H  
ATOM   4468  HH  TYR A 465      -4.457 -55.036  39.477  1.00 99.99           H  
ATOM   4469  N   THR A 466      -1.446 -62.488  42.503  1.00 37.96           N  
ATOM   4470  CA  THR A 466      -0.601 -63.674  42.760  1.00 33.69           C  
ATOM   4471  C   THR A 466       0.774 -63.234  43.284  1.00 35.24           C  
ATOM   4472  O   THR A 466       1.216 -62.113  43.023  1.00 40.92           O  
ATOM   4473  CB  THR A 466      -0.426 -64.542  41.502  1.00 37.32           C  
ATOM   4474  OG1 THR A 466       0.388 -63.871  40.531  1.00 41.73           O  
ATOM   4475  CG2 THR A 466      -1.772 -64.958  40.895  1.00 32.49           C  
ATOM   4476  H   THR A 466      -1.406 -62.121  41.574  1.00 99.99           H  
ATOM   4477  HG1 THR A 466       0.475 -64.470  39.729  1.00 99.99           H  
ATOM   4478  N   ALA A 467       1.521 -64.201  43.816  1.00 34.84           N  
ATOM   4479  CA  ALA A 467       2.910 -63.973  44.272  1.00 41.85           C  
ATOM   4480  C   ALA A 467       3.834 -63.500  43.133  1.00 38.26           C  
ATOM   4481  O   ALA A 467       4.566 -62.522  43.279  1.00 39.48           O  
ATOM   4482  CB  ALA A 467       3.462 -65.256  44.896  1.00 30.93           C  
ATOM   4483  H   ALA A 467       1.159 -65.115  43.989  1.00 99.99           H  
ATOM   4484  N   GLU A 468       3.650 -64.091  41.949  1.00 34.97           N  
ATOM   4485  CA  GLU A 468       4.380 -63.686  40.728  1.00 42.81           C  
ATOM   4486  C   GLU A 468       4.031 -62.254  40.295  1.00 38.69           C  
ATOM   4487  O   GLU A 468       4.910 -61.484  39.914  1.00 32.63           O  
ATOM   4488  CB  GLU A 468       4.069 -64.610  39.551  1.00 39.89           C  
ATOM   4489  CG  GLU A 468       4.450 -66.075  39.786  1.00 53.65           C  
ATOM   4490  CD  GLU A 468       4.077 -66.954  38.585  1.00 84.36           C  
ATOM   4491  OE1 GLU A 468       3.036 -66.660  37.951  1.00 70.30           O  
ATOM   4492  OE2 GLU A 468       4.805 -67.944  38.372  1.00 91.22           O  
ATOM   4493  H   GLU A 468       3.050 -64.883  41.848  1.00 99.99           H  
ATOM   4494  N   GLU A 469       2.757 -61.888  40.450  1.00 33.82           N  
ATOM   4495  CA  GLU A 469       2.294 -60.529  40.112  1.00 31.00           C  
ATOM   4496  C   GLU A 469       2.905 -59.462  41.030  1.00 41.01           C  
ATOM   4497  O   GLU A 469       3.299 -58.405  40.544  1.00 31.83           O  
ATOM   4498  CB  GLU A 469       0.769 -60.434  40.113  1.00 31.48           C  
ATOM   4499  CG  GLU A 469       0.188 -61.039  38.832  1.00 34.20           C  
ATOM   4500  CD  GLU A 469      -1.340 -61.025  38.827  1.00 37.65           C  
ATOM   4501  OE1 GLU A 469      -1.925 -61.286  39.898  1.00 38.30           O  
ATOM   4502  OE2 GLU A 469      -1.888 -60.763  37.733  1.00 36.38           O  
ATOM   4503  H   GLU A 469       2.097 -62.445  40.963  1.00 99.99           H  
ATOM   4504  N   LYS A 470       3.143 -59.835  42.289  1.00 35.28           N  
ATOM   4505  CA  LYS A 470       3.802 -58.951  43.271  1.00 32.43           C  
ATOM   4506  C   LYS A 470       5.275 -58.708  42.906  1.00 32.92           C  
ATOM   4507  O   LYS A 470       5.681 -57.556  42.765  1.00 33.00           O  
ATOM   4508  CB  LYS A 470       3.710 -59.527  44.685  1.00 32.31           C  
ATOM   4509  CG  LYS A 470       2.268 -59.619  45.186  1.00 37.54           C  
ATOM   4510  CD  LYS A 470       2.250 -60.119  46.629  1.00 46.37           C  
ATOM   4511  CE  LYS A 470       0.816 -60.246  47.142  1.00 40.76           C  
ATOM   4512  NZ  LYS A 470       0.792 -60.227  48.612  1.00 52.35           N1+
ATOM   4513  H   LYS A 470       2.946 -60.758  42.627  1.00 99.99           H  
ATOM   4514  HZ1 LYS A 470      -0.153 -60.313  48.927  1.00 99.99           H  
ATOM   4515  HZ2 LYS A 470       1.340 -60.976  48.981  1.00 99.99           H  
ATOM   4516  HZ3 LYS A 470       1.163 -59.353  48.927  1.00 99.99           H  
ATOM   4517  N   ILE A 471       5.982 -59.786  42.553  1.00 30.15           N  
ATOM   4518  CA  ILE A 471       7.372 -59.695  42.040  1.00 33.02           C  
ATOM   4519  C   ILE A 471       7.451 -58.809  40.779  1.00 31.76           C  
ATOM   4520  O   ILE A 471       8.292 -57.915  40.697  1.00 31.86           O  
ATOM   4521  CB  ILE A 471       7.964 -61.104  41.815  1.00 39.83           C  
ATOM   4522  CG1 ILE A 471       8.155 -61.796  43.174  1.00 39.25           C  
ATOM   4523  CG2 ILE A 471       9.291 -61.074  41.030  1.00 27.70           C  
ATOM   4524  CD  ILE A 471       8.365 -63.313  43.079  1.00 40.13           C  
ATOM   4525  H   ILE A 471       5.660 -60.715  42.752  1.00 99.99           H  
ATOM   4526  N   PHE A 472       6.508 -59.012  39.860  1.00 29.20           N  
ATOM   4527  CA  PHE A 472       6.418 -58.238  38.609  1.00 32.71           C  
ATOM   4528  C   PHE A 472       6.224 -56.735  38.864  1.00 30.00           C  
ATOM   4529  O   PHE A 472       6.963 -55.913  38.326  1.00 26.98           O  
ATOM   4530  CB  PHE A 472       5.259 -58.786  37.773  1.00 31.81           C  
ATOM   4531  CG  PHE A 472       5.105 -58.088  36.419  1.00 33.80           C  
ATOM   4532  CD1 PHE A 472       6.203 -57.894  35.590  1.00 31.63           C  
ATOM   4533  CD2 PHE A 472       3.851 -57.643  36.027  1.00 29.77           C  
ATOM   4534  CE1 PHE A 472       6.046 -57.267  34.362  1.00 30.14           C  
ATOM   4535  CE2 PHE A 472       3.693 -57.013  34.798  1.00 25.32           C  
ATOM   4536  CZ  PHE A 472       4.786 -56.838  33.958  1.00 25.93           C  
ATOM   4537  H   PHE A 472       5.837 -59.752  39.947  1.00 99.99           H  
ATOM   4538  HD1 PHE A 472       7.188 -58.243  35.900  1.00 99.99           H  
ATOM   4539  HD2 PHE A 472       2.997 -57.801  36.684  1.00 99.99           H  
ATOM   4540  HE1 PHE A 472       6.920 -57.120  33.727  1.00 99.99           H  
ATOM   4541  HE2 PHE A 472       2.722 -56.606  34.523  1.00 99.99           H  
ATOM   4542  HZ  PHE A 472       4.643 -56.431  32.955  1.00 99.99           H  
ATOM   4543  N   ALA A 473       5.324 -56.413  39.794  1.00 27.67           N  
ATOM   4544  CA  ALA A 473       5.076 -55.016  40.198  1.00 26.07           C  
ATOM   4545  C   ALA A 473       6.349 -54.386  40.786  1.00 30.39           C  
ATOM   4546  O   ALA A 473       6.760 -53.314  40.345  1.00 26.17           O  
ATOM   4547  CB  ALA A 473       3.942 -54.953  41.222  1.00 25.01           C  
ATOM   4548  H   ALA A 473       4.835 -57.109  40.327  1.00 99.99           H  
ATOM   4549  N   GLN A 474       7.093 -55.194  41.544  1.00 25.20           N  
ATOM   4550  CA  GLN A 474       8.369 -54.769  42.153  1.00 29.82           C  
ATOM   4551  C   GLN A 474       9.461 -54.500  41.105  1.00 27.88           C  
ATOM   4552  O   GLN A 474      10.104 -53.453  41.150  1.00 27.53           O  
ATOM   4553  CB  GLN A 474       8.849 -55.785  43.192  1.00 29.59           C  
ATOM   4554  CG  GLN A 474       7.967 -55.755  44.444  1.00 33.85           C  
ATOM   4555  CD  GLN A 474       8.436 -56.751  45.508  1.00 40.20           C  
ATOM   4556  OE1 GLN A 474       8.733 -57.910  45.258  1.00 42.75           O  
ATOM   4557  NE2 GLN A 474       8.430 -56.308  46.748  1.00 36.28           N  
ATOM   4558  H   GLN A 474       6.862 -56.161  41.684  1.00 99.99           H  
ATOM   4559 1HE2 GLN A 474       8.733 -56.938  47.458  1.00 99.99           H  
ATOM   4560 2HE2 GLN A 474       8.176 -55.368  46.951  1.00 99.99           H  
ATOM   4561  N   ARG A 475       9.508 -55.339  40.069  1.00 26.86           N  
ATOM   4562  CA  ARG A 475      10.373 -55.108  38.892  1.00 28.86           C  
ATOM   4563  C   ARG A 475      10.031 -53.806  38.156  1.00 29.12           C  
ATOM   4564  O   ARG A 475      10.911 -53.009  37.833  1.00 27.91           O  
ATOM   4565  CB  ARG A 475      10.206 -56.226  37.871  1.00 34.20           C  
ATOM   4566  CG  ARG A 475      10.955 -57.512  38.209  1.00 34.85           C  
ATOM   4567  CD  ARG A 475      10.741 -58.533  37.088  1.00 39.28           C  
ATOM   4568  NE  ARG A 475      11.157 -57.978  35.783  1.00 37.71           N  
ATOM   4569  CZ  ARG A 475      10.587 -58.236  34.603  1.00 40.54           C  
ATOM   4570  NH1 ARG A 475       9.553 -59.060  34.513  1.00 36.14           N  
ATOM   4571  NH2 ARG A 475      11.044 -57.669  33.495  1.00 29.23           N  
ATOM   4572  H   ARG A 475       9.008 -56.210  40.065  1.00 99.99           H  
ATOM   4573  HE  ARG A 475      11.905 -57.317  35.816  1.00 99.99           H  
ATOM   4574 1HH1 ARG A 475       9.128 -59.282  33.635  1.00 99.99           H  
ATOM   4575 2HH1 ARG A 475       9.212 -59.487  35.348  1.00 99.99           H  
ATOM   4576 1HH2 ARG A 475      10.613 -57.886  32.621  1.00 99.99           H  
ATOM   4577 2HH2 ARG A 475      11.816 -57.029  33.533  1.00 99.99           H  
ATOM   4578  N   LEU A 476       8.733 -53.562  37.994  1.00 23.61           N  
ATOM   4579  CA  LEU A 476       8.248 -52.388  37.250  1.00 28.36           C  
ATOM   4580  C   LEU A 476       8.524 -51.079  37.982  1.00 27.63           C  
ATOM   4581  O   LEU A 476       9.091 -50.159  37.396  1.00 27.93           O  
ATOM   4582  CB  LEU A 476       6.757 -52.487  36.947  1.00 26.97           C  
ATOM   4583  CG  LEU A 476       6.430 -53.613  35.967  1.00 34.32           C  
ATOM   4584  CD1 LEU A 476       4.933 -53.560  35.730  1.00 32.76           C  
ATOM   4585  CD2 LEU A 476       7.164 -53.482  34.629  1.00 25.37           C  
ATOM   4586  H   LEU A 476       8.028 -54.112  38.451  1.00 99.99           H  
ATOM   4587  N   MET A 477       8.321 -51.123  39.296  1.00 27.14           N  
ATOM   4588  CA  MET A 477       8.614 -49.976  40.173  1.00 24.45           C  
ATOM   4589  C   MET A 477      10.110 -49.640  40.156  1.00 24.66           C  
ATOM   4590  O   MET A 477      10.472 -48.475  40.002  1.00 27.59           O  
ATOM   4591  CB  MET A 477       8.177 -50.241  41.612  1.00 25.29           C  
ATOM   4592  CG  MET A 477       6.656 -50.289  41.772  1.00 25.66           C  
ATOM   4593  SD  MET A 477       6.135 -50.215  43.525  1.00 32.43           S  
ATOM   4594  CE  MET A 477       6.860 -51.718  44.144  1.00 24.62           C  
ATOM   4595  H   MET A 477       7.998 -51.953  39.763  1.00 99.99           H  
ATOM   4596  N   ARG A 478      10.935 -50.686  40.095  1.00 25.39           N  
ATOM   4597  CA  ARG A 478      12.395 -50.538  39.991  1.00 26.99           C  
ATOM   4598  C   ARG A 478      12.823 -49.947  38.639  1.00 29.83           C  
ATOM   4599  O   ARG A 478      13.585 -48.986  38.621  1.00 25.83           O  
ATOM   4600  CB  ARG A 478      13.084 -51.880  40.259  1.00 25.28           C  
ATOM   4601  CG  ARG A 478      14.616 -51.779  40.231  1.00 27.48           C  
ATOM   4602  CD  ARG A 478      15.192 -50.775  41.241  1.00 30.70           C  
ATOM   4603  NE  ARG A 478      14.813 -51.142  42.618  1.00 32.52           N  
ATOM   4604  CZ  ARG A 478      15.302 -52.147  43.345  1.00 38.35           C  
ATOM   4605  NH1 ARG A 478      16.247 -52.936  42.865  1.00 30.62           N  
ATOM   4606  NH2 ARG A 478      14.830 -52.399  44.557  1.00 35.06           N  
ATOM   4607  H   ARG A 478      10.610 -51.636  40.105  1.00 99.99           H  
ATOM   4608  HE  ARG A 478      14.076 -50.593  43.011  1.00 99.99           H  
ATOM   4609 1HH1 ARG A 478      16.620 -53.690  43.395  1.00 99.99           H  
ATOM   4610 2HH1 ARG A 478      16.573 -52.759  41.937  1.00 99.99           H  
ATOM   4611 1HH2 ARG A 478      15.214 -53.153  45.082  1.00 99.99           H  
ATOM   4612 2HH2 ARG A 478      14.109 -51.828  44.947  1.00 99.99           H  
ATOM   4613  N   TYR A 479      12.197 -50.393  37.549  1.00 22.03           N  
ATOM   4614  CA  TYR A 479      12.477 -49.830  36.210  1.00 24.29           C  
ATOM   4615  C   TYR A 479      12.126 -48.339  36.149  1.00 27.25           C  
ATOM   4616  O   TYR A 479      12.973 -47.512  35.817  1.00 26.50           O  
ATOM   4617  CB  TYR A 479      11.696 -50.539  35.099  1.00 27.15           C  
ATOM   4618  CG  TYR A 479      12.196 -51.939  34.741  1.00 22.83           C  
ATOM   4619  CD1 TYR A 479      13.553 -52.228  34.657  1.00 23.39           C  
ATOM   4620  CD2 TYR A 479      11.261 -52.930  34.488  1.00 26.78           C  
ATOM   4621  CE1 TYR A 479      13.975 -53.509  34.327  1.00 28.76           C  
ATOM   4622  CE2 TYR A 479      11.676 -54.215  34.162  1.00 24.10           C  
ATOM   4623  CZ  TYR A 479      13.033 -54.501  34.077  1.00 25.13           C  
ATOM   4624  OH  TYR A 479      13.431 -55.762  33.765  1.00 34.94           O  
ATOM   4625  H   TYR A 479      11.468 -51.080  37.593  1.00 99.99           H  
ATOM   4626  HD1 TYR A 479      14.281 -51.444  34.853  1.00 99.99           H  
ATOM   4627  HD2 TYR A 479      10.200 -52.689  34.544  1.00 99.99           H  
ATOM   4628  HE1 TYR A 479      15.042 -53.734  34.339  1.00 99.99           H  
ATOM   4629  HE2 TYR A 479      10.936 -55.009  34.062  1.00 99.99           H  
ATOM   4630  HH  TYR A 479      14.431 -55.788  33.725  1.00 99.99           H  
ATOM   4631  N   TRP A 480      10.945 -48.015  36.673  1.00 24.54           N  
ATOM   4632  CA  TRP A 480      10.412 -46.641  36.639  1.00 24.17           C  
ATOM   4633  C   TRP A 480      11.222 -45.674  37.512  1.00 26.89           C  
ATOM   4634  O   TRP A 480      11.646 -44.620  37.040  1.00 27.20           O  
ATOM   4635  CB  TRP A 480       8.937 -46.650  37.049  1.00 22.42           C  
ATOM   4636  CG  TRP A 480       8.001 -46.505  35.843  1.00 26.25           C  
ATOM   4637  CD1 TRP A 480       7.172 -45.483  35.652  1.00 23.10           C  
ATOM   4638  CD2 TRP A 480       7.793 -47.405  34.807  1.00 21.45           C  
ATOM   4639  NE1 TRP A 480       6.452 -45.691  34.548  1.00 21.76           N  
ATOM   4640  CE2 TRP A 480       6.804 -46.852  34.003  1.00 23.24           C  
ATOM   4641  CE3 TRP A 480       8.357 -48.629  34.474  1.00 21.48           C  
ATOM   4642  CZ2 TRP A 480       6.378 -47.529  32.865  1.00 19.76           C  
ATOM   4643  CZ3 TRP A 480       7.960 -49.287  33.318  1.00 22.23           C  
ATOM   4644  CH2 TRP A 480       6.971 -48.735  32.511  1.00 19.06           C  
ATOM   4645  H   TRP A 480      10.390 -48.675  37.189  1.00 99.99           H  
ATOM   4646  HD1 TRP A 480       7.071 -44.627  36.319  1.00 99.99           H  
ATOM   4647  HE1 TRP A 480       5.736 -45.078  34.207  1.00 99.99           H  
ATOM   4648  HE3 TRP A 480       9.018 -49.134  35.177  1.00 99.99           H  
ATOM   4649  HZ2 TRP A 480       5.466 -47.215  32.358  1.00 99.99           H  
ATOM   4650  HZ3 TRP A 480       8.420 -50.242  33.064  1.00 99.99           H  
ATOM   4651  HH2 TRP A 480       6.648 -49.248  31.605  1.00 99.99           H  
ATOM   4652  N   ALA A 481      11.553 -46.117  38.724  1.00 28.09           N  
ATOM   4653  CA  ALA A 481      12.363 -45.320  39.665  1.00 27.33           C  
ATOM   4654  C   ALA A 481      13.845 -45.212  39.284  1.00 27.15           C  
ATOM   4655  O   ALA A 481      14.411 -44.126  39.386  1.00 23.91           O  
ATOM   4656  CB  ALA A 481      12.226 -45.871  41.076  1.00 23.02           C  
ATOM   4657  H   ALA A 481      11.225 -46.995  39.088  1.00 99.99           H  
ATOM   4658  N   ASN A 482      14.374 -46.249  38.630  1.00 23.70           N  
ATOM   4659  CA  ASN A 482      15.734 -46.205  38.054  1.00 25.11           C  
ATOM   4660  C   ASN A 482      15.806 -45.147  36.954  1.00 29.68           C  
ATOM   4661  O   ASN A 482      16.665 -44.271  36.983  1.00 28.76           O  
ATOM   4662  CB  ASN A 482      16.148 -47.541  37.436  1.00 25.27           C  
ATOM   4663  CG  ASN A 482      16.672 -48.553  38.455  1.00 27.86           C  
ATOM   4664  OD1 ASN A 482      16.779 -48.323  39.648  1.00 33.86           O  
ATOM   4665  ND2 ASN A 482      17.084 -49.696  37.963  1.00 29.67           N  
ATOM   4666  H   ASN A 482      13.864 -47.096  38.450  1.00 99.99           H  
ATOM   4667 1HD2 ASN A 482      17.464 -50.342  38.619  1.00 99.99           H  
ATOM   4668 2HD2 ASN A 482      17.024 -49.860  36.980  1.00 99.99           H  
ATOM   4669  N   PHE A 483      14.738 -45.097  36.158  1.00 25.96           N  
ATOM   4670  CA  PHE A 483      14.622 -44.101  35.085  1.00 26.05           C  
ATOM   4671  C   PHE A 483      14.504 -42.687  35.670  1.00 22.26           C  
ATOM   4672  O   PHE A 483      15.234 -41.801  35.244  1.00 25.85           O  
ATOM   4673  CB  PHE A 483      13.443 -44.431  34.169  1.00 26.10           C  
ATOM   4674  CG  PHE A 483      13.255 -43.335  33.119  1.00 23.19           C  
ATOM   4675  CD1 PHE A 483      14.076 -43.292  32.001  1.00 23.62           C  
ATOM   4676  CD2 PHE A 483      12.302 -42.350  33.335  1.00 17.43           C  
ATOM   4677  CE1 PHE A 483      13.934 -42.257  31.083  1.00 20.16           C  
ATOM   4678  CE2 PHE A 483      12.156 -41.319  32.414  1.00 23.53           C  
ATOM   4679  CZ  PHE A 483      12.968 -41.280  31.291  1.00 23.72           C  
ATOM   4680  H   PHE A 483      13.916 -45.643  36.332  1.00 99.99           H  
ATOM   4681  HD1 PHE A 483      14.864 -44.034  31.881  1.00 99.99           H  
ATOM   4682  HD2 PHE A 483      11.704 -42.368  34.246  1.00 99.99           H  
ATOM   4683  HE1 PHE A 483      14.630 -42.172  30.249  1.00 99.99           H  
ATOM   4684  HE2 PHE A 483      11.419 -40.534  32.582  1.00 99.99           H  
ATOM   4685  HZ  PHE A 483      12.845 -40.473  30.572  1.00 99.99           H  
ATOM   4686  N   ALA A 484      13.726 -42.538  36.740  1.00 23.45           N  
ATOM   4687  CA  ALA A 484      13.587 -41.243  37.428  1.00 29.16           C  
ATOM   4688  C   ALA A 484      14.919 -40.762  38.027  1.00 29.25           C  
ATOM   4689  O   ALA A 484      15.235 -39.581  37.938  1.00 32.60           O  
ATOM   4690  CB  ALA A 484      12.528 -41.345  38.526  1.00 21.04           C  
ATOM   4691  H   ALA A 484      13.250 -43.307  37.172  1.00 99.99           H  
ATOM   4692  N   ARG A 485      15.727 -41.708  38.501  1.00 26.79           N  
ATOM   4693  CA  ARG A 485      17.010 -41.399  39.156  1.00 28.99           C  
ATOM   4694  C   ARG A 485      18.163 -41.106  38.189  1.00 31.97           C  
ATOM   4695  O   ARG A 485      19.005 -40.260  38.475  1.00 33.66           O  
ATOM   4696  CB  ARG A 485      17.430 -42.533  40.093  1.00 25.28           C  
ATOM   4697  CG  ARG A 485      16.648 -42.518  41.406  1.00 28.48           C  
ATOM   4698  CD  ARG A 485      17.192 -43.568  42.377  1.00 25.28           C  
ATOM   4699  NE  ARG A 485      16.866 -44.927  41.903  1.00 30.49           N  
ATOM   4700  CZ  ARG A 485      15.858 -45.677  42.346  1.00 25.28           C  
ATOM   4701  NH1 ARG A 485      15.027 -45.228  43.275  1.00 22.07           N  
ATOM   4702  NH2 ARG A 485      15.655 -46.888  41.855  1.00 23.96           N  
ATOM   4703  H   ARG A 485      15.518 -42.686  38.421  1.00 99.99           H  
ATOM   4704  HE  ARG A 485      17.476 -45.308  41.211  1.00 99.99           H  
ATOM   4705 1HH1 ARG A 485      14.281 -45.790  43.624  1.00 99.99           H  
ATOM   4706 2HH1 ARG A 485      15.183 -44.317  43.655  1.00 99.99           H  
ATOM   4707 1HH2 ARG A 485      14.905 -47.444  42.211  1.00 99.99           H  
ATOM   4708 2HH2 ARG A 485      16.255 -47.265  41.143  1.00 99.99           H  
ATOM   4709  N   THR A 486      18.186 -41.812  37.061  1.00 25.50           N  
ATOM   4710  CA  THR A 486      19.379 -41.850  36.184  1.00 29.27           C  
ATOM   4711  C   THR A 486      19.104 -41.522  34.709  1.00 32.71           C  
ATOM   4712  O   THR A 486      20.042 -41.370  33.928  1.00 35.12           O  
ATOM   4713  CB  THR A 486      20.100 -43.211  36.238  1.00 29.91           C  
ATOM   4714  OG1 THR A 486      19.312 -44.213  35.585  1.00 31.78           O  
ATOM   4715  CG2 THR A 486      20.473 -43.646  37.662  1.00 25.34           C  
ATOM   4716  H   THR A 486      17.391 -42.332  36.745  1.00 99.99           H  
ATOM   4717  HG1 THR A 486      19.780 -45.096  35.667  1.00 99.99           H  
ATOM   4718  N   GLY A 487      17.819 -41.536  34.330  1.00 29.49           N  
ATOM   4719  CA  GLY A 487      17.389 -41.530  32.917  1.00 32.73           C  
ATOM   4720  C   GLY A 487      17.623 -42.879  32.220  1.00 30.26           C  
ATOM   4721  O   GLY A 487      17.584 -42.968  30.995  1.00 32.67           O  
ATOM   4722  H   GLY A 487      17.034 -41.467  34.966  1.00 99.99           H  
ATOM   4723  N   ASP A 488      17.791 -43.937  33.012  1.00 30.84           N  
ATOM   4724  CA  ASP A 488      18.023 -45.289  32.488  1.00 29.60           C  
ATOM   4725  C   ASP A 488      17.304 -46.311  33.387  1.00 28.21           C  
ATOM   4726  O   ASP A 488      17.725 -46.505  34.528  1.00 34.25           O  
ATOM   4727  CB  ASP A 488      19.539 -45.534  32.438  1.00 28.42           C  
ATOM   4728  CG  ASP A 488      19.937 -46.820  31.708  1.00 32.19           C  
ATOM   4729  OD1 ASP A 488      19.096 -47.749  31.645  1.00 34.36           O  
ATOM   4730  OD2 ASP A 488      21.095 -46.893  31.253  1.00 39.74           O  
ATOM   4731  H   ASP A 488      17.894 -43.846  34.009  1.00 99.99           H  
ATOM   4732  N   PRO A 489      16.312 -47.032  32.851  1.00 25.19           N  
ATOM   4733  CA  PRO A 489      15.550 -48.032  33.623  1.00 27.20           C  
ATOM   4734  C   PRO A 489      16.382 -49.241  34.088  1.00 26.45           C  
ATOM   4735  O   PRO A 489      16.052 -49.869  35.093  1.00 30.78           O  
ATOM   4736  CB  PRO A 489      14.411 -48.444  32.691  1.00 22.05           C  
ATOM   4737  CG  PRO A 489      15.028 -48.304  31.300  1.00 24.29           C  
ATOM   4738  CD  PRO A 489      15.904 -47.057  31.430  1.00 26.32           C  
ATOM   4739  N   ASN A 490      17.469 -49.548  33.379  1.00 26.51           N  
ATOM   4740  CA  ASN A 490      18.270 -50.765  33.620  1.00 28.38           C  
ATOM   4741  C   ASN A 490      18.883 -50.881  35.019  1.00 38.06           C  
ATOM   4742  O   ASN A 490      19.459 -49.939  35.556  1.00 35.96           O  
ATOM   4743  CB  ASN A 490      19.408 -50.886  32.605  1.00 33.66           C  
ATOM   4744  CG  ASN A 490      18.886 -51.246  31.218  1.00 29.57           C  
ATOM   4745  OD1 ASN A 490      18.508 -52.374  30.953  1.00 30.73           O  
ATOM   4746  ND2 ASN A 490      18.783 -50.257  30.357  1.00 26.79           N  
ATOM   4747  H   ASN A 490      17.859 -48.922  32.703  1.00 99.99           H  
ATOM   4748 1HD2 ASN A 490      18.448 -50.453  29.429  1.00 99.99           H  
ATOM   4749 2HD2 ASN A 490      19.080 -49.340  30.620  1.00 99.99           H  
ATOM   4750  N   GLU A 491      18.670 -52.062  35.589  1.00 36.91           N  
ATOM   4751  CA  GLU A 491      19.421 -52.573  36.751  1.00 47.06           C  
ATOM   4752  C   GLU A 491      20.864 -52.938  36.329  1.00 56.09           C  
ATOM   4753  O   GLU A 491      21.138 -53.015  35.126  1.00 55.45           O  
ATOM   4754  CB  GLU A 491      18.691 -53.822  37.267  1.00 54.15           C  
ATOM   4755  CG  GLU A 491      17.431 -53.486  38.072  1.00 50.58           C  
ATOM   4756  CD  GLU A 491      17.744 -53.130  39.528  1.00 47.29           C  
ATOM   4757  OE1 GLU A 491      18.406 -52.091  39.742  1.00 48.14           O  
ATOM   4758  OE2 GLU A 491      17.317 -53.924  40.389  1.00 55.32           O  
ATOM   4759  H   GLU A 491      18.015 -52.707  35.203  1.00 99.99           H  
ATOM   4760  N   PRO A 492      21.776 -53.185  37.283  1.00 64.54           N  
ATOM   4761  CA  PRO A 492      23.112 -53.748  36.988  1.00 68.23           C  
ATOM   4762  C   PRO A 492      22.991 -55.047  36.174  1.00 72.66           C  
ATOM   4763  O   PRO A 492      22.082 -55.850  36.383  1.00 72.80           O  
ATOM   4764  CB  PRO A 492      23.710 -54.027  38.366  1.00 54.34           C  
ATOM   4765  CG  PRO A 492      23.123 -52.907  39.224  1.00 59.22           C  
ATOM   4766  CD  PRO A 492      21.696 -52.760  38.696  1.00 61.59           C  
ATOM   4767  N   ARG A 493      23.935 -55.230  35.256  1.00 71.22           N  
ATOM   4768  CA  ARG A 493      23.926 -56.318  34.251  1.00 77.82           C  
ATOM   4769  C   ARG A 493      23.834 -57.709  34.901  1.00 83.29           C  
ATOM   4770  O   ARG A 493      24.384 -57.951  35.972  1.00 79.84           O  
ATOM   4771  CB  ARG A 493      25.184 -56.269  33.370  1.00 66.68           C  
ATOM   4772  CG  ARG A 493      25.695 -54.844  33.122  1.00 80.52           C  
ATOM   4773  CD  ARG A 493      26.675 -54.779  31.961  1.00 84.61           C  
ATOM   4774  NE  ARG A 493      25.909 -54.715  30.706  1.00 89.10           N  
ATOM   4775  CZ  ARG A 493      26.443 -54.711  29.484  1.00102.39           C  
ATOM   4776  NH1 ARG A 493      27.756 -54.795  29.317  1.00104.92           N  
ATOM   4777  NH2 ARG A 493      25.673 -54.601  28.411  1.00 94.94           N  
ATOM   4778  H   ARG A 493      24.711 -54.607  35.171  1.00 99.99           H  
ATOM   4779  HE  ARG A 493      24.921 -54.613  30.808  1.00 99.99           H  
ATOM   4780 1HH1 ARG A 493      28.164 -54.787  28.408  1.00 99.99           H  
ATOM   4781 2HH1 ARG A 493      28.329 -54.866  30.132  1.00 99.99           H  
ATOM   4782 1HH2 ARG A 493      26.096 -54.592  27.508  1.00 99.99           H  
ATOM   4783 2HH2 ARG A 493      24.684 -54.510  28.503  1.00 99.99           H  
ATOM   4784  N   ASP A 494      23.141 -58.609  34.203  1.00 83.07           N  
ATOM   4785  CA  ASP A 494      22.844 -59.982  34.679  1.00 87.34           C  
ATOM   4786  C   ASP A 494      22.232 -60.853  33.566  1.00 86.15           C  
ATOM   4787  O   ASP A 494      22.671 -62.010  33.411  1.00 83.72           O  
ATOM   4788  CB  ASP A 494      21.872 -59.899  35.872  1.00 94.18           C  
ATOM   4789  CG  ASP A 494      21.522 -61.253  36.502  1.00 94.94           C  
ATOM   4790  OD1 ASP A 494      22.332 -62.190  36.336  1.00 94.47           O  
ATOM   4791  OD2 ASP A 494      20.413 -61.336  37.068  1.00 90.21           O  
ATOM   4792  H   ASP A 494      22.806 -58.395  33.287  1.00 99.99           H  
ATOM   4793  OXT ASP A 494      21.359 -60.300  32.867  1.00 99.99           O  
TER    4794      ASP A 494 
ATOM   4795  N   PRO A 498      19.092 -59.462  31.312  1.00 63.12           N1+
ATOM   4796  CA  PRO A 498      19.043 -59.005  29.915  1.00 66.77           C  
ATOM   4797  C   PRO A 498      18.780 -57.494  29.944  1.00 55.82           C  
ATOM   4798  O   PRO A 498      17.945 -57.017  30.709  1.00 49.71           O  
ATOM   4799  CB  PRO A 498      17.840 -59.730  29.307  1.00 64.10           C  
ATOM   4800  CG  PRO A 498      17.608 -60.928  30.230  1.00 67.85           C  
ATOM   4801  CD  PRO A 498      18.018 -60.419  31.611  1.00 63.57           C  
ATOM   4802  N   GLN A 499      19.533 -56.752  29.138  1.00 39.26           N  
ATOM   4803  CA  GLN A 499      19.434 -55.277  29.131  1.00 42.50           C  
ATOM   4804  C   GLN A 499      18.314 -54.719  28.241  1.00 42.99           C  
ATOM   4805  O   GLN A 499      18.014 -55.250  27.173  1.00 38.38           O  
ATOM   4806  CB  GLN A 499      20.785 -54.649  28.764  1.00 41.69           C  
ATOM   4807  CG  GLN A 499      21.889 -54.946  29.790  1.00 55.30           C  
ATOM   4808  CD  GLN A 499      21.569 -54.416  31.193  1.00 52.96           C  
ATOM   4809  OE1 GLN A 499      21.729 -53.247  31.500  1.00 50.39           O  
ATOM   4810  NE2 GLN A 499      21.130 -55.294  32.071  1.00 49.34           N  
ATOM   4811  H   GLN A 499      20.207 -57.138  28.511  1.00 99.99           H  
ATOM   4812 1HE2 GLN A 499      20.916 -54.941  32.982  1.00 99.99           H  
ATOM   4813 2HE2 GLN A 499      20.963 -56.238  31.815  1.00 99.99           H  
ATOM   4814  N   TRP A 500      17.740 -53.620  28.720  1.00 33.96           N  
ATOM   4815  CA  TRP A 500      16.719 -52.824  28.021  1.00 27.88           C  
ATOM   4816  C   TRP A 500      17.447 -51.768  27.163  1.00 29.91           C  
ATOM   4817  O   TRP A 500      17.980 -50.791  27.701  1.00 31.03           O  
ATOM   4818  CB  TRP A 500      15.788 -52.172  29.056  1.00 31.86           C  
ATOM   4819  CG  TRP A 500      14.570 -51.441  28.467  1.00 31.86           C  
ATOM   4820  CD1 TRP A 500      14.388 -51.055  27.205  1.00 28.00           C  
ATOM   4821  CD2 TRP A 500      13.436 -51.066  29.170  1.00 30.66           C  
ATOM   4822  NE1 TRP A 500      13.207 -50.461  27.077  1.00 26.59           N  
ATOM   4823  CE2 TRP A 500      12.591 -50.454  28.253  1.00 28.29           C  
ATOM   4824  CE3 TRP A 500      13.044 -51.198  30.497  1.00 26.84           C  
ATOM   4825  CZ2 TRP A 500      11.342 -50.000  28.652  1.00 23.19           C  
ATOM   4826  CZ3 TRP A 500      11.801 -50.728  30.900  1.00 24.10           C  
ATOM   4827  CH2 TRP A 500      10.951 -50.125  29.979  1.00 25.67           C  
ATOM   4828  H   TRP A 500      18.018 -53.231  29.609  1.00 99.99           H  
ATOM   4829  HD1 TRP A 500      15.080 -51.210  26.384  1.00 99.99           H  
ATOM   4830  HE1 TRP A 500      12.842 -50.097  26.221  1.00 99.99           H  
ATOM   4831  HE3 TRP A 500      13.748 -51.560  31.246  1.00 99.99           H  
ATOM   4832  HZ2 TRP A 500      10.608 -49.703  27.905  1.00 99.99           H  
ATOM   4833  HZ3 TRP A 500      11.501 -50.835  31.943  1.00 99.99           H  
ATOM   4834  HH2 TRP A 500       9.994 -49.710  30.297  1.00 99.99           H  
ATOM   4835  N   PRO A 501      17.524 -52.002  25.846  1.00 31.98           N  
ATOM   4836  CA  PRO A 501      18.240 -51.129  24.901  1.00 29.37           C  
ATOM   4837  C   PRO A 501      17.405 -49.882  24.558  1.00 27.98           C  
ATOM   4838  O   PRO A 501      16.172 -49.952  24.568  1.00 31.20           O  
ATOM   4839  CB  PRO A 501      18.446 -51.961  23.634  1.00 29.46           C  
ATOM   4840  CG  PRO A 501      17.679 -53.267  23.849  1.00 35.99           C  
ATOM   4841  CD  PRO A 501      16.828 -53.065  25.101  1.00 28.00           C  
ATOM   4842  N   PRO A 502      18.064 -48.759  24.246  1.00 27.69           N  
ATOM   4843  CA  PRO A 502      17.378 -47.541  23.773  1.00 25.13           C  
ATOM   4844  C   PRO A 502      16.688 -47.795  22.421  1.00 33.90           C  
ATOM   4845  O   PRO A 502      17.208 -48.503  21.560  1.00 27.98           O  
ATOM   4846  CB  PRO A 502      18.491 -46.504  23.613  1.00 30.60           C  
ATOM   4847  CG  PRO A 502      19.566 -46.966  24.596  1.00 32.65           C  
ATOM   4848  CD  PRO A 502      19.493 -48.489  24.505  1.00 28.87           C  
ATOM   4849  N   TYR A 503      15.491 -47.236  22.280  1.00 28.46           N  
ATOM   4850  CA  TYR A 503      14.732 -47.219  21.017  1.00 28.73           C  
ATOM   4851  C   TYR A 503      15.353 -46.176  20.079  1.00 24.32           C  
ATOM   4852  O   TYR A 503      15.657 -45.053  20.479  1.00 24.28           O  
ATOM   4853  CB  TYR A 503      13.277 -46.840  21.316  1.00 29.16           C  
ATOM   4854  CG  TYR A 503      12.389 -46.836  20.066  1.00 26.35           C  
ATOM   4855  CD1 TYR A 503      12.246 -45.682  19.308  1.00 28.54           C  
ATOM   4856  CD2 TYR A 503      11.684 -47.979  19.719  1.00 24.26           C  
ATOM   4857  CE1 TYR A 503      11.400 -45.679  18.204  1.00 25.71           C  
ATOM   4858  CE2 TYR A 503      10.838 -47.982  18.620  1.00 24.90           C  
ATOM   4859  CZ  TYR A 503      10.704 -46.829  17.857  1.00 25.92           C  
ATOM   4860  OH  TYR A 503       9.874 -46.821  16.783  1.00 32.62           O  
ATOM   4861  H   TYR A 503      15.107 -46.659  23.008  1.00 99.99           H  
ATOM   4862  HD1 TYR A 503      12.784 -44.777  19.593  1.00 99.99           H  
ATOM   4863  HD2 TYR A 503      11.767 -48.868  20.334  1.00 99.99           H  
ATOM   4864  HE1 TYR A 503      11.213 -44.746  17.673  1.00 99.99           H  
ATOM   4865  HE2 TYR A 503      10.236 -48.868  18.419  1.00 99.99           H  
ATOM   4866  HH  TYR A 503       9.498 -47.732  16.646  1.00 99.99           H  
ATOM   4867  N   THR A 504      15.549 -46.588  18.837  1.00 23.47           N  
ATOM   4868  CA  THR A 504      16.051 -45.695  17.774  1.00 30.76           C  
ATOM   4869  C   THR A 504      15.151 -45.807  16.541  1.00 26.81           C  
ATOM   4870  O   THR A 504      14.550 -46.855  16.316  1.00 25.17           O  
ATOM   4871  CB  THR A 504      17.502 -46.037  17.403  1.00 27.90           C  
ATOM   4872  OG1 THR A 504      17.601 -47.391  16.936  1.00 29.77           O  
ATOM   4873  CG2 THR A 504      18.465 -45.742  18.560  1.00 28.51           C  
ATOM   4874  H   THR A 504      15.444 -47.542  18.566  1.00 99.99           H  
ATOM   4875  HG1 THR A 504      18.577 -47.620  16.873  1.00 99.99           H  
ATOM   4876  N   ALA A 505      15.164 -44.775  15.701  1.00 32.27           N  
ATOM   4877  CA  ALA A 505      14.372 -44.770  14.450  1.00 29.23           C  
ATOM   4878  C   ALA A 505      14.689 -45.943  13.497  1.00 28.05           C  
ATOM   4879  O   ALA A 505      13.796 -46.456  12.828  1.00 32.22           O  
ATOM   4880  CB  ALA A 505      14.556 -43.433  13.728  1.00 25.35           C  
ATOM   4881  H   ALA A 505      15.636 -43.919  15.914  1.00 99.99           H  
ATOM   4882  N   GLY A 506      15.945 -46.417  13.548  1.00 27.54           N  
ATOM   4883  CA  GLY A 506      16.440 -47.520  12.700  1.00 23.18           C  
ATOM   4884  C   GLY A 506      16.073 -48.903  13.255  1.00 27.55           C  
ATOM   4885  O   GLY A 506      15.224 -49.606  12.709  1.00 28.33           O  
ATOM   4886  H   GLY A 506      16.626 -46.076  14.203  1.00 99.99           H  
ATOM   4887  N   ALA A 507      16.725 -49.251  14.364  1.00 26.56           N  
ATOM   4888  CA  ALA A 507      16.564 -50.585  14.977  1.00 27.12           C  
ATOM   4889  C   ALA A 507      15.197 -50.762  15.651  1.00 23.57           C  
ATOM   4890  O   ALA A 507      14.693 -51.879  15.726  1.00 26.83           O  
ATOM   4891  CB  ALA A 507      17.703 -50.883  15.955  1.00 18.80           C  
ATOM   4892  H   ALA A 507      17.206 -48.585  14.931  1.00 99.99           H  
ATOM   4893  N   GLN A 508      14.618 -49.669  16.157  1.00 24.61           N  
ATOM   4894  CA  GLN A 508      13.236 -49.642  16.688  1.00 27.10           C  
ATOM   4895  C   GLN A 508      13.022 -50.666  17.821  1.00 27.62           C  
ATOM   4896  O   GLN A 508      11.963 -51.290  17.936  1.00 27.55           O  
ATOM   4897  CB  GLN A 508      12.234 -49.888  15.546  1.00 24.57           C  
ATOM   4898  CG  GLN A 508      12.263 -48.825  14.447  1.00 28.27           C  
ATOM   4899  CD  GLN A 508      11.431 -49.271  13.241  1.00 31.38           C  
ATOM   4900  OE1 GLN A 508      10.214 -49.399  13.294  1.00 32.07           O  
ATOM   4901  NE2 GLN A 508      12.105 -49.580  12.153  1.00 28.93           N  
ATOM   4902  H   GLN A 508      15.067 -48.772  16.160  1.00 99.99           H  
ATOM   4903 1HE2 GLN A 508      11.592 -49.865  11.350  1.00 99.99           H  
ATOM   4904 2HE2 GLN A 508      13.103 -49.495  12.142  1.00 99.99           H  
ATOM   4905  N   GLN A 509      14.029 -50.788  18.685  1.00 27.85           N  
ATOM   4906  CA  GLN A 509      14.019 -51.817  19.738  1.00 29.36           C  
ATOM   4907  C   GLN A 509      13.213 -51.366  20.955  1.00 25.85           C  
ATOM   4908  O   GLN A 509      13.261 -50.213  21.376  1.00 22.12           O  
ATOM   4909  CB  GLN A 509      15.440 -52.185  20.169  1.00 28.51           C  
ATOM   4910  CG  GLN A 509      16.130 -53.087  19.142  1.00 29.19           C  
ATOM   4911  CD  GLN A 509      17.597 -53.313  19.516  1.00 30.77           C  
ATOM   4912  OE1 GLN A 509      18.389 -52.393  19.649  1.00 36.45           O  
ATOM   4913  NE2 GLN A 509      17.990 -54.562  19.654  1.00 28.18           N  
ATOM   4914  H   GLN A 509      14.752 -50.107  18.778  1.00 99.99           H  
ATOM   4915 1HE2 GLN A 509      18.948 -54.709  19.888  1.00 99.99           H  
ATOM   4916 2HE2 GLN A 509      17.352 -55.314  19.530  1.00 99.99           H  
ATOM   4917  N   TYR A 510      12.450 -52.313  21.468  1.00 25.86           N  
ATOM   4918  CA  TYR A 510      11.658 -52.139  22.695  1.00 27.98           C  
ATOM   4919  C   TYR A 510      11.655 -53.475  23.448  1.00 28.62           C  
ATOM   4920  O   TYR A 510      12.023 -54.509  22.886  1.00 28.55           O  
ATOM   4921  CB  TYR A 510      10.234 -51.692  22.333  1.00 27.05           C  
ATOM   4922  CG  TYR A 510       9.426 -52.767  21.608  1.00 29.50           C  
ATOM   4923  CD1 TYR A 510       9.490 -52.878  20.228  1.00 28.48           C  
ATOM   4924  CD2 TYR A 510       8.679 -53.661  22.358  1.00 24.20           C  
ATOM   4925  CE1 TYR A 510       8.788 -53.895  19.594  1.00 24.00           C  
ATOM   4926  CE2 TYR A 510       7.981 -54.680  21.728  1.00 28.06           C  
ATOM   4927  CZ  TYR A 510       8.026 -54.782  20.344  1.00 27.12           C  
ATOM   4928  OH  TYR A 510       7.299 -55.743  19.721  1.00 35.61           O  
ATOM   4929  H   TYR A 510      12.415 -53.234  21.069  1.00 99.99           H  
ATOM   4930  HD1 TYR A 510      10.117 -52.191  19.659  1.00 99.99           H  
ATOM   4931  HD2 TYR A 510       8.660 -53.566  23.441  1.00 99.99           H  
ATOM   4932  HE1 TYR A 510       8.905 -54.046  18.522  1.00 99.99           H  
ATOM   4933  HE2 TYR A 510       7.462 -55.425  22.332  1.00 99.99           H  
ATOM   4934  HH  TYR A 510       6.839 -56.303  20.405  1.00 99.99           H  
ATOM   4935  N   VAL A 511      11.223 -53.436  24.700  1.00 24.76           N
[truncated: 27,675 more chars]
