# Supplementary material for: An evaluation of Roluperidone as a promising repurposing candidate for Alzheimer’s Disease: A Computational Investigation
Source: PLoS One. 2025 Dec 17;20(12):e0338211. doi: 10.1371/journal.pone.0338211 (PMC12711050; doi:10.1371/journal.pone.0338211)
Supplement: S6 File — (ZIP) [file pone.0338211.s006.zip › S5.Binding Affinity/19.Roluperidone-12/hAChE/Optimized.pdb]

REMARK    File generated by Swiss-PdbViewer  4.00b0
REMARK    http://www.expasy.org/spdbv/
REMARK   Accelrys Discovery Studio PDB file
REMARK   Created:  2024-02-28T14:02:00Z
CRYST1  105.147  105.147  322.977  90.00  90.00 120.00 P3121      
ATOM      1  N   GLU A   4       2.535 -35.413  69.734  1.00 63.34
ATOM      2  CA  GLU A   4       2.222 -35.210  68.299  1.00 69.93
ATOM      3  C   GLU A   4       3.435 -35.578  67.408  1.00 69.11
ATOM      4  O   GLU A   4       4.577 -35.599  67.865  1.00 68.26
ATOM      5  CB  GLU A   4       1.796 -33.753  68.076  1.00 75.30
ATOM      6  CG  GLU A   4       1.043 -33.519  66.754  1.00 72.83
ATOM      7  CD  GLU A   4       0.730 -32.043  66.460  1.00 85.00
ATOM      8  OE1 GLU A   4       1.234 -31.169  67.200  1.00 82.36
ATOM      9  OE2 GLU A   4      -0.006 -31.820  65.476  1.00 82.44
ATOM     10 1H   GLU A   4       3.475 -35.751  69.815  1.00 99.99
ATOM     11 2H   GLU A   4       2.446 -34.582  70.265  1.00 99.99
ATOM     12 3H   GLU A   4       1.912 -36.054  70.156  1.00 99.99
ATOM     13  N   ASP A   5       3.177 -35.864  66.132  1.00 52.26
ATOM     14  CA  ASP A   5       4.218 -36.377  65.229  1.00 52.44
ATOM     15  C   ASP A   5       4.802 -35.255  64.354  1.00 54.45
ATOM     16  O   ASP A   5       4.170 -34.814  63.394  1.00 49.84
ATOM     17  CB  ASP A   5       3.609 -37.496  64.377  1.00 39.43
ATOM     18  CG  ASP A   5       4.670 -38.388  63.726  1.00 48.34
ATOM     19  OD1 ASP A   5       4.300 -39.514  63.343  1.00 48.09
ATOM     20  OD2 ASP A   5       5.827 -37.931  63.584  1.00 39.55
ATOM     21  H   ASP A   5       2.291 -35.688  65.705  1.00 99.99
ATOM     22  N   ALA A   6       6.064 -34.926  64.626  1.00 49.41
ATOM     23  CA  ALA A   6       6.790 -33.856  63.908  1.00 47.25
ATOM     24  C   ALA A   6       7.033 -34.160  62.420  1.00 50.52
ATOM     25  O   ALA A   6       7.130 -33.250  61.605  1.00 49.69
ATOM     26  CB  ALA A   6       8.121 -33.565  64.602  1.00 39.15
ATOM     27  H   ALA A   6       6.610 -35.413  65.308  1.00 99.99
ATOM     28  N   GLU A   7       7.050 -35.449  62.079  1.00 44.06
ATOM     29  CA  GLU A   7       7.175 -35.908  60.681  1.00 44.76
ATOM     30  C   GLU A   7       6.000 -35.478  59.788  1.00 43.05
ATOM     31  O   GLU A   7       6.134 -35.378  58.572  1.00 37.71
ATOM     32  CB  GLU A   7       7.311 -37.433  60.642  1.00 47.62
ATOM     33  CG  GLU A   7       8.579 -37.933  61.349  1.00 46.10
ATOM     34  CD  GLU A   7       9.893 -37.398  60.759  1.00 51.67
ATOM     35  OE1 GLU A   7       9.902 -37.054  59.556  1.00 46.41
ATOM     36  OE2 GLU A   7      10.886 -37.421  61.517  1.00 47.54
ATOM     37  H   GLU A   7       7.010 -36.181  62.759  1.00 99.99
ATOM     38  N   LEU A   8       4.844 -35.263  60.413  1.00 37.36
ATOM     39  CA  LEU A   8       3.609 -34.932  59.684  1.00 37.81
ATOM     40  C   LEU A   8       3.276 -33.433  59.717  1.00 37.82
ATOM     41  O   LEU A   8       2.186 -33.031  59.319  1.00 34.33
ATOM     42  CB  LEU A   8       2.451 -35.754  60.268  1.00 37.14
ATOM     43  CG  LEU A   8       2.722 -37.265  60.330  1.00 40.81
ATOM     44  CD1 LEU A   8       1.499 -37.966  60.919  1.00 36.15
ATOM     45  CD2 LEU A   8       3.083 -37.867  58.966  1.00 31.05
ATOM     46  H   LEU A   8       4.752 -35.271  61.408  1.00 99.99
ATOM     47  N   LEU A   9       4.213 -32.627  60.206  1.00 37.67
ATOM     48  CA  LEU A   9       4.084 -31.162  60.174  1.00 33.55
ATOM     49  C   LEU A   9       5.099 -30.591  59.185  1.00 34.56
ATOM     50  O   LEU A   9       6.289 -30.890  59.271  1.00 36.14
ATOM     51  CB  LEU A   9       4.337 -30.564  61.563  1.00 38.69
ATOM     52  CG  LEU A   9       3.386 -31.068  62.658  1.00 44.18
ATOM     53  CD1 LEU A   9       3.758 -30.403  63.984  1.00 36.23
ATOM     54  CD2 LEU A   9       1.914 -30.793  62.328  1.00 39.51
ATOM     55  H   LEU A   9       5.046 -32.962  60.649  1.00 99.99
ATOM     56  N   VAL A  10       4.575 -29.874  58.199  1.00 32.80
ATOM     57  CA  VAL A  10       5.401 -29.250  57.145  1.00 28.75
ATOM     58  C   VAL A  10       4.935 -27.799  56.988  1.00 28.14
ATOM     59  O   VAL A  10       3.740 -27.514  57.038  1.00 25.42
ATOM     60  CB  VAL A  10       5.262 -29.986  55.793  1.00 33.53
ATOM     61  CG1 VAL A  10       6.196 -29.418  54.720  1.00 33.30
ATOM     62  CG2 VAL A  10       5.563 -31.481  55.902  1.00 37.85
ATOM     63  H   VAL A  10       3.595 -29.659  58.159  1.00 99.99
ATOM     64  N   THR A  11       5.898 -26.923  56.750  1.00 32.95
ATOM     65  CA  THR A  11       5.588 -25.539  56.363  1.00 33.65
ATOM     66  C   THR A  11       6.020 -25.347  54.909  1.00 29.68
ATOM     67  O   THR A  11       7.176 -25.553  54.545  1.00 32.40
ATOM     68  CB  THR A  11       6.295 -24.536  57.285  1.00 34.32
ATOM     69  OG1 THR A  11       5.957 -24.841  58.641  1.00 35.79
ATOM     70  CG2 THR A  11       5.891 -23.089  56.976  1.00 27.62
ATOM     71  H   THR A  11       6.864 -27.124  56.902  1.00 99.99
ATOM     72  HG1 THR A  11       6.404 -24.186  59.248  1.00 99.99
ATOM     73  N   VAL A  12       5.035 -24.977  54.110  1.00 26.59
ATOM     74  CA  VAL A  12       5.270 -24.574  52.712  1.00 33.50
ATOM     75  C   VAL A  12       5.113 -23.050  52.641  1.00 30.59
ATOM     76  O   VAL A  12       4.647 -22.426  53.597  1.00 37.88
ATOM     77  CB  VAL A  12       4.351 -25.321  51.724  1.00 29.54
ATOM     78  CG1 VAL A  12       4.733 -26.802  51.672  1.00 28.07
ATOM     79  CG2 VAL A  12       2.856 -25.167  52.034  1.00 22.96
ATOM     80  H   VAL A  12       4.119 -24.758  54.462  1.00 99.99
ATOM     81  N   ARG A  13       5.391 -22.478  51.476  1.00 29.75
ATOM     82  CA  ARG A  13       5.324 -21.010  51.299  1.00 31.99
ATOM     83  C   ARG A  13       3.991 -20.348  51.692  1.00 30.74
ATOM     84  O   ARG A  13       3.994 -19.267  52.277  1.00 39.48
ATOM     85  CB  ARG A  13       5.670 -20.615  49.868  1.00 27.11
ATOM     86  CG  ARG A  13       7.136 -20.917  49.575  1.00 34.49
ATOM     87  CD  ARG A  13       7.541 -20.215  48.287  1.00 46.28
ATOM     88  NE  ARG A  13       8.910 -20.614  47.932  1.00 55.78
ATOM     89  CZ  ARG A  13       9.584 -20.176  46.868  1.00 55.33
ATOM     90  NH1 ARG A  13       9.046 -19.299  46.031  1.00 55.82
ATOM     91  NH2 ARG A  13      10.792 -20.648  46.598  1.00 51.58
ATOM     92  H   ARG A  13       5.756 -22.997  50.694  1.00 99.99
ATOM     93  HE  ARG A  13       9.331 -21.290  48.536  1.00 99.99
ATOM     94 1HH1 ARG A  13       9.544 -18.975  45.232  1.00 99.99
ATOM     95 2HH1 ARG A  13       8.122 -18.971  46.229  1.00 99.99
ATOM     96 1HH2 ARG A  13      11.282 -20.321  45.793  1.00 99.99
ATOM     97 2HH2 ARG A  13      11.214 -21.325  47.199  1.00 99.99
ATOM     98  N   GLY A  14       2.894 -21.098  51.514  1.00 33.97
ATOM     99  CA  GLY A  14       1.529 -20.607  51.790  1.00 28.80
ATOM    100  C   GLY A  14       1.099 -20.751  53.260  1.00 31.36
ATOM    101  O   GLY A  14       0.068 -20.204  53.645  1.00 35.36
ATOM    102  H   GLY A  14       2.927 -22.081  51.311  1.00 99.99
ATOM    103  N   GLY A  15       1.891 -21.484  54.055  1.00 34.77
ATOM    104  CA  GLY A  15       1.554 -21.770  55.463  1.00 32.18
ATOM    105  C   GLY A  15       1.849 -23.218  55.872  1.00 29.53
ATOM    106  O   GLY A  15       2.556 -23.957  55.184  1.00 35.95
ATOM    107  H   GLY A  15       2.826 -21.777  53.803  1.00 99.99
ATOM    108  N   ARG A  16       1.219 -23.612  56.974  1.00 34.28
ATOM    109  CA  ARG A  16       1.493 -24.906  57.630  1.00 36.24
ATOM    110  C   ARG A  16       0.501 -26.001  57.222  1.00 34.39
ATOM    111  O   ARG A  16      -0.681 -25.738  56.987  1.00 31.78
ATOM    112  CB  ARG A  16       1.473 -24.735  59.152  1.00 37.88
ATOM    113  CG  ARG A  16       2.676 -23.933  59.660  1.00 44.59
ATOM    114  CD  ARG A  16       2.629 -23.721  61.176  1.00 36.64
ATOM    115  NE  ARG A  16       1.468 -22.891  61.550  1.00 46.69
ATOM    116  CZ  ARG A  16       0.700 -23.054  62.631  1.00 52.46
ATOM    117  NH1 ARG A  16       0.938 -24.022  63.505  1.00 49.27
ATOM    118  NH2 ARG A  16      -0.330 -22.249  62.855  1.00 47.23
ATOM    119  H   ARG A  16       0.511 -23.055  57.408  1.00 99.99
ATOM    120  HE  ARG A  16       1.247 -22.162  60.906  1.00 99.99
ATOM    121 1HH1 ARG A  16       0.365 -24.144  64.312  1.00 99.99
ATOM    122 2HH1 ARG A  16       1.704 -24.638  63.328  1.00 99.99
ATOM    123 1HH2 ARG A  16      -0.889 -22.382  63.670  1.00 99.99
ATOM    124 2HH2 ARG A  16      -0.537 -21.513  62.215  1.00 99.99
ATOM    125  N   LEU A  17       1.026 -27.219  57.152  1.00 28.61
ATOM    126  CA  LEU A  17       0.272 -28.429  56.777  1.00 32.47
ATOM    127  C   LEU A  17       0.438 -29.519  57.840  1.00 29.60
ATOM    128  O   LEU A  17       1.506 -29.666  58.437  1.00 28.51
ATOM    129  CB  LEU A  17       0.803 -29.021  55.464  1.00 29.75
ATOM    130  CG  LEU A  17       0.766 -28.097  54.243  1.00 27.85
ATOM    131  CD1 LEU A  17       1.440 -28.815  53.076  1.00 26.86
ATOM    132  CD2 LEU A  17      -0.663 -27.716  53.850  1.00 31.11
ATOM    133  H   LEU A  17       2.005 -27.380  57.334  1.00 99.99
ATOM    134  N   ARG A  18      -0.623 -30.299  57.995  1.00 29.63
ATOM    135  CA  ARG A  18      -0.571 -31.545  58.775  1.00 35.47
ATOM    136  C   ARG A  18      -0.934 -32.721  57.867  1.00 39.58
ATOM    137  O   ARG A  18      -2.029 -32.771  57.313  1.00 30.43
ATOM    138  CB  ARG A  18      -1.516 -31.430  59.968  1.00 33.61
ATOM    139  CG  ARG A  18      -1.738 -32.738  60.744  1.00 43.66
ATOM    140  CD  ARG A  18      -2.662 -32.559  61.956  1.00 58.88
ATOM    141  NE  ARG A  18      -3.722 -31.570  61.676  1.00 65.15
ATOM    142  CZ  ARG A  18      -4.968 -31.807  61.265  1.00 61.20
ATOM    143  NH1 ARG A  18      -5.406 -33.043  61.071  1.00 56.33
ATOM    144  NH2 ARG A  18      -5.781 -30.794  60.999  1.00 52.28
ATOM    145  H   ARG A  18      -1.523 -30.064  57.614  1.00 99.99
ATOM    146  HE  ARG A  18      -3.417 -30.624  61.748  1.00 99.99
ATOM    147 1HH1 ARG A  18      -6.335 -33.218  60.760  1.00 99.99
ATOM    148 2HH1 ARG A  18      -4.773 -33.797  61.242  1.00 99.99
ATOM    149 1HH2 ARG A  18      -6.714 -30.979  60.702  1.00 99.99
ATOM    150 2HH2 ARG A  18      -5.467 -29.852  61.108  1.00 99.99
ATOM    151  N   GLY A  19      -0.019 -33.687  57.847  1.00 32.94
ATOM    152  CA  GLY A  19      -0.185 -34.901  57.037  1.00 34.62
ATOM    153  C   GLY A  19      -0.736 -36.053  57.876  1.00 37.12
ATOM    154  O   GLY A  19      -1.221 -35.885  58.995  1.00 39.77
ATOM    155  H   GLY A  19       0.809 -33.667  58.430  1.00 99.99
ATOM    156  N   ILE A  20      -0.527 -37.239  57.332  1.00 33.27
ATOM    157  CA  ILE A  20      -0.993 -38.497  57.937  1.00 27.99
ATOM    158  C   ILE A  20       0.033 -39.595  57.634  1.00 31.46
ATOM    159  O   ILE A  20       0.648 -39.617  56.567  1.00 33.31
ATOM    160  CB  ILE A  20      -2.414 -38.849  57.438  1.00 33.65
ATOM    161  CG1 ILE A  20      -2.981 -40.023  58.259  1.00 33.66
ATOM    162  CG2 ILE A  20      -2.466 -39.078  55.914  1.00 30.57
ATOM    163  CD  ILE A  20      -4.443 -40.389  57.976  1.00 29.74
ATOM    164  H   ILE A  20      -0.033 -37.333  56.462  1.00 99.99
ATOM    165  N   ARG A  21       0.232 -40.453  58.624  1.00 34.29
ATOM    166  CA  ARG A  21       1.084 -41.634  58.448  1.00 34.59
ATOM    167  C   ARG A  21       0.216 -42.763  57.876  1.00 34.51
ATOM    168  O   ARG A  21      -0.908 -42.997  58.320  1.00 29.00
ATOM    169  CB  ARG A  21       1.663 -41.992  59.813  1.00 32.91
ATOM    170  CG  ARG A  21       2.858 -42.944  59.716  1.00 35.53
ATOM    171  CD  ARG A  21       3.501 -43.173  61.088  1.00 45.17
ATOM    172  NE  ARG A  21       2.506 -43.673  62.057  1.00 42.00
ATOM    173  CZ  ARG A  21       2.047 -43.002  63.118  1.00 49.68
ATOM    174  NH1 ARG A  21       2.481 -41.784  63.406  1.00 41.69
ATOM    175  NH2 ARG A  21       1.098 -43.521  63.883  1.00 51.93
ATOM    176  H   ARG A  21      -0.245 -40.392  59.500  1.00 99.99
ATOM    177  HE  ARG A  21       2.149 -44.584  61.867  1.00 99.99
ATOM    178 1HH1 ARG A  21       2.136 -41.284  64.194  1.00 99.99
ATOM    179 2HH1 ARG A  21       3.198 -41.389  62.831  1.00 99.99
ATOM    180 1HH2 ARG A  21       0.760 -43.005  64.667  1.00 99.99
ATOM    181 2HH2 ARG A  21       0.732 -44.427  63.683  1.00 99.99
ATOM    182  N   LEU A  22       0.758 -43.411  56.857  1.00 30.03
ATOM    183  CA  LEU A  22       0.073 -44.521  56.174  1.00 29.84
ATOM    184  C   LEU A  22       0.917 -45.786  56.284  1.00 32.54
ATOM    185  O   LEU A  22       2.143 -45.719  56.373  1.00 32.66
ATOM    186  CB  LEU A  22      -0.178 -44.205  54.693  1.00 34.51
ATOM    187  CG  LEU A  22      -1.090 -42.998  54.432  1.00 41.05
ATOM    188  CD1 LEU A  22      -1.298 -42.863  52.923  1.00 32.75
ATOM    189  CD2 LEU A  22      -2.451 -43.117  55.128  1.00 34.25
ATOM    190  H   LEU A  22       1.706 -43.247  56.568  1.00 99.99
ATOM    191  N   LYS A  23       0.226 -46.916  56.339  1.00 33.18
ATOM    192  CA  LYS A  23       0.894 -48.227  56.388  1.00 29.77
ATOM    193  C   LYS A  23       1.024 -48.819  54.981  1.00 28.39
ATOM    194  O   LYS A  23       0.201 -48.583  54.101  1.00 31.50
ATOM    195  CB  LYS A  23       0.085 -49.225  57.216  1.00 32.71
ATOM    196  CG  LYS A  23      -0.250 -48.757  58.637  1.00 32.52
ATOM    197  CD  LYS A  23      -1.027 -49.841  59.392  1.00 32.93
ATOM    198  CE  LYS A  23      -2.412 -50.107  58.789  1.00 42.37
ATOM    199  NZ  LYS A  23      -3.016 -51.323  59.349  1.00 45.50
ATOM    200  H   LYS A  23      -0.772 -46.937  56.388  1.00 99.99
ATOM    201  HZ1 LYS A  23      -3.915 -51.466  58.934  1.00 99.99
ATOM    202  HZ2 LYS A  23      -2.431 -52.110  59.150  1.00 99.99
ATOM    203  HZ3 LYS A  23      -3.117 -51.225  60.339  1.00 99.99
ATOM    204  N   THR A  24       2.118 -49.539  54.788  1.00 26.18
ATOM    205  CA  THR A  24       2.308 -50.430  53.628  1.00 33.85
ATOM    206  C   THR A  24       2.836 -51.762  54.199  1.00 35.23
ATOM    207  O   THR A  24       3.378 -51.766  55.312  1.00 29.03
ATOM    208  CB  THR A  24       3.297 -49.885  52.567  1.00 26.38
ATOM    209  OG1 THR A  24       4.641 -50.258  52.886  1.00 27.27
ATOM    210  CG2 THR A  24       3.185 -48.378  52.314  1.00 30.78
ATOM    211  H   THR A  24       2.895 -49.526  55.417  1.00 99.99
ATOM    212  HG1 THR A  24       5.282 -49.754  52.299  1.00 99.99
ATOM    213  N   PRO A  25       2.828 -52.843  53.410  1.00 36.40
ATOM    214  CA  PRO A  25       3.496 -54.109  53.779  1.00 31.77
ATOM    215  C   PRO A  25       5.008 -53.962  54.022  1.00 33.56
ATOM    216  O   PRO A  25       5.595 -54.817  54.679  1.00 44.91
ATOM    217  CB  PRO A  25       3.269 -55.042  52.593  1.00 34.71
ATOM    218  CG  PRO A  25       1.967 -54.528  51.994  1.00 38.21
ATOM    219  CD  PRO A  25       2.039 -53.015  52.175  1.00 35.26
ATOM    220  N   GLY A  26       5.610 -52.877  53.509  1.00 29.29
ATOM    221  CA  GLY A  26       7.062 -52.649  53.649  1.00 24.77
ATOM    222  C   GLY A  26       7.409 -51.612  54.731  1.00 30.64
ATOM    223  O   GLY A  26       8.583 -51.350  54.981  1.00 31.70
ATOM    224  H   GLY A  26       5.123 -52.070  53.136  1.00 99.99
ATOM    225  N   GLY A  27       6.385 -51.144  55.457  1.00 28.81
ATOM    226  CA  GLY A  27       6.575 -50.092  56.466  1.00 28.06
ATOM    227  C   GLY A  27       5.843 -48.776  56.143  1.00 35.77
ATOM    228  O   GLY A  27       5.192 -48.657  55.103  1.00 34.74
ATOM    229  H   GLY A  27       5.446 -51.511  55.419  1.00 99.99
ATOM    230  N   PRO A  28       5.873 -47.822  57.082  1.00 28.77
ATOM    231  CA  PRO A  28       5.113 -46.568  56.968  1.00 29.10
ATOM    232  C   PRO A  28       5.632 -45.636  55.867  1.00 26.94
ATOM    233  O   PRO A  28       6.746 -45.757  55.362  1.00 27.73
ATOM    234  CB  PRO A  28       5.203 -45.937  58.357  1.00 28.73
ATOM    235  CG  PRO A  28       6.577 -46.385  58.848  1.00 28.40
ATOM    236  CD  PRO A  28       6.693 -47.812  58.313  1.00 24.19
ATOM    237  N   VAL A  29       4.779 -44.670  55.576  1.00 24.78
ATOM    238  CA  VAL A  29       4.981 -43.627  54.561  1.00 25.61
ATOM    239  C   VAL A  29       4.275 -42.374  55.100  1.00 29.05
ATOM    240  O   VAL A  29       3.290 -42.481  55.836  1.00 29.22
ATOM    241  CB  VAL A  29       4.428 -44.187  53.228  1.00 31.92
ATOM    242  CG1 VAL A  29       3.637 -43.208  52.352  1.00 24.51
ATOM    243  CG2 VAL A  29       5.589 -44.739  52.398  1.00 27.21
ATOM    244  H   VAL A  29       3.934 -44.559  56.104  1.00 99.99
ATOM    245  N   SER A  30       4.792 -41.217  54.716  1.00 27.29
ATOM    246  CA  SER A  30       4.146 -39.933  55.046  1.00 28.01
ATOM    247  C   SER A  30       3.357 -39.437  53.831  1.00 28.27
ATOM    248  O   SER A  30       3.853 -39.435  52.705  1.00 29.39
ATOM    249  CB  SER A  30       5.185 -38.870  55.399  1.00 32.65
ATOM    250  OG  SER A  30       6.097 -39.355  56.384  1.00 37.71
ATOM    251  H   SER A  30       5.661 -41.146  54.213  1.00 99.99
ATOM    252  HG  SER A  30       6.802 -38.663  56.542  1.00 99.99
ATOM    253  N   ALA A  31       2.114 -39.050  54.088  1.00 27.82
ATOM    254  CA  ALA A  31       1.213 -38.547  53.039  1.00 30.49
ATOM    255  C   ALA A  31       0.612 -37.201  53.443  1.00 33.65
ATOM    256  O   ALA A  31       0.232 -36.995  54.595  1.00 29.88
ATOM    257  CB  ALA A  31       0.090 -39.552  52.797  1.00 26.08
ATOM    258  H   ALA A  31       1.729 -39.049  55.015  1.00 99.99
ATOM    259  N   PHE A  32       0.598 -36.306  52.468  1.00 27.48
ATOM    260  CA  PHE A  32       0.016 -34.961  52.598  1.00 25.43
ATOM    261  C   PHE A  32      -0.952 -34.788  51.430  1.00 28.56
ATOM    262  O   PHE A  32      -0.545 -34.694  50.273  1.00 27.10
ATOM    263  CB  PHE A  32       1.119 -33.898  52.554  1.00 23.49
ATOM    264  CG  PHE A  32       2.135 -34.093  53.678  1.00 28.30
ATOM    265  CD1 PHE A  32       3.214 -34.946  53.489  1.00 28.07
ATOM    266  CD2 PHE A  32       1.964 -33.440  54.889  1.00 29.85
ATOM    267  CE1 PHE A  32       4.122 -35.156  54.518  1.00 35.26
ATOM    268  CE2 PHE A  32       2.870 -33.651  55.921  1.00 33.86
ATOM    269  CZ  PHE A  32       3.945 -34.515  55.740  1.00 27.54
ATOM    270  H   PHE A  32       1.060 -36.486  51.590  1.00 99.99
ATOM    271  HD1 PHE A  32       3.327 -35.466  52.537  1.00 99.99
ATOM    272  HD2 PHE A  32       1.099 -32.793  55.036  1.00 99.99
ATOM    273  HE1 PHE A  32       4.986 -35.799  54.350  1.00 99.99
ATOM    274  HE2 PHE A  32       2.746 -33.112  56.860  1.00 99.99
ATOM    275  HZ  PHE A  32       4.640 -34.705  56.561  1.00 99.99
ATOM    276  N   LEU A  33      -2.222 -34.963  51.760  1.00 24.65
ATOM    277  CA  LEU A  33      -3.289 -35.080  50.753  1.00 25.47
ATOM    278  C   LEU A  33      -4.222 -33.876  50.843  1.00 27.68
ATOM    279  O   LEU A  33      -4.570 -33.437  51.938  1.00 27.95
ATOM    280  CB  LEU A  33      -4.107 -36.352  51.012  1.00 24.75
ATOM    281  CG  LEU A  33      -3.278 -37.630  51.197  1.00 26.93
ATOM    282  CD1 LEU A  33      -4.209 -38.792  51.538  1.00 23.65
ATOM    283  CD2 LEU A  33      -2.442 -37.972  49.959  1.00 27.62
ATOM    284  H   LEU A  33      -2.528 -34.948  52.718  1.00 99.99
ATOM    285  N   GLY A  34      -4.520 -33.315  49.668  1.00 21.27
ATOM    286  CA  GLY A  34      -5.476 -32.198  49.570  1.00 21.36
ATOM    287  C   GLY A  34      -4.858 -30.849  49.959  1.00 24.57
ATOM    288  O   GLY A  34      -5.517 -30.003  50.561  1.00 30.16
ATOM    289  H   GLY A  34      -4.052 -33.546  48.803  1.00 99.99
ATOM    290  N   ILE A  35      -3.605 -30.661  49.549  1.00 25.33
ATOM    291  CA  ILE A  35      -2.888 -29.376  49.667  1.00 25.24
ATOM    292  C   ILE A  35      -3.416 -28.438  48.564  1.00 27.40
ATOM    293  O   ILE A  35      -3.259 -28.765  47.383  1.00 26.75
ATOM    294  CB  ILE A  35      -1.370 -29.555  49.482  1.00 24.33
ATOM    295  CG1 ILE A  35      -0.817 -30.629  50.433  1.00 22.51
ATOM    296  CG2 ILE A  35      -0.649 -28.207  49.675  1.00 26.56
ATOM    297  CD  ILE A  35       0.610 -31.070  50.088  1.00 18.98
ATOM    298  H   ILE A  35      -3.061 -31.402  49.150  1.00 99.99
ATOM    299  N   PRO A  36      -3.982 -27.284  48.933  1.00 27.84
ATOM    300  CA  PRO A  36      -4.441 -26.287  47.950  1.00 21.12
ATOM    301  C   PRO A  36      -3.248 -25.647  47.225  1.00 27.67
ATOM    302  O   PRO A  36      -2.312 -25.171  47.866  1.00 28.79
ATOM    303  CB  PRO A  36      -5.230 -25.277  48.784  1.00 25.38
ATOM    304  CG  PRO A  36      -4.581 -25.346  50.168  1.00 30.08
ATOM    305  CD  PRO A  36      -4.220 -26.823  50.318  1.00 27.02
ATOM    306  N   PHE A  37      -3.247 -25.735  45.897  1.00 22.83
ATOM    307  CA  PHE A  37      -2.183 -25.069  45.112  1.00 26.61
ATOM    308  C   PHE A  37      -2.640 -23.867  44.266  1.00 26.03
ATOM    309  O   PHE A  37      -1.820 -23.108  43.750  1.00 29.33
ATOM    310  CB  PHE A  37      -1.366 -26.073  44.289  1.00 29.84
ATOM    311  CG  PHE A  37      -2.126 -26.693  43.116  1.00 21.80
ATOM    312  CD1 PHE A  37      -2.124 -26.044  41.890  1.00 24.95
ATOM    313  CD2 PHE A  37      -2.775 -27.909  43.265  1.00 21.93
ATOM    314  CE1 PHE A  37      -2.787 -26.606  40.806  1.00 26.08
ATOM    315  CE2 PHE A  37      -3.434 -28.474  42.178  1.00 21.82
ATOM    316  CZ  PHE A  37      -3.442 -27.821  40.952  1.00 22.95
ATOM    317  H   PHE A  37      -3.856 -26.350  45.390  1.00 99.99
ATOM    318  HD1 PHE A  37      -1.591 -25.099  41.789  1.00 99.99
ATOM    319  HD2 PHE A  37      -2.734 -28.420  44.226  1.00 99.99
ATOM    320  HE1 PHE A  37      -2.820 -26.075  39.855  1.00 99.99
ATOM    321  HE2 PHE A  37      -3.978 -29.410  42.291  1.00 99.99
ATOM    322  HZ  PHE A  37      -4.010 -28.238  40.119  1.00 99.99
ATOM    323  N   ALA A  38      -3.952 -23.703  44.138  1.00 22.72
ATOM    324  CA  ALA A  38      -4.547 -22.555  43.436  1.00 22.93
ATOM    325  C   ALA A  38      -5.771 -22.055  44.205  1.00 27.43
ATOM    326  O   ALA A  38      -6.336 -22.773  45.031  1.00 21.52
ATOM    327  CB  ALA A  38      -4.962 -22.969  42.023  1.00 21.83
ATOM    328  H   ALA A  38      -4.616 -24.272  44.625  1.00 99.99
ATOM    329  N   GLU A  39      -6.114 -20.792  43.978  1.00 30.23
ATOM    330  CA  GLU A  39      -7.434 -20.274  44.382  1.00 28.42
ATOM    331  C   GLU A  39      -8.538 -21.093  43.683  1.00 33.53
ATOM    332  O   GLU A  39      -8.344 -21.498  42.532  1.00 25.87
ATOM    333  CB  GLU A  39      -7.563 -18.790  44.020  1.00 26.70
ATOM    334  CG  GLU A  39      -6.704 -17.895  44.923  1.00 31.16
ATOM    335  CD  GLU A  39      -7.113 -17.974  46.400  1.00 39.36
ATOM    336  OE1 GLU A  39      -8.310 -17.765  46.694  1.00 44.15
ATOM    337  OE2 GLU A  39      -6.224 -18.316  47.208  1.00 36.49
ATOM    338  H   GLU A  39      -5.508 -20.158  43.489  1.00 99.99
ATOM    339  N   PRO A  40      -9.640 -21.412  44.377  1.00 30.29
ATOM    340  CA  PRO A  40     -10.756 -22.176  43.787  1.00 25.69
ATOM    341  C   PRO A  40     -11.264 -21.475  42.513  1.00 28.41
ATOM    342  O   PRO A  40     -11.708 -20.327  42.600  1.00 34.41
ATOM    343  CB  PRO A  40     -11.823 -22.210  44.880  1.00 28.73
ATOM    344  CG  PRO A  40     -10.993 -22.191  46.161  1.00 22.70
ATOM    345  CD  PRO A  40      -9.847 -21.234  45.828  1.00 27.33
ATOM    346  N   PRO A  41     -11.131 -22.121  41.345  1.00 29.22
ATOM    347  CA  PRO A  41     -11.509 -21.528  40.046  1.00 29.57
ATOM    348  C   PRO A  41     -13.038 -21.527  39.852  1.00 36.71
ATOM    349  O   PRO A  41     -13.598 -22.228  39.011  1.00 30.33
ATOM    350  CB  PRO A  41     -10.757 -22.394  39.032  1.00 24.51
ATOM    351  CG  PRO A  41     -10.770 -23.781  39.674  1.00 27.29
ATOM    352  CD  PRO A  41     -10.594 -23.487  41.164  1.00 25.77
ATOM    353  N   MET A  42     -13.708 -20.719  40.668  1.00 32.51
ATOM    354  CA  MET A  42     -15.181 -20.711  40.757  1.00 36.67
ATOM    355  C   MET A  42     -15.780 -19.349  40.389  1.00 38.40
ATOM    356  O   MET A  42     -15.079 -18.337  40.362  1.00 34.05
ATOM    357  CB  MET A  42     -15.635 -21.096  42.168  1.00 39.73
ATOM    358  CG  MET A  42     -15.105 -22.463  42.615  1.00 36.68
ATOM    359  SD  MET A  42     -16.138 -23.262  43.896  1.00 57.16
ATOM    360  CE  MET A  42     -16.040 -22.090  45.233  1.00 49.99
ATOM    361  H   MET A  42     -13.243 -20.088  41.295  1.00 99.99
ATOM    362  N   GLY A  43     -17.086 -19.376  40.085  1.00 30.37
ATOM    363  CA  GLY A  43     -17.868 -18.188  39.681  1.00 33.05
ATOM    364  C   GLY A  43     -17.220 -17.447  38.496  1.00 34.49
ATOM    365  O   GLY A  43     -17.013 -18.080  37.459  1.00 30.76
ATOM    366  H   GLY A  43     -17.653 -20.203  40.168  1.00 99.99
ATOM    367  N   PRO A  44     -16.724 -16.216  38.710  1.00 35.11
ATOM    368  CA  PRO A  44     -16.029 -15.445  37.661  1.00 31.66
ATOM    369  C   PRO A  44     -14.712 -16.083  37.184  1.00 35.68
ATOM    370  O   PRO A  44     -14.239 -15.766  36.098  1.00 33.51
ATOM    371  CB  PRO A  44     -15.830 -14.050  38.259  1.00 31.49
ATOM    372  CG  PRO A  44     -15.751 -14.309  39.762  1.00 35.04
ATOM    373  CD  PRO A  44     -16.736 -15.458  39.982  1.00 31.47
ATOM    374  N   ARG A  45     -14.120 -16.944  38.014  1.00 36.60
ATOM    375  CA  ARG A  45     -12.873 -17.661  37.678  1.00 34.54
ATOM    376  C   ARG A  45     -13.031 -18.911  36.794  1.00 32.23
ATOM    377  O   ARG A  45     -12.027 -19.465  36.341  1.00 30.53
ATOM    378  CB  ARG A  45     -12.060 -18.021  38.929  1.00 32.99
ATOM    379  CG  ARG A  45     -11.561 -16.821  39.744  1.00 43.08
ATOM    380  CD  ARG A  45     -10.824 -15.750  38.931  1.00 53.00
ATOM    381  NE  ARG A  45      -9.632 -16.250  38.215  1.00 59.27
ATOM    382  CZ  ARG A  45      -8.748 -15.477  37.578  1.00 65.17
ATOM    383  NH1 ARG A  45      -8.870 -14.155  37.578  1.00 56.69
ATOM    384  NH2 ARG A  45      -7.726 -16.009  36.923  1.00 53.00
ATOM    385  H   ARG A  45     -14.490 -17.159  38.920  1.00 99.99
ATOM    386  HE  ARG A  45      -9.505 -17.240  38.204  1.00 99.99
ATOM    387 1HH1 ARG A  45      -8.215 -13.574  37.102  1.00 99.99
ATOM    388 2HH1 ARG A  45      -9.647 -13.756  38.062  1.00 99.99
ATOM    389 1HH2 ARG A  45      -7.081 -15.413  36.451  1.00 99.99
ATOM    390 2HH2 ARG A  45      -7.605 -17.003  36.875  1.00 99.99
ATOM    391  N   ARG A  46     -14.252 -19.435  36.654  1.00 29.33
ATOM    392  CA  ARG A  46     -14.509 -20.565  35.733  1.00 27.71
ATOM    393  C   ARG A  46     -13.999 -20.221  34.320  1.00 27.01
ATOM    394  O   ARG A  46     -14.200 -19.107  33.856  1.00 31.91
ATOM    395  CB  ARG A  46     -16.011 -20.872  35.688  1.00 28.48
ATOM    396  CG  ARG A  46     -16.300 -22.058  34.760  1.00 27.46
ATOM    397  CD  ARG A  46     -17.792 -22.281  34.552  1.00 26.70
ATOM    398  NE  ARG A  46     -18.382 -22.995  35.694  1.00 29.15
ATOM    399  CZ  ARG A  46     -19.684 -23.214  35.850  1.00 31.56
ATOM    400  NH1 ARG A  46     -20.550 -22.748  34.969  1.00 30.91
ATOM    401  NH2 ARG A  46     -20.155 -23.917  36.866  1.00 23.30
ATOM    402  H   ARG A  46     -15.053 -19.092  37.146  1.00 99.99
ATOM    403  HE  ARG A  46     -17.741 -23.290  36.403  1.00 99.99
ATOM    404 1HH1 ARG A  46     -21.532 -22.891  35.109  1.00 99.99
ATOM    405 2HH1 ARG A  46     -20.224 -22.208  34.195  1.00 99.99
ATOM    406 1HH2 ARG A  46     -21.143 -24.028  36.951  1.00 99.99
ATOM    407 2HH2 ARG A  46     -19.536 -24.257  37.575  1.00 99.99
ATOM    408  N   PHE A  47     -13.309 -21.178  33.695  1.00 28.25
ATOM    409  CA  PHE A  47     -12.691 -21.058  32.347  1.00 31.69
ATOM    410  C   PHE A  47     -11.416 -20.197  32.298  1.00 29.70
ATOM    411  O   PHE A  47     -10.741 -20.148  31.268  1.00 27.89
ATOM    412  CB  PHE A  47     -13.646 -20.493  31.279  1.00 27.02
ATOM    413  CG  PHE A  47     -14.991 -21.212  31.207  1.00 27.00
ATOM    414  CD1 PHE A  47     -15.035 -22.582  30.995  1.00 24.51
ATOM    415  CD2 PHE A  47     -16.162 -20.482  31.343  1.00 28.87
ATOM    416  CE1 PHE A  47     -16.262 -23.226  30.912  1.00 27.39
ATOM    417  CE2 PHE A  47     -17.392 -21.125  31.260  1.00 21.67
ATOM    418  CZ  PHE A  47     -17.439 -22.498  31.047  1.00 24.31
ATOM    419  H   PHE A  47     -13.154 -22.058  34.138  1.00 99.99
ATOM    420  HD1 PHE A  47     -14.106 -23.140  30.892  1.00 99.99
ATOM    421  HD2 PHE A  47     -16.107 -19.411  31.542  1.00 99.99
ATOM    422  HE1 PHE A  47     -16.286 -24.301  30.742  1.00 99.99
ATOM    423  HE2 PHE A  47     -18.310 -20.561  31.425  1.00 99.99
ATOM    424  HZ  PHE A  47     -18.401 -23.010  31.071  1.00 99.99
ATOM    425  N   LEU A  48     -11.029 -19.638  33.442  1.00 26.60
ATOM    426  CA  LEU A  48      -9.866 -18.742  33.516  1.00 30.25
ATOM    427  C   LEU A  48      -8.610 -19.480  33.989  1.00 31.08
ATOM    428  O   LEU A  48      -8.727 -20.495  34.676  1.00 25.38
ATOM    429  CB  LEU A  48     -10.125 -17.539  34.435  1.00 34.18
ATOM    430  CG  LEU A  48     -11.155 -16.518  33.927  1.00 35.89
ATOM    431  CD1 LEU A  48     -11.048 -15.260  34.788  1.00 34.69
ATOM    432  CD2 LEU A  48     -10.984 -16.146  32.449  1.00 34.23
ATOM    433  H   LEU A  48     -11.452 -19.851  34.326  1.00 99.99
ATOM    434  N   PRO A  49      -7.417 -18.994  33.619  1.00 29.00
ATOM    435  CA  PRO A  49      -6.141 -19.524  34.135  1.00 25.22
ATOM    436  C   PRO A  49      -6.168 -19.582  35.673  1.00 28.57
ATOM    437  O   PRO A  49      -6.830 -18.751  36.301  1.00 31.57
ATOM    438  CB  PRO A  49      -5.099 -18.504  33.678  1.00 23.67
ATOM    439  CG  PRO A  49      -5.663 -18.005  32.352  1.00 31.86
ATOM    440  CD  PRO A  49      -7.169 -17.951  32.601  1.00 26.41
ATOM    441  N   PRO A  50      -5.496 -20.568  36.276  1.00 26.46
ATOM    442  CA  PRO A  50      -5.433 -20.692  37.744  1.00 25.74
ATOM    443  C   PRO A  50      -4.643 -19.526  38.355  1.00 31.16
ATOM    444  O   PRO A  50      -3.687 -19.030  37.762  1.00 29.04
ATOM    445  CB  PRO A  50      -4.734 -22.034  37.970  1.00 25.39
ATOM    446  CG  PRO A  50      -3.809 -22.166  36.760  1.00 22.68
ATOM    447  CD  PRO A  50      -4.654 -21.592  35.624  1.00 23.59
ATOM    448  N   GLU A  51      -5.081 -19.088  39.530  1.00 29.94
ATOM    449  CA  GLU A  51      -4.336 -18.091  40.322  1.00 33.02
ATOM    450  C   GLU A  51      -3.635 -18.847  41.462  1.00 30.96
ATOM    451  O   GLU A  51      -4.265 -19.731  42.053  1.00 30.72
ATOM    452  CB  GLU A  51      -5.280 -17.058  40.951  1.00 32.89
ATOM    453  CG  GLU A  51      -6.174 -16.339  39.937  1.00 50.33
ATOM    454  CD  GLU A  51      -7.203 -15.455  40.645  1.00 65.18
ATOM    455  OE1 GLU A  51      -8.225 -16.025  41.091  1.00 61.78
ATOM    456  OE2 GLU A  51      -6.898 -14.255  40.815  1.00 71.56
ATOM    457  H   GLU A  51      -5.933 -19.404  39.944  1.00 99.99
ATOM    458  N   PRO A  52      -2.388 -18.491  41.800  1.00 29.16
ATOM    459  CA  PRO A  52      -1.661 -19.096  42.934  1.00 27.90
ATOM    460  C   PRO A  52      -2.503 -18.990  44.213  1.00 30.01
ATOM    461  O   PRO A  52      -3.228 -18.013  44.409  1.00 28.32
ATOM    462  CB  PRO A  52      -0.397 -18.246  43.060  1.00 27.69
ATOM    463  CG  PRO A  52      -0.121 -17.820  41.619  1.00 22.16
ATOM    464  CD  PRO A  52      -1.516 -17.565  41.049  1.00 24.99
ATOM    465  N   LYS A  53      -2.483 -20.054  45.012  1.00 27.89
ATOM    466  CA  LYS A  53      -3.213 -20.076  46.295  1.00 30.42
ATOM    467  C   LYS A  53      -2.628 -19.003  47.226  1.00 32.66
ATOM    468  O   LYS A  53      -1.415 -18.920  47.413  1.00 30.34
ATOM    469  CB  LYS A  53      -3.095 -21.467  46.936  1.00 26.75
ATOM    470  CG  LYS A  53      -3.718 -21.600  48.333  1.00 30.16
ATOM    471  CD  LYS A  53      -5.233 -21.380  48.335  1.00 31.12
ATOM    472  CE  LYS A  53      -5.808 -21.619  49.730  1.00 26.92
ATOM    473  NZ  LYS A  53      -7.259 -21.388  49.739  1.00 28.34
ATOM    474  H   LYS A  53      -1.861 -20.823  44.862  1.00 99.99
ATOM    475  HZ1 LYS A  53      -7.616 -21.583  50.652  1.00 99.99
ATOM    476  HZ2 LYS A  53      -7.432 -20.431  49.511  1.00 99.99
ATOM    477  HZ3 LYS A  53      -7.701 -21.984  49.069  1.00 99.99
ATOM    478  N   GLN A  54      -3.517 -18.183  47.766  0.43 31.53
ATOM    479  CA  GLN A  54      -3.142 -17.162  48.757  0.43 35.29
ATOM    480  C   GLN A  54      -2.758 -17.835  50.087  0.43 34.30
ATOM    481  O   GLN A  54      -3.396 -18.820  50.472  0.43 33.25
ATOM    482  CB  GLN A  54      -4.312 -16.207  48.975  0.43 34.67
ATOM    483  CG  GLN A  54      -4.599 -15.332  47.747  0.43 35.67
ATOM    484  CD  GLN A  54      -6.037 -14.792  47.718  0.43 38.48
ATOM    485  OE1 GLN A  54      -6.570 -14.440  46.678  0.43 38.77
ATOM    486  NE2 GLN A  54      -6.705 -14.757  48.854  0.43 33.35
ATOM    487  H   GLN A  54      -4.503 -18.270  47.595  1.00 99.99
ATOM    488 1HE2 GLN A  54      -7.640 -14.418  48.838  1.00 99.99
ATOM    489 2HE2 GLN A  54      -6.271 -15.091  49.686  1.00 99.99
ATOM    490  N   PRO A  55      -1.727 -17.314  50.767  1.00 33.15
ATOM    491  CA  PRO A  55      -1.271 -17.840  52.067  1.00 34.19
ATOM    492  C   PRO A  55      -2.422 -17.880  53.080  1.00 33.93
ATOM    493  O   PRO A  55      -3.318 -17.035  53.062  1.00 31.90
ATOM    494  CB  PRO A  55      -0.194 -16.855  52.522  1.00 30.69
ATOM    495  CG  PRO A  55       0.402 -16.362  51.206  1.00 36.57
ATOM    496  CD  PRO A  55      -0.814 -16.257  50.287  1.00 30.62
ATOM    497  N   TRP A  56      -2.372 -18.893  53.930  1.00 30.06
ATOM    498  CA  TRP A  56      -3.366 -19.126  54.989  1.00 31.65
ATOM    499  C   TRP A  56      -2.682 -19.073  56.362  1.00 37.29
ATOM    500  O   TRP A  56      -1.486 -19.329  56.501  1.00 29.83
ATOM    501  CB  TRP A  56      -4.036 -20.490  54.763  1.00 29.54
ATOM    502  CG  TRP A  56      -3.045 -21.661  54.808  1.00 30.99
ATOM    503  CD1 TRP A  56      -2.650 -22.294  55.910  1.00 31.93
ATOM    504  CD2 TRP A  56      -2.358 -22.212  53.738  1.00 31.44
ATOM    505  NE1 TRP A  56      -1.750 -23.223  55.586  1.00 33.07
ATOM    506  CE2 TRP A  56      -1.546 -23.203  54.272  1.00 30.32
ATOM    507  CE3 TRP A  56      -2.352 -21.958  52.372  1.00 31.14
ATOM    508  CZ2 TRP A  56      -0.725 -23.951  53.436  1.00 26.50
ATOM    509  CZ3 TRP A  56      -1.561 -22.732  51.533  1.00 28.31
ATOM    510  CH2 TRP A  56      -0.749 -23.730  52.065  1.00 28.66
ATOM    511  H   TRP A  56      -1.604 -19.545  53.939  1.00 99.99
ATOM    512  HD1 TRP A  56      -2.991 -22.066  56.920  1.00 99.99
ATOM    513  HE1 TRP A  56      -1.318 -23.854  56.233  1.00 99.99
ATOM    514  HE3 TRP A  56      -2.849 -21.071  51.974  1.00 99.99
ATOM    515  HZ2 TRP A  56       0.050 -24.588  53.862  1.00 99.99
ATOM    516  HZ3 TRP A  56      -1.580 -22.545  50.459  1.00 99.99
ATOM    517  HH2 TRP A  56      -0.129 -24.343  51.412  1.00 99.99
ATOM    518  N   SER A  57      -3.477 -18.747  57.371  1.00 33.45
ATOM    519  CA  SER A  57      -3.023 -18.825  58.770  1.00 39.57
ATOM    520  C   SER A  57      -3.529 -20.152  59.356  1.00 41.61
ATOM    521  O   SER A  57      -4.426 -20.791  58.804  1.00 41.55
ATOM    522  CB  SER A  57      -3.543 -17.633  59.579  1.00 41.88
ATOM    523  OG  SER A  57      -4.972 -17.646  59.617  1.00 45.04
ATOM    524  H   SER A  57      -4.464 -18.636  57.265  1.00 99.99
ATOM    525  HG  SER A  57      -5.298 -16.866  60.150  1.00 99.99
ATOM    526  N   GLY A  58      -2.934 -20.545  60.486  1.00 40.86
ATOM    527  CA  GLY A  58      -3.210 -21.860  61.096  1.00 37.53
ATOM    528  C   GLY A  58      -2.708 -23.025  60.225  1.00 44.22
ATOM    529  O   GLY A  58      -1.875 -22.861  59.332  1.00 41.44
ATOM    530  H   GLY A  58      -2.322 -19.958  61.023  1.00 99.99
ATOM    531  N   VAL A  59      -3.264 -24.197  60.504  1.00 39.11
ATOM    532  CA  VAL A  59      -2.756 -25.457  59.924  1.00 41.07
ATOM    533  C   VAL A  59      -3.814 -26.088  59.008  1.00 40.03
ATOM    534  O   VAL A  59      -4.872 -26.514  59.475  1.00 35.57
ATOM    535  CB  VAL A  59      -2.365 -26.455  61.036  1.00 40.95
ATOM    536  CG1 VAL A  59      -1.620 -27.663  60.459  1.00 36.13
ATOM    537  CG2 VAL A  59      -1.507 -25.833  62.143  1.00 32.77
ATOM    538  H   VAL A  59      -3.995 -24.299  61.177  1.00 99.99
ATOM    539  N   VAL A  60      -3.462 -26.218  57.731  1.00 35.85
ATOM    540  CA  VAL A  60      -4.295 -26.972  56.771  1.00 32.06
ATOM    541  C   VAL A  60      -4.225 -28.470  57.109  1.00 34.95
ATOM    542  O   VAL A  60      -3.154 -29.070  57.198  1.00 32.51
ATOM    543  CB  VAL A  60      -3.900 -26.677  55.306  1.00 31.60
ATOM    544  CG1 VAL A  60      -4.486 -27.667  54.286  1.00 29.25
ATOM    545  CG2 VAL A  60      -4.408 -25.290  54.910  1.00 31.86
ATOM    546  H   VAL A  60      -2.567 -25.914  57.389  1.00 99.99
ATOM    547  N   ASP A  61      -5.418 -29.035  57.242  1.00 33.02
ATOM    548  CA  ASP A  61      -5.605 -30.486  57.367  1.00 38.98
ATOM    549  C   ASP A  61      -5.329 -31.162  56.012  1.00 41.18
ATOM    550  O   ASP A  61      -6.197 -31.173  55.142  1.00 42.08
ATOM    551  CB  ASP A  61      -7.040 -30.752  57.844  1.00 38.86
ATOM    552  CG  ASP A  61      -7.385 -32.244  57.850  1.00 47.45
ATOM    553  OD1 ASP A  61      -6.439 -33.037  58.030  1.00 52.46
ATOM    554  OD2 ASP A  61      -8.579 -32.559  57.666  1.00 57.14
ATOM    555  H   ASP A  61      -6.260 -28.499  57.218  1.00 99.99
ATOM    556  N   ALA A  62      -4.193 -31.837  55.919  1.00 33.88
ATOM    557  CA  ALA A  62      -3.804 -32.548  54.688  1.00 33.27
ATOM    558  C   ALA A  62      -3.766 -34.069  54.933  1.00 29.34
ATOM    559  O   ALA A  62      -2.821 -34.776  54.578  1.00 26.52
ATOM    560  CB  ALA A  62      -2.469 -31.990  54.175  1.00 28.50
ATOM    561  H   ALA A  62      -3.573 -31.997  56.697  1.00 99.99
ATOM    562  N   THR A  63      -4.857 -34.575  55.504  1.00 29.97
ATOM    563  CA  THR A  63      -4.939 -36.000  55.894  1.00 34.87
ATOM    564  C   THR A  63      -5.874 -36.832  55.004  1.00 34.98
ATOM    565  O   THR A  63      -5.984 -38.046  55.176  1.00 34.94
ATOM    566  CB  THR A  63      -5.382 -36.162  57.356  1.00 35.26
ATOM    567  OG1 THR A  63      -6.724 -35.686  57.508  1.00 32.20
ATOM    568  CG2 THR A  63      -4.416 -35.477  58.331  1.00 30.47
ATOM    569  H   THR A  63      -5.636 -34.015  55.795  1.00 99.99
ATOM    570  HG1 THR A  63      -6.972 -35.721  58.477  1.00 99.99
ATOM    571  N   THR A  64      -6.574 -36.157  54.097  1.00 32.28
ATOM    572  CA  THR A  64      -7.599 -36.796  53.254  1.00 29.96
ATOM    573  C   THR A  64      -7.620 -36.206  51.836  1.00 32.97
ATOM    574  O   THR A  64      -7.265 -35.045  51.630  1.00 31.19
ATOM    575  CB  THR A  64      -8.954 -36.678  53.976  1.00 31.00
ATOM    576  OG1 THR A  64      -9.907 -37.540  53.353  1.00 46.09
ATOM    577  CG2 THR A  64      -9.492 -35.242  54.085  1.00 25.37
ATOM    578  H   THR A  64      -6.470 -35.171  53.961  1.00 99.99
ATOM    579  HG1 THR A  64     -10.762 -37.471  53.872  1.00 99.99
ATOM    580  N   PHE A  65      -8.024 -37.031  50.875  1.00 26.42
ATOM    581  CA  PHE A  65      -8.181 -36.568  49.483  1.00 25.38
ATOM    582  C   PHE A  65      -9.280 -35.507  49.385  1.00 26.15
ATOM    583  O   PHE A  65     -10.302 -35.584  50.064  1.00 28.45
ATOM    584  CB  PHE A  65      -8.533 -37.721  48.544  1.00 25.63
ATOM    585  CG  PHE A  65      -7.317 -38.584  48.211  1.00 20.84
ATOM    586  CD1 PHE A  65      -6.197 -38.019  47.612  1.00 20.39
ATOM    587  CD2 PHE A  65      -7.359 -39.944  48.477  1.00 20.16
ATOM    588  CE1 PHE A  65      -5.109 -38.818  47.288  1.00 21.43
ATOM    589  CE2 PHE A  65      -6.268 -40.744  48.159  1.00 18.76
ATOM    590  CZ  PHE A  65      -5.146 -40.180  47.567  1.00 22.11
ATOM    591  H   PHE A  65      -8.423 -37.921  51.085  1.00 99.99
ATOM    592  HD1 PHE A  65      -6.177 -36.952  47.394  1.00 99.99
ATOM    593  HD2 PHE A  65      -8.263 -40.379  48.900  1.00 99.99
ATOM    594  HE1 PHE A  65      -4.227 -38.366  46.836  1.00 99.99
ATOM    595  HE2 PHE A  65      -6.272 -41.799  48.431  1.00 99.99
ATOM    596  HZ  PHE A  65      -4.277 -40.802  47.367  1.00 99.99
ATOM    597  N   GLN A  66      -8.997 -34.503  48.567  1.00 24.40
ATOM    598  CA  GLN A  66      -9.964 -33.438  48.263  1.00 22.11
ATOM    599  C   GLN A  66     -10.904 -33.826  47.114  1.00 26.84
ATOM    600  O   GLN A  66     -10.759 -34.876  46.486  1.00 25.86
ATOM    601  CB  GLN A  66      -9.191 -32.151  47.977  1.00 27.01
ATOM    602  CG  GLN A  66      -9.060 -31.296  49.243  1.00 24.82
ATOM    603  CD  GLN A  66     -10.342 -30.532  49.600  1.00 35.60
ATOM    604  OE1 GLN A  66     -11.376 -30.595  48.946  1.00 35.85
ATOM    605  NE2 GLN A  66     -10.256 -29.750  50.654  1.00 26.54
ATOM    606  H   GLN A  66      -8.116 -34.422  48.106  1.00 99.99
ATOM    607 1HE2 GLN A  66     -11.065 -29.229  50.911  1.00 99.99
ATOM    608 2HE2 GLN A  66      -9.399 -29.676  51.157  1.00 99.99
ATOM    609  N   SER A  67     -11.834 -32.922  46.825  1.00 19.94
ATOM    610  CA  SER A  67     -12.885 -33.130  45.812  1.00 26.24
ATOM    611  C   SER A  67     -12.325 -33.408  44.411  1.00 29.68
ATOM    612  O   SER A  67     -11.251 -32.944  44.025  1.00 24.61
ATOM    613  CB  SER A  67     -13.771 -31.887  45.751  1.00 27.81
ATOM    614  OG  SER A  67     -14.306 -31.622  47.051  1.00 34.46
ATOM    615  H   SER A  67     -11.885 -32.043  47.307  1.00 99.99
ATOM    616  HG  SER A  67     -14.867 -30.796  47.031  1.00 99.99
ATOM    617  N   VAL A  68     -13.082 -34.204  43.666  1.00 26.74
ATOM    618  CA  VAL A  68     -12.787 -34.480  42.247  1.00 22.55
ATOM    619  C   VAL A  68     -13.316 -33.297  41.416  1.00 23.76
ATOM    620  O   VAL A  68     -14.430 -32.817  41.637  1.00 23.36
ATOM    621  CB  VAL A  68     -13.434 -35.819  41.838  1.00 24.54
ATOM    622  CG1 VAL A  68     -13.227 -36.138  40.355  1.00 22.63
ATOM    623  CG2 VAL A  68     -12.861 -36.982  42.656  1.00 18.61
ATOM    624  H   VAL A  68     -13.944 -34.588  44.009  1.00 99.99
ATOM    625  N   CYS A  69     -12.486 -32.832  40.483  1.00 20.75
ATOM    626  CA  CYS A  69     -12.907 -31.809  39.502  1.00 24.58
ATOM    627  C   CYS A  69     -14.138 -32.301  38.734  1.00 26.10
ATOM    628  O   CYS A  69     -14.199 -33.466  38.342  1.00 24.20
ATOM    629  CB  CYS A  69     -11.780 -31.490  38.511  1.00 22.99
ATOM    630  SG  CYS A  69     -10.326 -30.672  39.264  1.00 27.26
ATOM    631  H   CYS A  69     -11.535 -33.129  40.420  1.00 99.99
ATOM    632  N   TYR A  70     -15.105 -31.403  38.567  1.00 25.05
ATOM    633  CA  TYR A  70     -16.380 -31.724  37.897  1.00 26.87
ATOM    634  C   TYR A  70     -16.178 -32.413  36.543  1.00 27.98
ATOM    635  O   TYR A  70     -15.439 -31.925  35.688  1.00 25.35
ATOM    636  CB  TYR A  70     -17.191 -30.450  37.685  1.00 30.15
ATOM    637  CG  TYR A  70     -18.470 -30.518  38.512  1.00 32.51
ATOM    638  CD1 TYR A  70     -18.533 -29.866  39.733  1.00 26.53
ATOM    639  CD2 TYR A  70     -19.551 -31.253  38.053  1.00 32.44
ATOM    640  CE1 TYR A  70     -19.689 -29.935  40.500  1.00 29.37
ATOM    641  CE2 TYR A  70     -20.703 -31.329  38.823  1.00 36.45
ATOM    642  CZ  TYR A  70     -20.777 -30.662  40.038  1.00 33.93
ATOM    643  OH  TYR A  70     -21.934 -30.670  40.749  1.00 52.19
ATOM    644  H   TYR A  70     -15.024 -30.470  38.914  1.00 99.99
ATOM    645  HD1 TYR A  70     -17.672 -29.299  40.077  1.00 99.99
ATOM    646  HD2 TYR A  70     -19.482 -31.790  37.106  1.00 99.99
ATOM    647  HE1 TYR A  70     -19.719 -29.468  41.485  1.00 99.99
ATOM    648  HE2 TYR A  70     -21.494 -32.003  38.520  1.00 99.99
ATOM    649  HH  TYR A  70     -22.584 -31.302  40.326  1.00 99.99
ATOM    650  N   GLN A  71     -16.831 -33.563  36.408  1.00 27.96
ATOM    651  CA  GLN A  71     -16.664 -34.433  35.228  1.00 25.32
ATOM    652  C   GLN A  71     -17.829 -35.411  35.054  1.00 31.39
ATOM    653  O   GLN A  71     -18.548 -35.724  36.003  1.00 24.05
ATOM    654  CB  GLN A  71     -15.351 -35.222  35.341  1.00 21.80
ATOM    655  CG  GLN A  71     -15.302 -36.168  36.548  1.00 20.79
ATOM    656  CD  GLN A  71     -13.901 -36.741  36.749  1.00 23.12
ATOM    657  OE1 GLN A  71     -13.627 -37.922  36.598  1.00 20.38
ATOM    658  NE2 GLN A  71     -12.991 -35.878  37.134  1.00 22.86
ATOM    659  H   GLN A  71     -17.389 -33.957  37.139  1.00 99.99
ATOM    660 1HE2 GLN A  71     -12.056 -36.201  37.315  1.00 99.99
ATOM    661 2HE2 GLN A  71     -13.258 -34.928  37.310  1.00 99.99
ATOM    662  N   TYR A  72     -17.976 -35.855  33.810  1.00 23.07
ATOM    663  CA  TYR A  72     -18.895 -36.946  33.440  1.00 21.23
ATOM    664  C   TYR A  72     -18.580 -38.214  34.256  1.00 25.36
ATOM    665  O   TYR A  72     -17.419 -38.532  34.501  1.00 28.13
ATOM    666  CB  TYR A  72     -18.733 -37.187  31.933  1.00 26.46
ATOM    667  CG  TYR A  72     -19.492 -38.419  31.435  1.00 25.78
ATOM    668  CD1 TYR A  72     -20.868 -38.372  31.267  1.00 25.20
ATOM    669  CD2 TYR A  72     -18.798 -39.596  31.197  1.00 22.40
ATOM    670  CE1 TYR A  72     -21.553 -39.512  30.866  1.00 26.16
ATOM    671  CE2 TYR A  72     -19.480 -40.736  30.791  1.00 27.90
ATOM    672  CZ  TYR A  72     -20.858 -40.691  30.623  1.00 27.12
ATOM    673  OH  TYR A  72     -21.540 -41.804  30.247  1.00 26.34
ATOM    674  H   TYR A  72     -17.416 -35.499  33.063  1.00 99.99
ATOM    675  HD1 TYR A  72     -21.406 -37.447  31.475  1.00 99.99
ATOM    676  HD2 TYR A  72     -17.719 -39.624  31.351  1.00 99.99
ATOM    677  HE1 TYR A  72     -22.642 -39.493  30.802  1.00 99.99
ATOM    678  HE2 TYR A  72     -18.930 -41.669  30.662  1.00 99.99
ATOM    679  HH  TYR A  72     -20.904 -42.539  30.029  1.00 99.99
ATOM    680  N   VAL A  73     -19.638 -38.928  34.625  1.00 26.54
ATOM    681  CA  VAL A  73     -19.511 -40.206  35.354  1.00 25.16
ATOM    682  C   VAL A  73     -19.945 -41.321  34.395  1.00 25.01
ATOM    683  O   VAL A  73     -21.081 -41.348  33.923  1.00 31.16
ATOM    684  CB  VAL A  73     -20.356 -40.210  36.645  1.00 30.05
ATOM    685  CG1 VAL A  73     -20.248 -41.543  37.397  1.00 26.01
ATOM    686  CG2 VAL A  73     -19.934 -39.086  37.599  1.00 22.33
ATOM    687  H   VAL A  73     -20.575 -38.648  34.421  1.00 99.99
ATOM    688  N   ASP A  74     -19.011 -42.227  34.125  1.00 27.32
ATOM    689  CA  ASP A  74     -19.250 -43.353  33.209  1.00 31.49
ATOM    690  C   ASP A  74     -20.337 -44.302  33.746  1.00 29.08
ATOM    691  O   ASP A  74     -20.105 -45.029  34.714  1.00 30.74
ATOM    692  CB  ASP A  74     -17.932 -44.103  33.008  1.00 29.75
ATOM    693  CG  ASP A  74     -17.994 -45.127  31.874  1.00 34.55
ATOM    694  OD1 ASP A  74     -19.089 -45.361  31.309  1.00 32.93
ATOM    695  OD2 ASP A  74     -16.930 -45.708  31.602  1.00 37.02
ATOM    696  H   ASP A  74     -18.118 -42.224  34.587  1.00 99.99
ATOM    697  N   THR A  75     -21.452 -44.358  33.025  1.00 32.23
ATOM    698  CA  THR A  75     -22.575 -45.250  33.389  1.00 34.66
ATOM    699  C   THR A  75     -22.831 -46.393  32.394  1.00 40.32
ATOM    700  O   THR A  75     -23.885 -47.021  32.454  1.00 36.31
ATOM    701  CB  THR A  75     -23.876 -44.450  33.556  1.00 28.12
ATOM    702  OG1 THR A  75     -24.104 -43.659  32.386  1.00 33.41
ATOM    703  CG2 THR A  75     -23.873 -43.600  34.829  1.00 25.24
ATOM    704  H   THR A  75     -21.690 -43.675  32.328  1.00 99.99
ATOM    705  HG1 THR A  75     -24.978 -43.179  32.480  1.00 99.99
ATOM    706  N   LEU A  76     -21.797 -46.804  31.654  1.00 38.02
ATOM    707  CA  LEU A  76     -21.943 -47.860  30.629  1.00 36.60
ATOM    708  C   LEU A  76     -22.390 -49.208  31.220  1.00 41.25
ATOM    709  O   LEU A  76     -23.340 -49.818  30.738  1.00 39.67
ATOM    710  CB  LEU A  76     -20.647 -48.029  29.821  1.00 33.09
ATOM    711  CG  LEU A  76     -20.756 -49.089  28.712  1.00 36.15
ATOM    712  CD1 LEU A  76     -21.771 -48.701  27.632  1.00 26.38
ATOM    713  CD2 LEU A  76     -19.386 -49.331  28.084  1.00 35.68
ATOM    714  H   LEU A  76     -20.886 -46.401  31.731  1.00 99.99
ATOM    715  N   TYR A  77     -21.710 -49.627  32.285  1.00 28.58
ATOM    716  CA  TYR A  77     -22.053 -50.882  32.978  1.00 31.33
ATOM    717  C   TYR A  77     -22.209 -50.604  34.484  1.00 33.33
ATOM    718  O   TYR A  77     -21.272 -50.832  35.257  1.00 31.60
ATOM    719  CB  TYR A  77     -21.016 -51.978  32.695  1.00 33.27
ATOM    720  CG  TYR A  77     -20.917 -52.380  31.222  1.00 42.31
ATOM    721  CD1 TYR A  77     -21.959 -53.055  30.601  1.00 40.46
ATOM    722  CD2 TYR A  77     -19.737 -52.145  30.535  1.00 37.43
ATOM    723  CE1 TYR A  77     -21.825 -53.486  29.285  1.00 41.00
ATOM    724  CE2 TYR A  77     -19.599 -52.572  29.219  1.00 34.21
ATOM    725  CZ  TYR A  77     -20.646 -53.236  28.590  1.00 41.56
ATOM    726  OH  TYR A  77     -20.471 -53.712  27.326  1.00 41.25
ATOM    727  H   TYR A  77     -21.053 -49.041  32.753  1.00 99.99
ATOM    728  HD1 TYR A  77     -22.880 -53.243  31.152  1.00 99.99
ATOM    729  HD2 TYR A  77     -18.911 -51.655  31.046  1.00 99.99
ATOM    730  HE1 TYR A  77     -22.629 -54.062  28.826  1.00 99.99
ATOM    731  HE2 TYR A  77     -18.650 -52.419  28.709  1.00 99.99
ATOM    732  HH  TYR A  77     -19.641 -53.301  26.948  1.00 99.99
ATOM    733  N   PRO A  78     -23.369 -50.077  34.905  1.00 36.04
ATOM    734  CA  PRO A  78     -23.611 -49.645  36.298  1.00 34.13
ATOM    735  C   PRO A  78     -23.313 -50.769  37.297  1.00 32.92
ATOM    736  O   PRO A  78     -23.812 -51.883  37.152  1.00 37.25
ATOM    737  CB  PRO A  78     -25.099 -49.303  36.352  1.00 30.45
ATOM    738  CG  PRO A  78     -25.414 -48.868  34.924  1.00 39.15
ATOM    739  CD  PRO A  78     -24.561 -49.808  34.072  1.00 35.39
ATOM    740  N   GLY A  79     -22.364 -50.487  38.197  1.00 34.95
ATOM    741  CA  GLY A  79     -21.982 -51.453  39.249  1.00 34.30
ATOM    742  C   GLY A  79     -20.735 -52.280  38.904  1.00 35.32
ATOM    743  O   GLY A  79     -20.005 -52.717  39.792  1.00 36.39
ATOM    744  H   GLY A  79     -21.879 -49.603  38.249  1.00 99.99
ATOM    745  N   PHE A  80     -20.472 -52.452  37.612  1.00 37.05
ATOM    746  CA  PHE A  80     -19.289 -53.185  37.139  1.00 35.14
ATOM    747  C   PHE A  80     -17.992 -52.512  37.619  1.00 31.41
ATOM    748  O   PHE A  80     -17.709 -51.357  37.284  1.00 35.46
ATOM    749  CB  PHE A  80     -19.363 -53.232  35.614  1.00 29.41
ATOM    750  CG  PHE A  80     -18.248 -54.054  34.979  1.00 31.75
ATOM    751  CD1 PHE A  80     -17.976 -55.338  35.431  1.00 29.32
ATOM    752  CD2 PHE A  80     -17.506 -53.488  33.956  1.00 25.79
ATOM    753  CE1 PHE A  80     -16.943 -56.066  34.854  1.00 30.14
ATOM    754  CE2 PHE A  80     -16.481 -54.221  33.379  1.00 28.60
ATOM    755  CZ  PHE A  80     -16.197 -55.505  33.828  1.00 28.60
ATOM    756  H   PHE A  80     -21.069 -52.095  36.887  1.00 99.99
ATOM    757  HD1 PHE A  80     -18.599 -55.779  36.209  1.00 99.99
ATOM    758  HD2 PHE A  80     -17.753 -52.491  33.589  1.00 99.99
ATOM    759  HE1 PHE A  80     -16.720 -57.074  35.207  1.00 99.99
ATOM    760  HE2 PHE A  80     -15.922 -53.798  32.551  1.00 99.99
ATOM    761  HZ  PHE A  80     -15.370 -56.064  33.387  1.00 99.99
ATOM    762  N   GLU A  81     -17.154 -53.312  38.279  1.00 30.54
ATOM    763  CA  GLU A  81     -15.840 -52.866  38.792  1.00 32.97
ATOM    764  C   GLU A  81     -14.946 -52.271  37.688  1.00 39.81
ATOM    765  O   GLU A  81     -14.290 -51.256  37.917  1.00 30.76
ATOM    766  CB  GLU A  81     -15.138 -54.051  39.475  1.00 38.53
ATOM    767  CG  GLU A  81     -13.674 -53.809  39.891  1.00 56.65
ATOM    768  CD  GLU A  81     -13.427 -52.770  40.996  1.00 71.31
ATOM    769  OE1 GLU A  81     -14.401 -52.131  41.452  1.00 67.23
ATOM    770  OE2 GLU A  81     -12.243 -52.651  41.375  1.00 64.44
ATOM    771  H   GLU A  81     -17.412 -54.247  38.529  1.00 99.99
ATOM    772  N   GLY A  82     -15.052 -52.858  36.486  1.00 33.07
ATOM    773  CA  GLY A  82     -14.218 -52.486  35.326  1.00 28.36
ATOM    774  C   GLY A  82     -14.376 -51.025  34.879  1.00 27.54
ATOM    775  O   GLY A  82     -13.409 -50.413  34.433  1.00 27.99
ATOM    776  H   GLY A  82     -15.718 -53.586  36.276  1.00 99.99
ATOM    777  N   THR A  83     -15.587 -50.497  35.043  1.00 27.68
ATOM    778  CA  THR A  83     -15.894 -49.082  34.733  1.00 31.99
ATOM    779  C   THR A  83     -15.852 -48.187  35.979  1.00 34.89
ATOM    780  O   THR A  83     -15.351 -47.067  35.927  1.00 32.43
ATOM    781  CB  THR A  83     -17.263 -48.897  34.060  1.00 30.33
ATOM    782  OG1 THR A  83     -18.297 -49.541  34.812  1.00 37.88
ATOM    783  CG2 THR A  83     -17.263 -49.377  32.609  1.00 30.97
ATOM    784  H   THR A  83     -16.341 -51.036  35.415  1.00 99.99
ATOM    785  HG1 THR A  83     -17.935 -49.982  35.633  1.00 99.99
ATOM    786  N   GLU A  84     -16.235 -48.758  37.123  1.00 28.50
ATOM    787  CA  GLU A  84     -16.381 -47.994  38.375  1.00 32.61
ATOM    788  C   GLU A  84     -15.047 -47.561  38.989  1.00 30.40
ATOM    789  O   GLU A  84     -14.960 -46.454  39.512  1.00 29.64
ATOM    790  CB  GLU A  84     -17.188 -48.768  39.421  1.00 33.86
ATOM    791  CG  GLU A  84     -18.660 -48.958  39.033  1.00 40.69
ATOM    792  CD  GLU A  84     -19.527 -47.693  38.957  1.00 46.33
ATOM    793  OE1 GLU A  84     -20.709 -47.882  38.591  1.00 46.73
ATOM    794  OE2 GLU A  84     -19.019 -46.580  39.225  1.00 45.89
ATOM    795  H   GLU A  84     -16.291 -49.749  37.240  1.00 99.99
ATOM    796  N   MET A  85     -14.012 -48.386  38.818  1.00 30.72
ATOM    797  CA  MET A  85     -12.654 -48.072  39.312  1.00 25.48
ATOM    798  C   MET A  85     -12.057 -46.752  38.778  1.00 29.58
ATOM    799  O   MET A  85     -11.110 -46.229  39.365  1.00 30.73
ATOM    800  CB  MET A  85     -11.693 -49.243  39.062  1.00 27.96
ATOM    801  CG  MET A  85     -11.446 -49.536  37.577  1.00 27.82
ATOM    802  SD  MET A  85     -10.157 -50.799  37.286  1.00 33.83
ATOM    803  CE  MET A  85      -8.676 -49.888  37.675  1.00 27.28
ATOM    804  H   MET A  85     -14.108 -49.300  38.417  1.00 99.99
ATOM    805  N   TRP A  86     -12.616 -46.248  37.677  1.00 26.62
ATOM    806  CA  TRP A  86     -12.155 -45.004  37.029  1.00 25.70
ATOM    807  C   TRP A  86     -13.024 -43.784  37.378  1.00 24.34
ATOM    808  O   TRP A  86     -12.617 -42.647  37.147  1.00 23.76
ATOM    809  CB  TRP A  86     -12.129 -45.164  35.505  1.00 24.84
ATOM    810  CG  TRP A  86     -11.340 -46.397  35.056  1.00 25.07
ATOM    811  CD1 TRP A  86     -11.883 -47.505  34.568  1.00 23.51
ATOM    812  CD2 TRP A  86      -9.965 -46.567  35.065  1.00 25.54
ATOM    813  NE1 TRP A  86     -10.916 -48.374  34.275  1.00 20.31
ATOM    814  CE2 TRP A  86      -9.732 -47.838  34.558  1.00 23.69
ATOM    815  CE3 TRP A  86      -8.905 -45.769  35.475  1.00 25.38
ATOM    816  CZ2 TRP A  86      -8.431 -48.316  34.457  1.00 22.04
ATOM    817  CZ3 TRP A  86      -7.603 -46.232  35.343  1.00 26.45
ATOM    818  CH2 TRP A  86      -7.366 -47.506  34.831  1.00 25.01
ATOM    819  H   TRP A  86     -13.409 -46.669  37.235  1.00 99.99
ATOM    820  HD1 TRP A  86     -12.951 -47.674  34.427  1.00 99.99
ATOM    821  HE1 TRP A  86     -11.074 -49.308  33.963  1.00 99.99
ATOM    822  HE3 TRP A  86      -9.097 -44.842  36.018  1.00 99.99
ATOM    823  HZ2 TRP A  86      -8.253 -49.374  34.262  1.00 99.99
ATOM    824  HZ3 TRP A  86      -6.776 -45.594  35.656  1.00 99.99
ATOM    825  HH2 TRP A  86      -6.348 -47.881  34.730  1.00 99.99
ATOM    826  N   ASN A  87     -14.231 -44.046  37.877  1.00 24.25
ATOM    827  CA  ASN A  87     -15.190 -42.999  38.261  1.00 22.72
ATOM    828  C   ASN A  87     -14.760 -42.229  39.523  1.00 22.74
ATOM    829  O   ASN A  87     -13.996 -42.766  40.331  1.00 20.93
ATOM    830  CB  ASN A  87     -16.582 -43.620  38.426  1.00 22.74
ATOM    831  CG  ASN A  87     -17.271 -43.846  37.076  1.00 32.22
ATOM    832  OD1 ASN A  87     -16.994 -43.235  36.052  1.00 25.54
ATOM    833  ND2 ASN A  87     -18.251 -44.719  37.085  1.00 29.46
ATOM    834  H   ASN A  87     -14.493 -44.961  38.184  1.00 99.99
ATOM    835 1HD2 ASN A  87     -18.751 -44.881  36.234  1.00 99.99
ATOM    836 2HD2 ASN A  87     -18.513 -45.160  37.944  1.00 99.99
ATOM    837  N   PRO A  88     -15.237 -40.983  39.686  1.00 20.33
ATOM    838  CA  PRO A  88     -14.958 -40.159  40.879  1.00 21.13
ATOM    839  C   PRO A  88     -15.235 -40.967  42.153  1.00 28.46
ATOM    840  O   PRO A  88     -16.270 -41.620  42.269  1.00 27.39
ATOM    841  CB  PRO A  88     -15.964 -39.012  40.786  1.00 20.21
ATOM    842  CG  PRO A  88     -16.148 -38.816  39.284  1.00 18.46
ATOM    843  CD  PRO A  88     -16.064 -40.230  38.717  1.00 20.52
ATOM    844  N   ASN A  89     -14.272 -40.941  43.069  1.00 27.58
ATOM    845  CA  ASN A  89     -14.423 -41.620  44.374  1.00 25.82
ATOM    846  C   ASN A  89     -14.456 -40.627  45.552  1.00 26.22
ATOM    847  O   ASN A  89     -14.281 -41.004  46.707  1.00 28.49
ATOM    848  CB  ASN A  89     -13.322 -42.680  44.549  1.00 22.93
ATOM    849  CG  ASN A  89     -11.920 -42.086  44.725  1.00 28.32
ATOM    850  OD1 ASN A  89     -11.652 -40.933  44.417  1.00 30.26
ATOM    851  ND2 ASN A  89     -11.015 -42.878  45.254  1.00 25.28
ATOM    852  H   ASN A  89     -13.391 -40.487  42.928  1.00 99.99
ATOM    853 1HD2 ASN A  89     -10.094 -42.492  45.385  1.00 99.99
ATOM    854 2HD2 ASN A  89     -11.243 -43.801  45.540  1.00 99.99
ATOM    855  N   ARG A  90     -14.575 -39.346  45.220  1.00 25.13
ATOM    856  CA  ARG A  90     -14.859 -38.253  46.165  1.00 25.19
ATOM    857  C   ARG A  90     -15.919 -37.359  45.510  1.00 25.05
ATOM    858  O   ARG A  90     -16.186 -37.483  44.313  1.00 31.53
ATOM    859  CB  ARG A  90     -13.596 -37.434  46.472  1.00 24.61
ATOM    860  CG  ARG A  90     -12.528 -38.195  47.266  1.00 26.05
ATOM    861  CD  ARG A  90     -13.012 -38.586  48.668  1.00 25.38
ATOM    862  NE  ARG A  90     -11.930 -39.229  49.438  1.00 26.77
ATOM    863  CZ  ARG A  90     -11.475 -40.481  49.300  1.00 33.02
ATOM    864  NH1 ARG A  90     -11.993 -41.314  48.408  1.00 26.91
ATOM    865  NH2 ARG A  90     -10.490 -40.933  50.063  1.00 24.76
ATOM    866  H   ARG A  90     -14.576 -39.051  44.265  1.00 99.99
ATOM    867  HE  ARG A  90     -11.515 -38.640  50.129  1.00 99.99
ATOM    868 1HH1 ARG A  90     -11.658 -42.246  48.308  1.00 99.99
ATOM    869 2HH1 ARG A  90     -12.753 -40.992  47.835  1.00 99.99
ATOM    870 1HH2 ARG A  90     -10.176 -41.872  49.944  1.00 99.99
ATOM    871 2HH2 ARG A  90     -10.076 -40.349  50.758  1.00 99.99
ATOM    872  N   GLU A  91     -16.527 -36.482  46.303  1.00 22.20
ATOM    873  CA  GLU A  91     -17.545 -35.555  45.768  1.00 29.88
ATOM    874  C   GLU A  91     -16.996 -34.672  44.632  1.00 32.61
ATOM    875  O   GLU A  91     -15.823 -34.294  44.623  1.00 27.35
ATOM    876  CB  GLU A  91     -18.179 -34.691  46.866  1.00 33.85
ATOM    877  CG  GLU A  91     -17.289 -33.582  47.449  1.00 53.36
ATOM    878  CD  GLU A  91     -18.079 -32.586  48.308  1.00 72.21
ATOM    879  OE1 GLU A  91     -19.113 -32.992  48.887  1.00 69.65
ATOM    880  OE2 GLU A  91     -17.634 -31.418  48.359  1.00 61.11
ATOM    881  H   GLU A  91     -16.355 -36.444  47.286  1.00 99.99
ATOM    882  N   LEU A  92     -17.881 -34.366  43.689  1.00 30.19
ATOM    883  CA  LEU A  92     -17.550 -33.458  42.576  1.00 27.87
ATOM    884  C   LEU A  92     -17.598 -32.008  43.061  1.00 26.09
ATOM    885  O   LEU A  92     -18.479 -31.633  43.834  1.00 32.14
ATOM    886  CB  LEU A  92     -18.533 -33.592  41.406  1.00 26.29
ATOM    887  CG  LEU A  92     -18.563 -34.953  40.702  1.00 27.83
ATOM    888  CD1 LEU A  92     -19.517 -34.866  39.509  1.00 22.55
ATOM    889  CD2 LEU A  92     -17.177 -35.384  40.217  1.00 27.36
ATOM    890  H   LEU A  92     -18.841 -34.626  43.758  1.00 99.99
ATOM    891  N   SER A  93     -16.607 -31.235  42.640  1.00 28.50
ATOM    892  CA  SER A  93     -16.583 -29.785  42.910  1.00 27.43
ATOM    893  C   SER A  93     -15.676 -29.061  41.918  1.00 24.88
ATOM    894  O   SER A  93     -14.718 -29.625  41.395  1.00 25.21
ATOM    895  CB  SER A  93     -16.085 -29.520  44.336  1.00 19.41
ATOM    896  OG  SER A  93     -16.046 -28.118  44.623  1.00 23.57
ATOM    897  H   SER A  93     -15.766 -31.623  42.242  1.00 99.99
ATOM    898  HG  SER A  93     -15.767 -28.019  45.584  1.00 99.99
ATOM    899  N   GLU A  94     -16.034 -27.808  41.652  1.00 22.25
ATOM    900  CA  GLU A  94     -15.133 -26.905  40.908  1.00 24.77
ATOM    901  C   GLU A  94     -13.959 -26.440  41.784  1.00 27.92
ATOM    902  O   GLU A  94     -12.905 -26.056  41.283  1.00 28.79
ATOM    903  CB  GLU A  94     -15.880 -25.707  40.329  1.00 20.54
ATOM    904  CG  GLU A  94     -16.721 -26.123  39.122  1.00 27.26
ATOM    905  CD  GLU A  94     -17.392 -24.889  38.531  1.00 30.30
ATOM    906  OE1 GLU A  94     -16.756 -24.244  37.672  1.00 25.85
ATOM    907  OE2 GLU A  94     -18.516 -24.606  38.997  1.00 26.50
ATOM    908  H   GLU A  94     -16.798 -27.371  42.129  1.00 99.99
ATOM    909  N   ASP A  95     -14.157 -26.501  43.102  1.00 20.63
ATOM    910  CA  ASP A  95     -13.086 -26.270  44.080  1.00 24.68
ATOM    911  C   ASP A  95     -12.319 -27.597  44.215  1.00 25.21
ATOM    912  O   ASP A  95     -12.597 -28.407  45.097  1.00 22.07
ATOM    913  CB  ASP A  95     -13.732 -25.851  45.408  1.00 21.33
ATOM    914  CG  ASP A  95     -12.719 -25.506  46.504  1.00 28.16
ATOM    915  OD1 ASP A  95     -11.509 -25.729  46.275  1.00 27.58
ATOM    916  OD2 ASP A  95     -13.182 -25.073  47.576  1.00 35.93
ATOM    917  H   ASP A  95     -14.996 -26.891  43.495  1.00 99.99
ATOM    918  N   CYS A  96     -11.441 -27.824  43.246  1.00 23.66
ATOM    919  CA  CYS A  96     -10.764 -29.127  43.120  1.00 22.30
ATOM    920  C   CYS A  96      -9.249 -29.065  42.896  1.00 19.65
ATOM    921  O   CYS A  96      -8.608 -30.108  42.765  1.00 23.97
ATOM    922  CB  CYS A  96     -11.415 -29.889  41.967  1.00 20.41
ATOM    923  SG  CYS A  96     -11.129 -29.127  40.326  1.00 24.70
ATOM    924  H   CYS A  96     -11.305 -27.182  42.489  1.00 99.99
ATOM    925  N   LEU A  97      -8.683 -27.862  42.943  1.00 22.14
ATOM    926  CA  LEU A  97      -7.255 -27.688  42.627  1.00 21.12
ATOM    927  C   LEU A  97      -6.362 -27.905  43.853  1.00 24.73
ATOM    928  O   LEU A  97      -5.922 -26.978  44.536  1.00 23.74
ATOM    929  CB  LEU A  97      -6.990 -26.350  41.920  1.00 19.83
ATOM    930  CG  LEU A  97      -7.650 -26.232  40.536  1.00 26.04
ATOM    931  CD1 LEU A  97      -7.199 -24.934  39.867  1.00 20.81
ATOM    932  CD2 LEU A  97      -7.333 -27.416  39.615  1.00 17.53
ATOM    933  H   LEU A  97      -9.135 -27.060  43.331  1.00 99.99
ATOM    934  N   TYR A  98      -6.198 -29.188  44.146  1.00 22.12
ATOM    935  CA  TYR A  98      -5.361 -29.667  45.255  1.00 22.08
ATOM    936  C   TYR A  98      -4.389 -30.717  44.711  1.00 22.84
ATOM    937  O   TYR A  98      -4.633 -31.337  43.672  1.00 22.52
ATOM    938  CB  TYR A  98      -6.240 -30.281  46.350  1.00 23.83
ATOM    939  CG  TYR A  98      -7.265 -29.282  46.899  1.00 26.59
ATOM    940  CD1 TYR A  98      -7.009 -28.573  48.060  1.00 26.95
ATOM    941  CD2 TYR A  98      -8.444 -29.063  46.204  1.00 27.25
ATOM    942  CE1 TYR A  98      -7.933 -27.653  48.536  1.00 22.26
ATOM    943  CE2 TYR A  98      -9.359 -28.119  46.652  1.00 24.41
ATOM    944  CZ  TYR A  98      -9.101 -27.424  47.826  1.00 27.13
ATOM    945  OH  TYR A  98     -10.008 -26.549  48.325  1.00 26.26
ATOM    946  H   TYR A  98      -6.647 -29.916  43.623  1.00 99.99
ATOM    947  HD1 TYR A  98      -6.081 -28.737  48.596  1.00 99.99
ATOM    948  HD2 TYR A  98      -8.650 -29.658  45.320  1.00 99.99
ATOM    949  HE1 TYR A  98      -7.775 -27.175  49.503  1.00 99.99
ATOM    950  HE2 TYR A  98     -10.223 -27.883  46.033  1.00 99.99
ATOM    951  HH  TYR A  98     -10.743 -26.440  47.651  1.00 99.99
ATOM    952  N   LEU A  99      -3.258 -30.819  45.390  1.00 20.46
ATOM    953  CA  LEU A  99      -2.226 -31.813  45.061  1.00 20.90
ATOM    954  C   LEU A  99      -1.858 -32.628  46.305  1.00 23.93
ATOM    955  O   LEU A  99      -2.236 -32.281  47.427  1.00 25.12
ATOM    956  CB  LEU A  99      -1.017 -31.176  44.349  1.00 19.30
ATOM    957  CG  LEU A  99      -0.275 -30.029  45.049  1.00 25.48
ATOM    958  CD1 LEU A  99       0.589 -30.515  46.214  1.00 16.78
ATOM    959  CD2 LEU A  99       0.611 -29.319  44.026  1.00 22.19
ATOM    960  H   LEU A  99      -3.120 -30.340  46.262  1.00 99.99
ATOM    961  N   ASN A 100      -1.209 -33.754  46.057  1.00 21.81
ATOM    962  CA  ASN A 100      -0.833 -34.698  47.119  1.00 22.95
ATOM    963  C   ASN A 100       0.667 -34.976  47.032  1.00 23.15
ATOM    964  O   ASN A 100       1.218 -35.077  45.935  1.00 24.62
ATOM    965  CB  ASN A 100      -1.580 -36.021  46.936  1.00 18.27
ATOM    966  CG  ASN A 100      -3.050 -35.831  46.556  1.00 25.49
ATOM    967  OD1 ASN A 100      -3.881 -35.310  47.287  1.00 26.37
ATOM    968  ND2 ASN A 100      -3.332 -36.135  45.311  1.00 25.62
ATOM    969  H   ASN A 100      -0.939 -34.022  45.125  1.00 99.99
ATOM    970 1HD2 ASN A 100      -4.284 -36.060  45.023  1.00 99.99
ATOM    971 2HD2 ASN A 100      -2.614 -36.462  44.690  1.00 99.99
ATOM    972  N   VAL A 101       1.272 -35.106  48.202  1.00 24.66
ATOM    973  CA  VAL A 101       2.697 -35.463  48.329  1.00 24.05
ATOM    974  C   VAL A 101       2.792 -36.707  49.225  1.00 28.45
ATOM    975  O   VAL A 101       2.271 -36.717  50.338  1.00 26.83
ATOM    976  CB  VAL A 101       3.526 -34.306  48.931  1.00 23.98
ATOM    977  CG1 VAL A 101       5.021 -34.645  48.945  1.00 20.85
ATOM    978  CG2 VAL A 101       3.340 -32.983  48.180  1.00 21.09
ATOM    979  H   VAL A 101       0.776 -34.976  49.069  1.00 99.99
ATOM    980  N   TRP A 102       3.430 -37.738  48.690  1.00 24.56
ATOM    981  CA  TRP A 102       3.837 -38.923  49.464  1.00 24.17
ATOM    982  C   TRP A 102       5.363 -38.885  49.582  1.00 26.87
ATOM    983  O   TRP A 102       6.055 -38.564  48.613  1.00 25.82
ATOM    984  CB  TRP A 102       3.473 -40.216  48.734  1.00 21.44
ATOM    985  CG  TRP A 102       1.983 -40.549  48.727  1.00 25.82
ATOM    986  CD1 TRP A 102       1.373 -41.336  49.604  1.00 25.82
ATOM    987  CD2 TRP A 102       1.056 -40.180  47.771  1.00 23.43
ATOM    988  NE1 TRP A 102       0.095 -41.480  49.254  1.00 28.85
ATOM    989  CE2 TRP A 102      -0.134 -40.788  48.140  1.00 27.92
ATOM    990  CE3 TRP A 102       1.120 -39.385  46.636  1.00 26.59
ATOM    991  CZ2 TRP A 102      -1.272 -40.591  47.370  1.00 25.40
ATOM    992  CZ3 TRP A 102      -0.008 -39.224  45.844  1.00 22.89
ATOM    993  CH2 TRP A 102      -1.207 -39.828  46.211  1.00 22.77
ATOM    994  H   TRP A 102       3.741 -37.732  47.734  1.00 99.99
ATOM    995  HD1 TRP A 102       1.846 -41.785  50.476  1.00 99.99
ATOM    996  HE1 TRP A 102      -0.585 -41.997  49.774  1.00 99.99
ATOM    997  HE3 TRP A 102       2.015 -38.798  46.425  1.00 99.99
ATOM    998  HZ2 TRP A 102      -2.242 -40.847  47.787  1.00 99.99
ATOM    999  HZ3 TRP A 102       0.061 -38.617  44.942  1.00 99.99
ATOM   1000  HH2 TRP A 102      -2.104 -39.693  45.606  1.00 99.99
ATOM   1001  N   THR A 103       5.842 -39.172  50.783  1.00 27.75
ATOM   1002  CA  THR A 103       7.288 -39.202  51.066  1.00 32.55
ATOM   1003  C   THR A 103       7.627 -40.351  52.037  1.00 30.46
ATOM   1004  O   THR A 103       6.723 -40.820  52.740  1.00 31.90
ATOM   1005  CB  THR A 103       7.729 -37.810  51.560  1.00 34.98
ATOM   1006  OG1 THR A 103       9.122 -37.650  51.312  1.00 48.36
ATOM   1007  CG2 THR A 103       7.437 -37.534  53.036  1.00 28.61
ATOM   1008  H   THR A 103       5.240 -39.343  51.573  1.00 99.99
ATOM   1009  HG1 THR A 103       9.432 -36.746  51.633  1.00 99.99
ATOM   1010  N   PRO A 104       8.864 -40.870  52.028  1.00 28.45
ATOM   1011  CA  PRO A 104       9.293 -41.903  52.991  1.00 28.87
ATOM   1012  C   PRO A 104       9.081 -41.441  54.441  1.00 36.11
ATOM   1013  O   PRO A 104       8.905 -40.255  54.721  1.00 36.58
ATOM   1014  CB  PRO A 104      10.780 -42.096  52.698  1.00 33.70
ATOM   1015  CG  PRO A 104      10.877 -41.823  51.199  1.00 28.71
ATOM   1016  CD  PRO A 104       9.900 -40.666  50.994  1.00 27.90
ATOM   1017  N   TYR A 105       8.957 -42.425  55.327  1.00 33.82
ATOM   1018  CA  TYR A 105       8.847 -42.169  56.772  1.00 36.45
ATOM   1019  C   TYR A 105      10.055 -42.793  57.497  1.00 42.67
ATOM   1020  O   TYR A 105      10.330 -43.978  57.298  1.00 35.72
ATOM   1021  CB  TYR A 105       7.533 -42.736  57.322  1.00 34.13
ATOM   1022  CG  TYR A 105       7.258 -42.272  58.757  1.00 37.23
ATOM   1023  CD1 TYR A 105       7.877 -42.897  59.832  1.00 39.92
ATOM   1024  CD2 TYR A 105       6.337 -41.262  58.991  1.00 41.58
ATOM   1025  CE1 TYR A 105       7.580 -42.506  61.131  1.00 33.33
ATOM   1026  CE2 TYR A 105       6.035 -40.863  60.287  1.00 36.54
ATOM   1027  CZ  TYR A 105       6.667 -41.484  61.356  1.00 40.45
ATOM   1028  OH  TYR A 105       6.435 -41.067  62.626  1.00 42.50
ATOM   1029  H   TYR A 105       9.017 -43.390  55.073  1.00 99.99
ATOM   1030  HD1 TYR A 105       8.599 -43.692  59.649  1.00 99.99
ATOM   1031  HD2 TYR A 105       5.808 -40.822  58.150  1.00 99.99
ATOM   1032  HE1 TYR A 105       7.997 -43.064  61.970  1.00 99.99
ATOM   1033  HE2 TYR A 105       5.237 -40.138  60.448  1.00 99.99
ATOM   1034  HH  TYR A 105       5.680 -40.407  62.630  1.00 99.99
ATOM   1035  N   PRO A 106      10.750 -41.986  58.312  1.00 45.43
ATOM   1036  CA  PRO A 106      10.503 -40.542  58.511  1.00 45.26
ATOM   1037  C   PRO A 106      10.917 -39.769  57.250  1.00 42.85
ATOM   1038  O   PRO A 106      11.623 -40.318  56.404  1.00 38.81
ATOM   1039  CB  PRO A 106      11.367 -40.190  59.721  1.00 40.79
ATOM   1040  CG  PRO A 106      12.565 -41.125  59.593  1.00 38.96
ATOM   1041  CD  PRO A 106      11.940 -42.421  59.072  1.00 39.69
ATOM   1042  N   ARG A 107      10.446 -38.529  57.130  1.00 44.03
ATOM   1043  CA  ARG A 107      10.759 -37.686  55.960  1.00 43.51
ATOM   1044  C   ARG A 107      12.261 -37.715  55.633  1.00 38.29
ATOM   1045  O   ARG A 107      13.086 -37.684  56.554  1.00 52.90
ATOM   1046  CB  ARG A 107      10.368 -36.225  56.180  1.00 42.66
ATOM   1047  CG  ARG A 107       8.856 -36.020  56.281  1.00 46.41
ATOM   1048  CD  ARG A 107       8.438 -34.718  55.588  1.00 48.08
ATOM   1049  NE  ARG A 107       9.153 -33.550  56.139  1.00 43.80
ATOM   1050  CZ  ARG A 107       8.756 -32.797  57.167  1.00 44.36
ATOM   1051  NH1 ARG A 107       7.639 -33.062  57.820  1.00 36.87
ATOM   1052  NH2 ARG A 107       9.474 -31.759  57.568  1.00 54.45
ATOM   1053  H   ARG A 107       9.936 -38.060  57.850  1.00 99.99
ATOM   1054  HE  ARG A 107      10.009 -33.320  55.681  1.00 99.99
ATOM   1055 1HH1 ARG A 107       7.330 -32.475  58.568  1.00 99.99
ATOM   1056 2HH1 ARG A 107       7.097 -33.855  57.539  1.00 99.99
ATOM   1057 1HH2 ARG A 107       9.140 -31.209  58.332  1.00 99.99
ATOM   1058 2HH2 ARG A 107      10.320 -31.517  57.099  1.00 99.99
ATOM   1059  N   PRO A 108      12.604 -37.837  54.345  1.00 43.44
ATOM   1060  CA  PRO A 108      14.007 -37.836  53.899  1.00 46.55
ATOM   1061  C   PRO A 108      14.633 -36.523  54.370  1.00 53.32
ATOM   1062  O   PRO A 108      14.002 -35.468  54.314  1.00 49.91
ATOM   1063  CB  PRO A 108      13.938 -37.819  52.376  1.00 42.34
ATOM   1064  CG  PRO A 108      12.586 -38.446  52.054  1.00 39.04
ATOM   1065  CD  PRO A 108      11.687 -37.991  53.201  1.00 39.43
ATOM   1066  N   THR A 109      15.838 -36.627  54.911  1.00 58.25
ATOM   1067  CA  THR A 109      16.570 -35.420  55.350  1.00 58.20
ATOM   1068  C   THR A 109      17.622 -34.972  54.324  1.00 55.07
ATOM   1069  O   THR A 109      18.425 -34.077  54.585  1.00 61.22
ATOM   1070  CB  THR A 109      17.219 -35.628  56.725  1.00 51.78
ATOM   1071  OG1 THR A 109      18.149 -36.713  56.671  1.00 52.58
ATOM   1072  CG2 THR A 109      16.169 -35.872  57.815  1.00 46.11
ATOM   1073  H   THR A 109      16.264 -37.496  55.162  1.00 99.99
ATOM   1074  HG1 THR A 109      18.603 -36.781  57.560  1.00 99.99
ATOM   1075  N   SER A 110      17.570 -35.581  53.142  1.00 51.00
ATOM   1076  CA  SER A 110      18.440 -35.245  52.007  1.00 50.89
ATOM   1077  C   SER A 110      17.659 -35.346  50.682  1.00 45.74
ATOM   1078  O   SER A 110      16.728 -36.152  50.590  1.00 42.20
ATOM   1079  CB  SER A 110      19.691 -36.134  52.012  1.00 45.77
ATOM   1080  OG  SER A 110      19.343 -37.519  52.012  1.00 45.96
ATOM   1081  H   SER A 110      16.951 -36.346  52.959  1.00 99.99
ATOM   1082  HG  SER A 110      20.185 -38.059  52.017  1.00 99.99
ATOM   1083  N   PRO A 111      18.010 -34.510  49.691  1.00 44.51
ATOM   1084  CA  PRO A 111      17.305 -34.401  48.396  1.00 39.67
ATOM   1085  C   PRO A 111      16.977 -35.761  47.764  1.00 45.46
ATOM   1086  O   PRO A 111      17.865 -36.521  47.385  1.00 46.20
ATOM   1087  CB  PRO A 111      18.277 -33.617  47.512  1.00 35.63
ATOM   1088  CG  PRO A 111      18.958 -32.672  48.494  1.00 42.97
ATOM   1089  CD  PRO A 111      19.126 -33.538  49.739  1.00 40.34
ATOM   1090  N   THR A 112      15.680 -36.031  47.661  1.00 41.07
ATOM   1091  CA  THR A 112      15.152 -37.294  47.107  1.00 39.85
ATOM   1092  C   THR A 112      14.527 -37.021  45.727  1.00 39.96
ATOM   1093  O   THR A 112      13.774 -36.054  45.589  1.00 32.73
ATOM   1094  CB  THR A 112      14.096 -37.866  48.072  1.00 38.25
ATOM   1095  OG1 THR A 112      14.684 -38.048  49.359  1.00 42.56
ATOM   1096  CG2 THR A 112      13.526 -39.213  47.630  1.00 36.47
ATOM   1097  H   THR A 112      14.983 -35.454  48.101  1.00 99.99
ATOM   1098  HG1 THR A 112      15.617 -37.680  49.381  1.00 99.99
ATOM   1099  N   PRO A 113      14.810 -37.861  44.721  1.00 42.47
ATOM   1100  CA  PRO A 113      14.215 -37.740  43.373  1.00 33.41
ATOM   1101  C   PRO A 113      12.680 -37.753  43.421  1.00 30.49
ATOM   1102  O   PRO A 113      12.072 -38.519  44.170  1.00 29.75
ATOM   1103  CB  PRO A 113      14.770 -38.934  42.591  1.00 31.72
ATOM   1104  CG  PRO A 113      15.189 -39.926  43.676  1.00 40.75
ATOM   1105  CD  PRO A 113      15.721 -39.020  44.782  1.00 46.30
ATOM   1106  N   VAL A 114      12.084 -36.877  42.620  1.00 28.08
ATOM   1107  CA  VAL A 114      10.623 -36.657  42.624  1.00 28.49
ATOM   1108  C   VAL A 114       9.997 -37.256  41.353  1.00 26.63
ATOM   1109  O   VAL A 114      10.411 -36.964  40.234  1.00 29.38
ATOM   1110  CB  VAL A 114      10.315 -35.144  42.720  1.00 29.32
ATOM   1111  CG1 VAL A 114       8.810 -34.849  42.756  1.00 20.87
ATOM   1112  CG2 VAL A 114      10.958 -34.502  43.953  1.00 27.84
ATOM   1113  H   VAL A 114      12.592 -36.302  41.965  1.00 99.99
ATOM   1114  N   LEU A 115       8.911 -37.987  41.567  1.00 28.70
ATOM   1115  CA  LEU A 115       8.007 -38.430  40.493  1.00 25.93
ATOM   1116  C   LEU A 115       6.690 -37.654  40.599  1.00 26.36
ATOM   1117  O   LEU A 115       6.098 -37.545  41.673  1.00 24.66
ATOM   1118  CB  LEU A 115       7.720 -39.926  40.637  1.00 24.33
ATOM   1119  CG  LEU A 115       8.799 -40.835  40.048  1.00 27.85
ATOM   1120  CD1 LEU A 115       8.678 -42.228  40.667  1.00 32.07
ATOM   1121  CD2 LEU A 115       8.615 -40.946  38.531  1.00 30.14
ATOM   1122  H   LEU A 115       8.650 -38.273  42.497  1.00 99.99
ATOM   1123  N   VAL A 116       6.281 -37.067  39.482  1.00 18.56
ATOM   1124  CA  VAL A 116       5.002 -36.333  39.415  1.00 22.75
ATOM   1125  C   VAL A 116       4.041 -37.065  38.468  1.00 22.84
ATOM   1126  O   VAL A 116       4.306 -37.199  37.273  1.00 22.85
ATOM   1127  CB  VAL A 116       5.200 -34.868  38.980  1.00 20.98
ATOM   1128  CG1 VAL A 116       3.879 -34.097  39.048  1.00 17.02
ATOM   1129  CG2 VAL A 116       6.222 -34.134  39.853  1.00 21.88
ATOM   1130  H   VAL A 116       6.882 -36.983  38.677  1.00 99.99
ATOM   1131  N   TRP A 117       2.927 -37.504  39.039  1.00 21.82
ATOM   1132  CA  TRP A 117       1.873 -38.206  38.287  1.00 22.55
ATOM   1133  C   TRP A 117       0.803 -37.244  37.750  1.00 21.27
ATOM   1134  O   TRP A 117       0.200 -36.463  38.491  1.00 20.97
ATOM   1135  CB  TRP A 117       1.251 -39.298  39.166  1.00 20.20
ATOM   1136  CG  TRP A 117       0.097 -40.023  38.461  1.00 24.63
ATOM   1137  CD1 TRP A 117      -1.192 -39.881  38.751  1.00 22.18
ATOM   1138  CD2 TRP A 117       0.191 -40.935  37.423  1.00 21.67
ATOM   1139  NE1 TRP A 117      -1.916 -40.663  37.949  1.00 19.48
ATOM   1140  CE2 TRP A 117      -1.107 -41.321  37.124  1.00 21.48
ATOM   1141  CE3 TRP A 117       1.260 -41.469  36.720  1.00 22.53
ATOM   1142  CZ2 TRP A 117      -1.333 -42.253  36.118  1.00 21.31
ATOM   1143  CZ3 TRP A 117       1.036 -42.373  35.691  1.00 20.30
ATOM   1144  CH2 TRP A 117      -0.265 -42.763  35.392  1.00 19.23
ATOM   1145  H   TRP A 117       2.734 -37.324  40.012  1.00 99.99
ATOM   1146  HD1 TRP A 117      -1.588 -39.221  39.521  1.00 99.99
ATOM   1147  HE1 TRP A 117      -2.912 -40.752  37.981  1.00 99.99
ATOM   1148  HE3 TRP A 117       2.276 -41.270  37.053  1.00 99.99
ATOM   1149  HZ2 TRP A 117      -2.316 -42.714  36.019  1.00 99.99
ATOM   1150  HZ3 TRP A 117       1.885 -42.772  35.133  1.00 99.99
ATOM   1151  HH2 TRP A 117      -0.449 -43.490  34.605  1.00 99.99
ATOM   1152  N   ILE A 118       0.530 -37.405  36.459  1.00 20.06
ATOM   1153  CA  ILE A 118      -0.587 -36.714  35.781  1.00 19.74
ATOM   1154  C   ILE A 118      -1.546 -37.795  35.255  1.00 20.69
ATOM   1155  O   ILE A 118      -1.215 -38.549  34.339  1.00 22.31
ATOM   1156  CB  ILE A 118      -0.114 -35.790  34.636  1.00 17.47
ATOM   1157  CG1 ILE A 118       0.945 -34.782  35.123  1.00 25.61
ATOM   1158  CG2 ILE A 118      -1.327 -35.057  34.033  1.00 15.42
ATOM   1159  CD  ILE A 118       1.598 -33.937  34.018  1.00 19.12
ATOM   1160  H   ILE A 118       1.111 -37.984  35.876  1.00 99.99
ATOM   1161  N   TYR A 119      -2.719 -37.890  35.876  1.00 17.61
ATOM   1162  CA  TYR A 119      -3.736 -38.871  35.440  1.00 18.62
ATOM   1163  C   TYR A 119      -4.264 -38.607  34.021  1.00 20.26
ATOM   1164  O   TYR A 119      -4.265 -37.473  33.538  1.00 18.75
ATOM   1165  CB  TYR A 119      -4.912 -38.975  36.421  1.00 18.16
ATOM   1166  CG  TYR A 119      -5.655 -37.660  36.667  1.00 21.50
ATOM   1167  CD1 TYR A 119      -6.561 -37.156  35.742  1.00 18.60
ATOM   1168  CD2 TYR A 119      -5.455 -36.999  37.866  1.00 17.24
ATOM   1169  CE1 TYR A 119      -7.263 -35.988  36.012  1.00 15.59
ATOM   1170  CE2 TYR A 119      -6.145 -35.829  38.140  1.00 19.43
ATOM   1171  CZ  TYR A 119      -7.046 -35.320  37.211  1.00 21.42
ATOM   1172  OH  TYR A 119      -7.669 -34.147  37.477  1.00 18.69
ATOM   1173  H   TYR A 119      -2.970 -37.300  36.644  1.00 99.99
ATOM   1174  HD1 TYR A 119      -6.718 -37.670  34.798  1.00 99.99
ATOM   1175  HD2 TYR A 119      -4.789 -37.427  38.614  1.00 99.99
ATOM   1176  HE1 TYR A 119      -8.022 -35.644  35.305  1.00 99.99
ATOM   1177  HE2 TYR A 119      -5.975 -35.330  39.093  1.00 99.99
ATOM   1178  HH  TYR A 119      -7.485 -33.900  38.424  1.00 99.99
ATOM   1179  N   GLY A 120      -4.722 -39.699  33.400  1.00 21.49
ATOM   1180  CA  GLY A 120      -5.460 -39.624  32.129  1.00 19.47
ATOM   1181  C   GLY A 120      -6.972 -39.597  32.381  1.00 22.29
ATOM   1182  O   GLY A 120      -7.433 -39.438  33.507  1.00 21.22
ATOM   1183  H   GLY A 120      -4.653 -40.630  33.775  1.00 99.99
ATOM   1184  N   GLY A 121      -7.690 -39.993  31.329  1.00 21.32
ATOM   1185  CA  GLY A 121      -9.165 -39.928  31.309  1.00 17.84
ATOM   1186  C   GLY A 121      -9.687 -39.006  30.199  1.00 20.78
ATOM   1187  O   GLY A 121     -10.592 -38.206  30.431  1.00 21.02
ATOM   1188  H   GLY A 121      -7.279 -40.427  30.524  1.00 99.99
ATOM   1189  N   GLY A 122      -8.948 -39.015  29.077  1.00 21.45
ATOM   1190  CA  GLY A 122      -9.280 -38.289  27.838  1.00 21.75
ATOM   1191  C   GLY A 122      -9.498 -36.776  27.975  1.00 19.32
ATOM   1192  O   GLY A 122     -10.204 -36.211  27.150  1.00 20.07
ATOM   1193  H   GLY A 122      -8.114 -39.560  28.969  1.00 99.99
ATOM   1194  N   PHE A 123      -8.906 -36.147  28.995  1.00 19.52
ATOM   1195  CA  PHE A 123      -9.121 -34.717  29.323  1.00 21.64
ATOM   1196  C   PHE A 123     -10.564 -34.367  29.728  1.00 21.47
ATOM   1197  O   PHE A 123     -10.862 -33.206  29.999  1.00 21.65
ATOM   1198  CB  PHE A 123      -8.713 -33.780  28.173  1.00 19.28
ATOM   1199  CG  PHE A 123      -7.224 -33.856  27.857  1.00 22.10
ATOM   1200  CD1 PHE A 123      -6.326 -33.319  28.764  1.00 18.30
ATOM   1201  CD2 PHE A 123      -6.779 -34.408  26.662  1.00 19.91
ATOM   1202  CE1 PHE A 123      -4.968 -33.338  28.482  1.00 24.91
ATOM   1203  CE2 PHE A 123      -5.416 -34.428  26.380  1.00 19.95
ATOM   1204  CZ  PHE A 123      -4.512 -33.895  27.293  1.00 19.79
ATOM   1205  H   PHE A 123      -8.288 -36.613  29.627  1.00 99.99
ATOM   1206  HD1 PHE A 123      -6.695 -32.888  29.693  1.00 99.99
ATOM   1207  HD2 PHE A 123      -7.504 -34.785  25.940  1.00 99.99
ATOM   1208  HE1 PHE A 123      -4.270 -32.910  29.198  1.00 99.99
ATOM   1209  HE2 PHE A 123      -5.059 -34.857  25.444  1.00 99.99
ATOM   1210  HZ  PHE A 123      -3.440 -33.940  27.091  1.00 99.99
ATOM   1211  N   TYR A 124     -11.404 -35.380  29.926  1.00 18.10
ATOM   1212  CA  TYR A 124     -12.798 -35.172  30.365  1.00 21.68
ATOM   1213  C   TYR A 124     -13.047 -35.697  31.789  1.00 22.16
ATOM   1214  O   TYR A 124     -14.102 -35.443  32.365  1.00 25.93
ATOM   1215  CB  TYR A 124     -13.803 -35.782  29.376  1.00 19.93
ATOM   1216  CG  TYR A 124     -13.869 -37.313  29.388  1.00 18.22
ATOM   1217  CD1 TYR A 124     -14.671 -37.965  30.316  1.00 21.15
ATOM   1218  CD2 TYR A 124     -13.100 -38.044  28.497  1.00 21.37
ATOM   1219  CE1 TYR A 124     -14.686 -39.353  30.372  1.00 18.91
ATOM   1220  CE2 TYR A 124     -13.119 -39.433  28.543  1.00 20.86
ATOM   1221  CZ  TYR A 124     -13.915 -40.084  29.478  1.00 20.72
ATOM   1222  OH  TYR A 124     -13.967 -41.441  29.505  1.00 25.00
ATOM   1223  H   TYR A 124     -11.134 -36.335  29.794  1.00 99.99
ATOM   1224  HD1 TYR A 124     -15.260 -37.382  31.024  1.00 99.99
ATOM   1225  HD2 TYR A 124     -12.494 -37.520  27.758  1.00 99.99
ATOM   1226  HE1 TYR A 124     -15.191 -39.853  31.200  1.00 99.99
ATOM   1227  HE2 TYR A 124     -12.471 -39.993  27.870  1.00 99.99
ATOM   1228  HH  TYR A 124     -13.359 -41.810  28.807  1.00 99.99
ATOM   1229  N   SER A 125     -12.124 -36.524  32.275  1.00 19.62
ATOM   1230  CA  SER A 125     -12.257 -37.187  33.585  1.00 21.00
ATOM   1231  C   SER A 125     -10.897 -37.493  34.225  1.00 19.97
ATOM   1232  O   SER A 125      -9.849 -37.313  33.601  1.00 22.76
ATOM   1233  CB  SER A 125     -13.042 -38.493  33.400  1.00 20.59
ATOM   1234  OG  SER A 125     -12.304 -39.400  32.572  1.00 19.56
ATOM   1235  H   SER A 125     -11.332 -36.818  31.739  1.00 99.99
ATOM   1236  HG  SER A 125     -11.437 -38.975  32.305  1.00 99.99
ATOM   1237  N   GLY A 126     -10.994 -38.070  35.425  1.00 18.24
ATOM   1238  CA  GLY A 126      -9.827 -38.531  36.191  1.00 19.93
ATOM   1239  C   GLY A 126      -9.742 -37.762  37.510  1.00 20.03
ATOM   1240  O   GLY A 126     -10.435 -36.771  37.731  1.00 21.13
ATOM   1241  H   GLY A 126     -11.875 -38.156  35.920  1.00 99.99
ATOM   1242  N   ALA A 127      -8.938 -38.307  38.409  1.00 21.21
ATOM   1243  CA  ALA A 127      -8.700 -37.717  39.737  1.00 24.49
ATOM   1244  C   ALA A 127      -7.437 -38.342  40.323  1.00 24.63
ATOM   1245  O   ALA A 127      -7.118 -39.497  40.039  1.00 23.57
ATOM   1246  CB  ALA A 127      -9.874 -38.015  40.675  1.00 20.04
ATOM   1247  H   ALA A 127      -8.430 -39.148  38.228  1.00 99.99
ATOM   1248  N   SER A 128      -6.736 -37.559  41.130  1.00 23.24
ATOM   1249  CA  SER A 128      -5.533 -38.037  41.838  1.00 20.64
ATOM   1250  C   SER A 128      -5.875 -38.990  42.995  1.00 24.81
ATOM   1251  O   SER A 128      -5.022 -39.759  43.431  1.00 21.61
ATOM   1252  CB  SER A 128      -4.693 -36.864  42.349  1.00 25.61
ATOM   1253  OG  SER A 128      -5.409 -36.109  43.333  1.00 28.47
ATOM   1254  H   SER A 128      -7.025 -36.624  41.379  1.00 99.99
ATOM   1255  HG  SER A 128      -4.903 -35.260  43.513  1.00 99.99
ATOM   1256  N   SER A 129      -7.136 -38.963  43.425  1.00 20.56
ATOM   1257  CA  SER A 129      -7.643 -39.770  44.550  1.00 23.61
ATOM   1258  C   SER A 129      -8.012 -41.221  44.218  1.00 26.44
ATOM   1259  O   SER A 129      -8.321 -41.997  45.123  1.00 24.53
ATOM   1260  CB  SER A 129      -8.853 -39.080  45.180  1.00 21.54
ATOM   1261  OG  SER A 129      -9.823 -38.739  44.188  1.00 22.74
ATOM   1262  H   SER A 129      -7.840 -38.387  43.007  1.00 99.99
ATOM   1263  HG  SER A 129     -10.653 -38.462  44.682  1.00 99.99
ATOM   1264  N   LEU A 130      -7.918 -41.601  42.943  1.00 24.76
ATOM   1265  CA  LEU A 130      -8.282 -42.966  42.520  1.00 24.77
ATOM   1266  C   LEU A 130      -7.363 -43.996  43.186  1.00 25.28
ATOM   1267  O   LEU A 130      -6.153 -43.797  43.288  1.00 25.31
ATOM   1268  CB  LEU A 130      -8.261 -43.122  40.990  1.00 22.42
ATOM   1269  CG  LEU A 130      -9.242 -42.211  40.229  1.00 28.16
ATOM   1270  CD1 LEU A 130      -9.303 -42.639  38.761  1.00 19.46
ATOM   1271  CD2 LEU A 130     -10.655 -42.197  40.826  1.00 24.15
ATOM   1272  H   LEU A 130      -7.480 -41.033  42.249  1.00 99.99
ATOM   1273  N   ASP A 131      -7.956 -45.132  43.546  1.00 20.78
ATOM   1274  CA  ASP A 131      -7.234 -46.236  44.218  1.00 24.01
ATOM   1275  C   ASP A 131      -6.000 -46.715  43.445  1.00 25.55
ATOM   1276  O   ASP A 131      -4.932 -46.912  44.019  1.00 26.37
ATOM   1277  CB  ASP A 131      -8.162 -47.437  44.411  1.00 22.32
ATOM   1278  CG  ASP A 131      -9.078 -47.333  45.632  1.00 32.16
ATOM   1279  OD1 ASP A 131      -9.254 -46.208  46.151  1.00 27.06
ATOM   1280  OD2 ASP A 131      -9.654 -48.390  45.959  1.00 37.49
ATOM   1281  H   ASP A 131      -8.939 -45.264  43.419  1.00 99.99
ATOM   1282  N   VAL A 132      -6.161 -46.790  42.127  1.00 23.20
ATOM   1283  CA  VAL A 132      -5.088 -47.236  41.221  1.00 23.96
ATOM   1284  C   VAL A 132      -3.867 -46.289  41.176  1.00 22.91
ATOM   1285  O   VAL A 132      -2.797 -46.700  40.731  1.00 23.80
ATOM   1286  CB  VAL A 132      -5.703 -47.572  39.849  1.00 27.08
ATOM   1287  CG1 VAL A 132      -6.175 -46.346  39.060  1.00 26.96
ATOM   1288  CG2 VAL A 132      -4.773 -48.453  39.017  1.00 30.55
ATOM   1289  H   VAL A 132      -7.029 -46.570  41.683  1.00 99.99
ATOM   1290  N   TYR A 133      -4.032 -45.057  41.662  1.00 21.79
ATOM   1291  CA  TYR A 133      -2.940 -44.061  41.689  1.00 24.06
ATOM   1292  C   TYR A 133      -2.337 -43.842  43.085  1.00 26.48
ATOM   1293  O   TYR A 133      -1.603 -42.878  43.304  1.00 22.34
ATOM   1294  CB  TYR A 133      -3.439 -42.706  41.169  1.00 16.41
ATOM   1295  CG  TYR A 133      -4.078 -42.727  39.780  1.00 25.76
ATOM   1296  CD1 TYR A 133      -3.738 -43.683  38.831  1.00 18.04
ATOM   1297  CD2 TYR A 133      -5.052 -41.785  39.499  1.00 19.49
ATOM   1298  CE1 TYR A 133      -4.385 -43.699  37.604  1.00 22.10
ATOM   1299  CE2 TYR A 133      -5.705 -41.800  38.272  1.00 19.55
ATOM   1300  CZ  TYR A 133      -5.360 -42.753  37.324  1.00 24.09
ATOM   1301  OH  TYR A 133      -5.925 -42.735  36.089  1.00 17.97
ATOM   1302  H   TYR A 133      -4.896 -44.736  42.059  1.00 99.99
ATOM   1303  HD1 TYR A 133      -2.992 -44.442  39.064  1.00 99.99
ATOM   1304  HD2 TYR A 133      -5.297 -41.033  40.249  1.00 99.99
ATOM   1305  HE1 TYR A 133      -4.188 -44.514  36.910  1.00 99.99
ATOM   1306  HE2 TYR A 133      -6.551 -41.130  38.117  1.00 99.99
ATOM   1307  HH  TYR A 133      -6.638 -42.034  36.064  1.00 99.99
ATOM   1308  N   ASP A 134      -2.601 -44.766  44.011  1.00 23.28
ATOM   1309  CA  ASP A 134      -2.058 -44.676  45.377  1.00 23.73
ATOM   1310  C   ASP A 134      -0.518 -44.703  45.341  1.00 23.54
ATOM   1311  O   ASP A 134       0.081 -45.742  45.068  1.00 21.34
ATOM   1312  CB  ASP A 134      -2.601 -45.838  46.215  1.00 25.23
ATOM   1313  CG  ASP A 134      -2.298 -45.704  47.711  1.00 33.25
ATOM   1314  OD1 ASP A 134      -1.465 -44.846  48.094  1.00 30.91
ATOM   1315  OD2 ASP A 134      -2.879 -46.512  48.457  1.00 35.15
ATOM   1316  H   ASP A 134      -3.195 -45.552  43.832  1.00 99.99
ATOM   1317  N   GLY A 135       0.072 -43.599  45.816  1.00 22.67
ATOM   1318  CA  GLY A 135       1.533 -43.398  45.775  1.00 26.18
ATOM   1319  C   GLY A 135       2.324 -44.158  46.853  1.00 31.25
ATOM   1320  O   GLY A 135       3.542 -44.290  46.736  1.00 29.18
ATOM   1321  H   GLY A 135      -0.417 -42.843  46.269  1.00 99.99
ATOM   1322  N   ARG A 136       1.636 -44.703  47.859  1.00 26.26
ATOM   1323  CA  ARG A 136       2.319 -45.276  49.039  1.00 28.24
ATOM   1324  C   ARG A 136       3.355 -46.382  48.746  1.00 28.73
ATOM   1325  O   ARG A 136       4.408 -46.417  49.380  1.00 29.29
ATOM   1326  CB  ARG A 136       1.314 -45.748  50.097  1.00 27.22
ATOM   1327  CG  ARG A 136       0.713 -47.130  49.805  1.00 27.24
ATOM   1328  CD  ARG A 136      -0.199 -47.591  50.928  1.00 29.02
ATOM   1329  NE  ARG A 136      -1.382 -46.724  50.903  1.00 24.65
ATOM   1330  CZ  ARG A 136      -2.258 -46.575  51.886  1.00 33.82
ATOM   1331  NH1 ARG A 136      -2.081 -47.187  53.045  1.00 25.93
ATOM   1332  NH2 ARG A 136      -3.331 -45.823  51.701  1.00 25.70
ATOM   1333  H   ARG A 136       0.637 -44.655  47.916  1.00 99.99
ATOM   1334  HE  ARG A 136      -1.516 -46.208  50.061  1.00 99.99
ATOM   1335 1HH1 ARG A 136      -2.733 -47.091  53.789  1.00 99.99
ATOM   1336 2HH1 ARG A 136      -1.249 -47.741  53.161  1.00 99.99
ATOM   1337 1HH2 ARG A 136      -3.988 -45.721  52.442  1.00 99.99
ATOM   1338 2HH2 ARG A 136      -3.483 -45.378  50.821  1.00 99.99
ATOM   1339  N   PHE A 137       3.054 -47.262  47.786  1.00 25.48
ATOM   1340  CA  PHE A 137       3.921 -48.424  47.493  1.00 22.79
ATOM   1341  C   PHE A 137       5.220 -48.059  46.764  1.00 30.12
ATOM   1342  O   PHE A 137       6.281 -48.565  47.123  1.00 26.81
ATOM   1343  CB  PHE A 137       3.185 -49.506  46.697  1.00 24.61
ATOM   1344  CG  PHE A 137       1.878 -49.933  47.364  1.00 28.63
ATOM   1345  CD1 PHE A 137       0.683 -49.450  46.850  1.00 22.95
ATOM   1346  CD2 PHE A 137       1.880 -50.747  48.489  1.00 29.02
ATOM   1347  CE1 PHE A 137      -0.519 -49.790  47.457  1.00 29.01
ATOM   1348  CE2 PHE A 137       0.677 -51.081  49.101  1.00 27.77
ATOM   1349  CZ  PHE A 137      -0.522 -50.602  48.585  1.00 23.62
ATOM   1350  H   PHE A 137       2.175 -47.257  47.309  1.00 99.99
ATOM   1351  HD1 PHE A 137       0.701 -48.802  45.973  1.00 99.99
ATOM   1352  HD2 PHE A 137       2.828 -51.099  48.898  1.00 99.99
ATOM   1353  HE1 PHE A 137      -1.456 -49.423  47.038  1.00 99.99
ATOM   1354  HE2 PHE A 137       0.675 -51.686  50.007  1.00 99.99
ATOM   1355  HZ  PHE A 137      -1.457 -50.807  49.110  1.00 99.99
ATOM   1356  N   LEU A 138       5.131 -47.097  45.845  1.00 29.14
ATOM   1357  CA  LEU A 138       6.297 -46.609  45.080  1.00 27.70
ATOM   1358  C   LEU A 138       7.280 -45.852  45.977  1.00 24.34
ATOM   1359  O   LEU A 138       8.485 -46.090  45.948  1.00 23.16
ATOM   1360  CB  LEU A 138       5.843 -45.655  43.973  1.00 22.29
ATOM   1361  CG  LEU A 138       5.896 -46.260  42.568  1.00 28.58
ATOM   1362  CD1 LEU A 138       5.152 -45.328  41.611  1.00 30.97
ATOM   1363  CD2 LEU A 138       7.343 -46.423  42.086  1.00 26.56
ATOM   1364  H   LEU A 138       4.293 -46.570  45.711  1.00 99.99
ATOM   1365  N   VAL A 139       6.705 -45.061  46.877  1.00 21.58
ATOM   1366  CA  VAL A 139       7.491 -44.242  47.811  1.00 25.63
ATOM   1367  C   VAL A 139       8.239 -45.149  48.797  1.00 28.74
ATOM   1368  O   VAL A 139       9.449 -45.012  48.948  1.00 29.24
ATOM   1369  CB  VAL A 139       6.558 -43.235  48.493  1.00 32.22
ATOM   1370  CG1 VAL A 139       7.252 -42.508  49.635  1.00 28.29
ATOM   1371  CG2 VAL A 139       6.133 -42.172  47.484  1.00 27.28
ATOM   1372  H   VAL A 139       5.715 -45.028  47.019  1.00 99.99
ATOM   1373  N   GLN A 140       7.524 -46.112  49.376  1.00 31.83
ATOM   1374  CA  GLN A 140       8.145 -47.070  50.306  1.00 29.83
ATOM   1375  C   GLN A 140       9.233 -47.910  49.614  1.00 29.82
ATOM   1376  O   GLN A 140      10.391 -47.865  50.023  1.00 32.02
ATOM   1377  CB  GLN A 140       7.067 -47.959  50.938  1.00 30.02
ATOM   1378  CG  GLN A 140       7.573 -48.683  52.194  1.00 29.43
ATOM   1379  CD  GLN A 140       8.535 -49.837  51.890  1.00 33.84
ATOM   1380  OE1 GLN A 140       8.308 -50.669  51.024  1.00 33.49
ATOM   1381  NE2 GLN A 140       9.582 -49.938  52.675  1.00 30.37
ATOM   1382  H   GLN A 140       6.525 -46.157  49.312  1.00 99.99
ATOM   1383 1HE2 GLN A 140      10.210 -50.696  52.522  1.00 99.99
ATOM   1384 2HE2 GLN A 140       9.717 -49.308  53.434  1.00 99.99
ATOM   1385  N   ALA A 141       8.873 -48.546  48.501  1.00 29.27
ATOM   1386  CA  ALA A 141       9.764 -49.507  47.824  1.00 30.81
ATOM   1387  C   ALA A 141      10.987 -48.892  47.133  1.00 30.50
ATOM   1388  O   ALA A 141      12.052 -49.503  47.079  1.00 30.33
ATOM   1389  CB  ALA A 141       8.970 -50.329  46.810  1.00 29.65
ATOM   1390  H   ALA A 141       7.963 -48.446  48.088  1.00 99.99
ATOM   1391  N   GLU A 142      10.819 -47.681  46.617  1.00 26.21
ATOM   1392  CA  GLU A 142      11.844 -47.064  45.761  1.00 25.36
ATOM   1393  C   GLU A 142      12.437 -45.777  46.336  1.00 28.97
ATOM   1394  O   GLU A 142      13.339 -45.197  45.741  1.00 24.98
ATOM   1395  CB  GLU A 142      11.285 -46.858  44.351  1.00 25.20
ATOM   1396  CG  GLU A 142      11.098 -48.195  43.620  1.00 27.04
ATOM   1397  CD  GLU A 142      12.389 -49.016  43.504  1.00 31.40
ATOM   1398  OE1 GLU A 142      13.474 -48.417  43.333  1.00 32.05
ATOM   1399  OE2 GLU A 142      12.251 -50.257  43.524  1.00 32.37
ATOM   1400  H   GLU A 142      10.079 -47.067  46.898  1.00 99.99
ATOM   1401  N   ARG A 143      11.885 -45.341  47.468  1.00 31.35
ATOM   1402  CA  ARG A 143      12.366 -44.178  48.234  1.00 31.83
ATOM   1403  C   ARG A 143      12.480 -42.906  47.384  1.00 29.37
ATOM   1404  O   ARG A 143      13.532 -42.284  47.252  1.00 35.35
ATOM   1405  CB  ARG A 143      13.661 -44.517  48.978  1.00 28.58
ATOM   1406  CG  ARG A 143      13.407 -45.577  50.050  1.00 35.03
ATOM   1407  CD  ARG A 143      14.612 -45.714  50.983  1.00 38.75
ATOM   1408  NE  ARG A 143      14.751 -44.513  51.833  1.00 46.42
ATOM   1409  CZ  ARG A 143      14.061 -44.247  52.948  1.00 45.47
ATOM   1410  NH1 ARG A 143      13.138 -45.085  53.404  1.00 32.13
ATOM   1411  NH2 ARG A 143      14.289 -43.134  53.632  1.00 46.82
ATOM   1412  H   ARG A 143      11.103 -45.790  47.900  1.00 99.99
ATOM   1413  HE  ARG A 143      15.406 -43.838  51.499  1.00 99.99
ATOM   1414 1HH1 ARG A 143      12.632 -44.889  54.240  1.00 99.99
ATOM   1415 2HH1 ARG A 143      12.955 -45.912  52.874  1.00 99.99
ATOM   1416 1HH2 ARG A 143      13.771 -42.952  54.465  1.00 99.99
ATOM   1417 2HH2 ARG A 143      14.963 -42.473  53.309  1.00 99.99
ATOM   1418  N   THR A 144      11.370 -42.621  46.722  1.00 32.41
ATOM   1419  CA  THR A 144      11.173 -41.384  45.950  1.00 30.30
ATOM   1420  C   THR A 144      10.153 -40.521  46.697  1.00 27.99
ATOM   1421  O   THR A 144       9.490 -40.964  47.636  1.00 27.84
ATOM   1422  CB  THR A 144      10.593 -41.703  44.566  1.00 35.21
ATOM   1423  OG1 THR A 144       9.421 -42.516  44.715  1.00 38.23
ATOM   1424  CG2 THR A 144      11.627 -42.351  43.640  1.00 33.98
ATOM   1425  H   THR A 144      10.571 -43.221  46.709  1.00 99.99
ATOM   1426  HG1 THR A 144       9.040 -42.702  43.812  1.00 99.99
ATOM   1427  N   VAL A 145      10.093 -39.261  46.297  1.00 23.22
ATOM   1428  CA  VAL A 145       8.920 -38.427  46.612  1.00 29.04
ATOM   1429  C   VAL A 145       7.972 -38.498  45.402  1.00 32.40
ATOM   1430  O   VAL A 145       8.394 -38.371  44.253  1.00 26.72
ATOM   1431  CB  VAL A 145       9.366 -36.996  46.961  1.00 27.45
ATOM   1432  CG1 VAL A 145       8.183 -36.037  47.138  1.00 28.13
ATOM   1433  CG2 VAL A 145      10.167 -37.000  48.267  1.00 31.38
ATOM   1434  H   VAL A 145      10.851 -38.810  45.819  1.00 99.99
ATOM   1435  N   LEU A 146       6.690 -38.690  45.694  1.00 26.51
ATOM   1436  CA  LEU A 146       5.643 -38.778  44.659  1.00 26.15
ATOM   1437  C   LEU A 146       4.654 -37.631  44.878  1.00 26.71
ATOM   1438  O   LEU A 146       4.122 -37.456  45.974  1.00 29.11
ATOM   1439  CB  LEU A 146       4.945 -40.145  44.775  1.00 26.19
ATOM   1440  CG  LEU A 146       3.995 -40.630  43.661  1.00 32.46
ATOM   1441  CD1 LEU A 146       2.658 -39.891  43.602  1.00 31.30
ATOM   1442  CD2 LEU A 146       4.667 -40.586  42.293  1.00 28.97
ATOM   1443  H   LEU A 146       6.369 -38.714  46.645  1.00 99.99
ATOM   1444  N   VAL A 147       4.417 -36.892  43.804  1.00 25.66
ATOM   1445  CA  VAL A 147       3.431 -35.796  43.794  1.00 24.44
ATOM   1446  C   VAL A 147       2.408 -36.098  42.692  1.00 23.48
ATOM   1447  O   VAL A 147       2.759 -36.570  41.613  1.00 22.06
ATOM   1448  CB  VAL A 147       4.106 -34.434  43.526  1.00 23.14
ATOM   1449  CG1 VAL A 147       3.097 -33.280  43.584  1.00 18.11
ATOM   1450  CG2 VAL A 147       5.237 -34.142  44.517  1.00 22.93
ATOM   1451  H   VAL A 147       4.910 -37.037  42.937  1.00 99.99
ATOM   1452  N   SER A 148       1.139 -35.920  43.024  1.00 22.93
ATOM   1453  CA  SER A 148       0.072 -35.920  42.006  1.00 25.29
ATOM   1454  C   SER A 148      -0.874 -34.741  42.243  1.00 24.52
ATOM   1455  O   SER A 148      -1.147 -34.388  43.389  1.00 21.58
ATOM   1456  CB  SER A 148      -0.698 -37.244  42.028  1.00 19.94
ATOM   1457  OG  SER A 148      -1.424 -37.412  43.253  1.00 22.02
ATOM   1458  H   SER A 148       0.843 -35.827  43.978  1.00 99.99
ATOM   1459  HG  SER A 148      -1.839 -38.325  43.234  1.00 99.99
ATOM   1460  N   MET A 149      -1.421 -34.198  41.163  1.00 18.38
ATOM   1461  CA  MET A 149      -2.355 -33.061  41.271  1.00 23.28
ATOM   1462  C   MET A 149      -3.684 -33.388  40.585  1.00 25.41
ATOM   1463  O   MET A 149      -3.749 -34.240  39.696  1.00 20.70
ATOM   1464  CB  MET A 149      -1.753 -31.767  40.689  1.00 20.59
ATOM   1465  CG  MET A 149      -1.866 -31.579  39.166  1.00 19.86
ATOM   1466  SD  MET A 149      -1.052 -32.878  38.168  1.00 23.30
ATOM   1467  CE  MET A 149       0.644 -32.435  38.465  1.00 17.15
ATOM   1468  H   MET A 149      -1.353 -34.617  40.257  1.00 99.99
ATOM   1469  N   ASN A 150      -4.731 -32.726  41.052  1.00 20.00
ATOM   1470  CA  ASN A 150      -5.957 -32.586  40.248  1.00 23.24
ATOM   1471  C   ASN A 150      -5.843 -31.373  39.320  1.00 24.90
ATOM   1472  O   ASN A 150      -5.277 -30.344  39.686  1.00 26.11
ATOM   1473  CB  ASN A 150      -7.181 -32.437  41.152  1.00 20.18
ATOM   1474  CG  ASN A 150      -7.690 -33.780  41.681  1.00 28.81
ATOM   1475  OD1 ASN A 150      -7.128 -34.841  41.463  1.00 25.52
ATOM   1476  ND2 ASN A 150      -8.875 -33.766  42.244  1.00 27.97
ATOM   1477  H   ASN A 150      -4.733 -32.280  41.954  1.00 99.99
ATOM   1478 1HD2 ASN A 150      -9.234 -34.619  42.615  1.00 99.99
ATOM   1479 2HD2 ASN A 150      -9.351 -32.906  42.423  1.00 99.99
ATOM   1480  N   TYR A 151      -6.348 -31.540  38.105  1.00 20.20
ATOM   1481  CA  TYR A 151      -6.430 -30.440  37.134  1.00 19.93
ATOM   1482  C   TYR A 151      -7.819 -30.473  36.493  1.00 19.16
ATOM   1483  O   TYR A 151      -8.448 -31.526  36.399  1.00 20.88
ATOM   1484  CB  TYR A 151      -5.311 -30.548  36.088  1.00 20.27
ATOM   1485  CG  TYR A 151      -5.380 -31.814  35.232  1.00 17.59
ATOM   1486  CD1 TYR A 151      -4.738 -32.972  35.648  1.00 16.30
ATOM   1487  CD2 TYR A 151      -6.104 -31.798  34.050  1.00 19.29
ATOM   1488  CE1 TYR A 151      -4.824 -34.125  34.876  1.00 18.96
ATOM   1489  CE2 TYR A 151      -6.192 -32.948  33.277  1.00 18.48
ATOM   1490  CZ  TYR A 151      -5.545 -34.108  33.688  1.00 20.22
ATOM   1491  OH  TYR A 151      -5.605 -35.210  32.895  1.00 18.68
ATOM   1492  H   TYR A 151      -6.806 -32.376  37.789  1.00 99.99
ATOM   1493  HD1 TYR A 151      -4.184 -32.971  36.587  1.00 99.99
ATOM   1494  HD2 TYR A 151      -6.629 -30.891  33.752  1.00 99.99
ATOM   1495  HE1 TYR A 151      -4.413 -35.057  35.267  1.00 99.99
ATOM   1496  HE2 TYR A 151      -6.847 -32.959  32.405  1.00 99.99
ATOM   1497  HH  TYR A 151      -5.087 -35.971  33.317  1.00 99.99
ATOM   1498  N   ARG A 152      -8.317 -29.297  36.143  1.00 19.03
ATOM   1499  CA  ARG A 152      -9.644 -29.178  35.514  1.00 21.54
ATOM   1500  C   ARG A 152      -9.739 -29.946  34.190  1.00 24.15
ATOM   1501  O   ARG A 152      -8.843 -29.912  33.349  1.00 22.83
ATOM   1502  CB  ARG A 152      -9.982 -27.710  35.285  1.00 23.82
ATOM   1503  CG  ARG A 152     -10.373 -27.013  36.585  1.00 19.56
ATOM   1504  CD  ARG A 152     -10.564 -25.521  36.331  1.00 22.58
ATOM   1505  NE  ARG A 152      -9.259 -24.852  36.183  1.00 22.21
ATOM   1506  CZ  ARG A 152      -9.082 -23.564  35.895  1.00 23.75
ATOM   1507  NH1 ARG A 152     -10.119 -22.769  35.689  1.00 24.78
ATOM   1508  NH2 ARG A 152      -7.869 -23.036  35.827  1.00 20.31
ATOM   1509  H   ARG A 152      -7.822 -28.436  36.275  1.00 99.99
ATOM   1510  HE  ARG A 152      -8.454 -25.429  36.312  1.00 99.99
ATOM   1511 1HH1 ARG A 152      -9.970 -21.802  35.475  1.00 99.99
ATOM   1512 2HH1 ARG A 152     -11.035 -23.158  35.740  1.00 99.99
ATOM   1513 1HH2 ARG A 152      -7.784 -22.064  35.605  1.00 99.99
ATOM   1514 2HH2 ARG A 152      -7.053 -23.592  35.995  1.00 99.99
ATOM   1515  N   VAL A 153     -10.845 -30.666  34.077  1.00 22.48
ATOM   1516  CA  VAL A 153     -11.166 -31.480  32.889  1.00 20.45
ATOM   1517  C   VAL A 153     -12.476 -31.012  32.236  1.00 24.96
ATOM   1518  O   VAL A 153     -13.148 -30.104  32.736  1.00 21.71
ATOM   1519  CB  VAL A 153     -11.204 -32.983  33.232  1.00 25.37
ATOM   1520  CG1 VAL A 153      -9.807 -33.508  33.576  1.00 19.61
ATOM   1521  CG2 VAL A 153     -12.193 -33.310  34.358  1.00 17.61
ATOM   1522  H   VAL A 153     -11.507 -30.746  34.820  1.00 99.99
ATOM   1523  N   GLY A 154     -12.760 -31.591  31.064  1.00 22.57
ATOM   1524  CA  GLY A 154     -13.945 -31.242  30.255  1.00 20.33
ATOM   1525  C   GLY A 154     -13.940 -29.743  29.921  1.00 25.35
ATOM   1526  O   GLY A 154     -12.895 -29.089  29.937  1.00 24.22
ATOM   1527  H   GLY A 154     -12.145 -32.272  30.625  1.00 99.99
ATOM   1528  N   ALA A 155     -15.143 -29.177  29.853  1.00 23.33
ATOM   1529  CA  ALA A 155     -15.320 -27.742  29.546  1.00 25.46
ATOM   1530  C   ALA A 155     -14.615 -26.813  30.551  1.00 27.25
ATOM   1531  O   ALA A 155     -13.952 -25.861  30.146  1.00 25.72
ATOM   1532  CB  ALA A 155     -16.808 -27.395  29.479  1.00 26.57
ATOM   1533  H   ALA A 155     -15.985 -29.683  30.034  1.00 99.99
ATOM   1534  N   PHE A 156     -14.554 -27.248  31.808  1.00 25.39
ATOM   1535  CA  PHE A 156     -13.947 -26.457  32.898  1.00 23.14
ATOM   1536  C   PHE A 156     -12.437 -26.246  32.713  1.00 24.00
ATOM   1537  O   PHE A 156     -11.919 -25.191  33.069  1.00 27.09
ATOM   1538  CB  PHE A 156     -14.204 -27.117  34.254  1.00 21.78
ATOM   1539  CG  PHE A 156     -15.694 -27.392  34.453  1.00 24.35
ATOM   1540  CD1 PHE A 156     -16.171 -28.669  34.200  1.00 22.82
ATOM   1541  CD2 PHE A 156     -16.554 -26.363  34.810  1.00 20.78
ATOM   1542  CE1 PHE A 156     -17.529 -28.925  34.320  1.00 23.46
ATOM   1543  CE2 PHE A 156     -17.914 -26.621  34.939  1.00 24.75
ATOM   1544  CZ  PHE A 156     -18.390 -27.903  34.682  1.00 24.97
ATOM   1545  H   PHE A 156     -14.861 -28.162  32.077  1.00 99.99
ATOM   1546  HD1 PHE A 156     -15.483 -29.463  33.908  1.00 99.99
ATOM   1547  HD2 PHE A 156     -16.172 -25.347  34.917  1.00 99.99
ATOM   1548  HE1 PHE A 156     -17.904 -29.940  34.203  1.00 99.99
ATOM   1549  HE2 PHE A 156     -18.582 -25.848  35.322  1.00 99.99
ATOM   1550  HZ  PHE A 156     -19.451 -28.114  34.759  1.00 99.99
ATOM   1551  N   GLY A 157     -11.777 -27.258  32.132  1.00 22.51
ATOM   1552  CA  GLY A 157     -10.334 -27.192  31.842  1.00 20.74
ATOM   1553  C   GLY A 157      -9.966 -26.772  30.415  1.00 24.31
ATOM   1554  O   GLY A 157      -8.856 -26.280  30.194  1.00 27.21
ATOM   1555  H   GLY A 157     -12.193 -28.156  31.930  1.00 99.99
ATOM   1556  N   PHE A 158     -10.857 -27.046  29.463  1.00 23.08
ATOM   1557  CA  PHE A 158     -10.494 -26.960  28.036  1.00 23.82
ATOM   1558  C   PHE A 158     -11.507 -26.351  27.056  1.00 26.67
ATOM   1559  O   PHE A 158     -11.236 -26.330  25.854  1.00 25.88
ATOM   1560  CB  PHE A 158     -10.076 -28.350  27.546  1.00 24.72
ATOM   1561  CG  PHE A 158      -8.883 -28.904  28.324  1.00 23.29
ATOM   1562  CD1 PHE A 158      -9.101 -29.801  29.361  1.00 23.35
ATOM   1563  CD2 PHE A 158      -7.607 -28.429  28.062  1.00 25.46
ATOM   1564  CE1 PHE A 158      -8.033 -30.235  30.135  1.00 19.80
ATOM   1565  CE2 PHE A 158      -6.537 -28.859  28.839  1.00 27.06
ATOM   1566  CZ  PHE A 158      -6.750 -29.762  29.874  1.00 21.72
ATOM   1567  H   PHE A 158     -11.767 -27.416  29.663  1.00 99.99
ATOM   1568  HD1 PHE A 158     -10.117 -30.129  29.585  1.00 99.99
ATOM   1569  HD2 PHE A 158      -7.462 -27.696  27.268  1.00 99.99
ATOM   1570  HE1 PHE A 158      -8.209 -30.954  30.937  1.00 99.99
ATOM   1571  HE2 PHE A 158      -5.534 -28.490  28.628  1.00 99.99
ATOM   1572  HZ  PHE A 158      -5.915 -30.077  30.502  1.00 99.99
ATOM   1573  N   LEU A 159     -12.596 -25.764  27.555  1.00 27.43
ATOM   1574  CA  LEU A 159     -13.501 -25.003  26.671  1.00 24.70
ATOM   1575  C   LEU A 159     -12.727 -23.761  26.211  1.00 30.82
ATOM   1576  O   LEU A 159     -12.099 -23.068  27.013  1.00 32.86
ATOM   1577  CB  LEU A 159     -14.808 -24.622  27.381  1.00 24.52
ATOM   1578  CG  LEU A 159     -15.777 -23.846  26.479  1.00 30.30
ATOM   1579  CD1 LEU A 159     -17.211 -24.309  26.721  1.00 24.74
ATOM   1580  CD2 LEU A 159     -15.691 -22.343  26.761  1.00 27.05
ATOM   1581  H   LEU A 159     -12.755 -25.632  28.536  1.00 99.99
ATOM   1582  N   ALA A 160     -12.736 -23.551  24.903  1.00 30.16
ATOM   1583  CA  ALA A 160     -11.930 -22.482  24.300  1.00 32.03
ATOM   1584  C   ALA A 160     -12.736 -21.697  23.270  1.00 35.94
ATOM   1585  O   ALA A 160     -13.393 -22.271  22.404  1.00 26.91
ATOM   1586  CB  ALA A 160     -10.687 -23.078  23.633  1.00 23.68
ATOM   1587  H   ALA A 160     -13.387 -23.996  24.287  1.00 99.99
ATOM   1588  N   LEU A 161     -12.718 -20.386  23.461  1.00 29.61
ATOM   1589  CA  LEU A 161     -13.090 -19.433  22.404  1.00 33.91
ATOM   1590  C   LEU A 161     -11.795 -18.707  22.013  1.00 37.16
ATOM   1591  O   LEU A 161     -11.416 -17.725  22.654  1.00 40.25
ATOM   1592  CB  LEU A 161     -14.168 -18.458  22.886  1.00 30.90
ATOM   1593  CG  LEU A 161     -15.520 -19.145  23.081  1.00 36.25
ATOM   1594  CD1 LEU A 161     -16.408 -18.239  23.926  1.00 38.39
ATOM   1595  CD2 LEU A 161     -16.205 -19.411  21.737  1.00 25.71
ATOM   1596  H   LEU A 161     -12.414 -19.976  24.328  1.00 99.99
ATOM   1597  N   PRO A 162     -11.049 -19.277  21.057  1.00 39.19
ATOM   1598  CA  PRO A 162      -9.682 -18.830  20.716  1.00 42.68
ATOM   1599  C   PRO A 162      -9.648 -17.330  20.410  1.00 41.58
ATOM   1600  O   PRO A 162     -10.512 -16.820  19.698  1.00 40.96
ATOM   1601  CB  PRO A 162      -9.320 -19.625  19.464  1.00 38.81
ATOM   1602  CG  PRO A 162     -10.126 -20.911  19.628  1.00 38.57
ATOM   1603  CD  PRO A 162     -11.448 -20.417  20.207  1.00 31.70
ATOM   1604  N   GLY A 163      -8.724 -16.648  21.095  1.00 42.18
ATOM   1605  CA  GLY A 163      -8.584 -15.185  20.969  1.00 40.57
ATOM   1606  C   GLY A 163      -9.236 -14.436  22.141  1.00 44.92
ATOM   1607  O   GLY A 163      -8.779 -13.357  22.512  1.00 42.80
ATOM   1608  H   GLY A 163      -8.089 -17.055  21.763  1.00 99.99
ATOM   1609  N   SER A 164     -10.280 -15.028  22.726  1.00 42.86
ATOM   1610  CA  SER A 164     -11.008 -14.399  23.844  1.00 41.59
ATOM   1611  C   SER A 164     -10.153 -14.437  25.116  1.00 42.81
ATOM   1612  O   SER A 164      -9.377 -15.364  25.349  1.00 45.41
ATOM   1613  CB  SER A 164     -12.367 -15.069  24.105  1.00 43.22
ATOM   1614  OG  SER A 164     -12.284 -16.169  25.022  1.00 47.27
ATOM   1615  H   SER A 164     -10.516 -15.990  22.567  1.00 99.99
ATOM   1616  HG  SER A 164     -13.146 -16.675  25.021  1.00 99.99
ATOM   1617  N   ARG A 165     -10.471 -13.504  26.000  1.00 47.50
ATOM   1618  CA  ARG A 165      -9.815 -13.441  27.316  1.00 46.18
ATOM   1619  C   ARG A 165     -10.599 -14.246  28.359  1.00 41.15
ATOM   1620  O   ARG A 165     -10.026 -14.802  29.290  1.00 49.63
ATOM   1621  CB  ARG A 165      -9.687 -11.991  27.774  1.00 53.87
ATOM   1622  CG  ARG A 165      -8.808 -11.181  26.816  1.00 66.29
ATOM   1623  CD  ARG A 165      -8.292  -9.915  27.494  1.00 83.14
ATOM   1624  NE  ARG A 165      -7.478 -10.303  28.661  1.00102.11
ATOM   1625  CZ  ARG A 165      -6.820  -9.473  29.469  1.00102.00
ATOM   1626  NH1 ARG A 165      -6.835  -8.165  29.256  1.00101.62
ATOM   1627  NH2 ARG A 165      -6.153  -9.942  30.515  1.00 92.70
ATOM   1628  H   ARG A 165     -11.208 -12.849  25.848  1.00 99.99
ATOM   1629  HE  ARG A 165      -7.454 -11.282  28.855  1.00 99.99
ATOM   1630 1HH1 ARG A 165      -6.344  -7.541  29.857  1.00 99.99
ATOM   1631 2HH1 ARG A 165      -7.343  -7.825  28.467  1.00 99.99
ATOM   1632 1HH2 ARG A 165      -5.667  -9.306  31.110  1.00 99.99
ATOM   1633 2HH2 ARG A 165      -6.131 -10.921  30.707  1.00 99.99
ATOM   1634  N   GLU A 166     -11.910 -14.327  28.142  1.00 45.29
ATOM   1635  CA  GLU A 166     -12.841 -14.993  29.070  1.00 43.35
ATOM   1636  C   GLU A 166     -12.756 -16.530  29.053  1.00 42.67
ATOM   1637  O   GLU A 166     -13.131 -17.161  30.035  1.00 44.50
ATOM   1638  CB  GLU A 166     -14.286 -14.527  28.850  1.00 42.48
ATOM   1639  CG  GLU A 166     -14.498 -13.015  29.024  1.00 45.32
ATOM   1640  CD  GLU A 166     -14.275 -12.184  27.751  1.00 58.15
ATOM   1641  OE1 GLU A 166     -13.897 -12.767  26.703  1.00 51.95
ATOM   1642  OE2 GLU A 166     -14.454 -10.954  27.856  1.00 60.65
ATOM   1643  H   GLU A 166     -12.327 -13.958  27.312  1.00 99.99
ATOM   1644  N   ALA A 167     -12.362 -17.111  27.915  1.00 36.54
ATOM   1645  CA  ALA A 167     -12.154 -18.569  27.798  1.00 37.49
ATOM   1646  C   ALA A 167     -11.021 -18.869  26.793  1.00 35.29
ATOM   1647  O   ALA A 167     -11.277 -19.294  25.660  1.00 37.34
ATOM   1648  CB  ALA A 167     -13.473 -19.263  27.430  1.00 36.06
ATOM   1649  H   ALA A 167     -12.080 -16.584  27.111  1.00 99.99
ATOM   1650  N   PRO A 168      -9.765 -18.643  27.214  1.00 31.87
ATOM   1651  CA  PRO A 168      -8.584 -18.760  26.336  1.00 30.40
ATOM   1652  C   PRO A 168      -8.226 -20.203  25.936  1.00 32.99
ATOM   1653  O   PRO A 168      -7.445 -20.411  25.008  1.00 33.75
ATOM   1654  CB  PRO A 168      -7.462 -18.087  27.127  1.00 28.22
ATOM   1655  CG  PRO A 168      -7.817 -18.405  28.580  1.00 29.58
ATOM   1656  CD  PRO A 168      -9.346 -18.329  28.599  1.00 28.38
ATOM   1657  N   GLY A 169      -8.774 -21.171  26.688  1.00 34.49
ATOM   1658  CA  GLY A 169      -8.482 -22.602  26.499  1.00 28.77
ATOM   1659  C   GLY A 169      -7.195 -23.002  27.228  1.00 29.61
ATOM   1660  O   GLY A 169      -6.468 -22.167  27.765  1.00 26.14
ATOM   1661  H   GLY A 169      -9.373 -20.992  27.476  1.00 99.99
ATOM   1662  N   ASN A 170      -7.019 -24.316  27.342  1.00 23.30
ATOM   1663  CA  ASN A 170      -5.826 -24.949  27.952  1.00 23.17
ATOM   1664  C   ASN A 170      -5.609 -24.639  29.446  1.00 20.20
ATOM   1665  O   ASN A 170      -4.564 -24.994  29.996  1.00 19.47
ATOM   1666  CB  ASN A 170      -4.548 -24.563  27.183  1.00 23.14
ATOM   1667  CG  ASN A 170      -4.561 -25.017  25.723  1.00 28.93
ATOM   1668  OD1 ASN A 170      -5.189 -25.992  25.344  1.00 29.42
ATOM   1669  ND2 ASN A 170      -3.884 -24.280  24.870  1.00 26.40
ATOM   1670  H   ASN A 170      -7.690 -24.958  26.970  1.00 99.99
ATOM   1671 1HD2 ASN A 170      -3.878 -24.577  23.912  1.00 99.99
ATOM   1672 2HD2 ASN A 170      -3.423 -23.458  25.185  1.00 99.99
ATOM   1673  N   VAL A 171      -6.657 -24.229  30.158  1.00 23.36
ATOM   1674  CA  VAL A 171      -6.495 -23.845  31.580  1.00 25.34
ATOM   1675  C   VAL A 171      -6.212 -25.049  32.497  1.00 24.82
ATOM   1676  O   VAL A 171      -5.435 -24.935  33.443  1.00 22.81
ATOM   1677  CB  VAL A 171      -7.602 -22.922  32.123  1.00 26.79
ATOM   1678  CG1 VAL A 171      -7.604 -21.600  31.353  1.00 20.81
ATOM   1679  CG2 VAL A 171      -8.997 -23.552  32.104  1.00 22.54
ATOM   1680  H   VAL A 171      -7.603 -24.306  29.839  1.00 99.99
ATOM   1681  N   GLY A 172      -6.720 -26.227  32.101  1.00 24.47
ATOM   1682  CA  GLY A 172      -6.379 -27.519  32.737  1.00 21.32
ATOM   1683  C   GLY A 172      -4.879 -27.853  32.633  1.00 22.42
ATOM   1684  O   GLY A 172      -4.267 -28.266  33.617  1.00 25.51
ATOM   1685  H   GLY A 172      -7.449 -26.306  31.400  1.00 99.99
ATOM   1686  N   LEU A 173      -4.282 -27.509  31.489  1.00 21.66
ATOM   1687  CA  LEU A 173      -2.821 -27.612  31.284  1.00 20.92
ATOM   1688  C   LEU A 173      -2.046 -26.622  32.165  1.00 21.56
ATOM   1689  O   LEU A 173      -1.065 -26.990  32.808  1.00 20.64
ATOM   1690  CB  LEU A 173      -2.427 -27.379  29.821  1.00 22.08
ATOM   1691  CG  LEU A 173      -2.644 -28.585  28.902  1.00 21.24
ATOM   1692  CD1 LEU A 173      -2.323 -28.163  27.467  1.00 16.67
ATOM   1693  CD2 LEU A 173      -1.751 -29.767  29.298  1.00 19.26
ATOM   1694  H   LEU A 173      -4.775 -27.043  30.754  1.00 99.99
ATOM   1695  N   LEU A 174      -2.608 -25.424  32.328  1.00 18.37
ATOM   1696  CA  LEU A 174      -2.040 -24.407  33.233  1.00 23.66
ATOM   1697  C   LEU A 174      -2.188 -24.790  34.712  1.00 20.11
ATOM   1698  O   LEU A 174      -1.269 -24.560  35.495  1.00 22.41
ATOM   1699  CB  LEU A 174      -2.623 -23.015  32.970  1.00 19.19
ATOM   1700  CG  LEU A 174      -2.306 -22.443  31.582  1.00 30.59
ATOM   1701  CD1 LEU A 174      -2.990 -21.083  31.436  1.00 23.97
ATOM   1702  CD2 LEU A 174      -0.799 -22.289  31.344  1.00 26.40
ATOM   1703  H   LEU A 174      -3.467 -25.170  31.879  1.00 99.99
ATOM   1704  N   ASP A 175      -3.234 -25.553  35.035  1.00 24.57
ATOM   1705  CA  ASP A 175      -3.399 -26.134  36.385  1.00 19.23
ATOM   1706  C   ASP A 175      -2.238 -27.082  36.709  1.00 26.36
ATOM   1707  O   ASP A 175      -1.627 -26.966  37.768  1.00 25.22
ATOM   1708  CB  ASP A 175      -4.702 -26.918  36.537  1.00 18.11
ATOM   1709  CG  ASP A 175      -5.964 -26.070  36.411  1.00 24.05
ATOM   1710  OD1 ASP A 175      -5.871 -24.842  36.609  1.00 22.04
ATOM   1711  OD2 ASP A 175      -7.024 -26.700  36.213  1.00 23.53
ATOM   1712  H   ASP A 175      -3.957 -25.759  34.370  1.00 99.99
ATOM   1713  N   GLN A 176      -1.832 -27.847  35.696  1.00 21.63
ATOM   1714  CA  GLN A 176      -0.685 -28.767  35.807  1.00 21.59
ATOM   1715  C   GLN A 176       0.646 -28.012  35.934  1.00 23.98
ATOM   1716  O   GLN A 176       1.433 -28.307  36.830  1.00 25.19
ATOM   1717  CB  GLN A 176      -0.603 -29.679  34.585  1.00 25.77
ATOM   1718  CG  GLN A 176      -1.750 -30.685  34.491  1.00 20.49
ATOM   1719  CD  GLN A 176      -1.745 -31.408  33.141  1.00 23.90
ATOM   1720  OE1 GLN A 176      -0.791 -31.471  32.389  1.00 21.15
ATOM   1721  NE2 GLN A 176      -2.859 -31.999  32.787  1.00 20.77
ATOM   1722  H   GLN A 176      -2.230 -27.782  34.778  1.00 99.99
ATOM   1723 1HE2 GLN A 176      -2.837 -32.396  31.879  1.00 99.99
ATOM   1724 2HE2 GLN A 176      -3.655 -32.017  33.383  1.00 99.99
ATOM   1725  N   ARG A 177       0.793 -26.930  35.166  1.00 21.47
ATOM   1726  CA  ARG A 177       2.015 -26.105  35.202  1.00 22.37
ATOM   1727  C   ARG A 177       2.172 -25.414  36.565  1.00 24.90
ATOM   1728  O   ARG A 177       3.250 -25.459  37.154  1.00 23.90
ATOM   1729  CB  ARG A 177       2.004 -25.059  34.087  1.00 24.55
ATOM   1730  CG  ARG A 177       3.269 -24.195  34.163  1.00 28.12
ATOM   1731  CD  ARG A 177       3.288 -23.107  33.105  1.00 25.82
ATOM   1732  NE  ARG A 177       3.435 -23.736  31.785  1.00 31.94
ATOM   1733  CZ  ARG A 177       3.223 -23.122  30.629  1.00 32.92
ATOM   1734  NH1 ARG A 177       2.817 -21.862  30.594  1.00 28.06
ATOM   1735  NH2 ARG A 177       3.458 -23.750  29.494  1.00 26.36
ATOM   1736  H   ARG A 177       0.058 -26.585  34.578  1.00 99.99
ATOM   1737  HE  ARG A 177       3.747 -24.690  31.782  1.00 99.99
ATOM   1738 1HH1 ARG A 177       2.669 -21.384  29.733  1.00 99.99
ATOM   1739 2HH1 ARG A 177       2.677 -21.402  31.469  1.00 99.99
ATOM   1740 1HH2 ARG A 177       3.325 -23.265  28.633  1.00 99.99
ATOM   1741 2HH2 ARG A 177       3.806 -24.687  29.502  1.00 99.99
ATOM   1742  N   LEU A 178       1.059 -24.907  37.089  1.00 21.03
ATOM   1743  CA  LEU A 178       1.050 -24.251  38.405  1.00 24.07
ATOM   1744  C   LEU A 178       1.439 -25.246  39.506  1.00 23.99
ATOM   1745  O   LEU A 178       2.303 -24.938  40.321  1.00 26.85
ATOM   1746  CB  LEU A 178      -0.309 -23.599  38.685  1.00 22.34
ATOM   1747  CG  LEU A 178      -0.392 -22.933  40.069  1.00 26.94
ATOM   1748  CD1 LEU A 178       0.615 -21.792  40.245  1.00 22.05
ATOM   1749  CD2 LEU A 178      -1.806 -22.411  40.300  1.00 22.20
ATOM   1750  H   LEU A 178       0.164 -24.993  36.643  1.00 99.99
ATOM   1751  N   ALA A 179       0.984 -26.492  39.370  1.00 22.50
ATOM   1752  CA  ALA A 179       1.372 -27.564  40.305  1.00 24.01
ATOM   1753  C   ALA A 179       2.863 -27.920  40.186  1.00 22.18
ATOM   1754  O   ALA A 179       3.543 -28.057  41.201  1.00 24.04
ATOM   1755  CB  ALA A 179       0.507 -28.801  40.081  1.00 21.42
ATOM   1756  H   ALA A 179       0.425 -26.783  38.591  1.00 99.99
ATOM   1757  N   LEU A 180       3.398 -27.873  38.966  1.00 23.96
ATOM   1758  CA  LEU A 180       4.838 -28.101  38.724  1.00 24.42
ATOM   1759  C   LEU A 180       5.711 -26.969  39.285  1.00 26.59
ATOM   1760  O   LEU A 180       6.713 -27.229  39.953  1.00 28.51
ATOM   1761  CB  LEU A 180       5.133 -28.326  37.237  1.00 24.29
ATOM   1762  CG  LEU A 180       4.489 -29.586  36.644  1.00 23.58
ATOM   1763  CD1 LEU A 180       4.875 -29.709  35.169  1.00 23.58
ATOM   1764  CD2 LEU A 180       4.899 -30.846  37.410  1.00 24.75
ATOM   1765  H   LEU A 180       2.861 -27.636  38.152  1.00 99.99
ATOM   1766  N   GLN A 181       5.201 -25.742  39.187  1.00 24.40
ATOM   1767  CA  GLN A 181       5.813 -24.563  39.837  1.00 30.04
ATOM   1768  C   GLN A 181       5.728 -24.652  41.368  1.00 30.06
ATOM   1769  O   GLN A 181       6.710 -24.377  42.058  1.00 29.04
ATOM   1770  CB  GLN A 181       5.140 -23.269  39.385  1.00 25.71
ATOM   1771  CG  GLN A 181       5.403 -22.967  37.908  1.00 30.87
ATOM   1772  CD  GLN A 181       4.488 -21.864  37.370  1.00 35.16
ATOM   1773  OE1 GLN A 181       3.470 -21.490  37.935  1.00 36.01
ATOM   1774  NE2 GLN A 181       4.833 -21.346  36.213  1.00 35.85
ATOM   1775  H   GLN A 181       4.374 -25.551  38.647  1.00 99.99
ATOM   1776 1HE2 GLN A 181       4.239 -20.636  35.848  1.00 99.99
ATOM   1777 2HE2 GLN A 181       5.646 -21.662  35.733  1.00 99.99
ATOM   1778  N   TRP A 182       4.621 -25.207  41.869  1.00 27.52
ATOM   1779  CA  TRP A 182       4.435 -25.450  43.313  1.00 28.59
ATOM   1780  C   TRP A 182       5.491 -26.453  43.798  1.00 29.75
ATOM   1781  O   TRP A 182       6.128 -26.217  44.821  1.00 27.53
ATOM   1782  CB  TRP A 182       3.033 -25.993  43.620  1.00 19.63
ATOM   1783  CG  TRP A 182       2.765 -26.105  45.129  1.00 25.81
ATOM   1784  CD1 TRP A 182       2.115 -25.203  45.858  1.00 20.03
ATOM   1785  CD2 TRP A 182       3.092 -27.158  45.972  1.00 21.26
ATOM   1786  NE1 TRP A 182       2.016 -25.632  47.118  1.00 25.43
ATOM   1787  CE2 TRP A 182       2.608 -26.818  47.229  1.00 22.71
ATOM   1788  CE3 TRP A 182       3.769 -28.359  45.793  1.00 21.88
ATOM   1789  CZ2 TRP A 182       2.810 -27.672  48.307  1.00 21.35
ATOM   1790  CZ3 TRP A 182       3.937 -29.231  46.860  1.00 25.21
ATOM   1791  CH2 TRP A 182       3.454 -28.888  48.118  1.00 19.84
ATOM   1792  H   TRP A 182       3.867 -25.522  41.284  1.00 99.99
ATOM   1793  HD1 TRP A 182       1.714 -24.264  45.480  1.00 99.99
ATOM   1794  HE1 TRP A 182       1.565 -25.133  47.860  1.00 99.99
ATOM   1795  HE3 TRP A 182       4.266 -28.576  44.849  1.00 99.99
ATOM   1796  HZ2 TRP A 182       2.635 -27.319  49.323  1.00 99.99
ATOM   1797  HZ3 TRP A 182       4.453 -30.179  46.703  1.00 99.99
ATOM   1798  HH2 TRP A 182       3.561 -29.576  48.956  1.00 99.99
ATOM   1799  N   VAL A 183       5.788 -27.453  42.968  1.00 30.41
ATOM   1800  CA  VAL A 183       6.796 -28.485  43.289  1.00 28.57
ATOM   1801  C   VAL A 183       8.193 -27.853  43.368  1.00 30.28
ATOM   1802  O   VAL A 183       8.877 -28.023  44.376  1.00 32.75
ATOM   1803  CB  VAL A 183       6.731 -29.659  42.293  1.00 24.72
ATOM   1804  CG1 VAL A 183       7.926 -30.618  42.389  1.00 21.77
ATOM   1805  CG2 VAL A 183       5.468 -30.479  42.562  1.00 18.01
ATOM   1806  H   VAL A 183       5.395 -27.504  42.045  1.00 99.99
ATOM   1807  N   GLN A 184       8.519 -27.029  42.374  1.00 25.98
ATOM   1808  CA  GLN A 184       9.805 -26.305  42.347  1.00 31.20
ATOM   1809  C   GLN A 184      10.066 -25.480  43.612  1.00 30.44
ATOM   1810  O   GLN A 184      11.133 -25.574  44.212  1.00 27.22
ATOM   1811  CB  GLN A 184       9.884 -25.376  41.133  1.00 23.87
ATOM   1812  CG  GLN A 184      10.132 -26.140  39.830  1.00 28.49
ATOM   1813  CD  GLN A 184      11.403 -26.992  39.911  1.00 34.11
ATOM   1814  OE1 GLN A 184      12.513 -26.518  40.103  1.00 38.97
ATOM   1815  NE2 GLN A 184      11.216 -28.292  39.886  1.00 33.18
ATOM   1816  H   GLN A 184       7.929 -26.888  41.574  1.00 99.99
ATOM   1817 1HE2 GLN A 184      12.039 -28.864  39.942  1.00 99.99
ATOM   1818 2HE2 GLN A 184      10.313 -28.676  39.730  1.00 99.99
ATOM   1819  N   GLU A 185       8.994 -24.879  44.117  1.00 25.84
ATOM   1820  CA  GLU A 185       9.078 -23.966  45.268  1.00 30.03
ATOM   1821  C   GLU A 185       8.923 -24.643  46.637  1.00 38.05
ATOM   1822  O   GLU A 185       9.440 -24.139  47.632  1.00 39.83
ATOM   1823  CB  GLU A 185       8.040 -22.859  45.097  1.00 30.10
ATOM   1824  CG  GLU A 185       8.418 -21.915  43.949  1.00 40.79
ATOM   1825  CD  GLU A 185       7.337 -20.874  43.639  1.00 51.06
ATOM   1826  OE1 GLU A 185       7.340 -20.404  42.480  1.00 48.71
ATOM   1827  OE2 GLU A 185       6.536 -20.541  44.543  1.00 55.46
ATOM   1828  H   GLU A 185       8.077 -25.014  43.734  1.00 99.99
ATOM   1829  N   ASN A 186       8.233 -25.782  46.672  1.00 34.64
ATOM   1830  CA  ASN A 186       7.828 -26.394  47.952  1.00 29.15
ATOM   1831  C   ASN A 186       8.264 -27.838  48.222  1.00 31.70
ATOM   1832  O   ASN A 186       8.239 -28.264  49.377  1.00 36.34
ATOM   1833  CB  ASN A 186       6.309 -26.295  48.113  1.00 24.31
ATOM   1834  CG  ASN A 186       5.827 -24.843  48.107  1.00 28.03
ATOM   1835  OD1 ASN A 186       6.040 -24.068  49.030  1.00 34.74
ATOM   1836  ND2 ASN A 186       5.156 -24.466  47.042  1.00 31.10
ATOM   1837  H   ASN A 186       7.806 -26.175  45.853  1.00 99.99
ATOM   1838 1HD2 ASN A 186       4.839 -23.525  46.992  1.00 99.99
ATOM   1839 2HD2 ASN A 186       4.982 -25.121  46.304  1.00 99.99
ATOM   1840  N   VAL A 187       8.771 -28.549  47.216  1.00 28.96
ATOM   1841  CA  VAL A 187       8.997 -30.003  47.376  1.00 29.16
ATOM   1842  C   VAL A 187      10.161 -30.317  48.334  1.00 33.47
ATOM   1843  O   VAL A 187      10.138 -31.326  49.038  1.00 32.91
ATOM   1844  CB  VAL A 187       9.104 -30.748  46.032  1.00 32.40
ATOM   1845  CG1 VAL A 187      10.473 -30.635  45.349  1.00 21.52
ATOM   1846  CG2 VAL A 187       8.674 -32.206  46.207  1.00 25.93
ATOM   1847  H   VAL A 187       9.199 -28.128  46.410  1.00 99.99
ATOM   1848  N   ALA A 188      11.114 -29.386  48.407  1.00 33.21
ATOM   1849  CA  ALA A 188      12.277 -29.506  49.304  1.00 34.13
ATOM   1850  C   ALA A 188      11.857 -29.592  50.778  1.00 32.48
ATOM   1851  O   ALA A 188      12.410 -30.405  51.514  1.00 34.72
ATOM   1852  CB  ALA A 188      13.232 -28.330  49.101  1.00 25.47
ATOM   1853  H   ALA A 188      11.061 -28.527  47.899  1.00 99.99
ATOM   1854  N   ALA A 189      10.757 -28.916  51.125  1.00 29.35
ATOM   1855  CA  ALA A 189      10.156 -28.990  52.473  1.00 31.49
ATOM   1856  C   ALA A 189       9.663 -30.396  52.873  1.00 38.15
ATOM   1857  O   ALA A 189       9.449 -30.665  54.052  1.00 37.07
ATOM   1858  CB  ALA A 189       9.019 -27.971  52.587  1.00 26.13
ATOM   1859  H   ALA A 189      10.273 -28.308  50.493  1.00 99.99
ATOM   1860  N   PHE A 190       9.581 -31.299  51.897  1.00 33.91
ATOM   1861  CA  PHE A 190       9.166 -32.701  52.115  1.00 33.23
ATOM   1862  C   PHE A 190      10.332 -33.699  51.983  1.00 31.56
ATOM   1863  O   PHE A 190      10.140 -34.904  52.170  1.00 37.75
ATOM   1864  CB  PHE A 190       8.069 -33.076  51.111  1.00 30.12
ATOM   1865  CG  PHE A 190       6.826 -32.194  51.249  1.00 27.60
ATOM   1866  CD1 PHE A 190       6.774 -30.984  50.575  1.00 27.23
ATOM   1867  CD2 PHE A 190       5.749 -32.615  52.017  1.00 25.38
ATOM   1868  CE1 PHE A 190       5.645 -30.181  50.673  1.00 23.86
ATOM   1869  CE2 PHE A 190       4.614 -31.816  52.109  1.00 26.17
ATOM   1870  CZ  PHE A 190       4.564 -30.601  51.438  1.00 23.16
ATOM   1871  H   PHE A 190       9.844 -31.083  50.954  1.00 99.99
ATOM   1872  HD1 PHE A 190       7.627 -30.663  49.979  1.00 99.99
ATOM   1873  HD2 PHE A 190       5.802 -33.567  52.545  1.00 99.99
ATOM   1874  HE1 PHE A 190       5.637 -29.203  50.194  1.00 99.99
ATOM   1875  HE2 PHE A 190       3.779 -32.129  52.735  1.00 99.99
ATOM   1876  HZ  PHE A 190       3.693 -29.954  51.547  1.00 99.99
ATOM   1877  N   GLY A 191      11.512 -33.175  51.612  1.00 25.12
ATOM   1878  CA  GLY A 191      12.706 -34.000  51.343  1.00 31.32
ATOM   1879  C   GLY A 191      12.943 -34.248  49.844  1.00 35.18
ATOM   1880  O   GLY A 191      13.904 -34.916  49.471  1.00 36.31
ATOM   1881  H   GLY A 191      11.708 -32.182  51.586  1.00 99.99
ATOM   1882  N   GLY A 192      12.067 -33.682  49.001  1.00 31.45
ATOM   1883  CA  GLY A 192      12.161 -33.799  47.536  1.00 31.16
ATOM   1884  C   GLY A 192      13.259 -32.898  46.967  1.00 30.81
ATOM   1885  O   GLY A 192      13.529 -31.807  47.466  1.00 41.84
ATOM   1886  H   GLY A 192      11.300 -33.101  49.298  1.00 99.99
ATOM   1887  N   ASP A 193      13.802 -33.355  45.851  1.00 29.70
ATOM   1888  CA  ASP A 193      14.836 -32.639  45.107  1.00 30.22
ATOM   1889  C   ASP A 193      14.189 -31.999  43.863  1.00 35.83
ATOM   1890  O   ASP A 193      14.042 -32.684  42.848  1.00 37.04
ATOM   1891  CB  ASP A 193      15.972 -33.615  44.758  1.00 32.05
ATOM   1892  CG  ASP A 193      17.080 -32.969  43.924  1.00 31.24
ATOM   1893  OD1 ASP A 193      16.954 -31.749  43.675  1.00 35.77
ATOM   1894  OD2 ASP A 193      17.933 -33.716  43.408  1.00 39.32
ATOM   1895  H   ASP A 193      13.570 -34.262  45.483  1.00 99.99
ATOM   1896  N   PRO A 194      13.937 -30.682  43.912  1.00 40.39
ATOM   1897  CA  PRO A 194      13.396 -29.902  42.778  1.00 28.55
ATOM   1898  C   PRO A 194      14.241 -29.955  41.494  1.00 36.30
ATOM   1899  O   PRO A 194      13.727 -29.697  40.410  1.00 31.78
ATOM   1900  CB  PRO A 194      13.250 -28.472  43.304  1.00 34.98
ATOM   1901  CG  PRO A 194      14.253 -28.393  44.454  1.00 31.68
ATOM   1902  CD  PRO A 194      14.206 -29.793  45.061  1.00 27.86
ATOM   1903  N   THR A 195      15.520 -30.301  41.638  1.00 38.88
ATOM   1904  CA  THR A 195      16.446 -30.473  40.497  1.00 39.65
ATOM   1905  C   THR A 195      16.359 -31.868  39.843  1.00 38.04
ATOM   1906  O   THR A 195      17.059 -32.125  38.868  1.00 43.83
ATOM   1907  CB  THR A 195      17.910 -30.142  40.852  1.00 42.76
ATOM   1908  OG1 THR A 195      18.497 -31.174  41.644  1.00 40.81
ATOM   1909  CG2 THR A 195      18.046 -28.791  41.566  1.00 30.20
ATOM   1910  H   THR A 195      15.944 -30.426  42.535  1.00 99.99
ATOM   1911  HG1 THR A 195      17.802 -31.847  41.902  1.00 99.99
ATOM   1912  N   SER A 196      15.594 -32.780  40.448  1.00 31.70
ATOM   1913  CA  SER A 196      15.335 -34.116  39.872  1.00 37.92
ATOM   1914  C   SER A 196      13.836 -34.477  39.875  1.00 36.52
ATOM   1915  O   SER A 196      13.336 -35.193  40.746  1.00 32.26
ATOM   1916  CB  SER A 196      16.168 -35.155  40.631  1.00 34.48
ATOM   1917  OG  SER A 196      15.996 -36.431  40.016  1.00 47.57
ATOM   1918  H   SER A 196      15.135 -32.615  41.324  1.00 99.99
ATOM   1919  HG  SER A 196      16.547 -37.123  40.480  1.00 99.99
ATOM   1920  N   VAL A 197      13.118 -33.907  38.910  1.00 30.36
ATOM   1921  CA  VAL A 197      11.664 -34.126  38.762  1.00 27.23
ATOM   1922  C   VAL A 197      11.398 -34.906  37.463  1.00 28.07
ATOM   1923  O   VAL A 197      11.644 -34.415  36.359  1.00 25.39
ATOM   1924  CB  VAL A 197      10.912 -32.776  38.804  1.00 28.35
ATOM   1925  CG1 VAL A 197       9.420 -32.903  38.474  1.00 25.43
ATOM   1926  CG2 VAL A 197      11.028 -32.127  40.188  1.00 24.24
ATOM   1927  H   VAL A 197      13.532 -33.292  38.224  1.00 99.99
ATOM   1928  N   THR A 198      10.735 -36.043  37.628  1.00 29.77
ATOM   1929  CA  THR A 198      10.313 -36.878  36.487  1.00 26.83
ATOM   1930  C   THR A 198       8.784 -36.867  36.412  1.00 24.98
ATOM   1931  O   THR A 198       8.092 -37.219  37.368  1.00 22.26
ATOM   1932  CB  THR A 198      10.833 -38.324  36.596  1.00 29.00
ATOM   1933  OG1 THR A 198      12.257 -38.300  36.709  1.00 27.34
ATOM   1934  CG2 THR A 198      10.455 -39.175  35.375  1.00 22.34
ATOM   1935  H   THR A 198      10.524 -36.408  38.544  1.00 99.99
ATOM   1936  HG1 THR A 198      12.624 -39.231  36.785  1.00 99.99
ATOM   1937  N   LEU A 199       8.290 -36.432  35.260  1.00 23.95
ATOM   1938  CA  LEU A 199       6.849 -36.489  34.957  1.00 21.52
ATOM   1939  C   LEU A 199       6.484 -37.859  34.387  1.00 27.34
ATOM   1940  O   LEU A 199       7.149 -38.361  33.484  1.00 23.45
ATOM   1941  CB  LEU A 199       6.446 -35.463  33.893  1.00 27.87
ATOM   1942  CG  LEU A 199       6.766 -33.997  34.189  1.00 24.15
ATOM   1943  CD1 LEU A 199       6.163 -33.141  33.075  1.00 23.75
ATOM   1944  CD2 LEU A 199       6.226 -33.550  35.547  1.00 27.88
ATOM   1945  H   LEU A 199       8.879 -36.070  34.531  1.00 99.99
ATOM   1946  N   PHE A 200       5.448 -38.463  34.945  1.00 21.41
ATOM   1947  CA  PHE A 200       4.820 -39.641  34.327  1.00 22.36
ATOM   1948  C   PHE A 200       3.297 -39.508  34.336  1.00 22.29
ATOM   1949  O   PHE A 200       2.691 -38.937  35.243  1.00 21.52
ATOM   1950  CB  PHE A 200       5.303 -40.971  34.924  1.00 19.85
ATOM   1951  CG  PHE A 200       4.922 -41.286  36.370  1.00 22.87
ATOM   1952  CD1 PHE A 200       4.961 -40.314  37.360  1.00 21.29
ATOM   1953  CD2 PHE A 200       4.536 -42.581  36.683  1.00 20.88
ATOM   1954  CE1 PHE A 200       4.609 -40.625  38.660  1.00 23.94
ATOM   1955  CE2 PHE A 200       4.188 -42.899  37.992  1.00 26.67
ATOM   1956  CZ  PHE A 200       4.226 -41.924  38.978  1.00 24.32
ATOM   1957  H   PHE A 200       5.067 -38.179  35.831  1.00 99.99
ATOM   1958  HD1 PHE A 200       5.333 -39.320  37.141  1.00 99.99
ATOM   1959  HD2 PHE A 200       4.508 -43.339  35.900  1.00 99.99
ATOM   1960  HE1 PHE A 200       4.639 -39.843  39.417  1.00 99.99
ATOM   1961  HE2 PHE A 200       3.898 -43.918  38.248  1.00 99.99
ATOM   1962  HZ  PHE A 200       4.025 -42.193  40.014  1.00 99.99
ATOM   1963  N   GLY A 201       2.715 -40.085  33.289  1.00 18.09
ATOM   1964  CA  GLY A 201       1.282 -39.934  33.015  1.00 18.76
ATOM   1965  C   GLY A 201       0.849 -41.001  32.018  1.00 22.17
ATOM   1966  O   GLY A 201       1.661 -41.581  31.295  1.00 19.77
ATOM   1967  H   GLY A 201       3.198 -40.684  32.638  1.00 99.99
ATOM   1968  N   GLU A 202      -0.434 -41.314  32.082  1.00 23.99
ATOM   1969  CA  GLU A 202      -1.017 -42.315  31.175  1.00 21.05
ATOM   1970  C   GLU A 202      -2.184 -41.718  30.382  1.00 21.75
ATOM   1971  O   GLU A 202      -2.875 -40.835  30.879  1.00 20.07
ATOM   1972  CB  GLU A 202      -1.389 -43.539  32.011  1.00 21.86
ATOM   1973  CG  GLU A 202      -1.886 -44.733  31.189  1.00 20.21
ATOM   1974  CD  GLU A 202      -3.376 -44.673  30.825  1.00 22.32
ATOM   1975  OE1 GLU A 202      -4.090 -43.780  31.337  1.00 21.71
ATOM   1976  OE2 GLU A 202      -3.772 -45.562  30.040  1.00 22.82
ATOM   1977  H   GLU A 202      -1.054 -40.885  32.745  1.00 99.99
ATOM   1978  N   SER A 203      -2.336 -42.182  29.143  1.00 22.58
ATOM   1979  CA  SER A 203      -3.319 -41.678  28.155  1.00 21.40
ATOM   1980  C   SER A 203      -3.283 -40.142  28.029  1.00 19.08
ATOM   1981  O   SER A 203      -2.218 -39.597  27.748  1.00 20.56
ATOM   1982  CB  SER A 203      -4.729 -42.255  28.384  1.00 21.10
ATOM   1983  OG  SER A 203      -5.423 -41.712  29.516  1.00 34.01
ATOM   1984  H   SER A 203      -1.748 -42.921  28.799  1.00 99.99
ATOM   1985  HG  SER A 203      -6.238 -42.281  29.649  1.00 99.99
ATOM   1986  N   ALA A 204      -4.342 -39.441  28.436  1.00 15.74
ATOM   1987  CA  ALA A 204      -4.390 -37.965  28.431  1.00 19.38
ATOM   1988  C   ALA A 204      -3.327 -37.345  29.355  1.00 23.32
ATOM   1989  O   ALA A 204      -2.762 -36.313  29.017  1.00 21.56
ATOM   1990  CB  ALA A 204      -5.783 -37.460  28.797  1.00 18.12
ATOM   1991  H   ALA A 204      -5.099 -39.919  28.888  1.00 99.99
ATOM   1992  N   GLY A 205      -2.942 -38.090  30.404  1.00 18.85
ATOM   1993  CA  GLY A 205      -1.797 -37.752  31.274  1.00 17.67
ATOM   1994  C   GLY A 205      -0.448 -37.820  30.540  1.00 20.64
ATOM   1995  O   GLY A 205       0.362 -36.903  30.643  1.00 20.49
ATOM   1996  H   GLY A 205      -3.389 -38.955  30.676  1.00 99.99
ATOM   1997  N   ALA A 206      -0.254 -38.868  29.737  1.00 20.64
ATOM   1998  CA  ALA A 206       0.925 -38.999  28.855  1.00 24.30
ATOM   1999  C   ALA A 206       0.968 -37.899  27.780  1.00 23.06
ATOM   2000  O   ALA A 206       1.995 -37.245  27.606  1.00 24.65
ATOM   2001  CB  ALA A 206       0.920 -40.374  28.191  1.00 18.92
ATOM   2002  H   ALA A 206      -0.923 -39.603  29.647  1.00 99.99
ATOM   2003  N   ALA A 207      -0.201 -37.578  27.219  1.00 23.17
ATOM   2004  CA  ALA A 207      -0.342 -36.483  26.239  1.00 25.42
ATOM   2005  C   ALA A 207      -0.006 -35.125  26.878  1.00 25.87
ATOM   2006  O   ALA A 207       0.722 -34.333  26.284  1.00 26.50
ATOM   2007  CB  ALA A 207      -1.759 -36.463  25.664  1.00 19.41
ATOM   2008  H   ALA A 207      -1.063 -38.005  27.506  1.00 99.99
ATOM   2009  N   SER A 208      -0.386 -34.977  28.149  1.00 23.04
ATOM   2010  CA  SER A 208      -0.065 -33.797  28.977  1.00 20.93
ATOM   2011  C   SER A 208       1.437 -33.651  29.232  1.00 24.54
ATOM   2012  O   SER A 208       2.000 -32.611  28.899  1.00 22.45
ATOM   2013  CB  SER A 208      -0.769 -33.846  30.331  1.00 20.63
ATOM   2014  OG  SER A 208      -2.165 -33.604  30.175  1.00 22.78
ATOM   2015  H   SER A 208      -0.982 -35.644  28.603  1.00 99.99
ATOM   2016  HG  SER A 208      -2.597 -33.779  31.055  1.00 99.99
ATOM   2017  N   VAL A 209       2.089 -34.751  29.624  1.00 23.12
ATOM   2018  CA  VAL A 209       3.566 -34.808  29.757  1.00 18.91
ATOM   2019  C   VAL A 209       4.233 -34.308  28.460  1.00 21.45
ATOM   2020  O   VAL A 209       5.015 -33.357  28.484  1.00 24.76
ATOM   2021  CB  VAL A 209       4.047 -36.237  30.095  1.00 19.87
ATOM   2022  CG1 VAL A 209       5.573 -36.367  30.057  1.00 19.06
ATOM   2023  CG2 VAL A 209       3.598 -36.661  31.495  1.00 19.18
ATOM   2024  H   VAL A 209       1.598 -35.564  29.955  1.00 99.99
ATOM   2025  N   GLY A 210       3.809 -34.907  27.339  1.00 20.80
ATOM   2026  CA  GLY A 210       4.321 -34.539  26.005  1.00 22.46
ATOM   2027  C   GLY A 210       4.110 -33.056  25.659  1.00 25.68
ATOM   2028  O   GLY A 210       5.012 -32.408  25.135  1.00 26.72
ATOM   2029  H   GLY A 210       3.155 -35.679  27.332  1.00 99.99
ATOM   2030  N   MET A 211       2.986 -32.492  26.096  1.00 25.06
ATOM   2031  CA  MET A 211       2.678 -31.069  25.848  1.00 22.88
ATOM   2032  C   MET A 211       3.550 -30.129  26.683  1.00 25.46
ATOM   2033  O   MET A 211       4.013 -29.110  26.177  1.00 23.84
ATOM   2034  CB  MET A 211       1.200 -30.762  26.075  1.00 25.67
ATOM   2035  CG  MET A 211       0.396 -31.193  24.853  1.00 29.35
ATOM   2036  SD  MET A 211      -1.399 -31.102  25.158  1.00 36.97
ATOM   2037  CE  MET A 211      -1.920 -32.474  24.154  1.00 23.81
ATOM   2038  H   MET A 211       2.377 -32.951  26.748  1.00 99.99
ATOM   2039  N   HIS A 212       3.866 -30.562  27.902  1.00 21.18
ATOM   2040  CA  HIS A 212       4.833 -29.868  28.772  1.00 24.51
ATOM   2041  C   HIS A 212       6.254 -29.888  28.188  1.00 27.22
ATOM   2042  O   HIS A 212       6.947 -28.876  28.264  1.00 25.11
ATOM   2043  CB  HIS A 212       4.812 -30.464  30.182  1.00 20.21
ATOM   2044  CG  HIS A 212       3.544 -30.044  30.934  1.00 26.06
ATOM   2045  ND1 HIS A 212       3.238 -28.800  31.261  1.00 23.58
ATOM   2046  CD2 HIS A 212       2.588 -30.831  31.411  1.00 23.66
ATOM   2047  CE1 HIS A 212       2.091 -28.788  31.929  1.00 23.73
ATOM   2048  NE2 HIS A 212       1.700 -30.049  32.019  1.00 24.95
ATOM   2049  H   HIS A 212       3.516 -31.430  28.268  1.00 99.99
ATOM   2050  HD1 HIS A 212       3.836 -28.017  31.119  1.00 99.99
ATOM   2051  N   LEU A 213       6.594 -30.976  27.492  1.00 20.63
ATOM   2052  CA  LEU A 213       7.851 -31.078  26.722  1.00 28.26
ATOM   2053  C   LEU A 213       7.956 -30.053  25.587  1.00 32.08
ATOM   2054  O   LEU A 213       9.029 -29.523  25.314  1.00 29.91
ATOM   2055  CB  LEU A 213       8.016 -32.462  26.083  1.00 26.59
ATOM   2056  CG  LEU A 213       8.488 -33.565  27.030  1.00 28.06
ATOM   2057  CD1 LEU A 213       8.495 -34.892  26.270  1.00 27.31
ATOM   2058  CD2 LEU A 213       9.899 -33.271  27.549  1.00 33.82
ATOM   2059  H   LEU A 213       6.024 -31.802  27.482  1.00 99.99
ATOM   2060  N   LEU A 214       6.814 -29.760  24.971  1.00 25.69
ATOM   2061  CA  LEU A 214       6.763 -28.910  23.767  1.00 25.95
ATOM   2062  C   LEU A 214       6.389 -27.449  24.058  1.00 27.71
ATOM   2063  O   LEU A 214       6.325 -26.623  23.148  1.00 30.83
ATOM   2064  CB  LEU A 214       5.766 -29.524  22.778  1.00 20.80
ATOM   2065  CG  LEU A 214       6.022 -31.011  22.492  1.00 29.24
ATOM   2066  CD1 LEU A 214       4.881 -31.563  21.643  1.00 27.64
ATOM   2067  CD2 LEU A 214       7.372 -31.260  21.812  1.00 31.70
ATOM   2068  H   LEU A 214       5.941 -30.170  25.240  1.00 99.99
ATOM   2069  N   SER A 215       6.231 -27.136  25.340  1.00 26.20
ATOM   2070  CA  SER A 215       5.882 -25.780  25.785  1.00 28.91
ATOM   2071  C   SER A 215       7.015 -25.242  26.669  1.00 24.75
ATOM   2072  O   SER A 215       7.179 -25.700  27.807  1.00 33.26
ATOM   2073  CB  SER A 215       4.549 -25.783  26.527  1.00 27.70
ATOM   2074  OG  SER A 215       4.204 -24.439  26.857  1.00 28.17
ATOM   2075  H   SER A 215       6.407 -27.794  26.074  1.00 99.99
ATOM   2076  HG  SER A 215       3.267 -24.440  27.210  1.00 99.99
ATOM   2077  N   PRO A 216       7.806 -24.296  26.142  1.00 32.91
ATOM   2078  CA  PRO A 216       8.989 -23.747  26.835  1.00 29.19
ATOM   2079  C   PRO A 216       8.771 -23.282  28.290  1.00 27.95
ATOM   2080  O   PRO A 216       9.629 -23.625  29.107  1.00 31.79
ATOM   2081  CB  PRO A 216       9.488 -22.603  25.951  1.00 30.22
ATOM   2082  CG  PRO A 216       9.031 -23.018  24.554  1.00 29.81
ATOM   2083  CD  PRO A 216       7.682 -23.699  24.795  1.00 30.86
ATOM   2084  N   PRO A 217       7.653 -22.637  28.681  1.00 28.03
ATOM   2085  CA  PRO A 217       7.429 -22.260  30.093  1.00 24.13
ATOM   2086  C   PRO A 217       7.350 -23.452  31.063  1.00 28.02
ATOM   2087  O   PRO A 217       7.606 -23.284  32.253  1.00 32.27
ATOM   2088  CB  PRO A 217       6.129 -21.462  30.112  1.00 22.50
ATOM   2089  CG  PRO A 217       6.061 -20.864  28.711  1.00 26.89
ATOM   2090  CD  PRO A 217       6.631 -21.979  27.838  1.00 25.03
ATOM   2091  N   SER A 218       6.988 -24.632  30.561  1.00 26.88
ATOM   2092  CA  SER A 218       6.954 -25.866  31.375  1.00 32.13
ATOM   2093  C   SER A 218       8.281 -26.627  31.393  1.00 30.74
ATOM   2094  O   SER A 218       8.601 -27.267  32.391  1.00 31.85
ATOM   2095  CB  SER A 218       5.900 -26.844  30.867  1.00 28.56
ATOM   2096  OG  SER A 218       4.596 -26.278  31.007  1.00 30.46
ATOM   2097  H   SER A 218       6.696 -24.756  29.611  1.00 99.99
ATOM   2098  HG  SER A 218       3.934 -26.843  30.527  1.00 99.99
ATOM   2099  N   ARG A 219       9.059 -26.498  30.319  1.00 34.04
ATOM   2100  CA  ARG A 219      10.293 -27.278  30.112  1.00 38.21
ATOM   2101  C   ARG A 219      11.344 -27.088  31.225  1.00 35.64
ATOM   2102  O   ARG A 219      12.051 -28.032  31.564  1.00 36.49
ATOM   2103  CB  ARG A 219      10.848 -26.955  28.717  1.00 42.02
ATOM   2104  CG  ARG A 219      11.934 -27.936  28.259  1.00 49.52
ATOM   2105  CD  ARG A 219      11.395 -29.362  28.098  1.00 45.99
ATOM   2106  NE  ARG A 219      12.520 -30.309  27.991  1.00 57.13
ATOM   2107  CZ  ARG A 219      13.115 -30.944  29.008  1.00 58.51
ATOM   2108  NH1 ARG A 219      12.728 -30.768  30.265  1.00 37.69
ATOM   2109  NH2 ARG A 219      14.128 -31.769  28.783  1.00 50.40
ATOM   2110  H   ARG A 219       8.863 -25.841  29.591  1.00 99.99
ATOM   2111  HE  ARG A 219      12.855 -30.468  27.066  1.00 99.99
ATOM   2112 1HH1 ARG A 219      13.187 -31.231  31.021  1.00 99.99
ATOM   2113 2HH1 ARG A 219      11.994 -30.119  30.464  1.00 99.99
ATOM   2114 1HH2 ARG A 219      14.562 -32.230  29.558  1.00 99.99
ATOM   2115 2HH2 ARG A 219      14.459 -31.931  27.857  1.00 99.99
ATOM   2116  N   GLY A 220      11.276 -25.938  31.914  1.00 36.05
ATOM   2117  CA  GLY A 220      12.170 -25.649  33.053  1.00 24.05
ATOM   2118  C   GLY A 220      11.653 -26.183  34.401  1.00 34.44
ATOM   2119  O   GLY A 220      12.279 -25.946  35.430  1.00 40.09
ATOM   2120  H   GLY A 220      10.559 -25.247  31.778  1.00 99.99
ATOM   2121  N   LEU A 221      10.530 -26.901  34.391  1.00 30.35
ATOM   2122  CA  LEU A 221       9.898 -27.391  35.634  1.00 27.02
ATOM   2123  C   LEU A 221      10.102 -28.882  35.928  1.00 32.58
ATOM   2124  O   LEU A 221       9.639 -29.380  36.956  1.00 35.22
ATOM   2125  CB  LEU A 221       8.397 -27.078  35.606  1.00 26.15
ATOM   2126  CG  LEU A 221       8.099 -25.586  35.413  1.00 29.41
ATOM   2127  CD1 LEU A 221       6.590 -25.379  35.331  1.00 26.24
ATOM   2128  CD2 LEU A 221       8.698 -24.726  36.531  1.00 27.01
ATOM   2129  H   LEU A 221       9.983 -27.045  33.560  1.00 99.99
ATOM   2130  N   PHE A 222      10.864 -29.551  35.068  1.00 27.81
ATOM   2131  CA  PHE A 222      11.103 -31.000  35.178  1.00 30.04
ATOM   2132  C   PHE A 222      12.283 -31.400  34.288  1.00 30.60
ATOM   2133  O   PHE A 222      12.788 -30.597  33.504  1.00 32.94
ATOM   2134  CB  PHE A 222       9.835 -31.797  34.835  1.00 27.84
ATOM   2135  CG  PHE A 222       9.459 -31.730  33.356  1.00 28.10
ATOM   2136  CD1 PHE A 222       8.772 -30.634  32.852  1.00 28.25
ATOM   2137  CD2 PHE A 222       9.786 -32.800  32.539  1.00 24.84
ATOM   2138  CE1 PHE A 222       8.406 -30.612  31.512  1.00 30.36
ATOM   2139  CE2 PHE A 222       9.418 -32.779  31.200  1.00 29.01
ATOM   2140  CZ  PHE A 222       8.727 -31.687  30.690  1.00 27.17
ATOM   2141  H   PHE A 222      11.403 -29.100  34.351  1.00 99.99
ATOM   2142  HD1 PHE A 222       8.529 -29.801  33.511  1.00 99.99
ATOM   2143  HD2 PHE A 222      10.322 -33.652  32.957  1.00 99.99
ATOM   2144  HE1 PHE A 222       7.854 -29.763  31.111  1.00 99.99
ATOM   2145  HE2 PHE A 222       9.666 -33.625  30.560  1.00 99.99
ATOM   2146  HZ  PHE A 222       8.394 -31.692  29.652  1.00 99.99
ATOM   2147  N   HIS A 223      12.719 -32.636  34.475  1.00 28.47
ATOM   2148  CA  HIS A 223      13.992 -33.086  33.887  1.00 31.69
ATOM   2149  C   HIS A 223      13.857 -34.329  32.994  1.00 29.60
ATOM   2150  O   HIS A 223      14.531 -34.428  31.971  1.00 37.05
ATOM   2151  CB  HIS A 223      15.012 -33.282  35.020  1.00 29.79
ATOM   2152  CG  HIS A 223      15.053 -32.081  35.981  1.00 45.46
ATOM   2153  ND1 HIS A 223      14.270 -31.938  37.052  1.00 40.67
ATOM   2154  CD2 HIS A 223      15.750 -30.955  35.827  1.00 35.56
ATOM   2155  CE1 HIS A 223      14.473 -30.714  37.535  1.00 40.14
ATOM   2156  NE2 HIS A 223      15.399 -30.114  36.798  1.00 43.12
ATOM   2157  H   HIS A 223      12.301 -33.244  35.158  1.00 99.99
ATOM   2158  HD1 HIS A 223      15.804 -29.217  36.980  1.00 99.99
ATOM   2159  N   ARG A 224      12.973 -35.250  33.377  1.00 29.77
ATOM   2160  CA  ARG A 224      12.685 -36.461  32.581  1.00 27.23
ATOM   2161  C   ARG A 224      11.179 -36.667  32.397  1.00 24.10
ATOM   2162  O   ARG A 224      10.361 -36.165  33.172  1.00 26.13
ATOM   2163  CB  ARG A 224      13.287 -37.700  33.245  1.00 30.12
ATOM   2164  CG  ARG A 224      14.812 -37.653  33.260  1.00 33.12
ATOM   2165  CD  ARG A 224      15.323 -38.705  34.239  1.00 36.19
ATOM   2166  NE  ARG A 224      16.739 -38.442  34.546  1.00 51.26
ATOM   2167  CZ  ARG A 224      17.202 -37.539  35.415  1.00 55.21
ATOM   2168  NH1 ARG A 224      16.385 -36.765  36.122  1.00 47.85
ATOM   2169  NH2 ARG A 224      18.509 -37.395  35.575  1.00 63.45
ATOM   2170  H   ARG A 224      12.495 -35.204  34.254  1.00 99.99
ATOM   2171  HE  ARG A 224      17.395 -38.983  34.025  1.00 99.99
ATOM   2172 1HH1 ARG A 224      16.736 -36.102  36.778  1.00 99.99
ATOM   2173 2HH1 ARG A 224      15.401 -36.887  36.005  1.00 99.99
ATOM   2174 1HH2 ARG A 224      18.852 -36.725  36.230  1.00 99.99
ATOM   2175 2HH2 ARG A 224      19.143 -37.951  35.042  1.00 99.99
ATOM   2176  N   ALA A 225      10.848 -37.474  31.395  1.00 25.41
ATOM   2177  CA  ALA A 225       9.445 -37.705  31.015  1.00 24.82
ATOM   2178  C   ALA A 225       9.139 -39.184  30.747  1.00 24.15
ATOM   2179  O   ALA A 225       9.952 -39.928  30.197  1.00 25.74
ATOM   2180  CB  ALA A 225       9.134 -36.855  29.782  1.00 21.94
ATOM   2181  H   ALA A 225      11.528 -38.040  30.922  1.00 99.99
ATOM   2182  N   VAL A 226       7.957 -39.590  31.190  1.00 23.69
ATOM   2183  CA  VAL A 226       7.411 -40.938  30.953  1.00 21.01
ATOM   2184  C   VAL A 226       6.019 -40.746  30.338  1.00 25.43
ATOM   2185  O   VAL A 226       5.125 -40.159  30.949  1.00 24.61
ATOM   2186  CB  VAL A 226       7.307 -41.764  32.253  1.00 21.84
ATOM   2187  CG1 VAL A 226       6.774 -43.177  31.992  1.00 17.34
ATOM   2188  CG2 VAL A 226       8.635 -41.866  33.010  1.00 21.56
ATOM   2189  H   VAL A 226       7.397 -39.009  31.794  1.00 99.99
ATOM   2190  N   LEU A 227       5.846 -41.351  29.172  1.00 18.91
ATOM   2191  CA  LEU A 227       4.575 -41.305  28.429  1.00 20.51
ATOM   2192  C   LEU A 227       4.000 -42.712  28.249  1.00 24.42
ATOM   2193  O   LEU A 227       4.481 -43.523  27.456  1.00 26.58
ATOM   2194  CB  LEU A 227       4.724 -40.628  27.062  1.00 21.42
ATOM   2195  CG  LEU A 227       4.949 -39.115  27.129  1.00 23.98
ATOM   2196  CD1 LEU A 227       6.422 -38.758  27.333  1.00 23.66
ATOM   2197  CD2 LEU A 227       4.417 -38.479  25.850  1.00 27.24
ATOM   2198  H   LEU A 227       6.585 -41.896  28.756  1.00 99.99
ATOM   2199  N   GLN A 228       2.974 -42.996  29.040  1.00 22.02
ATOM   2200  CA  GLN A 228       2.329 -44.321  29.023  1.00 23.82
ATOM   2201  C   GLN A 228       1.020 -44.285  28.229  1.00 23.00
ATOM   2202  O   GLN A 228       0.075 -43.589  28.602  1.00 19.83
ATOM   2203  CB  GLN A 228       2.018 -44.763  30.452  1.00 19.01
ATOM   2204  CG  GLN A 228       3.252 -44.857  31.357  1.00 20.54
ATOM   2205  CD  GLN A 228       2.910 -45.164  32.821  1.00 23.77
ATOM   2206  OE1 GLN A 228       3.649 -44.837  33.736  1.00 26.24
ATOM   2207  NE2 GLN A 228       1.804 -45.837  33.066  1.00 20.98
ATOM   2208  H   GLN A 228       2.622 -42.350  29.727  1.00 99.99
ATOM   2209 1HE2 GLN A 228       1.594 -46.035  34.018  1.00 99.99
ATOM   2210 2HE2 GLN A 228       1.218 -46.108  32.303  1.00 99.99
ATOM   2211  N   SER A 229       0.997 -44.990  27.099  1.00 22.61
ATOM   2212  CA  SER A 229      -0.221 -45.174  26.275  1.00 19.15
ATOM   2213  C   SER A 229      -0.869 -43.848  25.833  1.00 18.53
ATOM   2214  O   SER A 229      -2.087 -43.669  25.915  1.00 23.59
ATOM   2215  CB  SER A 229      -1.269 -46.013  27.023  1.00 17.97
ATOM   2216  OG  SER A 229      -0.792 -47.320  27.339  1.00 19.68
ATOM   2217  H   SER A 229       1.810 -45.476  26.749  1.00 99.99
ATOM   2218  HG  SER A 229      -1.543 -47.820  27.757  1.00 99.99
ATOM   2219  N   GLY A 230      -0.021 -42.877  25.484  1.00 15.93
ATOM   2220  CA  GLY A 230      -0.523 -41.566  25.045  1.00 20.78
ATOM   2221  C   GLY A 230       0.626 -40.681  24.584  1.00 23.83
ATOM   2222  O   GLY A 230       1.785 -40.897  24.933  1.00 22.17
ATOM   2223  H   GLY A 230       0.984 -42.908  25.593  1.00 99.99
ATOM   2224  N   ALA A 231       0.240 -39.723  23.759  1.00 17.39
ATOM   2225  CA  ALA A 231       1.185 -38.795  23.129  1.00 24.73
ATOM   2226  C   ALA A 231       0.435 -37.509  22.761  1.00 23.26
ATOM   2227  O   ALA A 231      -0.747 -37.584  22.405  1.00 24.81
ATOM   2228  CB  ALA A 231       1.790 -39.453  21.881  1.00 20.06
ATOM   2229  H   ALA A 231      -0.724 -39.531  23.567  1.00 99.99
ATOM   2230  N   PRO A 232       1.103 -36.352  22.851  1.00 22.85
ATOM   2231  CA  PRO A 232       0.510 -35.052  22.489  1.00 22.54
ATOM   2232  C   PRO A 232       0.050 -34.965  21.025  1.00 26.55
ATOM   2233  O   PRO A 232      -0.870 -34.219  20.708  1.00 26.09
ATOM   2234  CB  PRO A 232       1.597 -34.026  22.808  1.00 23.04
ATOM   2235  CG  PRO A 232       2.895 -34.818  22.677  1.00 19.68
ATOM   2236  CD  PRO A 232       2.520 -36.189  23.235  1.00 20.79
ATOM   2237  N   ASN A 233       0.660 -35.775  20.162  1.00 27.72
ATOM   2238  CA  ASN A 233       0.342 -35.821  18.722  1.00 27.94
ATOM   2239  C   ASN A 233      -0.790 -36.796  18.361  1.00 29.49
ATOM   2240  O   ASN A 233      -1.127 -36.938  17.186  1.00 28.32
ATOM   2241  CB  ASN A 233       1.614 -36.114  17.912  1.00 23.40
ATOM   2242  CG  ASN A 233       2.385 -37.348  18.391  1.00 22.31
ATOM   2243  OD1 ASN A 233       2.802 -37.452  19.537  1.00 27.33
ATOM   2244  ND2 ASN A 233       2.541 -38.322  17.527  1.00 21.42
ATOM   2245  H   ASN A 233       1.356 -36.443  20.440  1.00 99.99
ATOM   2246 1HD2 ASN A 233       3.050 -39.124  17.842  1.00 99.99
ATOM   2247 2HD2 ASN A 233       2.185 -38.255  16.597  1.00 99.99
ATOM   2248  N   GLY A 234      -1.402 -37.403  19.391  1.00 24.31
ATOM   2249  CA  GLY A 234      -2.583 -38.262  19.208  1.00 39.31
ATOM   2250  C   GLY A 234      -3.712 -37.459  18.530  1.00 41.70
ATOM   2251  O   GLY A 234      -3.971 -36.336  18.968  1.00 40.00
ATOM   2252  H   GLY A 234      -1.172 -37.249  20.360  1.00 99.99
ATOM   2253  N   PRO A 235      -4.448 -38.075  17.591  1.00 31.73
ATOM   2254  CA  PRO A 235      -5.590 -37.443  16.891  1.00 22.65
ATOM   2255  C   PRO A 235      -6.729 -36.971  17.815  1.00 25.71
ATOM   2256  O   PRO A 235      -7.551 -36.152  17.418  1.00 32.78
ATOM   2257  CB  PRO A 235      -6.083 -38.506  15.908  1.00 19.87
ATOM   2258  CG  PRO A 235      -5.694 -39.818  16.587  1.00 27.35
ATOM   2259  CD  PRO A 235      -4.329 -39.491  17.185  1.00 26.00
ATOM   2260  N   TRP A 236      -6.726 -37.461  19.051  1.00 23.29
ATOM   2261  CA  TRP A 236      -7.709 -37.084  20.085  1.00 24.88
ATOM   2262  C   TRP A 236      -7.208 -35.996  21.051  1.00 25.87
ATOM   2263  O   TRP A 236      -8.007 -35.357  21.730  1.00 25.72
ATOM   2264  CB  TRP A 236      -8.116 -38.322  20.893  1.00 23.50
ATOM   2265  CG  TRP A 236      -6.902 -39.078  21.448  1.00 25.15
ATOM   2266  CD1 TRP A 236      -6.269 -40.054  20.808  1.00 23.19
ATOM   2267  CD2 TRP A 236      -6.254 -38.869  22.653  1.00 20.13
ATOM   2268  NE1 TRP A 236      -5.248 -40.480  21.552  1.00 25.00
ATOM   2269  CE2 TRP A 236      -5.209 -39.784  22.686  1.00 22.86
ATOM   2270  CE3 TRP A 236      -6.466 -38.000  23.717  1.00 25.16
ATOM   2271  CZ2 TRP A 236      -4.381 -39.839  23.800  1.00 20.80
ATOM   2272  CZ3 TRP A 236      -5.612 -38.028  24.811  1.00 20.96
ATOM   2273  CH2 TRP A 236      -4.570 -38.950  24.851  1.00 24.81
ATOM   2274  H   TRP A 236      -6.051 -38.130  19.356  1.00 99.99
ATOM   2275  HD1 TRP A 236      -6.555 -40.450  19.833  1.00 99.99
ATOM   2276  HE1 TRP A 236      -4.620 -41.215  21.283  1.00 99.99
ATOM   2277  HE3 TRP A 236      -7.352 -37.362  23.738  1.00 99.99
ATOM   2278  HZ2 TRP A 236      -3.706 -40.685  23.931  1.00 99.99
ATOM   2279  HZ3 TRP A 236      -5.765 -37.319  25.626  1.00 99.99
ATOM   2280  HH2 TRP A 236      -3.889 -38.974  25.699  1.00 99.99
ATOM   2281  N   ALA A 237      -5.885 -35.861  21.164  1.00 24.38
ATOM   2282  CA  ALA A 237      -5.247 -35.030  22.204  1.00 26.50
ATOM   2283  C   ALA A 237      -5.310 -33.506  21.999  1.00 25.74
ATOM   2284  O   ALA A 237      -5.096 -32.754  22.948  1.00 23.31
ATOM   2285  CB  ALA A 237      -3.809 -35.504  22.427  1.00 22.07
ATOM   2286  H   ALA A 237      -5.254 -36.240  20.485  1.00 99.99
ATOM   2287  N   THR A 238      -5.511 -33.068  20.759  1.00 23.24
ATOM   2288  CA  THR A 238      -5.637 -31.631  20.443  1.00 23.58
ATOM   2289  C   THR A 238      -6.791 -31.392  19.467  1.00 24.76
ATOM   2290  O   THR A 238      -7.280 -32.311  18.812  1.00 21.78
ATOM   2291  CB  THR A 238      -4.357 -31.012  19.857  1.00 25.12
ATOM   2292  OG1 THR A 238      -4.019 -31.645  18.620  1.00 21.53
ATOM   2293  CG2 THR A 238      -3.189 -31.038  20.846  1.00 21.89
ATOM   2294  H   THR A 238      -5.742 -33.671  19.994  1.00 99.99
ATOM   2295  HG1 THR A 238      -3.172 -31.253  18.268  1.00 99.99
ATOM   2296  N   VAL A 239      -7.280 -30.162  19.491  1.00 23.54
ATOM   2297  CA  VAL A 239      -8.293 -29.691  18.534  1.00 26.73
ATOM   2298  C   VAL A 239      -7.848 -28.350  17.926  1.00 28.32
ATOM   2299  O   VAL A 239      -7.131 -27.569  18.558  1.00 26.17
ATOM   2300  CB  VAL A 239      -9.663 -29.646  19.239  1.00 26.08
ATOM   2301  CG1 VAL A 239      -9.803 -28.527  20.279  1.00 22.06
ATOM   2302  CG2 VAL A 239     -10.802 -29.623  18.225  1.00 30.33
ATOM   2303  H   VAL A 239      -7.009 -29.501  20.194  1.00 99.99
ATOM   2304  N   GLY A 240      -8.289 -28.125  16.683  1.00 28.90
ATOM   2305  CA  GLY A 240      -8.046 -26.851  15.978  1.00 23.29
ATOM   2306  C   GLY A 240      -8.865 -25.723  16.623  1.00 32.93
ATOM   2307  O   GLY A 240      -9.942 -25.964  17.168  1.00 29.27
ATOM   2308  H   GLY A 240      -8.913 -28.752  16.201  1.00 99.99
ATOM   2309  N   MET A 241      -8.427 -24.487  16.391  1.00 32.83
ATOM   2310  CA  MET A 241      -9.143 -23.291  16.888  1.00 32.56
ATOM   2311  C   MET A 241     -10.595 -23.200  16.391  1.00 34.99
ATOM   2312  O   MET A 241     -11.514 -23.054  17.195  1.00 33.14
ATOM   2313  CB  MET A 241      -8.432 -22.008  16.467  1.00 34.59
ATOM   2314  CG  MET A 241      -7.117 -21.768  17.207  1.00 38.47
ATOM   2315  SD  MET A 241      -6.336 -20.193  16.700  1.00 49.09
ATOM   2316  CE  MET A 241      -6.023 -20.522  14.977  1.00 40.60
ATOM   2317  H   MET A 241      -7.562 -24.306  15.925  1.00 99.99
ATOM   2318  N   GLY A 242     -10.773 -23.463  15.084  1.00 33.86
ATOM   2319  CA  GLY A 242     -12.099 -23.442  14.431  1.00 27.42
ATOM   2320  C   GLY A 242     -13.095 -24.421  15.073  1.00 33.65
ATOM   2321  O   GLY A 242     -14.165 -24.019  15.525  1.00 32.26
ATOM   2322  H   GLY A 242     -10.013 -23.614  14.441  1.00 99.99
ATOM   2323  N   GLU A 243     -12.641 -25.658  15.269  1.00 30.49
ATOM   2324  CA  GLU A 243     -13.465 -26.719  15.881  1.00 27.82
ATOM   2325  C   GLU A 243     -13.702 -26.506  17.385  1.00 34.86
ATOM   2326  O   GLU A 243     -14.815 -26.739  17.852  1.00 33.61
ATOM   2327  CB  GLU A 243     -12.850 -28.091  15.583  1.00 26.00
ATOM   2328  CG  GLU A 243     -13.645 -29.286  16.140  1.00 27.00
ATOM   2329  CD  GLU A 243     -15.078 -29.461  15.622  1.00 33.40
ATOM   2330  OE1 GLU A 243     -15.448 -28.787  14.635  1.00 39.97
ATOM   2331  OE2 GLU A 243     -15.783 -30.309  16.206  1.00 31.18
ATOM   2332  H   GLU A 243     -11.701 -25.921  15.064  1.00 99.99
ATOM   2333  N   ALA A 244     -12.714 -25.943  18.084  1.00 31.11
ATOM   2334  CA  ALA A 244     -12.855 -25.622  19.519  1.00 28.48
ATOM   2335  C   ALA A 244     -13.935 -24.552  19.729  1.00 31.19
ATOM   2336  O   ALA A 244     -14.857 -24.756  20.518  1.00 27.55
ATOM   2337  CB  ALA A 244     -11.531 -25.127  20.102  1.00 27.75
ATOM   2338  H   ALA A 244     -11.858 -25.631  17.665  1.00 99.99
ATOM   2339  N   ARG A 245     -13.925 -23.551  18.844  1.00 31.51
ATOM   2340  CA  ARG A 245     -14.952 -22.495  18.832  1.00 30.37
ATOM   2341  C   ARG A 245     -16.342 -23.069  18.528  1.00 29.80
ATOM   2342  O   ARG A 245     -17.298 -22.746  19.227  1.00 32.55
ATOM   2343  CB  ARG A 245     -14.589 -21.399  17.825  1.00 30.24
ATOM   2344  CG  ARG A 245     -15.704 -20.353  17.685  1.00 28.78
ATOM   2345  CD  ARG A 245     -15.246 -19.137  16.886  1.00 25.30
ATOM   2346  NE  ARG A 245     -14.296 -18.360  17.703  1.00 29.68
ATOM   2347  CZ  ARG A 245     -14.612 -17.500  18.674  1.00 32.73
ATOM   2348  NH1 ARG A 245     -15.876 -17.262  18.999  1.00 34.23
ATOM   2349  NH2 ARG A 245     -13.653 -16.864  19.333  1.00 30.01
ATOM   2350  H   ARG A 245     -13.201 -23.448  18.156  1.00 99.99
ATOM   2351  HE  ARG A 245     -13.334 -18.544  17.524  1.00 99.99
ATOM   2352 1HH1 ARG A 245     -16.112 -16.618  19.725  1.00 99.99
ATOM   2353 2HH1 ARG A 245     -16.594 -17.762  18.517  1.00 99.99
ATOM   2354 1HH2 ARG A 245     -13.894 -16.204  20.041  1.00 99.99
ATOM   2355 2HH2 ARG A 245     -12.690 -17.011  19.101  1.00 99.99
ATOM   2356  N   ARG A 246     -16.416 -24.004  17.586  1.00 28.84
ATOM   2357  CA  ARG A 246     -17.716 -24.573  17.197  1.00 38.52
ATOM   2358  C   ARG A 246     -18.307 -25.400  18.350  1.00 31.98
ATOM   2359  O   ARG A 246     -19.445 -25.165  18.750  1.00 27.93
ATOM   2360  CB  ARG A 246     -17.579 -25.434  15.945  1.00 30.00
ATOM   2361  CG  ARG A 246     -18.970 -25.790  15.414  1.00 33.64
ATOM   2362  CD  ARG A 246     -18.914 -27.008  14.491  1.00 37.66
ATOM   2363  NE  ARG A 246     -18.489 -28.205  15.241  1.00 37.55
ATOM   2364  CZ  ARG A 246     -19.234 -28.927  16.082  1.00 35.58
ATOM   2365  NH1 ARG A 246     -20.496 -28.614  16.338  1.00 38.99
ATOM   2366  NH2 ARG A 246     -18.727 -30.000  16.661  1.00 28.18
ATOM   2367  H   ARG A 246     -15.608 -24.456  17.207  1.00 99.99
ATOM   2368  HE  ARG A 246     -17.534 -28.464  15.118  1.00 99.99
ATOM   2369 1HH1 ARG A 246     -21.050 -29.162  16.971  1.00 99.99
ATOM   2370 2HH1 ARG A 246     -20.887 -27.805  15.908  1.00 99.99
ATOM   2371 1HH2 ARG A 246     -19.291 -30.527  17.306  1.00 99.99
ATOM   2372 2HH2 ARG A 246     -17.776 -30.270  16.520  1.00 99.99
ATOM   2373  N   ARG A 247     -17.455 -26.195  18.996  1.00 36.20
ATOM   2374  CA  ARG A 247     -17.868 -27.033  20.138  1.00 32.90
ATOM   2375  C   ARG A 247     -18.285 -26.210  21.361  1.00 27.90
ATOM   2376  O   ARG A 247     -19.317 -26.485  21.973  1.00 29.59
ATOM   2377  CB  ARG A 247     -16.747 -27.984  20.539  1.00 33.98
ATOM   2378  CG  ARG A 247     -16.519 -29.046  19.470  1.00 33.61
ATOM   2379  CD  ARG A 247     -15.433 -29.973  19.989  1.00 29.17
ATOM   2380  NE  ARG A 247     -15.012 -30.905  18.935  1.00 26.50
ATOM   2381  CZ  ARG A 247     -14.102 -31.864  19.089  1.00 28.59
ATOM   2382  NH1 ARG A 247     -13.524 -32.069  20.263  1.00 24.41
ATOM   2383  NH2 ARG A 247     -13.742 -32.616  18.061  1.00 26.25
ATOM   2384  H   ARG A 247     -16.495 -26.300  18.719  1.00 99.99
ATOM   2385  HE  ARG A 247     -15.496 -30.827  18.065  1.00 99.99
ATOM   2386 1HH1 ARG A 247     -12.856 -32.793  20.415  1.00 99.99
ATOM   2387 2HH1 ARG A 247     -13.804 -31.488  21.035  1.00 99.99
ATOM   2388 1HH2 ARG A 247     -13.063 -33.335  18.202  1.00 99.99
ATOM   2389 2HH2 ARG A 247     -14.162 -32.485  17.167  1.00 99.99
ATOM   2390  N   ALA A 248     -17.541 -25.136  21.624  1.00 29.19
ATOM   2391  CA  ALA A 248     -17.880 -24.177  22.693  1.00 31.39
ATOM   2392  C   ALA A 248     -19.206 -23.453  22.406  1.00 36.90
ATOM   2393  O   ALA A 248     -20.086 -23.402  23.267  1.00 35.05
ATOM   2394  CB  ALA A 248     -16.754 -23.154  22.850  1.00 23.03
ATOM   2395  H   ALA A 248     -16.699 -24.928  21.114  1.00 99.99
ATOM   2396  N   THR A 249     -19.423 -23.126  21.133  1.00 28.81
ATOM   2397  CA  THR A 249     -20.640 -22.412  20.695  1.00 28.17
ATOM   2398  C   THR A 249     -21.862 -23.340  20.743  1.00 28.49
ATOM   2399  O   THR A 249     -22.911 -22.944  21.254  1.00 29.08
ATOM   2400  CB  THR A 249     -20.460 -21.761  19.312  1.00 39.46
ATOM   2401  OG1 THR A 249     -19.388 -20.817  19.383  1.00 38.83
ATOM   2402  CG2 THR A 249     -21.709 -21.005  18.845  1.00 34.47
ATOM   2403  H   THR A 249     -18.787 -23.377  20.395  1.00 99.99
ATOM   2404  HG1 THR A 249     -19.226 -20.434  18.474  1.00 99.99
ATOM   2405  N   GLN A 250     -21.668 -24.609  20.388  1.00 27.63
ATOM   2406  CA  GLN A 250     -22.762 -25.594  20.435  1.00 28.63
ATOM   2407  C   GLN A 250     -23.128 -25.942  21.886  1.00 31.94
ATOM   2408  O   GLN A 250     -24.309 -26.110  22.191  1.00 32.14
ATOM   2409  CB  GLN A 250     -22.423 -26.867  19.662  1.00 26.22
ATOM   2410  CG  GLN A 250     -23.706 -27.677  19.434  1.00 33.51
ATOM   2411  CD  GLN A 250     -23.457 -29.078  18.876  1.00 45.75
ATOM   2412  OE1 GLN A 250     -22.444 -29.400  18.282  1.00 51.28
ATOM   2413  NE2 GLN A 250     -24.425 -29.947  19.063  1.00 41.59
ATOM   2414  H   GLN A 250     -20.770 -24.972  20.114  1.00 99.99
ATOM   2415 1HE2 GLN A 250     -24.256 -30.872  18.722  1.00 99.99
ATOM   2416 2HE2 GLN A 250     -25.248 -29.709  19.560  1.00 99.99
ATOM   2417  N   LEU A 251     -22.138 -25.908  22.781  1.00 31.00
ATOM   2418  CA  LEU A 251     -22.395 -26.160  24.210  1.00 35.41
ATOM   2419  C   LEU A 251     -23.233 -25.023  24.806  1.00 30.24
ATOM   2420  O   LEU A 251     -24.243 -25.293  25.455  1.00 28.35
ATOM   2421  CB  LEU A 251     -21.105 -26.338  25.021  1.00 29.75
ATOM   2422  CG  LEU A 251     -21.406 -26.710  26.483  1.00 30.41
ATOM   2423  CD1 LEU A 251     -21.981 -28.124  26.612  1.00 22.37
ATOM   2424  CD2 LEU A 251     -20.159 -26.553  27.349  1.00 29.82
ATOM   2425  H   LEU A 251     -21.210 -25.601  22.557  1.00 99.99
ATOM   2426  N   ALA A 252     -22.936 -23.794  24.378  1.00 31.40
ATOM   2427  CA  ALA A 252     -23.681 -22.611  24.842  1.00 35.39
ATOM   2428  C   ALA A 252     -25.142 -22.686  24.382  1.00 38.42
ATOM   2429  O   ALA A 252     -26.039 -22.664  25.224  1.00 35.04
ATOM   2430  CB  ALA A 252     -23.030 -21.326  24.336  1.00 26.33
ATOM   2431  H   ALA A 252     -22.278 -23.621  23.640  1.00 99.99
ATOM   2432  N   HIS A 253     -25.329 -23.094  23.125  1.00 36.18
ATOM   2433  CA  HIS A 253     -26.675 -23.296  22.555  1.00 38.15
ATOM   2434  C   HIS A 253     -27.456 -24.400  23.290  1.00 33.08
ATOM   2435  O   HIS A 253     -28.602 -24.183  23.675  1.00 36.39
ATOM   2436  CB  HIS A 253     -26.576 -23.580  21.051  1.00 37.06
ATOM   2437  CG  HIS A 253     -27.927 -23.982  20.440  1.00 46.47
ATOM   2438  ND1 HIS A 253     -28.355 -25.231  20.329  1.00 46.39
ATOM   2439  CD2 HIS A 253     -28.887 -23.174  19.996  1.00 49.04
ATOM   2440  CE1 HIS A 253     -29.580 -25.206  19.809  1.00 47.51
ATOM   2441  NE2 HIS A 253     -29.906 -23.934  19.599  1.00 55.79
ATOM   2442  H   HIS A 253     -24.563 -23.265  22.499  1.00 99.99
ATOM   2443  HD1 HIS A 253     -27.850 -26.048  20.607  1.00 99.99
ATOM   2444  N   LEU A 254     -26.797 -25.529  23.553  1.00 31.13
ATOM   2445  CA  LEU A 254     -27.431 -26.684  24.221  1.00 28.49
ATOM   2446  C   LEU A 254     -27.887 -26.411  25.661  1.00 34.16
ATOM   2447  O   LEU A 254     -28.769 -27.104  26.162  1.00 35.71
ATOM   2448  CB  LEU A 254     -26.514 -27.912  24.216  1.00 31.68
ATOM   2449  CG  LEU A 254     -26.321 -28.552  22.836  1.00 39.90
ATOM   2450  CD1 LEU A 254     -25.269 -29.654  22.955  1.00 33.30
ATOM   2451  CD2 LEU A 254     -27.624 -29.142  22.283  1.00 29.11
ATOM   2452  H   LEU A 254     -25.817 -25.637  23.359  1.00 99.99
ATOM   2453  N   VAL A 255     -27.244 -25.443  26.309  1.00 32.47
ATOM   2454  CA  VAL A 255     -27.593 -25.076  27.695  1.00 31.34
ATOM   2455  C   VAL A 255     -28.337 -23.728  27.789  1.00 36.46
ATOM   2456  O   VAL A 255     -28.439 -23.161  28.869  1.00 33.49
ATOM   2457  CB  VAL A 255     -26.352 -25.133  28.617  1.00 29.29
ATOM   2458  CG1 VAL A 255     -25.654 -26.497  28.546  1.00 27.72
ATOM   2459  CG2 VAL A 255     -25.340 -24.010  28.363  1.00 26.70
ATOM   2460  H   VAL A 255     -26.422 -24.997  25.948  1.00 99.99
ATOM   2461  N   GLY A 256     -28.863 -23.244  26.656  1.00 29.86
ATOM   2462  CA  GLY A 256     -29.691 -22.019  26.589  1.00 31.66
ATOM   2463  C   GLY A 256     -28.950 -20.674  26.685  1.00 31.79
ATOM   2464  O   GLY A 256     -29.564 -19.650  26.979  1.00 32.31
ATOM   2465  H   GLY A 256     -28.739 -23.689  25.759  1.00 99.99
ATOM   2466  N   CYS A 257     -27.678 -20.670  26.306  1.00 35.91
ATOM   2467  CA  CYS A 257     -26.866 -19.446  26.226  1.00 37.16
ATOM   2468  C   CYS A 257     -26.706 -18.944  24.779  1.00 41.86
ATOM   2469  O   CYS A 257     -26.674 -19.753  23.848  1.00 44.43
ATOM   2470  CB  CYS A 257     -25.503 -19.723  26.865  1.00 36.38
ATOM   2471  SG  CYS A 257     -25.626 -19.857  28.682  1.00 36.74
ATOM   2472  H   CYS A 257     -27.168 -21.513  26.114  1.00 99.99
ATOM   2473  N   PRO A 258     -26.603 -17.619  24.585  1.00 49.86
ATOM   2474  CA  PRO A 258     -26.393 -17.010  23.255  1.00 51.14
ATOM   2475  C   PRO A 258     -25.038 -17.377  22.626  1.00 51.83
ATOM   2476  O   PRO A 258     -24.951 -17.315  21.381  1.00 71.72
ATOM   2477  CB  PRO A 258     -26.528 -15.504  23.495  1.00 51.45
ATOM   2478  CG  PRO A 258     -26.094 -15.327  24.950  1.00 47.94
ATOM   2479  CD  PRO A 258     -26.668 -16.571  25.626  1.00 47.82
ATOM   2480  OXT PRO A 258     -24.083 -17.603  23.401  1.00 99.99
TER    2481      PRO A 258                                        
ATOM   2482  N   ASN A 265     -20.601 -12.377  20.272  1.00 55.41
ATOM   2483  CA  ASN A 265     -19.870 -11.734  21.388  1.00 50.12
ATOM   2484  C   ASN A 265     -19.425 -12.765  22.452  1.00 53.70
ATOM   2485  O   ASN A 265     -20.220 -13.232  23.273  1.00 51.66
ATOM   2486  CB  ASN A 265     -20.732 -10.630  22.021  1.00 58.06
ATOM   2487  CG  ASN A 265     -19.939  -9.729  22.976  1.00 63.59
ATOM   2488  OD1 ASN A 265     -19.022 -10.145  23.674  1.00 66.72
ATOM   2489  ND2 ASN A 265     -20.324  -8.473  23.042  1.00 68.68
ATOM   2490 1H   ASN A 265     -20.658 -13.365  20.426  1.00 99.99
ATOM   2491 1HD2 ASN A 265     -19.823  -7.852  23.641  1.00 99.99
ATOM   2492 2HD2 ASN A 265     -21.099  -8.147  22.504  1.00 99.99
ATOM   2493 2H   ASN A 265     -21.519 -12.016  20.171  1.00 99.99
ATOM   2494 3H   ASN A 265     -20.164 -12.202  19.399  1.00 99.99
ATOM   2495  N   ASP A 266     -18.126 -13.072  22.443  1.00 46.74
ATOM   2496  CA  ASP A 266     -17.536 -14.072  23.360  1.00 44.11
ATOM   2497  C   ASP A 266     -17.763 -13.761  24.847  1.00 49.38
ATOM   2498  O   ASP A 266     -18.160 -14.649  25.599  1.00 43.46
ATOM   2499  CB  ASP A 266     -16.033 -14.245  23.111  1.00 42.99
ATOM   2500  CG  ASP A 266     -15.696 -14.816  21.730  1.00 39.96
ATOM   2501  OD1 ASP A 266     -16.560 -15.519  21.164  1.00 39.30
ATOM   2502  OD2 ASP A 266     -14.586 -14.501  21.257  1.00 49.48
ATOM   2503  H   ASP A 266     -17.490 -12.642  21.802  1.00 99.99
ATOM   2504  N   THR A 267     -17.686 -12.478  25.205  1.00 40.97
ATOM   2505  CA  THR A 267     -17.897 -12.014  26.595  1.00 38.54
ATOM   2506  C   THR A 267     -19.277 -12.440  27.120  1.00 42.88
ATOM   2507  O   THR A 267     -19.361 -13.069  28.171  1.00 43.48
ATOM   2508  CB  THR A 267     -17.771 -10.486  26.703  1.00 47.27
ATOM   2509  OG1 THR A 267     -16.554 -10.071  26.078  1.00 50.74
ATOM   2510  CG2 THR A 267     -17.813 -10.002  28.159  1.00 43.24
ATOM   2511  H   THR A 267     -17.435 -11.747  24.566  1.00 99.99
ATOM   2512  HG1 THR A 267     -16.401  -9.096  26.265  1.00 99.99
ATOM   2513  N   GLU A 268     -20.318 -12.184  26.328  1.00 45.62
ATOM   2514  CA  GLU A 268     -21.699 -12.561  26.692  1.00 43.71
ATOM   2515  C   GLU A 268     -21.896 -14.082  26.768  1.00 42.01
ATOM   2516  O   GLU A 268     -22.465 -14.585  27.733  1.00 42.76
ATOM   2517  CB  GLU A 268     -22.701 -12.010  25.680  1.00 43.94
ATOM   2518  CG  GLU A 268     -22.848 -10.487  25.723  1.00 64.17
ATOM   2519  CD  GLU A 268     -23.918  -9.994  24.740  1.00 87.59
ATOM   2520  OE1 GLU A 268     -24.882 -10.750  24.480  1.00 84.71
ATOM   2521  OE2 GLU A 268     -23.724  -8.869  24.232  1.00 90.79
ATOM   2522  H   GLU A 268     -20.212 -11.765  25.426  1.00 99.99
ATOM   2523  N   LEU A 269     -21.303 -14.789  25.805  1.00 39.77
ATOM   2524  CA  LEU A 269     -21.390 -16.258  25.710  1.00 39.41
ATOM   2525  C   LEU A 269     -20.786 -16.925  26.960  1.00 34.90
ATOM   2526  O   LEU A 269     -21.479 -17.665  27.657  1.00 39.60
ATOM   2527  CB  LEU A 269     -20.689 -16.690  24.412  1.00 35.72
ATOM   2528  CG  LEU A 269     -20.947 -18.138  23.972  1.00 39.66
ATOM   2529  CD1 LEU A 269     -20.634 -18.271  22.482  1.00 40.94
ATOM   2530  CD2 LEU A 269     -20.060 -19.135  24.721  1.00 40.14
ATOM   2531  H   LEU A 269     -20.773 -14.354  25.075  1.00 99.99
ATOM   2532  N   VAL A 270     -19.592 -16.477  27.351  1.00 34.23
ATOM   2533  CA  VAL A 270     -18.898 -17.032  28.535  1.00 39.46
ATOM   2534  C   VAL A 270     -19.621 -16.622  29.828  1.00 37.00
ATOM   2535  O   VAL A 270     -19.816 -17.456  30.705  1.00 34.61
ATOM   2536  CB  VAL A 270     -17.412 -16.632  28.589  1.00 42.61
ATOM   2537  CG1 VAL A 270     -16.698 -17.262  29.790  1.00 35.28
ATOM   2538  CG2 VAL A 270     -16.671 -17.082  27.331  1.00 42.78
ATOM   2539  H   VAL A 270     -19.120 -15.718  26.893  1.00 99.99
ATOM   2540  N   ALA A 271     -20.134 -15.393  29.864  1.00 33.48
ATOM   2541  CA  ALA A 271     -20.846 -14.874  31.047  1.00 36.74
ATOM   2542  C   ALA A 271     -22.132 -15.669  31.321  1.00 35.70
ATOM   2543  O   ALA A 271     -22.376 -16.063  32.460  1.00 39.78
ATOM   2544  CB  ALA A 271     -21.162 -13.388  30.875  1.00 31.07
ATOM   2545  H   ALA A 271     -20.141 -14.788  29.066  1.00 99.99
ATOM   2546  N   CYS A 272     -22.819 -16.061  30.246  1.00 37.01
ATOM   2547  CA  CYS A 272     -24.005 -16.929  30.351  1.00 35.60
ATOM   2548  C   CYS A 272     -23.608 -18.354  30.755  1.00 32.05
ATOM   2549  O   CYS A 272     -24.229 -18.932  31.638  1.00 35.48
ATOM   2550  CB  CYS A 272     -24.804 -16.944  29.049  1.00 37.02
ATOM   2551  SG  CYS A 272     -26.305 -17.991  29.148  1.00 40.95
ATOM   2552  H   CYS A 272     -22.533 -15.837  29.310  1.00 99.99
ATOM   2553  N   LEU A 273     -22.511 -18.862  30.196  1.00 29.52
ATOM   2554  CA  LEU A 273     -21.974 -20.180  30.590  1.00 31.53
ATOM   2555  C   LEU A 273     -21.585 -20.235  32.074  1.00 34.00
ATOM   2556  O   LEU A 273     -21.869 -21.220  32.750  1.00 31.46
ATOM   2557  CB  LEU A 273     -20.742 -20.566  29.767  1.00 25.65
ATOM   2558  CG  LEU A 273     -21.009 -20.965  28.314  1.00 31.64
ATOM   2559  CD1 LEU A 273     -19.660 -21.251  27.656  1.00 28.58
ATOM   2560  CD2 LEU A 273     -21.888 -22.216  28.215  1.00 27.01
ATOM   2561  H   LEU A 273     -21.983 -18.369  29.502  1.00 99.99
ATOM   2562  N   ARG A 274     -21.067 -19.119  32.587  1.00 31.47
ATOM   2563  CA  ARG A 274     -20.630 -19.014  33.991  1.00 36.88
ATOM   2564  C   ARG A 274     -21.791 -19.080  34.994  1.00 32.63
ATOM   2565  O   ARG A 274     -21.582 -19.422  36.156  1.00 27.59
ATOM   2566  CB  ARG A 274     -19.770 -17.769  34.237  1.00 32.84
ATOM   2567  CG  ARG A 274     -18.366 -17.944  33.652  1.00 35.67
ATOM   2568  CD  ARG A 274     -17.367 -17.002  34.325  1.00 34.38
ATOM   2569  NE  ARG A 274     -17.014 -15.864  33.457  1.00 50.29
ATOM   2570  CZ  ARG A 274     -15.837 -15.702  32.843  1.00 50.27
ATOM   2571  NH1 ARG A 274     -14.872 -16.602  32.942  1.00 40.60
ATOM   2572  NH2 ARG A 274     -15.591 -14.632  32.104  1.00 47.98
ATOM   2573  H   ARG A 274     -21.011 -18.265  32.062  1.00 99.99
ATOM   2574  HE  ARG A 274     -17.709 -15.158  33.367  1.00 99.99
ATOM   2575 1HH1 ARG A 274     -13.994 -16.501  32.481  1.00 99.99
ATOM   2576 2HH1 ARG A 274     -15.025 -17.420  33.505  1.00 99.99
ATOM   2577 1HH2 ARG A 274     -14.696 -14.559  31.670  1.00 99.99
ATOM   2578 2HH2 ARG A 274     -16.274 -13.915  32.010  1.00 99.99
ATOM   2579  N   THR A 275     -23.000 -18.756  34.537  1.00 32.00
ATOM   2580  CA  THR A 275     -24.212 -18.823  35.385  1.00 30.23
ATOM   2581  C   THR A 275     -24.777 -20.247  35.528  1.00 34.45
ATOM   2582  O   THR A 275     -25.643 -20.497  36.369  1.00 38.79
ATOM   2583  CB  THR A 275     -25.340 -17.901  34.891  1.00 37.83
ATOM   2584  OG1 THR A 275     -25.946 -18.457  33.725  1.00 40.74
ATOM   2585  CG2 THR A 275     -24.855 -16.473  34.618  1.00 38.98
ATOM   2586  H   THR A 275     -23.169 -18.440  33.600  1.00 99.99
ATOM   2587  HG1 THR A 275     -26.661 -17.856  33.378  1.00 99.99
ATOM   2588  N   ARG A 276     -24.288 -21.167  34.701  1.00 26.87
ATOM   2589  CA  ARG A 276     -24.845 -22.525  34.639  1.00 24.97
ATOM   2590  C   ARG A 276     -24.228 -23.399  35.732  1.00 30.39
ATOM   2591  O   ARG A 276     -23.028 -23.308  35.985  1.00 29.98
ATOM   2592  CB  ARG A 276     -24.600 -23.137  33.255  1.00 29.51
ATOM   2593  CG  ARG A 276     -25.420 -22.452  32.158  1.00 28.92
ATOM   2594  CD  ARG A 276     -26.918 -22.652  32.401  1.00 33.03
ATOM   2595  NE  ARG A 276     -27.687 -22.115  31.269  1.00 32.87
ATOM   2596  CZ  ARG A 276     -28.224 -20.899  31.162  1.00 38.01
ATOM   2597  NH1 ARG A 276     -28.077 -20.000  32.120  1.00 38.64
ATOM   2598  NH2 ARG A 276     -28.937 -20.570  30.094  1.00 34.54
ATOM   2599  H   ARG A 276     -23.416 -21.049  34.221  1.00 99.99
ATOM   2600  HE  ARG A 276     -27.828 -22.751  30.505  1.00 99.99
ATOM   2601 1HH1 ARG A 276     -28.486 -19.099  32.031  1.00 99.99
ATOM   2602 2HH1 ARG A 276     -27.512 -20.244  32.908  1.00 99.99
ATOM   2603 1HH2 ARG A 276     -29.341 -19.663  30.011  1.00 99.99
ATOM   2604 2HH2 ARG A 276     -29.068 -21.246  29.367  1.00 99.99
ATOM   2605  N   PRO A 277     -25.014 -24.250  36.395  1.00 30.00
ATOM   2606  CA  PRO A 277     -24.455 -25.241  37.332  1.00 28.67
ATOM   2607  C   PRO A 277     -23.471 -26.111  36.541  1.00 33.99
ATOM   2608  O   PRO A 277     -23.763 -26.511  35.414  1.00 31.93
ATOM   2609  CB  PRO A 277     -25.661 -26.073  37.765  1.00 23.85
ATOM   2610  CG  PRO A 277     -26.824 -25.086  37.662  1.00 29.45
ATOM   2611  CD  PRO A 277     -26.488 -24.248  36.428  1.00 28.32
ATOM   2612  N   ALA A 278     -22.354 -26.461  37.176  1.00 31.40
ATOM   2613  CA  ALA A 278     -21.321 -27.315  36.556  1.00 28.42
ATOM   2614  C   ALA A 278     -21.880 -28.609  35.931  1.00 28.93
ATOM   2615  O   ALA A 278     -21.621 -28.914  34.767  1.00 25.96
ATOM   2616  CB  ALA A 278     -20.280 -27.658  37.620  1.00 26.96
ATOM   2617  H   ALA A 278     -22.093 -26.059  38.052  1.00 99.99
ATOM   2618  N   GLN A 279     -22.831 -29.221  36.639  1.00 28.41
ATOM   2619  CA  GLN A 279     -23.496 -30.455  36.183  1.00 30.33
ATOM   2620  C   GLN A 279     -24.246 -30.288  34.848  1.00 33.06
ATOM   2621  O   GLN A 279     -24.231 -31.197  34.022  1.00 29.64
ATOM   2622  CB  GLN A 279     -24.432 -30.975  37.280  1.00 23.47
ATOM   2623  CG  GLN A 279     -24.925 -32.401  36.994  1.00 23.74
ATOM   2624  CD  GLN A 279     -23.772 -33.400  36.838  1.00 33.49
ATOM   2625  OE1 GLN A 279     -22.877 -33.514  37.661  1.00 42.40
ATOM   2626  NE2 GLN A 279     -23.783 -34.154  35.764  1.00 30.82
ATOM   2627  H   GLN A 279     -23.117 -28.887  37.535  1.00 99.99
ATOM   2628 1HE2 GLN A 279     -23.035 -34.801  35.655  1.00 99.99
ATOM   2629 2HE2 GLN A 279     -24.506 -34.079  35.070  1.00 99.99
ATOM   2630  N   VAL A 280     -24.817 -29.106  34.615  1.00 24.82
ATOM   2631  CA  VAL A 280     -25.489 -28.783  33.336  1.00 33.54
ATOM   2632  C   VAL A 280     -24.519 -28.845  32.142  1.00 31.38
ATOM   2633  O   VAL A 280     -24.824 -29.507  31.150  1.00 33.93
ATOM   2634  CB  VAL A 280     -26.233 -27.436  33.437  1.00 34.75
ATOM   2635  CG1 VAL A 280     -26.735 -26.904  32.088  1.00 30.77
ATOM   2636  CG2 VAL A 280     -27.461 -27.608  34.334  1.00 25.24
ATOM   2637  H   VAL A 280     -24.813 -28.362  35.286  1.00 99.99
ATOM   2638  N   LEU A 281     -23.311 -28.310  32.316  1.00 30.01
ATOM   2639  CA  LEU A 281     -22.301 -28.347  31.237  1.00 30.05
ATOM   2640  C   LEU A 281     -21.868 -29.792  30.956  1.00 27.76
ATOM   2641  O   LEU A 281     -21.889 -30.238  29.809  1.00 33.36
ATOM   2642  CB  LEU A 281     -21.064 -27.495  31.554  1.00 26.59
ATOM   2643  CG  LEU A 281     -21.326 -26.037  31.965  1.00 28.04
ATOM   2644  CD1 LEU A 281     -19.998 -25.281  31.946  1.00 27.45
ATOM   2645  CD2 LEU A 281     -22.356 -25.313  31.089  1.00 24.18
ATOM   2646  H   LEU A 281     -22.997 -27.935  33.190  1.00 99.99
ATOM   2647  N   VAL A 282     -21.735 -30.562  32.037  1.00 24.60
ATOM   2648  CA  VAL A 282     -21.392 -31.997  31.958  1.00 30.33
ATOM   2649  C   VAL A 282     -22.470 -32.792  31.194  1.00 33.63
ATOM   2650  O   VAL A 282     -22.130 -33.591  30.320  1.00 34.80
ATOM   2651  CB  VAL A 282     -21.136 -32.577  33.364  1.00 23.95
ATOM   2652  CG1 VAL A 282     -20.936 -34.096  33.350  1.00 24.10
ATOM   2653  CG2 VAL A 282     -19.882 -31.957  33.984  1.00 23.86
ATOM   2654  H   VAL A 282     -21.896 -30.206  32.962  1.00 99.99
ATOM   2655  N   ASN A 283     -23.739 -32.466  31.433  1.00 32.75
ATOM   2656  CA  ASN A 283     -24.869 -33.212  30.846  1.00 32.23
ATOM   2657  C   ASN A 283     -24.986 -33.115  29.319  1.00 31.93
ATOM   2658  O   ASN A 283     -25.569 -33.986  28.676  1.00 31.18
ATOM   2659  CB  ASN A 283     -26.192 -32.828  31.512  1.00 30.33
ATOM   2660  CG  ASN A 283     -26.294 -33.354  32.949  1.00 33.60
ATOM   2661  OD1 ASN A 283     -25.551 -34.202  33.427  1.00 33.22
ATOM   2662  ND2 ASN A 283     -27.228 -32.804  33.688  1.00 30.13
ATOM   2663  H   ASN A 283     -23.999 -31.676  31.996  1.00 99.99
ATOM   2664 1HD2 ASN A 283     -27.332 -33.135  34.620  1.00 99.99
ATOM   2665 2HD2 ASN A 283     -27.825 -32.108  33.299  1.00 99.99
ATOM   2666  N   HIS A 284     -24.404 -32.063  28.752  1.00 24.43
ATOM   2667  CA  HIS A 284     -24.406 -31.868  27.292  1.00 33.00
ATOM   2668  C   HIS A 284     -23.024 -32.019  26.635  1.00 34.33
ATOM   2669  O   HIS A 284     -22.925 -31.906  25.413  1.00 34.18
ATOM   2670  CB  HIS A 284     -24.976 -30.479  26.997  1.00 32.38
ATOM   2671  CG  HIS A 284     -26.445 -30.359  27.414  1.00 42.07
ATOM   2672  ND1 HIS A 284     -27.476 -30.726  26.669  1.00 44.72
ATOM   2673  CD2 HIS A 284     -26.914 -29.875  28.561  1.00 31.89
ATOM   2674  CE1 HIS A 284     -28.590 -30.467  27.349  1.00 38.32
ATOM   2675  NE2 HIS A 284     -28.241 -29.952  28.524  1.00 40.01
ATOM   2676  H   HIS A 284     -24.051 -31.291  29.286  1.00 99.99
ATOM   2677  HD1 HIS A 284     -27.421 -31.147  25.764  1.00 99.99
ATOM   2678  N   GLU A 285     -22.042 -32.522  27.388  1.00 34.17
ATOM   2679  CA  GLU A 285     -20.638 -32.565  26.930  1.00 33.28
ATOM   2680  C   GLU A 285     -20.450 -33.389  25.644  1.00 31.74
ATOM   2681  O   GLU A 285     -19.924 -32.883  24.653  1.00 26.88
ATOM   2682  CB  GLU A 285     -19.732 -33.105  28.043  1.00 28.94
ATOM   2683  CG  GLU A 285     -18.253 -33.090  27.636  1.00 30.34
ATOM   2684  CD  GLU A 285     -17.334 -33.734  28.674  1.00 34.90
ATOM   2685  OE1 GLU A 285     -17.524 -33.453  29.879  1.00 33.45
ATOM   2686  OE2 GLU A 285     -16.390 -34.413  28.223  1.00 30.99
ATOM   2687  H   GLU A 285     -22.199 -32.856  28.323  1.00 99.99
ATOM   2688  N   TRP A 286     -20.920 -34.632  25.678  1.00 26.72
ATOM   2689  CA  TRP A 286     -20.736 -35.576  24.560  1.00 32.01
ATOM   2690  C   TRP A 286     -21.488 -35.182  23.279  1.00 35.78
ATOM   2691  O   TRP A 286     -21.072 -35.545  22.183  1.00 32.35
ATOM   2692  CB  TRP A 286     -21.094 -36.999  24.998  1.00 26.15
ATOM   2693  CG  TRP A 286     -20.172 -37.466  26.132  1.00 30.54
ATOM   2694  CD1 TRP A 286     -20.456 -37.417  27.430  1.00 30.84
ATOM   2695  CD2 TRP A 286     -18.902 -38.006  26.003  1.00 26.55
ATOM   2696  NE1 TRP A 286     -19.428 -37.905  28.128  1.00 25.87
ATOM   2697  CE2 TRP A 286     -18.460 -38.270  27.292  1.00 28.66
ATOM   2698  CE3 TRP A 286     -18.084 -38.276  24.913  1.00 26.79
ATOM   2699  CZ2 TRP A 286     -17.192 -38.805  27.492  1.00 23.83
ATOM   2700  CZ3 TRP A 286     -16.835 -38.850  25.111  1.00 25.35
ATOM   2701  CH2 TRP A 286     -16.390 -39.117  26.402  1.00 24.43
ATOM   2702  H   TRP A 286     -21.425 -35.003  26.457  1.00 99.99
ATOM   2703  HD1 TRP A 286     -21.387 -37.048  27.856  1.00 99.99
ATOM   2704  HE1 TRP A 286     -19.408 -38.009  29.123  1.00 99.99
ATOM   2705  HE3 TRP A 286     -18.356 -37.917  23.920  1.00 99.99
ATOM   2706  HZ2 TRP A 286     -16.758 -38.820  28.491  1.00 99.99
ATOM   2707  HZ3 TRP A 286     -16.214 -39.089  24.247  1.00 99.99
ATOM   2708  HH2 TRP A 286     -15.415 -39.574  26.570  1.00 99.99
ATOM   2709  N   HIS A 287     -22.477 -34.301  23.426  1.00 36.28
ATOM   2710  CA  HIS A 287     -23.321 -33.860  22.301  1.00 34.94
ATOM   2711  C   HIS A 287     -22.684 -32.834  21.349  1.00 34.99
ATOM   2712  O   HIS A 287     -23.277 -32.532  20.315  1.00 44.11
ATOM   2713  CB  HIS A 287     -24.674 -33.364  22.813  1.00 37.41
ATOM   2714  CG  HIS A 287     -25.481 -34.450  23.536  1.00 49.46
ATOM   2715  ND1 HIS A 287     -26.165 -34.238  24.648  1.00 54.02
ATOM   2716  CD2 HIS A 287     -25.658 -35.721  23.177  1.00 46.20
ATOM   2717  CE1 HIS A 287     -26.764 -35.375  24.994  1.00 52.51
ATOM   2718  NE2 HIS A 287     -26.448 -36.291  24.084  1.00 59.58
ATOM   2719  H   HIS A 287     -22.664 -33.841  24.295  1.00 99.99
ATOM   2720  HD1 HIS A 287     -26.215 -33.371  25.141  1.00 99.99
ATOM   2721  N   VAL A 288     -21.575 -32.213  21.750  1.00 36.90
ATOM   2722  CA  VAL A 288     -20.850 -31.307  20.833  1.00 30.26
ATOM   2723  C   VAL A 288     -19.896 -32.024  19.862  1.00 30.86
ATOM   2724  O   VAL A 288     -19.301 -31.381  19.004  1.00 34.34
ATOM   2725  CB  VAL A 288     -20.176 -30.117  21.539  1.00 31.90
ATOM   2726  CG1 VAL A 288     -21.199 -29.306  22.335  1.00 34.01
ATOM   2727  CG2 VAL A 288     -19.006 -30.524  22.434  1.00 22.44
ATOM   2728  H   VAL A 288     -21.234 -32.226  22.690  1.00 99.99
ATOM   2729  N   LEU A 289     -19.646 -33.315  20.080  1.00 28.61
ATOM   2730  CA  LEU A 289     -18.907 -34.122  19.095  1.00 31.47
ATOM   2731  C   LEU A 289     -19.647 -34.149  17.746  1.00 35.32
ATOM   2732  O   LEU A 289     -20.838 -34.466  17.700  1.00 34.79
ATOM   2733  CB  LEU A 289     -18.610 -35.534  19.616  1.00 22.19
ATOM   2734  CG  LEU A 289     -17.605 -35.541  20.779  1.00 26.54
ATOM   2735  CD1 LEU A 289     -17.396 -36.977  21.258  1.00 16.75
ATOM   2736  CD2 LEU A 289     -16.251 -34.931  20.392  1.00 25.36
ATOM   2737  H   LEU A 289     -19.897 -33.795  20.919  1.00 99.99
ATOM   2738  N   PRO A 290     -18.955 -33.740  16.674  1.00 34.08
ATOM   2739  CA  PRO A 290     -19.550 -33.592  15.333  1.00 33.67
ATOM   2740  C   PRO A 290     -20.098 -34.886  14.713  1.00 34.58
ATOM   2741  O   PRO A 290     -21.049 -34.829  13.937  1.00 41.20
ATOM   2742  CB  PRO A 290     -18.447 -32.963  14.479  1.00 31.84
ATOM   2743  CG  PRO A 290     -17.160 -33.432  15.156  1.00 40.19
ATOM   2744  CD  PRO A 290     -17.509 -33.435  16.640  1.00 32.87
ATOM   2745  N   GLN A 291     -19.467 -36.023  15.003  1.00 37.51
ATOM   2746  CA  GLN A 291     -19.863 -37.318  14.413  1.00 34.40
ATOM   2747  C   GLN A 291     -19.798 -38.434  15.463  1.00 32.41
ATOM   2748  O   GLN A 291     -19.105 -38.304  16.472  1.00 36.76
ATOM   2749  CB  GLN A 291     -18.958 -37.681  13.224  1.00 41.43
ATOM   2750  CG  GLN A 291     -19.030 -36.711  12.034  1.00 43.40
ATOM   2751  CD  GLN A 291     -20.380 -36.665  11.306  1.00 53.77
ATOM   2752  OE1 GLN A 291     -21.129 -37.627  11.223  1.00 48.56
ATOM   2753  NE2 GLN A 291     -20.663 -35.542  10.678  1.00 42.95
ATOM   2754  H   GLN A 291     -18.808 -36.102  15.752  1.00 99.99
ATOM   2755 1HE2 GLN A 291     -21.536 -35.501  10.200  1.00 99.99
ATOM   2756 2HE2 GLN A 291     -20.072 -34.748  10.761  1.00 99.99
ATOM   2757  N   GLU A 292     -20.543 -39.506  15.199  1.00 32.38
ATOM   2758  CA  GLU A 292     -20.499 -40.750  15.996  1.00 29.72
ATOM   2759  C   GLU A 292     -19.045 -41.260  16.024  1.00 35.49
ATOM   2760  O   GLU A 292     -18.384 -41.300  14.986  1.00 37.52
ATOM   2761  CB  GLU A 292     -21.419 -41.756  15.299  1.00 33.26
ATOM   2762  CG  GLU A 292     -21.554 -43.108  16.013  1.00 48.14
ATOM   2763  CD  GLU A 292     -22.406 -44.122  15.233  1.00 55.58
ATOM   2764  OE1 GLU A 292     -22.627 -43.916  14.016  1.00 50.51
ATOM   2765  OE2 GLU A 292     -22.845 -45.096  15.879  1.00 61.30
ATOM   2766  H   GLU A 292     -21.126 -39.543  14.389  1.00 99.99
ATOM   2767  N   SER A 293     -18.569 -41.604  17.217  1.00 27.52
ATOM   2768  CA  SER A 293     -17.144 -41.950  17.410  1.00 25.58
ATOM   2769  C   SER A 293     -16.870 -42.705  18.715  1.00 27.39
ATOM   2770  O   SER A 293     -17.771 -42.954  19.514  1.00 32.07
ATOM   2771  CB  SER A 293     -16.297 -40.668  17.420  1.00 24.93
ATOM   2772  OG  SER A 293     -16.589 -39.871  18.574  1.00 27.41
ATOM   2773  H   SER A 293     -19.094 -41.515  18.063  1.00 99.99
ATOM   2774  HG  SER A 293     -16.033 -39.040  18.541  1.00 99.99
ATOM   2775  N   VAL A 294     -15.658 -43.242  18.783  1.00 27.30
ATOM   2776  CA  VAL A 294     -15.029 -43.649  20.054  1.00 23.38
ATOM   2777  C   VAL A 294     -13.644 -42.992  20.113  1.00 24.64
ATOM   2778  O   VAL A 294     -13.123 -42.558  19.089  1.00 23.18
ATOM   2779  CB  VAL A 294     -14.940 -45.177  20.245  1.00 24.79
ATOM   2780  CG1 VAL A 294     -16.334 -45.800  20.319  1.00 26.24
ATOM   2781  CG2 VAL A 294     -14.102 -45.885  19.173  1.00 23.02
ATOM   2782  H   VAL A 294     -15.055 -43.297  17.983  1.00 99.99
ATOM   2783  N   PHE A 295     -13.083 -42.907  21.318  1.00 24.25
ATOM   2784  CA  PHE A 295     -11.746 -42.318  21.547  1.00 18.76
ATOM   2785  C   PHE A 295     -11.654 -40.854  21.054  1.00 22.92
ATOM   2786  O   PHE A 295     -10.627 -40.387  20.573  1.00 24.32
ATOM   2787  CB  PHE A 295     -10.686 -43.217  20.886  1.00 17.57
ATOM   2788  CG  PHE A 295      -9.377 -43.308  21.672  1.00 20.30
ATOM   2789  CD1 PHE A 295      -8.835 -42.212  22.331  1.00 17.45
ATOM   2790  CD2 PHE A 295      -8.760 -44.546  21.776  1.00 18.14
ATOM   2791  CE1 PHE A 295      -7.691 -42.350  23.101  1.00 18.18
ATOM   2792  CE2 PHE A 295      -7.606 -44.686  22.537  1.00 19.72
ATOM   2793  CZ  PHE A 295      -7.077 -43.590  23.211  1.00 15.67
ATOM   2794  H   PHE A 295     -13.539 -43.249  22.136  1.00 99.99
ATOM   2795  HD1 PHE A 295      -9.298 -41.232  22.241  1.00 99.99
ATOM   2796  HD2 PHE A 295      -9.210 -45.409  21.288  1.00 99.99
ATOM   2797  HE1 PHE A 295      -7.282 -41.477  23.608  1.00 99.99
ATOM   2798  HE2 PHE A 295      -7.122 -45.659  22.597  1.00 99.99
ATOM   2799  HZ  PHE A 295      -6.242 -43.715  23.899  1.00 99.99
ATOM   2800  N   ARG A 296     -12.759 -40.130  21.202  1.00 18.05
ATOM   2801  CA  ARG A 296     -12.836 -38.691  20.886  1.00 21.16
ATOM   2802  C   ARG A 296     -13.529 -37.979  22.039  1.00 23.12
ATOM   2803  O   ARG A 296     -14.519 -38.477  22.577  1.00 20.28
ATOM   2804  CB  ARG A 296     -13.633 -38.421  19.607  1.00 18.49
ATOM   2805  CG  ARG A 296     -12.889 -38.829  18.336  1.00 23.57
ATOM   2806  CD  ARG A 296     -11.647 -37.964  18.102  1.00 25.95
ATOM   2807  NE  ARG A 296     -10.952 -38.416  16.885  1.00 28.30
ATOM   2808  CZ  ARG A 296     -10.161 -39.488  16.773  1.00 27.16
ATOM   2809  NH1 ARG A 296      -9.914 -40.275  17.807  1.00 21.89
ATOM   2810  NH2 ARG A 296      -9.610 -39.793  15.608  1.00 22.49
ATOM   2811  H   ARG A 296     -13.592 -40.503  21.603  1.00 99.99
ATOM   2812  HE  ARG A 296     -11.108 -37.856  16.077  1.00 99.99
ATOM   2813 1HH1 ARG A 296      -9.306 -41.066  17.729  1.00 99.99
ATOM   2814 2HH1 ARG A 296     -10.327 -40.062  18.695  1.00 99.99
ATOM   2815 1HH2 ARG A 296      -9.021 -40.601  15.527  1.00 99.99
ATOM   2816 2HH2 ARG A 296      -9.780 -39.233  14.803  1.00 99.99
ATOM   2817  N   PHE A 297     -12.934 -36.872  22.452  1.00 21.88
ATOM   2818  CA  PHE A 297     -13.444 -36.138  23.621  1.00 22.59
ATOM   2819  C   PHE A 297     -13.656 -34.674  23.243  1.00 24.31
ATOM   2820  O   PHE A 297     -12.848 -34.086  22.528  1.00 25.76
ATOM   2821  CB  PHE A 297     -12.463 -36.282  24.791  1.00 18.27
ATOM   2822  CG  PHE A 297     -11.834 -37.681  24.844  1.00 17.67
ATOM   2823  CD1 PHE A 297     -12.600 -38.802  25.134  1.00 18.03
ATOM   2824  CD2 PHE A 297     -10.503 -37.820  24.479  1.00 19.89
ATOM   2825  CE1 PHE A 297     -12.023 -40.067  25.085  1.00 20.47
ATOM   2826  CE2 PHE A 297      -9.924 -39.084  24.434  1.00 19.79
ATOM   2827  CZ  PHE A 297     -10.683 -40.206  24.744  1.00 19.51
ATOM   2828  H   PHE A 297     -12.058 -36.551  22.088  1.00 99.99
ATOM   2829  HD1 PHE A 297     -13.669 -38.685  25.317  1.00 99.99
ATOM   2830  HD2 PHE A 297      -9.932 -36.934  24.200  1.00 99.99
ATOM   2831  HE1 PHE A 297     -12.616 -40.944  25.342  1.00 99.99
ATOM   2832  HE2 PHE A 297      -8.867 -39.189  24.194  1.00 99.99
ATOM   2833  HZ  PHE A 297     -10.204 -41.185  24.792  1.00 99.99
ATOM   2834  N   SER A 298     -14.699 -34.096  23.826  1.00 24.71
ATOM   2835  CA  SER A 298     -15.194 -32.770  23.407  1.00 27.45
ATOM   2836  C   SER A 298     -14.228 -31.612  23.678  1.00 26.14
ATOM   2837  O   SER A 298     -13.928 -30.820  22.789  1.00 28.28
ATOM   2838  CB  SER A 298     -16.548 -32.470  24.048  1.00 23.34
ATOM   2839  OG  SER A 298     -17.527 -33.381  23.545  1.00 30.43
ATOM   2840  H   SER A 298     -15.197 -34.531  24.573  1.00 99.99
ATOM   2841  HG  SER A 298     -18.443 -33.124  23.891  1.00 99.99
ATOM   2842  N   PHE A 299     -13.746 -31.520  24.912  1.00 23.00
ATOM   2843  CA  PHE A 299     -12.876 -30.398  25.305  1.00 23.92
ATOM   2844  C   PHE A 299     -11.467 -30.860  25.667  1.00 27.99
ATOM   2845  O   PHE A 299     -11.239 -31.484  26.702  1.00 21.70
ATOM   2846  CB  PHE A 299     -13.512 -29.600  26.443  1.00 23.64
ATOM   2847  CG  PHE A 299     -14.890 -29.085  26.029  1.00 25.23
ATOM   2848  CD1 PHE A 299     -14.996 -28.015  25.153  1.00 27.98
ATOM   2849  CD2 PHE A 299     -16.026 -29.722  26.506  1.00 22.29
ATOM   2850  CE1 PHE A 299     -16.253 -27.571  24.757  1.00 23.47
ATOM   2851  CE2 PHE A 299     -17.283 -29.284  26.106  1.00 25.92
ATOM   2852  CZ  PHE A 299     -17.394 -28.206  25.234  1.00 24.79
ATOM   2853  H   PHE A 299     -14.027 -32.129  25.649  1.00 99.99
ATOM   2854  HD1 PHE A 299     -14.091 -27.562  24.748  1.00 99.99
ATOM   2855  HD2 PHE A 299     -15.922 -30.569  27.182  1.00 99.99
ATOM   2856  HE1 PHE A 299     -16.342 -26.688  24.124  1.00 99.99
ATOM   2857  HE2 PHE A 299     -18.175 -29.780  26.486  1.00 99.99
ATOM   2858  HZ  PHE A 299     -18.378 -27.828  24.951  1.00 99.99
ATOM   2859  N   VAL A 300     -10.578 -30.611  24.717  1.00 22.10
ATOM   2860  CA  VAL A 300      -9.166 -31.033  24.794  1.00 22.42
ATOM   2861  C   VAL A 300      -8.243 -29.815  24.577  1.00 20.22
ATOM   2862  O   VAL A 300      -8.743 -28.744  24.216  1.00 21.24
ATOM   2863  CB  VAL A 300      -8.893 -32.182  23.794  1.00 23.10
ATOM   2864  CG1 VAL A 300      -9.731 -33.425  24.115  1.00 18.44
ATOM   2865  CG2 VAL A 300      -9.071 -31.774  22.328  1.00 20.54
ATOM   2866  H   VAL A 300     -10.793 -30.050  23.917  1.00 99.99
ATOM   2867  N   PRO A 301      -6.925 -29.948  24.779  1.00 24.37
ATOM   2868  CA  PRO A 301      -5.965 -28.874  24.468  1.00 25.07
ATOM   2869  C   PRO A 301      -6.163 -28.343  23.041  1.00 30.22
ATOM   2870  O   PRO A 301      -6.368 -29.092  22.086  1.00 25.83
ATOM   2871  CB  PRO A 301      -4.602 -29.543  24.605  1.00 23.26
ATOM   2872  CG  PRO A 301      -4.835 -30.542  25.736  1.00 26.00
ATOM   2873  CD  PRO A 301      -6.246 -31.059  25.472  1.00 19.57
ATOM   2874  N   VAL A 302      -6.144 -27.023  22.937  1.00 28.76
ATOM   2875  CA  VAL A 302      -6.282 -26.325  21.646  1.00 28.19
ATOM   2876  C   VAL A 302      -4.916 -25.780  21.197  1.00 34.31
ATOM   2877  O   VAL A 302      -4.127 -25.267  21.997  1.00 32.40
ATOM   2878  CB  VAL A 302      -7.373 -25.235  21.744  1.00 33.01
ATOM   2879  CG1 VAL A 302      -7.019 -24.079  22.691  1.00 33.69
ATOM   2880  CG2 VAL A 302      -7.768 -24.711  20.360  1.00 35.82
ATOM   2881  H   VAL A 302      -6.021 -26.439  23.745  1.00 99.99
ATOM   2882  N   VAL A 303      -4.668 -25.905  19.900  1.00 38.19
ATOM   2883  CA  VAL A 303      -3.476 -25.306  19.270  1.00 37.52
ATOM   2884  C   VAL A 303      -3.846 -23.878  18.847  1.00 38.56
ATOM   2885  O   VAL A 303      -4.582 -23.676  17.883  1.00 42.58
ATOM   2886  CB  VAL A 303      -2.996 -26.107  18.047  1.00 39.71
ATOM   2887  CG1 VAL A 303      -1.668 -25.541  17.536  1.00 36.03
ATOM   2888  CG2 VAL A 303      -2.841 -27.602  18.343  1.00 37.39
ATOM   2889  H   VAL A 303      -5.238 -26.475  19.302  1.00 99.99
ATOM   2890  N   ASP A 304      -3.413 -22.919  19.654  1.00 38.42
ATOM   2891  CA  ASP A 304      -3.753 -21.505  19.399  1.00 42.73
ATOM   2892  C   ASP A 304      -2.548 -20.559  19.231  1.00 44.58
ATOM   2893  O   ASP A 304      -2.733 -19.344  19.260  1.00 50.09
ATOM   2894  CB  ASP A 304      -4.707 -21.030  20.508  1.00 41.11
ATOM   2895  CG  ASP A 304      -4.035 -20.809  21.871  1.00 40.98
ATOM   2896  OD1 ASP A 304      -2.958 -21.416  22.110  1.00 40.45
ATOM   2897  OD2 ASP A 304      -4.589 -20.009  22.646  1.00 50.49
ATOM   2898  H   ASP A 304      -2.907 -23.115  20.496  1.00 99.99
ATOM   2899  N   GLY A 305      -1.335 -21.121  19.329  1.00 39.12
ATOM   2900  CA  GLY A 305      -0.101 -20.322  19.212  1.00 37.31
ATOM   2901  C   GLY A 305       0.496 -19.926  20.572  1.00 44.74
ATOM   2902  O   GLY A 305       1.613 -19.422  20.617  1.00 46.74
ATOM   2903  H   GLY A 305      -1.149 -22.100  19.488  1.00 99.99
ATOM   2904  N   ASP A 306      -0.246 -20.160  21.659  1.00 41.02
ATOM   2905  CA  ASP A 306       0.184 -19.746  23.007  1.00 38.02
ATOM   2906  C   ASP A 306       0.912 -20.872  23.763  1.00 43.86
ATOM   2907  O   ASP A 306       2.123 -20.997  23.622  1.00 40.78
ATOM   2908  CB  ASP A 306      -0.999 -19.142  23.781  1.00 37.18
ATOM   2909  CG  ASP A 306      -0.587 -18.507  25.118  1.00 47.53
ATOM   2910  OD1 ASP A 306       0.630 -18.451  25.400  1.00 39.59
ATOM   2911  OD2 ASP A 306      -1.520 -18.170  25.874  1.00 52.97
ATOM   2912  H   ASP A 306      -1.131 -20.618  21.606  1.00 99.99
ATOM   2913  N   PHE A 307       0.179 -21.689  24.530  1.00 38.70
ATOM   2914  CA  PHE A 307       0.765 -22.858  25.223  1.00 31.70
ATOM   2915  C   PHE A 307       1.496 -23.758  24.209  1.00 37.55
ATOM   2916  O   PHE A 307       2.623 -24.180  24.432  1.00 40.20
ATOM   2917  CB  PHE A 307      -0.337 -23.656  25.932  1.00 35.00
ATOM   2918  CG  PHE A 307       0.235 -24.682  26.918  1.00 30.59
ATOM   2919  CD1 PHE A 307       0.787 -25.873  26.465  1.00 27.47
ATOM   2920  CD2 PHE A 307       0.169 -24.428  28.280  1.00 30.22
ATOM   2921  CE1 PHE A 307       1.289 -26.803  27.369  1.00 29.22
ATOM   2922  CE2 PHE A 307       0.652 -25.364  29.189  1.00 26.08
ATOM   2923  CZ  PHE A 307       1.213 -26.551  28.732  1.00 26.19
ATOM   2924  H   PHE A 307      -0.756 -21.469  24.797  1.00 99.99
ATOM   2925  HD1 PHE A 307       0.832 -26.076  25.397  1.00 99.99
ATOM   2926  HD2 PHE A 307      -0.272 -23.496  28.630  1.00 99.99
ATOM   2927  HE1 PHE A 307       1.784 -27.703  27.003  1.00 99.99
ATOM   2928  HE2 PHE A 307       0.546 -25.186  30.260  1.00 99.99
ATOM   2929  HZ  PHE A 307       1.520 -27.318  29.443  1.00 99.99
ATOM   2930  N   LEU A 308       0.833 -24.005  23.083  1.00 33.65
ATOM   2931  CA  LEU A 308       1.426 -24.723  21.944  1.00 39.58
ATOM   2932  C   LEU A 308       1.522 -23.743  20.771  1.00 40.30
ATOM   2933  O   LEU A 308       0.492 -23.331  20.230  1.00 44.59
ATOM   2934  CB  LEU A 308       0.536 -25.909  21.547  1.00 35.62
ATOM   2935  CG  LEU A 308       0.283 -26.920  22.671  1.00 41.43
ATOM   2936  CD1 LEU A 308      -0.812 -27.889  22.227  1.00 33.84
ATOM   2937  CD2 LEU A 308       1.555 -27.693  23.038  1.00 30.55
ATOM   2938  H   LEU A 308      -0.118 -23.737  22.961  1.00 99.99
ATOM   2939  N   SER A 309       2.740 -23.274  20.509  1.00 34.30
ATOM   2940  CA  SER A 309       2.997 -22.336  19.391  1.00 44.40
ATOM   2941  C   SER A 309       2.690 -22.918  18.002  1.00 43.27
ATOM   2942  O   SER A 309       2.421 -22.186  17.052  1.00 50.15
ATOM   2943  CB  SER A 309       4.420 -21.775  19.429  1.00 38.91
ATOM   2944  OG  SER A 309       5.373 -22.836  19.338  1.00 45.78
ATOM   2945  H   SER A 309       3.551 -23.514  21.050  1.00 99.99
ATOM   2946  HG  SER A 309       6.293 -22.435  19.353  1.00 99.99
ATOM   2947  N   ASP A 310       2.705 -24.244  17.907  1.00 45.10
ATOM   2948  CA  ASP A 310       2.291 -24.970  16.696  1.00 44.33
ATOM   2949  C   ASP A 310       1.648 -26.293  17.138  1.00 40.79
ATOM   2950  O   ASP A 310       1.524 -26.575  18.331  1.00 40.13
ATOM   2951  CB  ASP A 310       3.527 -25.213  15.817  1.00 47.92
ATOM   2952  CG  ASP A 310       3.208 -25.272  14.317  1.00 52.63
ATOM   2953  OD1 ASP A 310       2.074 -25.677  13.964  1.00 45.33
ATOM   2954  OD2 ASP A 310       4.133 -24.972  13.537  1.00 53.26
ATOM   2955  H   ASP A 310       2.895 -24.826  18.699  1.00 99.99
ATOM   2956  N   THR A 311       1.163 -27.059  16.169  1.00 40.30
ATOM   2957  CA  THR A 311       0.694 -28.438  16.409  1.00 39.03
ATOM   2958  C   THR A 311       1.828 -29.237  17.085  1.00 39.52
ATOM   2959  O   THR A 311       3.007 -28.977  16.812  1.00 41.00
ATOM   2960  CB  THR A 311       0.265 -29.152  15.112  1.00 44.58
ATOM   2961  OG1 THR A 311       1.403 -29.525  14.327  1.00 44.53
ATOM   2962  CG2 THR A 311      -0.719 -28.310  14.290  1.00 34.09
ATOM   2963  H   THR A 311       1.065 -26.727  15.226  1.00 99.99
ATOM   2964  HG1 THR A 311       1.082 -29.929  13.465  1.00 99.99
ATOM   2965  N   PRO A 312       1.490 -30.205  17.944  1.00 38.37
ATOM   2966  CA  PRO A 312       2.495 -31.080  18.574  1.00 36.87
ATOM   2967  C   PRO A 312       3.309 -31.833  17.516  1.00 37.32
ATOM   2968  O   PRO A 312       4.526 -31.885  17.625  1.00 37.83
ATOM   2969  CB  PRO A 312       1.693 -32.054  19.430  1.00 32.85
ATOM   2970  CG  PRO A 312       0.454 -31.241  19.792  1.00 32.08
ATOM   2971  CD  PRO A 312       0.154 -30.458  18.515  1.00 36.52
ATOM   2972  N   GLU A 313       2.658 -32.244  16.425  0.45 40.47
ATOM   2973  CA  GLU A 313       3.332 -32.898  15.282  0.45 41.44
ATOM   2974  C   GLU A 313       4.452 -32.030  14.682  0.45 43.11
ATOM   2975  O   GLU A 313       5.590 -32.482  14.591  0.45 44.39
ATOM   2976  CB  GLU A 313       2.352 -33.299  14.169  0.45 40.97
ATOM   2977  CG  GLU A 313       1.461 -34.498  14.528  0.45 40.40
ATOM   2978  CD  GLU A 313       0.123 -34.152  15.201  0.45 41.13
ATOM   2979  OE1 GLU A 313      -0.812 -34.955  15.017  0.45 41.54
ATOM   2980  OE2 GLU A 313       0.048 -33.090  15.866  0.45 34.24
ATOM   2981  H   GLU A 313       1.657 -32.227  16.374  1.00 99.99
ATOM   2982  N   ALA A 314       4.158 -30.744  14.477  1.00 39.34
ATOM   2983  CA  ALA A 314       5.156 -29.777  13.978  1.00 40.75
ATOM   2984  C   ALA A 314       6.269 -29.519  15.005  1.00 43.85
ATOM   2985  O   ALA A 314       7.442 -29.711  14.692  1.00 43.87
ATOM   2986  CB  ALA A 314       4.480 -28.459  13.599  1.00 41.36
ATOM   2987  H   ALA A 314       3.261 -30.350  14.690  1.00 99.99
ATOM   2988  N   LEU A 315       5.872 -29.261  16.255  1.00 45.66
ATOM   2989  CA  LEU A 315       6.817 -29.012  17.362  1.00 37.09
ATOM   2990  C   LEU A 315       7.768 -30.190  17.619  1.00 38.04
ATOM   2991  O   LEU A 315       8.960 -29.989  17.837  1.00 38.97
ATOM   2992  CB  LEU A 315       6.080 -28.662  18.661  1.00 40.59
ATOM   2993  CG  LEU A 315       5.336 -27.320  18.634  1.00 43.56
ATOM   2994  CD1 LEU A 315       4.667 -27.089  19.990  1.00 36.99
ATOM   2995  CD2 LEU A 315       6.267 -26.145  18.314  1.00 44.42
ATOM   2996  H   LEU A 315       4.903 -29.215  16.510  1.00 99.99
ATOM   2997  N   ILE A 316       7.235 -31.403  17.482  1.00 36.19
ATOM   2998  CA  ILE A 316       8.026 -32.648  17.549  1.00 39.95
ATOM   2999  C   ILE A 316       9.039 -32.695  16.394  1.00 40.32
ATOM   3000  O   ILE A 316      10.243 -32.680  16.644  1.00 44.96
ATOM   3001  CB  ILE A 316       7.099 -33.881  17.599  1.00 37.42
ATOM   3002  CG1 ILE A 316       6.442 -33.964  18.982  1.00 38.94
ATOM   3003  CG2 ILE A 316       7.836 -35.198  17.315  1.00 34.48
ATOM   3004  CD  ILE A 316       5.152 -34.793  18.983  1.00 33.67
ATOM   3005  H   ILE A 316       6.245 -31.531  17.364  1.00 99.99
ATOM   3006  N   ASN A 317       8.533 -32.626  15.164  1.00 51.63
ATOM   3007  CA  ASN A 317       9.377 -32.738  13.958  1.00 48.94
ATOM   3008  C   ASN A 317      10.518 -31.712  13.871  1.00 47.69
ATOM   3009  O   ASN A 317      11.563 -32.006  13.297  1.00 56.86
ATOM   3010  CB  ASN A 317       8.528 -32.668  12.685  1.00 46.15
ATOM   3011  CG  ASN A 317       7.535 -33.829  12.550  1.00 52.93
ATOM   3012  OD1 ASN A 317       7.594 -34.867  13.191  1.00 56.06
ATOM   3013  ND2 ASN A 317       6.522 -33.613  11.740  1.00 55.78
ATOM   3014  H   ASN A 317       7.545 -32.584  14.985  1.00 99.99
ATOM   3015 1HD2 ASN A 317       5.865 -34.355  11.653  1.00 99.99
ATOM   3016 2HD2 ASN A 317       6.450 -32.754  11.249  1.00 99.99
ATOM   3017  N   ALA A 318      10.342 -30.562  14.521  1.00 50.93
ATOM   3018  CA  ALA A 318      11.315 -29.455  14.457  1.00 46.95
ATOM   3019  C   ALA A 318      12.139 -29.224  15.741  1.00 51.65
ATOM   3020  O   ALA A 318      12.949 -28.297  15.795  1.00 52.04
ATOM   3021  CB  ALA A 318      10.547 -28.185  14.079  1.00 43.38
ATOM   3022  H   ALA A 318       9.524 -30.383  15.071  1.00 99.99
ATOM   3023  N   GLY A 319      11.944 -30.082  16.753  1.00 49.62
ATOM   3024  CA  GLY A 319      12.605 -29.923  18.065  1.00 37.36
ATOM   3025  C   GLY A 319      14.042 -30.465  18.142  1.00 41.98
ATOM   3026  O   GLY A 319      14.416 -31.444  17.505  1.00 45.58
ATOM   3027  H   GLY A 319      11.294 -30.853  16.721  1.00 99.99
ATOM   3028  N   ASP A 320      14.830 -29.832  19.001  1.00 37.58
ATOM   3029  CA  ASP A 320      16.153 -30.351  19.391  1.00 43.63
ATOM   3030  C   ASP A 320      15.960 -30.963  20.785  1.00 44.73
ATOM   3031  O   ASP A 320      15.714 -30.234  21.743  1.00 42.42
ATOM   3032  CB  ASP A 320      17.171 -29.201  19.432  1.00 40.28
ATOM   3033  CG  ASP A 320      18.584 -29.595  19.893  1.00 51.11
ATOM   3034  OD1 ASP A 320      18.755 -30.705  20.457  1.00 52.23
ATOM   3035  OD2 ASP A 320      19.490 -28.761  19.696  1.00 57.71
ATOM   3036  H   ASP A 320      14.538 -29.005  19.476  1.00 99.99
ATOM   3037  N   PHE A 321      16.166 -32.271  20.873  1.00 40.53
ATOM   3038  CA  PHE A 321      15.905 -33.009  22.123  1.00 34.15
ATOM   3039  C   PHE A 321      17.154 -33.662  22.731  1.00 41.70
ATOM   3040  O   PHE A 321      17.059 -34.600  23.525  1.00 38.14
ATOM   3041  CB  PHE A 321      14.799 -34.049  21.911  1.00 31.78
ATOM   3042  CG  PHE A 321      13.475 -33.396  21.519  1.00 37.41
ATOM   3043  CD1 PHE A 321      12.663 -32.815  22.482  1.00 30.90
ATOM   3044  CD2 PHE A 321      13.084 -33.426  20.189  1.00 34.59
ATOM   3045  CE1 PHE A 321      11.445 -32.255  22.111  1.00 30.60
ATOM   3046  CE2 PHE A 321      11.864 -32.872  19.818  1.00 37.44
ATOM   3047  CZ  PHE A 321      11.050 -32.282  20.778  1.00 38.03
ATOM   3048  H   PHE A 321      16.592 -32.814  20.140  1.00 99.99
ATOM   3049  HD1 PHE A 321      12.996 -32.779  23.519  1.00 99.99
ATOM   3050  HD2 PHE A 321      13.724 -33.911  19.454  1.00 99.99
ATOM   3051  HE1 PHE A 321      10.795 -31.814  22.869  1.00 99.99
ATOM   3052  HE2 PHE A 321      11.509 -32.986  18.795  1.00 99.99
ATOM   3053  HZ  PHE A 321      10.091 -31.853  20.486  1.00 99.99
ATOM   3054  N   HIS A 322      18.319 -33.082  22.440  1.00 39.99
ATOM   3055  CA  HIS A 322      19.555 -33.478  23.144  1.00 45.55
ATOM   3056  C   HIS A 322      19.427 -33.052  24.610  1.00 42.42
ATOM   3057  O   HIS A 322      18.833 -32.017  24.911  1.00 41.22
ATOM   3058  CB  HIS A 322      20.817 -32.845  22.556  1.00 43.13
ATOM   3059  CG  HIS A 322      21.170 -33.407  21.178  1.00 40.16
ATOM   3060  ND1 HIS A 322      20.792 -32.875  20.027  1.00 37.83
ATOM   3061  CD2 HIS A 322      21.909 -34.483  20.918  1.00 35.53
ATOM   3062  CE1 HIS A 322      21.288 -33.621  19.043  1.00 40.44
ATOM   3063  NE2 HIS A 322      21.979 -34.615  19.595  1.00 38.10
ATOM   3064  H   HIS A 322      18.376 -32.245  21.897  1.00 99.99
ATOM   3065  HD1 HIS A 322      20.244 -32.043  19.926  1.00 99.99
ATOM   3066  N   GLY A 323      19.828 -33.977  25.483  1.00 38.52
ATOM   3067  CA  GLY A 323      19.722 -33.758  26.939  1.00 41.24
ATOM   3068  C   GLY A 323      18.450 -34.372  27.546  1.00 40.91
ATOM   3069  O   GLY A 323      18.353 -34.476  28.765  1.00 45.29
ATOM   3070  H   GLY A 323      20.165 -34.888  25.219  1.00 99.99
ATOM   3071  N   LEU A 324      17.538 -34.845  26.695  1.00 37.18
ATOM   3072  CA  LEU A 324      16.272 -35.448  27.145  1.00 34.07
ATOM   3073  C   LEU A 324      16.342 -36.983  27.157  1.00 26.56
ATOM   3074  O   LEU A 324      16.893 -37.615  26.254  1.00 30.78
ATOM   3075  CB  LEU A 324      15.154 -34.942  26.219  1.00 34.43
ATOM   3076  CG  LEU A 324      13.745 -35.471  26.523  1.00 31.32
ATOM   3077  CD1 LEU A 324      13.249 -35.054  27.912  1.00 27.23
ATOM   3078  CD2 LEU A 324      12.778 -34.985  25.443  1.00 26.28
ATOM   3079  H   LEU A 324      17.643 -34.790  25.700  1.00 99.99
ATOM   3080  N   GLN A 325      15.863 -37.546  28.261  1.00 26.91
ATOM   3081  CA  GLN A 325      15.584 -38.992  28.339  1.00 32.12
ATOM   3082  C   GLN A 325      14.081 -39.197  28.558  1.00 29.99
ATOM   3083  O   GLN A 325      13.438 -38.488  29.335  1.00 29.51
ATOM   3084  CB  GLN A 325      16.358 -39.697  29.460  1.00 33.24
ATOM   3085  CG  GLN A 325      17.880 -39.539  29.358  1.00 35.15
ATOM   3086  CD  GLN A 325      18.369 -38.308  30.127  1.00 42.38
ATOM   3087  OE1 GLN A 325      18.037 -38.077  31.279  1.00 44.08
ATOM   3088  NE2 GLN A 325      19.219 -37.522  29.501  1.00 48.06
ATOM   3089  H   GLN A 325      15.747 -37.038  29.117  1.00 99.99
ATOM   3090 1HE2 GLN A 325      19.534 -36.715  29.999  1.00 99.99
ATOM   3091 2HE2 GLN A 325      19.487 -37.710  28.565  1.00 99.99
ATOM   3092  N   VAL A 326      13.538 -40.158  27.822  1.00 29.09
ATOM   3093  CA  VAL A 326      12.081 -40.400  27.806  1.00 27.12
ATOM   3094  C   VAL A 326      11.830 -41.912  27.885  1.00 29.09
ATOM   3095  O   VAL A 326      12.533 -42.707  27.258  1.00 30.47
ATOM   3096  CB  VAL A 326      11.388 -39.841  26.542  1.00 30.99
ATOM   3097  CG1 VAL A 326       9.948 -39.451  26.868  1.00 31.05
ATOM   3098  CG2 VAL A 326      12.085 -38.652  25.874  1.00 36.39
ATOM   3099  H   VAL A 326      14.089 -40.777  27.253  1.00 99.99
ATOM   3100  N   LEU A 327      10.810 -42.276  28.653  1.00 26.83
ATOM   3101  CA  LEU A 327      10.317 -43.662  28.719  1.00 25.10
ATOM   3102  C   LEU A 327       8.890 -43.685  28.161  1.00 24.82
ATOM   3103  O   LEU A 327       8.012 -42.967  28.636  1.00 26.01
ATOM   3104  CB  LEU A 327      10.360 -44.144  30.176  1.00 23.82
ATOM   3105  CG  LEU A 327       9.804 -45.554  30.427  1.00 26.62
ATOM   3106  CD1 LEU A 327      10.624 -46.635  29.721  1.00 27.61
ATOM   3107  CD2 LEU A 327       9.780 -45.824  31.931  1.00 30.20
ATOM   3108  H   LEU A 327      10.340 -41.619  29.251  1.00 99.99
ATOM   3109  N   VAL A 328       8.702 -44.457  27.101  1.00 23.86
ATOM   3110  CA  VAL A 328       7.399 -44.531  26.413  1.00 24.94
ATOM   3111  C   VAL A 328       6.986 -45.995  26.246  1.00 24.06
ATOM   3112  O   VAL A 328       7.826 -46.894  26.175  1.00 21.42
ATOM   3113  CB  VAL A 328       7.378 -43.786  25.056  1.00 23.74
ATOM   3114  CG1 VAL A 328       7.801 -42.319  25.190  1.00 22.32
ATOM   3115  CG2 VAL A 328       8.194 -44.473  23.954  1.00 21.83
ATOM   3116  H   VAL A 328       9.395 -45.113  26.777  1.00 99.99
ATOM   3117  N   GLY A 329       5.673 -46.199  26.196  1.00 18.02
ATOM   3118  CA  GLY A 329       5.156 -47.536  25.885  1.00 18.90
ATOM   3119  C   GLY A 329       3.641 -47.578  25.810  1.00 22.66
ATOM   3120  O   GLY A 329       2.948 -46.571  25.954  1.00 19.46
ATOM   3121  H   GLY A 329       4.972 -45.508  26.424  1.00 99.99
ATOM   3122  N   VAL A 330       3.196 -48.787  25.526  1.00 17.93
ATOM   3123  CA  VAL A 330       1.794 -49.104  25.220  1.00 18.46
ATOM   3124  C   VAL A 330       1.447 -50.436  25.900  1.00 24.94
ATOM   3125  O   VAL A 330       2.329 -51.213  26.269  1.00 21.09
ATOM   3126  CB  VAL A 330       1.591 -49.211  23.688  1.00 21.64
ATOM   3127  CG1 VAL A 330       1.847 -47.881  22.969  1.00 20.24
ATOM   3128  CG2 VAL A 330       2.451 -50.306  23.041  1.00 19.18
ATOM   3129  H   VAL A 330       3.802 -49.586  25.539  1.00 99.99
ATOM   3130  N   VAL A 331       0.165 -50.654  26.129  1.00 21.32
ATOM   3131  CA  VAL A 331      -0.352 -52.006  26.429  1.00 23.09
ATOM   3132  C   VAL A 331      -0.464 -52.844  25.140  1.00 26.05
ATOM   3133  O   VAL A 331      -0.535 -52.294  24.040  1.00 23.57
ATOM   3134  CB  VAL A 331      -1.676 -51.967  27.215  1.00 25.63
ATOM   3135  CG1 VAL A 331      -1.486 -51.261  28.561  1.00 18.82
ATOM   3136  CG2 VAL A 331      -2.836 -51.344  26.431  1.00 21.06
ATOM   3137  H   VAL A 331      -0.503 -49.906  26.098  1.00 99.99
ATOM   3138  N   LYS A 332      -0.624 -54.153  25.318  1.00 26.90
ATOM   3139  CA  LYS A 332      -0.737 -55.103  24.193  1.00 29.99
ATOM   3140  C   LYS A 332      -1.961 -54.826  23.300  1.00 29.15
ATOM   3141  O   LYS A 332      -1.884 -54.958  22.082  1.00 27.12
ATOM   3142  CB  LYS A 332      -0.770 -56.533  24.743  1.00 31.15
ATOM   3143  CG  LYS A 332      -0.604 -57.587  23.645  1.00 27.70
ATOM   3144  CD  LYS A 332      -0.451 -58.980  24.259  1.00 34.51
ATOM   3145  CE  LYS A 332      -0.106 -60.043  23.211  1.00 35.15
ATOM   3146  NZ  LYS A 332      -1.228 -60.349  22.309  1.00 46.13
ATOM   3147  H   LYS A 332      -0.601 -54.571  26.228  1.00 99.99
ATOM   3148  HZ1 LYS A 332      -0.939 -61.047  21.653  1.00 99.99
ATOM   3149  HZ2 LYS A 332      -2.000 -60.699  22.841  1.00 99.99
ATOM   3150  HZ3 LYS A 332      -1.505 -59.526  21.814  1.00 99.99
ATOM   3151  N   ASP A 333      -3.085 -54.450  23.911  1.00 23.08
ATOM   3152  CA  ASP A 333      -4.326 -54.199  23.155  1.00 26.75
ATOM   3153  C   ASP A 333      -4.919 -52.815  23.469  1.00 26.56
ATOM   3154  O   ASP A 333      -5.958 -52.683  24.116  1.00 27.52
ATOM   3155  CB  ASP A 333      -5.324 -55.333  23.440  1.00 25.08
ATOM   3156  CG  ASP A 333      -4.736 -56.720  23.159  1.00 29.59
ATOM   3157  OD1 ASP A 333      -4.745 -57.111  21.973  1.00 32.00
ATOM   3158  OD2 ASP A 333      -4.269 -57.340  24.144  1.00 26.66
ATOM   3159  H   ASP A 333      -3.168 -54.401  24.909  1.00 99.99
ATOM   3160  N   GLU A 334      -4.309 -51.785  22.883  1.00 26.23
ATOM   3161  CA  GLU A 334      -4.733 -50.382  23.091  1.00 24.52
ATOM   3162  C   GLU A 334      -6.185 -50.056  22.697  1.00 26.78
ATOM   3163  O   GLU A 334      -6.857 -49.320  23.416  1.00 25.34
ATOM   3164  CB  GLU A 334      -3.803 -49.430  22.336  1.00 21.93
ATOM   3165  CG  GLU A 334      -2.422 -49.298  22.984  1.00 19.96
ATOM   3166  CD  GLU A 334      -2.427 -48.597  24.348  1.00 26.36
ATOM   3167  OE1 GLU A 334      -3.472 -48.063  24.779  1.00 24.03
ATOM   3168  OE2 GLU A 334      -1.377 -48.682  25.006  1.00 23.90
ATOM   3169  H   GLU A 334      -3.500 -51.903  22.302  1.00 99.99
ATOM   3170  N   GLY A 335      -6.684 -50.758  21.669  1.00 23.90
ATOM   3171  CA  GLY A 335      -7.962 -50.399  21.025  1.00 22.42
ATOM   3172  C   GLY A 335      -9.203 -51.105  21.584  1.00 23.54
ATOM   3173  O   GLY A 335     -10.282 -50.516  21.592  1.00 20.98
ATOM   3174  H   GLY A 335      -6.283 -51.610  21.313  1.00 99.99
ATOM   3175  N   SER A 336      -9.004 -52.271  22.198  1.00 23.11
ATOM   3176  CA  SER A 336     -10.120 -53.178  22.549  1.00 26.70
ATOM   3177  C   SER A 336     -11.169 -52.564  23.487  1.00 27.34
ATOM   3178  O   SER A 336     -12.355 -52.558  23.161  1.00 29.04
ATOM   3179  CB  SER A 336      -9.606 -54.488  23.152  1.00 27.44
ATOM   3180  OG  SER A 336      -8.969 -54.249  24.412  1.00 28.54
ATOM   3181  H   SER A 336      -8.106 -52.564  22.529  1.00 99.99
ATOM   3182  HG  SER A 336      -8.681 -55.147  24.796  1.00 99.99
ATOM   3183  N   TYR A 337     -10.684 -51.853  24.504  1.00 27.57
ATOM   3184  CA  TYR A 337     -11.518 -51.191  25.523  1.00 24.96
ATOM   3185  C   TYR A 337     -12.546 -50.223  24.903  1.00 25.09
ATOM   3186  O   TYR A 337     -13.741 -50.300  25.184  1.00 28.42
ATOM   3187  CB  TYR A 337     -10.565 -50.418  26.438  1.00 29.14
ATOM   3188  CG  TYR A 337     -11.089 -50.160  27.855  1.00 28.05
ATOM   3189  CD1 TYR A 337     -12.436 -49.972  28.148  1.00 28.74
ATOM   3190  CD2 TYR A 337     -10.158 -50.123  28.880  1.00 27.72
ATOM   3191  CE1 TYR A 337     -12.854 -49.756  29.451  1.00 26.86
ATOM   3192  CE2 TYR A 337     -10.567 -49.892  30.184  1.00 27.01
ATOM   3193  CZ  TYR A 337     -11.913 -49.709  30.466  1.00 25.53
ATOM   3194  OH  TYR A 337     -12.301 -49.529  31.751  1.00 26.03
ATOM   3195  H   TYR A 337      -9.706 -51.853  24.705  1.00 99.99
ATOM   3196  HD1 TYR A 337     -13.183 -49.974  27.365  1.00 99.99
ATOM   3197  HD2 TYR A 337      -9.104 -50.272  28.654  1.00 99.99
ATOM   3198  HE1 TYR A 337     -13.922 -49.697  29.666  1.00 99.99
ATOM   3199  HE2 TYR A 337      -9.821 -49.850  30.974  1.00 99.99
ATOM   3200  HH  TYR A 337     -11.494 -49.386  32.307  1.00 99.99
ATOM   3201  N   PHE A 338     -12.099 -49.469  23.905  1.00 22.82
ATOM   3202  CA  PHE A 338     -12.924 -48.411  23.290  1.00 21.85
ATOM   3203  C   PHE A 338     -14.080 -48.933  22.427  1.00 26.20
ATOM   3204  O   PHE A 338     -15.110 -48.269  22.323  1.00 20.06
ATOM   3205  CB  PHE A 338     -12.043 -47.451  22.490  1.00 24.01
ATOM   3206  CG  PHE A 338     -11.088 -46.701  23.420  1.00 20.39
ATOM   3207  CD1 PHE A 338      -9.895 -47.300  23.799  1.00 21.01
ATOM   3208  CD2 PHE A 338     -11.430 -45.447  23.905  1.00 19.20
ATOM   3209  CE1 PHE A 338      -9.042 -46.643  24.676  1.00 22.38
ATOM   3210  CE2 PHE A 338     -10.568 -44.782  24.772  1.00 19.97
ATOM   3211  CZ  PHE A 338      -9.376 -45.382  25.156  1.00 17.92
ATOM   3212  H   PHE A 338     -11.238 -49.661  23.433  1.00 99.99
ATOM   3213  HD1 PHE A 338      -9.636 -48.284  23.409  1.00 99.99
ATOM   3214  HD2 PHE A 338     -12.381 -44.999  23.620  1.00 99.99
ATOM   3215  HE1 PHE A 338      -8.124 -47.126  24.998  1.00 99.99
ATOM   3216  HE2 PHE A 338     -10.825 -43.792  25.148  1.00 99.99
ATOM   3217  HZ  PHE A 338      -8.684 -44.845  25.808  1.00 99.99
ATOM   3218  N   LEU A 339     -13.981 -50.186  21.982  1.00 26.33
ATOM   3219  CA  LEU A 339     -14.976 -50.778  21.067  1.00 29.21
ATOM   3220  C   LEU A 339     -16.381 -50.929  21.665  1.00 32.14
ATOM   3221  O   LEU A 339     -17.375 -50.697  20.977  1.00 30.47
ATOM   3222  CB  LEU A 339     -14.469 -52.114  20.514  1.00 24.76
ATOM   3223  CG  LEU A 339     -13.141 -51.962  19.757  1.00 24.66
ATOM   3224  CD1 LEU A 339     -12.647 -53.325  19.278  1.00 25.37
ATOM   3225  CD2 LEU A 339     -13.263 -51.006  18.568  1.00 21.23
ATOM   3226  H   LEU A 339     -13.271 -50.822  22.298  1.00 99.99
ATOM   3227  N   VAL A 340     -16.435 -51.094  22.985  1.00 25.61
ATOM   3228  CA  VAL A 340     -17.724 -51.240  23.695  1.00 24.07
ATOM   3229  C   VAL A 340     -18.464 -49.910  23.930  1.00 30.99
ATOM   3230  O   VAL A 340     -19.579 -49.919  24.445  1.00 33.06
ATOM   3231  CB  VAL A 340     -17.606 -52.054  24.996  1.00 30.08
ATOM   3232  CG1 VAL A 340     -17.192 -53.495  24.688  1.00 28.51
ATOM   3233  CG2 VAL A 340     -16.677 -51.409  26.032  1.00 27.77
ATOM   3234  H   VAL A 340     -15.634 -50.985  23.576  1.00 99.99
ATOM   3235  N   TYR A 341     -17.819 -48.791  23.597  1.00 24.57
ATOM   3236  CA  TYR A 341     -18.428 -47.453  23.743  1.00 20.56
ATOM   3237  C   TYR A 341     -18.996 -46.854  22.444  1.00 24.89
ATOM   3238  O   TYR A 341     -19.246 -45.651  22.390  1.00 23.54
ATOM   3239  CB  TYR A 341     -17.401 -46.480  24.337  1.00 23.39
ATOM   3240  CG  TYR A 341     -17.140 -46.720  25.822  1.00 23.42
ATOM   3241  CD1 TYR A 341     -17.812 -45.975  26.783  1.00 23.97
ATOM   3242  CD2 TYR A 341     -16.214 -47.681  26.193  1.00 21.18
ATOM   3243  CE1 TYR A 341     -17.557 -46.195  28.133  1.00 22.86
ATOM   3244  CE2 TYR A 341     -15.960 -47.907  27.536  1.00 25.11
ATOM   3245  CZ  TYR A 341     -16.626 -47.164  28.496  1.00 23.75
ATOM   3246  OH  TYR A 341     -16.377 -47.458  29.794  1.00 24.33
ATOM   3247  H   TYR A 341     -16.864 -48.783  23.289  1.00 99.99
ATOM   3248  HD1 TYR A 341     -18.536 -45.221  26.471  1.00 99.99
ATOM   3249  HD2 TYR A 341     -15.695 -48.256  25.429  1.00 99.99
ATOM   3250  HE1 TYR A 341     -18.173 -45.692  28.879  1.00 99.99
ATOM   3251  HE2 TYR A 341     -15.306 -48.725  27.834  1.00 99.99
ATOM   3252  HH  TYR A 341     -16.796 -46.756  30.387  1.00 99.99
ATOM   3253  N   GLY A 342     -19.164 -47.683  21.402  1.00 25.46
ATOM   3254  CA  GLY A 342     -19.757 -47.177  20.144  1.00 25.99
ATOM   3255  C   GLY A 342     -19.663 -48.052  18.890  1.00 28.24
ATOM   3256  O   GLY A 342     -20.374 -47.793  17.921  1.00 29.98
ATOM   3257  H   GLY A 342     -18.866 -48.643  21.393  1.00 99.99
ATOM   3258  N   ALA A 343     -18.773 -49.043  18.885  1.00 31.23
ATOM   3259  CA  ALA A 343     -18.636 -49.917  17.710  1.00 31.05
ATOM   3260  C   ALA A 343     -19.823 -50.896  17.654  1.00 31.62
ATOM   3261  O   ALA A 343     -20.098 -51.587  18.643  1.00 35.06
ATOM   3262  CB  ALA A 343     -17.295 -50.653  17.734  1.00 28.45
ATOM   3263  H   ALA A 343     -18.324 -49.395  19.707  1.00 99.99
ATOM   3264  N   PRO A 344     -20.554 -50.918  16.531  1.00 29.97
ATOM   3265  CA  PRO A 344     -21.692 -51.835  16.333  1.00 30.94
ATOM   3266  C   PRO A 344     -21.271 -53.300  16.502  1.00 33.09
ATOM   3267  O   PRO A 344     -20.230 -53.723  16.003  1.00 29.48
ATOM   3268  CB  PRO A 344     -22.185 -51.557  14.910  1.00 30.57
ATOM   3269  CG  PRO A 344     -20.975 -50.935  14.213  1.00 35.11
ATOM   3270  CD  PRO A 344     -20.325 -50.106  15.319  1.00 30.43
ATOM   3271  N   GLY A 345     -22.063 -54.007  17.317  1.00 32.04
ATOM   3272  CA  GLY A 345     -21.877 -55.453  17.549  1.00 33.17
ATOM   3273  C   GLY A 345     -20.925 -55.815  18.702  1.00 34.90
ATOM   3274  O   GLY A 345     -20.767 -56.999  18.995  1.00 34.40
ATOM   3275  H   GLY A 345     -22.806 -53.606  17.865  1.00 99.99
ATOM   3276  N   PHE A 346     -20.480 -54.821  19.470  1.00 32.75
ATOM   3277  CA  PHE A 346     -19.536 -55.075  20.572  1.00 31.69
ATOM   3278  C   PHE A 346     -20.226 -55.054  21.932  1.00 30.22
ATOM   3279  O   PHE A 346     -21.159 -54.291  22.174  1.00 37.20
ATOM   3280  CB  PHE A 346     -18.389 -54.063  20.578  1.00 25.90
ATOM   3281  CG  PHE A 346     -17.322 -54.445  19.555  1.00 30.40
ATOM   3282  CD1 PHE A 346     -16.227 -55.198  19.953  1.00 26.14
ATOM   3283  CD2 PHE A 346     -17.446 -54.032  18.241  1.00 27.66
ATOM   3284  CE1 PHE A 346     -15.247 -55.536  19.027  1.00 26.44
ATOM   3285  CE2 PHE A 346     -16.463 -54.363  17.315  1.00 29.07
ATOM   3286  CZ  PHE A 346     -15.366 -55.121  17.709  1.00 25.30
ATOM   3287  H   PHE A 346     -20.828 -53.884  19.425  1.00 99.99
ATOM   3288  HD1 PHE A 346     -16.154 -55.538  20.983  1.00 99.99
ATOM   3289  HD2 PHE A 346     -18.324 -53.460  17.941  1.00 99.99
ATOM   3290  HE1 PHE A 346     -14.355 -56.070  19.354  1.00 99.99
ATOM   3291  HE2 PHE A 346     -16.538 -53.988  16.295  1.00 99.99
ATOM   3292  HZ  PHE A 346     -14.593 -55.391  16.987  1.00 99.99
ATOM   3293  N   SER A 347     -19.745 -55.939  22.790  1.00 36.78
ATOM   3294  CA  SER A 347     -20.192 -56.017  24.192  1.00 32.82
ATOM   3295  C   SER A 347     -19.095 -56.677  25.020  1.00 30.94
ATOM   3296  O   SER A 347     -18.426 -57.604  24.565  1.00 30.27
ATOM   3297  CB  SER A 347     -21.497 -56.817  24.323  1.00 37.63
ATOM   3298  OG  SER A 347     -21.875 -56.959  25.700  1.00 44.65
ATOM   3299  H   SER A 347     -18.993 -56.562  22.532  1.00 99.99
ATOM   3300  HG  SER A 347     -22.818 -57.304  25.740  1.00 99.99
ATOM   3301  N   LYS A 348     -19.014 -56.255  26.276  1.00 30.04
ATOM   3302  CA  LYS A 348     -18.112 -56.940  27.221  1.00 31.61
ATOM   3303  C   LYS A 348     -18.684 -58.331  27.572  1.00 30.55
ATOM   3304  O   LYS A 348     -17.979 -59.204  28.068  1.00 32.59
ATOM   3305  CB  LYS A 348     -17.865 -56.090  28.478  1.00 36.30
ATOM   3306  CG  LYS A 348     -18.957 -56.222  29.543  1.00 26.56
ATOM   3307  CD  LYS A 348     -18.584 -55.506  30.835  1.00 32.36
ATOM   3308  CE  LYS A 348     -19.543 -55.898  31.959  1.00 28.29
ATOM   3309  NZ  LYS A 348     -19.304 -57.279  32.406  1.00 24.87
ATOM   3310  H   LYS A 348     -19.718 -55.663  26.682  1.00 99.99
ATOM   3311  HZ1 LYS A 348     -19.935 -57.503  33.148  1.00 99.99
ATOM   3312  HZ2 LYS A 348     -19.462 -57.914  31.647  1.00 99.99
ATOM   3313  HZ3 LYS A 348     -18.361 -57.370  32.725  1.00 99.99
ATOM   3314  N   ASP A 349     -19.999 -58.464  27.378  1.00 32.19
ATOM   3315  CA  ASP A 349     -20.768 -59.649  27.793  1.00 39.76
ATOM   3316  C   ASP A 349     -20.874 -60.774  26.753  1.00 42.12
ATOM   3317  O   ASP A 349     -21.471 -61.809  27.037  1.00 42.87
ATOM   3318  CB  ASP A 349     -22.141 -59.219  28.321  1.00 32.87
ATOM   3319  CG  ASP A 349     -22.039 -58.452  29.646  1.00 34.27
ATOM   3320  OD1 ASP A 349     -21.243 -58.879  30.512  1.00 31.14
ATOM   3321  OD2 ASP A 349     -22.731 -57.417  29.735  1.00 30.90
ATOM   3322  H   ASP A 349     -20.528 -57.755  26.897  1.00 99.99
ATOM   3323  N   ASN A 350     -20.395 -60.539  25.535  1.00 36.31
ATOM   3324  CA  ASN A 350     -20.211 -61.653  24.586  1.00 40.40
ATOM   3325  C   ASN A 350     -18.822 -61.616  23.938  1.00 39.83
ATOM   3326  O   ASN A 350     -17.996 -60.766  24.260  1.00 34.61
ATOM   3327  CB  ASN A 350     -21.365 -61.748  23.575  1.00 32.02
ATOM   3328  CG  ASN A 350     -21.577 -60.484  22.745  1.00 36.99
ATOM   3329  OD1 ASN A 350     -20.652 -59.861  22.238  1.00 41.10
ATOM   3330  ND2 ASN A 350     -22.831 -60.129  22.592  1.00 32.34
ATOM   3331  H   ASN A 350     -19.967 -59.672  25.268  1.00 99.99
ATOM   3332 1HD2 ASN A 350     -23.029 -59.316  22.049  1.00 99.99
ATOM   3333 2HD2 ASN A 350     -23.559 -60.673  23.005  1.00 99.99
ATOM   3334  N   GLU A 351     -18.604 -62.551  23.021  1.00 31.05
ATOM   3335  CA  GLU A 351     -17.337 -62.634  22.278  1.00 34.11
ATOM   3336  C   GLU A 351     -17.113 -61.485  21.288  1.00 27.96
ATOM   3337  O   GLU A 351     -16.051 -61.406  20.691  1.00 28.93
ATOM   3338  CB  GLU A 351     -17.178 -63.998  21.596  1.00 37.14
ATOM   3339  CG  GLU A 351     -16.952 -65.137  22.599  1.00 37.42
ATOM   3340  CD  GLU A 351     -15.797 -64.845  23.565  1.00 54.91
ATOM   3341  OE1 GLU A 351     -14.645 -65.157  23.197  1.00 53.57
ATOM   3342  OE2 GLU A 351     -16.099 -64.291  24.645  1.00 58.71
ATOM   3343  H   GLU A 351     -19.299 -63.222  22.772  1.00 99.99
ATOM   3344  N   SER A 352     -18.149 -60.687  21.021  1.00 26.02
ATOM   3345  CA  SER A 352     -18.080 -59.571  20.050  1.00 36.19
ATOM   3346  C   SER A 352     -17.546 -60.019  18.674  1.00 36.49
ATOM   3347  O   SER A 352     -16.690 -59.387  18.057  1.00 32.39
ATOM   3348  CB  SER A 352     -17.256 -58.405  20.620  1.00 33.77
ATOM   3349  OG  SER A 352     -17.948 -57.828  21.730  1.00 32.52
ATOM   3350  H   SER A 352     -18.990 -60.711  21.565  1.00 99.99
ATOM   3351  HG  SER A 352     -18.747 -58.399  21.927  1.00 99.99
ATOM   3352  N   LEU A 353     -17.989 -61.205  18.254  1.00 35.45
ATOM   3353  CA  LEU A 353     -17.632 -61.771  16.940  1.00 33.17
ATOM   3354  C   LEU A 353     -18.452 -61.084  15.840  1.00 32.82
ATOM   3355  O   LEU A 353     -19.547 -61.520  15.485  1.00 41.45
ATOM   3356  CB  LEU A 353     -17.886 -63.283  16.941  1.00 29.84
ATOM   3357  CG  LEU A 353     -17.011 -64.057  17.928  1.00 31.06
ATOM   3358  CD1 LEU A 353     -17.499 -65.503  18.000  1.00 27.72
ATOM   3359  CD2 LEU A 353     -15.538 -64.025  17.512  1.00 29.65
ATOM   3360  H   LEU A 353     -18.568 -61.789  18.819  1.00 99.99
ATOM   3361  N   ILE A 354     -17.940 -59.945  15.396  1.00 32.32
ATOM   3362  CA  ILE A 354     -18.655 -59.075  14.438  1.00 33.21
ATOM   3363  C   ILE A 354     -18.657 -59.601  12.995  1.00 40.34
ATOM   3364  O   ILE A 354     -17.807 -60.390  12.584  1.00 33.08
ATOM   3365  CB  ILE A 354     -18.139 -57.627  14.496  1.00 32.94
ATOM   3366  CG1 ILE A 354     -16.641 -57.555  14.153  1.00 31.25
ATOM   3367  CG2 ILE A 354     -18.497 -57.010  15.858  1.00 35.62
ATOM   3368  CD  ILE A 354     -16.101 -56.136  13.955  1.00 25.38
ATOM   3369  H   ILE A 354     -17.073 -59.580  15.741  1.00 99.99
ATOM   3370  N   SER A 355     -19.611 -59.085  12.231  1.00 33.65
ATOM   3371  CA  SER A 355     -19.718 -59.343  10.784  1.00 31.88
ATOM   3372  C   SER A 355     -18.832 -58.349  10.015  1.00 35.78
ATOM   3373  O   SER A 355     -18.446 -57.304  10.542  1.00 30.30
ATOM   3374  CB  SER A 355     -21.178 -59.197  10.338  1.00 24.45
ATOM   3375  OG  SER A 355     -21.594 -57.825  10.362  1.00 27.73
ATOM   3376  H   SER A 355     -20.264 -58.419  12.597  1.00 99.99
ATOM   3377  HG  SER A 355     -22.568 -57.788  10.120  1.00 99.99
ATOM   3378  N   ARG A 356     -18.629 -58.633   8.728  1.00 30.95
ATOM   3379  CA  ARG A 356     -17.897 -57.723   7.819  1.00 26.47
ATOM   3380  C   ARG A 356     -18.565 -56.337   7.746  1.00 26.84
ATOM   3381  O   ARG A 356     -17.898 -55.317   7.897  1.00 32.00
ATOM   3382  CB  ARG A 356     -17.822 -58.352   6.421  1.00 34.45
ATOM   3383  CG  ARG A 356     -17.147 -57.459   5.371  1.00 35.75
ATOM   3384  CD  ARG A 356     -15.639 -57.664   5.370  1.00 33.66
ATOM   3385  NE  ARG A 356     -14.974 -56.704   4.474  1.00 33.44
ATOM   3386  CZ  ARG A 356     -13.693 -56.358   4.568  1.00 34.14
ATOM   3387  NH1 ARG A 356     -12.925 -56.857   5.525  1.00 30.29
ATOM   3388  NH2 ARG A 356     -13.160 -55.502   3.708  1.00 24.27
ATOM   3389  H   ARG A 356     -18.919 -59.501   8.329  1.00 99.99
ATOM   3390  HE  ARG A 356     -15.540 -56.267   3.779  1.00 99.99
ATOM   3391 1HH1 ARG A 356     -11.962 -56.588   5.577  1.00 99.99
ATOM   3392 2HH1 ARG A 356     -13.315 -57.523   6.161  1.00 99.99
ATOM   3393 1HH2 ARG A 356     -12.192 -55.259   3.806  1.00 99.99
ATOM   3394 2HH2 ARG A 356     -13.708 -55.100   2.979  1.00 99.99
ATOM   3395  N   ALA A 357     -19.898 -56.329   7.677  1.00 28.18
ATOM   3396  CA  ALA A 357     -20.676 -55.075   7.623  1.00 30.52
ATOM   3397  C   ALA A 357     -20.520 -54.246   8.908  1.00 33.44
ATOM   3398  O   ALA A 357     -20.285 -53.041   8.839  1.00 35.10
ATOM   3399  CB  ALA A 357     -22.151 -55.378   7.355  1.00 23.37
ATOM   3400  H   ALA A 357     -20.437 -57.168   7.715  1.00 99.99
ATOM   3401  N   GLU A 358     -20.463 -54.933  10.053  1.00 32.97
ATOM   3402  CA  GLU A 358     -20.231 -54.269  11.351  1.00 33.01
ATOM   3403  C   GLU A 358     -18.796 -53.743  11.454  1.00 31.64
ATOM   3404  O   GLU A 358     -18.605 -52.602  11.856  1.00 28.43
ATOM   3405  CB  GLU A 358     -20.506 -55.195  12.533  1.00 30.45
ATOM   3406  CG  GLU A 358     -22.001 -55.474  12.707  1.00 30.65
ATOM   3407  CD  GLU A 358     -22.255 -56.525  13.791  1.00 34.65
ATOM   3408  OE1 GLU A 358     -21.495 -57.521  13.821  1.00 35.45
ATOM   3409  OE2 GLU A 358     -23.279 -56.371  14.489  1.00 42.45
ATOM   3410  H   GLU A 358     -20.432 -55.935  10.079  1.00 99.99
ATOM   3411  N   PHE A 359     -17.833 -54.531  10.977  1.00 28.58
ATOM   3412  CA  PHE A 359     -16.435 -54.079  10.842  1.00 33.25
ATOM   3413  C   PHE A 359     -16.314 -52.806   9.985  1.00 31.16
ATOM   3414  O   PHE A 359     -15.739 -51.821  10.441  1.00 35.53
ATOM   3415  CB  PHE A 359     -15.585 -55.221  10.274  1.00 32.11
ATOM   3416  CG  PHE A 359     -14.166 -54.774   9.909  1.00 34.27
ATOM   3417  CD1 PHE A 359     -13.172 -54.711  10.875  1.00 32.84
ATOM   3418  CD2 PHE A 359     -13.898 -54.403   8.598  1.00 31.73
ATOM   3419  CE1 PHE A 359     -11.900 -54.272  10.524  1.00 27.55
ATOM   3420  CE2 PHE A 359     -12.626 -53.964   8.247  1.00 31.88
ATOM   3421  CZ  PHE A 359     -11.628 -53.899   9.212  1.00 34.61
ATOM   3422  H   PHE A 359     -17.982 -55.506  10.787  1.00 99.99
ATOM   3423  HD1 PHE A 359     -13.402 -54.985  11.905  1.00 99.99
ATOM   3424  HD2 PHE A 359     -14.694 -54.442   7.855  1.00 99.99
ATOM   3425  HE1 PHE A 359     -11.123 -54.192  11.284  1.00 99.99
ATOM   3426  HE2 PHE A 359     -12.426 -53.644   7.224  1.00 99.99
ATOM   3427  HZ  PHE A 359     -10.645 -53.503   8.951  1.00 99.99
ATOM   3428  N   LEU A 360     -17.005 -52.788   8.844  1.00 30.77
ATOM   3429  CA  LEU A 360     -16.988 -51.627   7.932  1.00 27.06
ATOM   3430  C   LEU A 360     -17.595 -50.365   8.561  1.00 28.39
ATOM   3431  O   LEU A 360     -16.971 -49.306   8.534  1.00 29.80
ATOM   3432  CB  LEU A 360     -17.682 -51.923   6.597  1.00 29.49
ATOM   3433  CG  LEU A 360     -16.978 -52.957   5.706  1.00 36.32
ATOM   3434  CD1 LEU A 360     -17.725 -53.051   4.375  1.00 25.45
ATOM   3435  CD2 LEU A 360     -15.510 -52.613   5.442  1.00 25.35
ATOM   3436  H   LEU A 360     -17.553 -53.573   8.538  1.00 99.99
ATOM   3437  N   ALA A 361     -18.708 -50.542   9.273  1.00 28.87
ATOM   3438  CA  ALA A 361     -19.343 -49.439  10.025  1.00 29.54
ATOM   3439  C   ALA A 361     -18.472 -49.004  11.217  1.00 34.49
ATOM   3440  O   ALA A 361     -18.227 -47.814  11.418  1.00 32.83
ATOM   3441  CB  ALA A 361     -20.735 -49.862  10.498  1.00 31.49
ATOM   3442  H   ALA A 361     -19.141 -51.441   9.377  1.00 99.99
ATOM   3443  N   GLY A 362     -17.865 -50.004  11.872  1.00 23.72
ATOM   3444  CA  GLY A 362     -16.910 -49.813  12.980  1.00 28.52
ATOM   3445  C   GLY A 362     -15.705 -48.942  12.594  1.00 31.24
ATOM   3446  O   GLY A 362     -15.326 -48.065  13.367  1.00 25.92
ATOM   3447  H   GLY A 362     -18.087 -50.983  11.717  1.00 99.99
ATOM   3448  N   VAL A 363     -15.215 -49.089  11.360  1.00 31.03
ATOM   3449  CA  VAL A 363     -14.083 -48.290  10.835  1.00 25.40
ATOM   3450  C   VAL A 363     -14.407 -46.786  10.806  1.00 25.29
ATOM   3451  O   VAL A 363     -13.569 -45.983  11.211  1.00 29.50
ATOM   3452  CB  VAL A 363     -13.617 -48.812   9.457  1.00 26.46
ATOM   3453  CG1 VAL A 363     -12.642 -47.874   8.727  1.00 22.87
ATOM   3454  CG2 VAL A 363     -12.907 -50.157   9.627  1.00 21.44
ATOM   3455  H   VAL A 363     -15.575 -49.781  10.727  1.00 99.99
ATOM   3456  N   ARG A 364     -15.631 -46.430  10.422  1.00 28.11
ATOM   3457  CA  ARG A 364     -16.019 -45.005  10.370  1.00 24.72
ATOM   3458  C   ARG A 364     -16.165 -44.407  11.774  1.00 29.34
ATOM   3459  O   ARG A 364     -15.901 -43.225  11.972  1.00 29.49
ATOM   3460  CB  ARG A 364     -17.304 -44.748   9.573  1.00 26.64
ATOM   3461  CG  ARG A 364     -17.302 -45.319   8.149  1.00 34.70
ATOM   3462  CD  ARG A 364     -16.022 -45.052   7.346  1.00 26.86
ATOM   3463  NE  ARG A 364     -15.779 -43.616   7.106  1.00 32.05
ATOM   3464  CZ  ARG A 364     -16.089 -42.964   5.983  1.00 34.02
ATOM   3465  NH1 ARG A 364     -16.696 -43.582   4.982  1.00 29.08
ATOM   3466  NH2 ARG A 364     -15.770 -41.691   5.822  1.00 28.57
ATOM   3467  H   ARG A 364     -16.379 -47.084  10.291  1.00 99.99
ATOM   3468  HE  ARG A 364     -15.317 -43.124   7.842  1.00 99.99
ATOM   3469 1HH1 ARG A 364     -16.933 -43.075   4.154  1.00 99.99
ATOM   3470 2HH1 ARG A 364     -16.948 -44.540   5.095  1.00 99.99
ATOM   3471 1HH2 ARG A 364     -16.016 -41.223   4.977  1.00 99.99
ATOM   3472 2HH2 ARG A 364     -15.277 -41.184   6.531  1.00 99.99
ATOM   3473  N   VAL A 365     -16.475 -45.270  12.742  1.00 26.09
ATOM   3474  CA  VAL A 365     -16.620 -44.854  14.153  1.00 32.56
ATOM   3475  C   VAL A 365     -15.231 -44.707  14.801  1.00 28.28
ATOM   3476  O   VAL A 365     -14.982 -43.751  15.534  1.00 29.22
ATOM   3477  CB  VAL A 365     -17.537 -45.827  14.925  1.00 26.99
ATOM   3478  CG1 VAL A 365     -17.654 -45.470  16.412  1.00 25.61
ATOM   3479  CG2 VAL A 365     -18.951 -45.823  14.335  1.00 27.11
ATOM   3480  H   VAL A 365     -16.504 -46.258  12.580  1.00 99.99
ATOM   3481  N   GLY A 366     -14.368 -45.701  14.541  1.00 26.78
ATOM   3482  CA  GLY A 366     -12.969 -45.701  15.007  1.00 25.34
ATOM   3483  C   GLY A 366     -12.116 -44.588  14.381  1.00 27.53
ATOM   3484  O   GLY A 366     -11.121 -44.181  14.977  1.00 29.70
ATOM   3485  H   GLY A 366     -14.621 -46.544  14.042  1.00 99.99
ATOM   3486  N   VAL A 367     -12.458 -44.195  13.153  1.00 33.98
ATOM   3487  CA  VAL A 367     -11.692 -43.176  12.401  1.00 27.43
ATOM   3488  C   VAL A 367     -12.672 -42.089  11.898  1.00 27.81
ATOM   3489  O   VAL A 367     -12.886 -41.945  10.688  1.00 29.82
ATOM   3490  CB  VAL A 367     -10.873 -43.797  11.246  1.00 29.63
ATOM   3491  CG1 VAL A 367      -9.816 -42.805  10.750  1.00 26.38
ATOM   3492  CG2 VAL A 367     -10.168 -45.104  11.619  1.00 25.98
ATOM   3493  H   VAL A 367     -13.303 -44.502  12.709  1.00 99.99
ATOM   3494  N   PRO A 368     -13.268 -41.327  12.827  1.00 30.81
ATOM   3495  CA  PRO A 368     -14.302 -40.330  12.491  1.00 26.43
ATOM   3496  C   PRO A 368     -13.744 -39.183  11.641  1.00 29.52
ATOM   3497  O   PRO A 368     -12.542 -38.922  11.632  1.00 33.13
ATOM   3498  CB  PRO A 368     -14.816 -39.841  13.846  1.00 28.83
ATOM   3499  CG  PRO A 368     -13.600 -39.977  14.760  1.00 26.00
ATOM   3500  CD  PRO A 368     -12.925 -41.253  14.264  1.00 26.00
ATOM   3501  N   GLN A 369     -14.627 -38.589  10.838  1.00 29.14
ATOM   3502  CA  GLN A 369     -14.319 -37.389  10.024  1.00 37.95
ATOM   3503  C   GLN A 369     -13.107 -37.476   9.072  1.00 37.72
ATOM   3504  O   GLN A 369     -12.354 -36.518   8.886  1.00 35.60
ATOM   3505  CB  GLN A 369     -14.188 -36.153  10.922  1.00 41.01
ATOM   3506  CG  GLN A 369     -15.530 -35.697  11.485  1.00 39.17
ATOM   3507  CD  GLN A 369     -15.311 -34.512  12.423  1.00 43.50
ATOM   3508  OE1 GLN A 369     -14.707 -34.612  13.478  1.00 52.78
ATOM   3509  NE2 GLN A 369     -15.798 -33.355  12.028  1.00 35.79
ATOM   3510  H   GLN A 369     -15.581 -38.886  10.811  1.00 99.99
ATOM   3511 1HE2 GLN A 369     -15.665 -32.584  12.644  1.00 99.99
ATOM   3512 2HE2 GLN A 369     -16.268 -33.269  11.158  1.00 99.99
ATOM   3513  N   VAL A 370     -12.912 -38.643   8.474  1.00 34.38
ATOM   3514  CA  VAL A 370     -12.008 -38.754   7.312  1.00 28.71
ATOM   3515  C   VAL A 370     -12.846 -39.039   6.062  1.00 32.20
ATOM   3516  O   VAL A 370     -13.975 -39.513   6.152  1.00 31.56
ATOM   3517  CB  VAL A 370     -10.893 -39.802   7.501  1.00 30.10
ATOM   3518  CG1 VAL A 370     -10.002 -39.446   8.696  1.00 22.84
ATOM   3519  CG2 VAL A 370     -11.413 -41.242   7.604  1.00 22.56
ATOM   3520  H   VAL A 370     -13.224 -39.512   8.855  1.00 99.99
ATOM   3521  N   SER A 371     -12.281 -38.723   4.905  1.00 28.81
ATOM   3522  CA  SER A 371     -12.923 -39.027   3.612  1.00 32.80
ATOM   3523  C   SER A 371     -13.177 -40.536   3.451  1.00 35.63
ATOM   3524  O   SER A 371     -12.481 -41.378   4.022  1.00 32.38
ATOM   3525  CB  SER A 371     -12.044 -38.527   2.461  1.00 31.59
ATOM   3526  OG  SER A 371     -10.814 -39.260   2.406  1.00 39.99
ATOM   3527  H   SER A 371     -11.379 -38.299   4.854  1.00 99.99
ATOM   3528  HG  SER A 371     -10.209 -38.820   1.734  1.00 99.99
ATOM   3529  N   ASP A 372     -14.112 -40.844   2.554  1.00 34.78
ATOM   3530  CA  ASP A 372     -14.382 -42.236   2.141  1.00 37.81
ATOM   3531  C   ASP A 372     -13.126 -42.925   1.590  1.00 35.69
ATOM   3532  O   ASP A 372     -12.832 -44.054   1.970  1.00 32.05
ATOM   3533  CB  ASP A 372     -15.494 -42.306   1.087  1.00 38.64
ATOM   3534  CG  ASP A 372     -16.864 -41.841   1.595  1.00 44.44
ATOM   3535  OD1 ASP A 372     -17.040 -41.757   2.828  1.00 44.99
ATOM   3536  OD2 ASP A 372     -17.699 -41.532   0.724  1.00 47.59
ATOM   3537  H   ASP A 372     -14.735 -40.150   2.199  1.00 99.99
ATOM   3538  N   LEU A 373     -12.304 -42.162   0.867  1.00 33.87
ATOM   3539  CA  LEU A 373     -11.031 -42.688   0.345  1.00 36.02
ATOM   3540  C   LEU A 373     -10.074 -43.094   1.477  1.00 33.76
ATOM   3541  O   LEU A 373      -9.591 -44.225   1.488  1.00 31.73
ATOM   3542  CB  LEU A 373     -10.350 -41.687  -0.596  1.00 28.18
ATOM   3543  CG  LEU A 373      -9.110 -42.298  -1.265  1.00 32.22
ATOM   3544  CD1 LEU A 373      -9.473 -43.481  -2.172  1.00 31.60
ATOM   3545  CD2 LEU A 373      -8.352 -41.228  -2.048  1.00 34.94
ATOM   3546  H   LEU A 373     -12.472 -41.193   0.697  1.00 99.99
ATOM   3547  N   ALA A 374      -9.964 -42.240   2.496  1.00 32.17
ATOM   3548  CA  ALA A 374      -9.122 -42.530   3.673  1.00 26.49
ATOM   3549  C   ALA A 374      -9.628 -43.757   4.447  1.00 27.42
ATOM   3550  O   ALA A 374      -8.851 -44.664   4.742  1.00 25.71
ATOM   3551  CB  ALA A 374      -9.067 -41.314   4.596  1.00 24.26
ATOM   3552  H   ALA A 374     -10.497 -41.392   2.557  1.00 99.99
ATOM   3553  N   ALA A 375     -10.950 -43.848   4.602  1.00 25.32
ATOM   3554  CA  ALA A 375     -11.601 -45.032   5.198  1.00 25.32
ATOM   3555  C   ALA A 375     -11.367 -46.321   4.392  1.00 32.41
ATOM   3556  O   ALA A 375     -10.987 -47.345   4.961  1.00 32.15
ATOM   3557  CB  ALA A 375     -13.096 -44.771   5.332  1.00 23.99
ATOM   3558  H   ALA A 375     -11.562 -43.069   4.427  1.00 99.99
ATOM   3559  N   GLU A 376     -11.421 -46.207   3.062  1.00 31.81
ATOM   3560  CA  GLU A 376     -11.099 -47.311   2.133  1.00 28.20
ATOM   3561  C   GLU A 376      -9.664 -47.818   2.311  1.00 25.95
ATOM   3562  O   GLU A 376      -9.444 -49.019   2.455  1.00 27.84
ATOM   3563  CB  GLU A 376     -11.280 -46.896   0.668  1.00 34.23
ATOM   3564  CG  GLU A 376     -12.751 -46.801   0.254  1.00 41.94
ATOM   3565  CD  GLU A 376     -13.516 -48.113   0.467  1.00 49.51
ATOM   3566  OE1 GLU A 376     -12.948 -49.187   0.166  1.00 52.84
ATOM   3567  OE2 GLU A 376     -14.672 -48.004   0.927  1.00 66.88
ATOM   3568  H   GLU A 376     -11.727 -45.356   2.621  1.00 99.99
ATOM   3569  N   ALA A 377      -8.743 -46.873   2.489  1.00 24.20
ATOM   3570  CA  ALA A 377      -7.325 -47.186   2.736  1.00 25.54
ATOM   3571  C   ALA A 377      -7.127 -47.926   4.070  1.00 31.40
ATOM   3572  O   ALA A 377      -6.415 -48.931   4.107  1.00 32.08
ATOM   3573  CB  ALA A 377      -6.491 -45.904   2.691  1.00 26.18
ATOM   3574  H   ALA A 377      -8.978 -45.896   2.498  1.00 99.99
ATOM   3575  N   VAL A 378      -7.932 -47.572   5.077  1.00 22.64
ATOM   3576  CA  VAL A 378      -7.905 -48.267   6.384  1.00 27.13
ATOM   3577  C   VAL A 378      -8.386 -49.717   6.200  1.00 26.04
ATOM   3578  O   VAL A 378      -7.678 -50.655   6.563  1.00 27.58
ATOM   3579  CB  VAL A 378      -8.742 -47.547   7.461  1.00 29.30
ATOM   3580  CG1 VAL A 378      -8.721 -48.307   8.794  1.00 23.62
ATOM   3581  CG2 VAL A 378      -8.225 -46.129   7.720  1.00 22.47
ATOM   3582  H   VAL A 378      -8.650 -46.877   4.975  1.00 99.99
ATOM   3583  N   VAL A 379      -9.520 -49.877   5.520  1.00 26.25
ATOM   3584  CA  VAL A 379     -10.097 -51.207   5.231  1.00 27.00
ATOM   3585  C   VAL A 379      -9.106 -52.084   4.444  1.00 32.46
ATOM   3586  O   VAL A 379      -8.907 -53.242   4.797  1.00 31.44
ATOM   3587  CB  VAL A 379     -11.440 -51.061   4.491  1.00 31.31
ATOM   3588  CG1 VAL A 379     -12.016 -52.410   4.045  1.00 32.95
ATOM   3589  CG2 VAL A 379     -12.471 -50.373   5.390  1.00 27.37
ATOM   3590  H   VAL A 379     -10.059 -49.096   5.187  1.00 99.99
ATOM   3591  N   LEU A 380      -8.389 -51.480   3.500  1.00 25.49
ATOM   3592  CA  LEU A 380      -7.388 -52.201   2.692  1.00 29.31
ATOM   3593  C   LEU A 380      -6.281 -52.782   3.583  1.00 29.31
ATOM   3594  O   LEU A 380      -6.053 -53.990   3.560  1.00 26.14
ATOM   3595  CB  LEU A 380      -6.784 -51.280   1.621  1.00 28.14
ATOM   3596  CG  LEU A 380      -5.538 -51.880   0.947  1.00 28.32
ATOM   3597  CD1 LEU A 380      -5.878 -53.031  -0.005  1.00 25.95
ATOM   3598  CD2 LEU A 380      -4.715 -50.782   0.277  1.00 26.95
ATOM   3599  H   LEU A 380      -8.468 -50.495   3.322  1.00 99.99
ATOM   3600  N   HIS A 381      -5.685 -51.911   4.397  0.54 27.06
ATOM   3601  CA  HIS A 381      -4.552 -52.281   5.265  0.54 29.28
ATOM   3602  C   HIS A 381      -4.952 -53.325   6.319  0.54 30.41
ATOM   3603  O   HIS A 381      -4.220 -54.284   6.545  0.54 30.39
ATOM   3604  CB  HIS A 381      -4.003 -51.035   5.964  0.54 29.71
ATOM   3605  CG  HIS A 381      -2.527 -51.227   6.331  0.54 29.59
ATOM   3606  ND1 HIS A 381      -1.531 -51.110   5.467  0.54 29.53
ATOM   3607  CD2 HIS A 381      -2.007 -51.477   7.531  0.54 30.53
ATOM   3608  CE1 HIS A 381      -0.387 -51.289   6.124  0.54 32.85
ATOM   3609  NE2 HIS A 381      -0.680 -51.513   7.402  0.54 32.75
ATOM   3610  H   HIS A 381      -5.996 -50.959   4.477  1.00 99.99
ATOM   3611  HD1 HIS A 381      -1.632 -50.930   4.488  1.00 99.99
ATOM   3612  N   TYR A 382      -6.178 -53.198   6.821  1.00 27.90
ATOM   3613  CA  TYR A 382      -6.637 -54.003   7.967  1.00 28.68
ATOM   3614  C   TYR A 382      -7.500 -55.225   7.631  1.00 29.15
ATOM   3615  O   TYR A 382      -7.936 -55.943   8.530  1.00 27.00
ATOM   3616  CB  TYR A 382      -7.326 -53.110   9.000  1.00 24.67
ATOM   3617  CG  TYR A 382      -6.284 -52.323   9.796  1.00 26.18
ATOM   3618  CD1 TYR A 382      -5.769 -52.849  10.973  1.00 20.42
ATOM   3619  CD2 TYR A 382      -5.874 -51.077   9.348  1.00 25.68
ATOM   3620  CE1 TYR A 382      -4.839 -52.117  11.702  1.00 21.55
ATOM   3621  CE2 TYR A 382      -4.947 -50.343  10.071  1.00 24.46
ATOM   3622  CZ  TYR A 382      -4.431 -50.873  11.241  1.00 26.20
ATOM   3623  OH  TYR A 382      -3.562 -50.117  11.948  1.00 21.98
ATOM   3624  H   TYR A 382      -6.857 -52.574   6.426  1.00 99.99
ATOM   3625  HD1 TYR A 382      -6.099 -53.831  11.316  1.00 99.99
ATOM   3626  HD2 TYR A 382      -6.280 -50.675   8.426  1.00 99.99
ATOM   3627  HE1 TYR A 382      -4.464 -52.498  12.650  1.00 99.99
ATOM   3628  HE2 TYR A 382      -4.701 -49.329   9.756  1.00 99.99
ATOM   3629  HH  TYR A 382      -3.240 -49.403  11.345  1.00 99.99
ATOM   3630  N   THR A 383      -7.783 -55.436   6.350  1.00 30.28
ATOM   3631  CA  THR A 383      -8.423 -56.690   5.911  1.00 24.73
ATOM   3632  C   THR A 383      -7.348 -57.734   5.579  1.00 26.99
ATOM   3633  O   THR A 383      -6.361 -57.465   4.899  1.00 27.46
ATOM   3634  CB  THR A 383      -9.353 -56.444   4.711  1.00 27.08
ATOM   3635  OG1 THR A 383     -10.404 -55.568   5.121  1.00 26.64
ATOM   3636  CG2 THR A 383      -9.996 -57.726   4.168  1.00 25.21
ATOM   3637  H   THR A 383      -7.642 -54.748   5.632  1.00 99.99
ATOM   3638  HG1 THR A 383     -10.252 -55.270   6.065  1.00 99.99
ATOM   3639  N   ASP A 384      -7.583 -58.939   6.086  1.00 26.97
ATOM   3640  CA  ASP A 384      -6.899 -60.137   5.574  1.00 24.93
ATOM   3641  C   ASP A 384      -7.735 -60.633   4.385  1.00 31.27
ATOM   3642  O   ASP A 384      -8.771 -61.265   4.587  1.00 27.91
ATOM   3643  CB  ASP A 384      -6.804 -61.209   6.671  1.00 28.57
ATOM   3644  CG  ASP A 384      -6.060 -62.479   6.231  1.00 35.35
ATOM   3645  OD1 ASP A 384      -6.057 -62.766   5.009  1.00 31.44
ATOM   3646  OD2 ASP A 384      -5.571 -63.180   7.138  1.00 34.54
ATOM   3647  H   ASP A 384      -8.224 -59.082   6.840  1.00 99.99
ATOM   3648  N   TRP A 385      -7.256 -60.380   3.172  1.00 26.91
ATOM   3649  CA  TRP A 385      -8.012 -60.746   1.953  1.00 30.08
ATOM   3650  C   TRP A 385      -8.091 -62.248   1.616  1.00 27.91
ATOM   3651  O   TRP A 385      -8.772 -62.642   0.673  1.00 34.23
ATOM   3652  CB  TRP A 385      -7.558 -59.911   0.752  1.00 25.55
ATOM   3653  CG  TRP A 385      -7.781 -58.418   1.018  1.00 24.41
ATOM   3654  CD1 TRP A 385      -6.858 -57.583   1.484  1.00 22.44
ATOM   3655  CD2 TRP A 385      -8.949 -57.691   0.843  1.00 22.18
ATOM   3656  NE1 TRP A 385      -7.380 -56.362   1.612  1.00 23.17
ATOM   3657  CE2 TRP A 385      -8.655 -56.388   1.229  1.00 20.76
ATOM   3658  CE3 TRP A 385     -10.234 -58.024   0.428  1.00 22.99
ATOM   3659  CZ2 TRP A 385      -9.647 -55.415   1.200  1.00 24.80
ATOM   3660  CZ3 TRP A 385     -11.213 -57.041   0.358  1.00 22.72
ATOM   3661  CH2 TRP A 385     -10.919 -55.736   0.743  1.00 24.41
ATOM   3662  H   TRP A 385      -6.433 -59.832   3.015  1.00 99.99
ATOM   3663  HD1 TRP A 385      -5.831 -57.853   1.720  1.00 99.99
ATOM   3664  HE1 TRP A 385      -6.886 -55.559   1.952  1.00 99.99
ATOM   3665  HE3 TRP A 385     -10.514 -59.070   0.294  1.00 99.99
ATOM   3666  HZ2 TRP A 385      -9.488 -54.460   1.702  1.00 99.99
ATOM   3667  HZ3 TRP A 385     -12.209 -57.301  -0.003  1.00 99.99
ATOM   3668  HH2 TRP A 385     -11.680 -54.958   0.687  1.00 99.99
ATOM   3669  N   LEU A 386      -7.501 -63.078   2.475  1.00 29.02
ATOM   3670  CA  LEU A 386      -7.736 -64.536   2.463  1.00 32.41
ATOM   3671  C   LEU A 386      -8.860 -64.950   3.429  1.00 37.64
ATOM   3672  O   LEU A 386      -9.410 -66.045   3.337  1.00 33.76
ATOM   3673  CB  LEU A 386      -6.446 -65.311   2.768  1.00 30.71
ATOM   3674  CG  LEU A 386      -5.432 -65.272   1.616  1.00 38.59
ATOM   3675  CD1 LEU A 386      -4.135 -65.956   2.050  1.00 36.26
ATOM   3676  CD2 LEU A 386      -5.975 -65.962   0.360  1.00 31.53
ATOM   3677  H   LEU A 386      -6.891 -62.758   3.201  1.00 99.99
ATOM   3678  N   HIS A 387      -9.175 -64.060   4.371  1.00 35.19
ATOM   3679  CA  HIS A 387     -10.229 -64.266   5.381  1.00 32.55
ATOM   3680  C   HIS A 387     -11.010 -62.951   5.603  1.00 30.04
ATOM   3681  O   HIS A 387     -11.168 -62.520   6.751  1.00 39.05
ATOM   3682  CB  HIS A 387      -9.577 -64.723   6.694  1.00 23.66
ATOM   3683  CG  HIS A 387      -8.710 -65.969   6.532  1.00 29.35
ATOM   3684  ND1 HIS A 387      -9.171 -67.206   6.456  1.00 32.01
ATOM   3685  CD2 HIS A 387      -7.384 -66.003   6.444  1.00 33.28
ATOM   3686  CE1 HIS A 387      -8.127 -68.018   6.313  1.00 30.25
ATOM   3687  NE2 HIS A 387      -7.024 -67.276   6.304  1.00 31.34
ATOM   3688  H   HIS A 387      -8.774 -63.141   4.377  1.00 99.99
ATOM   3689  HD1 HIS A 387     -10.134 -67.471   6.479  1.00 99.99
ATOM   3690  N   PRO A 388     -11.602 -62.362   4.551  1.00 31.59
ATOM   3691  CA  PRO A 388     -12.217 -61.025   4.657  1.00 32.84
ATOM   3692  C   PRO A 388     -13.405 -60.948   5.629  1.00 36.58
ATOM   3693  O   PRO A 388     -13.678 -59.896   6.191  1.00 36.04
ATOM   3694  CB  PRO A 388     -12.631 -60.668   3.230  1.00 29.02
ATOM   3695  CG  PRO A 388     -12.940 -62.027   2.603  1.00 25.80
ATOM   3696  CD  PRO A 388     -11.901 -62.960   3.231  1.00 33.70
ATOM   3697  N   GLU A 389     -14.026 -62.092   5.914  1.00 32.03
ATOM   3698  CA  GLU A 389     -15.312 -62.113   6.635  1.00 36.97
ATOM   3699  C   GLU A 389     -15.265 -62.889   7.960  1.00 33.58
ATOM   3700  O   GLU A 389     -16.293 -63.050   8.613  1.00 35.49
ATOM   3701  CB  GLU A 389     -16.395 -62.714   5.733  1.00 35.32
ATOM   3702  CG  GLU A 389     -16.518 -62.011   4.374  1.00 38.11
ATOM   3703  CD  GLU A 389     -17.927 -61.509   4.042  1.00 53.90
ATOM   3704  OE1 GLU A 389     -18.897 -61.980   4.678  1.00 52.88
ATOM   3705  OE2 GLU A 389     -18.000 -60.617   3.172  1.00 59.79
ATOM   3706  H   GLU A 389     -13.605 -62.983   5.758  1.00 99.99
ATOM   3707  N   ASP A 390     -14.067 -63.312   8.369  1.00 27.50
ATOM   3708  CA  ASP A 390     -13.902 -64.067   9.620  1.00 31.12
ATOM   3709  C   ASP A 390     -14.126 -63.150  10.841  1.00 34.26
ATOM   3710  O   ASP A 390     -13.257 -62.324  11.134  1.00 32.21
ATOM   3711  CB  ASP A 390     -12.549 -64.794   9.661  1.00 30.62
ATOM   3712  CG  ASP A 390     -12.348 -65.576  10.968  1.00 40.77
ATOM   3713  OD1 ASP A 390     -13.356 -65.919  11.622  1.00 47.65
ATOM   3714  OD2 ASP A 390     -11.185 -65.667  11.392  1.00 44.78
ATOM   3715  H   ASP A 390     -13.218 -63.020   7.928  1.00 99.99
ATOM   3716  N   PRO A 391     -15.187 -63.415  11.620  1.00 39.33
ATOM   3717  CA  PRO A 391     -15.593 -62.593  12.776  1.00 34.43
ATOM   3718  C   PRO A 391     -14.482 -62.296  13.793  1.00 30.94
ATOM   3719  O   PRO A 391     -14.200 -61.127  14.046  1.00 27.53
ATOM   3720  CB  PRO A 391     -16.723 -63.385  13.429  1.00 36.25
ATOM   3721  CG  PRO A 391     -17.381 -64.076  12.240  1.00 34.30
ATOM   3722  CD  PRO A 391     -16.180 -64.487  11.392  1.00 33.40
ATOM   3723  N   ALA A 392     -13.730 -63.320  14.206  1.00 27.80
ATOM   3724  CA  ALA A 392     -12.651 -63.142  15.204  1.00 32.06
ATOM   3725  C   ALA A 392     -11.511 -62.244  14.694  1.00 34.94
ATOM   3726  O   ALA A 392     -11.113 -61.292  15.367  1.00 30.08
ATOM   3727  CB  ALA A 392     -12.095 -64.498  15.644  1.00 33.37
ATOM   3728  H   ALA A 392     -13.846 -64.252  13.864  1.00 99.99
ATOM   3729  N   ARG A 393     -11.161 -62.431  13.419  1.00 29.19
ATOM   3730  CA  ARG A 393     -10.138 -61.602  12.754  1.00 26.17
ATOM   3731  C   ARG A 393     -10.612 -60.155  12.564  1.00 28.86
ATOM   3732  O   ARG A 393      -9.852 -59.231  12.829  1.00 30.19
ATOM   3733  CB  ARG A 393      -9.721 -62.176  11.400  1.00 28.84
ATOM   3734  CG  ARG A 393      -8.781 -63.377  11.512  1.00 31.37
ATOM   3735  CD  ARG A 393      -8.304 -63.727  10.101  1.00 34.11
ATOM   3736  NE  ARG A 393      -7.390 -64.884  10.091  1.00 30.40
ATOM   3737  CZ  ARG A 393      -7.739 -66.168   9.977  1.00 36.71
ATOM   3738  NH1 ARG A 393      -9.005 -66.537   9.906  1.00 35.78
ATOM   3739  NH2 ARG A 393      -6.817 -67.113   9.884  1.00 29.88
ATOM   3740  H   ARG A 393     -11.652 -63.054  12.814  1.00 99.99
ATOM   3741  HE  ARG A 393      -6.420 -64.666  10.174  1.00 99.99
ATOM   3742 1HH1 ARG A 393      -9.262 -67.497   9.843  1.00 99.99
ATOM   3743 2HH1 ARG A 393      -9.697 -65.828  10.036  1.00 99.99
ATOM   3744 1HH2 ARG A 393      -7.094 -68.067   9.788  1.00 99.99
ATOM   3745 2HH2 ARG A 393      -5.848 -66.877   9.864  1.00 99.99
ATOM   3746  N   LEU A 394     -11.901 -59.982  12.272  1.00 24.13
ATOM   3747  CA  LEU A 394     -12.535 -58.652  12.170  1.00 24.22
ATOM   3748  C   LEU A 394     -12.545 -57.911  13.514  1.00 29.21
ATOM   3749  O   LEU A 394     -12.186 -56.736  13.579  1.00 26.61
ATOM   3750  CB  LEU A 394     -13.973 -58.773  11.655  1.00 23.20
ATOM   3751  CG  LEU A 394     -14.071 -59.280  10.213  1.00 33.56
ATOM   3752  CD1 LEU A 394     -15.529 -59.606   9.905  1.00 28.58
ATOM   3753  CD2 LEU A 394     -13.545 -58.249   9.210  1.00 23.66
ATOM   3754  H   LEU A 394     -12.519 -60.755  12.111  1.00 99.99
ATOM   3755  N   ARG A 395     -12.782 -58.660  14.591  1.00 29.48
ATOM   3756  CA  ARG A 395     -12.765 -58.113  15.960  1.00 29.95
ATOM   3757  C   ARG A 395     -11.352 -57.627  16.332  1.00 27.14
ATOM   3758  O   ARG A 395     -11.154 -56.435  16.580  1.00 23.89
ATOM   3759  CB  ARG A 395     -13.272 -59.183  16.927  1.00 26.84
ATOM   3760  CG  ARG A 395     -13.363 -58.647  18.358  1.00 31.70
ATOM   3761  CD  ARG A 395     -13.604 -59.778  19.352  1.00 27.33
ATOM   3762  NE  ARG A 395     -12.495 -60.748  19.279  1.00 30.33
ATOM   3763  CZ  ARG A 395     -12.569 -62.043  19.584  1.00 32.82
ATOM   3764  NH1 ARG A 395     -13.700 -62.590  19.990  1.00 31.24
ATOM   3765  NH2 ARG A 395     -11.507 -62.825  19.490  1.00 33.27
ATOM   3766  H   ARG A 395     -13.005 -59.637  14.522  1.00 99.99
ATOM   3767  HE  ARG A 395     -11.623 -60.375  18.966  1.00 99.99
ATOM   3768 1HH1 ARG A 395     -13.761 -63.551  20.236  1.00 99.99
ATOM   3769 2HH1 ARG A 395     -14.504 -61.990  20.078  1.00 99.99
ATOM   3770 1HH2 ARG A 395     -11.588 -63.786  19.741  1.00 99.99
ATOM   3771 2HH2 ARG A 395     -10.631 -62.457  19.182  1.00 99.99
ATOM   3772  N   GLU A 396     -10.367 -58.514  16.163  1.00 27.45
ATOM   3773  CA  GLU A 396      -8.940 -58.181  16.355  1.00 28.72
ATOM   3774  C   GLU A 396      -8.451 -57.021  15.470  1.00 28.62
ATOM   3775  O   GLU A 396      -7.793 -56.102  15.963  1.00 30.19
ATOM   3776  CB  GLU A 396      -8.066 -59.416  16.106  1.00 27.94
ATOM   3777  CG  GLU A 396      -7.645 -60.134  17.395  1.00 36.37
ATOM   3778  CD  GLU A 396      -8.798 -60.786  18.166  1.00 46.91
ATOM   3779  OE1 GLU A 396      -9.607 -60.026  18.742  1.00 49.83
ATOM   3780  OE2 GLU A 396      -8.862 -62.034  18.152  1.00 44.31
ATOM   3781  H   GLU A 396     -10.560 -59.479  15.955  1.00 99.99
ATOM   3782  N   ALA A 397      -8.951 -56.968  14.237  1.00 29.47
ATOM   3783  CA  ALA A 397      -8.511 -55.961  13.255  1.00 27.17
ATOM   3784  C   ALA A 397      -9.077 -54.574  13.574  1.00 23.41
ATOM   3785  O   ALA A 397      -8.331 -53.598  13.553  1.00 23.74
ATOM   3786  CB  ALA A 397      -8.877 -56.364  11.826  1.00 22.82
ATOM   3787  H   ALA A 397      -9.710 -57.551  13.931  1.00 99.99
ATOM   3788  N   LEU A 398     -10.307 -54.533  14.088  1.00 21.22
ATOM   3789  CA  LEU A 398     -10.923 -53.252  14.474  1.00 20.80
ATOM   3790  C   LEU A 398     -10.305 -52.713  15.773  1.00 27.40
ATOM   3791  O   LEU A 398     -10.019 -51.519  15.875  1.00 23.80
ATOM   3792  CB  LEU A 398     -12.445 -53.363  14.588  1.00 24.83
ATOM   3793  CG  LEU A 398     -13.089 -51.977  14.732  1.00 25.96
ATOM   3794  CD1 LEU A 398     -12.911 -51.127  13.469  1.00 24.09
ATOM   3795  CD2 LEU A 398     -14.568 -52.122  15.079  1.00 29.22
ATOM   3796  H   LEU A 398     -10.825 -55.355  14.340  1.00 99.99
ATOM   3797  N   SER A 399      -9.966 -53.635  16.677  1.00 24.53
ATOM   3798  CA  SER A 399      -9.165 -53.313  17.879  1.00 27.36
ATOM   3799  C   SER A 399      -7.820 -52.680  17.488  1.00 28.12
ATOM   3800  O   SER A 399      -7.495 -51.578  17.934  1.00 25.55
ATOM   3801  CB  SER A 399      -8.919 -54.576  18.710  1.00 27.84
ATOM   3802  OG  SER A 399      -8.086 -54.282  19.836  1.00 30.97
ATOM   3803  H   SER A 399     -10.299 -54.581  16.616  1.00 99.99
ATOM   3804  HG  SER A 399      -7.926 -55.140  20.326  1.00 99.99
ATOM   3805  N   ASP A 400      -7.157 -53.304  16.511  1.00 23.60
ATOM   3806  CA  ASP A 400      -5.910 -52.787  15.918  1.00 23.90
ATOM   3807  C   ASP A 400      -6.058 -51.412  15.260  1.00 24.80
ATOM   3808  O   ASP A 400      -5.232 -50.541  15.521  1.00 23.04
ATOM   3809  CB  ASP A 400      -5.336 -53.757  14.884  1.00 27.32
ATOM   3810  CG  ASP A 400      -4.716 -55.021  15.482  1.00 31.10
ATOM   3811  OD1 ASP A 400      -4.503 -55.041  16.716  1.00 34.65
ATOM   3812  OD2 ASP A 400      -4.448 -55.935  14.677  1.00 40.27
ATOM   3813  H   ASP A 400      -7.446 -54.208  16.180  1.00 99.99
ATOM   3814  N   VAL A 401      -7.185 -51.172  14.594  1.00 22.86
ATOM   3815  CA  VAL A 401      -7.443 -49.876  13.932  1.00 25.06
ATOM   3816  C   VAL A 401      -7.470 -48.769  14.996  1.00 24.94
ATOM   3817  O   VAL A 401      -6.585 -47.914  15.008  1.00 24.27
ATOM   3818  CB  VAL A 401      -8.740 -49.889  13.098  1.00 20.50
ATOM   3819  CG1 VAL A 401      -9.140 -48.493  12.605  1.00 17.07
ATOM   3820  CG2 VAL A 401      -8.570 -50.768  11.860  1.00 20.91
ATOM   3821  H   VAL A 401      -7.940 -51.834  14.560  1.00 99.99
ATOM   3822  N   VAL A 402      -8.373 -48.929  15.962  1.00 24.59
ATOM   3823  CA  VAL A 402      -8.563 -47.935  17.039  1.00 25.75
ATOM   3824  C   VAL A 402      -7.262 -47.740  17.843  1.00 25.08
ATOM   3825  O   VAL A 402      -6.840 -46.610  18.080  1.00 20.68
ATOM   3826  CB  VAL A 402      -9.748 -48.346  17.938  1.00 26.04
ATOM   3827  CG1 VAL A 402      -9.951 -47.388  19.118  1.00 18.44
ATOM   3828  CG2 VAL A 402     -11.050 -48.388  17.133  1.00 23.97
ATOM   3829  H   VAL A 402      -9.001 -49.715  15.985  1.00 99.99
ATOM   3830  N   GLY A 403      -6.596 -48.857  18.165  1.00 24.74
ATOM   3831  CA  GLY A 403      -5.354 -48.851  18.963  1.00 26.13
ATOM   3832  C   GLY A 403      -4.143 -48.222  18.261  1.00 25.68
ATOM   3833  O   GLY A 403      -3.407 -47.445  18.872  1.00 21.02
ATOM   3834  H   GLY A 403      -6.920 -49.785  17.919  1.00 99.99
ATOM   3835  N   ASP A 404      -3.982 -48.542  16.978  1.00 20.79
ATOM   3836  CA  ASP A 404      -2.836 -48.068  16.173  1.00 20.06
ATOM   3837  C   ASP A 404      -2.976 -46.581  15.852  1.00 24.12
ATOM   3838  O   ASP A 404      -2.089 -45.802  16.191  1.00 23.52
ATOM   3839  CB  ASP A 404      -2.667 -48.865  14.869  1.00 20.13
ATOM   3840  CG  ASP A 404      -2.389 -50.357  15.106  1.00 23.47
ATOM   3841  OD1 ASP A 404      -2.008 -50.685  16.246  1.00 25.85
ATOM   3842  OD2 ASP A 404      -2.523 -51.160  14.163  1.00 25.17
ATOM   3843  H   ASP A 404      -4.669 -49.074  16.470  1.00 99.99
ATOM   3844  N   HIS A 405      -4.191 -46.234  15.434  1.00 19.39
ATOM   3845  CA  HIS A 405      -4.583 -44.859  15.099  1.00 22.74
ATOM   3846  C   HIS A 405      -4.495 -43.907  16.302  1.00 24.69
ATOM   3847  O   HIS A 405      -3.869 -42.856  16.199  1.00 26.36
ATOM   3848  CB  HIS A 405      -6.017 -44.908  14.569  1.00 19.16
ATOM   3849  CG  HIS A 405      -6.544 -43.521  14.203  1.00 26.56
ATOM   3850  ND1 HIS A 405      -5.859 -42.594  13.551  1.00 25.09
ATOM   3851  CD2 HIS A 405      -7.718 -43.014  14.561  1.00 26.60
ATOM   3852  CE1 HIS A 405      -6.616 -41.503  13.483  1.00 25.88
ATOM   3853  NE2 HIS A 405      -7.759 -41.765  14.107  1.00 29.98
ATOM   3854  H   HIS A 405      -4.924 -46.905  15.286  1.00 99.99
ATOM   3855  HD1 HIS A 405      -4.930 -42.697  13.194  1.00 99.99
ATOM   3856  N   ASN A 406      -5.004 -44.348  17.450  1.00 21.07
ATOM   3857  CA  ASN A 406      -5.112 -43.454  18.615  1.00 25.47
ATOM   3858  C   ASN A 406      -3.889 -43.462  19.536  1.00 21.80
ATOM   3859  O   ASN A 406      -3.560 -42.432  20.125  1.00 22.88
ATOM   3860  CB  ASN A 406      -6.383 -43.736  19.420  1.00 18.56
ATOM   3861  CG  ASN A 406      -7.641 -43.274  18.681  1.00 21.51
ATOM   3862  OD1 ASN A 406      -7.842 -42.100  18.439  1.00 18.76
ATOM   3863  ND2 ASN A 406      -8.477 -44.209  18.289  1.00 19.22
ATOM   3864  H   ASN A 406      -5.330 -45.286  17.580  1.00 99.99
ATOM   3865 1HD2 ASN A 406      -9.302 -43.915  17.804  1.00 99.99
ATOM   3866 2HD2 ASN A 406      -8.266 -45.167  18.454  1.00 99.99
ATOM   3867  N   VAL A 407      -3.256 -44.624  19.696  1.00 20.47
ATOM   3868  CA  VAL A 407      -2.148 -44.750  20.666  1.00 19.47
ATOM   3869  C   VAL A 407      -0.798 -45.156  20.048  1.00 22.42
ATOM   3870  O   VAL A 407       0.177 -44.413  20.151  1.00 21.81
ATOM   3871  CB  VAL A 407      -2.538 -45.674  21.838  1.00 20.93
ATOM   3872  CG1 VAL A 407      -1.427 -45.729  22.890  1.00 19.76
ATOM   3873  CG2 VAL A 407      -3.826 -45.221  22.534  1.00 22.32
ATOM   3874  H   VAL A 407      -3.591 -45.480  19.299  1.00 99.99
ATOM   3875  N   VAL A 408      -0.727 -46.396  19.565  1.00 17.97
ATOM   3876  CA  VAL A 408       0.550 -47.033  19.166  1.00 20.12
ATOM   3877  C   VAL A 408       1.347 -46.177  18.167  1.00 23.83
ATOM   3878  O   VAL A 408       2.500 -45.836  18.431  1.00 21.98
ATOM   3879  CB  VAL A 408       0.335 -48.457  18.610  1.00 21.63
ATOM   3880  CG1 VAL A 408       1.658 -49.127  18.213  1.00 20.13
ATOM   3881  CG2 VAL A 408      -0.369 -49.359  19.628  1.00 19.04
ATOM   3882  H   VAL A 408      -1.544 -46.969  19.470  1.00 99.99
ATOM   3883  N   CYS A 409       0.687 -45.746  17.098  1.00 21.73
ATOM   3884  CA  CYS A 409       1.375 -45.001  16.030  1.00 24.08
ATOM   3885  C   CYS A 409       1.717 -43.551  16.403  1.00 24.52
ATOM   3886  O   CYS A 409       2.835 -43.142  16.081  1.00 24.47
ATOM   3887  CB  CYS A 409       0.639 -45.103  14.693  1.00 20.37
ATOM   3888  SG  CYS A 409       0.431 -46.838  14.151  1.00 21.78
ATOM   3889  H   CYS A 409      -0.316 -45.740  17.035  1.00 99.99
ATOM   3890  N   PRO A 410       0.887 -42.842  17.191  1.00 25.26
ATOM   3891  CA  PRO A 410       1.308 -41.557  17.778  1.00 23.93
ATOM   3892  C   PRO A 410       2.510 -41.700  18.727  1.00 23.85
ATOM   3893  O   PRO A 410       3.452 -40.918  18.607  1.00 23.22
ATOM   3894  CB  PRO A 410       0.079 -41.021  18.508  1.00 24.24
ATOM   3895  CG  PRO A 410      -1.068 -41.570  17.666  1.00 20.33
ATOM   3896  CD  PRO A 410      -0.584 -42.969  17.286  1.00 19.27
ATOM   3897  N   VAL A 411       2.559 -42.780  19.514  1.00 21.90
ATOM   3898  CA  VAL A 411       3.694 -43.039  20.433  1.00 23.44
ATOM   3899  C   VAL A 411       4.963 -43.384  19.634  1.00 25.90
ATOM   3900  O   VAL A 411       6.026 -42.824  19.892  1.00 23.81
ATOM   3901  CB  VAL A 411       3.354 -44.120  21.484  1.00 24.76
ATOM   3902  CG1 VAL A 411       4.568 -44.591  22.299  1.00 22.20
ATOM   3903  CG2 VAL A 411       2.329 -43.579  22.486  1.00 16.43
ATOM   3904  H   VAL A 411       1.865 -43.506  19.487  1.00 99.99
ATOM   3905  N   ALA A 412       4.810 -44.256  18.638  1.00 24.47
ATOM   3906  CA  ALA A 412       5.916 -44.663  17.750  1.00 26.37
ATOM   3907  C   ALA A 412       6.542 -43.468  17.016  1.00 23.66
ATOM   3908  O   ALA A 412       7.752 -43.266  17.091  1.00 28.37
ATOM   3909  CB  ALA A 412       5.422 -45.696  16.734  1.00 24.17
ATOM   3910  H   ALA A 412       3.952 -44.765  18.507  1.00 99.99
ATOM   3911  N   GLN A 413       5.686 -42.573  16.518  1.00 24.46
ATOM   3912  CA  GLN A 413       6.133 -41.336  15.852  1.00 24.19
ATOM   3913  C   GLN A 413       6.908 -40.440  16.832  1.00 27.61
ATOM   3914  O   GLN A 413       7.999 -39.972  16.509  1.00 25.97
ATOM   3915  CB  GLN A 413       4.925 -40.599  15.257  1.00 28.47
ATOM   3916  CG  GLN A 413       5.265 -39.151  14.882  1.00 28.52
ATOM   3917  CD  GLN A 413       5.015 -38.851  13.413  1.00 36.45
ATOM   3918  OE1 GLN A 413       4.049 -38.197  13.056  1.00 53.07
ATOM   3919  NE2 GLN A 413       5.919 -39.291  12.563  1.00 42.93
ATOM   3920  H   GLN A 413       4.693 -42.663  16.623  1.00 99.99
ATOM   3921 1HE2 GLN A 413       5.768 -39.082  11.601  1.00 99.99
ATOM   3922 2HE2 GLN A 413       6.720 -39.789  12.881  1.00 99.99
ATOM   3923  N   LEU A 414       6.346 -40.275  18.028  1.00 26.71
ATOM   3924  CA  LEU A 414       6.994 -39.468  19.072  1.00 23.78
ATOM   3925  C   LEU A 414       8.378 -40.034  19.424  1.00 25.72
ATOM   3926  O   LEU A 414       9.368 -39.306  19.390  1.00 25.03
ATOM   3927  CB  LEU A 414       6.116 -39.402  20.325  1.00 24.33
ATOM   3928  CG  LEU A 414       6.807 -38.617  21.446  1.00 28.17
ATOM   3929  CD1 LEU A 414       6.931 -37.129  21.118  1.00 28.96
ATOM   3930  CD2 LEU A 414       6.071 -38.827  22.760  1.00 30.66
ATOM   3931  H   LEU A 414       5.488 -40.718  18.298  1.00 99.99
ATOM   3932  N   ALA A 415       8.431 -41.348  19.628  1.00 19.11
ATOM   3933  CA  ALA A 415       9.678 -42.050  19.982  1.00 21.51
ATOM   3934  C   ALA A 415      10.751 -41.962  18.885  1.00 30.91
ATOM   3935  O   ALA A 415      11.901 -41.642  19.184  1.00 27.97
ATOM   3936  CB  ALA A 415       9.364 -43.511  20.309  1.00 23.90
ATOM   3937  H   ALA A 415       7.606 -41.924  19.606  1.00 99.99
ATOM   3938  N   GLY A 416      10.308 -42.080  17.623  1.00 27.27
ATOM   3939  CA  GLY A 416      11.193 -42.041  16.443  1.00 22.95
ATOM   3940  C   GLY A 416      11.821 -40.657  16.254  1.00 22.46
ATOM   3941  O   GLY A 416      13.044 -40.530  16.212  1.00 30.69
ATOM   3942  H   GLY A 416       9.332 -42.193  17.383  1.00 99.99
ATOM   3943  N   ARG A 417      10.972 -39.635  16.335  1.00 25.00
ATOM   3944  CA  ARG A 417      11.426 -38.245  16.172  1.00 26.73
ATOM   3945  C   ARG A 417      12.293 -37.746  17.324  1.00 34.63
ATOM   3946  O   ARG A 417      13.393 -37.255  17.085  1.00 39.13
ATOM   3947  CB  ARG A 417      10.261 -37.285  15.926  1.00 30.99
ATOM   3948  CG  ARG A 417       9.569 -37.496  14.575  1.00 37.21
ATOM   3949  CD  ARG A 417      10.602 -37.643  13.454  1.00 36.81
ATOM   3950  NE  ARG A 417      10.074 -37.135  12.185  1.00 62.44
ATOM   3951  CZ  ARG A 417      10.359 -35.937  11.675  1.00 56.80
ATOM   3952  NH1 ARG A 417      11.136 -35.075  12.314  1.00 59.03
ATOM   3953  NH2 ARG A 417       9.872 -35.587  10.497  1.00 49.35
ATOM   3954  H   ARG A 417       9.999 -39.741  16.555  1.00 99.99
ATOM   3955  HE  ARG A 417       9.458 -37.742  11.696  1.00 99.99
ATOM   3956 1HH1 ARG A 417      11.350 -34.171  11.954  1.00 99.99
ATOM   3957 2HH1 ARG A 417      11.518 -35.332  13.209  1.00 99.99
ATOM   3958 1HH2 ARG A 417      10.097 -34.685  10.137  1.00 99.99
ATOM   3959 2HH2 ARG A 417       9.293 -36.217   9.990  1.00 99.99
ATOM   3960  N   LEU A 418      11.882 -38.064  18.552  1.00 28.64
ATOM   3961  CA  LEU A 418      12.691 -37.718  19.738  1.00 30.44
ATOM   3962  C   LEU A 418      14.084 -38.368  19.706  1.00 26.99
ATOM   3963  O   LEU A 418      15.087 -37.655  19.769  1.00 32.27
ATOM   3964  CB  LEU A 418      12.004 -38.050  21.071  1.00 21.13
ATOM   3965  CG  LEU A 418      10.696 -37.309  21.390  1.00 31.55
ATOM   3966  CD1 LEU A 418      10.332 -37.558  22.852  1.00 24.60
ATOM   3967  CD2 LEU A 418      10.751 -35.803  21.140  1.00 32.52
ATOM   3968  H   LEU A 418      10.962 -38.425  18.734  1.00 99.99
ATOM   3969  N   ALA A 419      14.129 -39.675  19.435  1.00 25.08
ATOM   3970  CA  ALA A 419      15.400 -40.420  19.306  1.00 28.50
ATOM   3971  C   ALA A 419      16.297 -39.909  18.166  1.00 37.35
ATOM   3972  O   ALA A 419      17.472 -39.627  18.390  1.00 38.50
ATOM   3973  CB  ALA A 419      15.133 -41.916  19.115  1.00 22.50
ATOM   3974  H   ALA A 419      13.302 -40.244  19.404  1.00 99.99
ATOM   3975  N   ALA A 420      15.698 -39.644  17.003  1.00 31.96
ATOM   3976  CA  ALA A 420      16.439 -39.138  15.831  1.00 34.66
ATOM   3977  C   ALA A 420      16.907 -37.681  15.994  1.00 35.33
ATOM   3978  O   ALA A 420      17.776 -37.221  15.257  1.00 40.38
ATOM   3979  CB  ALA A 420      15.598 -39.289  14.560  1.00 27.80
ATOM   3980  H   ALA A 420      14.701 -39.679  16.884  1.00 99.99
ATOM   3981  N   GLN A 421      16.316 -36.972  16.954  1.00 35.89
ATOM   3982  CA  GLN A 421      16.647 -35.556  17.198  1.00 25.77
ATOM   3983  C   GLN A 421      17.316 -35.281  18.553  1.00 31.19
ATOM   3984  O   GLN A 421      17.239 -34.177  19.102  1.00 31.62
ATOM   3985  CB  GLN A 421      15.379 -34.729  17.004  1.00 31.03
ATOM   3986  CG  GLN A 421      14.932 -34.785  15.539  1.00 39.90
ATOM   3987  CD  GLN A 421      13.492 -34.317  15.344  1.00 44.93
ATOM   3988  OE1 GLN A 421      12.725 -34.897  14.596  1.00 45.53
ATOM   3989  NE2 GLN A 421      13.084 -33.296  16.056  1.00 42.40
ATOM   3990  H   GLN A 421      15.527 -37.316  17.470  1.00 99.99
ATOM   3991 1HE2 GLN A 421      12.144 -32.989  15.939  1.00 99.99
ATOM   3992 2HE2 GLN A 421      13.725 -32.819  16.668  1.00 99.99
ATOM   3993  N   GLY A 422      17.933 -36.338  19.095  1.00 33.24
ATOM   3994  CA  GLY A 422      18.903 -36.179  20.190  1.00 39.92
ATOM   3995  C   GLY A 422      18.517 -36.744  21.558  1.00 38.93
ATOM   3996  O   GLY A 422      19.319 -36.656  22.487  1.00 37.16
ATOM   3997  H   GLY A 422      17.749 -37.297  18.839  1.00 99.99
ATOM   3998  N   ALA A 423      17.276 -37.196  21.707  1.00 35.51
ATOM   3999  CA  ALA A 423      16.832 -37.797  22.977  1.00 32.75
ATOM   4000  C   ALA A 423      17.209 -39.281  23.080  1.00 28.54
ATOM   4001  O   ALA A 423      17.306 -39.991  22.077  1.00 32.18
ATOM   4002  CB  ALA A 423      15.320 -37.622  23.135  1.00 32.19
ATOM   4003  H   ALA A 423      16.581 -37.159  20.984  1.00 99.99
ATOM   4004  N   ARG A 424      17.393 -39.725  24.319  1.00 28.73
ATOM   4005  CA  ARG A 424      17.544 -41.160  24.615  1.00 29.17
ATOM   4006  C   ARG A 424      16.165 -41.698  25.015  1.00 29.84
ATOM   4007  O   ARG A 424      15.551 -41.251  25.984  1.00 35.05
ATOM   4008  CB  ARG A 424      18.581 -41.416  25.714  1.00 28.38
ATOM   4009  CG  ARG A 424      18.891 -42.916  25.794  1.00 32.89
ATOM   4010  CD  ARG A 424      20.253 -43.203  26.429  1.00 38.46
ATOM   4011  NE  ARG A 424      20.170 -43.221  27.899  1.00 57.58
ATOM   4012  CZ  ARG A 424      20.686 -42.313  28.732  1.00 50.14
ATOM   4013  NH1 ARG A 424      21.324 -41.241  28.280  1.00 56.71
ATOM   4014  NH2 ARG A 424      20.584 -42.477  30.043  1.00 46.64
ATOM   4015  H   ARG A 424      17.337 -39.111  25.112  1.00 99.99
ATOM   4016  HE  ARG A 424      19.712 -44.025  28.285  1.00 99.99
ATOM   4017 1HH1 ARG A 424      21.698 -40.569  28.914  1.00 99.99
ATOM   4018 2HH1 ARG A 424      21.414 -41.124  27.293  1.00 99.99
ATOM   4019 1HH2 ARG A 424      20.959 -41.791  30.664  1.00 99.99
ATOM   4020 2HH2 ARG A 424      20.090 -43.262  30.412  1.00 99.99
ATOM   4021  N   VAL A 425      15.685 -42.635  24.209  1.00 26.01
ATOM   4022  CA  VAL A 425      14.313 -43.158  24.366  1.00 22.30
ATOM   4023  C   VAL A 425      14.371 -44.633  24.780  1.00 30.22
ATOM   4024  O   VAL A 425      15.132 -45.416  24.222  1.00 29.02
ATOM   4025  CB  VAL A 425      13.519 -42.986  23.052  1.00 25.52
ATOM   4026  CG1 VAL A 425      12.072 -43.477  23.181  1.00 19.82
ATOM   4027  CG2 VAL A 425      13.482 -41.524  22.591  1.00 19.93
ATOM   4028  H   VAL A 425      16.230 -43.048  23.478  1.00 99.99
ATOM   4029  N   TYR A 426      13.539 -44.990  25.748  1.00 24.33
ATOM   4030  CA  TYR A 426      13.254 -46.408  26.040  1.00 25.70
ATOM   4031  C   TYR A 426      11.774 -46.702  25.768  1.00 26.68
ATOM   4032  O   TYR A 426      10.893 -45.923  26.130  1.00 27.55
ATOM   4033  CB  TYR A 426      13.601 -46.743  27.493  1.00 24.33
ATOM   4034  CG  TYR A 426      15.084 -46.514  27.787  1.00 28.82
ATOM   4035  CD1 TYR A 426      15.996 -47.548  27.631  1.00 26.87
ATOM   4036  CD2 TYR A 426      15.508 -45.264  28.217  1.00 23.25
ATOM   4037  CE1 TYR A 426      17.341 -47.337  27.917  1.00 27.11
ATOM   4038  CE2 TYR A 426      16.851 -45.047  28.496  1.00 26.98
ATOM   4039  CZ  TYR A 426      17.765 -46.082  28.344  1.00 28.04
ATOM   4040  OH  TYR A 426      19.073 -45.866  28.645  1.00 29.63
ATOM   4041  H   TYR A 426      13.181 -44.319  26.406  1.00 99.99
ATOM   4042  HD1 TYR A 426      15.652 -48.524  27.290  1.00 99.99
ATOM   4043  HD2 TYR A 426      14.786 -44.456  28.329  1.00 99.99
ATOM   4044  HE1 TYR A 426      18.024 -48.185  27.906  1.00 99.99
ATOM   4045  HE2 TYR A 426      17.167 -44.080  28.890  1.00 99.99
ATOM   4046  HH  TYR A 426      19.614 -46.677  28.425  1.00 99.99
ATOM   4047  N   ALA A 427      11.533 -47.829  25.105  1.00 23.25
ATOM   4048  CA  ALA A 427      10.171 -48.240  24.725  1.00 22.32
ATOM   4049  C   ALA A 427       9.831 -49.637  25.255  1.00 26.38
ATOM   4050  O   ALA A 427      10.697 -50.506  25.370  1.00 28.09
ATOM   4051  CB  ALA A 427      10.027 -48.187  23.202  1.00 23.11
ATOM   4052  H   ALA A 427      12.255 -48.468  24.844  1.00 99.99
ATOM   4053  N   TYR A 428       8.577 -49.786  25.661  1.00 19.79
ATOM   4054  CA  TYR A 428       8.048 -51.073  26.140  1.00 23.49
ATOM   4055  C   TYR A 428       6.674 -51.369  25.528  1.00 23.32
ATOM   4056  O   TYR A 428       5.922 -50.466  25.159  1.00 23.74
ATOM   4057  CB  TYR A 428       7.938 -51.073  27.672  1.00 19.45
ATOM   4058  CG  TYR A 428       6.878 -50.107  28.217  1.00 21.92
ATOM   4059  CD1 TYR A 428       5.548 -50.502  28.286  1.00 20.04
ATOM   4060  CD2 TYR A 428       7.243 -48.832  28.620  1.00 19.87
ATOM   4061  CE1 TYR A 428       4.577 -49.622  28.745  1.00 20.35
ATOM   4062  CE2 TYR A 428       6.278 -47.947  29.086  1.00 20.99
ATOM   4063  CZ  TYR A 428       4.945 -48.341  29.138  1.00 25.04
ATOM   4064  OH  TYR A 428       3.988 -47.459  29.523  1.00 24.46
ATOM   4065  H   TYR A 428       7.923 -49.025  25.665  1.00 99.99
ATOM   4066  HD1 TYR A 428       5.270 -51.504  27.965  1.00 99.99
ATOM   4067  HD2 TYR A 428       8.288 -48.531  28.560  1.00 99.99
ATOM   4068  HE1 TYR A 428       3.545 -49.959  28.843  1.00 99.99
ATOM   4069  HE2 TYR A 428       6.590 -46.961  29.434  1.00 99.99
ATOM   4070  HH  TYR A 428       4.434 -46.594  29.763  1.00 99.99
ATOM   4071  N   VAL A 429       6.340 -52.649  25.524  1.00 22.88
ATOM   4072  CA  VAL A 429       4.941 -53.086  25.375  1.00 23.42
ATOM   4073  C   VAL A 429       4.629 -53.905  26.630  1.00 22.55
ATOM   4074  O   VAL A 429       5.359 -54.826  26.990  1.00 24.57
ATOM   4075  CB  VAL A 429       4.692 -53.909  24.098  1.00 25.90
ATOM   4076  CG1 VAL A 429       3.211 -54.287  23.965  1.00 24.83
ATOM   4077  CG2 VAL A 429       5.095 -53.130  22.843  1.00 26.71
ATOM   4078  H   VAL A 429       7.026 -53.375  25.654  1.00 99.99
ATOM   4079  N   PHE A 430       3.541 -53.530  27.281  1.00 26.81
ATOM   4080  CA  PHE A 430       3.096 -54.195  28.511  1.00 25.15
ATOM   4081  C   PHE A 430       2.109 -55.308  28.135  1.00 24.50
ATOM   4082  O   PHE A 430       1.019 -55.050  27.618  1.00 25.87
ATOM   4083  CB  PHE A 430       2.478 -53.125  29.406  1.00 20.68
ATOM   4084  CG  PHE A 430       2.086 -53.709  30.758  1.00 25.71
ATOM   4085  CD1 PHE A 430       2.977 -53.660  31.817  1.00 26.20
ATOM   4086  CD2 PHE A 430       0.820 -54.251  30.922  1.00 25.24
ATOM   4087  CE1 PHE A 430       2.574 -54.150  33.051  1.00 28.16
ATOM   4088  CE2 PHE A 430       0.430 -54.751  32.158  1.00 23.94
ATOM   4089  CZ  PHE A 430       1.312 -54.691  33.228  1.00 26.33
ATOM   4090  H   PHE A 430       2.964 -52.772  26.958  1.00 99.99
ATOM   4091  HD1 PHE A 430       3.974 -53.238  31.682  1.00 99.99
ATOM   4092  HD2 PHE A 430       0.133 -54.263  30.077  1.00 99.99
ATOM   4093  HE1 PHE A 430       3.251 -54.109  33.891  1.00 99.99
ATOM   4094  HE2 PHE A 430      -0.544 -55.222  32.279  1.00 99.99
ATOM   4095  HZ  PHE A 430       1.022 -55.070  34.209  1.00 99.99
ATOM   4096  N   GLU A 431       2.517 -56.535  28.439  1.00 27.95
ATOM   4097  CA  GLU A 431       1.851 -57.734  27.894  1.00 30.59
ATOM   4098  C   GLU A 431       1.292 -58.700  28.948  1.00 33.80
ATOM   4099  O   GLU A 431       0.967 -59.846  28.642  1.00 34.48
ATOM   4100  CB  GLU A 431       2.811 -58.495  26.974  1.00 25.93
ATOM   4101  CG  GLU A 431       3.144 -57.734  25.690  1.00 25.92
ATOM   4102  CD  GLU A 431       3.793 -58.656  24.657  1.00 35.29
ATOM   4103  OE1 GLU A 431       3.303 -58.636  23.508  1.00 47.00
ATOM   4104  OE2 GLU A 431       4.748 -59.371  25.033  1.00 48.81
ATOM   4105  H   GLU A 431       3.214 -56.709  29.147  1.00 99.99
ATOM   4106  N   HIS A 432       1.163 -58.222  30.181  1.00 25.24
ATOM   4107  CA  HIS A 432       0.561 -59.037  31.244  1.00 29.29
ATOM   4108  C   HIS A 432      -0.902 -58.642  31.467  1.00 30.75
ATOM   4109  O   HIS A 432      -1.222 -57.488  31.752  1.00 29.88
ATOM   4110  CB  HIS A 432       1.377 -58.891  32.532  1.00 27.69
ATOM   4111  CG  HIS A 432       0.812 -59.788  33.634  1.00 37.42
ATOM   4112  ND1 HIS A 432       0.852 -61.116  33.639  1.00 42.63
ATOM   4113  CD2 HIS A 432       0.121 -59.384  34.696  1.00 30.57
ATOM   4114  CE1 HIS A 432       0.169 -61.537  34.700  1.00 41.80
ATOM   4115  NE2 HIS A 432      -0.274 -60.470  35.353  1.00 33.49
ATOM   4116  H   HIS A 432       1.565 -57.359  30.480  1.00 99.99
ATOM   4117  HD1 HIS A 432      -0.819 -60.484  36.193  1.00 99.99
ATOM   4118  N   ARG A 433      -1.756 -59.654  31.404  1.00 29.51
ATOM   4119  CA  ARG A 433      -3.178 -59.487  31.740  1.00 33.23
ATOM   4120  C   ARG A 433      -3.340 -59.830  33.226  1.00 30.15
ATOM   4121  O   ARG A 433      -2.968 -60.915  33.672  1.00 32.68
ATOM   4122  CB  ARG A 433      -4.024 -60.403  30.855  1.00 31.06
ATOM   4123  CG  ARG A 433      -5.516 -60.173  31.083  1.00 35.10
ATOM   4124  CD  ARG A 433      -6.323 -61.168  30.257  1.00 32.15
ATOM   4125  NE  ARG A 433      -7.688 -61.231  30.796  1.00 28.67
ATOM   4126  CZ  ARG A 433      -8.753 -60.600  30.317  1.00 35.27
ATOM   4127  NH1 ARG A 433      -8.687 -59.788  29.273  1.00 29.47
ATOM   4128  NH2 ARG A 433      -9.914 -60.805  30.895  1.00 28.71
ATOM   4129  H   ARG A 433      -1.464 -60.592  31.212  1.00 99.99
ATOM   4130  HE  ARG A 433      -7.814 -61.796  31.609  1.00 99.99
ATOM   4131 1HH1 ARG A 433      -9.502 -59.317  28.937  1.00 99.99
ATOM   4132 2HH1 ARG A 433      -7.793 -59.620  28.857  1.00 99.99
ATOM   4133 1HH2 ARG A 433     -10.712 -60.286  30.575  1.00 99.99
ATOM   4134 2HH2 ARG A 433     -10.014 -61.370  31.710  1.00 99.99
ATOM   4135  N   ALA A 434      -3.758 -58.828  33.997  1.00 31.61
ATOM   4136  CA  ALA A 434      -3.935 -58.986  35.453  1.00 33.89
ATOM   4137  C   ALA A 434      -4.875 -60.163  35.746  1.00 38.84
ATOM   4138  O   ALA A 434      -5.946 -60.273  35.151  1.00 33.93
ATOM   4139  CB  ALA A 434      -4.512 -57.701  36.056  1.00 32.59
ATOM   4140  H   ALA A 434      -4.026 -57.945  33.614  1.00 99.99
ATOM   4141  N   SER A 435      -4.492 -60.973  36.729  1.00 30.25
ATOM   4142  CA  SER A 435      -5.316 -62.116  37.181  1.00 31.51
ATOM   4143  C   SER A 435      -6.675 -61.638  37.715  1.00 35.89
ATOM   4144  O   SER A 435      -7.669 -62.353  37.639  1.00 35.40
ATOM   4145  CB  SER A 435      -4.622 -62.936  38.276  1.00 35.53
ATOM   4146  OG  SER A 435      -4.491 -62.158  39.470  1.00 44.45
ATOM   4147  H   SER A 435      -3.656 -60.819  37.258  1.00 99.99
ATOM   4148  HG  SER A 435      -4.158 -62.736  40.221  1.00 99.99
ATOM   4149  N   THR A 436      -6.694 -60.390  38.178  1.00 37.53
ATOM   4150  CA  THR A 436      -7.877 -59.741  38.766  1.00 36.39
ATOM   4151  C   THR A 436      -8.766 -59.033  37.733  1.00 35.08
ATOM   4152  O   THR A 436      -9.815 -58.501  38.097  1.00 38.96
ATOM   4153  CB  THR A 436      -7.435 -58.735  39.838  1.00 37.13
ATOM   4154  OG1 THR A 436      -6.491 -57.807  39.289  1.00 36.28
ATOM   4155  CG2 THR A 436      -6.847 -59.445  41.063  1.00 41.75
ATOM   4156  H   THR A 436      -5.891 -59.796  38.150  1.00 99.99
ATOM   4157  HG1 THR A 436      -6.278 -57.127  39.998  1.00 99.99
ATOM   4158  N   LEU A 437      -8.312 -58.954  36.480  1.00 32.01
ATOM   4159  CA  LEU A 437      -9.050 -58.243  35.420  1.00 31.37
ATOM   4160  C   LEU A 437     -10.442 -58.853  35.193  1.00 34.16
ATOM   4161  O   LEU A 437     -10.602 -60.058  35.020  1.00 37.61
ATOM   4162  CB  LEU A 437      -8.231 -58.228  34.124  1.00 34.59
ATOM   4163  CG  LEU A 437      -8.806 -57.283  33.061  1.00 36.68
ATOM   4164  CD1 LEU A 437      -8.731 -55.822  33.507  1.00 29.03
ATOM   4165  CD2 LEU A 437      -8.045 -57.459  31.751  1.00 28.90
ATOM   4166  H   LEU A 437      -7.475 -59.417  36.177  1.00 99.99
ATOM   4167  N   SER A 438     -11.428 -57.962  35.194  1.00 32.38
ATOM   4168  CA  SER A 438     -12.845 -58.353  35.070  1.00 33.09
ATOM   4169  C   SER A 438     -13.466 -58.089  33.690  1.00 37.59
ATOM   4170  O   SER A 438     -14.621 -58.445  33.459  1.00 38.50
ATOM   4171  CB  SER A 438     -13.680 -57.678  36.159  1.00 34.90
ATOM   4172  OG  SER A 438     -13.643 -56.257  35.995  1.00 43.42
ATOM   4173  H   SER A 438     -11.275 -56.997  35.400  1.00 99.99
ATOM   4174  HG  SER A 438     -14.227 -55.864  36.699  1.00 99.99
ATOM   4175  N   TRP A 439     -12.779 -57.318  32.847  1.00 31.13
ATOM   4176  CA  TRP A 439     -13.139 -57.222  31.417  1.00 29.80
ATOM   4177  C   TRP A 439     -12.916 -58.592  30.752  1.00 28.87
ATOM   4178  O   TRP A 439     -12.082 -59.338  31.245  1.00 28.19
ATOM   4179  CB  TRP A 439     -12.310 -56.144  30.713  1.00 31.64
ATOM   4180  CG  TRP A 439     -12.658 -54.763  31.268  1.00 26.49
ATOM   4181  CD1 TRP A 439     -11.945 -54.124  32.184  1.00 23.10
ATOM   4182  CD2 TRP A 439     -13.724 -53.949  30.920  1.00 22.21
ATOM   4183  NE1 TRP A 439     -12.506 -52.943  32.430  1.00 23.88
ATOM   4184  CE2 TRP A 439     -13.583 -52.791  31.670  1.00 24.58
ATOM   4185  CE3 TRP A 439     -14.806 -54.090  30.059  1.00 23.78
ATOM   4186  CZ2 TRP A 439     -14.504 -51.760  31.542  1.00 23.44
ATOM   4187  CZ3 TRP A 439     -15.727 -53.059  29.931  1.00 24.91
ATOM   4188  CH2 TRP A 439     -15.579 -51.895  30.676  1.00 25.50
ATOM   4189  H   TRP A 439     -11.980 -56.791  33.124  1.00 99.99
ATOM   4190  HD1 TRP A 439     -11.042 -54.506  32.651  1.00 99.99
ATOM   4191  HE1 TRP A 439     -12.212 -52.310  33.144  1.00 99.99
ATOM   4192  HE3 TRP A 439     -15.004 -55.047  29.579  1.00 99.99
ATOM   4193  HZ2 TRP A 439     -14.310 -50.789  31.998  1.00 99.99
ATOM   4194  HZ3 TRP A 439     -16.551 -53.159  29.227  1.00 99.99
ATOM   4195  HH2 TRP A 439     -16.298 -51.083  30.583  1.00 99.99
ATOM   4196  N   PRO A 440     -13.683 -58.970  29.724  1.00 26.32
ATOM   4197  CA  PRO A 440     -13.576 -60.295  29.073  1.00 27.99
ATOM   4198  C   PRO A 440     -12.179 -60.576  28.500  1.00 30.91
ATOM   4199  O   PRO A 440     -11.433 -59.653  28.175  1.00 31.87
ATOM   4200  CB  PRO A 440     -14.634 -60.263  27.969  1.00 29.76
ATOM   4201  CG  PRO A 440     -14.754 -58.776  27.638  1.00 28.39
ATOM   4202  CD  PRO A 440     -14.645 -58.115  29.007  1.00 28.82
ATOM   4203  N   LEU A 441     -11.922 -61.859  28.247  1.00 33.53
ATOM   4204  CA  LEU A 441     -10.649 -62.335  27.671  1.00 34.83
ATOM   4205  C   LEU A 441     -10.369 -61.786  26.260  1.00 34.71
ATOM   4206  O   LEU A 441      -9.218 -61.480  25.954  1.00 34.83
ATOM   4207  CB  LEU A 441     -10.658 -63.866  27.640  1.00 39.37
ATOM   4208  CG  LEU A 441      -9.263 -64.483  27.794  1.00 49.18
ATOM   4209  CD1 LEU A 441      -8.770 -64.377  29.241  1.00 41.01
ATOM   4210  CD2 LEU A 441      -9.292 -65.944  27.343  1.00 51.15
ATOM   4211  H   LEU A 441     -12.556 -62.591  28.493  1.00 99.99
ATOM   4212  N   TRP A 442     -11.422 -61.494  25.484  1.00 27.33
ATOM   4213  CA  TRP A 442     -11.238 -61.004  24.099  1.00 29.30
ATOM   4214  C   TRP A 442     -10.591 -59.610  24.051  1.00 31.09
ATOM   4215  O   TRP A 442      -9.942 -59.251  23.071  1.00 30.58
ATOM   4216  CB  TRP A 442     -12.511 -61.041  23.238  1.00 27.33
ATOM   4217  CG  TRP A 442     -13.599 -60.032  23.623  1.00 26.60
ATOM   4218  CD1 TRP A 442     -14.704 -60.323  24.301  1.00 28.60
ATOM   4219  CD2 TRP A 442     -13.680 -58.697  23.247  1.00 26.83
ATOM   4220  NE1 TRP A 442     -15.468 -59.234  24.390  1.00 26.49
ATOM   4221  CE2 TRP A 442     -14.873 -58.219  23.771  1.00 23.68
ATOM   4222  CE3 TRP A 442     -12.846 -57.840  22.536  1.00 26.62
ATOM   4223  CZ2 TRP A 442     -15.217 -56.883  23.609  1.00 23.08
ATOM   4224  CZ3 TRP A 442     -13.208 -56.516  22.337  1.00 23.66
ATOM   4225  CH2 TRP A 442     -14.394 -56.034  22.878  1.00 25.81
ATOM   4226  H   TRP A 442     -12.353 -61.413  25.836  1.00 99.99
ATOM   4227  HD1 TRP A 442     -14.965 -61.309  24.682  1.00 99.99
ATOM   4228  HE1 TRP A 442     -16.370 -59.201  24.829  1.00 99.99
ATOM   4229  HE3 TRP A 442     -11.860 -58.170  22.217  1.00 99.99
ATOM   4230  HZ2 TRP A 442     -16.041 -56.462  24.184  1.00 99.99
ATOM   4231  HZ3 TRP A 442     -12.554 -55.862  21.760  1.00 99.99
ATOM   4232  HH2 TRP A 442     -14.688 -54.995  22.728  1.00 99.99
ATOM   4233  N   MET A 443     -10.704 -58.871  25.155  1.00 34.31
ATOM   4234  CA  MET A 443     -10.083 -57.540  25.254  1.00 27.89
ATOM   4235  C   MET A 443      -8.554 -57.587  25.408  1.00 27.47
ATOM   4236  O   MET A 443      -7.893 -56.575  25.159  1.00 28.28
ATOM   4237  CB  MET A 443     -10.719 -56.704  26.365  1.00 24.93
ATOM   4238  CG  MET A 443     -12.041 -56.073  25.927  1.00 29.79
ATOM   4239  SD  MET A 443     -12.609 -54.873  27.183  1.00 33.82
ATOM   4240  CE  MET A 443     -14.148 -54.350  26.467  1.00 22.84
ATOM   4241  H   MET A 443     -11.015 -59.256  26.026  1.00 99.99
ATOM   4242  N   GLY A 444      -8.024 -58.742  25.840  1.00 25.08
ATOM   4243  CA  GLY A 444      -6.574 -58.937  26.040  1.00 22.89
ATOM   4244  C   GLY A 444      -6.083 -58.048  27.189  1.00 31.72
ATOM   4245  O   GLY A 444      -6.668 -58.040  28.266  1.00 28.49
ATOM   4246  H   GLY A 444      -8.566 -59.564  26.074  1.00 99.99
ATOM   4247  N   VAL A 445      -5.030 -57.282  26.929  1.00 27.33
ATOM   4248  CA  VAL A 445      -4.507 -56.302  27.909  1.00 28.59
ATOM   4249  C   VAL A 445      -5.003 -54.895  27.511  1.00 24.00
ATOM   4250  O   VAL A 445      -4.379 -54.257  26.655  1.00 25.21
ATOM   4251  CB  VAL A 445      -2.967 -56.338  27.998  1.00 26.29
ATOM   4252  CG1 VAL A 445      -2.470 -55.469  29.159  1.00 24.82
ATOM   4253  CG2 VAL A 445      -2.408 -57.756  28.155  1.00 21.36
ATOM   4254  H   VAL A 445      -4.476 -57.431  26.109  1.00 99.99
ATOM   4255  N   PRO A 446      -6.112 -54.425  28.100  1.00 24.45
ATOM   4256  CA  PRO A 446      -6.763 -53.168  27.695  1.00 28.19
ATOM   4257  C   PRO A 446      -6.012 -51.929  28.202  1.00 24.69
ATOM   4258  O   PRO A 446      -5.260 -51.961  29.179  1.00 22.78
ATOM   4259  CB  PRO A 446      -8.170 -53.219  28.302  1.00 22.28
ATOM   4260  CG  PRO A 446      -8.338 -54.662  28.778  1.00 26.81
ATOM   4261  CD  PRO A 446      -6.915 -55.072  29.153  1.00 22.91
ATOM   4262  N   HIS A 447      -6.272 -50.832  27.496  1.00 22.67
ATOM   4263  CA  HIS A 447      -5.850 -49.463  27.854  1.00 25.93
ATOM   4264  C   HIS A 447      -6.080 -49.179  29.350  1.00 24.45
ATOM   4265  O   HIS A 447      -7.133 -49.516  29.889  1.00 25.45
ATOM   4266  CB  HIS A 447      -6.726 -48.517  27.030  1.00 18.26
ATOM   4267  CG  HIS A 447      -6.224 -47.073  27.071  1.00 23.82
ATOM   4268  ND1 HIS A 447      -5.142 -46.653  26.441  1.00 22.30
ATOM   4269  CD2 HIS A 447      -6.828 -46.017  27.609  1.00 21.83
ATOM   4270  CE1 HIS A 447      -5.063 -45.335  26.574  1.00 17.15
ATOM   4271  NE2 HIS A 447      -6.107 -44.942  27.300  1.00 23.47
ATOM   4272  H   HIS A 447      -6.774 -50.889  26.634  1.00 99.99
ATOM   4273  HD1 HIS A 447      -4.510 -47.236  25.922  1.00 99.99
ATOM   4274  N   GLY A 448      -4.995 -48.776  30.021  1.00 24.01
ATOM   4275  CA  GLY A 448      -5.075 -48.385  31.443  1.00 21.59
ATOM   4276  C   GLY A 448      -4.667 -49.478  32.444  1.00 25.57
ATOM   4277  O   GLY A 448      -4.354 -49.157  33.590  1.00 26.49
ATOM   4278  H   GLY A 448      -4.076 -48.693  29.626  1.00 99.99
ATOM   4279  N   TYR A 449      -4.541 -50.729  31.997  1.00 23.96
ATOM   4280  CA  TYR A 449      -4.275 -51.841  32.936  1.00 22.61
ATOM   4281  C   TYR A 449      -2.823 -52.252  33.228  1.00 24.00
ATOM   4282  O   TYR A 449      -2.569 -53.240  33.916  1.00 29.24
ATOM   4283  CB  TYR A 449      -5.151 -53.046  32.596  1.00 19.78
ATOM   4284  CG  TYR A 449      -6.590 -52.732  33.001  1.00 25.70
ATOM   4285  CD1 TYR A 449      -6.951 -52.764  34.341  1.00 21.66
ATOM   4286  CD2 TYR A 449      -7.515 -52.360  32.040  1.00 22.02
ATOM   4287  CE1 TYR A 449      -8.240 -52.422  34.725  1.00 23.90
ATOM   4288  CE2 TYR A 449      -8.807 -52.026  32.422  1.00 22.58
ATOM   4289  CZ  TYR A 449      -9.169 -52.058  33.762  1.00 25.36
ATOM   4290  OH  TYR A 449     -10.429 -51.719  34.138  1.00 24.77
ATOM   4291  H   TYR A 449      -4.785 -51.006  31.063  1.00 99.99
ATOM   4292  HD1 TYR A 449      -6.210 -53.033  35.091  1.00 99.99
ATOM   4293  HD2 TYR A 449      -7.216 -52.313  30.994  1.00 99.99
ATOM   4294  HE1 TYR A 449      -8.498 -52.403  35.784  1.00 99.99
ATOM   4295  HE2 TYR A 449      -9.521 -51.739  31.657  1.00 99.99
ATOM   4296  HH  TYR A 449     -10.958 -51.488  33.327  1.00 99.99
ATOM   4297  N   GLU A 450      -1.909 -51.338  32.923  1.00 25.52
ATOM   4298  CA  GLU A 450      -0.510 -51.419  33.387  1.00 24.39
ATOM   4299  C   GLU A 450      -0.303 -50.554  34.644  1.00 24.17
ATOM   4300  O   GLU A 450       0.574 -50.844  35.453  1.00 25.41
ATOM   4301  CB  GLU A 450       0.499 -51.028  32.289  1.00 22.35
ATOM   4302  CG  GLU A 450       0.856 -49.539  32.125  1.00 14.42
ATOM   4303  CD  GLU A 450      -0.264 -48.618  31.620  1.00 23.59
ATOM   4304  OE1 GLU A 450      -1.437 -49.052  31.529  1.00 25.15
ATOM   4305  OE2 GLU A 450       0.059 -47.443  31.359  1.00 24.11
ATOM   4306  H   GLU A 450      -2.120 -50.563  32.324  1.00 99.99
ATOM   4307  N   ILE A 451      -1.122 -49.506  34.791  1.00 23.20
ATOM   4308  CA  ILE A 451      -0.957 -48.478  35.844  1.00 24.91
ATOM   4309  C   ILE A 451      -0.873 -49.095  37.252  1.00 28.74
ATOM   4310  O   ILE A 451       0.081 -48.817  37.974  1.00 27.00
ATOM   4311  CB  ILE A 451      -2.078 -47.418  35.791  1.00 26.35
ATOM   4312  CG1 ILE A 451      -2.165 -46.773  34.399  1.00 19.96
ATOM   4313  CG2 ILE A 451      -1.846 -46.339  36.866  1.00 19.76
ATOM   4314  CD  ILE A 451      -3.396 -45.873  34.219  1.00 16.46
ATOM   4315  H   ILE A 451      -1.902 -49.348  34.182  1.00 99.99
ATOM   4316  N   GLU A 452      -1.801 -49.997  37.572  1.00 24.77
ATOM   4317  CA  GLU A 452      -1.820 -50.669  38.891  1.00 27.00
ATOM   4318  C   GLU A 452      -0.508 -51.394  39.232  1.00 28.81
ATOM   4319  O   GLU A 452      -0.079 -51.398  40.382  1.00 27.33
ATOM   4320  CB  GLU A 452      -3.027 -51.609  39.021  1.00 25.32
ATOM   4321  CG  GLU A 452      -3.068 -52.713  37.962  1.00 30.83
ATOM   4322  CD  GLU A 452      -4.483 -53.252  37.762  1.00 35.75
ATOM   4323  OE1 GLU A 452      -4.650 -54.478  37.951  1.00 37.28
ATOM   4324  OE2 GLU A 452      -5.323 -52.459  37.288  1.00 36.52
ATOM   4325  H   GLU A 452      -2.574 -50.198  36.972  1.00 99.99
ATOM   4326  N   PHE A 453       0.142 -51.931  38.202  1.00 24.75
ATOM   4327  CA  PHE A 453       1.464 -52.566  38.332  1.00 26.89
ATOM   4328  C   PHE A 453       2.622 -51.583  38.532  1.00 28.55
ATOM   4329  O   PHE A 453       3.440 -51.804  39.417  1.00 28.27
ATOM   4330  CB  PHE A 453       1.743 -53.462  37.132  1.00 24.87
ATOM   4331  CG  PHE A 453       0.865 -54.704  37.184  1.00 28.57
ATOM   4332  CD1 PHE A 453      -0.356 -54.699  36.529  1.00 28.16
ATOM   4333  CD2 PHE A 453       1.272 -55.805  37.921  1.00 26.18
ATOM   4334  CE1 PHE A 453      -1.180 -55.813  36.605  1.00 35.94
ATOM   4335  CE2 PHE A 453       0.445 -56.919  38.003  1.00 31.42
ATOM   4336  CZ  PHE A 453      -0.780 -56.922  37.345  1.00 30.45
ATOM   4337  H   PHE A 453      -0.232 -51.936  37.275  1.00 99.99
ATOM   4338  HD1 PHE A 453      -0.662 -53.818  35.963  1.00 99.99
ATOM   4339  HD2 PHE A 453       2.222 -55.773  38.459  1.00 99.99
ATOM   4340  HE1 PHE A 453      -2.126 -55.811  36.065  1.00 99.99
ATOM   4341  HE2 PHE A 453       0.745 -57.765  38.622  1.00 99.99
ATOM   4342  HZ  PHE A 453      -1.447 -57.780  37.443  1.00 99.99
ATOM   4343  N   ILE A 454       2.572 -50.448  37.834  1.00 19.99
ATOM   4344  CA  ILE A 454       3.570 -49.366  38.004  1.00 23.42
ATOM   4345  C   ILE A 454       3.494 -48.790  39.431  1.00 27.75
ATOM   4346  O   ILE A 454       4.521 -48.575  40.068  1.00 25.18
ATOM   4347  CB  ILE A 454       3.384 -48.250  36.951  1.00 29.93
ATOM   4348  CG1 ILE A 454       3.344 -48.779  35.504  1.00 23.48
ATOM   4349  CG2 ILE A 454       4.427 -47.130  37.101  1.00 24.96
ATOM   4350  CD  ILE A 454       4.517 -49.675  35.077  1.00 25.38
ATOM   4351  H   ILE A 454       1.859 -50.264  37.156  1.00 99.99
ATOM   4352  N   PHE A 455       2.272 -48.652  39.942  1.00 24.15
ATOM   4353  CA  PHE A 455       2.042 -48.130  41.303  1.00 24.82
ATOM   4354  C   PHE A 455       2.251 -49.160  42.422  1.00 27.72
ATOM   4355  O   PHE A 455       2.069 -48.841  43.597  1.00 27.40
ATOM   4356  CB  PHE A 455       0.662 -47.475  41.407  1.00 20.92
ATOM   4357  CG  PHE A 455       0.716 -46.034  40.901  1.00 29.29
ATOM   4358  CD1 PHE A 455       0.557 -45.768  39.550  1.00 20.10
ATOM   4359  CD2 PHE A 455       0.893 -44.992  41.801  1.00 25.52
ATOM   4360  CE1 PHE A 455       0.562 -44.454  39.093  1.00 22.52
ATOM   4361  CE2 PHE A 455       0.900 -43.678  41.349  1.00 26.99
ATOM   4362  CZ  PHE A 455       0.726 -43.411  39.995  1.00 24.45
ATOM   4363  H   PHE A 455       1.455 -48.974  39.461  1.00 99.99
ATOM   4364  HD1 PHE A 455       0.442 -46.597  38.857  1.00 99.99
ATOM   4365  HD2 PHE A 455       1.028 -45.210  42.859  1.00 99.99
ATOM   4366  HE1 PHE A 455       0.427 -44.243  38.033  1.00 99.99
ATOM   4367  HE2 PHE A 455       1.041 -42.864  42.060  1.00 99.99
ATOM   4368  HZ  PHE A 455       0.641 -42.380  39.652  1.00 99.99
ATOM   4369  N   GLY A 456       2.447 -50.425  42.021  1.00 30.51
ATOM   4370  CA  GLY A 456       2.700 -51.524  42.969  1.00 29.98
ATOM   4371  C   GLY A 456       1.469 -51.836  43.831  1.00 29.41
ATOM   4372  O   GLY A 456       1.587 -52.440  44.895  1.00 30.16
ATOM   4373  H   GLY A 456       2.394 -50.733  41.062  1.00 99.99
ATOM   4374  N   ILE A 457       0.287 -51.592  43.263  1.00 29.62
ATOM   4375  CA  ILE A 457      -1.008 -51.996  43.851  1.00 28.84
ATOM   4376  C   ILE A 457      -1.074 -53.510  44.154  1.00 33.09
ATOM   4377  O   ILE A 457      -1.657 -53.843  45.188  1.00 31.64
ATOM   4378  CB  ILE A 457      -2.197 -51.544  42.971  1.00 30.31
ATOM   4379  CG1 ILE A 457      -2.176 -50.032  42.684  1.00 28.30
ATOM   4380  CG2 ILE A 457      -3.564 -51.967  43.535  1.00 27.50
ATOM   4381  CD  ILE A 457      -2.187 -49.112  43.915  1.00 23.56
ATOM   4382  H   ILE A 457       0.217 -51.082  42.402  1.00 99.99
ATOM   4383  N   PRO A 458      -0.469 -54.415  43.360  1.00 34.06
ATOM   4384  CA  PRO A 458      -0.398 -55.841  43.728  1.00 31.55
ATOM   4385  C   PRO A 458       0.178 -56.117  45.123  1.00 35.51
ATOM   4386  O   PRO A 458      -0.185 -57.128  45.713  1.00 37.58
ATOM   4387  CB  PRO A 458       0.448 -56.497  42.642  1.00 29.43
ATOM   4388  CG  PRO A 458       0.046 -55.697  41.408  1.00 30.52
ATOM   4389  CD  PRO A 458      -0.069 -54.269  41.942  1.00 32.10
ATOM   4390  N   LEU A 459       0.982 -55.197  45.666  1.00 32.98
ATOM   4391  CA  LEU A 459       1.545 -55.365  47.019  1.00 34.67
ATOM   4392  C   LEU A 459       0.507 -55.242  48.140  1.00 34.41
ATOM   4393  O   LEU A 459       0.758 -55.679  49.260  1.00 36.84
ATOM   4394  CB  LEU A 459       2.719 -54.415  47.279  1.00 33.18
ATOM   4395  CG  LEU A 459       3.934 -54.682  46.379  1.00 41.36
ATOM   4396  CD1 LEU A 459       5.066 -53.739  46.782  1.00 35.73
ATOM   4397  CD2 LEU A 459       4.423 -56.134  46.455  1.00 40.34
ATOM   4398  H   LEU A 459       1.132 -54.282  45.279  1.00 99.99
ATOM   4399  N   ASP A 460      -0.630 -54.618  47.831  1.00 34.30
ATOM   4400  CA  ASP A 460      -1.753 -54.505  48.773  1.00 35.20
ATOM   4401  C   ASP A 460      -2.261 -55.914  49.152  1.00 46.66
ATOM   4402  O   ASP A 460      -2.897 -56.576  48.328  1.00 36.09
ATOM   4403  CB  ASP A 460      -2.881 -53.649  48.184  1.00 32.48
ATOM   4404  CG  ASP A 460      -3.941 -53.256  49.223  1.00 44.35
ATOM   4405  OD1 ASP A 460      -4.006 -53.923  50.282  1.00 46.90
ATOM   4406  OD2 ASP A 460      -4.665 -52.281  48.931  1.00 44.80
ATOM   4407  H   ASP A 460      -0.806 -54.256  46.913  1.00 99.99
ATOM   4408  N   PRO A 461      -2.051 -56.309  50.418  1.00 48.95
ATOM   4409  CA  PRO A 461      -2.390 -57.651  50.931  1.00 49.71
ATOM   4410  C   PRO A 461      -3.889 -57.957  50.805  1.00 49.28
ATOM   4411  O   PRO A 461      -4.258 -59.104  50.578  1.00 53.09
ATOM   4412  CB  PRO A 461      -2.007 -57.634  52.411  1.00 48.53
ATOM   4413  CG  PRO A 461      -0.978 -56.513  52.509  1.00 55.07
ATOM   4414  CD  PRO A 461      -1.490 -55.483  51.505  1.00 40.71
ATOM   4415  N   SER A 462      -4.729 -56.930  50.952  1.00 39.53
ATOM   4416  CA  SER A 462      -6.198 -57.075  50.844  1.00 43.50
ATOM   4417  C   SER A 462      -6.735 -57.197  49.404  1.00 49.18
ATOM   4418  O   SER A 462      -7.942 -57.118  49.175  1.00 48.60
ATOM   4419  CB  SER A 462      -6.899 -55.909  51.550  1.00 50.23
ATOM   4420  OG  SER A 462      -6.737 -54.701  50.801  1.00 50.68
ATOM   4421  H   SER A 462      -4.420 -55.997  51.145  1.00 99.99
ATOM   4422  HG  SER A 462      -7.302 -53.985  51.212  1.00 99.99
ATOM   4423  N   ARG A 463      -5.839 -57.389  48.440  1.00 47.02
ATOM   4424  CA  ARG A 463      -6.231 -57.612  47.037  1.00 43.66
ATOM   4425  C   ARG A 463      -5.749 -58.998  46.592  1.00 43.96
ATOM   4426  O   ARG A 463      -4.860 -59.587  47.203  1.00 49.62
ATOM   4427  CB  ARG A 463      -5.717 -56.497  46.122  1.00 44.77
ATOM   4428  CG  ARG A 463      -6.359 -55.150  46.460  1.00 40.49
ATOM   4429  CD  ARG A 463      -5.873 -54.095  45.470  1.00 38.83
ATOM   4430  NE  ARG A 463      -6.296 -52.753  45.907  1.00 46.88
ATOM   4431  CZ  ARG A 463      -7.371 -52.086  45.477  1.00 42.63
ATOM   4432  NH1 ARG A 463      -8.199 -52.613  44.584  1.00 52.05
ATOM   4433  NH2 ARG A 463      -7.637 -50.874  45.943  1.00 47.43
ATOM   4434  H   ARG A 463      -4.870 -57.560  48.631  1.00 99.99
ATOM   4435  HE  ARG A 463      -5.709 -52.328  46.593  1.00 99.99
ATOM   4436 1HH1 ARG A 463      -9.008 -52.119  44.277  1.00 99.99
ATOM   4437 2HH1 ARG A 463      -8.003 -53.532  44.246  1.00 99.99
ATOM   4438 1HH2 ARG A 463      -8.457 -50.396  45.633  1.00 99.99
ATOM   4439 2HH2 ARG A 463      -7.044 -50.458  46.629  1.00 99.99
ATOM   4440  N   ASN A 464      -6.269 -59.451  45.457  1.00 43.08
ATOM   4441  CA  ASN A 464      -6.155 -60.876  45.083  1.00 50.05
ATOM   4442  C   ASN A 464      -5.082 -61.225  44.039  1.00 47.44
ATOM   4443  O   ASN A 464      -5.164 -62.248  43.355  1.00 50.70
ATOM   4444  CB  ASN A 464      -7.531 -61.379  44.631  1.00 44.69
ATOM   4445  CG  ASN A 464      -8.608 -61.274  45.716  1.00 57.54
ATOM   4446  OD1 ASN A 464      -8.370 -61.092  46.899  1.00 63.53
ATOM   4447  ND2 ASN A 464      -9.848 -61.327  45.287  1.00 62.13
ATOM   4448  H   ASN A 464      -6.861 -58.888  44.887  1.00 99.99
ATOM   4449 1HD2 ASN A 464     -10.556 -61.255  45.984  1.00 99.99
ATOM   4450 2HD2 ASN A 464     -10.050 -61.491  44.329  1.00 99.99
ATOM   4451  N   TYR A 465      -4.033 -60.409  43.977  1.00 42.27
ATOM   4452  CA  TYR A 465      -2.927 -60.651  43.031  1.00 39.46
ATOM   4453  C   TYR A 465      -2.095 -61.862  43.473  1.00 35.90
ATOM   4454  O   TYR A 465      -2.065 -62.230  44.645  1.00 39.41
ATOM   4455  CB  TYR A 465      -2.030 -59.418  42.901  1.00 32.20
ATOM   4456  CG  TYR A 465      -2.758 -58.254  42.226  1.00 30.93
ATOM   4457  CD1 TYR A 465      -3.418 -57.317  43.009  1.00 26.64
ATOM   4458  CD2 TYR A 465      -2.688 -58.092  40.849  1.00 27.68
ATOM   4459  CE1 TYR A 465      -4.000 -56.208  42.414  1.00 29.55
ATOM   4460  CE2 TYR A 465      -3.277 -56.989  40.244  1.00 28.13
ATOM   4461  CZ  TYR A 465      -3.934 -56.057  41.038  1.00 31.24
ATOM   4462  OH  TYR A 465      -4.545 -54.987  40.482  1.00 26.63
ATOM   4463  H   TYR A 465      -3.832 -59.763  44.714  1.00 99.99
ATOM   4464  HD1 TYR A 465      -3.453 -57.442  44.091  1.00 99.99
ATOM   4465  HD2 TYR A 465      -2.144 -58.818  40.252  1.00 99.99
ATOM   4466  HE1 TYR A 465      -4.421 -55.416  43.034  1.00 99.99
ATOM   4467  HE2 TYR A 465      -3.161 -56.835  39.170  1.00 99.99
ATOM   4468  HH  TYR A 465      -4.457 -55.036  39.477  1.00 99.99
ATOM   4469  N   THR A 466      -1.446 -62.488  42.503  1.00 37.96
ATOM   4470  CA  THR A 466      -0.601 -63.674  42.760  1.00 33.69
ATOM   4471  C   THR A 466       0.774 -63.234  43.284  1.00 35.24
ATOM   4472  O   THR A 466       1.216 -62.113  43.023  1.00 40.92
ATOM   4473  CB  THR A 466      -0.426 -64.542  41.502  1.00 37.32
ATOM   4474  OG1 THR A 466       0.388 -63.871  40.531  1.00 41.73
ATOM   4475  CG2 THR A 466      -1.772 -64.958  40.895  1.00 32.49
ATOM   4476  H   THR A 466      -1.406 -62.121  41.574  1.00 99.99
ATOM   4477  HG1 THR A 466       0.475 -64.470  39.729  1.00 99.99
ATOM   4478  N   ALA A 467       1.521 -64.201  43.816  1.00 34.84
ATOM   4479  CA  ALA A 467       2.910 -63.973  44.272  1.00 41.85
ATOM   4480  C   ALA A 467       3.834 -63.500  43.133  1.00 38.26
ATOM   4481  O   ALA A 467       4.566 -62.522  43.279  1.00 39.48
ATOM   4482  CB  ALA A 467       3.462 -65.256  44.896  1.00 30.93
ATOM   4483  H   ALA A 467       1.159 -65.115  43.989  1.00 99.99
ATOM   4484  N   GLU A 468       3.650 -64.091  41.949  1.00 34.97
ATOM   4485  CA  GLU A 468       4.380 -63.686  40.728  1.00 42.81
ATOM   4486  C   GLU A 468       4.031 -62.254  40.295  1.00 38.69
ATOM   4487  O   GLU A 468       4.910 -61.484  39.914  1.00 32.63
ATOM   4488  CB  GLU A 468       4.069 -64.610  39.551  1.00 39.89
ATOM   4489  CG  GLU A 468       4.450 -66.075  39.786  1.00 53.65
ATOM   4490  CD  GLU A 468       4.077 -66.954  38.585  1.00 84.36
ATOM   4491  OE1 GLU A 468       3.036 -66.660  37.951  1.00 70.30
ATOM   4492  OE2 GLU A 468       4.805 -67.944  38.372  1.00 91.22
ATOM   4493  H   GLU A 468       3.050 -64.883  41.848  1.00 99.99
ATOM   4494  N   GLU A 469       2.757 -61.888  40.450  1.00 33.82
ATOM   4495  CA  GLU A 469       2.294 -60.529  40.112  1.00 31.00
ATOM   4496  C   GLU A 469       2.905 -59.462  41.030  1.00 41.01
ATOM   4497  O   GLU A 469       3.299 -58.405  40.544  1.00 31.83
ATOM   4498  CB  GLU A 469       0.769 -60.434  40.113  1.00 31.48
ATOM   4499  CG  GLU A 469       0.188 -61.039  38.832  1.00 34.20
ATOM   4500  CD  GLU A 469      -1.340 -61.025  38.827  1.00 37.65
ATOM   4501  OE1 GLU A 469      -1.925 -61.286  39.898  1.00 38.30
ATOM   4502  OE2 GLU A 469      -1.888 -60.763  37.733  1.00 36.38
ATOM   4503  H   GLU A 469       2.097 -62.445  40.963  1.00 99.99
ATOM   4504  N   LYS A 470       3.143 -59.835  42.289  1.00 35.28
ATOM   4505  CA  LYS A 470       3.802 -58.951  43.271  1.00 32.43
ATOM   4506  C   LYS A 470       5.275 -58.708  42.906  1.00 32.92
ATOM   4507  O   LYS A 470       5.681 -57.556  42.765  1.00 33.00
ATOM   4508  CB  LYS A 470       3.710 -59.527  44.685  1.00 32.31
ATOM   4509  CG  LYS A 470       2.268 -59.619  45.186  1.00 37.54
ATOM   4510  CD  LYS A 470       2.250 -60.119  46.629  1.00 46.37
ATOM   4511  CE  LYS A 470       0.816 -60.246  47.142  1.00 40.76
ATOM   4512  NZ  LYS A 470       0.792 -60.227  48.612  1.00 52.35
ATOM   4513  H   LYS A 470       2.946 -60.758  42.627  1.00 99.99
ATOM   4514  HZ1 LYS A 470      -0.153 -60.313  48.927  1.00 99.99
ATOM   4515  HZ2 LYS A 470       1.340 -60.976  48.981  1.00 99.99
ATOM   4516  HZ3 LYS A 470       1.163 -59.353  48.927  1.00 99.99
ATOM   4517  N   ILE A 471       5.982 -59.786  42.553  1.00 30.15
ATOM   4518  CA  ILE A 471       7.372 -59.695  42.040  1.00 33.02
ATOM   4519  C   ILE A 471       7.451 -58.809  40.779  1.00 31.76
ATOM   4520  O   ILE A 471       8.292 -57.915  40.697  1.00 31.86
ATOM   4521  CB  ILE A 471       7.964 -61.104  41.815  1.00 39.83
ATOM   4522  CG1 ILE A 471       8.155 -61.796  43.174  1.00 39.25
ATOM   4523  CG2 ILE A 471       9.291 -61.074  41.030  1.00 27.70
ATOM   4524  CD  ILE A 471       8.365 -63.313  43.079  1.00 40.13
ATOM   4525  H   ILE A 471       5.660 -60.715  42.752  1.00 99.99
ATOM   4526  N   PHE A 472       6.508 -59.012  39.860  1.00 29.20
ATOM   4527  CA  PHE A 472       6.418 -58.238  38.609  1.00 32.71
ATOM   4528  C   PHE A 472       6.224 -56.735  38.864  1.00 30.00
ATOM   4529  O   PHE A 472       6.963 -55.913  38.326  1.00 26.98
ATOM   4530  CB  PHE A 472       5.259 -58.786  37.773  1.00 31.81
ATOM   4531  CG  PHE A 472       5.105 -58.088  36.419  1.00 33.80
ATOM   4532  CD1 PHE A 472       6.203 -57.894  35.590  1.00 31.63
ATOM   4533  CD2 PHE A 472       3.851 -57.643  36.027  1.00 29.77
ATOM   4534  CE1 PHE A 472       6.046 -57.267  34.362  1.00 30.14
ATOM   4535  CE2 PHE A 472       3.693 -57.013  34.798  1.00 25.32
ATOM   4536  CZ  PHE A 472       4.786 -56.838  33.958  1.00 25.93
ATOM   4537  H   PHE A 472       5.837 -59.752  39.947  1.00 99.99
ATOM   4538  HD1 PHE A 472       7.188 -58.243  35.900  1.00 99.99
ATOM   4539  HD2 PHE A 472       2.997 -57.801  36.684  1.00 99.99
ATOM   4540  HE1 PHE A 472       6.920 -57.120  33.727  1.00 99.99
ATOM   4541  HE2 PHE A 472       2.722 -56.606  34.523  1.00 99.99
ATOM   4542  HZ  PHE A 472       4.643 -56.431  32.955  1.00 99.99
ATOM   4543  N   ALA A 473       5.324 -56.413  39.794  1.00 27.67
ATOM   4544  CA  ALA A 473       5.076 -55.016  40.198  1.00 26.07
ATOM   4545  C   ALA A 473       6.349 -54.386  40.786  1.00 30.39
ATOM   4546  O   ALA A 473       6.760 -53.314  40.345  1.00 26.17
ATOM   4547  CB  ALA A 473       3.942 -54.953  41.222  1.00 25.01
ATOM   4548  H   ALA A 473       4.835 -57.109  40.327  1.00 99.99
ATOM   4549  N   GLN A 474       7.093 -55.194  41.544  1.00 25.20
ATOM   4550  CA  GLN A 474       8.369 -54.769  42.153  1.00 29.82
ATOM   4551  C   GLN A 474       9.461 -54.500  41.105  1.00 27.88
ATOM   4552  O   GLN A 474      10.104 -53.453  41.150  1.00 27.53
ATOM   4553  CB  GLN A 474       8.849 -55.785  43.192  1.00 29.59
ATOM   4554  CG  GLN A 474       7.967 -55.755  44.444  1.00 33.85
ATOM   4555  CD  GLN A 474       8.436 -56.751  45.508  1.00 40.20
ATOM   4556  OE1 GLN A 474       8.733 -57.910  45.258  1.00 42.75
ATOM   4557  NE2 GLN A 474       8.430 -56.308  46.748  1.00 36.28
ATOM   4558  H   GLN A 474       6.862 -56.161  41.684  1.00 99.99
ATOM   4559 1HE2 GLN A 474       8.733 -56.938  47.458  1.00 99.99
ATOM   4560 2HE2 GLN A 474       8.176 -55.368  46.951  1.00 99.99
ATOM   4561  N   ARG A 475       9.508 -55.339  40.069  1.00 26.86
ATOM   4562  CA  ARG A 475      10.373 -55.108  38.892  1.00 28.86
ATOM   4563  C   ARG A 475      10.031 -53.806  38.156  1.00 29.12
ATOM   4564  O   ARG A 475      10.911 -53.009  37.833  1.00 27.91
ATOM   4565  CB  ARG A 475      10.206 -56.226  37.871  1.00 34.20
ATOM   4566  CG  ARG A 475      10.955 -57.512  38.209  1.00 34.85
ATOM   4567  CD  ARG A 475      10.741 -58.533  37.088  1.00 39.28
ATOM   4568  NE  ARG A 475      11.157 -57.978  35.783  1.00 37.71
ATOM   4569  CZ  ARG A 475      10.587 -58.236  34.603  1.00 40.54
ATOM   4570  NH1 ARG A 475       9.553 -59.060  34.513  1.00 36.14
ATOM   4571  NH2 ARG A 475      11.044 -57.669  33.495  1.00 29.23
ATOM   4572  H   ARG A 475       9.008 -56.210  40.065  1.00 99.99
ATOM   4573  HE  ARG A 475      11.905 -57.317  35.816  1.00 99.99
ATOM   4574 1HH1 ARG A 475       9.128 -59.282  33.635  1.00 99.99
ATOM   4575 2HH1 ARG A 475       9.212 -59.487  35.348  1.00 99.99
ATOM   4576 1HH2 ARG A 475      10.613 -57.886  32.621  1.00 99.99
ATOM   4577 2HH2 ARG A 475      11.816 -57.029  33.533  1.00 99.99
ATOM   4578  N   LEU A 476       8.733 -53.562  37.994  1.00 23.61
ATOM   4579  CA  LEU A 476       8.248 -52.388  37.250  1.00 28.36
ATOM   4580  C   LEU A 476       8.524 -51.079  37.982  1.00 27.63
ATOM   4581  O   LEU A 476       9.091 -50.159  37.396  1.00 27.93
ATOM   4582  CB  LEU A 476       6.757 -52.487  36.947  1.00 26.97
ATOM   4583  CG  LEU A 476       6.430 -53.613  35.967  1.00 34.32
ATOM   4584  CD1 LEU A 476       4.933 -53.560  35.730  1.00 32.76
ATOM   4585  CD2 LEU A 476       7.164 -53.482  34.629  1.00 25.37
ATOM   4586  H   LEU A 476       8.028 -54.112  38.451  1.00 99.99
ATOM   4587  N   MET A 477       8.321 -51.123  39.296  1.00 27.14
ATOM   4588  CA  MET A 477       8.614 -49.976  40.173  1.00 24.45
ATOM   4589  C   MET A 477      10.110 -49.640  40.156  1.00 24.66
ATOM   4590  O   MET A 477      10.472 -48.475  40.002  1.00 27.59
ATOM   4591  CB  MET A 477       8.177 -50.241  41.612  1.00 25.29
ATOM   4592  CG  MET A 477       6.656 -50.289  41.772  1.00 25.66
ATOM   4593  SD  MET A 477       6.135 -50.215  43.525  1.00 32.43
ATOM   4594  CE  MET A 477       6.860 -51.718  44.144  1.00 24.62
ATOM   4595  H   MET A 477       7.998 -51.953  39.763  1.00 99.99
ATOM   4596  N   ARG A 478      10.935 -50.686  40.095  1.00 25.39
ATOM   4597  CA  ARG A 478      12.395 -50.538  39.991  1.00 26.99
ATOM   4598  C   ARG A 478      12.823 -49.947  38.639  1.00 29.83
ATOM   4599  O   ARG A 478      13.585 -48.986  38.621  1.00 25.83
ATOM   4600  CB  ARG A 478      13.084 -51.880  40.259  1.00 25.28
ATOM   4601  CG  ARG A 478      14.616 -51.779  40.231  1.00 27.48
ATOM   4602  CD  ARG A 478      15.192 -50.775  41.241  1.00 30.70
ATOM   4603  NE  ARG A 478      14.813 -51.142  42.618  1.00 32.52
ATOM   4604  CZ  ARG A 478      15.302 -52.147  43.345  1.00 38.35
ATOM   4605  NH1 ARG A 478      16.247 -52.936  42.865  1.00 30.62
ATOM   4606  NH2 ARG A 478      14.830 -52.399  44.557  1.00 35.06
ATOM   4607  H   ARG A 478      10.610 -51.636  40.105  1.00 99.99
ATOM   4608  HE  ARG A 478      14.076 -50.593  43.011  1.00 99.99
ATOM   4609 1HH1 ARG A 478      16.620 -53.690  43.395  1.00 99.99
ATOM   4610 2HH1 ARG A 478      16.573 -52.759  41.937  1.00 99.99
ATOM   4611 1HH2 ARG A 478      15.214 -53.153  45.082  1.00 99.99
ATOM   4612 2HH2 ARG A 478      14.109 -51.828  44.947  1.00 99.99
ATOM   4613  N   TYR A 479      12.197 -50.393  37.549  1.00 22.03
ATOM   4614  CA  TYR A 479      12.477 -49.830  36.210  1.00 24.29
ATOM   4615  C   TYR A 479      12.126 -48.339  36.149  1.00 27.25
ATOM   4616  O   TYR A 479      12.973 -47.512  35.817  1.00 26.50
ATOM   4617  CB  TYR A 479      11.696 -50.539  35.099  1.00 27.15
ATOM   4618  CG  TYR A 479      12.196 -51.939  34.741  1.00 22.83
ATOM   4619  CD1 TYR A 479      13.553 -52.228  34.657  1.00 23.39
ATOM   4620  CD2 TYR A 479      11.261 -52.930  34.488  1.00 26.78
ATOM   4621  CE1 TYR A 479      13.975 -53.509  34.327  1.00 28.76
ATOM   4622  CE2 TYR A 479      11.676 -54.215  34.162  1.00 24.10
ATOM   4623  CZ  TYR A 479      13.033 -54.501  34.077  1.00 25.13
ATOM   4624  OH  TYR A 479      13.431 -55.762  33.765  1.00 34.94
ATOM   4625  H   TYR A 479      11.468 -51.080  37.593  1.00 99.99
ATOM   4626  HD1 TYR A 479      14.281 -51.444  34.853  1.00 99.99
ATOM   4627  HD2 TYR A 479      10.200 -52.689  34.544  1.00 99.99
ATOM   4628  HE1 TYR A 479      15.042 -53.734  34.339  1.00 99.99
ATOM   4629  HE2 TYR A 479      10.936 -55.009  34.062  1.00 99.99
ATOM   4630  HH  TYR A 479      14.431 -55.788  33.725  1.00 99.99
ATOM   4631  N   TRP A 480      10.945 -48.015  36.673  1.00 24.54
ATOM   4632  CA  TRP A 480      10.412 -46.641  36.639  1.00 24.17
ATOM   4633  C   TRP A 480      11.222 -45.674  37.512  1.00 26.89
ATOM   4634  O   TRP A 480      11.646 -44.620  37.040  1.00 27.20
ATOM   4635  CB  TRP A 480       8.937 -46.650  37.049  1.00 22.42
ATOM   4636  CG  TRP A 480       8.001 -46.505  35.843  1.00 26.25
ATOM   4637  CD1 TRP A 480       7.172 -45.483  35.652  1.00 23.10
ATOM   4638  CD2 TRP A 480       7.793 -47.405  34.807  1.00 21.45
ATOM   4639  NE1 TRP A 480       6.452 -45.691  34.548  1.00 21.76
ATOM   4640  CE2 TRP A 480       6.804 -46.852  34.003  1.00 23.24
ATOM   4641  CE3 TRP A 480       8.357 -48.629  34.474  1.00 21.48
ATOM   4642  CZ2 TRP A 480       6.378 -47.529  32.865  1.00 19.76
ATOM   4643  CZ3 TRP A 480       7.960 -49.287  33.318  1.00 22.23
ATOM   4644  CH2 TRP A 480       6.971 -48.735  32.511  1.00 19.06
ATOM   4645  H   TRP A 480      10.390 -48.675  37.189  1.00 99.99
ATOM   4646  HD1 TRP A 480       7.071 -44.627  36.319  1.00 99.99
ATOM   4647  HE1 TRP A 480       5.736 -45.078  34.207  1.00 99.99
ATOM   4648  HE3 TRP A 480       9.018 -49.134  35.177  1.00 99.99
ATOM   4649  HZ2 TRP A 480       5.466 -47.215  32.358  1.00 99.99
ATOM   4650  HZ3 TRP A 480       8.420 -50.242  33.064  1.00 99.99
ATOM   4651  HH2 TRP A 480       6.648 -49.248  31.605  1.00 99.99
ATOM   4652  N   ALA A 481      11.553 -46.117  38.724  1.00 28.09
ATOM   4653  CA  ALA A 481      12.363 -45.320  39.665  1.00 27.33
ATOM   4654  C   ALA A 481      13.845 -45.212  39.284  1.00 27.15
ATOM   4655  O   ALA A 481      14.411 -44.126  39.386  1.00 23.91
ATOM   4656  CB  ALA A 481      12.226 -45.871  41.076  1.00 23.02
ATOM   4657  H   ALA A 481      11.225 -46.995  39.088  1.00 99.99
ATOM   4658  N   ASN A 482      14.374 -46.249  38.630  1.00 23.70
ATOM   4659  CA  ASN A 482      15.734 -46.205  38.054  1.00 25.11
ATOM   4660  C   ASN A 482      15.806 -45.147  36.954  1.00 29.68
ATOM   4661  O   ASN A 482      16.665 -44.271  36.983  1.00 28.76
ATOM   4662  CB  ASN A 482      16.148 -47.541  37.436  1.00 25.27
ATOM   4663  CG  ASN A 482      16.672 -48.553  38.455  1.00 27.86
ATOM   4664  OD1 ASN A 482      16.779 -48.323  39.648  1.00 33.86
ATOM   4665  ND2 ASN A 482      17.084 -49.696  37.963  1.00 29.67
ATOM   4666  H   ASN A 482      13.864 -47.096  38.450  1.00 99.99
ATOM   4667 1HD2 ASN A 482      17.464 -50.342  38.619  1.00 99.99
ATOM   4668 2HD2 ASN A 482      17.024 -49.860  36.980  1.00 99.99
ATOM   4669  N   PHE A 483      14.738 -45.097  36.158  1.00 25.96
ATOM   4670  CA  PHE A 483      14.622 -44.101  35.085  1.00 26.05
ATOM   4671  C   PHE A 483      14.504 -42.687  35.670  1.00 22.26
ATOM   4672  O   PHE A 483      15.234 -41.801  35.244  1.00 25.85
ATOM   4673  CB  PHE A 483      13.443 -44.431  34.169  1.00 26.10
ATOM   4674  CG  PHE A 483      13.255 -43.335  33.119  1.00 23.19
ATOM   4675  CD1 PHE A 483      14.076 -43.292  32.001  1.00 23.62
ATOM   4676  CD2 PHE A 483      12.302 -42.350  33.335  1.00 17.43
ATOM   4677  CE1 PHE A 483      13.934 -42.257  31.083  1.00 20.16
ATOM   4678  CE2 PHE A 483      12.156 -41.319  32.414  1.00 23.53
ATOM   4679  CZ  PHE A 483      12.968 -41.280  31.291  1.00 23.72
ATOM   4680  H   PHE A 483      13.916 -45.643  36.332  1.00 99.99
ATOM   4681  HD1 PHE A 483      14.864 -44.034  31.881  1.00 99.99
ATOM   4682  HD2 PHE A 483      11.704 -42.368  34.246  1.00 99.99
ATOM   4683  HE1 PHE A 483      14.630 -42.172  30.249  1.00 99.99
ATOM   4684  HE2 PHE A 483      11.419 -40.534  32.582  1.00 99.99
ATOM   4685  HZ  PHE A 483      12.845 -40.473  30.572  1.00 99.99
ATOM   4686  N   ALA A 484      13.726 -42.538  36.740  1.00 23.45
ATOM   4687  CA  ALA A 484      13.587 -41.243  37.428  1.00 29.16
ATOM   4688  C   ALA A 484      14.919 -40.762  38.027  1.00 29.25
ATOM   4689  O   ALA A 484      15.235 -39.581  37.938  1.00 32.60
ATOM   4690  CB  ALA A 484      12.528 -41.345  38.526  1.00 21.04
ATOM   4691  H   ALA A 484      13.250 -43.307  37.172  1.00 99.99
ATOM   4692  N   ARG A 485      15.727 -41.708  38.501  1.00 26.79
ATOM   4693  CA  ARG A 485      17.010 -41.399  39.156  1.00 28.99
ATOM   4694  C   ARG A 485      18.163 -41.106  38.189  1.00 31.97
ATOM   4695  O   ARG A 485      19.005 -40.260  38.475  1.00 33.66
ATOM   4696  CB  ARG A 485      17.430 -42.533  40.093  1.00 25.28
ATOM   4697  CG  ARG A 485      16.648 -42.518  41.406  1.00 28.48
ATOM   4698  CD  ARG A 485      17.192 -43.568  42.377  1.00 25.28
ATOM   4699  NE  ARG A 485      16.866 -44.927  41.903  1.00 30.49
ATOM   4700  CZ  ARG A 485      15.858 -45.677  42.346  1.00 25.28
ATOM   4701  NH1 ARG A 485      15.027 -45.228  43.275  1.00 22.07
ATOM   4702  NH2 ARG A 485      15.655 -46.888  41.855  1.00 23.96
ATOM   4703  H   ARG A 485      15.518 -42.686  38.421  1.00 99.99
ATOM   4704  HE  ARG A 485      17.476 -45.308  41.211  1.00 99.99
ATOM   4705 1HH1 ARG A 485      14.281 -45.790  43.624  1.00 99.99
ATOM   4706 2HH1 ARG A 485      15.183 -44.317  43.655  1.00 99.99
ATOM   4707 1HH2 ARG A 485      14.905 -47.444  42.211  1.00 99.99
ATOM   4708 2HH2 ARG A 485      16.255 -47.265  41.143  1.00 99.99
ATOM   4709  N   THR A 486      18.186 -41.812  37.061  1.00 25.50
ATOM   4710  CA  THR A 486      19.379 -41.850  36.184  1.00 29.27
ATOM   4711  C   THR A 486      19.104 -41.522  34.709  1.00 32.71
ATOM   4712  O   THR A 486      20.042 -41.370  33.928  1.00 35.12
ATOM   4713  CB  THR A 486      20.100 -43.211  36.238  1.00 29.91
ATOM   4714  OG1 THR A 486      19.312 -44.213  35.585  1.00 31.78
ATOM   4715  CG2 THR A 486      20.473 -43.646  37.662  1.00 25.34
ATOM   4716  H   THR A 486      17.391 -42.332  36.745  1.00 99.99
ATOM   4717  HG1 THR A 486      19.780 -45.096  35.667  1.00 99.99
ATOM   4718  N   GLY A 487      17.819 -41.536  34.330  1.00 29.49
ATOM   4719  CA  GLY A 487      17.389 -41.530  32.917  1.00 32.73
ATOM   4720  C   GLY A 487      17.623 -42.879  32.220  1.00 30.26
ATOM   4721  O   GLY A 487      17.584 -42.968  30.995  1.00 32.67
ATOM   4722  H   GLY A 487      17.034 -41.467  34.966  1.00 99.99
ATOM   4723  N   ASP A 488      17.791 -43.937  33.012  1.00 30.84
ATOM   4724  CA  ASP A 488      18.023 -45.289  32.488  1.00 29.60
ATOM   4725  C   ASP A 488      17.304 -46.311  33.387  1.00 28.21
ATOM   4726  O   ASP A 488      17.725 -46.505  34.528  1.00 34.25
ATOM   4727  CB  ASP A 488      19.539 -45.534  32.438  1.00 28.42
ATOM   4728  CG  ASP A 488      19.937 -46.820  31.708  1.00 32.19
ATOM   4729  OD1 ASP A 488      19.096 -47.749  31.645  1.00 34.36
ATOM   4730  OD2 ASP A 488      21.095 -46.893  31.253  1.00 39.74
ATOM   4731  H   ASP A 488      17.894 -43.846  34.009  1.00 99.99
ATOM   4732  N   PRO A 489      16.312 -47.032  32.851  1.00 25.19
ATOM   4733  CA  PRO A 489      15.550 -48.032  33.623  1.00 27.20
ATOM   4734  C   PRO A 489      16.382 -49.241  34.088  1.00 26.45
ATOM   4735  O   PRO A 489      16.052 -49.869  35.093  1.00 30.78
ATOM   4736  CB  PRO A 489      14.411 -48.444  32.691  1.00 22.05
ATOM   4737  CG  PRO A 489      15.028 -48.304  31.300  1.00 24.29
ATOM   4738  CD  PRO A 489      15.904 -47.057  31.430  1.00 26.32
ATOM   4739  N   ASN A 490      17.469 -49.548  33.379  1.00 26.51
ATOM   4740  CA  ASN A 490      18.270 -50.765  33.620  1.00 28.38
ATOM   4741  C   ASN A 490      18.883 -50.881  35.019  1.00 38.06
ATOM   4742  O   ASN A 490      19.459 -49.939  35.556  1.00 35.96
ATOM   4743  CB  ASN A 490      19.408 -50.886  32.605  1.00 33.66
ATOM   4744  CG  ASN A 490      18.886 -51.246  31.218  1.00 29.57
ATOM   4745  OD1 ASN A 490      18.508 -52.374  30.953  1.00 30.73
ATOM   4746  ND2 ASN A 490      18.783 -50.257  30.357  1.00 26.79
ATOM   4747  H   ASN A 490      17.859 -48.922  32.703  1.00 99.99
ATOM   4748 1HD2 ASN A 490      18.448 -50.453  29.429  1.00 99.99
ATOM   4749 2HD2 ASN A 490      19.080 -49.340  30.620  1.00 99.99
ATOM   4750  N   GLU A 491      18.670 -52.062  35.589  1.00 36.91
ATOM   4751  CA  GLU A 491      19.421 -52.573  36.751  1.00 47.06
ATOM   4752  C   GLU A 491      20.864 -52.938  36.329  1.00 56.09
ATOM   4753  O   GLU A 491      21.138 -53.015  35.126  1.00 55.45
ATOM   4754  CB  GLU A 491      18.691 -53.822  37.267  1.00 54.15
ATOM   4755  CG  GLU A 491      17.431 -53.486  38.072  1.00 50.58
ATOM   4756  CD  GLU A 491      17.744 -53.130  39.528  1.00 47.29
ATOM   4757  OE1 GLU A 491      18.406 -52.091  39.742  1.00 48.14
ATOM   4758  OE2 GLU A 491      17.317 -53.924  40.389  1.00 55.32
ATOM   4759  H   GLU A 491      18.015 -52.707  35.203  1.00 99.99
ATOM   4760  N   PRO A 492      21.776 -53.185  37.283  1.00 64.54
ATOM   4761  CA  PRO A 492      23.112 -53.748  36.988  1.00 68.23
ATOM   4762  C   PRO A 492      22.991 -55.047  36.174  1.00 72.66
ATOM   4763  O   PRO A 492      22.082 -55.850  36.383  1.00 72.80
ATOM   4764  CB  PRO A 492      23.710 -54.027  38.366  1.00 54.34
ATOM   4765  CG  PRO A 492      23.123 -52.907  39.224  1.00 59.22
ATOM   4766  CD  PRO A 492      21.696 -52.760  38.696  1.00 61.59
ATOM   4767  N   ARG A 493      23.935 -55.230  35.256  1.00 71.22
ATOM   4768  CA  ARG A 493      23.926 -56.318  34.251  1.00 77.82
ATOM   4769  C   ARG A 493      23.834 -57.709  34.901  1.00 83.29
ATOM   4770  O   ARG A 493      24.384 -57.951  35.972  1.00 79.84
ATOM   4771  CB  ARG A 493      25.184 -56.269  33.370  1.00 66.68
ATOM   4772  CG  ARG A 493      25.695 -54.844  33.122  1.00 80.52
ATOM   4773  CD  ARG A 493      26.675 -54.779  31.961  1.00 84.61
ATOM   4774  NE  ARG A 493      25.909 -54.715  30.706  1.00 89.10
ATOM   4775  CZ  ARG A 493      26.443 -54.711  29.484  1.00102.39
ATOM   4776  NH1 ARG A 493      27.756 -54.795  29.317  1.00104.92
ATOM   4777  NH2 ARG A 493      25.673 -54.601  28.411  1.00 94.94
ATOM   4778  H   ARG A 493      24.711 -54.607  35.171  1.00 99.99
ATOM   4779  HE  ARG A 493      24.921 -54.613  30.808  1.00 99.99
ATOM   4780 1HH1 ARG A 493      28.164 -54.787  28.408  1.00 99.99
ATOM   4781 2HH1 ARG A 493      28.329 -54.866  30.132  1.00 99.99
ATOM   4782 1HH2 ARG A 493      26.096 -54.592  27.508  1.00 99.99
ATOM   4783 2HH2 ARG A 493      24.684 -54.510  28.503  1.00 99.99
ATOM   4784  N   ASP A 494      23.141 -58.609  34.203  1.00 83.07
ATOM   4785  CA  ASP A 494      22.844 -59.982  34.679  1.00 87.34
ATOM   4786  C   ASP A 494      22.232 -60.853  33.566  1.00 86.15
ATOM   4787  O   ASP A 494      22.671 -62.010  33.411  1.00 83.72
ATOM   4788  CB  ASP A 494      21.872 -59.899  35.872  1.00 94.18
ATOM   4789  CG  ASP A 494      21.522 -61.253  36.502  1.00 94.94
ATOM   4790  OD1 ASP A 494      22.332 -62.190  36.336  1.00 94.47
ATOM   4791  OD2 ASP A 494      20.413 -61.336  37.068  1.00 90.21
ATOM   4792  H   ASP A 494      22.806 -58.395  33.287  1.00 99.99
ATOM   4793  OXT ASP A 494      21.359 -60.300  32.867  1.00 99.99
TER    4794      ASP A 494                                        
ATOM   4795  N   PRO A 498      19.092 -59.462  31.312  1.00 63.12
ATOM   4796  CA  PRO A 498      19.043 -59.005  29.915  1.00 66.77
ATOM   4797  C   PRO A 498      18.780 -57.494  29.944  1.00 55.82
ATOM   4798  O   PRO A 498      17.945 -57.017  30.709  1.00 49.71
ATOM   4799  CB  PRO A 498      17.840 -59.730  29.307  1.00 64.10
ATOM   4800  CG  PRO A 498      17.608 -60.928  30.230  1.00 67.85
ATOM   4801  CD  PRO A 498      18.018 -60.419  31.611  1.00 63.57
ATOM   4802  N   GLN A 499      19.533 -56.752  29.138  1.00 39.26
ATOM   4803  CA  GLN A 499      19.434 -55.277  29.131  1.00 42.50
ATOM   4804  C   GLN A 499      18.314 -54.719  28.241  1.00 42.99
ATOM   4805  O   GLN A 499      18.014 -55.250  27.173  1.00 38.38
ATOM   4806  CB  GLN A 499      20.785 -54.649  28.764  1.00 41.69
ATOM   4807  CG  GLN A 499      21.889 -54.946  29.790  1.00 55.30
ATOM   4808  CD  GLN A 499      21.569 -54.416  31.193  1.00 52.96
ATOM   4809  OE1 GLN A 499      21.729 -53.247  31.500  1.00 50.39
ATOM   4810  NE2 GLN A 499      21.130 -55.294  32.071  1.00 49.34
ATOM   4811  H   GLN A 499      20.207 -57.138  28.511  1.00 99.99
ATOM   4812 1HE2 GLN A 499      20.916 -54.941  32.982  1.00 99.99
ATOM   4813 2HE2 GLN A 499      20.963 -56.238  31.815  1.00 99.99
ATOM   4814  N   TRP A 500      17.740 -53.620  28.720  1.00 33.96
ATOM   4815  CA  TRP A 500      16.719 -52.824  28.021  1.00 27.88
ATOM   4816  C   TRP A 500      17.447 -51.768  27.163  1.00 29.91
ATOM   4817  O   TRP A 500      17.980 -50.791  27.701  1.00 31.03
ATOM   4818  CB  TRP A 500      15.788 -52.172  29.056  1.00 31.86
ATOM   4819  CG  TRP A 500      14.570 -51.441  28.467  1.00 31.86
ATOM   4820  CD1 TRP A 500      14.388 -51.055  27.205  1.00 28.00
ATOM   4821  CD2 TRP A 500      13.436 -51.066  29.170  1.00 30.66
ATOM   4822  NE1 TRP A 500      13.207 -50.461  27.077  1.00 26.59
ATOM   4823  CE2 TRP A 500      12.591 -50.454  28.253  1.00 28.29
ATOM   4824  CE3 TRP A 500      13.044 -51.198  30.497  1.00 26.84
ATOM   4825  CZ2 TRP A 500      11.342 -50.000  28.652  1.00 23.19
ATOM   4826  CZ3 TRP A 500      11.801 -50.728  30.900  1.00 24.10
ATOM   4827  CH2 TRP A 500      10.951 -50.125  29.979  1.00 25.67
ATOM   4828  H   TRP A 500      18.018 -53.231  29.609  1.00 99.99
ATOM   4829  HD1 TRP A 500      15.080 -51.210  26.384  1.00 99.99
ATOM   4830  HE1 TRP A 500      12.842 -50.097  26.221  1.00 99.99
ATOM   4831  HE3 TRP A 500      13.748 -51.560  31.246  1.00 99.99
ATOM   4832  HZ2 TRP A 500      10.608 -49.703  27.905  1.00 99.99
ATOM   4833  HZ3 TRP A 500      11.501 -50.835  31.943  1.00 99.99
ATOM   4834  HH2 TRP A 500       9.994 -49.710  30.297  1.00 99.99
ATOM   4835  N   PRO A 501      17.524 -52.002  25.846  1.00 31.98
ATOM   4836  CA  PRO A 501      18.240 -51.129  24.901  1.00 29.37
ATOM   4837  C   PRO A 501      17.405 -49.882  24.558  1.00 27.98
ATOM   4838  O   PRO A 501      16.172 -49.952  24.568  1.00 31.20
ATOM   4839  CB  PRO A 501      18.446 -51.961  23.634  1.00 29.46
ATOM   4840  CG  PRO A 501      17.679 -53.267  23.849  1.00 35.99
ATOM   4841  CD  PRO A 501      16.828 -53.065  25.101  1.00 28.00
ATOM   4842  N   PRO A 502      18.064 -48.759  24.246  1.00 27.69
ATOM   4843  CA  PRO A 502      17.378 -47.541  23.773  1.00 25.13
ATOM   4844  C   PRO A 502      16.688 -47.795  22.421  1.00 33.90
ATOM   4845  O   PRO A 502      17.208 -48.503  21.560  1.00 27.98
ATOM   4846  CB  PRO A 502      18.491 -46.504  23.613  1.00 30.60
ATOM   4847  CG  PRO A 502      19.566 -46.966  24.596  1.00 32.65
ATOM   4848  CD  PRO A 502      19.493 -48.489  24.505  1.00 28.87
ATOM   4849  N   TYR A 503      15.491 -47.236  22.280  1.00 28.46
ATOM   4850  CA  TYR A 503      14.732 -47.219  21.017  1.00 28.73
ATOM   4851  C   TYR A 503      15.353 -46.176  20.079  1.00 24.32
ATOM   4852  O   TYR A 503      15.657 -45.053  20.479  1.00 24.28
ATOM   4853  CB  TYR A 503      13.277 -46.840  21.316  1.00 29.16
ATOM   4854  CG  TYR A 503      12.389 -46.836  20.066  1.00 26.35
ATOM   4855  CD1 TYR A 503      12.246 -45.682  19.308  1.00 28.54
ATOM   4856  CD2 TYR A 503      11.684 -47.979  19.719  1.00 24.26
ATOM   4857  CE1 TYR A 503      11.400 -45.679  18.204  1.00 25.71
ATOM   4858  CE2 TYR A 503      10.838 -47.982  18.620  1.00 24.90
ATOM   4859  CZ  TYR A 503      10.704 -46.829  17.857  1.00 25.92
ATOM   4860  OH  TYR A 503       9.874 -46.821  16.783  1.00 32.62
ATOM   4861  H   TYR A 503      15.107 -46.659  23.008  1.00 99.99
ATOM   4862  HD1 TYR A 503      12.784 -44.777  19.593  1.00 99.99
ATOM   4863  HD2 TYR A 503      11.767 -48.868  20.334  1.00 99.99
ATOM   4864  HE1 TYR A 503      11.213 -44.746  17.673  1.00 99.99
ATOM   4865  HE2 TYR A 503      10.236 -48.868  18.419  1.00 99.99
ATOM   4866  HH  TYR A 503       9.498 -47.732  16.646  1.00 99.99
ATOM   4867  N   THR A 504      15.549 -46.588  18.837  1.00 23.47
ATOM   4868  CA  THR A 504      16.051 -45.695  17.774  1.00 30.76
ATOM   4869  C   THR A 504      15.151 -45.807  16.541  1.00 26.81
ATOM   4870  O   THR A 504      14.550 -46.855  16.316  1.00 25.17
ATOM   4871  CB  THR A 504      17.502 -46.037  17.403  1.00 27.90
ATOM   4872  OG1 THR A 504      17.601 -47.391  16.936  1.00 29.77
ATOM   4873  CG2 THR A 504      18.465 -45.742  18.560  1.00 28.51
ATOM   4874  H   THR A 504      15.444 -47.542  18.566  1.00 99.99
ATOM   4875  HG1 THR A 504      18.577 -47.620  16.873  1.00 99.99
ATOM   4876  N   ALA A 505      15.164 -44.775  15.701  1.00 32.27
ATOM   4877  CA  ALA A 505      14.372 -44.770  14.450  1.00 29.23
ATOM   4878  C   ALA A 505      14.689 -45.943  13.497  1.00 28.05
ATOM   4879  O   ALA A 505      13.796 -46.456  12.828  1.00 32.22
ATOM   4880  CB  ALA A 505      14.556 -43.433  13.728  1.00 25.35
ATOM   4881  H   ALA A 505      15.636 -43.919  15.914  1.00 99.99
ATOM   4882  N   GLY A 506      15.945 -46.417  13.548  1.00 27.54
ATOM   4883  CA  GLY A 506      16.440 -47.520  12.700  1.00 23.18
ATOM   4884  C   GLY A 506      16.073 -48.903  13.255  1.00 27.55
ATOM   4885  O   GLY A 506      15.224 -49.606  12.709  1.00 28.33
ATOM   4886  H   GLY A 506      16.626 -46.076  14.203  1.00 99.99
ATOM   4887  N   ALA A 507      16.725 -49.251  14.364  1.00 26.56
ATOM   4888  CA  ALA A 507      16.564 -50.585  14.977  1.00 27.12
ATOM   4889  C   ALA A 507      15.197 -50.762  15.651  1.00 23.57
ATOM   4890  O   ALA A 507      14.693 -51.879  15.726  1.00 26.83
ATOM   4891  CB  ALA A 507      17.703 -50.883  15.955  1.00 18.80
ATOM   4892  H   ALA A 507      17.206 -48.585  14.931  1.00 99.99
ATOM   4893  N   GLN A 508      14.618 -49.669  16.157  1.00 24.61
ATOM   4894  CA  GLN A 508      13.236 -49.642  16.688  1.00 27.10
ATOM   4895  C   GLN A 508      13.022 -50.666  17.821  1.00 27.62
ATOM   4896  O   GLN A 508      11.963 -51.290  17.936  1.00 27.55
ATOM   4897  CB  GLN A 508      12.234 -49.888  15.546  1.00 24.57
ATOM   4898  CG  GLN A 508      12.263 -48.825  14.447  1.00 28.27
ATOM   4899  CD  GLN A 508      11.431 -49.271  13.241  1.00 31.38
ATOM   4900  OE1 GLN A 508      10.214 -49.399  13.294  1.00 32.07
ATOM   4901  NE2 GLN A 508      12.105 -49.580  12.153  1.00 28.93
ATOM   4902  H   GLN A 508      15.067 -48.772  16.160  1.00 99.99
ATOM   4903 1HE2 GLN A 508      11.592 -49.865  11.350  1.00 99.99
ATOM   4904 2HE2 GLN A 508      13.103 -49.495  12.142  1.00 99.99
ATOM   4905  N   GLN A 509      14.029 -50.788  18.685  1.00 27.85
ATOM   4906  CA  GLN A 509      14.019 -51.817  19.738  1.00 29.36
ATOM   4907  C   GLN A 509      13.213 -51.366  20.955  1.00 25.85
ATOM   4908  O   GLN A 509      13.261 -50.213  21.376  1.00 22.12
ATOM   4909  CB  GLN A 509      15.440 -52.185  20.169  1.00 28.51
ATOM   4910  CG  GLN A 509      16.130 -53.087  19.142  1.00 29.19
ATOM   4911  CD  GLN A 509      17.597 -53.313  19.516  1.00 30.77
ATOM   4912  OE1 GLN A 509      18.389 -52.393  19.649  1.00 36.45
ATOM   4913  NE2 GLN A 509      17.990 -54.562  19.654  1.00 28.18
ATOM   4914  H   GLN A 509      14.752 -50.107  18.778  1.00 99.99
ATOM   4915 1HE2 GLN A 509      18.948 -54.709  19.888  1.00 99.99
ATOM   4916 2HE2 GLN A 509      17.352 -55.314  19.530  1.00 99.99
ATOM   4917  N   TYR A 510      12.450 -52.313  21.468  1.00 25.86
ATOM   4918  CA  TYR A 510      11.658 -52.139  22.695  1.00 27.98
ATOM   4919  C   TYR A 510      11.655 -53.475  23.448  1.00 28.62
ATOM   4920  O   TYR A 510      12.023 -54.509  22.886  1.00 28.55
ATOM   4921  CB  TYR A 510      10.234 -51.692  22.333  1.00 27.05
ATOM   4922  CG  TYR A 510       9.426 -52.767  21.608  1.00 29.50
ATOM   4923  CD1 TYR A 510       9.490 -52.878  20.228  1.00 28.48
ATOM   4924  CD2 TYR A 510       8.679 -53.661  22.358  1.00 24.20
ATOM   4925  CE1 TYR A 510       8.788 -53.895  19.594  1.00 24.00
ATOM   4926  CE2 TYR A 510       7.981 -54.680  21.728  1.00 28.06
ATOM   4927  CZ  TYR A 510       8.026 -54.782  20.344  1.00 27.12
ATOM   4928  OH  TYR A 510       7.299 -55.743  19.721  1.00 35.61
ATOM   4929  H   TYR A 510      12.415 -53.234  21.069  1.00 99.99
ATOM   4930  HD1 TYR A 510      10.117 -52.191  19.659  1.00 99.99
ATOM   4931  HD2 TYR A 510       8.660 -53.566  23.441  1.00 99.99
ATOM   4932  HE1 TYR A 510       8.905 -54.046  18.522  1.00 99.99
ATOM   4933  HE2 TYR A 510       7.462 -55.425  22.332  1.00 99.99
ATOM   4934  HH  TYR A 510       6.839 -56.303  20.405  1.00 99.99
ATOM   4935  N   VAL A 511      11.223 -53.436  24.700  1.00 24.76
ATOM   4936  CA  VAL A 511      11.061 -54.676  25.485  1.00 22.25
ATOM   4937  C   VAL A 511       9.588 -55.024  25.734  1.00 23.39
ATOM   4938  O   VAL A 511       8.714 -54.157  25.789  1.00 24.42
ATOM   4939  CB  VAL A 511      11.824 -54.630  26.820  1.00 28.67
ATOM   4940  CG1 VAL A 511      13.335 -54.529  26.592  1.00 25.52
ATOM   4941  CG2 VAL A 511      11.320 -53.518  27.746  1.00 20.79
ATOM   4942  H   VAL A 511      11.086 -52.578  25.201  1.00 99.99
ATOM   4943  N   SER A 512       9.355 -56.307  25.957  1.00 22.83
ATOM   4944  CA  SER A 512       8.048 -56.785  26.437  1.00 24.93
ATOM   4945  C   SER A 512       8.087 -56.863  27.967  1.00 31.13
ATOM   4946  O   SER A 512       9.053 -57.335  28.566  1.00 26.63
ATOM   4947  CB  SER A 512       7.719 -58.155  25.842  1.00 29.55
ATOM   4948  OG  SER A 512       8.766 -59.085  26.131  1.00 40.37
ATOM   4949  H   SER A 512      10.068 -57.011  25.894  1.00 99.99
ATOM   4950  HG  SER A 512       8.507 -59.979  25.767  1.00 99.99
ATOM   4951  N   LEU A 513       7.071 -56.269  28.579  1.00 31.52
ATOM   4952  CA  LEU A 513       6.916 -56.280  30.043  1.00 25.58
ATOM   4953  C   LEU A 513       5.827 -57.262  30.475  1.00 31.83
ATOM   4954  O   LEU A 513       4.638 -57.052  30.219  1.00 29.08
ATOM   4955  CB  LEU A 513       6.588 -54.885  30.591  1.00 22.76
ATOM   4956  CG  LEU A 513       7.685 -53.834  30.384  1.00 29.66
ATOM   4957  CD1 LEU A 513       7.227 -52.510  30.994  1.00 21.14
ATOM   4958  CD2 LEU A 513       9.011 -54.249  31.026  1.00 23.57
ATOM   4959  H   LEU A 513       6.418 -55.693  28.074  1.00 99.99
ATOM   4960  N   ASP A 514       6.277 -58.395  30.999  1.00 25.47
ATOM   4961  CA  ASP A 514       5.373 -59.414  31.569  1.00 33.20
ATOM   4962  C   ASP A 514       6.095 -60.252  32.637  1.00 34.83
ATOM   4963  O   ASP A 514       7.203 -59.909  33.033  1.00 35.18
ATOM   4964  CB  ASP A 514       4.762 -60.279  30.449  1.00 34.97
ATOM   4965  CG  ASP A 514       5.769 -61.016  29.556  1.00 40.28
ATOM   4966  OD1 ASP A 514       6.953 -61.105  29.945  1.00 38.65
ATOM   4967  OD2 ASP A 514       5.286 -61.610  28.571  1.00 45.51
ATOM   4968  H   ASP A 514       7.259 -58.600  31.094  1.00 99.99
ATOM   4969  N   LEU A 515       5.494 -61.377  33.018  1.00 35.40
ATOM   4970  CA  LEU A 515       6.066 -62.272  34.044  1.00 36.59
ATOM   4971  C   LEU A 515       7.424 -62.883  33.664  1.00 34.58
ATOM   4972  O   LEU A 515       8.257 -63.124  34.534  1.00 45.52
ATOM   4973  CB  LEU A 515       5.077 -63.385  34.411  1.00 30.84
ATOM   4974  CG  LEU A 515       3.721 -62.889  34.935  1.00 33.74
ATOM   4975  CD1 LEU A 515       2.880 -64.101  35.333  1.00 35.09
ATOM   4976  CD2 LEU A 515       3.843 -61.925  36.122  1.00 35.24
ATOM   4977  H   LEU A 515       4.585 -61.630  32.691  1.00 99.99
ATOM   4978  N   ARG A 516       7.595 -63.169  32.375  1.00 38.46
ATOM   4979  CA  ARG A 516       8.869 -63.653  31.813  1.00 36.84
ATOM   4980  C   ARG A 516       9.941 -62.546  31.883  1.00 34.70
ATOM   4981  O   ARG A 516       9.587 -61.365  31.951  1.00 35.38
ATOM   4982  CB  ARG A 516       8.674 -64.032  30.344  1.00 38.63
ATOM   4983  CG  ARG A 516       7.622 -65.120  30.115  1.00 48.11
ATOM   4984  CD  ARG A 516       7.432 -65.383  28.620  1.00 55.91
ATOM   4985  NE  ARG A 516       7.045 -64.143  27.917  1.00 65.65
ATOM   4986  CZ  ARG A 516       7.756 -63.533  26.968  1.00 60.23
ATOM   4987  NH1 ARG A 516       8.920 -64.026  26.580  1.00 54.11
ATOM   4988  NH2 ARG A 516       7.320 -62.413  26.405  1.00 54.91
ATOM   4989  H   ARG A 516       6.914 -62.953  31.683  1.00 99.99
ATOM   4990  HE  ARG A 516       6.186 -63.729  28.204  1.00 99.99
ATOM   4991 1HH1 ARG A 516       9.440 -63.573  25.851  1.00 99.99
ATOM   4992 2HH1 ARG A 516       9.267 -64.866  26.990  1.00 99.99
ATOM   4993 1HH2 ARG A 516       7.863 -61.985  25.687  1.00 99.99
ATOM   4994 2HH2 ARG A 516       6.456 -62.009  26.700  1.00 99.99
ATOM   4995  N   PRO A 517      11.230 -62.915  31.840  1.00 41.57
ATOM   4996  CA  PRO A 517      12.338 -61.942  31.754  1.00 39.46
ATOM   4997  C   PRO A 517      12.142 -61.045  30.523  1.00 40.76
ATOM   4998  O   PRO A 517      11.485 -61.447  29.561  1.00 33.73
ATOM   4999  CB  PRO A 517      13.590 -62.800  31.563  1.00 36.37
ATOM   5000  CG  PRO A 517      13.239 -64.114  32.256  1.00 37.49
ATOM   5001  CD  PRO A 517      11.755 -64.294  31.944  1.00 37.69
ATOM   5002  N   LEU A 518      12.731 -59.847  30.567  1.00 36.34
ATOM   5003  CA  LEU A 518      12.724 -58.914  29.420  1.00 34.47
ATOM   5004  C   LEU A 518      13.105 -59.635  28.121  1.00 39.53
ATOM   5005  O   LEU A 518      14.003 -60.476  28.093  1.00 40.55
ATOM   5006  CB  LEU A 518      13.746 -57.779  29.570  1.00 34.68
ATOM   5007  CG  LEU A 518      13.446 -56.663  30.575  1.00 38.57
ATOM   5008  CD1 LEU A 518      14.534 -55.596  30.441  1.00 37.22
ATOM   5009  CD2 LEU A 518      12.075 -56.027  30.345  1.00 35.34
ATOM   5010  H   LEU A 518      13.216 -59.526  31.377  1.00 99.99
ATOM   5011  N   GLU A 519      12.368 -59.303  27.073  1.00 36.10
ATOM   5012  CA  GLU A 519      12.641 -59.818  25.725  1.00 38.36
ATOM   5013  C   GLU A 519      12.668 -58.613  24.783  1.00 33.00
ATOM   5014  O   GLU A 519      11.742 -57.802  24.784  1.00 28.01
ATOM   5015  CB  GLU A 519      11.530 -60.796  25.339  1.00 37.76
ATOM   5016  CG  GLU A 519      11.795 -61.467  23.988  1.00 53.61
ATOM   5017  CD  GLU A 519      10.596 -62.288  23.513  1.00 64.78
ATOM   5018  OE1 GLU A 519       9.996 -62.987  24.347  1.00 64.60
ATOM   5019  OE2 GLU A 519      10.253 -62.169  22.321  1.00 59.40
ATOM   5020  H   GLU A 519      11.595 -58.673  27.139  1.00 99.99
ATOM   5021  N   VAL A 520      13.794 -58.466  24.097  1.00 33.56
ATOM   5022  CA  VAL A 520      13.972 -57.371  23.124  1.00 29.57
ATOM   5023  C   VAL A 520      13.317 -57.764  21.794  1.00 33.97
ATOM   5024  O   VAL A 520      13.514 -58.869  21.290  1.00 36.71
ATOM   5025  CB  VAL A 520      15.463 -57.041  22.927  1.00 32.54
ATOM   5026  CG1 VAL A 520      15.666 -55.888  21.936  1.00 28.80
ATOM   5027  CG2 VAL A 520      16.124 -56.671  24.258  1.00 29.32
ATOM   5028  H   VAL A 520      14.581 -59.071  24.213  1.00 99.99
ATOM   5029  N   ARG A 521      12.566 -56.815  21.253  1.00 34.38
ATOM   5030  CA  ARG A 521      11.903 -56.963  19.946  1.00 29.48
ATOM   5031  C   ARG A 521      12.092 -55.693  19.110  1.00 30.63
ATOM   5032  O   ARG A 521      12.590 -54.679  19.605  1.00 37.34
ATOM   5033  CB  ARG A 521      10.417 -57.243  20.156  1.00 33.43
ATOM   5034  CG  ARG A 521      10.190 -58.544  20.918  1.00 36.19
ATOM   5035  CD  ARG A 521       8.711 -58.662  21.232  1.00 42.05
ATOM   5036  NE  ARG A 521       8.510 -59.830  22.098  1.00 47.35
ATOM   5037  CZ  ARG A 521       7.370 -60.126  22.718  1.00 53.69
ATOM   5038  NH1 ARG A 521       6.311 -59.343  22.577  1.00 51.75
ATOM   5039  NH2 ARG A 521       7.275 -61.205  23.481  1.00 51.57
ATOM   5040  H   ARG A 521      12.416 -55.930  21.706  1.00 99.99
ATOM   5041  HE  ARG A 521       9.282 -60.463  22.152  1.00 99.99
ATOM   5042 1HH1 ARG A 521       5.452 -59.559  23.036  1.00 99.99
ATOM   5043 2HH1 ARG A 521       6.395 -58.536  21.997  1.00 99.99
ATOM   5044 1HH2 ARG A 521       6.405 -61.415  23.925  1.00 99.99
ATOM   5045 2HH2 ARG A 521       8.035 -61.849  23.545  1.00 99.99
ATOM   5046  N   ARG A 522      11.677 -55.782  17.852  1.00 31.29
ATOM   5047  CA  ARG A 522      11.828 -54.677  16.892  1.00 35.65
ATOM   5048  C   ARG A 522      10.482 -54.250  16.304  1.00 30.66
ATOM   5049  O   ARG A 522       9.670 -55.090  15.917  1.00 35.43
ATOM   5050  CB  ARG A 522      12.727 -55.105  15.732  1.00 31.85
ATOM   5051  CG  ARG A 522      14.171 -55.390  16.155  1.00 34.39
ATOM   5052  CD  ARG A 522      15.089 -55.491  14.934  1.00 27.26
ATOM   5053  NE  ARG A 522      15.085 -54.204  14.212  1.00 29.66
ATOM   5054  CZ  ARG A 522      14.889 -54.021  12.904  1.00 39.97
ATOM   5055  NH1 ARG A 522      14.702 -55.051  12.089  1.00 30.68
ATOM   5056  NH2 ARG A 522      14.848 -52.795  12.398  1.00 32.57
ATOM   5057  H   ARG A 522      11.171 -56.572  17.505  1.00 99.99
ATOM   5058  HE  ARG A 522      15.143 -53.392  14.798  1.00 99.99
ATOM   5059 1HH1 ARG A 522      14.561 -54.915  11.112  1.00 99.99
ATOM   5060 2HH1 ARG A 522      14.720 -55.968  12.482  1.00 99.99
ATOM   5061 1HH2 ARG A 522      14.706 -52.666  11.420  1.00 99.99
ATOM   5062 2HH2 ARG A 522      14.958 -51.997  12.990  1.00 99.99
ATOM   5063  N   GLY A 523      10.262 -52.932  16.338  1.00 28.85
ATOM   5064  CA  GLY A 523       9.139 -52.304  15.621  1.00 29.20
ATOM   5065  C   GLY A 523       7.853 -52.223  16.448  1.00 29.85
ATOM   5066  O   GLY A 523       7.230 -53.223  16.798  1.00 27.16
ATOM   5067  H   GLY A 523      10.831 -52.293  16.880  1.00 99.99
ATOM   5068  N   LEU A 524       7.472 -50.987  16.747  1.00 26.31
ATOM   5069  CA  LEU A 524       6.148 -50.696  17.333  1.00 29.51
ATOM   5070  C   LEU A 524       5.071 -50.716  16.238  1.00 30.59
ATOM   5071  O   LEU A 524       4.663 -49.678  15.717  1.00 26.81
ATOM   5072  CB  LEU A 524       6.171 -49.334  18.038  1.00 21.81
ATOM   5073  CG  LEU A 524       7.084 -49.280  19.265  1.00 27.97
ATOM   5074  CD1 LEU A 524       7.198 -47.829  19.732  1.00 26.48
ATOM   5075  CD2 LEU A 524       6.536 -50.148  20.403  1.00 22.04
ATOM   5076  H   LEU A 524       8.089 -50.209  16.653  1.00 99.99
ATOM   5077  N   ARG A 525       4.715 -51.934  15.819  0.44 27.08
ATOM   5078  CA  ARG A 525       3.773 -52.170  14.702  0.44 30.14
ATOM   5079  C   ARG A 525       4.164 -51.328  13.472  0.44 29.07
ATOM   5080  O   ARG A 525       3.378 -50.569  12.906  0.44 28.48
ATOM   5081  CB  ARG A 525       2.327 -51.896  15.139  0.44 29.15
ATOM   5082  CG  ARG A 525       1.907 -52.821  16.278  0.44 27.15
ATOM   5083  CD  ARG A 525       0.408 -52.694  16.498  0.44 24.02
ATOM   5084  NE  ARG A 525       0.004 -53.560  17.615  0.44 26.68
ATOM   5085  CZ  ARG A 525      -1.254 -53.840  17.955  0.44 28.56
ATOM   5086  NH1 ARG A 525      -2.271 -53.340  17.274  0.44 24.69
ATOM   5087  NH2 ARG A 525      -1.515 -54.629  18.985  0.44 26.19
ATOM   5088  H   ARG A 525       5.075 -52.763  16.256  1.00 99.99
ATOM   5089  HE  ARG A 525       0.750 -53.961  18.142  1.00 99.99
ATOM   5090 1HH1 ARG A 525      -3.212 -53.570  17.512  1.00 99.99
ATOM   5091 2HH1 ARG A 525      -2.069 -52.733  16.504  1.00 99.99
ATOM   5092 1HH2 ARG A 525      -2.463 -54.836  19.220  1.00 99.99
ATOM   5093 2HH2 ARG A 525      -0.776 -55.023  19.527  1.00 99.99
ATOM   5094  N   ALA A 526       5.417 -51.518  13.058  1.00 28.97
ATOM   5095  CA  ALA A 526       6.059 -50.719  11.996  1.00 26.01
ATOM   5096  C   ALA A 526       5.294 -50.704  10.663  1.00 25.97
ATOM   5097  O   ALA A 526       5.060 -49.630  10.112  1.00 22.97
ATOM   5098  CB  ALA A 526       7.488 -51.222  11.779  1.00 25.78
ATOM   5099  H   ALA A 526       6.022 -52.176  13.504  1.00 99.99
ATOM   5100  N   GLN A 527       4.702 -51.843  10.296  1.00 25.99
ATOM   5101  CA  GLN A 527       3.937 -51.954   9.037  1.00 28.75
ATOM   5102  C   GLN A 527       2.649 -51.119   9.074  1.00 23.13
ATOM   5103  O   GLN A 527       2.479 -50.218   8.254  1.00 31.77
ATOM   5104  CB  GLN A 527       3.598 -53.409   8.687  1.00 21.52
ATOM   5105  CG  GLN A 527       4.819 -54.342   8.642  1.00 31.69
ATOM   5106  CD  GLN A 527       6.004 -53.857   7.792  1.00 36.82
ATOM   5107  OE1 GLN A 527       7.155 -54.062   8.139  1.00 45.76
ATOM   5108  NE2 GLN A 527       5.747 -53.175   6.694  1.00 24.42
ATOM   5109  H   GLN A 527       4.736 -52.670  10.854  1.00 99.99
ATOM   5110 1HE2 GLN A 527       6.527 -52.858   6.161  1.00 99.99
ATOM   5111 2HE2 GLN A 527       4.809 -52.985   6.425  1.00 99.99
ATOM   5112  N   ALA A 528       1.918 -51.250  10.182  1.00 27.42
ATOM   5113  CA  ALA A 528       0.674 -50.487  10.395  1.00 24.78
ATOM   5114  C   ALA A 528       0.947 -48.992  10.623  1.00 25.74
ATOM   5115  O   ALA A 528       0.281 -48.136  10.042  1.00 30.15
ATOM   5116  CB  ALA A 528      -0.110 -51.068  11.574  1.00 26.45
ATOM   5117  H   ALA A 528       2.198 -51.826  10.948  1.00 99.99
ATOM   5118  N   CYS A 529       2.036 -48.689  11.328  1.00 21.23
ATOM   5119  CA  CYS A 529       2.378 -47.300  11.674  1.00 22.48
ATOM   5120  C   CYS A 529       2.987 -46.509  10.515  1.00 26.74
ATOM   5121  O   CYS A 529       2.771 -45.304  10.431  1.00 23.49
ATOM   5122  CB  CYS A 529       3.220 -47.215  12.947  1.00 25.75
ATOM   5123  SG  CYS A 529       2.263 -47.699  14.431  1.00 26.72
ATOM   5124  H   CYS A 529       2.736 -49.368  11.571  1.00 99.99
ATOM   5125  N   ALA A 530       3.553 -47.220   9.539  1.00 22.48
ATOM   5126  CA  ALA A 530       3.989 -46.607   8.270  1.00 24.24
ATOM   5127  C   ALA A 530       2.777 -46.029   7.521  1.00 24.53
ATOM   5128  O   ALA A 530       2.816 -44.893   7.053  1.00 24.08
ATOM   5129  CB  ALA A 530       4.691 -47.643   7.390  1.00 21.84
ATOM   5130  H   ALA A 530       3.666 -48.217   9.585  1.00 99.99
ATOM   5131  N   PHE A 531       1.644 -46.721   7.633  1.00 21.27
ATOM   5132  CA  PHE A 531       0.377 -46.259   7.044  1.00 23.07
ATOM   5133  C   PHE A 531      -0.136 -44.972   7.712  1.00 27.44
ATOM   5134  O   PHE A 531      -0.290 -43.960   7.028  1.00 27.79
ATOM   5135  CB  PHE A 531      -0.650 -47.397   7.087  1.00 25.82
ATOM   5136  CG  PHE A 531      -2.069 -46.912   6.789  1.00 25.95
ATOM   5137  CD1 PHE A 531      -2.450 -46.598   5.493  1.00 25.61
ATOM   5138  CD2 PHE A 531      -2.948 -46.728   7.845  1.00 23.77
ATOM   5139  CE1 PHE A 531      -3.725 -46.097   5.255  1.00 29.73
ATOM   5140  CE2 PHE A 531      -4.224 -46.232   7.608  1.00 28.02
ATOM   5141  CZ  PHE A 531      -4.610 -45.914   6.311  1.00 30.35
ATOM   5142  H   PHE A 531       1.575 -47.556   8.184  1.00 99.99
ATOM   5143  HD1 PHE A 531      -1.736 -46.714   4.678  1.00 99.99
ATOM   5144  HD2 PHE A 531      -2.619 -46.943   8.859  1.00 99.99
ATOM   5145  HE1 PHE A 531      -4.017 -45.825   4.242  1.00 99.99
ATOM   5146  HE2 PHE A 531      -4.911 -46.091   8.442  1.00 99.99
ATOM   5147  HZ  PHE A 531      -5.589 -45.466   6.128  1.00 99.99
ATOM   5148  N   TRP A 532      -0.252 -44.998   9.039  1.00 21.54
ATOM   5149  CA  TRP A 532      -0.814 -43.862   9.798  1.00 23.16
ATOM   5150  C   TRP A 532       0.113 -42.641   9.844  1.00 26.60
ATOM   5151  O   TRP A 532      -0.353 -41.514   9.714  1.00 25.43
ATOM   5152  CB  TRP A 532      -1.182 -44.248  11.233  1.00 19.76
ATOM   5153  CG  TRP A 532      -2.291 -45.301  11.285  1.00 18.42
ATOM   5154  CD1 TRP A 532      -2.105 -46.594  11.516  1.00 20.41
ATOM   5155  CD2 TRP A 532      -3.653 -45.088  11.149  1.00 18.93
ATOM   5156  NE1 TRP A 532      -3.288 -47.205  11.522  1.00 18.50
ATOM   5157  CE2 TRP A 532      -4.256 -46.327  11.301  1.00 21.68
ATOM   5158  CE3 TRP A 532      -4.429 -43.965  10.901  1.00 19.57
ATOM   5159  CZ2 TRP A 532      -5.636 -46.456  11.205  1.00 23.43
ATOM   5160  CZ3 TRP A 532      -5.804 -44.094  10.766  1.00 18.85
ATOM   5161  CH2 TRP A 532      -6.406 -45.340  10.916  1.00 18.05
ATOM   5162  H   TRP A 532       0.082 -45.761   9.594  1.00 99.99
ATOM   5163  HD1 TRP A 532      -1.141 -47.068  11.690  1.00 99.99
ATOM   5164  HE1 TRP A 532      -3.435 -48.170  11.715  1.00 99.99
ATOM   5165  HE3 TRP A 532      -3.978 -42.972  10.926  1.00 99.99
ATOM   5166  HZ2 TRP A 532      -6.128 -47.374  11.530  1.00 99.99
ATOM   5167  HZ3 TRP A 532      -6.411 -43.212  10.558  1.00 99.99
ATOM   5168  HH2 TRP A 532      -7.485 -45.445  10.817  1.00 99.99
ATOM   5169  N   ASN A 533       1.415 -42.905   9.918  1.00 26.46
ATOM   5170  CA  ASN A 533       2.418 -41.840  10.100  1.00 23.38
ATOM   5171  C   ASN A 533       3.038 -41.305   8.802  1.00 23.77
ATOM   5172  O   ASN A 533       3.366 -40.124   8.730  1.00 24.32
ATOM   5173  CB  ASN A 533       3.512 -42.290  11.078  1.00 22.14
ATOM   5174  CG  ASN A 533       2.986 -42.566  12.494  1.00 27.69
ATOM   5175  OD1 ASN A 533       1.955 -42.089  12.947  1.00 26.73
ATOM   5176  ND2 ASN A 533       3.695 -43.394  13.230  1.00 21.16
ATOM   5177  H   ASN A 533       1.772 -43.841   9.986  1.00 99.99
ATOM   5178 1HD2 ASN A 533       3.362 -43.550  14.159  1.00 99.99
ATOM   5179 2HD2 ASN A 533       4.530 -43.801  12.879  1.00 99.99
ATOM   5180  N   ARG A 534       3.173 -42.157   7.786  1.00 24.48
ATOM   5181  CA  ARG A 534       3.825 -41.745   6.525  1.00 25.46
ATOM   5182  C   ARG A 534       2.857 -41.515   5.359  1.00 24.93
ATOM   5183  O   ARG A 534       2.885 -40.450   4.745  1.00 36.43
ATOM   5184  CB  ARG A 534       4.877 -42.770   6.097  1.00 26.52
ATOM   5185  CG  ARG A 534       5.947 -42.946   7.170  1.00 28.43
ATOM   5186  CD  ARG A 534       6.844 -44.129   6.820  1.00 31.59
ATOM   5187  NE  ARG A 534       7.782 -44.331   7.934  1.00 39.95
ATOM   5188  CZ  ARG A 534       8.947 -43.700   8.104  1.00 40.83
ATOM   5189  NH1 ARG A 534       9.385 -42.811   7.220  1.00 34.71
ATOM   5190  NH2 ARG A 534       9.683 -43.940   9.180  1.00 40.23
ATOM   5191  H   ARG A 534       3.006 -43.142   7.874  1.00 99.99
ATOM   5192  HE  ARG A 534       7.486 -44.991   8.619  1.00 99.99
ATOM   5193 1HH1 ARG A 534      10.253 -42.338   7.348  1.00 99.99
ATOM   5194 2HH1 ARG A 534       8.823 -42.631   6.414  1.00 99.99
ATOM   5195 1HH2 ARG A 534      10.552 -43.462   9.298  1.00 99.99
ATOM   5196 2HH2 ARG A 534       9.384 -44.603   9.863  1.00 99.99
ATOM   5197  N   PHE A 535       1.952 -42.464   5.128  1.00 25.85
ATOM   5198  CA  PHE A 535       1.066 -42.398   3.952  1.00 27.73
ATOM   5199  C   PHE A 535      -0.205 -41.568   4.169  1.00 29.52
ATOM   5200  O   PHE A 535      -0.466 -40.628   3.418  1.00 32.74
ATOM   5201  CB  PHE A 535       0.721 -43.801   3.436  1.00 24.39
ATOM   5202  CG  PHE A 535      -0.222 -43.724   2.229  1.00 26.16
ATOM   5203  CD1 PHE A 535       0.249 -43.258   1.009  1.00 27.67
ATOM   5204  CD2 PHE A 535      -1.564 -44.045   2.384  1.00 26.36
ATOM   5205  CE1 PHE A 535      -0.625 -43.115  -0.064  1.00 29.19
ATOM   5206  CE2 PHE A 535      -2.436 -43.910   1.309  1.00 32.17
ATOM   5207  CZ  PHE A 535      -1.966 -43.446   0.086  1.00 31.02
ATOM   5208  H   PHE A 535       1.803 -43.231   5.754  1.00 99.99
ATOM   5209  HD1 PHE A 535       1.295 -42.964   0.913  1.00 99.99
ATOM   5210  HD2 PHE A 535      -1.932 -44.360   3.360  1.00 99.99
ATOM   5211  HE1 PHE A 535      -0.267 -42.697  -1.006  1.00 99.99
ATOM   5212  HE2 PHE A 535      -3.490 -44.160   1.427  1.00 99.99
ATOM   5213  HZ  PHE A 535      -2.655 -43.312  -0.750  1.00 99.99
ATOM   5214  N   LEU A 536      -0.964 -41.896   5.212  1.00 32.97
ATOM   5215  CA  LEU A 536      -2.299 -41.302   5.413  1.00 33.83
ATOM   5216  C   LEU A 536      -2.325 -39.759   5.492  1.00 34.18
ATOM   5217  O   LEU A 536      -3.224 -39.182   4.871  1.00 37.39
ATOM   5218  CB  LEU A 536      -3.021 -41.947   6.604  1.00 27.61
ATOM   5219  CG  LEU A 536      -4.529 -41.673   6.559  1.00 36.86
ATOM   5220  CD1 LEU A 536      -5.195 -42.396   5.383  1.00 37.05
ATOM   5221  CD2 LEU A 536      -5.179 -42.083   7.878  1.00 32.33
ATOM   5222  H   LEU A 536      -0.643 -42.496   5.953  1.00 99.99
ATOM   5223  N   PRO A 537      -1.325 -39.087   6.097  1.00 35.13
ATOM   5224  CA  PRO A 537      -1.210 -37.617   6.036  1.00 32.33
ATOM   5225  C   PRO A 537      -1.150 -37.093   4.594  1.00 39.65
ATOM   5226  O   PRO A 537      -1.946 -36.230   4.236  1.00 43.30
ATOM   5227  CB  PRO A 537       0.092 -37.282   6.762  1.00 31.23
ATOM   5228  CG  PRO A 537       0.203 -38.389   7.804  1.00 34.87
ATOM   5229  CD  PRO A 537      -0.349 -39.614   7.078  1.00 33.67
ATOM   5230  N   LYS A 538      -0.323 -37.720   3.751  1.00 43.30
ATOM   5231  CA  LYS A 538      -0.185 -37.348   2.326  1.00 38.29
ATOM   5232  C   LYS A 538      -1.524 -37.426   1.576  1.00 38.99
ATOM   5233  O   LYS A 538      -1.916 -36.470   0.911  1.00 49.85
ATOM   5234  CB  LYS A 538       0.819 -38.256   1.610  1.00 32.88
ATOM   5235  CG  LYS A 538       2.243 -38.090   2.141  1.00 37.25
ATOM   5236  CD  LYS A 538       3.213 -38.954   1.334  1.00 34.07
ATOM   5237  CE  LYS A 538       4.673 -38.644   1.676  1.00 40.29
ATOM   5238  NZ  LYS A 538       5.033 -39.049   3.043  1.00 49.96
ATOM   5239  H   LYS A 538       0.257 -38.487   4.031  1.00 99.99
ATOM   5240  HZ1 LYS A 538       5.985 -38.809   3.228  1.00 99.99
ATOM   5241  HZ2 LYS A 538       4.435 -38.593   3.704  1.00 99.99
ATOM   5242  HZ3 LYS A 538       4.909 -40.037   3.140  1.00 99.99
ATOM   5243  N   LEU A 539      -2.269 -38.500   1.845  1.00 37.42
ATOM   5244  CA  LEU A 539      -3.617 -38.701   1.283  1.00 44.09
ATOM   5245  C   LEU A 539      -4.557 -37.553   1.685  1.00 43.65
ATOM   5246  O   LEU A 539      -5.108 -36.879   0.814  1.00 49.22
ATOM   5247  CB  LEU A 539      -4.148 -40.071   1.729  1.00 38.01
ATOM   5248  CG  LEU A 539      -5.522 -40.416   1.140  1.00 44.98
ATOM   5249  CD1 LEU A 539      -5.614 -41.924   0.917  1.00 37.82
ATOM   5250  CD2 LEU A 539      -6.652 -40.001   2.086  1.00 41.41
ATOM   5251  H   LEU A 539      -1.929 -39.244   2.423  1.00 99.99
ATOM   5252  N   LEU A 540      -4.661 -37.303   2.992  1.00 53.11
ATOM   5253  CA  LEU A 540      -5.514 -36.226   3.532  1.00 51.08
ATOM   5254  C   LEU A 540      -5.184 -34.835   2.964  1.00 49.04
ATOM   5255  O   LEU A 540      -6.099 -34.080   2.646  1.00 60.01
ATOM   5256  CB  LEU A 540      -5.465 -36.184   5.066  1.00 42.63
ATOM   5257  CG  LEU A 540      -5.947 -37.460   5.777  1.00 45.41
ATOM   5258  CD1 LEU A 540      -5.916 -37.233   7.289  1.00 32.64
ATOM   5259  CD2 LEU A 540      -7.357 -37.887   5.355  1.00 42.75
ATOM   5260  H   LEU A 540      -4.202 -37.868   3.682  1.00 99.99
ATOM   5261  N   SER A 541      -3.901 -34.586   2.698  1.00 46.80
ATOM   5262  CA  SER A 541      -3.426 -33.321   2.095  1.00 48.24
ATOM   5263  C   SER A 541      -3.766 -33.162   0.603  1.00 58.15
ATOM   5264  O   SER A 541      -3.444 -32.145  -0.010  1.00 60.94
ATOM   5265  CB  SER A 541      -1.914 -33.179   2.277  1.00 47.04
ATOM   5266  OG  SER A 541      -1.582 -33.242   3.667  1.00 58.30
ATOM   5267  H   SER A 541      -3.164 -35.220   2.948  1.00 99.99
ATOM   5268  HG  SER A 541      -0.593 -33.150   3.767  1.00 99.99
ATOM   5269  N   ALA A 542      -4.357 -34.198   0.015  1.00 61.61
ATOM   5270  CA  ALA A 542      -4.792 -34.176  -1.392  1.00 61.36
ATOM   5271  C   ALA A 542      -6.299 -34.473  -1.526  1.00 62.64
ATOM   5272  O   ALA A 542      -7.077 -34.052  -0.640  1.00 61.06
ATOM   5273  CB  ALA A 542      -3.903 -35.151  -2.179  1.00 49.85
ATOM   5274  H   ALA A 542      -4.604 -35.029   0.522  1.00 99.99
ATOM   5275  OXT ALA A 542      -6.665 -35.097  -2.537  1.00 99.99
TER    5276      ALA A 542                                        
HETATM 5277  C1  E20 A 604     -18.530 -41.928  24.258  1.00 28.11
HETATM 5278  C2  E20 A 604     -18.970 -41.862  25.566  1.00 29.82
HETATM 5279  C3  E20 A 604     -18.125 -42.222  26.615  1.00 27.24
HETATM 5280  C4  E20 A 604     -16.817 -42.659  26.338  1.00 28.88
HETATM 5281  C5  E20 A 604     -16.370 -42.740  25.037  1.00 21.11
HETATM 5282  C6  E20 A 604     -17.234 -42.369  23.979  1.00 24.23
HETATM 5283  C7  E20 A 604     -14.962 -43.221  24.996  1.00 21.45
HETATM 5284  C8  E20 A 604     -14.502 -43.478  26.419  1.00 21.95
HETATM 5285  C9  E20 A 604     -15.710 -43.107  27.282  1.00 23.11
HETATM 5286  C10 E20 A 604     -13.970 -44.894  26.642  1.00 23.90
HETATM 5287  C11 E20 A 604     -12.925 -44.965  27.776  1.00 26.06
HETATM 5288  C12 E20 A 604     -13.505 -44.756  29.141  1.00 22.17
HETATM 5289  C13 E20 A 604     -12.529 -44.933  30.274  1.00 19.70
HETATM 5290  N14 E20 A 604     -11.729 -46.166  30.212  1.00 27.35
HETATM 5291  C15 E20 A 604     -11.189 -46.351  28.862  1.00 27.09
HETATM 5292  C16 E20 A 604     -12.257 -46.328  27.808  1.00 24.83
HETATM 5293  C17 E20 A 604     -10.962 -46.545  31.395  1.00 28.49
HETATM 5294  C18 E20 A 604      -9.698 -45.708  31.539  1.00 25.74
HETATM 5295  C19 E20 A 604      -9.740 -44.445  32.158  1.00 21.81
HETATM 5296  C20 E20 A 604      -8.576 -43.676  32.286  1.00 22.22
HETATM 5297  C21 E20 A 604      -7.363 -44.171  31.800  1.00 25.11
HETATM 5298  C22 E20 A 604      -7.317 -45.434  31.176  1.00 27.03
HETATM 5299  C23 E20 A 604      -8.475 -46.200  31.051  1.00 23.15
HETATM 5300  O24 E20 A 604     -14.278 -43.362  23.959  1.00 20.32
HETATM 5301  O25 E20 A 604     -19.387 -41.562  23.244  1.00 34.07
HETATM 5302  C26 E20 A 604     -18.995 -41.561  21.931  1.00 26.33
HETATM 5303  O27 E20 A 604     -20.264 -41.407  25.839  1.00 29.28
HETATM 5304  C28 E20 A 604     -20.658 -41.266  27.175  1.00 26.93
HETATM 5305  C1  EDO A 605      -9.528 -59.167   9.477  1.00 29.76
HETATM 5306  O1  EDO A 605      -8.422 -58.355   9.070  1.00 30.89
HETATM 5307  C2  EDO A 605     -10.475 -59.425   8.308  1.00 36.98
HETATM 5308  O2  EDO A 605      -9.815 -60.000   7.175  1.00 28.99
HETATM 5309  C1  EDO A 606       8.519 -47.308  11.178  1.00 31.85
HETATM 5310  O1  EDO A 606       9.561 -46.397  10.801  1.00 32.77
HETATM 5311  C2  EDO A 606       7.283 -47.074  10.309  1.00 31.64
HETATM 5312  O2  EDO A 606       6.832 -45.710  10.420  1.00 30.08
CONECT 5277 5278 5282 5301                   
CONECT 5278 5279 5303                        
CONECT 5279 5280                             
CONECT 5280 5281 5285                        
CONECT 5281 5282 5283                        
CONECT 5283 5284 5300                        
CONECT 5284 5285 5286                        
CONECT 5286 5287                             
CONECT 5287 5288 5292                        
CONECT 5288 5289                             
CONECT 5289 5290                             
CONECT 5290 5291 5293                        
CONECT 5291 5292                             
CONECT 5293 5294                             
CONECT 5294 5295 5299                        
CONECT 5295 5296                             
CONECT 5296 5297                             
CONECT 5297 5298                             
CONECT 5298 5299                             
CONECT 5301 5302                             
CONECT 5303 5304                             
CONECT 5305 5306 5307                        
CONECT 5307 5308                             
CONECT 5309 5310 5311                        
CONECT 5311 5312                             
SPDBVT        1.0000000000         0.0000000000         0.0000000000 
SPDBVT        0.0000000000         1.0000000000         0.0000000000 
SPDBVT        0.0000000000         0.0000000000         1.0000000000 
SPDBVT        0.0000000000         0.0000000000         0.0000000000 
SPDBVT        0.0000000000         0.0000000000         0.0000000000 
SPDBVV default;
SPDBVV      4.645030883978    1134.256363923542      20.000000000000
SPDBVV        1.0000000000         0.0000000000         0.0000000000 
SPDBVV        0.0000000000         1.0000000000         0.0000000000 
SPDBVV        0.0000000000         0.0000000000         1.0000000000 
SPDBVV       -1.0865000486       -38.0999984741        33.7400016785 
SPDBVV        0.0000000000         0.0000000000         0.0000000000 
SPDBVf 19 19 19 19 19 19 19 19 19 19 19 19 19 19 19 19 19 19 19 19
SPDBVf 19 19 19 19 19 19 19 19 19 19 19 19 19 19 19 19 19 19 19 19
SPDBVf 19 19 19 19 19 19 19 19 19 19 19 19 19 19 19 19 19 19 19 19
SPDBVf 19 19 19 19 19 19 19 19 19 19 19 19 19 19 19 19 19 19 19 19
SPDBVf 19 19 19 19 19 19 19 19 19 19 19 19 19 19 19 19 19 19 19 19
SPDBVf 19 19 19 19 19 19 19 19 19 19 19 19 19 19 19 19 19 19 19 19
SPDBVf 19 19 19 19 19 19 19 19 19 19 19 19 19 19 19 19 19 19 19 19
SPDBVf 19 19 19 19 19 19 19 19 19 19 19 19 19 19 19 19 19 19 19 19
SPDBVf 19 19 19 19 19 19 19 19 19 19 19 19 19 19 19 19 19 19 19 19
SPDBVf 19 19 19 19 19 19 19 19 19 19 19 19 19 19 19 19 19 19 19 19
SPDBVf 19 19 19 19 19 19 19 19 19 19 19 19 19 19 19 19 19 19 19 19
SPDBVf 19 19 19 19 19 19 19 19 19 19 19 19 19 19 19 19 19 19 19 19
SPDBVf 19 19 19 19 19 19 19 19 19 19 19 19 19 19 19  1 19 19 19 19
SPDBVf 19 19 19 19 19 19 19 19 19 19 19 19 19 19 19 19 19 19 19 19
SPDBVf 19 19 19 19 19 19 19 19 19 19 19 19 19 19 19 19 19 19 19 19
SPDBVf 19 19 19 19 19 19 19 19 19 19 19 19 19 19 19 19 19 19 19 19
SPDBVf 19 19 19 19 19 19 19 19 19 19 19 19 19 19 19 19 19 19 19 19
SPDBVf 19 19 19 19 19 19 19 19 19 19 19 19 19 19 19 19 19 19 19 19
SPDBVf 19 19 19 19 19 19 19 19 19 19 19 19 19 19 19 19 19 19 19 19
SPDBVf 19 19 19 19 19 19 19 19 19 19 19 19 19 19 19 19 19 19 19 19
SPDBVf 19 19 19 19 19 19 19 19 19 19 19 19 19 19 19 19 19 19 19 19
SPDBVf 19 19 19 19 19 19 19 19 19 19 19 19 19 19 19 19 19 19 19 19
SPDBVf 19 19 19 19 19 19 19 19 19 19 19 19 19 19 19 19 19 19 19 19
SPDBVf 19 19 19 19 19 19 19 19 19 19 19 19 19 19 19 19 19 19 19 19
SPDBVf 19 19 19 19 19 19  1 19 19 19 19 19 19 19 19 19 19 19 19 19
SPDBVf 19 19 19 19 19 19 19 19 19 19 19 19 19 19 19 19 19 19 19 19
SPDBVf 19 19 19 19 19 19 19 19 19 19 19 19  1 19 19 19
SPDBVo 5277d E20
SPDBVo 5305d EDO
SPDBVo 5309d EDO
SPDBVl 1.00 1.00 1.00 1.00 1.00 1.00 1.00 1.00 1.00 1.00 1.00 1.00 
SPDBVl 1.00 1.00 1.00 1.00 1.00 1.00 1.00 1.00 1.00 1.00 1.00 1.00 
SPDBVl 1.00 1.00 1.00 1.00 1.00 1.00 1.00 1.00 1.00 1.00 1.00 1.00 
SPDBVl 1.00 1.00 1.00 1.00 1.00 1.00 1.00 1.00 1.00 1.00 1.00 1.00 
SPDBVl 1.00 1.00 1.00 1.00 1.00 1.00 1.00 1.00 1.00 1.00 1.00 1.00 
SPDBVl 1.00 1.00 1.00 1.00 1.00 1.00 1.00 1.00 1.00 1.00 1.00 1.00 
SPDBVl 1.00 1.00 1.00 1.00 1.00 1.00 1.00 1.00 1.00 1.00 1.00 1.00 
SPDBVl 1.00 1.00 1.00 1.00 1.00 1.00 1.00 1.00 1.00 1.00 1.00 1.00 
SPDBVl 1.00 1.00 1.00 1.00 1.00 1.00 1.00 1.00 1.00 1.00 1.00 1.00 
SPDBVl 1.00 1.00 1.00 1.00 1.00 1.00 1.00 1.00 1.00 1.00 1.00 1.00 
SPDBVl 1.00 1.00 1.00 1.00 1.00 1.00 1.00 1.00 1.00 1.00 1.00 1.00 
SPDBVl 1.00 1.00 1.00 1.00 1.00 1.00 1.00 1.00 1.00 1.00 1.00 1.00 
SPDBVl 1.00 1.00 1.00 1.00 1.00 1.00 1.00 1.00 1.00 1.00 1.00 1.00 
SPDBVl 1.00 1.00 1.00 1.00 1.00 1.00 1.00 1.00 1.00 1.00 1.00 1.00 
SPDBVl 1.00 1.00 1.00 1.00 1.00 1.00 1.00 1.00 1.00 1.00 1.00 1.00 
SPDBVl 1.00 1.00 1.00 1.00 1.00 1.00 1.00 1.00 1.00 1.00 1.00 1.00 
SPDBVl 1.00 1.00 1.00 1.00 1.00 1.00 1.00 1.00 1.00 1.00 1.00 1.00 
SPDBVl 1.00 1.00 1.00 1.00 1.00 1.00 1.00 1.00 1.00 1.00 1.00 1.00 
SPDBVl 1.00 1.00 1.00 1.00 1.00 1.00 1.00 1.00 1.00 1.00 1.00 1.00 
SPDBVl 1.00 1.00 1.00 1.00 1.00 1.00 1.00 1.00 1.00 1.00 1.00 1.00 
SPDBVl 1.00 1.00 1.00 1.00 1.00 1.00 1.00 1.00 1.00 1.00 1.00 1.00 
SPDBVl 1.00 1.00 1.00 1.00 1.00 1.00 1.00 1.00 1.00 1.00 1.00 1.00 
SPDBVl 1.00 1.00 1.00 1.00 1.00 1.00 1.00 1.00 1.00 1.00 1.00 1.00 
SPDBVl 1.00 1.00 1.00 1.00 1.00 1.00 1.00 1.00 1.00 1.00 1.00 1.00 
SPDBVl 1.00 1.00 1.00 1.00 1.00 1.00 1.00 1.00 1.00 1.00 1.00 1.00 
SPDBVl 1.00 1.00 1.00 1.00 1.00 1.00 1.00 1.00 1.00 1.00 1.00 1.00 
SPDBVl 1.00 1.00 1.00 1.00 1.00 1.00 1.00 1.00 1.00 1.00 1.00 1.00 
SPDBVl 1.00 1.00 1.00 1.00 1.00 1.00 1.00 1.00 1.00 1.00 1.00 1.00 
SPDBVl 1.00 1.00 1.00 1.00 1.00 1.00 1.00 1.00 1.00 1.00 1.00 1.00 
SPDBVl 1.00 1.00 1.00 1.00 1.00 1.00 1.00 1.00 1.00 1.00 1.00 1.00 
SPDBVl 1.00 1.00 1.00 1.00 1.00 1.00 1.00 1.00 1.00 1.00 1.00 1.00 
SPDBVl 1.00 1.00 1.00 1.00 1.00 1.00 1.00 1.00 1.00 1.00 1.00 1.00 
SPDBVl 1.00 1.00 1.00 1.00 1.00 1.00 1.00 1.00 1.00 1.00 1.00 1.00 
SPDBVl 1.00 1.00 1.00 1.00 1.00 1.00 1.00 1.00 1.00 1.00 1.00 1.00 
SPDBVl 1.00 1.00 1.00 1.00 1.00 1.00 1.00 1.00 1.00 1.00 1.00 1.00 
SPDBVl 1.00 1.00 1.00 1.00 1.00 1.00 1.00 1.00 1.00 1.00 1.00 1.00 
SPDBVl 1.00 1.00 1.00 1.00 1.00 1.00 1.00 1.00 1.00 1.00 1.00 1.00 
SPDBVl 1.00 1.00 1.00 1.00 1.00 1.00 1.00 1.00 1.00 1.00 1.00 1.00 
SPDBVl 1.00 1.00 1.00 1.00 1.00 1.00 1.00 1.00 1.00 1.00 1.00 1.00 
SPDBVl 1.00 1.00 1.00 1.00 1.00 1.00 1.00 1.00 1.00 1.00 1.00 1.00 
SPDBVl 1.00 1.00 1.00 1.00 1.00 1.00 1.00 1.00 1.00 1.00 1.00 1.00 
SPDBVl 1.00 1.00 1.00 1.00 1.00 1.00 1.00 1.00 1.00 1.00 1.00 1.00 
SPDBVl 1.00 1.00 1.00 1.00 1.00 1.00 1.00 1.00 1.00 1.00 1.00 1.00 
SPDBVl 1.00 1.00 1.00 1.00 1.00 1.00 1.00 1.00 1.00 1.00 1.00 1.00 
SPDBVl 1.00 1.00 1.00 1.00 1.00 1.00 1.00 1.00 1.00 1.00 1.00 1.00 
SPDBVl 1.00 1.00 1.00 1.00 1.00 1.00 1.00 1.00 1.00 1.00 1.00 1.00 
SPDBVl 1.00 1.00 1.00 1.00 1.00 1.00 1.00 1.00 1.00 1.00 1.00 1.00 
SPDBVl 1.00 1.00 1.00 1.00 1.00 1.00 1.00 1.00 1.00 1.00 1.00 1.00 
SPDBVl 1.00 1.00 1.00 1.00 1.00 1.00 1.00 1.00 1.00 1.00 1.00 1.00 
SPDBVl 1.00 1.00 1.00 1.00 1.00 1.00 1.00 1.00 1.00 1.00 1.00 1.00 
SPDBVl 1.00 1.00 1.00 1.00 1.00 1.00 1.00 1.00 1.00 1.00 1.00 1.00 
SPDBVl 1.00 1.00 1.00 1.00 1.00 1.00 1.00 1.00 1.00 1.00 1.00 1.00 
SPDBVl 1.00 1.00 1.00 1.00 1.00 1.00 1.00 1.00 1.00 1.00 1.00 1.00 
SPDBVl 1.00 1.00 1.00 1.00 1.00 1.00 1.00 1.00 1.00 1.00 1.00 1.00 
SPDBVl 1.00 1.00 1.00 1.00 1.00 1.00 1.00 1.00 1.00 1.00 1.00 1.00 
SPDBVl 1.00 1.00 1.00 1.00 1.00 1.00 1.00 1.00 1.00 1.00 1.00 1.00 
SPDBVl 1.00 1.00 1.00 1.00 1.00 1.00 1.00 1.00 1.00 1.00 1.00 1.00 
SPDBVl 1.00 1.00 1.00 1.00 1.00 1.00 1.00 1.00 1.00 1.00 1.00 1.00 
SPDBVl 1.00 1.00 1.00 1.00 1.00 1.00 1.00 1.00 1.00 1.00 1.00 1.00 
SPDBVl 1.00 1.00 1.00 1.00 1.00 1.00 1.00 1.00 1.00 1.00 1.00 1.00 
SPDBVl 1.00 1.00 1.00 1.00 1.00 1.00 1.00 1.00 1.00 1.00 1.00 1.00 
SPDBVl 1.00 1.00 1.00 1.00 1.00 1.00 1.00 1.00 1.00 1.00 1.00 1.00 
SPDBVl 1.00 1.00 1.00 1.00 1.00 1.00 1.00 1.00 1.00 1.00 1.00 1.00 
SPDBVl 1.00 1.00 1.00 1.00 1.00 1.00 1.00 1.00 1.00 1.00 1.00 1.00 
SPDBVl 1.00 1.00 1.00 1.00 1.00 1.00 1.00 1.00 1.00 1.00 1.00 1.00 
SPDBVl 1.00 1.00 1.00 1.00 1.00 1.00 1.00 1.00 1.00 1.00 1.00 1.00 
SPDBVl 1.00 1.00 1.00 1.00 1.00 1.00 1.00 1.00 1.00 1.00 1.00 1.00 
SPDBVl 1.00 1.00 1.00 1.00 1.00 1.00 1.00 1.00 1.00 1.00 1.00 1.00 
SPDBVl 1.00 1.00 1.00 1.00 1.00 1.00 1.00 1.00 1.00 1.00 1.00 1.00 
SPDBVl 1.00 1.00 1.00 1.00 1.00 1.00 1.00 1.00 1.00 1.00 1.00 1.00 
SPDBVl 1.00 1.00 1.00 1.00 1.00 1.00 1.00 1.00 1.00 1.00 1.00 1.00 
SPDBVl 1.00 1.00 1.00 1.00 1.00 1.00 1.00 1.00 1.00 1.00 1.00 1.00 
SPDBVl 1.00 1.00 1.00 1.00 1.00 1.00 1.00 1.00 1.00 1.00 1.00 1.00 
SPDBVl 1.00 1.00 1.00 1.00 1.00 1.00 1.00 1.00 1.00 1.00 1.00 1.00 
SPDBVl 1.00 1.00 1.00 1.00 1.00 1.00 1.00 1.00 1.00 1.00 1.00 1.00 
SPDBVl 1.00 1.00 1.00 1.00 1.00 1.00 1.00 1.00 1.00 1.00 1.00 1.00 
SPDBVl 1.00 1.00 1.00 1.00 1.00 1.00 1.00 1.00 1.00 1.00 1.00 1.00 
SPDBVl 1.00 1.00 1.00 1.00 1.00 1.00 1.00 1.00 1.00 1.00 1.00 1.00 
SPDBVl 1.00 1.00 1.00 1.00 1.00 1.00 1.00 1.00 1.00 1.00 1.00 1.00 
SPDBVl 1.00 1.00 1.00 1.00 1.00 1.00 1.00 1.00 1.00 1.00 1.00 1.00 
SPDBVl 1.00 1.00 1.00 1.00 1.00 1.00 1.00 1.00 1.00 1.00 1.00 1.00 
SPDBVl 1.00 1.00 1.00 1.00 1.00 1.00 1.00 1.00 1.00 1.00 1.00 1.00 
SPDBVl 1.00 1.00 1.00 1.00 1.00 1.00 1.00 1.00 1.00 1.00 1.00 1.00 
SPDBVl 1.00 1.00 1.00 1.00 1.00 1.00 1.00 1.00 1.00 1.00 1.00 1.00 
SPDBVl 1.00 1.00 1.00 1.00 1.00 1.00 1.00 1.00 1.00 1.00 1.00 1.00 
SPDBVl 1.00 1.00 1.00 1.00 1.00 1.00 1.00 1.00 1.00 1.00 1.00 1.00 
SPDBVl 1.00 1.00 1.00 1.00 1.00 1.00 1.00 1.00 1.00 1.00 1.00 1.00 
SPDBVl 1.00 1.00 1.00 1.00 1.00 1.00 1.00 1.00 1.00 1.00 1.00 1.00 
SPDBVl 1.00 1.00 1.00 1.00 1.00 1.00 1.00 1.00 1.00 1.00 1.00 1.00 
SPDBVl 1.00 1.00 1.00 1.00 1.00 1.00 1.00 1.00 1.00 1.00 1.00 1.00 
SPDBVl 1.00 1.00 1.00 1.00 1.00 1.00 1.00 1.00 1.00 1.00 1.00 1.00 
SPDBVl 1.00 1.00 1.00 1.00 1.00 1.00 1.00 1.00 1.00 1.00 1.00 1.00 
SPDBVl 1.00 1.00 1.00 1.00 1.00 1.00 1.00 1.00 1.00 1.00 1.00 1.00 
SPDBVl 1.00 1.00 1.00 1.00 1.00 1.00 1.00 1.00 1.00 1.00 1.00 1.00 
SPDBVl 1.00 1.00 1.00 1.00 1.00 1.00 1.00 1.00 1.00 1.00 1.00 1.00 
SPDBVl 1.00 1.00 1.00 1.00 1.00 1.00 1.00 1.00 1.00 1.00 1.00 1.00 
SPDBVl 1.00 1.00 1.00 1.00 1.00 1.00 1.00 1.00 1.00 1.00 1.00 1.00 
SPDBVl 1.00 1.00 1.00 1.00 1.00 1.00 1.00 1.00 1.00 1.00 1.00 1.00 
SPDBVl 1.00 1.00 1.00 1.00 1.00 1.00 1.00 1.00 1.00 1.00 1.00 1.00 
SPDBVl 1.00 1.00 1.00 1.00 1.00 1.00 1.00 1.00 1.00 1.00 1.00 1.00 
SPDBVl 1.00 1.00 1.00 1.00 1.00 1.00 1.00 1.00 1.00 1.00 1.00 1.00 
SPDBVl 1.00 1.00 1.00 1.00 1.00 1.00 1.00 1.00 1.00 1.00 1.00 1.00 
SPDBVl 1.00 1.00 1.00 1.00 1.00 1.00 1.00 1.00 1.00 1.00 1.00 1.00 
SPDBVl 1.00 1.00 1.00 1.00 1.00 1.00 1.00 1.00 1.00 1.00 1.00 1.00 
SPDBVl 1.00 1.00 1.00 1.00 1.00 1.00 1.00 1.00 1.00 1.00 1.00 1.00 
SPDBVl 1.00 1.00 1.00 1.00 1.00 1.00 1.00 1.00 1.00 1.00 1.00 1.00 
SPDBVl 1.00 1.00 1.00 1.00 1.00 1.00 1.00 1.00 1.00 1.00 1.00 1.00 
SPDBVl 1.00 1.00 1.00 1.00 1.00 1.00 1.00 1.00 1.00 1.00 1.00 1.00 
SPDBVl 1.00 1.00 1.00 1.00 1.00 1.00 1.00 1.00 1.00 1.00 1.00 1.00 
SPDBVl 1.00 1.00 1.00 1.00 1.00 1.00 1.00 1.00 1.00 1.00 1.00 1.00 
SPDBVl 1.00 1.00 1.00 1.00 1.00 1.00 1.00 1.00 1.00 1.00 1.00 1.00 
SPDBVl 1.00 1.00 1.00 1.00 1.00 1.00 1.00 1.00 1.00 1.00 1.00 1.00 
SPDBVl 1.00 1.00 1.00 1.00 1.00 1.00 1.00 1.00 1.00 1.00 1.00 1.00 
SPDBVl 1.00 1.00 1.00 1.00 1.00 1.00 1.00 1.00 1.00 1.00 1.00 1.00 
SPDBVl 1.00 1.00 1.00 1.00 1.00 1.00 1.00 1.00 1.00 1.00 1.00 1.00 
SPDBVl 1.00 1.00 1.00 1.00 1.00 1.00 1.00 1.00 1.00 1.00 1.00 1.00 
SPDBVl 1.00 1.00 1.00 1.00 1.00 1.00 1.00 1.00 1.00 1.00 1.00 1.00 
SPDBVl 1.00 1.00 1.00 1.00 1.00 1.00 1.00 1.00 1.00 1.00 1.00 1.00 
SPDBVl 1.00 1.00 1.00 1.00 1.00 1.00 1.00 1.00 1.00 1.00 1.00 1.00 
SPDBVl 1.00 1.00 1.00 1.00 1.00 1.00 1.00 1.00 1.00 1.00 1.00 1.00 
SPDBVl 1.00 1.00 1.00 1.00 1.00 1.00 1.00 1.00 1.00 1.00 1.00 1.00 
SPDBVl 1.00 1.00 1.00 1.00 1.00 1.00 1.00 1.00 1.00 1.00 1.00 1.00 
SPDBVl 1.00 1.00 1.00 1.00 1.00 1.00 1.00 1.00 1.00 1.00 1.00 1.00 
SPDBVl 1.00 1.00 1.00 1.00 1.00 1.00 1.00 1.00 1.00 1.00 1.00 1.00 
SPDBVl 1.00 1.00 1.00 1.00 1.00 1.00 1.00 1.00 1.00 1.00 1.00 1.00 
SPDBVl 1.00 1.00 1.00 1.00 1.00 1.00 1.00 1.00 1.00 1.00 1.00 1.00 
SPDBVl 1.00 1.00 1.00 1.00 1.00 1.00 1.00 1.00 1.00 1.00 1.00 1.00 
SPDBVl 1.00 1.00 1.00 1.00 1.00 1.00 1.00 1.00 1.00 1.00 1.00 1.00 
SPDBVl 1.00 1.00 1.00 1.00 1.00 1.00 1.00 1.00 1.00 1.00 1.00 1.00 
SPDBVl 1.00 1.00 1.00 1.00 1.00 1.00 1.00 1.00 1.00 1.00 1.00 1.00 
SPDBVl 1.00 1.00 1.00 1.00 1.00 1.00 1.00 1.00 1.00 1.00 1.00 1.00 
SPDBVl 1.00 1.00 1.00 1.00 1.00 1.00 1.00 1.00 1.00 1.00 1.00 1.00 
SPDBVl 1.00 1.00 1.00 1.00 1.00 1.00 1.00 1.00 1.00 1.00 1.00 1.00 
SPDBVl 1.00 1.00 1.00 1.00 1.00 1.00 1.00 1.00 1.00 1.00 1.00 1.00 
SPDBVb 0.00 0.00 0.20
SPDBVg    64    64    64    64    64    64    64    64    64    64
SPDBVg    64    64    64    64    64    64    64    64    64    64
SPDBVg    64    64    64    64    64    64    64    64    64    64
SPDBVg    64    64    64    64    64    64    64    64    64    64
SPDBVg    64    64    64    64    64    64    64    64    64    64
SPDBVg    64    64    64    64    64    64    64    64    64    64
SPDBVg    64    64    64    64    64    64    64    64    64    64
SPDBVg    64    64    64    64    64    64    64    64    64    64
SPDBVg    64    64    64    64    64    64    64    64    64    64
SPDBVg    64    64    64    64    64    64    64    64    64    64
SPDBVg    64    64    64    64    64    64    64    64    64    64
SPDBVg    64    64    64    64    64    64    64    64    64    64
SPDBVg    64    64    64    64    64    64    64    64    64    64
SPDBVg    64    64    64    64    64    64    64    64    64    64
SPDBVg    64    64    64    64    64    64    64    64    64    64
SPDBVg    64    64    64    64    64    64    64    64    64    64
SPDBVg    64    64    64    64    64    64    64    64    64    64
SPDBVg    64    64    64    64    64    64    64    64    64    64
SPDBVg    64    64    64    64    64    64    64    64    64    64
SPDBVg    64    64    64    64    64    64    64    64    64    64
SPDBVg    64    64    64    64    64    64    64    64    64    64
SPDBVg    64    64    64    64    64    64    64    64    64    64
SPDBVg    64    64    64    64    64    64    64    64    64    64
SPDBVg    64    64    64    64    64    64    64    64    64    64
SPDBVg    64    64    64    64    64    64    64    64    64    64
SPDBVg    64    64    64    64    64    64    64    64    64    64
SPDBVg    64    64    64    64    64    64    64    64    64    64
SPDBVg    64    64    64    64    64    64    64    64    64    64
SPDBVg    64    64    64    64    64    64    64    64    64    64
SPDBVg    64    64    64    64    64    64    64    64    64    64
SPDBVg    64    64    64    64    64    64    64    64    64    64
SPDBVg    64    64    64    64    64    64    64    64    64    64
SPDBVg    64    64    64    64    64    64    64    64    64    64
SPDBVg    64    64    64    64    64    64    64    64    64    64
SPDBVg    64    64    64    64    64    64    64    64    64    64
SPDBVg    64    64    64    64    64    64    64    64    64    64
SPDBVg    64    64    64    64    64    64    64    64    64    64
SPDBVg    64    64    64    64    64    64    64    64    64    64
SPDBVg    64    64    64    64    64    64    64    64    64    64
SPDBVg    64    64    64    64    64    64    64    64    64    64
SPDBVg    64    64    64    64    64    64    64    64    64    64
SPDBVg    64    64    64    64    64    64    64    64    64    64
SPDBVg    64    64    64    64    64    64    64    64    64    64
SPDBVg    64    64    64    64    64    64    64    64    64    64
SPDBVg    64    64    64    64    64    64    64    64    64    64
SPDBVg    64    64    64    64    64    64    64    64    64    64
SPDBVg    64    64    64    64    64    64    64    64    64    64
SPDBVg    64    64    64    64    64    64    64    64    64    64
SPDBVg    64    64    64    64    64    64    64    64    64    64
SPDBVg    64    64    64    64    64    64    64    64    64    64
SPDBVg    64    64    64    64    64    64    64    64    64    64
SPDBVg    64    64    64    64    64    64    64    64    64    64
SPDBVg    64    64    64    64    64    64    64    64    64    64
SPDBVg    64    64    64    64    64    64
SPDBVi        1 1 1 0 1 0 1 1 0 1 0 1 1 0  0
SPDBVp        0
END
