# Supplementary material for: An evaluation of Roluperidone as a promising repurposing candidate for Alzheimer’s Disease: A Computational Investigation
Source: PLoS One. 2025 Dec 17;20(12):e0338211. doi: 10.1371/journal.pone.0338211 (PMC12711050; doi:10.1371/journal.pone.0338211)
Supplement: S6 File — (ZIP) [file pone.0338211.s006.zip › S5.Binding Affinity/19.Roluperidone-12/hAChE/Prepared.pdb]

REMARK   Accelrys Discovery Studio PDB file
REMARK   Created:  2024-02-28T14:02:00Z
SSBOND   1 CYS A   69    CYS A   96                                     
SSBOND   2 CYS A  257    CYS A  272                                     
SSBOND   3 CYS A  409    CYS A  529                                     
CRYST1  105.147  105.147  322.977  90.00  90.00 120.00 P3121      
ATOM      1  N   GLU A   4       2.514 -35.401  69.696  1.00 63.34           N1+
ATOM      2  CA  GLU A   4       2.230 -35.193  68.280  1.00 69.93           C  
ATOM      3  C   GLU A   4       3.436 -35.566  67.408  1.00 69.11           C  
ATOM      4  O   GLU A   4       4.572 -35.606  67.889  1.00 68.26           O  
ATOM      5  CB  GLU A   4       1.808 -33.745  68.027  1.00 75.30           C  
ATOM      6  CG  GLU A   4       1.007 -33.544  66.749  1.00 72.83           C  
ATOM      7  CD  GLU A   4       0.729 -32.081  66.462  1.00 85.00           C  
ATOM      8  OE1 GLU A   4       1.240 -31.222  67.218  1.00 82.36           O  
ATOM      9  OE2 GLU A   4       0.004 -31.791  65.480  1.00 82.44           O  
ATOM     10  N   ASP A   5       3.181 -35.833  66.128  1.00 52.26           N  
ATOM     11  CA  ASP A   5       4.201 -36.371  65.228  1.00 52.44           C  
ATOM     12  C   ASP A   5       4.816 -35.290  64.335  1.00 54.45           C  
ATOM     13  O   ASP A   5       4.158 -34.780  63.425  1.00 49.84           O  
ATOM     14  CB  ASP A   5       3.594 -37.477  64.366  1.00 39.43           C  
ATOM     15  CG  ASP A   5       4.644 -38.385  63.750  1.00 48.34           C  
ATOM     16  OD1 ASP A   5       4.289 -39.534  63.394  1.00 48.09           O  
ATOM     17  OD2 ASP A   5       5.819 -37.960  63.629  1.00 39.55           O  
ATOM     18  N   ALA A   6       6.083 -34.963  64.591  1.00 49.41           N  
ATOM     19  CA  ALA A   6       6.767 -33.874  63.893  1.00 47.25           C  
ATOM     20  C   ALA A   6       6.999 -34.189  62.421  1.00 50.52           C  
ATOM     21  O   ALA A   6       7.210 -33.285  61.609  1.00 49.69           O  
ATOM     22  CB  ALA A   6       8.095 -33.552  64.569  1.00 39.15           C  
ATOM     23  N   GLU A   7       6.976 -35.472  62.081  1.00 44.06           N  
ATOM     24  CA  GLU A   7       7.172 -35.882  60.701  1.00 44.76           C  
ATOM     25  C   GLU A   7       6.010 -35.441  59.803  1.00 43.05           C  
ATOM     26  O   GLU A   7       6.171 -35.278  58.594  1.00 37.71           O  
ATOM     27  CB  GLU A   7       7.350 -37.396  60.629  1.00 47.62           C  
ATOM     28  CG  GLU A   7       8.570 -37.904  61.377  1.00 46.10           C  
ATOM     29  CD  GLU A   7       9.875 -37.419  60.768  1.00 51.67           C  
ATOM     30  OE1 GLU A   7       9.880 -37.016  59.580  1.00 46.41           O  
ATOM     31  OE2 GLU A   7      10.901 -37.451  61.480  1.00 47.54           O  
ATOM     32  N   LEU A   8       4.848 -35.237  60.411  1.00 37.36           N  
ATOM     33  CA  LEU A   8       3.632 -34.935  59.678  1.00 37.81           C  
ATOM     34  C   LEU A   8       3.298 -33.450  59.708  1.00 37.82           C  
ATOM     35  O   LEU A   8       2.201 -33.047  59.321  1.00 34.33           O  
ATOM     36  CB  LEU A   8       2.471 -35.737  60.268  1.00 37.14           C  
ATOM     37  CG  LEU A   8       2.729 -37.240  60.358  1.00 40.81           C  
ATOM     38  CD1 LEU A   8       1.502 -37.949  60.910  1.00 36.15           C  
ATOM     39  CD2 LEU A   8       3.125 -37.797  58.983  1.00 31.05           C  
ATOM     40  N   LEU A   9       4.237 -32.644  60.192  1.00 37.67           N  
ATOM     41  CA  LEU A   9       4.085 -31.195  60.163  1.00 33.55           C  
ATOM     42  C   LEU A   9       5.075 -30.632  59.166  1.00 34.56           C  
ATOM     43  O   LEU A   9       6.267 -30.920  59.239  1.00 36.14           O  
ATOM     44  CB  LEU A   9       4.334 -30.587  61.543  1.00 38.69           C  
ATOM     45  CG  LEU A   9       3.406 -31.057  62.662  1.00 44.18           C  
ATOM     46  CD1 LEU A   9       3.760 -30.381  63.980  1.00 36.23           C  
ATOM     47  CD2 LEU A   9       1.948 -30.806  62.293  1.00 39.51           C  
ATOM     48  N   VAL A  10       4.569 -29.852  58.215  1.00 32.80           N  
ATOM     49  CA  VAL A  10       5.402 -29.249  57.181  1.00 28.75           C  
ATOM     50  C   VAL A  10       4.956 -27.810  56.965  1.00 28.14           C  
ATOM     51  O   VAL A  10       3.764 -27.495  57.022  1.00 25.42           O  
ATOM     52  CB  VAL A  10       5.265 -29.985  55.813  1.00 33.53           C  
ATOM     53  CG1 VAL A  10       6.195 -29.378  54.770  1.00 33.30           C  
ATOM     54  CG2 VAL A  10       5.555 -31.447  55.956  1.00 37.85           C  
ATOM     55  N   THR A  11       5.913 -26.936  56.701  1.00 32.95           N  
ATOM     56  CA  THR A  11       5.588 -25.570  56.351  1.00 33.65           C  
ATOM     57  C   THR A  11       5.986 -25.337  54.909  1.00 29.68           C  
ATOM     58  O   THR A  11       7.135 -25.543  54.530  1.00 32.40           O  
ATOM     59  CB  THR A  11       6.300 -24.564  57.280  1.00 34.32           C  
ATOM     60  OG1 THR A  11       5.942 -24.844  58.642  1.00 35.79           O  
ATOM     61  CG2 THR A  11       5.894 -23.136  56.933  1.00 27.62           C  
ATOM     62  N   VAL A  12       5.016 -24.941  54.098  1.00 26.59           N  
ATOM     63  CA  VAL A  12       5.291 -24.567  52.720  1.00 33.50           C  
ATOM     64  C   VAL A  12       5.092 -23.064  52.633  1.00 30.59           C  
ATOM     65  O   VAL A  12       4.693 -22.436  53.611  1.00 37.88           O  
ATOM     66  CB  VAL A  12       4.378 -25.323  51.718  1.00 29.54           C  
ATOM     67  CG1 VAL A  12       4.746 -26.792  51.688  1.00 28.07           C  
ATOM     68  CG2 VAL A  12       2.895 -25.152  52.078  1.00 22.96           C  
ATOM     69  N   ARG A  13       5.365 -22.487  51.476  1.00 29.75           N  
ATOM     70  CA  ARG A  13       5.316 -21.039  51.322  1.00 31.99           C  
ATOM     71  C   ARG A  13       3.998 -20.406  51.748  1.00 30.74           C  
ATOM     72  O   ARG A  13       3.981 -19.295  52.263  1.00 39.48           O  
ATOM     73  CB  ARG A  13       5.663 -20.643  49.883  1.00 27.11           C  
ATOM     74  CG  ARG A  13       7.114 -20.909  49.557  1.00 34.49           C  
ATOM     75  CD  ARG A  13       7.582 -20.190  48.308  1.00 46.28           C  
ATOM     76  NE  ARG A  13       8.927 -20.623  47.931  1.00 55.78           N  
ATOM     77  CZ  ARG A  13       9.582 -20.193  46.857  1.00 55.33           C  
ATOM     78  NH1 ARG A  13       9.017 -19.309  46.046  1.00 55.82           N  
ATOM     79  NH2 ARG A  13      10.802 -20.650  46.593  1.00 51.58           N  
ATOM     80  N   GLY A  14       2.896 -21.112  51.541  1.00 33.97           N  
ATOM     81  CA  GLY A  14       1.589 -20.553  51.824  1.00 28.80           C  
ATOM     82  C   GLY A  14       1.136 -20.752  53.255  1.00 31.36           C  
ATOM     83  O   GLY A  14       0.104 -20.219  53.662  1.00 35.36           O  
ATOM     84  N   GLY A  15       1.900 -21.517  54.028  1.00 34.77           N  
ATOM     85  CA  GLY A  15       1.525 -21.792  55.403  1.00 32.18           C  
ATOM     86  C   GLY A  15       1.807 -23.214  55.846  1.00 29.53           C  
ATOM     87  O   GLY A  15       2.558 -23.944  55.201  1.00 35.95           O  
ATOM     88  N   ARG A  16       1.193 -23.602  56.957  1.00 34.28           N  
ATOM     89  CA  ARG A  16       1.494 -24.870  57.609  1.00 36.24           C  
ATOM     90  C   ARG A  16       0.532 -25.995  57.210  1.00 34.39           C  
ATOM     91  O   ARG A  16      -0.656 -25.754  56.976  1.00 31.78           O  
ATOM     92  CB  ARG A  16       1.481 -24.682  59.131  1.00 37.88           C  
ATOM     93  CG  ARG A  16       2.704 -23.935  59.691  1.00 44.59           C  
ATOM     94  CD  ARG A  16       2.591 -23.720  61.209  1.00 36.64           C  
ATOM     95  NE  ARG A  16       1.441 -22.888  61.552  1.00 46.69           N  
ATOM     96  CZ  ARG A  16       0.685 -23.055  62.635  1.00 52.46           C  
ATOM     97  NH1 ARG A  16       0.949 -24.035  63.489  1.00 49.27           N  
ATOM     98  NH2 ARG A  16      -0.344 -22.243  62.862  1.00 47.23           N  
ATOM     99  N   LEU A  17       1.058 -27.222  57.162  1.00 28.61           N  
ATOM    100  CA  LEU A  17       0.282 -28.410  56.796  1.00 32.47           C  
ATOM    101  C   LEU A  17       0.421 -29.511  57.836  1.00 29.60           C  
ATOM    102  O   LEU A  17       1.482 -29.678  58.442  1.00 28.51           O  
ATOM    103  CB  LEU A  17       0.777 -28.993  55.462  1.00 29.75           C  
ATOM    104  CG  LEU A  17       0.773 -28.112  54.223  1.00 27.85           C  
ATOM    105  CD1 LEU A  17       1.429 -28.843  53.050  1.00 26.86           C  
ATOM    106  CD2 LEU A  17      -0.655 -27.726  53.894  1.00 31.11           C  
ATOM    107  N   ARG A  18      -0.645 -30.287  58.000  1.00 29.63           N  
ATOM    108  CA  ARG A  18      -0.599 -31.514  58.787  1.00 35.47           C  
ATOM    109  C   ARG A  18      -0.925 -32.725  57.902  1.00 39.58           C  
ATOM    110  O   ARG A  18      -1.995 -32.798  57.288  1.00 30.43           O  
ATOM    111  CB  ARG A  18      -1.578 -31.445  59.961  1.00 33.61           C  
ATOM    112  CG  ARG A  18      -1.723 -32.753  60.736  1.00 43.66           C  
ATOM    113  CD  ARG A  18      -2.697 -32.581  61.903  1.00 58.88           C  
ATOM    114  NE  ARG A  18      -3.704 -31.551  61.620  1.00 65.15           N  
ATOM    115  CZ  ARG A  18      -4.953 -31.796  61.222  1.00 61.20           C  
ATOM    116  NH1 ARG A  18      -5.380 -33.048  61.071  1.00 56.33           N  
ATOM    117  NH2 ARG A  18      -5.785 -30.788  60.987  1.00 52.28           N  
ATOM    118  N   GLY A  19       0.001 -33.676  57.848  1.00 32.94           N  
ATOM    119  CA  GLY A  19      -0.203 -34.875  57.065  1.00 34.62           C  
ATOM    120  C   GLY A  19      -0.705 -36.052  57.870  1.00 37.12           C  
ATOM    121  O   GLY A  19      -1.248 -35.898  58.965  1.00 39.77           O  
ATOM    122  N   ILE A  20      -0.520 -37.242  57.312  1.00 33.27           N  
ATOM    123  CA  ILE A  20      -0.988 -38.460  57.942  1.00 27.99           C  
ATOM    124  C   ILE A  20      -0.004 -39.577  57.646  1.00 31.46           C  
ATOM    125  O   ILE A  20       0.595 -39.617  56.572  1.00 33.31           O  
ATOM    126  CB  ILE A  20      -2.413 -38.832  57.476  1.00 33.65           C  
ATOM    127  CG1 ILE A  20      -2.956 -40.016  58.282  1.00 33.66           C  
ATOM    128  CG2 ILE A  20      -2.453 -39.123  55.957  1.00 30.57           C  
ATOM    129  CD1 ILE A  20      -4.390 -40.384  57.929  1.00 29.74           C  
ATOM    130  N   ARG A  21       0.186 -40.461  58.621  1.00 34.29           N  
ATOM    131  CA  ARG A  21       1.048 -41.624  58.462  1.00 34.59           C  
ATOM    132  C   ARG A  21       0.220 -42.748  57.857  1.00 34.51           C  
ATOM    133  O   ARG A  21      -0.907 -42.999  58.289  1.00 29.00           O  
ATOM    134  CB  ARG A  21       1.621 -42.053  59.820  1.00 32.91           C  
ATOM    135  CG  ARG A  21       2.887 -42.897  59.731  1.00 35.53           C  
ATOM    136  CD  ARG A  21       3.487 -43.168  61.131  1.00 45.17           C  
ATOM    137  NE  ARG A  21       2.480 -43.667  62.065  1.00 42.00           N  
ATOM    138  CZ  ARG A  21       2.027 -42.983  63.111  1.00 49.68           C  
ATOM    139  NH1 ARG A  21       2.510 -41.771  63.388  1.00 41.69           N  
ATOM    140  NH2 ARG A  21       1.094 -43.516  63.887  1.00 51.93           N  
ATOM    141  N   LEU A  22       0.763 -43.407  56.839  1.00 30.03           N  
ATOM    142  CA  LEU A  22       0.057 -44.505  56.199  1.00 29.84           C  
ATOM    143  C   LEU A  22       0.880 -45.773  56.319  1.00 32.54           C  
ATOM    144  O   LEU A  22       2.106 -45.708  56.371  1.00 32.66           O  
ATOM    145  CB  LEU A  22      -0.186 -44.199  54.717  1.00 34.51           C  
ATOM    146  CG  LEU A  22      -1.079 -42.996  54.426  1.00 41.05           C  
ATOM    147  CD1 LEU A  22      -1.294 -42.827  52.928  1.00 32.75           C  
ATOM    148  CD2 LEU A  22      -2.402 -43.136  55.160  1.00 34.25           C  
ATOM    149  N   LYS A  23       0.206 -46.922  56.339  1.00 33.18           N  
ATOM    150  CA  LYS A  23       0.886 -48.212  56.369  1.00 29.77           C  
ATOM    151  C   LYS A  23       1.040 -48.798  54.968  1.00 28.39           C  
ATOM    152  O   LYS A  23       0.213 -48.556  54.091  1.00 31.50           O  
ATOM    153  CB  LYS A  23       0.095 -49.209  57.219  1.00 32.71           C  
ATOM    154  CG  LYS A  23      -0.265 -48.730  58.611  1.00 32.52           C  
ATOM    155  CD  LYS A  23      -1.009 -49.822  59.377  1.00 32.93           C  
ATOM    156  CE  LYS A  23      -2.388 -50.093  58.783  1.00 42.37           C  
ATOM    157  NZ  LYS A  23      -3.017 -51.331  59.345  1.00 45.50           N1+
ATOM    158  N   THR A  24       2.115 -49.557  54.772  1.00 26.18           N  
ATOM    159  CA  THR A  24       2.275 -50.447  53.626  1.00 33.85           C  
ATOM    160  C   THR A  24       2.872 -51.734  54.181  1.00 35.23           C  
ATOM    161  O   THR A  24       3.370 -51.749  55.305  1.00 29.03           O  
ATOM    162  CB  THR A  24       3.274 -49.902  52.572  1.00 26.38           C  
ATOM    163  OG1 THR A  24       4.615 -50.193  52.993  1.00 27.27           O  
ATOM    164  CG2 THR A  24       3.098 -48.409  52.361  1.00 30.78           C  
ATOM    165  N   PRO A  25       2.846 -52.817  53.391  1.00 36.40           N  
ATOM    166  CA  PRO A  25       3.500 -54.059  53.813  1.00 31.77           C  
ATOM    167  C   PRO A  25       5.007 -53.919  54.023  1.00 33.56           C  
ATOM    168  O   PRO A  25       5.613 -54.793  54.642  1.00 44.91           O  
ATOM    169  CB  PRO A  25       3.238 -55.000  52.641  1.00 34.71           C  
ATOM    170  CG  PRO A  25       1.988 -54.492  52.033  1.00 38.21           C  
ATOM    171  CD  PRO A  25       2.044 -53.005  52.170  1.00 35.26           C  
ATOM    172  N   GLY A  26       5.603 -52.844  53.520  1.00 29.29           N  
ATOM    173  CA  GLY A  26       7.031 -52.637  53.669  1.00 24.77           C  
ATOM    174  C   GLY A  26       7.382 -51.623  54.743  1.00 30.64           C  
ATOM    175  O   GLY A  26       8.557 -51.299  54.944  1.00 31.70           O  
ATOM    176  N   GLY A  27       6.366 -51.118  55.439  1.00 28.81           N  
ATOM    177  CA  GLY A  27       6.578 -50.081  56.431  1.00 28.06           C  
ATOM    178  C   GLY A  27       5.834 -48.787  56.125  1.00 35.77           C  
ATOM    179  O   GLY A  27       5.211 -48.647  55.065  1.00 34.74           O  
ATOM    180  N   PRO A  28       5.894 -47.822  57.057  1.00 28.77           N  
ATOM    181  CA  PRO A  28       5.105 -46.598  56.925  1.00 29.10           C  
ATOM    182  C   PRO A  28       5.602 -45.621  55.859  1.00 26.94           C  
ATOM    183  O   PRO A  28       6.704 -45.704  55.313  1.00 27.73           O  
ATOM    184  CB  PRO A  28       5.231 -45.957  58.312  1.00 28.73           C  
ATOM    185  CG  PRO A  28       6.532 -46.420  58.801  1.00 28.40           C  
ATOM    186  CD  PRO A  28       6.694 -47.824  58.291  1.00 24.19           C  
ATOM    187  N   VAL A  29       4.754 -44.645  55.601  1.00 24.78           N  
ATOM    188  CA  VAL A  29       5.013 -43.664  54.584  1.00 25.61           C  
ATOM    189  C   VAL A  29       4.299 -42.404  55.056  1.00 29.05           C  
ATOM    190  O   VAL A  29       3.324 -42.498  55.820  1.00 29.22           O  
ATOM    191  CB  VAL A  29       4.472 -44.203  53.235  1.00 31.92           C  
ATOM    192  CG1 VAL A  29       3.634 -43.171  52.505  1.00 24.51           C  
ATOM    193  CG2 VAL A  29       5.614 -44.772  52.385  1.00 27.21           C  
ATOM    194  N   SER A  30       4.801 -41.232  54.657  1.00 27.29           N  
ATOM    195  CA  SER A  30       4.151 -39.965  55.003  1.00 28.01           C  
ATOM    196  C   SER A  30       3.345 -39.451  53.819  1.00 28.27           C  
ATOM    197  O   SER A  30       3.831 -39.428  52.688  1.00 29.39           O  
ATOM    198  CB  SER A  30       5.178 -38.903  55.405  1.00 32.65           C  
ATOM    199  OG  SER A  30       6.116 -39.397  56.347  1.00 37.71           O  
ATOM    200  N   ALA A  31       2.117 -39.029  54.092  1.00 27.82           N  
ATOM    201  CA  ALA A  31       1.220 -38.556  53.060  1.00 30.49           C  
ATOM    202  C   ALA A  31       0.639 -37.202  53.432  1.00 33.65           C  
ATOM    203  O   ALA A  31       0.223 -36.975  54.569  1.00 29.88           O  
ATOM    204  CB  ALA A  31       0.103 -39.559  52.819  1.00 26.08           C  
ATOM    205  N   PHE A  32       0.625 -36.309  52.452  1.00 27.48           N  
ATOM    206  CA  PHE A  32       0.027 -34.997  52.594  1.00 25.43           C  
ATOM    207  C   PHE A  32      -0.941 -34.851  51.428  1.00 28.56           C  
ATOM    208  O   PHE A  32      -0.537 -34.703  50.258  1.00 27.10           O  
ATOM    209  CB  PHE A  32       1.118 -33.924  52.596  1.00 23.49           C  
ATOM    210  CG  PHE A  32       2.130 -34.111  53.696  1.00 28.30           C  
ATOM    211  CD1 PHE A  32       3.219 -34.953  53.523  1.00 28.07           C  
ATOM    212  CD2 PHE A  32       1.980 -33.464  54.914  1.00 29.85           C  
ATOM    213  CE1 PHE A  32       4.146 -35.140  54.545  1.00 35.26           C  
ATOM    214  CE2 PHE A  32       2.902 -33.650  55.938  1.00 33.86           C  
ATOM    215  CZ  PHE A  32       3.984 -34.495  55.751  1.00 27.54           C  
ATOM    216  N   LEU A  33      -2.222 -34.947  51.755  1.00 24.65           N  
ATOM    217  CA  LEU A  33      -3.268 -35.064  50.759  1.00 25.47           C  
ATOM    218  C   LEU A  33      -4.169 -33.858  50.829  1.00 27.68           C  
ATOM    219  O   LEU A  33      -4.550 -33.437  51.916  1.00 27.95           O  
ATOM    220  CB  LEU A  33      -4.094 -36.326  51.023  1.00 24.75           C  
ATOM    221  CG  LEU A  33      -3.287 -37.615  51.213  1.00 26.93           C  
ATOM    222  CD1 LEU A  33      -4.200 -38.801  51.538  1.00 23.65           C  
ATOM    223  CD2 LEU A  33      -2.443 -37.909  49.971  1.00 27.62           C  
ATOM    224  N   GLY A  34      -4.525 -33.308  49.671  1.00 21.27           N  
ATOM    225  CA  GLY A  34      -5.476 -32.211  49.633  1.00 21.36           C  
ATOM    226  C   GLY A  34      -4.857 -30.864  49.967  1.00 24.57           C  
ATOM    227  O   GLY A  34      -5.498 -30.014  50.576  1.00 30.16           O  
ATOM    228  N   ILE A  35      -3.604 -30.674  49.564  1.00 25.33           N  
ATOM    229  CA  ILE A  35      -2.928 -29.388  49.684  1.00 25.24           C  
ATOM    230  C   ILE A  35      -3.395 -28.440  48.587  1.00 27.40           C  
ATOM    231  O   ILE A  35      -3.229 -28.731  47.402  1.00 26.75           O  
ATOM    232  CB  ILE A  35      -1.429 -29.553  49.473  1.00 24.33           C  
ATOM    233  CG1 ILE A  35      -0.859 -30.637  50.398  1.00 22.51           C  
ATOM    234  CG2 ILE A  35      -0.736 -28.214  49.637  1.00 26.56           C  
ATOM    235  CD1 ILE A  35       0.598 -31.003  50.093  1.00 18.98           C  
ATOM    236  N   PRO A  36      -3.974 -27.297  48.968  1.00 27.84           N  
ATOM    237  CA  PRO A  36      -4.423 -26.329  47.952  1.00 21.12           C  
ATOM    238  C   PRO A  36      -3.253 -25.679  47.206  1.00 27.67           C  
ATOM    239  O   PRO A  36      -2.332 -25.163  47.842  1.00 28.79           O  
ATOM    240  CB  PRO A  36      -5.186 -25.286  48.772  1.00 25.38           C  
ATOM    241  CG  PRO A  36      -4.573 -25.376  50.163  1.00 30.08           C  
ATOM    242  CD  PRO A  36      -4.194 -26.827  50.349  1.00 27.02           C  
ATOM    243  N   PHE A  37      -3.275 -25.707  45.875  1.00 22.83           N  
ATOM    244  CA  PHE A  37      -2.206 -25.062  45.118  1.00 26.61           C  
ATOM    245  C   PHE A  37      -2.674 -23.881  44.262  1.00 26.03           C  
ATOM    246  O   PHE A  37      -1.858 -23.139  43.722  1.00 29.33           O  
ATOM    247  CB  PHE A  37      -1.386 -26.079  44.301  1.00 29.84           C  
ATOM    248  CG  PHE A  37      -2.120 -26.684  43.129  1.00 21.80           C  
ATOM    249  CD1 PHE A  37      -2.121 -26.050  41.889  1.00 24.95           C  
ATOM    250  CD2 PHE A  37      -2.760 -27.915  43.253  1.00 21.93           C  
ATOM    251  CE1 PHE A  37      -2.782 -26.620  40.788  1.00 26.08           C  
ATOM    252  CE2 PHE A  37      -3.424 -28.500  42.160  1.00 21.82           C  
ATOM    253  CZ  PHE A  37      -3.437 -27.847  40.928  1.00 22.95           C  
ATOM    254  N   ALA A  38      -3.986 -23.703  44.155  1.00 22.72           N  
ATOM    255  CA  ALA A  38      -4.544 -22.561  43.453  1.00 22.93           C  
ATOM    256  C   ALA A  38      -5.753 -22.049  44.204  1.00 27.43           C  
ATOM    257  O   ALA A  38      -6.320 -22.756  45.037  1.00 21.52           O  
ATOM    258  CB  ALA A  38      -4.940 -22.941  42.019  1.00 21.83           C  
ATOM    259  N   GLU A  39      -6.149 -20.815  43.907  1.00 30.23           N  
ATOM    260  CA  GLU A  39      -7.433 -20.309  44.372  1.00 28.42           C  
ATOM    261  C   GLU A  39      -8.532 -21.126  43.688  1.00 33.53           C  
ATOM    262  O   GLU A  39      -8.376 -21.537  42.533  1.00 25.87           O  
ATOM    263  CB  GLU A  39      -7.569 -18.816  44.041  1.00 26.70           C  
ATOM    264  CG  GLU A  39      -6.706 -17.908  44.917  1.00 31.16           C  
ATOM    265  CD  GLU A  39      -7.094 -17.992  46.392  1.00 39.36           C  
ATOM    266  OE1 GLU A  39      -8.283 -17.771  46.707  1.00 44.15           O  
ATOM    267  OE2 GLU A  39      -6.221 -18.304  47.232  1.00 36.49           O  
ATOM    268  N   PRO A  40      -9.634 -21.394  44.402  1.00 30.29           N  
ATOM    269  CA  PRO A  40     -10.712 -22.158  43.759  1.00 25.69           C  
ATOM    270  C   PRO A  40     -11.230 -21.464  42.497  1.00 28.41           C  
ATOM    271  O   PRO A  40     -11.714 -20.340  42.567  1.00 34.41           O  
ATOM    272  CB  PRO A  40     -11.786 -22.216  44.844  1.00 28.73           C  
ATOM    273  CG  PRO A  40     -10.988 -22.179  46.147  1.00 22.70           C  
ATOM    274  CD  PRO A  40      -9.849 -21.225  45.850  1.00 27.33           C  
ATOM    275  N   PRO A  41     -11.106 -22.128  41.341  1.00 29.22           N  
ATOM    276  CA  PRO A  41     -11.497 -21.518  40.065  1.00 29.57           C  
ATOM    277  C   PRO A  41     -13.022 -21.519  39.879  1.00 36.71           C  
ATOM    278  O   PRO A  41     -13.547 -22.216  39.007  1.00 30.33           O  
ATOM    279  CB  PRO A  41     -10.812 -22.413  39.034  1.00 24.51           C  
ATOM    280  CG  PRO A  41     -10.733 -23.753  39.692  1.00 27.29           C  
ATOM    281  CD  PRO A  41     -10.609 -23.507  41.176  1.00 25.77           C  
ATOM    282  N   MET A  42     -13.710 -20.722  40.695  1.00 32.51           N  
ATOM    283  CA  MET A  42     -15.171 -20.715  40.756  1.00 36.67           C  
ATOM    284  C   MET A  42     -15.781 -19.361  40.374  1.00 38.40           C  
ATOM    285  O   MET A  42     -15.095 -18.332  40.358  1.00 34.05           O  
ATOM    286  CB  MET A  42     -15.630 -21.098  42.166  1.00 39.73           C  
ATOM    287  CG  MET A  42     -15.072 -22.427  42.641  1.00 36.68           C  
ATOM    288  SD  MET A  42     -16.137 -23.231  43.839  1.00 57.16           S  
ATOM    289  CE  MET A  42     -16.049 -22.070  45.209  1.00 49.99           C  
ATOM    290  N   GLY A  43     -17.080 -19.371  40.080  1.00 30.37           N  
ATOM    291  CA  GLY A  43     -17.784 -18.161  39.699  1.00 33.05           C  
ATOM    292  C   GLY A  43     -17.139 -17.463  38.516  1.00 34.49           C  
ATOM    293  O   GLY A  43     -17.038 -18.032  37.425  1.00 30.76           O  
ATOM    294  N   PRO A  44     -16.685 -16.223  38.728  1.00 35.11           N  
ATOM    295  CA  PRO A  44     -16.048 -15.464  37.643  1.00 31.66           C  
ATOM    296  C   PRO A  44     -14.722 -16.085  37.197  1.00 35.68           C  
ATOM    297  O   PRO A  44     -14.259 -15.773  36.103  1.00 33.51           O  
ATOM    298  CB  PRO A  44     -15.832 -14.078  38.256  1.00 31.49           C  
ATOM    299  CG  PRO A  44     -15.797 -14.326  39.755  1.00 35.04           C  
ATOM    300  CD  PRO A  44     -16.721 -15.481  40.004  1.00 31.47           C  
ATOM    301  N   ARG A  45     -14.139 -16.961  38.017  1.00 36.60           N  
ATOM    302  CA  ARG A  45     -12.887 -17.638  37.666  1.00 34.54           C  
ATOM    303  C   ARG A  45     -13.052 -18.905  36.811  1.00 32.23           C  
ATOM    304  O   ARG A  45     -12.057 -19.465  36.349  1.00 30.53           O  
ATOM    305  CB  ARG A  45     -12.069 -17.990  38.915  1.00 32.99           C  
ATOM    306  CG  ARG A  45     -11.555 -16.810  39.738  1.00 43.08           C  
ATOM    307  CD  ARG A  45     -10.804 -15.756  38.916  1.00 53.00           C  
ATOM    308  NE  ARG A  45      -9.636 -16.262  38.188  1.00 59.27           N  
ATOM    309  CZ  ARG A  45      -8.753 -15.481  37.561  1.00 65.17           C  
ATOM    310  NH1 ARG A  45      -8.898 -14.159  37.589  1.00 56.69           N  
ATOM    311  NH2 ARG A  45      -7.719 -16.013  36.910  1.00 53.00           N  
ATOM    312  N   ARG A  46     -14.282 -19.375  36.620  1.00 29.33           N  
ATOM    313  CA  ARG A  46     -14.516 -20.510  35.725  1.00 27.71           C  
ATOM    314  C   ARG A  46     -13.998 -20.198  34.315  1.00 27.01           C  
ATOM    315  O   ARG A  46     -14.216 -19.101  33.805  1.00 31.91           O  
ATOM    316  CB  ARG A  46     -16.003 -20.878  35.676  1.00 28.48           C  
ATOM    317  CG  ARG A  46     -16.322 -22.024  34.719  1.00 27.46           C  
ATOM    318  CD  ARG A  46     -17.818 -22.264  34.580  1.00 26.70           C  
ATOM    319  NE  ARG A  46     -18.384 -23.018  35.700  1.00 29.15           N  
ATOM    320  CZ  ARG A  46     -19.688 -23.224  35.866  1.00 31.56           C  
ATOM    321  NH1 ARG A  46     -20.541 -22.730  34.979  1.00 30.91           N  
ATOM    322  NH2 ARG A  46     -20.144 -23.919  36.907  1.00 23.30           N  
ATOM    323  N   PHE A  47     -13.301 -21.165  33.716  1.00 28.25           N  
ATOM    324  CA  PHE A  47     -12.699 -21.055  32.371  1.00 31.69           C  
ATOM    325  C   PHE A  47     -11.408 -20.228  32.329  1.00 29.70           C  
ATOM    326  O   PHE A  47     -10.770 -20.118  31.273  1.00 27.89           O  
ATOM    327  CB  PHE A  47     -13.672 -20.502  31.310  1.00 27.02           C  
ATOM    328  CG  PHE A  47     -14.994 -21.212  31.238  1.00 27.00           C  
ATOM    329  CD1 PHE A  47     -15.059 -22.575  31.007  1.00 24.51           C  
ATOM    330  CD2 PHE A  47     -16.182 -20.494  31.349  1.00 28.87           C  
ATOM    331  CE1 PHE A  47     -16.285 -23.220  30.916  1.00 27.39           C  
ATOM    332  CE2 PHE A  47     -17.413 -21.126  31.256  1.00 21.67           C  
ATOM    333  CZ  PHE A  47     -17.471 -22.490  31.044  1.00 24.31           C  
ATOM    334  N   LEU A  48     -11.031 -19.638  33.460  1.00 26.60           N  
ATOM    335  CA  LEU A  48      -9.857 -18.770  33.501  1.00 30.25           C  
ATOM    336  C   LEU A  48      -8.620 -19.518  33.986  1.00 31.08           C  
ATOM    337  O   LEU A  48      -8.743 -20.533  34.676  1.00 25.38           O  
ATOM    338  CB  LEU A  48     -10.112 -17.555  34.398  1.00 34.18           C  
ATOM    339  CG  LEU A  48     -11.130 -16.505  33.940  1.00 35.89           C  
ATOM    340  CD1 LEU A  48     -10.997 -15.238  34.787  1.00 34.69           C  
ATOM    341  CD2 LEU A  48     -10.979 -16.192  32.467  1.00 34.23           C  
ATOM    342  N   PRO A  49      -7.422 -19.023  33.617  1.00 29.00           N  
ATOM    343  CA  PRO A  49      -6.164 -19.563  34.148  1.00 25.22           C  
ATOM    344  C   PRO A  49      -6.186 -19.599  35.666  1.00 28.57           C  
ATOM    345  O   PRO A  49      -6.831 -18.763  36.295  1.00 31.57           O  
ATOM    346  CB  PRO A  49      -5.129 -18.537  33.691  1.00 23.67           C  
ATOM    347  CG  PRO A  49      -5.695 -17.999  32.410  1.00 31.86           C  
ATOM    348  CD  PRO A  49      -7.189 -17.964  32.616  1.00 26.41           C  
ATOM    349  N   PRO A  50      -5.478 -20.558  36.258  1.00 26.46           N  
ATOM    350  CA  PRO A  50      -5.453 -20.667  37.718  1.00 25.74           C  
ATOM    351  C   PRO A  50      -4.658 -19.521  38.356  1.00 31.16           C  
ATOM    352  O   PRO A  50      -3.694 -19.047  37.763  1.00 29.04           O  
ATOM    353  CB  PRO A  50      -4.732 -21.998  37.944  1.00 25.39           C  
ATOM    354  CG  PRO A  50      -3.815 -22.131  36.737  1.00 22.68           C  
ATOM    355  CD  PRO A  50      -4.629 -21.570  35.598  1.00 23.59           C  
ATOM    356  N   GLU A  51      -5.072 -19.078  39.540  1.00 29.94           N  
ATOM    357  CA  GLU A  51      -4.303 -18.115  40.322  1.00 33.02           C  
ATOM    358  C   GLU A  51      -3.632 -18.858  41.468  1.00 30.96           C  
ATOM    359  O   GLU A  51      -4.231 -19.758  42.063  1.00 30.72           O  
ATOM    360  CB  GLU A  51      -5.209 -17.032  40.920  1.00 32.89           C  
ATOM    361  CG  GLU A  51      -6.167 -16.358  39.946  1.00 50.33           C  
ATOM    362  CD  GLU A  51      -7.187 -15.475  40.663  1.00 65.18           C  
ATOM    363  OE1 GLU A  51      -8.256 -15.991  41.078  1.00 61.78           O  
ATOM    364  OE2 GLU A  51      -6.913 -14.263  40.820  1.00 71.56           O  
ATOM    365  N   PRO A  52      -2.389 -18.484  41.788  1.00 29.16           N  
ATOM    366  CA  PRO A  52      -1.691 -19.089  42.930  1.00 27.90           C  
ATOM    367  C   PRO A  52      -2.517 -19.002  44.213  1.00 30.01           C  
ATOM    368  O   PRO A  52      -3.206 -18.006  44.445  1.00 28.32           O  
ATOM    369  CB  PRO A  52      -0.423 -18.244  43.038  1.00 27.69           C  
ATOM    370  CG  PRO A  52      -0.161 -17.803  41.614  1.00 22.16           C  
ATOM    371  CD  PRO A  52      -1.526 -17.556  41.031  1.00 24.99           C  
ATOM    372  N   LYS A  53      -2.487 -20.060  45.013  1.00 27.89           N  
ATOM    373  CA  LYS A  53      -3.222 -20.070  46.273  1.00 30.42           C  
ATOM    374  C   LYS A  53      -2.661 -19.001  47.213  1.00 32.66           C  
ATOM    375  O   LYS A  53      -1.449 -18.917  47.409  1.00 30.34           O  
ATOM    376  CB  LYS A  53      -3.133 -21.453  46.930  1.00 26.75           C  
ATOM    377  CG  LYS A  53      -3.696 -21.525  48.348  1.00 30.16           C  
ATOM    378  CD  LYS A  53      -5.206 -21.372  48.350  1.00 31.12           C  
ATOM    379  CE  LYS A  53      -5.789 -21.655  49.719  1.00 26.92           C  
ATOM    380  NZ  LYS A  53      -7.259 -21.391  49.739  1.00 28.34           N1+
ATOM    381  N  AGLN A  54      -3.548 -18.196  47.787  0.43 31.53           N  
ATOM    382  N  BGLN A  54      -3.536 -18.175  47.775  0.57 31.52           N  
ATOM    383  CA AGLN A  54      -3.155 -17.179  48.758  0.43 35.29           C  
ATOM    384  CA BGLN A  54      -3.095 -17.163  48.731  0.57 35.32           C  
ATOM    385  C  AGLN A  54      -2.765 -17.837  50.083  0.43 34.30           C  
ATOM    386  C  BGLN A  54      -2.770 -17.809  50.075  0.57 34.34           C  
ATOM    387  O  AGLN A  54      -3.389 -18.817  50.494  0.43 33.25           O  
ATOM    388  O  BGLN A  54      -3.445 -18.750  50.495  0.57 33.27           O  
ATOM    389  CB AGLN A  54      -4.297 -16.172  48.966  0.43 34.67           C  
ATOM    390  CB BGLN A  54      -4.145 -16.054  48.896  0.57 34.72           C  
ATOM    391  CG AGLN A  54      -4.604 -15.322  47.731  0.43 35.67           C  
ATOM    392  CG BGLN A  54      -4.171 -15.042  47.748  0.57 35.33           C  
ATOM    393  CD AGLN A  54      -6.033 -14.794  47.700  0.43 38.48           C  
ATOM    394  CD BGLN A  54      -2.859 -14.290  47.598  0.57 36.68           C  
ATOM    395  OE1AGLN A  54      -6.537 -14.406  46.643  0.43 38.77           O  
ATOM    396  OE1BGLN A  54      -2.448 -13.545  48.492  0.57 40.73           O  
ATOM    397  NE2AGLN A  54      -6.691 -14.780  48.855  0.43 33.35           N  
ATOM    398  NE2BGLN A  54      -2.193 -14.487  46.467  0.57 34.01           N  
ATOM    399  N   PRO A  55      -1.721 -17.312  50.747  1.00 33.15           N  
ATOM    400  CA  PRO A  55      -1.291 -17.843  52.052  1.00 34.19           C  
ATOM    401  C   PRO A  55      -2.418 -17.894  53.084  1.00 33.93           C  
ATOM    402  O   PRO A  55      -3.324 -17.061  53.061  1.00 31.90           O  
ATOM    403  CB  PRO A  55      -0.197 -16.866  52.492  1.00 30.69           C  
ATOM    404  CG  PRO A  55       0.360 -16.351  51.208  1.00 36.57           C  
ATOM    405  CD  PRO A  55      -0.825 -16.248  50.264  1.00 30.62           C  
ATOM    406  N   TRP A  56      -2.361 -18.897  53.956  1.00 30.06           N  
ATOM    407  CA  TRP A  56      -3.368 -19.114  54.985  1.00 31.65           C  
ATOM    408  C   TRP A  56      -2.706 -19.075  56.366  1.00 37.29           C  
ATOM    409  O   TRP A  56      -1.498 -19.319  56.505  1.00 29.83           O  
ATOM    410  CB  TRP A  56      -4.045 -20.478  54.787  1.00 29.54           C  
ATOM    411  CG  TRP A  56      -3.063 -21.622  54.828  1.00 30.99           C  
ATOM    412  CD1 TRP A  56      -2.635 -22.296  55.935  1.00 31.93           C  
ATOM    413  CD2 TRP A  56      -2.369 -22.200  53.715  1.00 31.44           C  
ATOM    414  NE1 TRP A  56      -1.722 -23.257  55.582  1.00 33.07           N  
ATOM    415  CE2 TRP A  56      -1.542 -23.221  54.224  1.00 30.32           C  
ATOM    416  CE3 TRP A  56      -2.371 -21.956  52.336  1.00 31.14           C  
ATOM    417  CZ2 TRP A  56      -0.727 -24.004  53.403  1.00 26.50           C  
ATOM    418  CZ3 TRP A  56      -1.562 -22.735  51.521  1.00 28.31           C  
ATOM    419  CH2 TRP A  56      -0.748 -23.744  52.060  1.00 28.66           C  
ATOM    420  N   SER A  57      -3.495 -18.762  57.384  1.00 33.45           N  
ATOM    421  CA  SER A  57      -3.008 -18.826  58.754  1.00 39.57           C  
ATOM    422  C   SER A  57      -3.492 -20.140  59.348  1.00 41.61           C  
ATOM    423  O   SER A  57      -4.399 -20.772  58.805  1.00 41.55           O  
ATOM    424  CB  SER A  57      -3.533 -17.646  59.564  1.00 41.88           C  
ATOM    425  OG  SER A  57      -4.948 -17.668  59.611  1.00 45.04           O  
ATOM    426  N   GLY A  58      -2.888 -20.560  60.453  1.00 40.86           N  
ATOM    427  CA  GLY A  58      -3.241 -21.838  61.043  1.00 37.53           C  
ATOM    428  C   GLY A  58      -2.747 -23.020  60.219  1.00 44.22           C  
ATOM    429  O   GLY A  58      -1.904 -22.871  59.331  1.00 41.44           O  
ATOM    430  N   VAL A  59      -3.283 -24.201  60.507  1.00 39.11           N  
ATOM    431  CA  VAL A  59      -2.763 -25.434  59.933  1.00 41.07           C  
ATOM    432  C   VAL A  59      -3.782 -26.101  59.022  1.00 40.03           C  
ATOM    433  O   VAL A  59      -4.849 -26.518  59.480  1.00 35.57           O  
ATOM    434  CB  VAL A  59      -2.387 -26.444  61.038  1.00 40.95           C  
ATOM    435  CG1 VAL A  59      -1.654 -27.644  60.440  1.00 36.13           C  
ATOM    436  CG2 VAL A  59      -1.544 -25.775  62.120  1.00 32.77           C  
ATOM    437  N   VAL A  60      -3.450 -26.208  57.736  1.00 35.85           N  
ATOM    438  CA  VAL A  60      -4.287 -26.952  56.792  1.00 32.06           C  
ATOM    439  C   VAL A  60      -4.243 -28.457  57.071  1.00 34.95           C  
ATOM    440  O   VAL A  60      -3.170 -29.067  57.178  1.00 32.51           O  
ATOM    441  CB  VAL A  60      -3.909 -26.664  55.316  1.00 31.60           C  
ATOM    442  CG1 VAL A  60      -4.473 -27.728  54.390  1.00 29.25           C  
ATOM    443  CG2 VAL A  60      -4.410 -25.292  54.898  1.00 31.86           C  
ATOM    444  N   ASP A  61      -5.428 -29.037  57.211  1.00 33.02           N  
ATOM    445  CA  ASP A  61      -5.593 -30.470  57.374  1.00 38.98           C  
ATOM    446  C   ASP A  61      -5.325 -31.192  56.052  1.00 41.18           C  
ATOM    447  O   ASP A  61      -6.156 -31.171  55.146  1.00 42.08           O  
ATOM    448  CB  ASP A  61      -7.020 -30.757  57.837  1.00 38.86           C  
ATOM    449  CG  ASP A  61      -7.355 -32.230  57.821  1.00 47.45           C  
ATOM    450  OD1 ASP A  61      -6.435 -33.057  57.981  1.00 52.46           O  
ATOM    451  OD2 ASP A  61      -8.546 -32.563  57.655  1.00 57.14           O  
ATOM    452  N   ALA A  62      -4.167 -31.829  55.940  1.00 33.88           N  
ATOM    453  CA  ALA A  62      -3.833 -32.544  54.718  1.00 33.27           C  
ATOM    454  C   ALA A  62      -3.819 -34.053  54.945  1.00 29.34           C  
ATOM    455  O   ALA A  62      -2.835 -34.719  54.636  1.00 26.52           O  
ATOM    456  CB  ALA A  62      -2.478 -32.074  54.169  1.00 28.50           C  
ATOM    457  N   THR A  63      -4.911 -34.589  55.480  1.00 29.97           N  
ATOM    458  CA  THR A  63      -4.940 -35.992  55.881  1.00 34.87           C  
ATOM    459  C   THR A  63      -5.886 -36.800  55.006  1.00 34.98           C  
ATOM    460  O   THR A  63      -6.021 -38.014  55.177  1.00 34.94           O  
ATOM    461  CB  THR A  63      -5.381 -36.158  57.362  1.00 35.26           C  
ATOM    462  OG1 THR A  63      -6.697 -35.620  57.530  1.00 32.20           O  
ATOM    463  CG2 THR A  63      -4.432 -35.438  58.289  1.00 30.47           C  
ATOM    464  N   THR A  64      -6.539 -36.127  54.067  1.00 32.28           N  
ATOM    465  CA  THR A  64      -7.572 -36.774  53.273  1.00 29.96           C  
ATOM    466  C   THR A  64      -7.635 -36.208  51.833  1.00 32.97           C  
ATOM    467  O   THR A  64      -7.289 -35.046  51.599  1.00 31.19           O  
ATOM    468  CB  THR A  64      -8.936 -36.683  54.021  1.00 31.00           C  
ATOM    469  OG1 THR A  64      -9.899 -37.536  53.398  1.00 46.09           O  
ATOM    470  CG2 THR A  64      -9.452 -35.252  54.050  1.00 25.37           C  
ATOM    471  N   PHE A  65      -8.037 -37.035  50.868  1.00 26.42           N  
ATOM    472  CA  PHE A  65      -8.167 -36.570  49.491  1.00 25.38           C  
ATOM    473  C   PHE A  65      -9.244 -35.504  49.384  1.00 26.15           C  
ATOM    474  O   PHE A  65     -10.265 -35.560  50.068  1.00 28.45           O  
ATOM    475  CB  PHE A  65      -8.491 -37.719  48.529  1.00 25.63           C  
ATOM    476  CG  PHE A  65      -7.315 -38.586  48.196  1.00 20.84           C  
ATOM    477  CD1 PHE A  65      -6.187 -38.047  47.605  1.00 20.39           C  
ATOM    478  CD2 PHE A  65      -7.348 -39.946  48.448  1.00 20.16           C  
ATOM    479  CE1 PHE A  65      -5.098 -38.849  47.292  1.00 21.43           C  
ATOM    480  CE2 PHE A  65      -6.264 -40.761  48.134  1.00 18.76           C  
ATOM    481  CZ  PHE A  65      -5.135 -40.205  47.556  1.00 22.11           C  
ATOM    482  N   GLN A  66      -9.013 -34.532  48.514  1.00 24.40           N  
ATOM    483  CA  GLN A  66      -9.978 -33.472  48.296  1.00 22.11           C  
ATOM    484  C   GLN A  66     -10.901 -33.816  47.126  1.00 26.84           C  
ATOM    485  O   GLN A  66     -10.762 -34.872  46.498  1.00 25.86           O  
ATOM    486  CB  GLN A  66      -9.247 -32.159  48.026  1.00 27.01           C  
ATOM    487  CG  GLN A  66      -9.063 -31.289  49.236  1.00 24.82           C  
ATOM    488  CD  GLN A  66     -10.328 -30.532  49.594  1.00 35.60           C  
ATOM    489  OE1 GLN A  66     -11.357 -30.645  48.914  1.00 35.85           O  
ATOM    490  NE2 GLN A  66     -10.256 -29.742  50.657  1.00 26.54           N  
ATOM    491  N   SER A  67     -11.824 -32.907  46.829  1.00 19.94           N  
ATOM    492  CA  SER A  67     -12.853 -33.130  45.828  1.00 26.24           C  
ATOM    493  C   SER A  67     -12.318 -33.430  44.418  1.00 29.68           C  
ATOM    494  O   SER A  67     -11.234 -32.987  44.030  1.00 24.61           O  
ATOM    495  CB  SER A  67     -13.773 -31.917  45.773  1.00 27.81           C  
ATOM    496  OG  SER A  67     -14.263 -31.605  47.063  1.00 34.46           O  
ATOM    497  N   VAL A  68     -13.099 -34.194  43.663  1.00 26.74           N  
ATOM    498  CA  VAL A  68     -12.799 -34.471  42.265  1.00 22.55           C  
ATOM    499  C   VAL A  68     -13.315 -33.322  41.400  1.00 23.76           C  
ATOM    500  O   VAL A  68     -14.427 -32.828  41.615  1.00 23.36           O  
ATOM    501  CB  VAL A  68     -13.425 -35.815  41.833  1.00 24.54           C  
ATOM    502  CG1 VAL A  68     -13.235 -36.067  40.335  1.00 22.63           C  
ATOM    503  CG2 VAL A  68     -12.828 -36.955  42.662  1.00 18.61           C  
ATOM    504  N   CYS A  69     -12.492 -32.869  40.457  1.00 20.75           N  
ATOM    505  CA  CYS A  69     -12.910 -31.827  39.515  1.00 24.58           C  
ATOM    506  C   CYS A  69     -14.135 -32.299  38.768  1.00 26.10           C  
ATOM    507  O   CYS A  69     -14.199 -33.463  38.367  1.00 24.20           O  
ATOM    508  CB  CYS A  69     -11.790 -31.501  38.518  1.00 22.99           C  
ATOM    509  SG  CYS A  69     -10.349 -30.673  39.265  1.00 27.26           S  
ATOM    510  N   TYR A  70     -15.100 -31.398  38.589  1.00 25.05           N  
ATOM    511  CA  TYR A  70     -16.350 -31.724  37.903  1.00 26.87           C  
ATOM    512  C   TYR A  70     -16.167 -32.441  36.568  1.00 27.98           C  
ATOM    513  O   TYR A  70     -15.441 -31.970  35.691  1.00 25.35           O  
ATOM    514  CB  TYR A  70     -17.196 -30.471  37.701  1.00 30.15           C  
ATOM    515  CG  TYR A  70     -18.461 -30.525  38.506  1.00 32.51           C  
ATOM    516  CD1 TYR A  70     -18.555 -29.869  39.728  1.00 26.53           C  
ATOM    517  CD2 TYR A  70     -19.557 -31.264  38.063  1.00 32.44           C  
ATOM    518  CE1 TYR A  70     -19.713 -29.922  40.482  1.00 29.37           C  
ATOM    519  CE2 TYR A  70     -20.725 -31.330  38.819  1.00 36.45           C  
ATOM    520  CZ  TYR A  70     -20.789 -30.657  40.029  1.00 33.93           C  
ATOM    521  OH  TYR A  70     -21.936 -30.706  40.787  1.00 52.19           O  
ATOM    522  N   GLN A  71     -16.843 -33.578  36.421  1.00 27.96           N  
ATOM    523  CA  GLN A  71     -16.658 -34.421  35.255  1.00 25.32           C  
ATOM    524  C   GLN A  71     -17.798 -35.417  35.074  1.00 31.39           C  
ATOM    525  O   GLN A  71     -18.510 -35.747  36.032  1.00 24.05           O  
ATOM    526  CB  GLN A  71     -15.346 -35.185  35.372  1.00 21.80           C  
ATOM    527  CG  GLN A  71     -15.315 -36.174  36.519  1.00 20.79           C  
ATOM    528  CD  GLN A  71     -13.930 -36.738  36.749  1.00 23.12           C  
ATOM    529  OE1 GLN A  71     -13.699 -37.937  36.582  1.00 20.38           O  
ATOM    530  NE2 GLN A  71     -12.998 -35.878  37.153  1.00 22.86           N  
ATOM    531  N   TYR A  72     -17.955 -35.865  33.827  1.00 23.07           N  
ATOM    532  CA  TYR A  72     -18.878 -36.918  33.444  1.00 21.23           C  
ATOM    533  C   TYR A  72     -18.592 -38.187  34.233  1.00 25.36           C  
ATOM    534  O   TYR A  72     -17.429 -38.491  34.518  1.00 28.13           O  
ATOM    535  CB  TYR A  72     -18.747 -37.186  31.928  1.00 26.46           C  
ATOM    536  CG  TYR A  72     -19.487 -38.417  31.457  1.00 25.78           C  
ATOM    537  CD1 TYR A  72     -20.864 -38.394  31.276  1.00 25.20           C  
ATOM    538  CD2 TYR A  72     -18.811 -39.607  31.202  1.00 22.40           C  
ATOM    539  CE1 TYR A  72     -21.553 -39.523  30.851  1.00 26.16           C  
ATOM    540  CE2 TYR A  72     -19.492 -40.739  30.777  1.00 27.90           C  
ATOM    541  CZ  TYR A  72     -20.865 -40.691  30.609  1.00 27.12           C  
ATOM    542  OH  TYR A  72     -21.555 -41.812  30.201  1.00 26.34           O  
ATOM    543  N   VAL A  73     -19.651 -38.910  34.606  1.00 26.54           N  
ATOM    544  CA  VAL A  73     -19.520 -40.178  35.330  1.00 25.16           C  
ATOM    545  C   VAL A  73     -19.941 -41.323  34.410  1.00 25.01           C  
ATOM    546  O   VAL A  73     -21.075 -41.362  33.938  1.00 31.16           O  
ATOM    547  CB  VAL A  73     -20.364 -40.206  36.652  1.00 30.05           C  
ATOM    548  CG1 VAL A  73     -20.243 -41.549  37.356  1.00 26.01           C  
ATOM    549  CG2 VAL A  73     -19.937 -39.099  37.601  1.00 22.33           C  
ATOM    550  N   ASP A  74     -19.015 -42.237  34.143  1.00 27.32           N  
ATOM    551  CA  ASP A  74     -19.239 -43.349  33.218  1.00 31.49           C  
ATOM    552  C   ASP A  74     -20.332 -44.301  33.714  1.00 29.08           C  
ATOM    553  O   ASP A  74     -20.139 -45.000  34.694  1.00 30.74           O  
ATOM    554  CB  ASP A  74     -17.932 -44.128  33.032  1.00 29.75           C  
ATOM    555  CG  ASP A  74     -17.992 -45.135  31.878  1.00 34.55           C  
ATOM    556  OD1 ASP A  74     -19.077 -45.335  31.303  1.00 32.93           O  
ATOM    557  OD2 ASP A  74     -16.946 -45.737  31.549  1.00 37.02           O  
ATOM    558  N   THR A  75     -21.461 -44.352  33.012  1.00 32.23           N  
ATOM    559  CA  THR A  75     -22.558 -45.249  33.393  1.00 34.66           C  
ATOM    560  C   THR A  75     -22.797 -46.421  32.429  1.00 40.32           C  
ATOM    561  O   THR A  75     -23.882 -47.002  32.428  1.00 36.31           O  
ATOM    562  CB  THR A  75     -23.891 -44.487  33.549  1.00 28.12           C  
ATOM    563  OG1 THR A  75     -24.119 -43.667  32.391  1.00 33.41           O  
ATOM    564  CG2 THR A  75     -23.874 -43.615  34.792  1.00 25.24           C  
ATOM    565  N   LEU A  76     -21.796 -46.775  31.626  1.00 38.02           N  
ATOM    566  CA  LEU A  76     -21.956 -47.842  30.635  1.00 36.60           C  
ATOM    567  C   LEU A  76     -22.394 -49.177  31.246  1.00 41.25           C  
ATOM    568  O   LEU A  76     -23.337 -49.818  30.761  1.00 39.67           O  
ATOM    569  CB  LEU A  76     -20.672 -48.048  29.828  1.00 33.09           C  
ATOM    570  CG  LEU A  76     -20.762 -49.111  28.731  1.00 36.15           C  
ATOM    571  CD1 LEU A  76     -21.778 -48.696  27.678  1.00 26.38           C  
ATOM    572  CD2 LEU A  76     -19.404 -49.332  28.100  1.00 35.68           C  
ATOM    573  N   TYR A  77     -21.700 -49.608  32.292  1.00 28.58           N  
ATOM    574  CA  TYR A  77     -22.074 -50.846  32.959  1.00 31.33           C  
ATOM    575  C   TYR A  77     -22.210 -50.600  34.460  1.00 33.33           C  
ATOM    576  O   TYR A  77     -21.290 -50.885  35.217  1.00 31.60           O  
ATOM    577  CB  TYR A  77     -21.044 -51.946  32.696  1.00 33.27           C  
ATOM    578  CG  TYR A  77     -20.918 -52.391  31.245  1.00 42.31           C  
ATOM    579  CD1 TYR A  77     -21.958 -53.057  30.601  1.00 40.46           C  
ATOM    580  CD2 TYR A  77     -19.740 -52.171  30.530  1.00 37.43           C  
ATOM    581  CE1 TYR A  77     -21.833 -53.473  29.276  1.00 41.00           C  
ATOM    582  CE2 TYR A  77     -19.608 -52.580  29.213  1.00 34.21           C  
ATOM    583  CZ  TYR A  77     -20.652 -53.229  28.587  1.00 41.56           C  
ATOM    584  OH  TYR A  77     -20.507 -53.631  27.270  1.00 41.25           O  
ATOM    585  N   PRO A  78     -23.362 -50.059  34.889  1.00 36.04           N  
ATOM    586  CA  PRO A  78     -23.577 -49.661  36.292  1.00 34.13           C  
ATOM    587  C   PRO A  78     -23.259 -50.776  37.272  1.00 32.92           C  
ATOM    588  O   PRO A  78     -23.841 -51.854  37.185  1.00 37.25           O  
ATOM    589  CB  PRO A  78     -25.069 -49.334  36.339  1.00 30.45           C  
ATOM    590  CG  PRO A  78     -25.401 -48.916  34.934  1.00 39.15           C  
ATOM    591  CD  PRO A  78     -24.541 -49.781  34.044  1.00 35.39           C  
ATOM    592  N   GLY A  79     -22.323 -50.517  38.179  1.00 34.95           N  
ATOM    593  CA  GLY A  79     -21.968 -51.476  39.207  1.00 34.30           C  
ATOM    594  C   GLY A  79     -20.724 -52.271  38.873  1.00 35.32           C  
ATOM    595  O   GLY A  79     -20.012 -52.739  39.755  1.00 36.39           O  
ATOM    596  N   PHE A  80     -20.458 -52.418  37.585  1.00 37.05           N  
ATOM    597  CA  PHE A  80     -19.299 -53.170  37.122  1.00 35.14           C  
ATOM    598  C   PHE A  80     -17.994 -52.529  37.622  1.00 31.41           C  
ATOM    599  O   PHE A  80     -17.756 -51.347  37.415  1.00 35.46           O  
ATOM    600  CB  PHE A  80     -19.352 -53.251  35.594  1.00 29.41           C  
ATOM    601  CG  PHE A  80     -18.248 -54.046  34.980  1.00 31.75           C  
ATOM    602  CD1 PHE A  80     -17.980 -55.335  35.411  1.00 29.32           C  
ATOM    603  CD2 PHE A  80     -17.495 -53.513  33.938  1.00 25.79           C  
ATOM    604  CE1 PHE A  80     -16.965 -56.081  34.833  1.00 30.14           C  
ATOM    605  CE2 PHE A  80     -16.477 -54.252  33.356  1.00 28.60           C  
ATOM    606  CZ  PHE A  80     -16.211 -55.540  33.801  1.00 28.60           C  
ATOM    607  N   GLU A  81     -17.166 -53.315  38.293  1.00 30.54           N  
ATOM    608  CA  GLU A  81     -15.877 -52.852  38.793  1.00 32.97           C  
ATOM    609  C   GLU A  81     -14.986 -52.267  37.688  1.00 39.81           C  
ATOM    610  O   GLU A  81     -14.229 -51.315  37.919  1.00 30.76           O  
ATOM    611  CB  GLU A  81     -15.154 -54.004  39.509  1.00 38.53           C  
ATOM    612  CG  GLU A  81     -13.671 -53.774  39.822  1.00 56.65           C  
ATOM    613  CD  GLU A  81     -13.427 -52.791  40.971  1.00 71.31           C  
ATOM    614  OE1 GLU A  81     -14.401 -52.162  41.456  1.00 67.23           O  
ATOM    615  OE2 GLU A  81     -12.251 -52.648  41.390  1.00 64.44           O  
ATOM    616  N   GLY A  82     -15.094 -52.829  36.485  1.00 33.07           N  
ATOM    617  CA  GLY A  82     -14.231 -52.449  35.382  1.00 28.36           C  
ATOM    618  C   GLY A  82     -14.406 -51.019  34.911  1.00 27.54           C  
ATOM    619  O   GLY A  82     -13.452 -50.396  34.430  1.00 27.99           O  
ATOM    620  N   THR A  83     -15.624 -50.500  35.029  1.00 27.68           N  
ATOM    621  CA  THR A  83     -15.876 -49.098  34.724  1.00 31.99           C  
ATOM    622  C   THR A  83     -15.816 -48.226  35.986  1.00 34.89           C  
ATOM    623  O   THR A  83     -15.403 -47.062  35.927  1.00 32.43           O  
ATOM    624  CB  THR A  83     -17.249 -48.879  34.048  1.00 30.33           C  
ATOM    625  OG1 THR A  83     -18.263 -49.542  34.807  1.00 37.88           O  
ATOM    626  CG2 THR A  83     -17.253 -49.406  32.629  1.00 30.97           C  
ATOM    627  N   GLU A  84     -16.231 -48.781  37.121  1.00 28.50           N  
ATOM    628  CA  GLU A  84     -16.363 -47.977  38.335  1.00 32.61           C  
ATOM    629  C   GLU A  84     -15.026 -47.553  38.938  1.00 30.40           C  
ATOM    630  O   GLU A  84     -14.926 -46.484  39.528  1.00 29.64           O  
ATOM    631  CB  GLU A  84     -17.199 -48.701  39.393  1.00 33.86           C  
ATOM    632  CG  GLU A  84     -18.646 -48.959  39.000  1.00 40.69           C  
ATOM    633  CD  GLU A  84     -19.504 -47.712  38.947  1.00 46.33           C  
ATOM    634  OE1 GLU A  84     -20.707 -47.849  38.608  1.00 46.73           O  
ATOM    635  OE2 GLU A  84     -18.989 -46.606  39.249  1.00 45.89           O  
ATOM    636  N   MET A  85     -14.003 -48.386  38.785  1.00 30.72           N  
ATOM    637  CA  MET A  85     -12.683 -48.082  39.332  1.00 25.48           C  
ATOM    638  C   MET A  85     -12.091 -46.765  38.783  1.00 29.58           C  
ATOM    639  O   MET A  85     -11.140 -46.238  39.351  1.00 30.73           O  
ATOM    640  CB  MET A  85     -11.716 -49.246  39.079  1.00 27.96           C  
ATOM    641  CG  MET A  85     -11.437 -49.524  37.581  1.00 27.82           C  
ATOM    642  SD  MET A  85     -10.164 -50.784  37.292  1.00 33.83           S  
ATOM    643  CE  MET A  85      -8.659 -49.888  37.663  1.00 27.28           C  
ATOM    644  N   TRP A  86     -12.660 -46.244  37.692  1.00 26.62           N  
ATOM    645  CA  TRP A  86     -12.176 -45.014  37.048  1.00 25.70           C  
ATOM    646  C   TRP A  86     -13.030 -43.797  37.384  1.00 24.34           C  
ATOM    647  O   TRP A  86     -12.640 -42.661  37.113  1.00 23.76           O  
ATOM    648  CB  TRP A  86     -12.137 -45.171  35.518  1.00 24.84           C  
ATOM    649  CG  TRP A  86     -11.376 -46.368  35.055  1.00 25.07           C  
ATOM    650  CD1 TRP A  86     -11.896 -47.527  34.553  1.00 23.51           C  
ATOM    651  CD2 TRP A  86      -9.959 -46.541  35.075  1.00 25.54           C  
ATOM    652  NE1 TRP A  86     -10.889 -48.407  34.255  1.00 20.31           N  
ATOM    653  CE2 TRP A  86      -9.688 -47.829  34.564  1.00 23.69           C  
ATOM    654  CE3 TRP A  86      -8.888 -45.730  35.466  1.00 25.38           C  
ATOM    655  CZ2 TRP A  86      -8.391 -48.321  34.422  1.00 22.04           C  
ATOM    656  CZ3 TRP A  86      -7.600 -46.227  35.343  1.00 26.45           C  
ATOM    657  CH2 TRP A  86      -7.364 -47.511  34.823  1.00 25.01           C  
ATOM    658  N   ASN A  87     -14.209 -44.046  37.940  1.00 24.25           N  
ATOM    659  CA  ASN A  87     -15.158 -42.989  38.269  1.00 22.72           C  
ATOM    660  C   ASN A  87     -14.755 -42.226  39.532  1.00 22.74           C  
ATOM    661  O   ASN A  87     -14.007 -42.748  40.370  1.00 20.93           O  
ATOM    662  CB  ASN A  87     -16.561 -43.585  38.432  1.00 22.74           C  
ATOM    663  CG  ASN A  87     -17.264 -43.825  37.085  1.00 32.22           C  
ATOM    664  OD1 ASN A  87     -16.924 -43.217  36.066  1.00 25.54           O  
ATOM    665  ND2 ASN A  87     -18.258 -44.706  37.090  1.00 29.46           N  
ATOM    666  N   PRO A  88     -15.246 -40.984  39.674  1.00 20.33           N  
ATOM    667  CA  PRO A  88     -14.957 -40.185  40.872  1.00 21.13           C  
ATOM    668  C   PRO A  88     -15.208 -40.980  42.150  1.00 28.46           C  
ATOM    669  O   PRO A  88     -16.250 -41.627  42.271  1.00 27.39           O  
ATOM    670  CB  PRO A  88     -15.954 -39.031  40.766  1.00 20.21           C  
ATOM    671  CG  PRO A  88     -16.189 -38.879  39.291  1.00 18.46           C  
ATOM    672  CD  PRO A  88     -16.079 -40.251  38.700  1.00 20.52           C  
ATOM    673  N   ASN A  89     -14.248 -40.964  43.069  1.00 27.58           N  
ATOM    674  CA  ASN A  89     -14.415 -41.619  44.364  1.00 25.82           C  
ATOM    675  C   ASN A  89     -14.413 -40.608  45.522  1.00 26.22           C  
ATOM    676  O   ASN A  89     -14.214 -40.972  46.679  1.00 28.49           O  
ATOM    677  CB  ASN A  89     -13.332 -42.683  44.577  1.00 22.93           C  
ATOM    678  CG  ASN A  89     -11.947 -42.077  44.753  1.00 28.32           C  
ATOM    679  OD1 ASN A  89     -11.722 -40.911  44.424  1.00 30.26           O  
ATOM    680  ND2 ASN A  89     -11.012 -42.867  45.263  1.00 25.28           N  
ATOM    681  N   ARG A  90     -14.596 -39.336  45.185  1.00 25.13           N  
ATOM    682  CA  ARG A  90     -14.881 -38.278  46.157  1.00 25.19           C  
ATOM    683  C   ARG A  90     -15.925 -37.377  45.521  1.00 25.05           C  
ATOM    684  O   ARG A  90     -16.217 -37.504  44.326  1.00 31.53           O  
ATOM    685  CB  ARG A  90     -13.626 -37.459  46.500  1.00 24.61           C  
ATOM    686  CG  ARG A  90     -12.536 -38.221  47.257  1.00 26.05           C  
ATOM    687  CD  ARG A  90     -13.006 -38.651  48.665  1.00 25.38           C  
ATOM    688  NE  ARG A  90     -11.924 -39.244  49.452  1.00 26.77           N  
ATOM    689  CZ  ARG A  90     -11.481 -40.495  49.307  1.00 33.02           C  
ATOM    690  NH1 ARG A  90     -12.021 -41.297  48.398  1.00 26.91           N  
ATOM    691  NH2 ARG A  90     -10.485 -40.950  50.064  1.00 24.76           N  
ATOM    692  N   GLU A  91     -16.477 -36.455  46.294  1.00 22.20           N  
ATOM    693  CA  GLU A  91     -17.515 -35.573  45.772  1.00 29.88           C  
ATOM    694  C   GLU A  91     -17.000 -34.669  44.646  1.00 32.61           C  
ATOM    695  O   GLU A  91     -15.830 -34.275  44.626  1.00 27.35           O  
ATOM    696  CB  GLU A  91     -18.146 -34.734  46.891  1.00 33.85           C  
ATOM    697  CG  GLU A  91     -17.294 -33.569  47.387  1.00 53.36           C  
ATOM    698  CD  GLU A  91     -18.077 -32.596  48.280  1.00 72.21           C  
ATOM    699  OE1 GLU A  91     -19.113 -33.009  48.853  1.00 69.65           O  
ATOM    700  OE2 GLU A  91     -17.657 -31.418  48.398  1.00 61.11           O  
ATOM    701  N   LEU A  92     -17.882 -34.353  43.704  1.00 30.19           N  
ATOM    702  CA  LEU A  92     -17.536 -33.464  42.608  1.00 27.87           C  
ATOM    703  C   LEU A  92     -17.559 -32.021  43.081  1.00 26.09           C  
ATOM    704  O   LEU A  92     -18.454 -31.614  43.816  1.00 32.14           O  
ATOM    705  CB  LEU A  92     -18.514 -33.626  41.437  1.00 26.29           C  
ATOM    706  CG  LEU A  92     -18.582 -34.960  40.699  1.00 27.83           C  
ATOM    707  CD1 LEU A  92     -19.508 -34.844  39.499  1.00 22.55           C  
ATOM    708  CD2 LEU A  92     -17.204 -35.397  40.264  1.00 27.36           C  
ATOM    709  N   SER A  93     -16.587 -31.236  42.634  1.00 28.50           N  
ATOM    710  CA  SER A  93     -16.592 -29.809  42.917  1.00 27.43           C  
ATOM    711  C   SER A  93     -15.708 -29.052  41.931  1.00 24.88           C  
ATOM    712  O   SER A  93     -14.727 -29.593  41.424  1.00 25.21           O  
ATOM    713  CB  SER A  93     -16.097 -29.556  44.345  1.00 19.41           C  
ATOM    714  OG  SER A  93     -16.065 -28.167  44.608  1.00 23.57           O  
ATOM    715  N   GLU A  94     -16.041 -27.795  41.668  1.00 22.25           N  
ATOM    716  CA  GLU A  94     -15.132 -26.944  40.909  1.00 24.77           C  
ATOM    717  C   GLU A  94     -13.966 -26.481  41.792  1.00 27.92           C  
ATOM    718  O   GLU A  94     -12.936 -26.034  41.296  1.00 28.79           O  
ATOM    719  CB  GLU A  94     -15.875 -25.747  40.324  1.00 20.54           C  
ATOM    720  CG  GLU A  94     -16.754 -26.107  39.129  1.00 27.26           C  
ATOM    721  CD  GLU A  94     -17.412 -24.886  38.521  1.00 30.30           C  
ATOM    722  OE1 GLU A  94     -16.768 -24.231  37.672  1.00 25.85           O  
ATOM    723  OE2 GLU A  94     -18.564 -24.571  38.907  1.00 26.50           O  
ATOM    724  N   ASP A  95     -14.147 -26.591  43.104  1.00 20.63           N  
ATOM    725  CA  ASP A  95     -13.098 -26.291  44.063  1.00 24.68           C  
ATOM    726  C   ASP A  95     -12.327 -27.582  44.178  1.00 25.21           C  
ATOM    727  O   ASP A  95     -12.586 -28.392  45.074  1.00 22.07           O  
ATOM    728  CB  ASP A  95     -13.734 -25.909  45.407  1.00 21.33           C  
ATOM    729  CG  ASP A  95     -12.712 -25.551  46.489  1.00 28.16           C  
ATOM    730  OD1 ASP A  95     -11.490 -25.728  46.302  1.00 27.58           O  
ATOM    731  OD2 ASP A  95     -13.153 -25.086  47.560  1.00 35.93           O  
ATOM    732  N   CYS A  96     -11.393 -27.796  43.256  1.00 23.66           N  
ATOM    733  CA  CYS A  96     -10.767 -29.113  43.135  1.00 22.30           C  
ATOM    734  C   CYS A  96      -9.269 -29.049  42.922  1.00 19.65           C  
ATOM    735  O   CYS A  96      -8.622 -30.075  42.758  1.00 23.97           O  
ATOM    736  CB  CYS A  96     -11.392 -29.885  41.976  1.00 20.41           C  
ATOM    737  SG  CYS A  96     -11.112 -29.104  40.352  1.00 24.70           S  
ATOM    738  N   LEU A  97      -8.711 -27.848  42.921  1.00 22.14           N  
ATOM    739  CA  LEU A  97      -7.297 -27.700  42.619  1.00 21.12           C  
ATOM    740  C   LEU A  97      -6.427 -27.946  43.854  1.00 24.73           C  
ATOM    741  O   LEU A  97      -5.961 -27.016  44.513  1.00 23.74           O  
ATOM    742  CB  LEU A  97      -7.020 -26.348  41.958  1.00 19.83           C  
ATOM    743  CG  LEU A  97      -7.642 -26.211  40.560  1.00 26.04           C  
ATOM    744  CD1 LEU A  97      -7.196 -24.914  39.872  1.00 20.81           C  
ATOM    745  CD2 LEU A  97      -7.341 -27.435  39.655  1.00 17.53           C  
ATOM    746  N   TYR A  98      -6.223 -29.227  44.152  1.00 22.12           N  
ATOM    747  CA  TYR A  98      -5.383 -29.656  45.251  1.00 22.08           C  
ATOM    748  C   TYR A  98      -4.386 -30.662  44.717  1.00 22.84           C  
ATOM    749  O   TYR A  98      -4.616 -31.267  43.671  1.00 22.52           O  
ATOM    750  CB  TYR A  98      -6.239 -30.267  46.374  1.00 23.83           C  
ATOM    751  CG  TYR A  98      -7.255 -29.279  46.895  1.00 26.59           C  
ATOM    752  CD1 TYR A  98      -7.014 -28.550  48.055  1.00 26.95           C  
ATOM    753  CD2 TYR A  98      -8.450 -29.051  46.208  1.00 27.25           C  
ATOM    754  CE1 TYR A  98      -7.939 -27.624  48.527  1.00 22.26           C  
ATOM    755  CE2 TYR A  98      -9.372 -28.125  46.659  1.00 24.41           C  
ATOM    756  CZ  TYR A  98      -9.110 -27.416  47.824  1.00 27.13           C  
ATOM    757  OH  TYR A  98     -10.025 -26.499  48.275  1.00 26.26           O  
ATOM    758  N   LEU A  99      -3.267 -30.824  45.416  1.00 20.46           N  
ATOM    759  CA  LEU A  99      -2.276 -31.823  45.034  1.00 20.90           C  
ATOM    760  C   LEU A  99      -1.889 -32.652  46.264  1.00 23.93           C  
ATOM    761  O   LEU A  99      -2.209 -32.285  47.398  1.00 25.12           O  
ATOM    762  CB  LEU A  99      -1.050 -31.178  44.351  1.00 19.30           C  
ATOM    763  CG  LEU A  99      -0.264 -30.036  45.026  1.00 25.48           C  
ATOM    764  CD1 LEU A  99       0.584 -30.518  46.213  1.00 16.78           C  
ATOM    765  CD2 LEU A  99       0.622 -29.301  44.026  1.00 22.19           C  
ATOM    766  N   ASN A 100      -1.210 -33.769  46.032  1.00 21.81           N  
ATOM    767  CA  ASN A 100      -0.840 -34.681  47.097  1.00 22.95           C  
ATOM    768  C   ASN A 100       0.646 -34.957  47.050  1.00 23.15           C  
ATOM    769  O   ASN A 100       1.223 -35.039  45.974  1.00 24.62           O  
ATOM    770  CB  ASN A 100      -1.596 -35.990  46.943  1.00 18.27           C  
ATOM    771  CG  ASN A 100      -3.021 -35.776  46.531  1.00 25.49           C  
ATOM    772  OD1 ASN A 100      -3.840 -35.304  47.319  1.00 26.37           O  
ATOM    773  ND2 ASN A 100      -3.336 -36.118  45.285  1.00 25.62           N  
ATOM    774  N   VAL A 101       1.265 -35.078  48.220  1.00 24.66           N  
ATOM    775  CA  VAL A 101       2.673 -35.450  48.311  1.00 24.05           C  
ATOM    776  C   VAL A 101       2.805 -36.687  49.208  1.00 28.45           C  
ATOM    777  O   VAL A 101       2.291 -36.703  50.333  1.00 26.83           O  
ATOM    778  CB  VAL A 101       3.519 -34.312  48.930  1.00 23.98           C  
ATOM    779  CG1 VAL A 101       4.999 -34.680  48.944  1.00 20.85           C  
ATOM    780  CG2 VAL A 101       3.296 -33.012  48.194  1.00 21.09           C  
ATOM    781  N   TRP A 102       3.464 -37.721  48.692  1.00 24.56           N  
ATOM    782  CA  TRP A 102       3.835 -38.890  49.482  1.00 24.17           C  
ATOM    783  C   TRP A 102       5.343 -38.871  49.626  1.00 26.87           C  
ATOM    784  O   TRP A 102       6.058 -38.553  48.676  1.00 25.82           O  
ATOM    785  CB  TRP A 102       3.479 -40.196  48.772  1.00 21.44           C  
ATOM    786  CG  TRP A 102       2.033 -40.561  48.736  1.00 25.82           C  
ATOM    787  CD1 TRP A 102       1.366 -41.356  49.622  1.00 25.82           C  
ATOM    788  CD2 TRP A 102       1.080 -40.183  47.739  1.00 23.43           C  
ATOM    789  NE1 TRP A 102       0.054 -41.481  49.247  1.00 28.85           N  
ATOM    790  CE2 TRP A 102      -0.148 -40.770  48.093  1.00 27.92           C  
ATOM    791  CE3 TRP A 102       1.143 -39.395  46.587  1.00 26.59           C  
ATOM    792  CZ2 TRP A 102      -1.305 -40.596  47.333  1.00 25.40           C  
ATOM    793  CZ3 TRP A 102      -0.007 -39.228  45.831  1.00 22.89           C  
ATOM    794  CH2 TRP A 102      -1.211 -39.827  46.207  1.00 22.77           C  
ATOM    795  N   THR A 103       5.831 -39.237  50.804  1.00 27.75           N  
ATOM    796  CA  THR A 103       7.265 -39.237  51.043  1.00 32.55           C  
ATOM    797  C   THR A 103       7.603 -40.358  52.027  1.00 30.46           C  
ATOM    798  O   THR A 103       6.726 -40.814  52.763  1.00 31.90           O  
ATOM    799  CB  THR A 103       7.727 -37.842  51.545  1.00 34.98           C  
ATOM    800  OG1 THR A 103       9.125 -37.675  51.294  1.00 48.36           O  
ATOM    801  CG2 THR A 103       7.448 -37.669  53.018  1.00 28.61           C  
ATOM    802  N   PRO A 104       8.849 -40.855  51.997  1.00 28.45           N  
ATOM    803  CA  PRO A 104       9.242 -41.880  52.972  1.00 28.87           C  
ATOM    804  C   PRO A 104       9.040 -41.441  54.427  1.00 36.11           C  
ATOM    805  O   PRO A 104       8.895 -40.247  54.712  1.00 36.58           O  
ATOM    806  CB  PRO A 104      10.729 -42.080  52.680  1.00 33.70           C  
ATOM    807  CG  PRO A 104      10.855 -41.776  51.215  1.00 28.71           C  
ATOM    808  CD  PRO A 104       9.895 -40.634  50.977  1.00 27.90           C  
ATOM    809  N   TYR A 105       8.986 -42.416  55.330  1.00 33.82           N  
ATOM    810  CA  TYR A 105       8.867 -42.151  56.761  1.00 36.45           C  
ATOM    811  C   TYR A 105      10.060 -42.775  57.481  1.00 42.67           C  
ATOM    812  O   TYR A 105      10.351 -43.962  57.298  1.00 35.72           O  
ATOM    813  CB  TYR A 105       7.561 -42.707  57.324  1.00 34.13           C  
ATOM    814  CG  TYR A 105       7.257 -42.273  58.746  1.00 37.23           C  
ATOM    815  CD1 TYR A 105       7.881 -42.883  59.841  1.00 39.92           C  
ATOM    816  CD2 TYR A 105       6.329 -41.265  59.000  1.00 41.58           C  
ATOM    817  CE1 TYR A 105       7.591 -42.489  61.152  1.00 33.33           C  
ATOM    818  CE2 TYR A 105       6.034 -40.863  60.299  1.00 36.54           C  
ATOM    819  CZ  TYR A 105       6.668 -41.479  61.370  1.00 40.45           C  
ATOM    820  OH  TYR A 105       6.375 -41.075  62.656  1.00 42.50           O  
ATOM    821  N   PRO A 106      10.766 -41.973  58.292  1.00 45.43           N  
ATOM    822  CA  PRO A 106      10.477 -40.550  58.489  1.00 45.26           C  
ATOM    823  C   PRO A 106      10.917 -39.757  57.256  1.00 42.85           C  
ATOM    824  O   PRO A 106      11.648 -40.317  56.431  1.00 38.81           O  
ATOM    825  CB  PRO A 106      11.347 -40.194  59.701  1.00 40.79           C  
ATOM    826  CG  PRO A 106      12.524 -41.109  59.581  1.00 38.96           C  
ATOM    827  CD  PRO A 106      11.960 -42.405  59.046  1.00 39.69           C  
ATOM    828  N   ARG A 107      10.464 -38.509  57.124  1.00 44.03           N  
ATOM    829  CA  ARG A 107      10.788 -37.686  55.957  1.00 43.51           C  
ATOM    830  C   ARG A 107      12.267 -37.737  55.631  1.00 38.29           C  
ATOM    831  O   ARG A 107      13.100 -37.692  56.527  1.00 52.90           O  
ATOM    832  CB  ARG A 107      10.368 -36.227  56.166  1.00 42.66           C  
ATOM    833  CG  ARG A 107       8.866 -36.014  56.289  1.00 46.41           C  
ATOM    834  CD  ARG A 107       8.449 -34.700  55.627  1.00 48.08           C  
ATOM    835  NE  ARG A 107       9.174 -33.536  56.151  1.00 43.80           N  
ATOM    836  CZ  ARG A 107       8.753 -32.790  57.171  1.00 44.36           C  
ATOM    837  NH1 ARG A 107       7.619 -33.086  57.799  1.00 36.87           N  
ATOM    838  NH2 ARG A 107       9.469 -31.748  57.575  1.00 54.45           N  
ATOM    839  N   PRO A 108      12.595 -37.849  54.343  1.00 43.44           N  
ATOM    840  CA  PRO A 108      13.998 -37.835  53.926  1.00 46.55           C  
ATOM    841  C   PRO A 108      14.636 -36.540  54.394  1.00 53.32           C  
ATOM    842  O   PRO A 108      14.001 -35.484  54.334  1.00 49.91           O  
ATOM    843  CB  PRO A 108      13.914 -37.846  52.397  1.00 42.34           C  
ATOM    844  CG  PRO A 108      12.569 -38.406  52.089  1.00 39.04           C  
ATOM    845  CD  PRO A 108      11.668 -37.987  53.207  1.00 39.43           C  
ATOM    846  N   THR A 109      15.868 -36.618  54.877  1.00 58.25           N  
ATOM    847  CA  THR A 109      16.555 -35.419  55.332  1.00 58.20           C  
ATOM    848  C   THR A 109      17.589 -34.994  54.309  1.00 55.07           C  
ATOM    849  O   THR A 109      18.404 -34.121  54.579  1.00 61.22           O  
ATOM    850  CB  THR A 109      17.214 -35.606  56.720  1.00 51.78           C  
ATOM    851  OG1 THR A 109      18.173 -36.672  56.670  1.00 52.58           O  
ATOM    852  CG2 THR A 109      16.166 -35.902  57.783  1.00 46.11           C  
ATOM    853  N   SER A 110      17.549 -35.621  53.135  1.00 51.00           N  
ATOM    854  CA  SER A 110      18.417 -35.241  52.020  1.00 50.89           C  
ATOM    855  C   SER A 110      17.648 -35.340  50.695  1.00 45.74           C  
ATOM    856  O   SER A 110      16.722 -36.142  50.584  1.00 42.20           O  
ATOM    857  CB  SER A 110      19.679 -36.110  52.004  1.00 45.77           C  
ATOM    858  OG  SER A 110      19.348 -37.484  52.032  1.00 45.96           O  
ATOM    859  N   PRO A 111      18.018 -34.515  49.698  1.00 44.51           N  
ATOM    860  CA  PRO A 111      17.301 -34.414  48.415  1.00 39.67           C  
ATOM    861  C   PRO A 111      16.971 -35.763  47.777  1.00 45.46           C  
ATOM    862  O   PRO A 111      17.866 -36.512  47.381  1.00 46.20           O  
ATOM    863  CB  PRO A 111      18.275 -33.627  47.537  1.00 35.63           C  
ATOM    864  CG  PRO A 111      18.974 -32.732  48.505  1.00 42.97           C  
ATOM    865  CD  PRO A 111      19.127 -33.548  49.771  1.00 40.34           C  
ATOM    866  N   THR A 112      15.675 -36.053  47.698  1.00 41.07           N  
ATOM    867  CA  THR A 112      15.157 -37.289  47.122  1.00 39.85           C  
ATOM    868  C   THR A 112      14.520 -37.009  45.747  1.00 39.96           C  
ATOM    869  O   THR A 112      13.786 -36.029  45.597  1.00 32.73           O  
ATOM    870  CB  THR A 112      14.096 -37.867  48.063  1.00 38.25           C  
ATOM    871  OG1 THR A 112      14.661 -38.023  49.371  1.00 42.56           O  
ATOM    872  CG2 THR A 112      13.581 -39.202  47.569  1.00 36.47           C  
ATOM    873  N   PRO A 113      14.805 -37.862  44.741  1.00 42.47           N  
ATOM    874  CA  PRO A 113      14.216 -37.720  43.395  1.00 33.41           C  
ATOM    875  C   PRO A 113      12.693 -37.738  43.416  1.00 30.49           C  
ATOM    876  O   PRO A 113      12.092 -38.541  44.133  1.00 29.75           O  
ATOM    877  CB  PRO A 113      14.741 -38.948  42.637  1.00 31.72           C  
ATOM    878  CG  PRO A 113      15.209 -39.902  43.698  1.00 40.75           C  
ATOM    879  CD  PRO A 113      15.703 -39.027  44.819  1.00 46.30           C  
ATOM    880  N   VAL A 114      12.090 -36.853  42.629  1.00 28.08           N  
ATOM    881  CA  VAL A 114      10.646 -36.648  42.631  1.00 28.49           C  
ATOM    882  C   VAL A 114       9.967 -37.217  41.380  1.00 26.63           C  
ATOM    883  O   VAL A 114      10.411 -36.978  40.256  1.00 29.38           O  
ATOM    884  CB  VAL A 114      10.323 -35.142  42.709  1.00 29.32           C  
ATOM    885  CG1 VAL A 114       8.823 -34.909  42.703  1.00 20.87           C  
ATOM    886  CG2 VAL A 114      10.973 -34.525  43.950  1.00 27.84           C  
ATOM    887  N   LEU A 115       8.900 -37.979  41.590  1.00 28.70           N  
ATOM    888  CA  LEU A 115       8.016 -38.416  40.511  1.00 25.93           C  
ATOM    889  C   LEU A 115       6.714 -37.631  40.591  1.00 26.36           C  
ATOM    890  O   LEU A 115       6.109 -37.530  41.669  1.00 24.66           O  
ATOM    891  CB  LEU A 115       7.717 -39.911  40.631  1.00 24.33           C  
ATOM    892  CG  LEU A 115       8.777 -40.849  40.051  1.00 27.85           C  
ATOM    893  CD1 LEU A 115       8.684 -42.221  40.677  1.00 32.07           C  
ATOM    894  CD2 LEU A 115       8.606 -40.940  38.538  1.00 30.14           C  
ATOM    895  N   VAL A 116       6.290 -37.064  39.465  1.00 18.56           N  
ATOM    896  CA  VAL A 116       5.025 -36.338  39.425  1.00 22.75           C  
ATOM    897  C   VAL A 116       4.033 -37.030  38.505  1.00 22.84           C  
ATOM    898  O   VAL A 116       4.291 -37.192  37.315  1.00 22.85           O  
ATOM    899  CB  VAL A 116       5.203 -34.881  38.966  1.00 20.98           C  
ATOM    900  CG1 VAL A 116       3.868 -34.155  39.033  1.00 17.02           C  
ATOM    901  CG2 VAL A 116       6.238 -34.186  39.828  1.00 21.88           C  
ATOM    902  N   TRP A 117       2.906 -37.448  39.064  1.00 21.82           N  
ATOM    903  CA  TRP A 117       1.904 -38.192  38.309  1.00 22.55           C  
ATOM    904  C   TRP A 117       0.821 -37.271  37.735  1.00 21.27           C  
ATOM    905  O   TRP A 117       0.228 -36.470  38.459  1.00 20.97           O  
ATOM    906  CB  TRP A 117       1.253 -39.269  39.197  1.00 20.20           C  
ATOM    907  CG  TRP A 117       0.116 -39.996  38.505  1.00 24.63           C  
ATOM    908  CD1 TRP A 117      -1.218 -39.871  38.763  1.00 22.18           C  
ATOM    909  CD2 TRP A 117       0.226 -40.928  37.415  1.00 21.67           C  
ATOM    910  NE1 TRP A 117      -1.945 -40.687  37.922  1.00 19.48           N  
ATOM    911  CE2 TRP A 117      -1.084 -41.342  37.084  1.00 21.48           C  
ATOM    912  CE3 TRP A 117       1.305 -41.462  36.695  1.00 22.53           C  
ATOM    913  CZ2 TRP A 117      -1.345 -42.262  36.059  1.00 21.31           C  
ATOM    914  CZ3 TRP A 117       1.042 -42.378  35.677  1.00 20.30           C  
ATOM    915  CH2 TRP A 117      -0.271 -42.767  35.374  1.00 19.23           C  
ATOM    916  N   ILE A 118       0.559 -37.397  36.438  1.00 20.06           N  
ATOM    917  CA  ILE A 118      -0.572 -36.714  35.807  1.00 19.74           C  
ATOM    918  C   ILE A 118      -1.555 -37.755  35.270  1.00 20.69           C  
ATOM    919  O   ILE A 118      -1.217 -38.500  34.353  1.00 22.31           O  
ATOM    920  CB  ILE A 118      -0.110 -35.815  34.647  1.00 17.47           C  
ATOM    921  CG1 ILE A 118       0.950 -34.821  35.131  1.00 25.61           C  
ATOM    922  CG2 ILE A 118      -1.282 -35.076  34.039  1.00 15.42           C  
ATOM    923  CD1 ILE A 118       1.513 -33.943  34.015  1.00 19.12           C  
ATOM    924  N   TYR A 119      -2.764 -37.813  35.825  1.00 17.61           N  
ATOM    925  CA  TYR A 119      -3.713 -38.855  35.425  1.00 18.62           C  
ATOM    926  C   TYR A 119      -4.248 -38.619  34.026  1.00 20.26           C  
ATOM    927  O   TYR A 119      -4.233 -37.493  33.533  1.00 18.75           O  
ATOM    928  CB  TYR A 119      -4.896 -38.974  36.406  1.00 18.16           C  
ATOM    929  CG  TYR A 119      -5.661 -37.679  36.665  1.00 21.50           C  
ATOM    930  CD1 TYR A 119      -6.560 -37.158  35.727  1.00 18.60           C  
ATOM    931  CD2 TYR A 119      -5.496 -36.988  37.866  1.00 17.24           C  
ATOM    932  CE1 TYR A 119      -7.256 -35.965  35.976  1.00 15.59           C  
ATOM    933  CE2 TYR A 119      -6.179 -35.809  38.121  1.00 19.43           C  
ATOM    934  CZ  TYR A 119      -7.055 -35.294  37.184  1.00 21.42           C  
ATOM    935  OH  TYR A 119      -7.722 -34.112  37.481  1.00 18.69           O  
ATOM    936  N   GLY A 120      -4.743 -39.690  33.407  1.00 21.49           N  
ATOM    937  CA  GLY A 120      -5.453 -39.607  32.142  1.00 19.47           C  
ATOM    938  C   GLY A 120      -6.956 -39.647  32.367  1.00 22.29           C  
ATOM    939  O   GLY A 120      -7.442 -39.397  33.474  1.00 21.22           O  
ATOM    940  N   GLY A 121      -7.696 -39.975  31.317  1.00 21.32           N  
ATOM    941  CA  GLY A 121      -9.143 -39.882  31.346  1.00 17.84           C  
ATOM    942  C   GLY A 121      -9.629 -38.975  30.230  1.00 20.78           C  
ATOM    943  O   GLY A 121     -10.609 -38.242  30.404  1.00 21.02           O  
ATOM    944  N   GLY A 122      -8.926 -39.020  29.092  1.00 21.45           N  
ATOM    945  CA  GLY A 122      -9.303 -38.289  27.887  1.00 21.75           C  
ATOM    946  C   GLY A 122      -9.485 -36.782  27.999  1.00 19.32           C  
ATOM    947  O   GLY A 122     -10.146 -36.180  27.157  1.00 20.07           O  
ATOM    948  N   PHE A 123      -8.903 -36.170  29.032  1.00 19.52           N  
ATOM    949  CA  PHE A 123      -9.117 -34.742  29.335  1.00 21.64           C  
ATOM    950  C   PHE A 123     -10.551 -34.398  29.771  1.00 21.47           C  
ATOM    951  O   PHE A 123     -10.869 -33.221  29.967  1.00 21.65           O  
ATOM    952  CB  PHE A 123      -8.702 -33.824  28.162  1.00 19.28           C  
ATOM    953  CG  PHE A 123      -7.232 -33.847  27.854  1.00 22.10           C  
ATOM    954  CD1 PHE A 123      -6.309 -33.322  28.755  1.00 18.30           C  
ATOM    955  CD2 PHE A 123      -6.768 -34.381  26.652  1.00 19.91           C  
ATOM    956  CE1 PHE A 123      -4.945 -33.338  28.468  1.00 24.91           C  
ATOM    957  CE2 PHE A 123      -5.399 -34.395  26.353  1.00 19.95           C  
ATOM    958  CZ  PHE A 123      -4.490 -33.872  27.259  1.00 19.79           C  
ATOM    959  N   TYR A 124     -11.412 -35.407  29.910  1.00 18.10           N  
ATOM    960  CA  TYR A 124     -12.791 -35.177  30.356  1.00 21.68           C  
ATOM    961  C   TYR A 124     -13.015 -35.740  31.769  1.00 22.16           C  
ATOM    962  O   TYR A 124     -14.054 -35.510  32.387  1.00 25.93           O  
ATOM    963  CB  TYR A 124     -13.816 -35.787  29.374  1.00 19.93           C  
ATOM    964  CG  TYR A 124     -13.866 -37.304  29.401  1.00 18.22           C  
ATOM    965  CD1 TYR A 124     -14.653 -37.983  30.328  1.00 21.15           C  
ATOM    966  CD2 TYR A 124     -13.118 -38.058  28.508  1.00 21.37           C  
ATOM    967  CE1 TYR A 124     -14.677 -39.365  30.377  1.00 18.91           C  
ATOM    968  CE2 TYR A 124     -13.146 -39.439  28.542  1.00 20.86           C  
ATOM    969  CZ  TYR A 124     -13.927 -40.086  29.482  1.00 20.72           C  
ATOM    970  OH  TYR A 124     -13.949 -41.461  29.515  1.00 25.00           O  
ATOM    971  N   SER A 125     -12.057 -36.504  32.270  1.00 19.62           N  
ATOM    972  CA  SER A 125     -12.240 -37.150  33.560  1.00 21.00           C  
ATOM    973  C   SER A 125     -10.912 -37.485  34.223  1.00 19.97           C  
ATOM    974  O   SER A 125      -9.848 -37.298  33.636  1.00 22.76           O  
ATOM    975  CB  SER A 125     -13.029 -38.444  33.374  1.00 20.59           C  
ATOM    976  OG  SER A 125     -12.295 -39.369  32.583  1.00 19.56           O  
ATOM    977  N   GLY A 126     -10.998 -38.024  35.436  1.00 18.24           N  
ATOM    978  CA  GLY A 126      -9.846 -38.504  36.170  1.00 19.93           C  
ATOM    979  C   GLY A 126      -9.766 -37.803  37.506  1.00 20.03           C  
ATOM    980  O   GLY A 126     -10.450 -36.807  37.724  1.00 21.13           O  
ATOM    981  N   ALA A 127      -8.933 -38.328  38.395  1.00 21.21           N  
ATOM    982  CA  ALA A 127      -8.707 -37.731  39.714  1.00 24.49           C  
ATOM    983  C   ALA A 127      -7.443 -38.324  40.313  1.00 24.63           C  
ATOM    984  O   ALA A 127      -7.107 -39.478  40.031  1.00 23.57           O  
ATOM    985  CB  ALA A 127      -9.893 -37.986  40.641  1.00 20.04           C  
ATOM    986  N   SER A 128      -6.742 -37.542  41.136  1.00 23.24           N  
ATOM    987  CA  SER A 128      -5.556 -38.040  41.824  1.00 20.64           C  
ATOM    988  C   SER A 128      -5.915 -38.997  42.966  1.00 24.81           C  
ATOM    989  O   SER A 128      -5.056 -39.738  43.460  1.00 21.61           O  
ATOM    990  CB  SER A 128      -4.709 -36.882  42.358  1.00 25.61           C  
ATOM    991  OG  SER A 128      -5.448 -36.077  43.267  1.00 28.47           O  
ATOM    992  N   SER A 129      -7.183 -38.987  43.372  1.00 20.56           N  
ATOM    993  CA  SER A 129      -7.629 -39.772  44.526  1.00 23.61           C  
ATOM    994  C   SER A 129      -7.990 -41.220  44.202  1.00 26.44           C  
ATOM    995  O   SER A 129      -8.331 -41.986  45.101  1.00 24.53           O  
ATOM    996  CB  SER A 129      -8.833 -39.107  45.181  1.00 21.54           C  
ATOM    997  OG  SER A 129      -9.849 -38.847  44.232  1.00 22.74           O  
ATOM    998  N   LEU A 130      -7.925 -41.594  42.927  1.00 24.76           N  
ATOM    999  CA  LEU A 130      -8.286 -42.952  42.527  1.00 24.77           C  
ATOM   1000  C   LEU A 130      -7.377 -43.984  43.188  1.00 25.28           C  
ATOM   1001  O   LEU A 130      -6.176 -43.748  43.353  1.00 25.31           O  
ATOM   1002  CB  LEU A 130      -8.243 -43.105  41.001  1.00 22.42           C  
ATOM   1003  CG  LEU A 130      -9.219 -42.223  40.211  1.00 28.16           C  
ATOM   1004  CD1 LEU A 130      -9.338 -42.651  38.725  1.00 19.46           C  
ATOM   1005  CD2 LEU A 130     -10.589 -42.201  40.895  1.00 24.15           C  
ATOM   1006  N   ASP A 131      -7.959 -45.123  43.556  1.00 20.78           N  
ATOM   1007  CA  ASP A 131      -7.232 -46.208  44.216  1.00 24.01           C  
ATOM   1008  C   ASP A 131      -6.008 -46.645  43.425  1.00 25.55           C  
ATOM   1009  O   ASP A 131      -4.954 -46.947  43.983  1.00 26.37           O  
ATOM   1010  CB  ASP A 131      -8.147 -47.428  44.380  1.00 22.32           C  
ATOM   1011  CG  ASP A 131      -9.060 -47.327  45.582  1.00 32.16           C  
ATOM   1012  OD1 ASP A 131      -9.202 -46.221  46.161  1.00 27.06           O  
ATOM   1013  OD2 ASP A 131      -9.643 -48.372  45.945  1.00 37.49           O  
ATOM   1014  N   VAL A 132      -6.164 -46.706  42.112  1.00 23.20           N  
ATOM   1015  CA  VAL A 132      -5.120 -47.242  41.263  1.00 23.96           C  
ATOM   1016  C   VAL A 132      -3.898 -46.296  41.186  1.00 22.91           C  
ATOM   1017  O   VAL A 132      -2.830 -46.696  40.737  1.00 23.80           O  
ATOM   1018  CB  VAL A 132      -5.706 -47.610  39.875  1.00 27.08           C  
ATOM   1019  CG1 VAL A 132      -6.107 -46.366  39.111  1.00 26.96           C  
ATOM   1020  CG2 VAL A 132      -4.742 -48.440  39.080  1.00 30.55           C  
ATOM   1021  N   TYR A 133      -4.054 -45.057  41.659  1.00 21.79           N  
ATOM   1022  CA  TYR A 133      -2.953 -44.084  41.669  1.00 24.06           C  
ATOM   1023  C   TYR A 133      -2.334 -43.870  43.064  1.00 26.48           C  
ATOM   1024  O   TYR A 133      -1.618 -42.886  43.274  1.00 22.34           O  
ATOM   1025  CB  TYR A 133      -3.408 -42.717  41.143  1.00 16.41           C  
ATOM   1026  CG  TYR A 133      -4.092 -42.731  39.793  1.00 25.76           C  
ATOM   1027  CD1 TYR A 133      -3.774 -43.689  38.840  1.00 18.04           C  
ATOM   1028  CD2 TYR A 133      -5.062 -41.781  39.477  1.00 19.49           C  
ATOM   1029  CE1 TYR A 133      -4.386 -43.696  37.622  1.00 22.10           C  
ATOM   1030  CE2 TYR A 133      -5.686 -41.785  38.268  1.00 19.55           C  
ATOM   1031  CZ  TYR A 133      -5.340 -42.747  37.333  1.00 24.09           C  
ATOM   1032  OH  TYR A 133      -5.953 -42.767  36.107  1.00 17.97           O  
ATOM   1033  N   ASP A 134      -2.615 -44.772  44.003  1.00 23.28           N  
ATOM   1034  CA  ASP A 134      -2.073 -44.687  45.362  1.00 23.73           C  
ATOM   1035  C   ASP A 134      -0.539 -44.685  45.371  1.00 23.54           C  
ATOM   1036  O   ASP A 134       0.098 -45.678  45.029  1.00 21.34           O  
ATOM   1037  CB  ASP A 134      -2.607 -45.847  46.205  1.00 25.23           C  
ATOM   1038  CG  ASP A 134      -2.283 -45.705  47.693  1.00 33.25           C  
ATOM   1039  OD1 ASP A 134      -1.488 -44.816  48.067  1.00 30.91           O  
ATOM   1040  OD2 ASP A 134      -2.825 -46.498  48.494  1.00 35.15           O  
ATOM   1041  N   GLY A 135       0.060 -43.574  45.788  1.00 22.67           N  
ATOM   1042  CA  GLY A 135       1.511 -43.468  45.757  1.00 26.18           C  
ATOM   1043  C   GLY A 135       2.289 -44.194  46.853  1.00 31.25           C  
ATOM   1044  O   GLY A 135       3.527 -44.251  46.802  1.00 29.18           O  
ATOM   1045  N   ARG A 136       1.593 -44.758  47.840  1.00 26.26           N  
ATOM   1046  CA  ARG A 136       2.283 -45.274  49.029  1.00 28.24           C  
ATOM   1047  C   ARG A 136       3.304 -46.387  48.739  1.00 28.73           C  
ATOM   1048  O   ARG A 136       4.342 -46.457  49.396  1.00 29.29           O  
ATOM   1049  CB  ARG A 136       1.282 -45.738  50.089  1.00 27.22           C  
ATOM   1050  CG  ARG A 136       0.788 -47.160  49.871  1.00 27.24           C  
ATOM   1051  CD  ARG A 136      -0.184 -47.541  50.948  1.00 29.02           C  
ATOM   1052  NE  ARG A 136      -1.386 -46.728  50.861  1.00 24.65           N  
ATOM   1053  CZ  ARG A 136      -2.252 -46.591  51.852  1.00 33.82           C  
ATOM   1054  NH1 ARG A 136      -2.030 -47.203  53.018  1.00 25.93           N  
ATOM   1055  NH2 ARG A 136      -3.323 -45.832  51.683  1.00 25.70           N  
ATOM   1056  N   PHE A 137       3.036 -47.241  47.753  1.00 25.48           N  
ATOM   1057  CA  PHE A 137       3.912 -48.397  47.512  1.00 22.79           C  
ATOM   1058  C   PHE A 137       5.217 -48.020  46.804  1.00 30.12           C  
ATOM   1059  O   PHE A 137       6.271 -48.601  47.085  1.00 26.81           O  
ATOM   1060  CB  PHE A 137       3.176 -49.508  46.743  1.00 24.61           C  
ATOM   1061  CG  PHE A 137       1.874 -49.916  47.376  1.00 28.63           C  
ATOM   1062  CD1 PHE A 137       0.668 -49.452  46.877  1.00 22.95           C  
ATOM   1063  CD2 PHE A 137       1.859 -50.733  48.500  1.00 29.02           C  
ATOM   1064  CE1 PHE A 137      -0.535 -49.810  47.479  1.00 29.01           C  
ATOM   1065  CE2 PHE A 137       0.661 -51.093  49.112  1.00 27.77           C  
ATOM   1066  CZ  PHE A 137      -0.534 -50.633  48.605  1.00 23.62           C  
ATOM   1067  N   LEU A 138       5.140 -47.052  45.890  1.00 29.14           N  
ATOM   1068  CA  LEU A 138       6.307 -46.622  45.121  1.00 27.70           C  
ATOM   1069  C   LEU A 138       7.262 -45.881  46.034  1.00 24.34           C  
ATOM   1070  O   LEU A 138       8.483 -46.032  45.967  1.00 23.16           O  
ATOM   1071  CB  LEU A 138       5.885 -45.688  43.980  1.00 22.29           C  
ATOM   1072  CG  LEU A 138       5.911 -46.248  42.566  1.00 28.58           C  
ATOM   1073  CD1 LEU A 138       5.152 -45.309  41.634  1.00 30.97           C  
ATOM   1074  CD2 LEU A 138       7.345 -46.429  42.100  1.00 26.56           C  
ATOM   1075  N   VAL A 139       6.685 -45.046  46.878  1.00 21.58           N  
ATOM   1076  CA  VAL A 139       7.477 -44.249  47.778  1.00 25.63           C  
ATOM   1077  C   VAL A 139       8.220 -45.146  48.764  1.00 28.74           C  
ATOM   1078  O   VAL A 139       9.421 -44.982  48.968  1.00 29.24           O  
ATOM   1079  CB  VAL A 139       6.598 -43.235  48.495  1.00 32.22           C  
ATOM   1080  CG1 VAL A 139       7.354 -42.597  49.603  1.00 28.29           C  
ATOM   1081  CG2 VAL A 139       6.123 -42.187  47.496  1.00 27.28           C  
ATOM   1082  N   GLN A 140       7.519 -46.119  49.341  1.00 31.83           N  
ATOM   1083  CA  GLN A 140       8.149 -47.049  50.275  1.00 29.83           C  
ATOM   1084  C   GLN A 140       9.234 -47.856  49.575  1.00 29.82           C  
ATOM   1085  O   GLN A 140      10.373 -47.885  50.029  1.00 32.02           O  
ATOM   1086  CB  GLN A 140       7.112 -47.984  50.915  1.00 30.02           C  
ATOM   1087  CG  GLN A 140       7.581 -48.693  52.191  1.00 29.43           C  
ATOM   1088  CD  GLN A 140       8.521 -49.856  51.914  1.00 33.84           C  
ATOM   1089  OE1 GLN A 140       8.305 -50.643  50.988  1.00 33.49           O  
ATOM   1090  NE2 GLN A 140       9.578 -49.963  52.708  1.00 30.37           N  
ATOM   1091  N   ALA A 141       8.880 -48.493  48.461  1.00 29.27           N  
ATOM   1092  CA  ALA A 141       9.766 -49.464  47.822  1.00 30.81           C  
ATOM   1093  C   ALA A 141      10.978 -48.841  47.145  1.00 30.50           C  
ATOM   1094  O   ALA A 141      12.050 -49.446  47.085  1.00 30.33           O  
ATOM   1095  CB  ALA A 141       8.984 -50.322  46.811  1.00 29.65           C  
ATOM   1096  N   GLU A 142      10.810 -47.639  46.613  1.00 26.21           N  
ATOM   1097  CA  GLU A 142      11.848 -47.079  45.772  1.00 25.36           C  
ATOM   1098  C   GLU A 142      12.414 -45.791  46.333  1.00 28.97           C  
ATOM   1099  O   GLU A 142      13.342 -45.212  45.758  1.00 24.98           O  
ATOM   1100  CB  GLU A 142      11.338 -46.888  44.340  1.00 25.20           C  
ATOM   1101  CG  GLU A 142      11.117 -48.200  43.613  1.00 27.04           C  
ATOM   1102  CD  GLU A 142      12.392 -49.013  43.495  1.00 31.40           C  
ATOM   1103  OE1 GLU A 142      13.473 -48.395  43.383  1.00 32.05           O  
ATOM   1104  OE2 GLU A 142      12.320 -50.264  43.518  1.00 32.37           O  
ATOM   1105  N   ARG A 143      11.857 -45.364  47.464  1.00 31.35           N  
ATOM   1106  CA  ARG A 143      12.354 -44.204  48.202  1.00 31.83           C  
ATOM   1107  C   ARG A 143      12.453 -42.952  47.353  1.00 29.37           C  
ATOM   1108  O   ARG A 143      13.489 -42.312  47.273  1.00 35.35           O  
ATOM   1109  CB  ARG A 143      13.660 -44.536  48.926  1.00 28.58           C  
ATOM   1110  CG  ARG A 143      13.414 -45.552  50.039  1.00 35.03           C  
ATOM   1111  CD  ARG A 143      14.567 -45.674  51.009  1.00 38.75           C  
ATOM   1112  NE  ARG A 143      14.739 -44.482  51.836  1.00 46.42           N  
ATOM   1113  CZ  ARG A 143      14.059 -44.239  52.954  1.00 45.47           C  
ATOM   1114  NH1 ARG A 143      13.140 -45.098  53.381  1.00 32.13           N  
ATOM   1115  NH2 ARG A 143      14.287 -43.127  53.639  1.00 46.82           N  
ATOM   1116  N   THR A 144      11.344 -42.631  46.705  1.00 32.41           N  
ATOM   1117  CA  THR A 144      11.202 -41.397  45.963  1.00 30.30           C  
ATOM   1118  C   THR A 144      10.203 -40.522  46.698  1.00 27.99           C  
ATOM   1119  O   THR A 144       9.533 -40.975  47.632  1.00 27.84           O  
ATOM   1120  CB  THR A 144      10.597 -41.668  44.583  1.00 35.21           C  
ATOM   1121  OG1 THR A 144       9.446 -42.511  44.744  1.00 38.23           O  
ATOM   1122  CG2 THR A 144      11.603 -42.346  43.673  1.00 33.98           C  
ATOM   1123  N   VAL A 145      10.100 -39.271  46.273  1.00 23.22           N  
ATOM   1124  CA  VAL A 145       8.945 -38.454  46.618  1.00 29.04           C  
ATOM   1125  C   VAL A 145       7.980 -38.472  45.423  1.00 32.40           C  
ATOM   1126  O   VAL A 145       8.406 -38.376  44.263  1.00 26.72           O  
ATOM   1127  CB  VAL A 145       9.366 -37.029  46.972  1.00 27.45           C  
ATOM   1128  CG1 VAL A 145       8.156 -36.103  47.069  1.00 28.13           C  
ATOM   1129  CG2 VAL A 145      10.157 -37.042  48.273  1.00 31.38           C  
ATOM   1130  N   LEU A 146       6.690 -38.646  45.708  1.00 26.51           N  
ATOM   1131  CA  LEU A 146       5.676 -38.760  44.666  1.00 26.15           C  
ATOM   1132  C   LEU A 146       4.682 -37.642  44.858  1.00 26.71           C  
ATOM   1133  O   LEU A 146       4.152 -37.457  45.959  1.00 29.11           O  
ATOM   1134  CB  LEU A 146       4.959 -40.115  44.749  1.00 26.19           C  
ATOM   1135  CG  LEU A 146       4.000 -40.630  43.655  1.00 32.46           C  
ATOM   1136  CD1 LEU A 146       2.655 -39.907  43.594  1.00 31.30           C  
ATOM   1137  CD2 LEU A 146       4.652 -40.560  42.320  1.00 28.97           C  
ATOM   1138  N   VAL A 147       4.429 -36.901  43.784  1.00 25.66           N  
ATOM   1139  CA  VAL A 147       3.442 -35.828  43.799  1.00 24.44           C  
ATOM   1140  C   VAL A 147       2.400 -36.105  42.725  1.00 23.48           C  
ATOM   1141  O   VAL A 147       2.738 -36.539  41.625  1.00 22.06           O  
ATOM   1142  CB  VAL A 147       4.102 -34.453  43.513  1.00 23.14           C  
ATOM   1143  CG1 VAL A 147       3.066 -33.324  43.556  1.00 18.11           C  
ATOM   1144  CG2 VAL A 147       5.232 -34.186  44.500  1.00 22.93           C  
ATOM   1145  N   SER A 148       1.132 -35.862  43.038  1.00 22.93           N  
ATOM   1146  CA  SER A 148       0.098 -35.901  42.011  1.00 25.29           C  
ATOM   1147  C   SER A 148      -0.871 -34.752  42.235  1.00 24.52           C  
ATOM   1148  O   SER A 148      -1.132 -34.372  43.380  1.00 21.58           O  
ATOM   1149  CB  SER A 148      -0.642 -37.239  42.032  1.00 19.94           C  
ATOM   1150  OG  SER A 148      -1.368 -37.388  43.228  1.00 22.02           O  
ATOM   1151  N   MET A 149      -1.405 -34.195  41.149  1.00 18.38           N  
ATOM   1152  CA  MET A 149      -2.322 -33.072  41.277  1.00 23.28           C  
ATOM   1153  C   MET A 149      -3.648 -33.360  40.593  1.00 25.41           C  
ATOM   1154  O   MET A 149      -3.714 -34.201  39.705  1.00 20.70           O  
ATOM   1155  CB  MET A 149      -1.707 -31.792  40.693  1.00 20.59           C  
ATOM   1156  CG  MET A 149      -1.941 -31.610  39.178  1.00 19.86           C  
ATOM   1157  SD  MET A 149      -1.074 -32.876  38.213  1.00 23.30           S  
ATOM   1158  CE  MET A 149       0.637 -32.422  38.502  1.00 17.15           C  
ATOM   1159  N   ASN A 150      -4.701 -32.668  41.027  1.00 20.00           N  
ATOM   1160  CA  ASN A 150      -5.922 -32.599  40.250  1.00 23.24           C  
ATOM   1161  C   ASN A 150      -5.824 -31.413  39.297  1.00 24.90           C  
ATOM   1162  O   ASN A 150      -5.271 -30.377  39.646  1.00 26.11           O  
ATOM   1163  CB  ASN A 150      -7.154 -32.453  41.151  1.00 20.18           C  
ATOM   1164  CG  ASN A 150      -7.679 -33.794  41.656  1.00 28.81           C  
ATOM   1165  OD1 ASN A 150      -7.022 -34.830  41.507  1.00 25.52           O  
ATOM   1166  ND2 ASN A 150      -8.866 -33.777  42.268  1.00 27.97           N  
ATOM   1167  N   TYR A 151      -6.346 -31.571  38.089  1.00 20.20           N  
ATOM   1168  CA  TYR A 151      -6.426 -30.460  37.154  1.00 19.93           C  
ATOM   1169  C   TYR A 151      -7.798 -30.473  36.510  1.00 19.16           C  
ATOM   1170  O   TYR A 151      -8.416 -31.531  36.388  1.00 20.88           O  
ATOM   1171  CB  TYR A 151      -5.328 -30.565  36.094  1.00 20.27           C  
ATOM   1172  CG  TYR A 151      -5.405 -31.813  35.252  1.00 17.59           C  
ATOM   1173  CD1 TYR A 151      -4.756 -32.978  35.641  1.00 16.30           C  
ATOM   1174  CD2 TYR A 151      -6.116 -31.820  34.060  1.00 19.29           C  
ATOM   1175  CE1 TYR A 151      -4.820 -34.119  34.870  1.00 18.96           C  
ATOM   1176  CE2 TYR A 151      -6.184 -32.956  33.275  1.00 18.48           C  
ATOM   1177  CZ  TYR A 151      -5.542 -34.100  33.684  1.00 20.22           C  
ATOM   1178  OH  TYR A 151      -5.618 -35.222  32.901  1.00 18.68           O  
ATOM   1179  N   ARG A 152      -8.274 -29.305  36.098  1.00 19.03           N  
ATOM   1180  CA  ARG A 152      -9.610 -29.194  35.511  1.00 21.54           C  
ATOM   1181  C   ARG A 152      -9.756 -29.973  34.212  1.00 24.15           C  
ATOM   1182  O   ARG A 152      -8.868 -29.949  33.350  1.00 22.83           O  
ATOM   1183  CB  ARG A 152      -9.984 -27.726  35.288  1.00 23.82           C  
ATOM   1184  CG  ARG A 152     -10.372 -26.985  36.565  1.00 19.56           C  
ATOM   1185  CD  ARG A 152     -10.517 -25.503  36.288  1.00 22.58           C  
ATOM   1186  NE  ARG A 152      -9.218 -24.840  36.177  1.00 22.21           N  
ATOM   1187  CZ  ARG A 152      -9.060 -23.549  35.899  1.00 23.75           C  
ATOM   1188  NH1 ARG A 152     -10.124 -22.781  35.689  1.00 24.78           N  
ATOM   1189  NH2 ARG A 152      -7.843 -23.025  35.828  1.00 20.31           N  
ATOM   1190  N   VAL A 153     -10.886 -30.659  34.073  1.00 22.48           N  
ATOM   1191  CA  VAL A 153     -11.145 -31.457  32.883  1.00 20.45           C  
ATOM   1192  C   VAL A 153     -12.435 -31.007  32.217  1.00 24.96           C  
ATOM   1193  O   VAL A 153     -13.138 -30.138  32.741  1.00 21.71           O  
ATOM   1194  CB  VAL A 153     -11.195 -32.963  33.199  1.00 25.37           C  
ATOM   1195  CG1 VAL A 153      -9.801 -33.473  33.577  1.00 19.61           C  
ATOM   1196  CG2 VAL A 153     -12.196 -33.249  34.324  1.00 17.61           C  
ATOM   1197  N   GLY A 154     -12.723 -31.572  31.045  1.00 22.57           N  
ATOM   1198  CA  GLY A 154     -13.919 -31.222  30.296  1.00 20.33           C  
ATOM   1199  C   GLY A 154     -13.950 -29.737  30.010  1.00 25.35           C  
ATOM   1200  O   GLY A 154     -12.901 -29.091  29.975  1.00 24.22           O  
ATOM   1201  N   ALA A 155     -15.147 -29.184  29.844  1.00 23.33           N  
ATOM   1202  CA  ALA A 155     -15.290 -27.763  29.550  1.00 25.46           C  
ATOM   1203  C   ALA A 155     -14.554 -26.872  30.556  1.00 27.25           C  
ATOM   1204  O   ALA A 155     -13.980 -25.848  30.190  1.00 25.72           O  
ATOM   1205  CB  ALA A 155     -16.773 -27.377  29.469  1.00 26.57           C  
ATOM   1206  N   PHE A 156     -14.559 -27.279  31.822  1.00 25.39           N  
ATOM   1207  CA  PHE A 156     -13.948 -26.479  32.880  1.00 23.14           C  
ATOM   1208  C   PHE A 156     -12.451 -26.274  32.683  1.00 24.00           C  
ATOM   1209  O   PHE A 156     -11.910 -25.232  33.051  1.00 27.09           O  
ATOM   1210  CB  PHE A 156     -14.253 -27.108  34.239  1.00 21.78           C  
ATOM   1211  CG  PHE A 156     -15.701 -27.388  34.424  1.00 24.35           C  
ATOM   1212  CD1 PHE A 156     -16.208 -28.658  34.190  1.00 22.82           C  
ATOM   1213  CD2 PHE A 156     -16.574 -26.363  34.768  1.00 20.78           C  
ATOM   1214  CE1 PHE A 156     -17.554 -28.911  34.329  1.00 23.46           C  
ATOM   1215  CE2 PHE A 156     -17.927 -26.611  34.927  1.00 24.75           C  
ATOM   1216  CZ  PHE A 156     -18.417 -27.885  34.697  1.00 24.97           C  
ATOM   1217  N   GLY A 157     -11.789 -27.257  32.083  1.00 22.51           N  
ATOM   1218  CA  GLY A 157     -10.366 -27.155  31.837  1.00 20.74           C  
ATOM   1219  C   GLY A 157      -9.983 -26.794  30.416  1.00 24.31           C  
ATOM   1220  O   GLY A 157      -8.869 -26.320  30.188  1.00 27.21           O  
ATOM   1221  N   PHE A 158     -10.891 -26.997  29.460  1.00 23.08           N  
ATOM   1222  CA  PHE A 158     -10.503 -26.955  28.051  1.00 23.82           C  
ATOM   1223  C   PHE A 158     -11.493 -26.327  27.072  1.00 26.67           C  
ATOM   1224  O   PHE A 158     -11.243 -26.323  25.869  1.00 25.88           O  
ATOM   1225  CB  PHE A 158     -10.061 -28.354  27.578  1.00 24.72           C  
ATOM   1226  CG  PHE A 158      -8.890 -28.887  28.349  1.00 23.29           C  
ATOM   1227  CD1 PHE A 158      -9.074 -29.783  29.390  1.00 23.35           C  
ATOM   1228  CD2 PHE A 158      -7.611 -28.423  28.090  1.00 25.46           C  
ATOM   1229  CE1 PHE A 158      -7.998 -30.239  30.135  1.00 19.80           C  
ATOM   1230  CE2 PHE A 158      -6.529 -28.875  28.833  1.00 27.06           C  
ATOM   1231  CZ  PHE A 158      -6.727 -29.786  29.861  1.00 21.72           C  
ATOM   1232  N   LEU A 159     -12.600 -25.780  27.566  1.00 27.43           N  
ATOM   1233  CA  LEU A 159     -13.477 -25.028  26.682  1.00 24.70           C  
ATOM   1234  C   LEU A 159     -12.711 -23.803  26.195  1.00 30.82           C  
ATOM   1235  O   LEU A 159     -12.099 -23.085  26.979  1.00 32.86           O  
ATOM   1236  CB  LEU A 159     -14.787 -24.628  27.363  1.00 24.52           C  
ATOM   1237  CG  LEU A 159     -15.782 -23.842  26.488  1.00 30.30           C  
ATOM   1238  CD1 LEU A 159     -17.230 -24.297  26.691  1.00 24.74           C  
ATOM   1239  CD2 LEU A 159     -15.673 -22.353  26.755  1.00 27.05           C  
ATOM   1240  N   ALA A 160     -12.727 -23.578  24.891  1.00 30.16           N  
ATOM   1241  CA  ALA A 160     -11.931 -22.505  24.320  1.00 32.03           C  
ATOM   1242  C   ALA A 160     -12.731 -21.704  23.305  1.00 35.94           C  
ATOM   1243  O   ALA A 160     -13.374 -22.272  22.420  1.00 26.91           O  
ATOM   1244  CB  ALA A 160     -10.669 -23.072  23.664  1.00 23.68           C  
ATOM   1245  N   LEU A 161     -12.709 -20.385  23.468  1.00 29.61           N  
ATOM   1246  CA  LEU A 161     -13.074 -19.468  22.401  1.00 33.91           C  
ATOM   1247  C   LEU A 161     -11.794 -18.743  22.049  1.00 37.16           C  
ATOM   1248  O   LEU A 161     -11.461 -17.737  22.672  1.00 40.25           O  
ATOM   1249  CB  LEU A 161     -14.137 -18.478  22.860  1.00 30.90           C  
ATOM   1250  CG  LEU A 161     -15.503 -19.125  23.074  1.00 36.25           C  
ATOM   1251  CD1 LEU A 161     -16.367 -18.255  23.954  1.00 38.39           C  
ATOM   1252  CD2 LEU A 161     -16.181 -19.401  21.737  1.00 25.71           C  
ATOM   1253  N   PRO A 162     -11.050 -19.281  21.069  1.00 39.19           N  
ATOM   1254  CA  PRO A 162      -9.697 -18.813  20.740  1.00 42.68           C  
ATOM   1255  C   PRO A 162      -9.655 -17.315  20.457  1.00 41.58           C  
ATOM   1256  O   PRO A 162     -10.478 -16.798  19.700  1.00 40.96           O  
ATOM   1257  CB  PRO A 162      -9.347 -19.617  19.489  1.00 38.81           C  
ATOM   1258  CG  PRO A 162     -10.157 -20.873  19.628  1.00 38.57           C  
ATOM   1259  CD  PRO A 162     -11.455 -20.426  20.236  1.00 31.70           C  
ATOM   1260  N   GLY A 163      -8.713 -16.627  21.089  1.00 42.18           N  
ATOM   1261  CA  GLY A 163      -8.615 -15.187  20.965  1.00 40.57           C  
ATOM   1262  C   GLY A 163      -9.237 -14.461  22.145  1.00 44.92           C  
ATOM   1263  O   GLY A 163      -8.787 -13.378  22.515  1.00 42.80           O  
ATOM   1264  N   SER A 164     -10.268 -15.055  22.742  1.00 42.86           N  
ATOM   1265  CA  SER A 164     -10.985 -14.409  23.840  1.00 41.59           C  
ATOM   1266  C   SER A 164     -10.200 -14.452  25.142  1.00 42.81           C  
ATOM   1267  O   SER A 164      -9.379 -15.337  25.363  1.00 45.41           O  
ATOM   1268  CB  SER A 164     -12.339 -15.069  24.067  1.00 43.22           C  
ATOM   1269  OG  SER A 164     -12.201 -16.179  24.939  1.00 47.27           O  
ATOM   1270  N   ARG A 165     -10.472 -13.498  26.016  1.00 47.50           N  
ATOM   1271  CA  ARG A 165      -9.806 -13.459  27.302  1.00 46.18           C  
ATOM   1272  C   ARG A 165     -10.607 -14.254  28.319  1.00 41.15           C  
ATOM   1273  O   ARG A 165     -10.052 -14.782  29.276  1.00 49.63           O  
ATOM   1274  CB  ARG A 165      -9.632 -12.013  27.772  1.00 53.87           C  
ATOM   1275  CG  ARG A 165      -8.841 -11.137  26.807  1.00 66.29           C  
ATOM   1276  CD  ARG A 165      -8.257  -9.923  27.516  1.00 83.14           C  
ATOM   1277  NE  ARG A 165      -7.479 -10.322  28.686  1.00102.11           N  
ATOM   1278  CZ  ARG A 165      -6.827  -9.481  29.481  1.00102.00           C  
ATOM   1279  NH1 ARG A 165      -6.851  -8.178  29.231  1.00101.62           N  
ATOM   1280  NH2 ARG A 165      -6.148  -9.944  30.525  1.00 92.70           N  
ATOM   1281  N   GLU A 166     -11.914 -14.348  28.094  1.00 45.29           N  
ATOM   1282  CA  GLU A 166     -12.818 -14.986  29.049  1.00 43.35           C  
ATOM   1283  C   GLU A 166     -12.761 -16.518  29.030  1.00 42.67           C  
ATOM   1284  O   GLU A 166     -13.118 -17.162  30.015  1.00 44.50           O  
ATOM   1285  CB  GLU A 166     -14.257 -14.502  28.840  1.00 42.48           C  
ATOM   1286  CG  GLU A 166     -14.460 -13.003  29.051  1.00 45.32           C  
ATOM   1287  CD  GLU A 166     -14.277 -12.190  27.766  1.00 58.15           C  
ATOM   1288  OE1 GLU A 166     -13.923 -12.780  26.716  1.00 51.95           O  
ATOM   1289  OE2 GLU A 166     -14.494 -10.956  27.808  1.00 60.65           O  
ATOM   1290  N   ALA A 167     -12.315 -17.094  27.916  1.00 36.54           N  
ATOM   1291  CA  ALA A 167     -12.119 -18.544  27.814  1.00 37.49           C  
ATOM   1292  C   ALA A 167     -11.014 -18.879  26.812  1.00 35.29           C  
ATOM   1293  O   ALA A 167     -11.290 -19.308  25.688  1.00 37.34           O  
ATOM   1294  CB  ALA A 167     -13.418 -19.238  27.428  1.00 36.06           C  
ATOM   1295  N   PRO A 168      -9.755 -18.684  27.220  1.00 31.87           N  
ATOM   1296  CA  PRO A 168      -8.604 -18.764  26.313  1.00 30.40           C  
ATOM   1297  C   PRO A 168      -8.223 -20.195  25.963  1.00 32.99           C  
ATOM   1298  O   PRO A 168      -7.431 -20.402  25.048  1.00 33.75           O  
ATOM   1299  CB  PRO A 168      -7.481 -18.118  27.125  1.00 28.22           C  
ATOM   1300  CG  PRO A 168      -7.859 -18.392  28.546  1.00 29.58           C  
ATOM   1301  CD  PRO A 168      -9.355 -18.359  28.600  1.00 28.38           C  
ATOM   1302  N   GLY A 169      -8.774 -21.164  26.689  1.00 34.49           N  
ATOM   1303  CA  GLY A 169      -8.441 -22.560  26.474  1.00 28.77           C  
ATOM   1304  C   GLY A 169      -7.206 -22.994  27.246  1.00 29.61           C  
ATOM   1305  O   GLY A 169      -6.448 -22.160  27.757  1.00 26.14           O  
ATOM   1306  N   ASN A 170      -7.025 -24.310  27.334  1.00 23.30           N  
ATOM   1307  CA  ASN A 170      -5.848 -24.922  27.939  1.00 23.17           C  
ATOM   1308  C   ASN A 170      -5.658 -24.679  29.442  1.00 20.20           C  
ATOM   1309  O   ASN A 170      -4.588 -24.960  29.977  1.00 19.47           O  
ATOM   1310  CB  ASN A 170      -4.571 -24.525  27.179  1.00 23.14           C  
ATOM   1311  CG  ASN A 170      -4.576 -25.000  25.741  1.00 28.93           C  
ATOM   1312  OD1 ASN A 170      -5.194 -26.007  25.412  1.00 29.42           O  
ATOM   1313  ND2 ASN A 170      -3.885 -24.272  24.872  1.00 26.40           N  
ATOM   1314  N   VAL A 171      -6.681 -24.191  30.136  1.00 23.36           N  
ATOM   1315  CA  VAL A 171      -6.470 -23.843  31.546  1.00 25.34           C  
ATOM   1316  C   VAL A 171      -6.166 -25.067  32.435  1.00 24.82           C  
ATOM   1317  O   VAL A 171      -5.452 -24.963  33.428  1.00 22.81           O  
ATOM   1318  CB  VAL A 171      -7.580 -22.912  32.125  1.00 26.79           C  
ATOM   1319  CG1 VAL A 171      -7.583 -21.571  31.377  1.00 20.81           C  
ATOM   1320  CG2 VAL A 171      -8.966 -23.577  32.105  1.00 22.54           C  
ATOM   1321  N   GLY A 172      -6.670 -26.232  32.048  1.00 24.47           N  
ATOM   1322  CA  GLY A 172      -6.340 -27.452  32.761  1.00 21.32           C  
ATOM   1323  C   GLY A 172      -4.860 -27.778  32.650  1.00 22.42           C  
ATOM   1324  O   GLY A 172      -4.252 -28.318  33.591  1.00 25.51           O  
ATOM   1325  N   LEU A 173      -4.280 -27.467  31.492  1.00 21.66           N  
ATOM   1326  CA  LEU A 173      -2.841 -27.618  31.293  1.00 20.92           C  
ATOM   1327  C   LEU A 173      -2.092 -26.643  32.191  1.00 21.56           C  
ATOM   1328  O   LEU A 173      -1.064 -27.004  32.778  1.00 20.64           O  
ATOM   1329  CB  LEU A 173      -2.457 -27.396  29.833  1.00 22.08           C  
ATOM   1330  CG  LEU A 173      -2.644 -28.580  28.887  1.00 21.24           C  
ATOM   1331  CD1 LEU A 173      -2.318 -28.166  27.471  1.00 16.67           C  
ATOM   1332  CD2 LEU A 173      -1.756 -29.739  29.324  1.00 19.26           C  
ATOM   1333  N   LEU A 174      -2.620 -25.422  32.315  1.00 18.37           N  
ATOM   1334  CA  LEU A 174      -2.036 -24.433  33.232  1.00 23.66           C  
ATOM   1335  C   LEU A 174      -2.185 -24.849  34.701  1.00 20.11           C  
ATOM   1336  O   LEU A 174      -1.313 -24.564  35.511  1.00 22.41           O  
ATOM   1337  CB  LEU A 174      -2.590 -23.018  32.986  1.00 19.19           C  
ATOM   1338  CG  LEU A 174      -2.312 -22.416  31.599  1.00 30.59           C  
ATOM   1339  CD1 LEU A 174      -2.970 -21.061  31.435  1.00 23.97           C  
ATOM   1340  CD2 LEU A 174      -0.818 -22.302  31.345  1.00 26.40           C  
ATOM   1341  N   ASP A 175      -3.277 -25.535  35.039  1.00 24.57           N  
ATOM   1342  CA  ASP A 175      -3.422 -26.105  36.378  1.00 19.23           C  
ATOM   1343  C   ASP A 175      -2.235 -27.018  36.655  1.00 26.36           C  
ATOM   1344  O   ASP A 175      -1.667 -26.985  37.749  1.00 25.22           O  
ATOM   1345  CB  ASP A 175      -4.706 -26.923  36.520  1.00 18.11           C  
ATOM   1346  CG  ASP A 175      -5.957 -26.082  36.431  1.00 24.05           C  
ATOM   1347  OD1 ASP A 175      -5.859 -24.842  36.578  1.00 22.04           O  
ATOM   1348  OD2 ASP A 175      -7.044 -26.672  36.214  1.00 23.53           O  
ATOM   1349  N   GLN A 176      -1.857 -27.825  35.662  1.00 21.63           N  
ATOM   1350  CA  GLN A 176      -0.713 -28.726  35.813  1.00 21.59           C  
ATOM   1351  C   GLN A 176       0.612 -27.962  35.967  1.00 23.98           C  
ATOM   1352  O   GLN A 176       1.465 -28.320  36.800  1.00 25.19           O  
ATOM   1353  CB  GLN A 176      -0.610 -29.683  34.622  1.00 25.77           C  
ATOM   1354  CG  GLN A 176      -1.755 -30.680  34.475  1.00 20.49           C  
ATOM   1355  CD  GLN A 176      -1.713 -31.394  33.129  1.00 23.90           C  
ATOM   1356  OE1 GLN A 176      -0.695 -31.364  32.423  1.00 21.15           O  
ATOM   1357  NE2 GLN A 176      -2.822 -32.028  32.761  1.00 20.77           N  
ATOM   1358  N   ARG A 177       0.780 -26.909  35.168  1.00 21.47           N  
ATOM   1359  CA  ARG A 177       2.002 -26.118  35.208  1.00 22.37           C  
ATOM   1360  C   ARG A 177       2.157 -25.443  36.556  1.00 24.90           C  
ATOM   1361  O   ARG A 177       3.255 -25.421  37.132  1.00 23.90           O  
ATOM   1362  CB  ARG A 177       2.023 -25.062  34.102  1.00 24.55           C  
ATOM   1363  CG  ARG A 177       3.244 -24.156  34.186  1.00 28.12           C  
ATOM   1364  CD  ARG A 177       3.264 -23.126  33.088  1.00 25.82           C  
ATOM   1365  NE  ARG A 177       3.475 -23.750  31.785  1.00 31.94           N  
ATOM   1366  CZ  ARG A 177       3.263 -23.132  30.630  1.00 32.92           C  
ATOM   1367  NH1 ARG A 177       2.834 -21.874  30.640  1.00 28.06           N  
ATOM   1368  NH2 ARG A 177       3.474 -23.765  29.477  1.00 26.36           N  
ATOM   1369  N   LEU A 178       1.053 -24.900  37.061  1.00 21.03           N  
ATOM   1370  CA  LEU A 178       1.070 -24.249  38.363  1.00 24.07           C  
ATOM   1371  C   LEU A 178       1.480 -25.259  39.437  1.00 23.99           C  
ATOM   1372  O   LEU A 178       2.286 -24.939  40.315  1.00 26.85           O  
ATOM   1373  CB  LEU A 178      -0.281 -23.593  38.680  1.00 22.34           C  
ATOM   1374  CG  LEU A 178      -0.405 -22.944  40.064  1.00 26.94           C  
ATOM   1375  CD1 LEU A 178       0.616 -21.827  40.244  1.00 22.05           C  
ATOM   1376  CD2 LEU A 178      -1.812 -22.424  40.308  1.00 22.20           C  
ATOM   1377  N   ALA A 179       0.964 -26.486  39.350  1.00 22.50           N  
ATOM   1378  CA  ALA A 179       1.376 -27.535  40.295  1.00 24.01           C  
ATOM   1379  C   ALA A 179       2.870 -27.854  40.175  1.00 22.18           C  
ATOM   1380  O   ALA A 179       3.550 -28.065  41.180  1.00 24.04           O  
ATOM   1381  CB  ALA A 179       0.534 -28.806  40.118  1.00 21.42           C  
ATOM   1382  N   LEU A 180       3.381 -27.889  38.945  1.00 23.96           N  
ATOM   1383  CA  LEU A 180       4.812 -28.114  38.740  1.00 24.42           C  
ATOM   1384  C   LEU A 180       5.661 -26.967  39.319  1.00 26.59           C  
ATOM   1385  O   LEU A 180       6.717 -27.202  39.907  1.00 28.51           O  
ATOM   1386  CB  LEU A 180       5.124 -28.346  37.262  1.00 24.29           C  
ATOM   1387  CG  LEU A 180       4.501 -29.602  36.639  1.00 23.58           C  
ATOM   1388  CD1 LEU A 180       4.891 -29.726  35.171  1.00 23.58           C  
ATOM   1389  CD2 LEU A 180       4.905 -30.835  37.404  1.00 24.75           C  
ATOM   1390  N   GLN A 181       5.185 -25.735  39.165  1.00 24.40           N  
ATOM   1391  CA  GLN A 181       5.803 -24.588  39.824  1.00 30.04           C  
ATOM   1392  C   GLN A 181       5.723 -24.715  41.345  1.00 30.06           C  
ATOM   1393  O   GLN A 181       6.678 -24.373  42.052  1.00 29.04           O  
ATOM   1394  CB  GLN A 181       5.151 -23.279  39.372  1.00 25.71           C  
ATOM   1395  CG  GLN A 181       5.426 -22.947  37.921  1.00 30.87           C  
ATOM   1396  CD  GLN A 181       4.502 -21.876  37.386  1.00 35.16           C  
ATOM   1397  OE1 GLN A 181       3.504 -21.532  38.018  1.00 36.01           O  
ATOM   1398  NE2 GLN A 181       4.826 -21.343  36.209  1.00 35.85           N  
ATOM   1399  N   TRP A 182       4.593 -25.210  41.846  1.00 27.52           N  
ATOM   1400  CA  TRP A 182       4.445 -25.435  43.286  1.00 28.59           C  
ATOM   1401  C   TRP A 182       5.521 -26.415  43.751  1.00 29.75           C  
ATOM   1402  O   TRP A 182       6.120 -26.243  44.811  1.00 27.53           O  
ATOM   1403  CB  TRP A 182       3.047 -25.971  43.619  1.00 19.63           C  
ATOM   1404  CG  TRP A 182       2.758 -26.089  45.095  1.00 25.81           C  
ATOM   1405  CD1 TRP A 182       2.094 -25.179  45.879  1.00 20.03           C  
ATOM   1406  CD2 TRP A 182       3.099 -27.185  45.960  1.00 21.26           C  
ATOM   1407  NE1 TRP A 182       2.012 -25.639  47.164  1.00 25.43           N  
ATOM   1408  CE2 TRP A 182       2.622 -26.864  47.246  1.00 22.71           C  
ATOM   1409  CE3 TRP A 182       3.767 -28.401  45.772  1.00 21.88           C  
ATOM   1410  CZ2 TRP A 182       2.790 -27.714  48.342  1.00 21.35           C  
ATOM   1411  CZ3 TRP A 182       3.934 -29.244  46.859  1.00 25.21           C  
ATOM   1412  CH2 TRP A 182       3.442 -28.901  48.128  1.00 19.84           C  
ATOM   1413  N   VAL A 183       5.772 -27.437  42.938  1.00 30.41           N  
ATOM   1414  CA  VAL A 183       6.763 -28.445  43.289  1.00 28.57           C  
ATOM   1415  C   VAL A 183       8.161 -27.836  43.366  1.00 30.28           C  
ATOM   1416  O   VAL A 183       8.889 -28.062  44.340  1.00 32.75           O  
ATOM   1417  CB  VAL A 183       6.723 -29.642  42.322  1.00 24.72           C  
ATOM   1418  CG1 VAL A 183       7.979 -30.489  42.455  1.00 21.77           C  
ATOM   1419  CG2 VAL A 183       5.481 -30.480  42.592  1.00 18.01           C  
ATOM   1420  N   GLN A 184       8.516 -27.043  42.360  1.00 25.98           N  
ATOM   1421  CA  GLN A 184       9.790 -26.326  42.353  1.00 31.20           C  
ATOM   1422  C   GLN A 184      10.019 -25.537  43.633  1.00 30.44           C  
ATOM   1423  O   GLN A 184      11.121 -25.552  44.198  1.00 27.22           O  
ATOM   1424  CB  GLN A 184       9.876 -25.389  41.150  1.00 23.87           C  
ATOM   1425  CG  GLN A 184      10.146 -26.123  39.860  1.00 28.49           C  
ATOM   1426  CD  GLN A 184      11.394 -26.977  39.954  1.00 34.11           C  
ATOM   1427  OE1 GLN A 184      12.504 -26.462  40.108  1.00 38.97           O  
ATOM   1428  NE2 GLN A 184      11.219 -28.288  39.882  1.00 33.18           N  
ATOM   1429  N   GLU A 185       8.967 -24.880  44.102  1.00 25.84           N  
ATOM   1430  CA  GLU A 185       9.074 -23.990  45.251  1.00 30.03           C  
ATOM   1431  C   GLU A 185       8.917 -24.669  46.611  1.00 38.05           C  
ATOM   1432  O   GLU A 185       9.407 -24.155  47.614  1.00 39.83           O  
ATOM   1433  CB  GLU A 185       8.077 -22.835  45.109  1.00 30.10           C  
ATOM   1434  CG  GLU A 185       8.438 -21.903  43.949  1.00 40.79           C  
ATOM   1435  CD  GLU A 185       7.364 -20.881  43.639  1.00 51.06           C  
ATOM   1436  OE1 GLU A 185       7.330 -20.395  42.485  1.00 48.71           O  
ATOM   1437  OE2 GLU A 185       6.560 -20.561  44.544  1.00 55.46           O  
ATOM   1438  N   ASN A 186       8.254 -25.823  46.651  1.00 34.64           N  
ATOM   1439  CA  ASN A 186       7.857 -26.392  47.934  1.00 29.15           C  
ATOM   1440  C   ASN A 186       8.298 -27.821  48.217  1.00 31.70           C  
ATOM   1441  O   ASN A 186       8.195 -28.285  49.356  1.00 36.34           O  
ATOM   1442  CB  ASN A 186       6.341 -26.287  48.106  1.00 24.31           C  
ATOM   1443  CG  ASN A 186       5.857 -24.855  48.090  1.00 28.03           C  
ATOM   1444  OD1 ASN A 186       6.114 -24.101  49.020  1.00 34.74           O  
ATOM   1445  ND2 ASN A 186       5.152 -24.471  47.031  1.00 31.10           N  
ATOM   1446  N   VAL A 187       8.785 -28.530  47.206  1.00 28.96           N  
ATOM   1447  CA  VAL A 187       8.974 -29.964  47.385  1.00 29.16           C  
ATOM   1448  C   VAL A 187      10.131 -30.274  48.325  1.00 33.47           C  
ATOM   1449  O   VAL A 187      10.126 -31.312  48.997  1.00 32.91           O  
ATOM   1450  CB  VAL A 187       9.082 -30.740  46.038  1.00 32.40           C  
ATOM   1451  CG1 VAL A 187      10.479 -30.622  45.434  1.00 21.52           C  
ATOM   1452  CG2 VAL A 187       8.687 -32.211  46.240  1.00 25.93           C  
ATOM   1453  N   ALA A 188      11.101 -29.361  48.394  1.00 33.21           N  
ATOM   1454  CA  ALA A 188      12.245 -29.523  49.291  1.00 34.13           C  
ATOM   1455  C   ALA A 188      11.784 -29.648  50.741  1.00 32.48           C  
ATOM   1456  O   ALA A 188      12.394 -30.364  51.538  1.00 34.72           O  
ATOM   1457  CB  ALA A 188      13.229 -28.363  49.137  1.00 25.47           C  
ATOM   1458  N   ALA A 189      10.690 -28.971  51.078  1.00 29.35           N  
ATOM   1459  CA  ALA A 189      10.181 -29.001  52.448  1.00 31.49           C  
ATOM   1460  C   ALA A 189       9.713 -30.402  52.841  1.00 38.15           C  
ATOM   1461  O   ALA A 189       9.433 -30.658  54.013  1.00 37.07           O  
ATOM   1462  CB  ALA A 189       9.043 -27.995  52.625  1.00 26.13           C  
ATOM   1463  N   PHE A 190       9.619 -31.298  51.857  1.00 33.91           N  
ATOM   1464  CA  PHE A 190       9.188 -32.668  52.104  1.00 33.23           C  
ATOM   1465  C   PHE A 190      10.342 -33.653  51.952  1.00 31.56           C  
ATOM   1466  O   PHE A 190      10.177 -34.846  52.184  1.00 37.75           O  
ATOM   1467  CB  PHE A 190       8.053 -33.058  51.150  1.00 30.12           C  
ATOM   1468  CG  PHE A 190       6.829 -32.188  51.261  1.00 27.60           C  
ATOM   1469  CD1 PHE A 190       6.756 -30.975  50.590  1.00 27.23           C  
ATOM   1470  CD2 PHE A 190       5.741 -32.597  52.011  1.00 25.38           C  
ATOM   1471  CE1 PHE A 190       5.632 -30.181  50.678  1.00 23.86           C  
ATOM   1472  CE2 PHE A 190       4.606 -31.806  52.100  1.00 26.17           C  
ATOM   1473  CZ  PHE A 190       4.554 -30.597  51.434  1.00 23.16           C  
ATOM   1474  N   GLY A 191      11.509 -33.150  51.562  1.00 25.12           N  
ATOM   1475  CA  GLY A 191      12.659 -34.002  51.327  1.00 31.32           C  
ATOM   1476  C   GLY A 191      12.924 -34.229  49.851  1.00 35.18           C  
ATOM   1477  O   GLY A 191      13.851 -34.947  49.475  1.00 36.31           O  
ATOM   1478  N   GLY A 192      12.114 -33.603  49.004  1.00 31.45           N  
ATOM   1479  CA  GLY A 192      12.225 -33.812  47.578  1.00 31.16           C  
ATOM   1480  C   GLY A 192      13.257 -32.908  46.955  1.00 30.81           C  
ATOM   1481  O   GLY A 192      13.529 -31.826  47.469  1.00 41.84           O  
ATOM   1482  N   ASP A 193      13.822 -33.355  45.840  1.00 29.70           N  
ATOM   1483  CA  ASP A 193      14.846 -32.611  45.120  1.00 30.22           C  
ATOM   1484  C   ASP A 193      14.242 -31.998  43.858  1.00 35.83           C  
ATOM   1485  O   ASP A 193      14.036 -32.694  42.866  1.00 37.04           O  
ATOM   1486  CB  ASP A 193      16.003 -33.559  44.780  1.00 32.05           C  
ATOM   1487  CG  ASP A 193      17.044 -32.943  43.858  1.00 31.24           C  
ATOM   1488  OD1 ASP A 193      16.996 -31.734  43.560  1.00 35.77           O  
ATOM   1489  OD2 ASP A 193      17.940 -33.690  43.425  1.00 39.32           O  
ATOM   1490  N   PRO A 194      13.979 -30.681  43.888  1.00 40.39           N  
ATOM   1491  CA  PRO A 194      13.401 -29.929  42.760  1.00 28.55           C  
ATOM   1492  C   PRO A 194      14.256 -29.965  41.494  1.00 36.30           C  
ATOM   1493  O   PRO A 194      13.759 -29.658  40.398  1.00 31.78           O  
ATOM   1494  CB  PRO A 194      13.302 -28.494  43.297  1.00 34.98           C  
ATOM   1495  CG  PRO A 194      14.241 -28.449  44.485  1.00 31.68           C  
ATOM   1496  CD  PRO A 194      14.195 -29.830  45.073  1.00 27.86           C  
ATOM   1497  N   THR A 195      15.522 -30.345  41.642  1.00 38.88           N  
ATOM   1498  CA  THR A 195      16.428 -30.470  40.496  1.00 39.65           C  
ATOM   1499  C   THR A 195      16.359 -31.869  39.873  1.00 38.04           C  
ATOM   1500  O   THR A 195      17.034 -32.145  38.877  1.00 43.83           O  
ATOM   1501  CB  THR A 195      17.900 -30.162  40.888  1.00 42.76           C  
ATOM   1502  OG1 THR A 195      18.397 -31.195  41.755  1.00 40.81           O  
ATOM   1503  CG2 THR A 195      18.009 -28.810  41.598  1.00 30.20           C  
ATOM   1504  N   SER A 196      15.549 -32.750  40.458  1.00 31.70           N  
ATOM   1505  CA  SER A 196      15.331 -34.083  39.879  1.00 37.92           C  
ATOM   1506  C   SER A 196      13.843 -34.470  39.850  1.00 36.52           C  
ATOM   1507  O   SER A 196      13.366 -35.254  40.680  1.00 32.26           O  
ATOM   1508  CB  SER A 196      16.130 -35.143  40.634  1.00 34.48           C  
ATOM   1509  OG  SER A 196      15.994 -36.408  40.005  1.00 47.57           O  
ATOM   1510  N   VAL A 197      13.117 -33.915  38.888  1.00 30.36           N  
ATOM   1511  CA  VAL A 197      11.680 -34.125  38.791  1.00 27.23           C  
ATOM   1512  C   VAL A 197      11.342 -34.880  37.510  1.00 28.07           C  
ATOM   1513  O   VAL A 197      11.629 -34.412  36.407  1.00 25.39           O  
ATOM   1514  CB  VAL A 197      10.918 -32.781  38.817  1.00 28.35           C  
ATOM   1515  CG1 VAL A 197       9.448 -32.977  38.406  1.00 25.43           C  
ATOM   1516  CG2 VAL A 197      11.022 -32.137  40.194  1.00 24.24           C  
ATOM   1517  N   THR A 198      10.745 -36.058  37.662  1.00 29.77           N  
ATOM   1518  CA  THR A 198      10.326 -36.859  36.513  1.00 26.83           C  
ATOM   1519  C   THR A 198       8.802 -36.861  36.407  1.00 24.98           C  
ATOM   1520  O   THR A 198       8.106 -37.212  37.364  1.00 22.26           O  
ATOM   1521  CB  THR A 198      10.843 -38.320  36.609  1.00 29.00           C  
ATOM   1522  OG1 THR A 198      12.275 -38.332  36.717  1.00 27.34           O  
ATOM   1523  CG2 THR A 198      10.430 -39.124  35.381  1.00 22.34           C  
ATOM   1524  N   LEU A 199       8.288 -36.446  35.249  1.00 23.95           N  
ATOM   1525  CA  LEU A 199       6.853 -36.498  34.977  1.00 21.52           C  
ATOM   1526  C   LEU A 199       6.470 -37.862  34.417  1.00 27.34           C  
ATOM   1527  O   LEU A 199       7.131 -38.377  33.509  1.00 23.45           O  
ATOM   1528  CB  LEU A 199       6.462 -35.454  33.934  1.00 27.87           C  
ATOM   1529  CG  LEU A 199       6.779 -33.989  34.185  1.00 24.15           C  
ATOM   1530  CD1 LEU A 199       6.178 -33.142  33.068  1.00 23.75           C  
ATOM   1531  CD2 LEU A 199       6.234 -33.583  35.533  1.00 27.88           C  
ATOM   1532  N   PHE A 200       5.403 -38.446  34.953  1.00 21.41           N  
ATOM   1533  CA  PHE A 200       4.821 -39.632  34.339  1.00 22.36           C  
ATOM   1534  C   PHE A 200       3.306 -39.531  34.310  1.00 22.29           C  
ATOM   1535  O   PHE A 200       2.690 -38.943  35.203  1.00 21.52           O  
ATOM   1536  CB  PHE A 200       5.344 -40.970  34.926  1.00 19.85           C  
ATOM   1537  CG  PHE A 200       4.913 -41.279  36.359  1.00 22.87           C  
ATOM   1538  CD1 PHE A 200       4.960 -40.319  37.362  1.00 21.29           C  
ATOM   1539  CD2 PHE A 200       4.522 -42.572  36.698  1.00 20.88           C  
ATOM   1540  CE1 PHE A 200       4.596 -40.635  38.674  1.00 23.94           C  
ATOM   1541  CE2 PHE A 200       4.161 -42.896  37.999  1.00 26.67           C  
ATOM   1542  CZ  PHE A 200       4.196 -41.919  38.995  1.00 24.32           C  
ATOM   1543  N   GLY A 201       2.717 -40.074  33.254  1.00 18.09           N  
ATOM   1544  CA  GLY A 201       1.294 -39.931  33.037  1.00 18.76           C  
ATOM   1545  C   GLY A 201       0.840 -40.993  32.067  1.00 22.17           C  
ATOM   1546  O   GLY A 201       1.650 -41.569  31.344  1.00 19.77           O  
ATOM   1547  N   GLU A 202      -0.460 -41.263  32.059  1.00 23.99           N  
ATOM   1548  CA  GLU A 202      -1.006 -42.292  31.192  1.00 21.05           C  
ATOM   1549  C   GLU A 202      -2.154 -41.708  30.386  1.00 21.75           C  
ATOM   1550  O   GLU A 202      -2.861 -40.819  30.867  1.00 20.07           O  
ATOM   1551  CB  GLU A 202      -1.439 -43.509  32.013  1.00 21.86           C  
ATOM   1552  CG  GLU A 202      -1.869 -44.715  31.196  1.00 20.21           C  
ATOM   1553  CD  GLU A 202      -3.337 -44.662  30.840  1.00 22.32           C  
ATOM   1554  OE1 GLU A 202      -4.014 -43.731  31.319  1.00 21.71           O  
ATOM   1555  OE2 GLU A 202      -3.809 -45.533  30.073  1.00 22.82           O  
ATOM   1556  N   SER A 203      -2.317 -42.208  29.160  1.00 22.58           N  
ATOM   1557  CA  SER A 203      -3.281 -41.676  28.192  1.00 21.40           C  
ATOM   1558  C   SER A 203      -3.263 -40.140  28.139  1.00 19.08           C  
ATOM   1559  O   SER A 203      -2.223 -39.555  27.830  1.00 20.56           O  
ATOM   1560  CB  SER A 203      -4.691 -42.256  28.395  1.00 21.10           C  
ATOM   1561  OG  SER A 203      -5.337 -41.735  29.543  1.00 34.01           O  
ATOM   1562  N   ALA A 204      -4.380 -39.482  28.438  1.00 15.74           N  
ATOM   1563  CA  ALA A 204      -4.387 -38.013  28.414  1.00 19.38           C  
ATOM   1564  C   ALA A 204      -3.310 -37.401  29.332  1.00 23.32           C  
ATOM   1565  O   ALA A 204      -2.815 -36.298  29.071  1.00 21.56           O  
ATOM   1566  CB  ALA A 204      -5.772 -37.456  28.740  1.00 18.12           C  
ATOM   1567  N   GLY A 205      -2.942 -38.133  30.388  1.00 18.85           N  
ATOM   1568  CA  GLY A 205      -1.814 -37.768  31.224  1.00 17.67           C  
ATOM   1569  C   GLY A 205      -0.475 -37.816  30.495  1.00 20.64           C  
ATOM   1570  O   GLY A 205       0.366 -36.933  30.661  1.00 20.49           O  
ATOM   1571  N   ALA A 206      -0.275 -38.866  29.704  1.00 20.64           N  
ATOM   1572  CA  ALA A 206       0.900 -38.992  28.854  1.00 24.30           C  
ATOM   1573  C   ALA A 206       0.931 -37.856  27.828  1.00 23.06           C  
ATOM   1574  O   ALA A 206       1.968 -37.248  27.594  1.00 24.65           O  
ATOM   1575  CB  ALA A 206       0.912 -40.366  28.150  1.00 18.92           C  
ATOM   1576  N   ALA A 207      -0.220 -37.563  27.238  1.00 23.17           N  
ATOM   1577  CA  ALA A 207      -0.316 -36.500  26.248  1.00 25.42           C  
ATOM   1578  C   ALA A 207       0.049 -35.176  26.898  1.00 25.87           C  
ATOM   1579  O   ALA A 207       0.704 -34.327  26.281  1.00 26.50           O  
ATOM   1580  CB  ALA A 207      -1.732 -36.442  25.653  1.00 19.41           C  
ATOM   1581  N   SER A 208      -0.375 -35.020  28.151  1.00 23.04           N  
ATOM   1582  CA  SER A 208      -0.065 -33.838  28.945  1.00 20.93           C  
ATOM   1583  C   SER A 208       1.435 -33.692  29.162  1.00 24.54           C  
ATOM   1584  O   SER A 208       1.991 -32.612  28.944  1.00 22.45           O  
ATOM   1585  CB  SER A 208      -0.779 -33.896  30.301  1.00 20.63           C  
ATOM   1586  OG  SER A 208      -2.160 -33.591  30.172  1.00 22.78           O  
ATOM   1587  N   VAL A 209       2.077 -34.771  29.617  1.00 23.12           N  
ATOM   1588  CA  VAL A 209       3.531 -34.801  29.755  1.00 18.91           C  
ATOM   1589  C   VAL A 209       4.188 -34.315  28.465  1.00 21.45           C  
ATOM   1590  O   VAL A 209       5.019 -33.409  28.488  1.00 24.76           O  
ATOM   1591  CB  VAL A 209       4.052 -36.218  30.081  1.00 19.87           C  
ATOM   1592  CG1 VAL A 209       5.556 -36.276  29.927  1.00 19.06           C  
ATOM   1593  CG2 VAL A 209       3.633 -36.659  31.495  1.00 19.18           C  
ATOM   1594  N   GLY A 210       3.785 -34.899  27.340  1.00 20.80           N  
ATOM   1595  CA  GLY A 210       4.320 -34.518  26.045  1.00 22.46           C  
ATOM   1596  C   GLY A 210       4.125 -33.043  25.729  1.00 25.68           C  
ATOM   1597  O   GLY A 210       4.988 -32.402  25.130  1.00 26.72           O  
ATOM   1598  N   MET A 211       2.989 -32.494  26.138  1.00 25.06           N  
ATOM   1599  CA  MET A 211       2.700 -31.097  25.851  1.00 22.88           C  
ATOM   1600  C   MET A 211       3.578 -30.177  26.665  1.00 25.46           C  
ATOM   1601  O   MET A 211       4.002 -29.127  26.174  1.00 23.84           O  
ATOM   1602  CB  MET A 211       1.219 -30.785  26.061  1.00 25.67           C  
ATOM   1603  CG  MET A 211       0.393 -31.141  24.831  1.00 29.35           C  
ATOM   1604  SD  MET A 211      -1.360 -31.087  25.155  1.00 36.97           S  
ATOM   1605  CE  MET A 211      -1.944 -32.463  24.149  1.00 23.81           C  
ATOM   1606  N   HIS A 212       3.861 -30.577  27.902  1.00 21.18           N  
ATOM   1607  CA  HIS A 212       4.811 -29.850  28.730  1.00 24.51           C  
ATOM   1608  C   HIS A 212       6.221 -29.879  28.125  1.00 27.22           C  
ATOM   1609  O   HIS A 212       6.968 -28.917  28.270  1.00 25.11           O  
ATOM   1610  CB  HIS A 212       4.817 -30.380  30.169  1.00 20.21           C  
ATOM   1611  CG  HIS A 212       3.569 -30.052  30.928  1.00 26.06           C  
ATOM   1612  ND1 HIS A 212       3.224 -28.762  31.266  1.00 23.58           N  
ATOM   1613  CD2 HIS A 212       2.579 -30.845  31.404  1.00 23.66           C  
ATOM   1614  CE1 HIS A 212       2.074 -28.772  31.917  1.00 23.73           C  
ATOM   1615  NE2 HIS A 212       1.663 -30.024  32.017  1.00 24.95           N  
ATOM   1616  N   LEU A 213       6.573 -30.978  27.453  1.00 20.63           N  
ATOM   1617  CA  LEU A 213       7.838 -31.070  26.731  1.00 28.26           C  
ATOM   1618  C   LEU A 213       7.926 -30.039  25.611  1.00 32.08           C  
ATOM   1619  O   LEU A 213       9.008 -29.540  25.305  1.00 29.91           O  
ATOM   1620  CB  LEU A 213       8.008 -32.454  26.104  1.00 26.59           C  
ATOM   1621  CG  LEU A 213       8.497 -33.568  27.015  1.00 28.06           C  
ATOM   1622  CD1 LEU A 213       8.501 -34.869  26.245  1.00 27.31           C  
ATOM   1623  CD2 LEU A 213       9.879 -33.238  27.537  1.00 33.82           C  
ATOM   1624  N   LEU A 214       6.787 -29.730  24.998  1.00 25.69           N  
ATOM   1625  CA  LEU A 214       6.775 -28.911  23.786  1.00 25.95           C  
ATOM   1626  C   LEU A 214       6.418 -27.464  24.083  1.00 27.71           C  
ATOM   1627  O   LEU A 214       6.328 -26.640  23.175  1.00 30.83           O  
ATOM   1628  CB  LEU A 214       5.801 -29.499  22.766  1.00 20.80           C  
ATOM   1629  CG  LEU A 214       6.011 -30.992  22.510  1.00 29.24           C  
ATOM   1630  CD1 LEU A 214       4.891 -31.569  21.665  1.00 27.64           C  
ATOM   1631  CD2 LEU A 214       7.371 -31.244  21.858  1.00 31.70           C  
ATOM   1632  N   SER A 215       6.209 -27.157  25.360  1.00 26.20           N  
ATOM   1633  CA  SER A 215       5.897 -25.793  25.765  1.00 28.91           C  
ATOM   1634  C   SER A 215       7.016 -25.256  26.648  1.00 24.75           C  
ATOM   1635  O   SER A 215       7.187 -25.721  27.767  1.00 33.26           O  
ATOM   1636  CB  SER A 215       4.561 -25.756  26.506  1.00 27.70           C  
ATOM   1637  OG  SER A 215       4.174 -24.428  26.796  1.00 28.17           O  
ATOM   1638  N   PRO A 216       7.794 -24.282  26.141  1.00 32.91           N  
ATOM   1639  CA  PRO A 216       8.973 -23.768  26.867  1.00 29.19           C  
ATOM   1640  C   PRO A 216       8.752 -23.309  28.323  1.00 27.95           C  
ATOM   1641  O   PRO A 216       9.626 -23.571  29.147  1.00 31.79           O  
ATOM   1642  CB  PRO A 216       9.465 -22.615  25.977  1.00 30.22           C  
ATOM   1643  CG  PRO A 216       8.999 -23.011  24.574  1.00 29.81           C  
ATOM   1644  CD  PRO A 216       7.665 -23.687  24.792  1.00 30.86           C  
ATOM   1645  N   PRO A 217       7.624 -22.644  28.648  1.00 28.03           N  
ATOM   1646  CA  PRO A 217       7.472 -22.285  30.073  1.00 24.13           C  
ATOM   1647  C   PRO A 217       7.367 -23.474  31.040  1.00 28.02           C  
ATOM   1648  O   PRO A 217       7.576 -23.284  32.237  1.00 32.27           O  
ATOM   1649  CB  PRO A 217       6.171 -21.479  30.097  1.00 22.50           C  
ATOM   1650  CG  PRO A 217       6.063 -20.899  28.709  1.00 26.89           C  
ATOM   1651  CD  PRO A 217       6.621 -21.971  27.798  1.00 25.03           C  
ATOM   1652  N   SER A 218       7.035 -24.663  30.542  1.00 26.88           N  
ATOM   1653  CA  SER A 218       6.979 -25.860  31.384  1.00 32.13           C  
ATOM   1654  C   SER A 218       8.309 -26.586  31.418  1.00 30.74           C  
ATOM   1655  O   SER A 218       8.635 -27.243  32.398  1.00 31.85           O  
ATOM   1656  CB  SER A 218       5.914 -26.843  30.890  1.00 28.56           C  
ATOM   1657  OG  SER A 218       4.613 -26.300  30.992  1.00 30.46           O  
ATOM   1658  N   ARG A 219       9.067 -26.462  30.337  1.00 34.04           N  
ATOM   1659  CA  ARG A 219      10.268 -27.261  30.126  1.00 38.21           C  
ATOM   1660  C   ARG A 219      11.298 -27.079  31.253  1.00 35.64           C  
ATOM   1661  O   ARG A 219      12.076 -27.987  31.552  1.00 36.49           O  
ATOM   1662  CB  ARG A 219      10.849 -26.973  28.728  1.00 42.02           C  
ATOM   1663  CG  ARG A 219      11.927 -27.940  28.247  1.00 49.52           C  
ATOM   1664  CD  ARG A 219      11.431 -29.371  28.107  1.00 45.99           C  
ATOM   1665  NE  ARG A 219      12.547 -30.316  27.990  1.00 57.13           N  
ATOM   1666  CZ  ARG A 219      13.133 -30.939  29.019  1.00 58.51           C  
ATOM   1667  NH1 ARG A 219      12.722 -30.741  30.277  1.00 37.69           N  
ATOM   1668  NH2 ARG A 219      14.140 -31.775  28.790  1.00 50.40           N  
ATOM   1669  N   GLY A 220      11.266 -25.931  31.917  1.00 36.05           N  
ATOM   1670  CA  GLY A 220      12.149 -25.706  33.049  1.00 24.05           C  
ATOM   1671  C   GLY A 220      11.633 -26.209  34.383  1.00 34.44           C  
ATOM   1672  O   GLY A 220      12.254 -25.963  35.417  1.00 40.09           O  
ATOM   1673  N   LEU A 221      10.507 -26.918  34.374  1.00 30.35           N  
ATOM   1674  CA  LEU A 221       9.896 -27.385  35.616  1.00 27.02           C  
ATOM   1675  C   LEU A 221      10.130 -28.865  35.894  1.00 32.58           C  
ATOM   1676  O   LEU A 221       9.657 -29.396  36.902  1.00 35.22           O  
ATOM   1677  CB  LEU A 221       8.399 -27.095  35.613  1.00 26.15           C  
ATOM   1678  CG  LEU A 221       8.101 -25.615  35.399  1.00 29.41           C  
ATOM   1679  CD1 LEU A 221       6.598 -25.378  35.348  1.00 26.24           C  
ATOM   1680  CD2 LEU A 221       8.761 -24.796  36.511  1.00 27.01           C  
ATOM   1681  N   PHE A 222      10.860 -29.532  35.007  1.00 27.81           N  
ATOM   1682  CA  PHE A 222      11.101 -30.959  35.170  1.00 30.04           C  
ATOM   1683  C   PHE A 222      12.283 -31.395  34.313  1.00 30.60           C  
ATOM   1684  O   PHE A 222      12.796 -30.618  33.511  1.00 32.94           O  
ATOM   1685  CB  PHE A 222       9.841 -31.771  34.834  1.00 27.84           C  
ATOM   1686  CG  PHE A 222       9.457 -31.735  33.374  1.00 28.10           C  
ATOM   1687  CD1 PHE A 222       8.780 -30.647  32.845  1.00 28.25           C  
ATOM   1688  CD2 PHE A 222       9.776 -32.794  32.533  1.00 24.84           C  
ATOM   1689  CE1 PHE A 222       8.419 -30.616  31.494  1.00 30.36           C  
ATOM   1690  CE2 PHE A 222       9.426 -32.771  31.191  1.00 29.01           C  
ATOM   1691  CZ  PHE A 222       8.742 -31.677  30.670  1.00 27.17           C  
ATOM   1692  N   HIS A 223      12.700 -32.645  34.473  1.00 28.47           N  
ATOM   1693  CA  HIS A 223      13.957 -33.090  33.894  1.00 31.69           C  
ATOM   1694  C   HIS A 223      13.828 -34.330  33.010  1.00 29.60           C  
ATOM   1695  O   HIS A 223      14.529 -34.454  32.007  1.00 37.05           O  
ATOM   1696  CB  HIS A 223      14.990 -33.259  35.016  1.00 29.79           C  
ATOM   1697  CG  HIS A 223      15.061 -32.062  35.912  1.00 45.46           C  
ATOM   1698  ND1 HIS A 223      14.280 -31.930  37.044  1.00 40.67           N  
ATOM   1699  CD2 HIS A 223      15.750 -30.900  35.793  1.00 35.56           C  
ATOM   1700  CE1 HIS A 223      14.513 -30.755  37.601  1.00 40.14           C  
ATOM   1701  NE2 HIS A 223      15.405 -30.113  36.864  1.00 43.12           N  
ATOM   1702  N   ARG A 224      12.926 -35.236  33.370  1.00 29.77           N  
ATOM   1703  CA  ARG A 224      12.688 -36.435  32.566  1.00 27.23           C  
ATOM   1704  C   ARG A 224      11.204 -36.674  32.383  1.00 24.10           C  
ATOM   1705  O   ARG A 224      10.386 -36.159  33.145  1.00 26.13           O  
ATOM   1706  CB  ARG A 224      13.308 -37.660  33.223  1.00 30.12           C  
ATOM   1707  CG  ARG A 224      14.802 -37.650  33.246  1.00 33.12           C  
ATOM   1708  CD  ARG A 224      15.323 -38.643  34.271  1.00 36.19           C  
ATOM   1709  NE  ARG A 224      16.742 -38.419  34.531  1.00 51.26           N  
ATOM   1710  CZ  ARG A 224      17.205 -37.529  35.404  1.00 55.21           C  
ATOM   1711  NH1 ARG A 224      16.359 -36.777  36.111  1.00 47.85           N  
ATOM   1712  NH2 ARG A 224      18.517 -37.392  35.571  1.00 63.45           N  
ATOM   1713  N   ALA A 225      10.865 -37.482  31.387  1.00 25.41           N  
ATOM   1714  CA  ALA A 225       9.473 -37.697  31.033  1.00 24.82           C  
ATOM   1715  C   ALA A 225       9.137 -39.168  30.781  1.00 24.15           C  
ATOM   1716  O   ALA A 225       9.933 -39.910  30.205  1.00 25.74           O  
ATOM   1717  CB  ALA A 225       9.111 -36.853  29.823  1.00 21.94           C  
ATOM   1718  N   VAL A 226       7.951 -39.577  31.223  1.00 23.69           N  
ATOM   1719  CA  VAL A 226       7.438 -40.913  30.963  1.00 21.01           C  
ATOM   1720  C   VAL A 226       6.061 -40.776  30.347  1.00 25.43           C  
ATOM   1721  O   VAL A 226       5.182 -40.152  30.945  1.00 24.61           O  
ATOM   1722  CB  VAL A 226       7.295 -41.740  32.259  1.00 21.84           C  
ATOM   1723  CG1 VAL A 226       6.736 -43.133  31.955  1.00 17.34           C  
ATOM   1724  CG2 VAL A 226       8.623 -41.829  32.998  1.00 21.56           C  
ATOM   1725  N   LEU A 227       5.876 -41.356  29.160  1.00 18.91           N  
ATOM   1726  CA  LEU A 227       4.595 -41.301  28.471  1.00 20.51           C  
ATOM   1727  C   LEU A 227       4.004 -42.692  28.289  1.00 24.42           C  
ATOM   1728  O   LEU A 227       4.478 -43.478  27.456  1.00 26.58           O  
ATOM   1729  CB  LEU A 227       4.737 -40.620  27.112  1.00 21.42           C  
ATOM   1730  CG  LEU A 227       4.964 -39.112  27.120  1.00 23.98           C  
ATOM   1731  CD1 LEU A 227       6.417 -38.782  27.344  1.00 23.66           C  
ATOM   1732  CD2 LEU A 227       4.465 -38.510  25.816  1.00 27.24           C  
ATOM   1733  N   GLN A 228       2.962 -42.990  29.059  1.00 22.02           N  
ATOM   1734  CA  GLN A 228       2.325 -44.304  29.021  1.00 23.82           C  
ATOM   1735  C   GLN A 228       1.033 -44.258  28.198  1.00 23.00           C  
ATOM   1736  O   GLN A 228       0.072 -43.573  28.579  1.00 19.83           O  
ATOM   1737  CB  GLN A 228       2.021 -44.791  30.451  1.00 19.01           C  
ATOM   1738  CG  GLN A 228       3.251 -44.841  31.361  1.00 20.54           C  
ATOM   1739  CD  GLN A 228       2.925 -45.164  32.813  1.00 23.77           C  
ATOM   1740  OE1 GLN A 228       3.687 -44.821  33.719  1.00 26.24           O  
ATOM   1741  NE2 GLN A 228       1.798 -45.828  33.042  1.00 20.98           N  
ATOM   1742  N   SER A 229       1.015 -44.987  27.079  1.00 22.61           N  
ATOM   1743  CA  SER A 229      -0.201 -45.156  26.266  1.00 19.15           C  
ATOM   1744  C   SER A 229      -0.809 -43.825  25.850  1.00 18.53           C  
ATOM   1745  O   SER A 229      -2.021 -43.637  25.922  1.00 23.59           O  
ATOM   1746  CB  SER A 229      -1.261 -45.974  27.021  1.00 17.97           C  
ATOM   1747  OG  SER A 229      -0.832 -47.306  27.249  1.00 19.68           O  
ATOM   1748  N   GLY A 230       0.027 -42.885  25.440  1.00 15.93           N  
ATOM   1749  CA  GLY A 230      -0.495 -41.587  25.064  1.00 20.78           C  
ATOM   1750  C   GLY A 230       0.601 -40.679  24.566  1.00 23.83           C  
ATOM   1751  O   GLY A 230       1.770 -40.873  24.894  1.00 22.17           O  
ATOM   1752  N   ALA A 231       0.217 -39.697  23.761  1.00 17.39           N  
ATOM   1753  CA  ALA A 231       1.165 -38.792  23.153  1.00 24.73           C  
ATOM   1754  C   ALA A 231       0.425 -37.520  22.770  1.00 23.26           C  
ATOM   1755  O   ALA A 231      -0.754 -37.568  22.447  1.00 24.81           O  
ATOM   1756  CB  ALA A 231       1.814 -39.450  21.931  1.00 20.06           C  
ATOM   1757  N   PRO A 232       1.113 -36.374  22.820  1.00 22.85           N  
ATOM   1758  CA  PRO A 232       0.480 -35.093  22.486  1.00 22.54           C  
ATOM   1759  C   PRO A 232       0.042 -35.016  21.026  1.00 26.55           C  
ATOM   1760  O   PRO A 232      -0.850 -34.222  20.695  1.00 26.09           O  
ATOM   1761  CB  PRO A 232       1.587 -34.060  22.777  1.00 23.04           C  
ATOM   1762  CG  PRO A 232       2.876 -34.842  22.740  1.00 19.68           C  
ATOM   1763  CD  PRO A 232       2.522 -36.218  23.226  1.00 20.79           C  
ATOM   1764  N   ASN A 233       0.661 -35.825  20.169  1.00 27.72           N  
ATOM   1765  CA  ASN A 233       0.337 -35.831  18.744  1.00 27.94           C  
ATOM   1766  C   ASN A 233      -0.800 -36.793  18.391  1.00 29.49           C  
ATOM   1767  O   ASN A 233      -1.177 -36.928  17.223  1.00 28.32           O  
ATOM   1768  CB  ASN A 233       1.580 -36.127  17.893  1.00 23.40           C  
ATOM   1769  CG  ASN A 233       2.361 -37.329  18.392  1.00 22.31           C  
ATOM   1770  OD1 ASN A 233       2.768 -37.370  19.547  1.00 27.33           O  
ATOM   1771  ND2 ASN A 233       2.548 -38.324  17.533  1.00 21.42           N  
ATOM   1772  N   GLY A 234      -1.363 -37.457  19.395  1.00 24.31           N  
ATOM   1773  CA  GLY A 234      -2.566 -38.250  19.154  1.00 39.31           C  
ATOM   1774  C   GLY A 234      -3.712 -37.445  18.532  1.00 41.70           C  
ATOM   1775  O   GLY A 234      -3.952 -36.296  18.932  1.00 40.00           O  
ATOM   1776  N   PRO A 235      -4.438 -38.044  17.563  1.00 31.73           N  
ATOM   1777  CA  PRO A 235      -5.580 -37.408  16.882  1.00 22.65           C  
ATOM   1778  C   PRO A 235      -6.712 -36.988  17.835  1.00 25.71           C  
ATOM   1779  O   PRO A 235      -7.572 -36.193  17.459  1.00 32.78           O  
ATOM   1780  CB  PRO A 235      -6.081 -38.506  15.940  1.00 19.87           C  
ATOM   1781  CG  PRO A 235      -5.653 -39.782  16.603  1.00 27.35           C  
ATOM   1782  CD  PRO A 235      -4.313 -39.467  17.204  1.00 26.00           C  
ATOM   1783  N   TRP A 236      -6.709 -37.506  19.055  1.00 23.29           N  
ATOM   1784  CA  TRP A 236      -7.689 -37.098  20.059  1.00 24.88           C  
ATOM   1785  C   TRP A 236      -7.192 -36.013  21.025  1.00 25.87           C  
ATOM   1786  O   TRP A 236      -8.004 -35.375  21.705  1.00 25.72           O  
ATOM   1787  CB  TRP A 236      -8.109 -38.313  20.876  1.00 23.50           C  
ATOM   1788  CG  TRP A 236      -6.932 -39.054  21.405  1.00 25.15           C  
ATOM   1789  CD1 TRP A 236      -6.260 -40.069  20.785  1.00 23.19           C  
ATOM   1790  CD2 TRP A 236      -6.263 -38.830  22.654  1.00 20.13           C  
ATOM   1791  NE1 TRP A 236      -5.221 -40.494  21.571  1.00 25.00           N  
ATOM   1792  CE2 TRP A 236      -5.200 -39.753  22.726  1.00 22.86           C  
ATOM   1793  CE3 TRP A 236      -6.462 -37.941  23.720  1.00 25.16           C  
ATOM   1794  CZ2 TRP A 236      -4.332 -39.819  23.824  1.00 20.80           C  
ATOM   1795  CZ3 TRP A 236      -5.604 -38.011  24.819  1.00 20.96           C  
ATOM   1796  CH2 TRP A 236      -4.552 -38.946  24.859  1.00 24.81           C  
ATOM   1797  N   ALA A 237      -5.875 -35.812  21.094  1.00 24.38           N  
ATOM   1798  CA  ALA A 237      -5.271 -35.015  22.179  1.00 26.50           C  
ATOM   1799  C   ALA A 237      -5.281 -33.500  21.963  1.00 25.74           C  
ATOM   1800  O   ALA A 237      -5.074 -32.733  22.904  1.00 23.31           O  
ATOM   1801  CB  ALA A 237      -3.847 -35.497  22.482  1.00 22.07           C  
ATOM   1802  N   THR A 238      -5.496 -33.066  20.726  1.00 23.24           N  
ATOM   1803  CA  THR A 238      -5.653 -31.640  20.457  1.00 23.58           C  
ATOM   1804  C   THR A 238      -6.810 -31.386  19.504  1.00 24.76           C  
ATOM   1805  O   THR A 238      -7.292 -32.292  18.825  1.00 21.78           O  
ATOM   1806  CB  THR A 238      -4.373 -30.994  19.867  1.00 25.12           C  
ATOM   1807  OG1 THR A 238      -4.022 -31.652  18.643  1.00 21.53           O  
ATOM   1808  CG2 THR A 238      -3.214 -31.094  20.852  1.00 21.89           C  
ATOM   1809  N   VAL A 239      -7.252 -30.141  19.462  1.00 23.54           N  
ATOM   1810  CA  VAL A 239      -8.286 -29.741  18.524  1.00 26.73           C  
ATOM   1811  C   VAL A 239      -7.891 -28.387  17.927  1.00 28.32           C  
ATOM   1812  O   VAL A 239      -7.179 -27.602  18.573  1.00 26.17           O  
ATOM   1813  CB  VAL A 239      -9.676 -29.686  19.212  1.00 26.08           C  
ATOM   1814  CG1 VAL A 239      -9.764 -28.516  20.211  1.00 22.06           C  
ATOM   1815  CG2 VAL A 239     -10.763 -29.588  18.192  1.00 30.33           C  
ATOM   1816  N   GLY A 240      -8.318 -28.127  16.689  1.00 28.90           N  
ATOM   1817  CA  GLY A 240      -8.033 -26.860  16.038  1.00 23.29           C  
ATOM   1818  C   GLY A 240      -8.874 -25.728  16.607  1.00 32.93           C  
ATOM   1819  O   GLY A 240      -9.912 -25.976  17.239  1.00 29.27           O  
ATOM   1820  N   MET A 241      -8.424 -24.491  16.391  1.00 32.83           N  
ATOM   1821  CA  MET A 241      -9.133 -23.309  16.883  1.00 32.56           C  
ATOM   1822  C   MET A 241     -10.577 -23.249  16.385  1.00 34.99           C  
ATOM   1823  O   MET A 241     -11.506 -23.018  17.169  1.00 33.14           O  
ATOM   1824  CB  MET A 241      -8.405 -22.032  16.465  1.00 34.59           C  
ATOM   1825  CG  MET A 241      -7.134 -21.754  17.227  1.00 38.47           C  
ATOM   1826  SD  MET A 241      -6.380 -20.195  16.703  1.00 49.09           S  
ATOM   1827  CE  MET A 241      -6.073 -20.555  14.974  1.00 40.60           C  
ATOM   1828  N   GLY A 242     -10.755 -23.457  15.081  1.00 33.86           N  
ATOM   1829  CA  GLY A 242     -12.071 -23.443  14.466  1.00 27.42           C  
ATOM   1830  C   GLY A 242     -13.051 -24.407  15.121  1.00 33.65           C  
ATOM   1831  O   GLY A 242     -14.164 -24.025  15.483  1.00 32.26           O  
ATOM   1832  N   GLU A 243     -12.628 -25.657  15.286  1.00 30.49           N  
ATOM   1833  CA  GLU A 243     -13.480 -26.686  15.863  1.00 27.82           C  
ATOM   1834  C   GLU A 243     -13.697 -26.476  17.372  1.00 34.86           C  
ATOM   1835  O   GLU A 243     -14.773 -26.777  17.890  1.00 33.61           O  
ATOM   1836  CB  GLU A 243     -12.908 -28.078  15.560  1.00 26.00           C  
ATOM   1837  CG  GLU A 243     -13.644 -29.261  16.200  1.00 27.00           C  
ATOM   1838  CD  GLU A 243     -15.042 -29.464  15.650  1.00 33.40           C  
ATOM   1839  OE1 GLU A 243     -15.393 -28.784  14.664  1.00 39.97           O  
ATOM   1840  OE2 GLU A 243     -15.793 -30.304  16.201  1.00 31.18           O  
ATOM   1841  N   ALA A 244     -12.691 -25.956  18.075  1.00 31.11           N  
ATOM   1842  CA  ALA A 244     -12.866 -25.642  19.494  1.00 28.48           C  
ATOM   1843  C   ALA A 244     -13.965 -24.605  19.654  1.00 31.19           C  
ATOM   1844  O   ALA A 244     -14.820 -24.734  20.530  1.00 27.55           O  
ATOM   1845  CB  ALA A 244     -11.577 -25.132  20.110  1.00 27.75           C  
ATOM   1846  N   ARG A 245     -13.942 -23.585  18.794  1.00 31.51           N  
ATOM   1847  CA  ARG A 245     -14.944 -22.525  18.828  1.00 30.37           C  
ATOM   1848  C   ARG A 245     -16.325 -23.075  18.523  1.00 29.80           C  
ATOM   1849  O   ARG A 245     -17.311 -22.694  19.150  1.00 32.55           O  
ATOM   1850  CB  ARG A 245     -14.612 -21.399  17.842  1.00 30.24           C  
ATOM   1851  CG  ARG A 245     -15.741 -20.378  17.694  1.00 28.78           C  
ATOM   1852  CD  ARG A 245     -15.287 -19.123  16.952  1.00 25.30           C  
ATOM   1853  NE  ARG A 245     -14.302 -18.372  17.720  1.00 29.68           N  
ATOM   1854  CZ  ARG A 245     -14.612 -17.503  18.677  1.00 32.73           C  
ATOM   1855  NH1 ARG A 245     -15.884 -17.283  18.990  1.00 34.23           N  
ATOM   1856  NH2 ARG A 245     -13.654 -16.858  19.326  1.00 30.01           N  
ATOM   1857  N   ARG A 246     -16.397 -23.987  17.566  1.00 28.84           N  
ATOM   1858  CA  ARG A 246     -17.687 -24.547  17.215  1.00 38.52           C  
ATOM   1859  C   ARG A 246     -18.268 -25.338  18.382  1.00 31.98           C  
ATOM   1860  O   ARG A 246     -19.444 -25.199  18.705  1.00 27.93           O  
ATOM   1861  CB  ARG A 246     -17.601 -25.432  15.977  1.00 30.00           C  
ATOM   1862  CG  ARG A 246     -18.975 -25.795  15.449  1.00 33.64           C  
ATOM   1863  CD  ARG A 246     -18.947 -27.029  14.578  1.00 37.66           C  
ATOM   1864  NE  ARG A 246     -18.481 -28.215  15.293  1.00 37.55           N  
ATOM   1865  CZ  ARG A 246     -19.240 -28.945  16.106  1.00 35.58           C  
ATOM   1866  NH1 ARG A 246     -20.502 -28.599  16.338  1.00 38.99           N  
ATOM   1867  NH2 ARG A 246     -18.733 -30.016  16.697  1.00 28.18           N  
ATOM   1868  N   ARG A 247     -17.433 -26.169  18.999  1.00 36.20           N  
ATOM   1869  CA  ARG A 247     -17.860 -27.009  20.111  1.00 32.90           C  
ATOM   1870  C   ARG A 247     -18.295 -26.184  21.313  1.00 27.90           C  
ATOM   1871  O   ARG A 247     -19.280 -26.517  21.975  1.00 29.59           O  
ATOM   1872  CB  ARG A 247     -16.747 -27.965  20.514  1.00 33.98           C  
ATOM   1873  CG  ARG A 247     -16.510 -29.064  19.496  1.00 33.61           C  
ATOM   1874  CD  ARG A 247     -15.437 -30.005  19.985  1.00 29.17           C  
ATOM   1875  NE  ARG A 247     -14.993 -30.889  18.921  1.00 26.50           N  
ATOM   1876  CZ  ARG A 247     -14.099 -31.847  19.092  1.00 28.59           C  
ATOM   1877  NH1 ARG A 247     -13.562 -32.034  20.294  1.00 24.41           N  
ATOM   1878  NH2 ARG A 247     -13.746 -32.614  18.065  1.00 26.25           N  
ATOM   1879  N   ALA A 248     -17.563 -25.106  21.579  1.00 29.19           N  
ATOM   1880  CA  ALA A 248     -17.895 -24.202  22.676  1.00 31.39           C  
ATOM   1881  C   ALA A 248     -19.220 -23.525  22.375  1.00 36.90           C  
ATOM   1882  O   ALA A 248     -20.063 -23.353  23.261  1.00 35.05           O  
ATOM   1883  CB  ALA A 248     -16.799 -23.154  22.863  1.00 23.03           C  
ATOM   1884  N   THR A 249     -19.402 -23.149  21.111  1.00 28.81           N  
ATOM   1885  CA  THR A 249     -20.601 -22.436  20.705  1.00 28.17           C  
ATOM   1886  C   THR A 249     -21.819 -23.349  20.757  1.00 28.49           C  
ATOM   1887  O   THR A 249     -22.890 -22.926  21.184  1.00 29.08           O  
ATOM   1888  CB  THR A 249     -20.437 -21.784  19.319  1.00 39.46           C  
ATOM   1889  OG1 THR A 249     -19.357 -20.843  19.372  1.00 38.83           O  
ATOM   1890  CG2 THR A 249     -21.716 -21.050  18.909  1.00 34.47           C  
ATOM   1891  N   GLN A 250     -21.648 -24.607  20.359  1.00 27.63           N  
ATOM   1892  CA  GLN A 250     -22.745 -25.562  20.439  1.00 28.63           C  
ATOM   1893  C   GLN A 250     -23.111 -25.898  21.880  1.00 31.94           C  
ATOM   1894  O   GLN A 250     -24.277 -26.164  22.182  1.00 32.14           O  
ATOM   1895  CB  GLN A 250     -22.440 -26.859  19.684  1.00 26.22           C  
ATOM   1896  CG  GLN A 250     -23.709 -27.687  19.470  1.00 33.51           C  
ATOM   1897  CD  GLN A 250     -23.455 -29.058  18.885  1.00 45.75           C  
ATOM   1898  OE1 GLN A 250     -22.408 -29.317  18.276  1.00 51.28           O  
ATOM   1899  NE2 GLN A 250     -24.420 -29.952  19.063  1.00 41.59           N  
ATOM   1900  N   LEU A 251     -22.119 -25.910  22.768  1.00 31.00           N  
ATOM   1901  CA  LEU A 251     -22.409 -26.165  24.174  1.00 35.41           C  
ATOM   1902  C   LEU A 251     -23.253 -25.028  24.725  1.00 30.24           C  
ATOM   1903  O   LEU A 251     -24.200 -25.264  25.466  1.00 28.35           O  
ATOM   1904  CB  LEU A 251     -21.139 -26.330  25.014  1.00 29.75           C  
ATOM   1905  CG  LEU A 251     -21.411 -26.693  26.480  1.00 30.41           C  
ATOM   1906  CD1 LEU A 251     -21.999 -28.104  26.598  1.00 22.37           C  
ATOM   1907  CD2 LEU A 251     -20.164 -26.548  27.351  1.00 29.82           C  
ATOM   1908  N   ALA A 252     -22.916 -23.798  24.351  1.00 31.40           N  
ATOM   1909  CA  ALA A 252     -23.669 -22.653  24.845  1.00 35.39           C  
ATOM   1910  C   ALA A 252     -25.115 -22.778  24.394  1.00 38.42           C  
ATOM   1911  O   ALA A 252     -26.037 -22.633  25.198  1.00 35.04           O  
ATOM   1912  CB  ALA A 252     -23.054 -21.336  24.381  1.00 26.33           C  
ATOM   1913  N   HIS A 253     -25.302 -23.090  23.113  1.00 36.18           N  
ATOM   1914  CA  HIS A 253     -26.640 -23.300  22.568  1.00 38.15           C  
ATOM   1915  C   HIS A 253     -27.430 -24.387  23.312  1.00 33.08           C  
ATOM   1916  O   HIS A 253     -28.600 -24.195  23.636  1.00 36.39           O  
ATOM   1917  CB  HIS A 253     -26.582 -23.625  21.067  1.00 37.06           C  
ATOM   1918  CG  HIS A 253     -27.920 -23.948  20.474  1.00 46.47           C  
ATOM   1919  ND1 HIS A 253     -28.380 -25.241  20.332  1.00 46.39           N  
ATOM   1920  CD2 HIS A 253     -28.908 -23.145  20.009  1.00 49.04           C  
ATOM   1921  CE1 HIS A 253     -29.588 -25.221  19.797  1.00 47.51           C  
ATOM   1922  NE2 HIS A 253     -29.931 -23.962  19.591  1.00 55.79           N  
ATOM   1923  N   LEU A 254     -26.787 -25.520  23.577  1.00 31.13           N  
ATOM   1924  CA  LEU A 254     -27.450 -26.653  24.220  1.00 28.49           C  
ATOM   1925  C   LEU A 254     -27.881 -26.390  25.662  1.00 34.16           C  
ATOM   1926  O   LEU A 254     -28.754 -27.085  26.186  1.00 35.71           O  
ATOM   1927  CB  LEU A 254     -26.558 -27.896  24.184  1.00 31.68           C  
ATOM   1928  CG  LEU A 254     -26.323 -28.573  22.832  1.00 39.90           C  
ATOM   1929  CD1 LEU A 254     -25.276 -29.674  22.974  1.00 33.30           C  
ATOM   1930  CD2 LEU A 254     -27.636 -29.132  22.289  1.00 29.11           C  
ATOM   1931  N   VAL A 255     -27.261 -25.408  26.309  1.00 32.47           N  
ATOM   1932  CA  VAL A 255     -27.612 -25.078  27.686  1.00 31.34           C  
ATOM   1933  C   VAL A 255     -28.302 -23.712  27.796  1.00 36.46           C  
ATOM   1934  O   VAL A 255     -28.388 -23.131  28.885  1.00 33.49           O  
ATOM   1935  CB  VAL A 255     -26.393 -25.149  28.632  1.00 29.29           C  
ATOM   1936  CG1 VAL A 255     -25.708 -26.496  28.495  1.00 27.72           C  
ATOM   1937  CG2 VAL A 255     -25.425 -24.004  28.364  1.00 26.70           C  
ATOM   1938  N   GLY A 256     -28.798 -23.213  26.663  1.00 29.86           N  
ATOM   1939  CA  GLY A 256     -29.640 -22.030  26.660  1.00 31.66           C  
ATOM   1940  C   GLY A 256     -28.937 -20.687  26.660  1.00 31.79           C  
ATOM   1941  O   GLY A 256     -29.554 -19.668  26.966  1.00 32.31           O  
ATOM   1942  N   CYS A 257     -27.659 -20.672  26.292  1.00 35.91           N  
ATOM   1943  CA  CYS A 257     -26.896 -19.427  26.221  1.00 37.16           C  
ATOM   1944  C   CYS A 257     -26.729 -18.942  24.782  1.00 41.86           C  
ATOM   1945  O   CYS A 257     -26.718 -19.747  23.857  1.00 44.43           O  
ATOM   1946  CB  CYS A 257     -25.532 -19.610  26.891  1.00 36.38           C  
ATOM   1947  SG  CYS A 257     -25.676 -19.935  28.655  1.00 36.74           S  
ATOM   1948  N   PRO A 258     -26.598 -17.619  24.593  1.00 49.86           N  
ATOM   1949  CA  PRO A 258     -26.408 -17.033  23.260  1.00 51.14           C  
ATOM   1950  C   PRO A 258     -25.035 -17.347  22.667  1.00 51.83           C  
ATOM   1951  O   PRO A 258     -24.894 -17.340  21.438  1.00 71.72           O  
ATOM   1952  CB  PRO A 258     -26.526 -15.531  23.525  1.00 51.45           C  
ATOM   1953  CG  PRO A 258     -26.113 -15.370  24.959  1.00 47.94           C  
ATOM   1954  CD  PRO A 258     -26.646 -16.587  25.647  1.00 47.82           C  
ATOM   1955  N   ASN A 265     -20.581 -12.339  20.298  1.00 55.41           N  
ATOM   1956  CA  ASN A 265     -19.863 -11.725  21.411  1.00 50.12           C  
ATOM   1957  C   ASN A 265     -19.414 -12.763  22.449  1.00 53.70           C  
ATOM   1958  O   ASN A 265     -20.218 -13.262  23.241  1.00 51.66           O  
ATOM   1959  CB  ASN A 265     -20.725 -10.637  22.056  1.00 58.06           C  
ATOM   1960  CG  ASN A 265     -19.933  -9.727  22.986  1.00 63.59           C  
ATOM   1961  OD1 ASN A 265     -18.993 -10.162  23.648  1.00 66.72           O  
ATOM   1962  ND2 ASN A 265     -20.321  -8.453  23.044  1.00 68.68           N  
ATOM   1963  N   ASP A 266     -18.121 -13.076  22.440  1.00 46.74           N  
ATOM   1964  CA  ASP A 266     -17.560 -14.072  23.345  1.00 44.11           C  
ATOM   1965  C   ASP A 266     -17.824 -13.743  24.824  1.00 49.38           C  
ATOM   1966  O   ASP A 266     -18.161 -14.633  25.616  1.00 43.46           O  
ATOM   1967  CB  ASP A 266     -16.052 -14.225  23.110  1.00 42.99           C  
ATOM   1968  CG  ASP A 266     -15.714 -14.788  21.732  1.00 39.96           C  
ATOM   1969  OD1 ASP A 266     -16.539 -15.515  21.147  1.00 39.30           O  
ATOM   1970  OD2 ASP A 266     -14.603 -14.508  21.240  1.00 49.48           O  
ATOM   1971  N   THR A 267     -17.666 -12.471  25.188  1.00 40.97           N  
ATOM   1972  CA  THR A 267     -17.893 -12.027  26.561  1.00 38.54           C  
ATOM   1973  C   THR A 267     -19.263 -12.457  27.096  1.00 42.88           C  
ATOM   1974  O   THR A 267     -19.360 -13.011  28.196  1.00 43.48           O  
ATOM   1975  CB  THR A 267     -17.765 -10.499  26.690  1.00 47.27           C  
ATOM   1976  OG1 THR A 267     -16.505 -10.074  26.157  1.00 50.74           O  
ATOM   1977  CG2 THR A 267     -17.865 -10.069  28.155  1.00 43.24           C  
ATOM   1978  N   GLU A 268     -20.312 -12.210  26.313  1.00 45.62           N  
ATOM   1979  CA  GLU A 268     -21.675 -12.562  26.707  1.00 43.71           C  
ATOM   1980  C   GLU A 268     -21.853 -14.068  26.791  1.00 42.01           C  
ATOM   1981  O   GLU A 268     -22.501 -14.586  27.709  1.00 42.76           O  
ATOM   1982  CB  GLU A 268     -22.689 -12.003  25.713  1.00 43.94           C  
ATOM   1983  CG  GLU A 268     -22.824 -10.492  25.719  1.00 64.17           C  
ATOM   1984  CD  GLU A 268     -23.896 -10.008  24.749  1.00 87.59           C  
ATOM   1985  OE1 GLU A 268     -24.858 -10.772  24.491  1.00 84.71           O  
ATOM   1986  OE2 GLU A 268     -23.769  -8.871  24.240  1.00 90.79           O  
ATOM   1987  N   LEU A 269     -21.282 -14.762  25.816  1.00 39.77           N  
ATOM   1988  CA  LEU A 269     -21.390 -16.210  25.732  1.00 39.41           C  
ATOM   1989  C   LEU A 269     -20.791 -16.857  26.985  1.00 34.90           C  
ATOM   1990  O   LEU A 269     -21.435 -17.677  27.635  1.00 39.60           O  
ATOM   1991  CB  LEU A 269     -20.717 -16.714  24.443  1.00 35.72           C  
ATOM   1992  CG  LEU A 269     -20.946 -18.150  23.964  1.00 39.66           C  
ATOM   1993  CD1 LEU A 269     -20.628 -18.279  22.482  1.00 40.94           C  
ATOM   1994  CD2 LEU A 269     -20.090 -19.132  24.750  1.00 40.14           C  
ATOM   1995  N   VAL A 270     -19.567 -16.475  27.333  1.00 34.23           N  
ATOM   1996  CA  VAL A 270     -18.921 -17.036  28.514  1.00 39.46           C  
ATOM   1997  C   VAL A 270     -19.651 -16.635  29.802  1.00 37.00           C  
ATOM   1998  O   VAL A 270     -19.777 -17.438  30.729  1.00 34.61           O  
ATOM   1999  CB  VAL A 270     -17.431 -16.642  28.592  1.00 42.61           C  
ATOM   2000  CG1 VAL A 270     -16.775 -17.258  29.817  1.00 35.28           C  
ATOM   2001  CG2 VAL A 270     -16.703 -17.087  27.330  1.00 42.78           C  
ATOM   2002  N   ALA A 271     -20.138 -15.400  29.849  1.00 33.48           N  
ATOM   2003  CA  ALA A 271     -20.826 -14.905  31.035  1.00 36.74           C  
ATOM   2004  C   ALA A 271     -22.095 -15.714  31.296  1.00 35.70           C  
ATOM   2005  O   ALA A 271     -22.411 -16.041  32.438  1.00 39.78           O  
ATOM   2006  CB  ALA A 271     -21.152 -13.424  30.892  1.00 31.07           C  
ATOM   2007  N   CYS A 272     -22.815 -16.045  30.232  1.00 37.01           N  
ATOM   2008  CA  CYS A 272     -23.983 -16.899  30.361  1.00 35.60           C  
ATOM   2009  C   CYS A 272     -23.590 -18.320  30.785  1.00 32.05           C  
ATOM   2010  O   CYS A 272     -24.254 -18.919  31.635  1.00 35.48           O  
ATOM   2011  CB  CYS A 272     -24.793 -16.919  29.059  1.00 37.02           C  
ATOM   2012  SG  CYS A 272     -26.238 -18.006  29.127  1.00 40.95           S  
ATOM   2013  N   LEU A 273     -22.521 -18.855  30.196  1.00 29.52           N  
ATOM   2014  CA  LEU A 273     -21.999 -20.166  30.598  1.00 31.53           C  
ATOM   2015  C   LEU A 273     -21.621 -20.194  32.081  1.00 34.00           C  
ATOM   2016  O   LEU A 273     -21.840 -21.195  32.772  1.00 31.46           O  
ATOM   2017  CB  LEU A 273     -20.776 -20.550  29.767  1.00 25.65           C  
ATOM   2018  CG  LEU A 273     -20.996 -20.974  28.313  1.00 31.64           C  
ATOM   2019  CD1 LEU A 273     -19.658 -21.246  27.648  1.00 28.58           C  
ATOM   2020  CD2 LEU A 273     -21.890 -22.207  28.218  1.00 27.01           C  
ATOM   2021  N   ARG A 274     -21.060 -19.091  32.570  1.00 31.47           N  
ATOM   2022  CA  ARG A 274     -20.639 -19.025  33.966  1.00 36.88           C  
ATOM   2023  C   ARG A 274     -21.810 -19.091  34.954  1.00 32.63           C  
ATOM   2024  O   ARG A 274     -21.609 -19.405  36.119  1.00 27.59           O  
ATOM   2025  CB  ARG A 274     -19.757 -17.796  34.231  1.00 32.84           C  
ATOM   2026  CG  ARG A 274     -18.362 -17.910  33.632  1.00 35.67           C  
ATOM   2027  CD  ARG A 274     -17.367 -16.976  34.304  1.00 34.38           C  
ATOM   2028  NE  ARG A 274     -16.993 -15.844  33.458  1.00 50.29           N  
ATOM   2029  CZ  ARG A 274     -15.815 -15.714  32.845  1.00 50.27           C  
ATOM   2030  NH1 ARG A 274     -14.876 -16.647  32.973  1.00 40.60           N  
ATOM   2031  NH2 ARG A 274     -15.570 -14.640  32.105  1.00 47.98           N  
ATOM   2032  N   THR A 275     -23.027 -18.823  34.488  1.00 32.00           N  
ATOM   2033  CA  THR A 275     -24.190 -18.851  35.378  1.00 30.23           C  
ATOM   2034  C   THR A 275     -24.767 -20.256  35.501  1.00 34.45           C  
ATOM   2035  O   THR A 275     -25.651 -20.505  36.315  1.00 38.79           O  
ATOM   2036  CB  THR A 275     -25.322 -17.926  34.890  1.00 37.83           C  
ATOM   2037  OG1 THR A 275     -25.919 -18.481  33.711  1.00 40.74           O  
ATOM   2038  CG2 THR A 275     -24.803 -16.525  34.593  1.00 38.98           C  
ATOM   2039  N   ARG A 276     -24.271 -21.180  34.691  1.00 26.87           N  
ATOM   2040  CA  ARG A 276     -24.842 -22.513  34.667  1.00 24.97           C  
ATOM   2041  C   ARG A 276     -24.202 -23.399  35.729  1.00 30.39           C  
ATOM   2042  O   ARG A 276     -22.997 -23.314  35.967  1.00 29.98           O  
ATOM   2043  CB  ARG A 276     -24.661 -23.130  33.278  1.00 29.51           C  
ATOM   2044  CG  ARG A 276     -25.428 -22.412  32.177  1.00 28.92           C  
ATOM   2045  CD  ARG A 276     -26.913 -22.594  32.371  1.00 33.03           C  
ATOM   2046  NE  ARG A 276     -27.701 -22.127  31.235  1.00 32.87           N  
ATOM   2047  CZ  ARG A 276     -28.236 -20.912  31.144  1.00 38.01           C  
ATOM   2048  NH1 ARG A 276     -28.056 -20.027  32.117  1.00 38.64           N  
ATOM   2049  NH2 ARG A 276     -28.947 -20.578  30.077  1.00 34.54           N  
ATOM   2050  N   PRO A 277     -25.012 -24.232  36.395  1.00 30.00           N  
ATOM   2051  CA  PRO A 277     -24.432 -25.218  37.308  1.00 28.67           C  
ATOM   2052  C   PRO A 277     -23.463 -26.109  36.540  1.00 33.99           C  
ATOM   2053  O   PRO A 277     -23.763 -26.480  35.403  1.00 31.93           O  
ATOM   2054  CB  PRO A 277     -25.649 -26.038  37.757  1.00 23.85           C  
ATOM   2055  CG  PRO A 277     -26.801 -25.093  37.625  1.00 29.45           C  
ATOM   2056  CD  PRO A 277     -26.487 -24.243  36.420  1.00 28.32           C  
ATOM   2057  N   ALA A 278     -22.327 -26.429  37.150  1.00 31.40           N  
ATOM   2058  CA  ALA A 278     -21.328 -27.308  36.553  1.00 28.42           C  
ATOM   2059  C   ALA A 278     -21.934 -28.547  35.908  1.00 28.93           C  
ATOM   2060  O   ALA A 278     -21.587 -28.907  34.765  1.00 25.96           O  
ATOM   2061  CB  ALA A 278     -20.298 -27.720  37.598  1.00 26.96           C  
ATOM   2062  N   GLN A 279     -22.840 -29.190  36.641  1.00 28.41           N  
ATOM   2063  CA  GLN A 279     -23.475 -30.427  36.186  1.00 30.33           C  
ATOM   2064  C   GLN A 279     -24.206 -30.255  34.847  1.00 33.06           C  
ATOM   2065  O   GLN A 279     -24.290 -31.191  34.046  1.00 29.64           O  
ATOM   2066  CB  GLN A 279     -24.437 -30.961  37.254  1.00 23.47           C  
ATOM   2067  CG  GLN A 279     -24.907 -32.399  37.007  1.00 23.74           C  
ATOM   2068  CD  GLN A 279     -23.750 -33.377  36.850  1.00 33.49           C  
ATOM   2069  OE1 GLN A 279     -22.853 -33.431  37.688  1.00 42.40           O  
ATOM   2070  NE2 GLN A 279     -23.768 -34.155  35.770  1.00 30.82           N  
ATOM   2071  N   VAL A 280     -24.735 -29.061  34.609  1.00 24.82           N  
ATOM   2072  CA  VAL A 280     -25.454 -28.803  33.376  1.00 33.54           C  
ATOM   2073  C   VAL A 280     -24.508 -28.851  32.173  1.00 31.38           C  
ATOM   2074  O   VAL A 280     -24.846 -29.428  31.140  1.00 33.93           O  
ATOM   2075  CB  VAL A 280     -26.234 -27.466  33.440  1.00 34.75           C  
ATOM   2076  CG1 VAL A 280     -26.623 -26.984  32.040  1.00 30.77           C  
ATOM   2077  CG2 VAL A 280     -27.462 -27.627  34.314  1.00 25.24           C  
ATOM   2078  N   LEU A 281     -23.318 -28.272  32.312  1.00 30.01           N  
ATOM   2079  CA  LEU A 281     -22.334 -28.346  31.234  1.00 30.05           C  
ATOM   2080  C   LEU A 281     -21.954 -29.801  30.986  1.00 27.76           C  
ATOM   2081  O   LEU A 281     -21.879 -30.251  29.842  1.00 33.36           O  
ATOM   2082  CB  LEU A 281     -21.087 -27.512  31.551  1.00 26.59           C  
ATOM   2083  CG  LEU A 281     -21.304 -26.053  31.966  1.00 28.04           C  
ATOM   2084  CD1 LEU A 281     -20.003 -25.268  31.900  1.00 27.45           C  
ATOM   2085  CD2 LEU A 281     -22.375 -25.376  31.132  1.00 24.18           C  
ATOM   2086  N   VAL A 282     -21.732 -30.539  32.065  1.00 24.60           N  
ATOM   2087  CA  VAL A 282     -21.397 -31.952  31.956  1.00 30.33           C  
ATOM   2088  C   VAL A 282     -22.473 -32.754  31.201  1.00 33.63           C  
ATOM   2089  O   VAL A 282     -22.152 -33.613  30.382  1.00 34.80           O  
ATOM   2090  CB  VAL A 282     -21.120 -32.575  33.348  1.00 23.95           C  
ATOM   2091  CG1 VAL A 282     -20.963 -34.077  33.250  1.00 24.10           C  
ATOM   2092  CG2 VAL A 282     -19.884 -31.961  33.951  1.00 23.86           C  
ATOM   2093  N   ASN A 283     -23.744 -32.457  31.459  1.00 32.75           N  
ATOM   2094  CA  ASN A 283     -24.842 -33.215  30.857  1.00 32.23           C  
ATOM   2095  C   ASN A 283     -24.951 -33.109  29.328  1.00 31.93           C  
ATOM   2096  O   ASN A 283     -25.569 -33.953  28.687  1.00 31.18           O  
ATOM   2097  CB  ASN A 283     -26.174 -32.838  31.510  1.00 30.33           C  
ATOM   2098  CG  ASN A 283     -26.283 -33.353  32.927  1.00 33.60           C  
ATOM   2099  OD1 ASN A 283     -25.520 -34.226  33.338  1.00 33.22           O  
ATOM   2100  ND2 ASN A 283     -27.230 -32.817  33.684  1.00 30.13           N  
ATOM   2101  N   HIS A 284     -24.357 -32.075  28.749  1.00 24.43           N  
ATOM   2102  CA  HIS A 284     -24.416 -31.905  27.308  1.00 33.00           C  
ATOM   2103  C   HIS A 284     -23.055 -32.094  26.632  1.00 34.33           C  
ATOM   2104  O   HIS A 284     -22.925 -31.848  25.441  1.00 34.18           O  
ATOM   2105  CB  HIS A 284     -24.994 -30.528  26.968  1.00 32.38           C  
ATOM   2106  CG  HIS A 284     -26.403 -30.347  27.432  1.00 42.07           C  
ATOM   2107  ND1 HIS A 284     -27.488 -30.745  26.680  1.00 44.72           N  
ATOM   2108  CD2 HIS A 284     -26.906 -29.843  28.584  1.00 31.89           C  
ATOM   2109  CE1 HIS A 284     -28.600 -30.480  27.342  1.00 38.32           C  
ATOM   2110  NE2 HIS A 284     -28.275 -29.931  28.499  1.00 40.01           N  
ATOM   2111  N   GLU A 285     -22.059 -32.542  27.394  1.00 34.17           N  
ATOM   2112  CA  GLU A 285     -20.674 -32.571  26.927  1.00 33.28           C  
ATOM   2113  C   GLU A 285     -20.484 -33.393  25.645  1.00 31.74           C  
ATOM   2114  O   GLU A 285     -19.929 -32.905  24.664  1.00 26.88           O  
ATOM   2115  CB  GLU A 285     -19.738 -33.102  28.025  1.00 28.94           C  
ATOM   2116  CG  GLU A 285     -18.272 -33.115  27.598  1.00 30.34           C  
ATOM   2117  CD  GLU A 285     -17.333 -33.711  28.646  1.00 34.90           C  
ATOM   2118  OE1 GLU A 285     -17.528 -33.466  29.854  1.00 33.45           O  
ATOM   2119  OE2 GLU A 285     -16.390 -34.425  28.255  1.00 30.99           O  
ATOM   2120  N   TRP A 286     -20.958 -34.634  25.668  1.00 26.72           N  
ATOM   2121  CA  TRP A 286     -20.742 -35.557  24.574  1.00 32.01           C  
ATOM   2122  C   TRP A 286     -21.473 -35.145  23.298  1.00 35.78           C  
ATOM   2123  O   TRP A 286     -21.116 -35.581  22.201  1.00 32.35           O  
ATOM   2124  CB  TRP A 286     -21.107 -36.977  25.009  1.00 26.15           C  
ATOM   2125  CG  TRP A 286     -20.213 -37.456  26.110  1.00 30.54           C  
ATOM   2126  CD1 TRP A 286     -20.468 -37.417  27.456  1.00 30.84           C  
ATOM   2127  CD2 TRP A 286     -18.899 -38.013  25.968  1.00 26.55           C  
ATOM   2128  NE1 TRP A 286     -19.401 -37.930  28.155  1.00 25.87           N  
ATOM   2129  CE2 TRP A 286     -18.423 -38.300  27.268  1.00 28.66           C  
ATOM   2130  CE3 TRP A 286     -18.079 -38.300  24.868  1.00 26.79           C  
ATOM   2131  CZ2 TRP A 286     -17.161 -38.859  27.499  1.00 23.83           C  
ATOM   2132  CZ3 TRP A 286     -16.829 -38.865  25.099  1.00 25.35           C  
ATOM   2133  CH2 TRP A 286     -16.382 -39.137  26.406  1.00 24.43           C  
ATOM   2134  N   HIS A 287     -22.454 -34.261  23.444  1.00 36.28           N  
ATOM   2135  CA  HIS A 287     -23.293 -33.846  22.326  1.00 34.94           C  
ATOM   2136  C   HIS A 287     -22.669 -32.815  21.396  1.00 34.99           C  
ATOM   2137  O   HIS A 287     -23.234 -32.526  20.349  1.00 44.11           O  
ATOM   2138  CB  HIS A 287     -24.658 -33.367  22.831  1.00 37.41           C  
ATOM   2139  CG  HIS A 287     -25.461 -34.449  23.488  1.00 49.46           C  
ATOM   2140  ND1 HIS A 287     -26.178 -34.249  24.652  1.00 54.02           N  
ATOM   2141  CD2 HIS A 287     -25.645 -35.748  23.150  1.00 46.20           C  
ATOM   2142  CE1 HIS A 287     -26.773 -35.377  24.999  1.00 52.51           C  
ATOM   2143  NE2 HIS A 287     -26.468 -36.302  24.103  1.00 59.58           N  
ATOM   2144  N   VAL A 288     -21.513 -32.258  21.746  1.00 36.90           N  
ATOM   2145  CA  VAL A 288     -20.858 -31.331  20.812  1.00 30.26           C  
ATOM   2146  C   VAL A 288     -19.875 -32.031  19.869  1.00 30.86           C  
ATOM   2147  O   VAL A 288     -19.295 -31.403  18.987  1.00 34.34           O  
ATOM   2148  CB  VAL A 288     -20.181 -30.128  21.508  1.00 31.90           C  
ATOM   2149  CG1 VAL A 288     -21.210 -29.341  22.318  1.00 34.01           C  
ATOM   2150  CG2 VAL A 288     -19.009 -30.582  22.372  1.00 22.44           C  
ATOM   2151  N   LEU A 289     -19.695 -33.333  20.046  1.00 28.61           N  
ATOM   2152  CA  LEU A 289     -18.910 -34.092  19.090  1.00 31.47           C  
ATOM   2153  C   LEU A 289     -19.657 -34.111  17.752  1.00 35.32           C  
ATOM   2154  O   LEU A 289     -20.843 -34.431  17.707  1.00 34.79           O  
ATOM   2155  CB  LEU A 289     -18.620 -35.501  19.609  1.00 22.19           C  
ATOM   2156  CG  LEU A 289     -17.607 -35.556  20.769  1.00 26.54           C  
ATOM   2157  CD1 LEU A 289     -17.383 -36.977  21.262  1.00 16.75           C  
ATOM   2158  CD2 LEU A 289     -16.268 -34.906  20.391  1.00 25.36           C  
ATOM   2159  N   PRO A 290     -18.966 -33.741  16.662  1.00 34.08           N  
ATOM   2160  CA  PRO A 290     -19.576 -33.592  15.327  1.00 33.67           C  
ATOM   2161  C   PRO A 290     -20.065 -34.902  14.712  1.00 34.58           C  
ATOM   2162  O   PRO A 290     -21.027 -34.868  13.958  1.00 41.20           O  
ATOM   2163  CB  PRO A 290     -18.445 -33.001  14.481  1.00 31.84           C  
ATOM   2164  CG  PRO A 290     -17.184 -33.437  15.180  1.00 40.19           C  
ATOM   2165  CD  PRO A 290     -17.518 -33.464  16.651  1.00 32.87           C  
ATOM   2166  N   GLN A 291     -19.430 -36.031  15.017  1.00 37.51           N  
ATOM   2167  CA  GLN A 291     -19.866 -37.309  14.442  1.00 34.40           C  
ATOM   2168  C   GLN A 291     -19.796 -38.430  15.460  1.00 32.41           C  
ATOM   2169  O   GLN A 291     -19.104 -38.323  16.473  1.00 36.76           O  
ATOM   2170  CB  GLN A 291     -19.018 -37.693  13.215  1.00 41.43           C  
ATOM   2171  CG  GLN A 291     -19.040 -36.692  12.049  1.00 43.40           C  
ATOM   2172  CD  GLN A 291     -20.368 -36.667  11.292  1.00 53.77           C  
ATOM   2173  OE1 GLN A 291     -21.100 -37.661  11.262  1.00 48.56           O  
ATOM   2174  NE2 GLN A 291     -20.682 -35.523  10.679  1.00 42.95           N  
ATOM   2175  N   GLU A 292     -20.518 -39.506  15.175  1.00 32.38           N  
ATOM   2176  CA  GLU A 292     -20.495 -40.727  15.971  1.00 29.72           C  
ATOM   2177  C   GLU A 292     -19.053 -41.230  16.041  1.00 35.49           C  
ATOM   2178  O   GLU A 292     -18.367 -41.267  15.020  1.00 37.52           O  
ATOM   2179  CB  GLU A 292     -21.397 -41.767  15.297  1.00 33.26           C  
ATOM   2180  CG  GLU A 292     -21.564 -43.087  16.031  1.00 48.14           C  
ATOM   2181  CD  GLU A 292     -22.407 -44.102  15.245  1.00 55.58           C  
ATOM   2182  OE1 GLU A 292     -22.631 -43.894  14.029  1.00 50.51           O  
ATOM   2183  OE2 GLU A 292     -22.841 -45.111  15.846  1.00 61.30           O  
ATOM   2184  N   SER A 293     -18.589 -41.611  17.232  1.00 27.52           N  
ATOM   2185  CA  SER A 293     -17.175 -41.946  17.415  1.00 25.58           C  
ATOM   2186  C   SER A 293     -16.864 -42.749  18.683  1.00 27.39           C  
ATOM   2187  O   SER A 293     -17.731 -42.980  19.522  1.00 32.07           O  
ATOM   2188  CB  SER A 293     -16.330 -40.665  17.415  1.00 24.93           C  
ATOM   2189  OG  SER A 293     -16.588 -39.881  18.573  1.00 27.41           O  
ATOM   2190  N   VAL A 294     -15.624 -43.217  18.783  1.00 27.30           N  
ATOM   2191  CA  VAL A 294     -15.042 -43.613  20.059  1.00 23.38           C  
ATOM   2192  C   VAL A 294     -13.657 -42.982  20.117  1.00 24.64           C  
ATOM   2193  O   VAL A 294     -13.134 -42.544  19.081  1.00 23.18           O  
ATOM   2194  CB  VAL A 294     -14.968 -45.150  20.261  1.00 24.79           C  
ATOM   2195  CG1 VAL A 294     -16.369 -45.755  20.300  1.00 26.24           C  
ATOM   2196  CG2 VAL A 294     -14.095 -45.829  19.198  1.00 23.02           C  
ATOM   2197  N   PHE A 295     -13.082 -42.905  21.317  1.00 24.25           N  
ATOM   2198  CA  PHE A 295     -11.747 -42.328  21.522  1.00 18.76           C  
ATOM   2199  C   PHE A 295     -11.675 -40.869  21.051  1.00 22.92           C  
ATOM   2200  O   PHE A 295     -10.644 -40.418  20.525  1.00 24.32           O  
ATOM   2201  CB  PHE A 295     -10.652 -43.189  20.849  1.00 17.57           C  
ATOM   2202  CG  PHE A 295      -9.384 -43.324  21.671  1.00 20.30           C  
ATOM   2203  CD1 PHE A 295      -8.837 -42.226  22.326  1.00 17.45           C  
ATOM   2204  CD2 PHE A 295      -8.749 -44.553  21.800  1.00 18.14           C  
ATOM   2205  CE1 PHE A 295      -7.681 -42.343  23.089  1.00 18.18           C  
ATOM   2206  CE2 PHE A 295      -7.585 -44.671  22.551  1.00 19.72           C  
ATOM   2207  CZ  PHE A 295      -7.059 -43.565  23.212  1.00 15.67           C  
ATOM   2208  N   ARG A 296     -12.780 -40.142  21.217  1.00 18.05           N  
ATOM   2209  CA  ARG A 296     -12.815 -38.712  20.905  1.00 21.16           C  
ATOM   2210  C   ARG A 296     -13.485 -37.991  22.052  1.00 23.12           C  
ATOM   2211  O   ARG A 296     -14.506 -38.440  22.563  1.00 20.28           O  
ATOM   2212  CB  ARG A 296     -13.585 -38.410  19.614  1.00 18.49           C  
ATOM   2213  CG  ARG A 296     -12.884 -38.822  18.327  1.00 23.57           C  
ATOM   2214  CD  ARG A 296     -11.617 -38.016  18.095  1.00 25.95           C  
ATOM   2215  NE  ARG A 296     -10.946 -38.439  16.875  1.00 28.30           N  
ATOM   2216  CZ  ARG A 296     -10.158 -39.506  16.775  1.00 27.16           C  
ATOM   2217  NH1 ARG A 296      -9.926 -40.272  17.837  1.00 21.89           N  
ATOM   2218  NH2 ARG A 296      -9.602 -39.807  15.606  1.00 22.49           N  
ATOM   2219  N   PHE A 297     -12.929 -36.854  22.443  1.00 21.88           N  
ATOM   2220  CA  PHE A 297     -13.447 -36.146  23.604  1.00 22.59           C  
ATOM   2221  C   PHE A 297     -13.655 -34.683  23.267  1.00 24.31           C  
ATOM   2222  O   PHE A 297     -12.880 -34.095  22.510  1.00 25.76           O  
ATOM   2223  CB  PHE A 297     -12.491 -36.340  24.775  1.00 18.27           C  
ATOM   2224  CG  PHE A 297     -11.853 -37.684  24.782  1.00 17.67           C  
ATOM   2225  CD1 PHE A 297     -12.599 -38.811  25.074  1.00 18.03           C  
ATOM   2226  CD2 PHE A 297     -10.518 -37.833  24.451  1.00 19.89           C  
ATOM   2227  CE1 PHE A 297     -12.019 -40.074  25.055  1.00 20.47           C  
ATOM   2228  CE2 PHE A 297      -9.926 -39.093  24.438  1.00 19.79           C  
ATOM   2229  CZ  PHE A 297     -10.678 -40.212  24.739  1.00 19.51           C  
ATOM   2230  N   SER A 298     -14.709 -34.105  23.829  1.00 24.71           N  
ATOM   2231  CA  SER A 298     -15.180 -32.792  23.404  1.00 27.45           C  
ATOM   2232  C   SER A 298     -14.209 -31.652  23.674  1.00 26.14           C  
ATOM   2233  O   SER A 298     -13.908 -30.873  22.777  1.00 28.28           O  
ATOM   2234  CB  SER A 298     -16.536 -32.487  24.040  1.00 23.34           C  
ATOM   2235  OG  SER A 298     -17.525 -33.332  23.482  1.00 30.43           O  
ATOM   2236  N   PHE A 299     -13.732 -31.547  24.911  1.00 23.00           N  
ATOM   2237  CA  PHE A 299     -12.884 -30.426  25.292  1.00 23.92           C  
ATOM   2238  C   PHE A 299     -11.469 -30.868  25.630  1.00 27.99           C  
ATOM   2239  O   PHE A 299     -11.217 -31.479  26.679  1.00 21.70           O  
ATOM   2240  CB  PHE A 299     -13.542 -29.610  26.410  1.00 23.64           C  
ATOM   2241  CG  PHE A 299     -14.891 -29.098  26.026  1.00 25.23           C  
ATOM   2242  CD1 PHE A 299     -15.009 -28.039  25.132  1.00 27.98           C  
ATOM   2243  CD2 PHE A 299     -16.045 -29.718  26.490  1.00 22.29           C  
ATOM   2244  CE1 PHE A 299     -16.264 -27.578  24.722  1.00 23.47           C  
ATOM   2245  CE2 PHE A 299     -17.301 -29.269  26.091  1.00 25.92           C  
ATOM   2246  CZ  PHE A 299     -17.410 -28.194  25.205  1.00 24.79           C  
ATOM   2247  N   VAL A 300     -10.557 -30.572  24.704  1.00 22.10           N  
ATOM   2248  CA  VAL A 300      -9.169 -31.009  24.807  1.00 22.42           C  
ATOM   2249  C   VAL A 300      -8.245 -29.814  24.563  1.00 20.22           C  
ATOM   2250  O   VAL A 300      -8.722 -28.744  24.198  1.00 21.24           O  
ATOM   2251  CB  VAL A 300      -8.880 -32.171  23.819  1.00 23.10           C  
ATOM   2252  CG1 VAL A 300      -9.770 -33.376  24.139  1.00 18.44           C  
ATOM   2253  CG2 VAL A 300      -9.051 -31.711  22.373  1.00 20.54           C  
ATOM   2254  N   PRO A 301      -6.930 -29.975  24.799  1.00 24.37           N  
ATOM   2255  CA  PRO A 301      -6.001 -28.882  24.476  1.00 25.07           C  
ATOM   2256  C   PRO A 301      -6.172 -28.327  23.056  1.00 30.22           C  
ATOM   2257  O   PRO A 301      -6.373 -29.073  22.094  1.00 25.83           O  
ATOM   2258  CB  PRO A 301      -4.633 -29.550  24.613  1.00 23.26           C  
ATOM   2259  CG  PRO A 301      -4.846 -30.567  25.681  1.00 26.00           C  
ATOM   2260  CD  PRO A 301      -6.234 -31.101  25.456  1.00 19.57           C  
ATOM   2261  N   VAL A 302      -6.110 -27.007  22.939  1.00 28.76           N  
ATOM   2262  CA  VAL A 302      -6.291 -26.349  21.661  1.00 28.19           C  
ATOM   2263  C   VAL A 302      -4.948 -25.784  21.180  1.00 34.31           C  
ATOM   2264  O   VAL A 302      -4.133 -25.318  21.977  1.00 32.40           O  
ATOM   2265  CB  VAL A 302      -7.398 -25.249  21.744  1.00 33.01           C  
ATOM   2266  CG1 VAL A 302      -6.977 -24.107  22.667  1.00 33.69           C  
ATOM   2267  CG2 VAL A 302      -7.748 -24.719  20.361  1.00 35.82           C  
ATOM   2268  N   VAL A 303      -4.693 -25.881  19.880  1.00 38.19           N  
ATOM   2269  CA  VAL A 303      -3.486 -25.296  19.306  1.00 37.52           C  
ATOM   2270  C   VAL A 303      -3.826 -23.879  18.893  1.00 38.56           C  
ATOM   2271  O   VAL A 303      -4.544 -23.668  17.914  1.00 42.58           O  
ATOM   2272  CB  VAL A 303      -3.012 -26.067  18.062  1.00 39.71           C  
ATOM   2273  CG1 VAL A 303      -1.689 -25.508  17.568  1.00 36.03           C  
ATOM   2274  CG2 VAL A 303      -2.895 -27.554  18.365  1.00 37.39           C  
ATOM   2275  N   ASP A 304      -3.334 -22.903  19.640  1.00 38.42           N  
ATOM   2276  CA  ASP A 304      -3.734 -21.524  19.396  1.00 42.73           C  
ATOM   2277  C   ASP A 304      -2.540 -20.575  19.307  1.00 44.58           C  
ATOM   2278  O   ASP A 304      -2.713 -19.360  19.237  1.00 50.09           O  
ATOM   2279  CB  ASP A 304      -4.710 -21.057  20.481  1.00 41.11           C  
ATOM   2280  CG  ASP A 304      -4.028 -20.813  21.819  1.00 40.98           C  
ATOM   2281  OD1 ASP A 304      -2.955 -21.396  22.071  1.00 40.45           O  
ATOM   2282  OD2 ASP A 304      -4.573 -20.033  22.626  1.00 50.49           O  
ATOM   2283  N   GLY A 305      -1.333 -21.132  19.326  1.00 39.12           N  
ATOM   2284  CA  GLY A 305      -0.131 -20.328  19.225  1.00 37.31           C  
ATOM   2285  C   GLY A 305       0.471 -19.929  20.559  1.00 44.74           C  
ATOM   2286  O   GLY A 305       1.592 -19.420  20.602  1.00 46.74           O  
ATOM   2287  N   ASP A 306      -0.259 -20.173  21.647  1.00 41.02           N  
ATOM   2288  CA  ASP A 306       0.175 -19.763  22.983  1.00 38.02           C  
ATOM   2289  C   ASP A 306       0.905 -20.882  23.754  1.00 43.86           C  
ATOM   2290  O   ASP A 306       2.128 -20.998  23.641  1.00 40.78           O  
ATOM   2291  CB  ASP A 306      -1.010 -19.205  23.781  1.00 37.18           C  
ATOM   2292  CG  ASP A 306      -0.587 -18.573  25.098  1.00 47.53           C  
ATOM   2293  OD1 ASP A 306       0.637 -18.480  25.358  1.00 39.59           O  
ATOM   2294  OD2 ASP A 306      -1.484 -18.151  25.866  1.00 52.97           O  
ATOM   2295  N   PHE A 307       0.175 -21.678  24.546  1.00 38.70           N  
ATOM   2296  CA  PHE A 307       0.764 -22.843  25.224  1.00 31.70           C  
ATOM   2297  C   PHE A 307       1.490 -23.724  24.205  1.00 37.55           C  
ATOM   2298  O   PHE A 307       2.623 -24.152  24.424  1.00 40.20           O  
ATOM   2299  CB  PHE A 307      -0.313 -23.669  25.934  1.00 35.00           C  
ATOM   2300  CG  PHE A 307       0.235 -24.683  26.915  1.00 30.59           C  
ATOM   2301  CD1 PHE A 307       0.795 -25.877  26.472  1.00 27.47           C  
ATOM   2302  CD2 PHE A 307       0.175 -24.444  28.281  1.00 30.22           C  
ATOM   2303  CE1 PHE A 307       1.299 -26.807  27.375  1.00 29.22           C  
ATOM   2304  CE2 PHE A 307       0.671 -25.372  29.199  1.00 26.08           C  
ATOM   2305  CZ  PHE A 307       1.232 -26.553  28.747  1.00 26.19           C  
ATOM   2306  N   LEU A 308       0.818 -23.992  23.091  1.00 33.65           N  
ATOM   2307  CA  LEU A 308       1.422 -24.691  21.972  1.00 39.58           C  
ATOM   2308  C   LEU A 308       1.545 -23.719  20.798  1.00 40.30           C  
ATOM   2309  O   LEU A 308       0.539 -23.333  20.202  1.00 44.59           O  
ATOM   2310  CB  LEU A 308       0.552 -25.881  21.575  1.00 35.62           C  
ATOM   2311  CG  LEU A 308       0.276 -26.911  22.669  1.00 41.43           C  
ATOM   2312  CD1 LEU A 308      -0.815 -27.867  22.213  1.00 33.84           C  
ATOM   2313  CD2 LEU A 308       1.556 -27.670  23.051  1.00 30.55           C  
ATOM   2314  N   SER A 309       2.769 -23.316  20.471  1.00 34.30           N  
ATOM   2315  CA  SER A 309       2.984 -22.352  19.393  1.00 44.40           C  
ATOM   2316  C   SER A 309       2.684 -22.954  18.016  1.00 43.27           C  
ATOM   2317  O   SER A 309       2.444 -22.233  17.058  1.00 50.15           O  
ATOM   2318  CB  SER A 309       4.402 -21.784  19.442  1.00 38.91           C  
ATOM   2319  OG  SER A 309       5.361 -22.812  19.320  1.00 45.78           O  
ATOM   2320  N   ASP A 310       2.684 -24.277  17.930  1.00 45.10           N  
ATOM   2321  CA  ASP A 310       2.293 -24.967  16.708  1.00 44.33           C  
ATOM   2322  C   ASP A 310       1.636 -26.284  17.110  1.00 40.79           C  
ATOM   2323  O   ASP A 310       1.514 -26.575  18.291  1.00 40.13           O  
ATOM   2324  CB  ASP A 310       3.524 -25.236  15.841  1.00 47.92           C  
ATOM   2325  CG  ASP A 310       3.201 -25.304  14.352  1.00 52.63           C  
ATOM   2326  OD1 ASP A 310       2.064 -25.683  13.986  1.00 45.33           O  
ATOM   2327  OD2 ASP A 310       4.100 -24.977  13.546  1.00 53.26           O  
ATOM   2328  N   THR A 311       1.204 -27.073  16.134  1.00 40.30           N  
ATOM   2329  CA  THR A 311       0.721 -28.417  16.418  1.00 39.03           C  
ATOM   2330  C   THR A 311       1.837 -29.230  17.080  1.00 39.52           C  
ATOM   2331  O   THR A 311       3.022 -28.968  16.855  1.00 41.00           O  
ATOM   2332  CB  THR A 311       0.263 -29.139  15.134  1.00 44.58           C  
ATOM   2333  OG1 THR A 311       1.405 -29.486  14.341  1.00 44.53           O  
ATOM   2334  CG2 THR A 311      -0.671 -28.251  14.326  1.00 34.09           C  
ATOM   2335  N   PRO A 312       1.469 -30.206  17.921  1.00 38.37           N  
ATOM   2336  CA  PRO A 312       2.517 -31.029  18.533  1.00 36.87           C  
ATOM   2337  C   PRO A 312       3.323 -31.781  17.473  1.00 37.32           C  
ATOM   2338  O   PRO A 312       4.529 -31.954  17.629  1.00 37.83           O  
ATOM   2339  CB  PRO A 312       1.724 -31.998  19.417  1.00 32.85           C  
ATOM   2340  CG  PRO A 312       0.467 -31.243  19.758  1.00 32.08           C  
ATOM   2341  CD  PRO A 312       0.140 -30.472  18.503  1.00 36.52           C  
ATOM   2342  N  AGLU A 313       2.655 -32.216  16.408  0.45 40.47           N  
ATOM   2343  N  BGLU A 313       2.653 -32.213  16.409  0.55 40.47           N  
ATOM   2344  CA AGLU A 313       3.334 -32.884  15.301  0.45 41.44           C  
ATOM   2345  CA BGLU A 313       3.312 -32.865  15.279  0.55 41.44           C  
ATOM   2346  C  AGLU A 313       4.456 -32.011  14.730  0.45 43.11           C  
ATOM   2347  C  BGLU A 313       4.456 -32.004  14.755  0.55 43.10           C  
ATOM   2348  O  AGLU A 313       5.579 -32.479  14.542  0.45 44.39           O  
ATOM   2349  O  BGLU A 313       5.588 -32.469  14.618  0.55 44.36           O  
ATOM   2350  CB AGLU A 313       2.339 -33.281  14.202  0.45 40.97           C  
ATOM   2351  CB BGLU A 313       2.302 -33.125  14.160  0.55 40.94           C  
ATOM   2352  CG AGLU A 313       1.476 -34.508  14.527  0.45 40.40           C  
ATOM   2353  CG BGLU A 313       2.888 -33.734  12.896  0.55 40.68           C  
ATOM   2354  CD AGLU A 313       0.140 -34.159  15.185  0.45 41.13           C  
ATOM   2355  CD BGLU A 313       1.904 -33.709  11.741  0.55 42.16           C  
ATOM   2356  OE1AGLU A 313      -0.814 -34.955  15.036  0.45 41.54           O  
ATOM   2357  OE1BGLU A 313       0.762 -33.245  11.945  0.55 38.56           O  
ATOM   2358  OE2AGLU A 313       0.040 -33.102  15.849  0.45 34.24           O  
ATOM   2359  OE2BGLU A 313       2.272 -34.149  10.630  0.55 45.91           O  
ATOM   2360  N   ALA A 314       4.152 -30.742  14.474  1.00 39.34           N  
ATOM   2361  CA  ALA A 314       5.153 -29.801  13.988  1.00 40.75           C  
ATOM   2362  C   ALA A 314       6.260 -29.591  15.016  1.00 43.85           C  
ATOM   2363  O   ALA A 314       7.445 -29.706  14.692  1.00 43.87           O  
ATOM   2364  CB  ALA A 314       4.502 -28.463  13.629  1.00 41.36           C  
ATOM   2365  N   LEU A 315       5.864 -29.286  16.255  1.00 45.66           N  
ATOM   2366  CA  LEU A 315       6.813 -29.002  17.330  1.00 37.09           C  
ATOM   2367  C   LEU A 315       7.752 -30.178  17.567  1.00 38.04           C  
ATOM   2368  O   LEU A 315       8.937 -29.996  17.862  1.00 38.97           O  
ATOM   2369  CB  LEU A 315       6.077 -28.655  18.624  1.00 40.59           C  
ATOM   2370  CG  LEU A 315       5.332 -27.326  18.646  1.00 43.56           C  
ATOM   2371  CD1 LEU A 315       4.705 -27.097  20.012  1.00 36.99           C  
ATOM   2372  CD2 LEU A 315       6.274 -26.188  18.281  1.00 44.42           C  
ATOM   2373  N   ILE A 316       7.207 -31.381  17.439  1.00 36.19           N  
ATOM   2374  CA  ILE A 316       7.998 -32.597  17.537  1.00 39.95           C  
ATOM   2375  C   ILE A 316       9.003 -32.670  16.393  1.00 40.32           C  
ATOM   2376  O   ILE A 316      10.207 -32.723  16.629  1.00 44.96           O  
ATOM   2377  CB  ILE A 316       7.098 -33.857  17.579  1.00 37.42           C  
ATOM   2378  CG1 ILE A 316       6.490 -34.014  18.969  1.00 38.94           C  
ATOM   2379  CG2 ILE A 316       7.889 -35.106  17.281  1.00 34.48           C  
ATOM   2380  CD1 ILE A 316       5.203 -34.798  18.976  1.00 33.67           C  
ATOM   2381  N   ASN A 317       8.507 -32.641  15.157  1.00 51.63           N  
ATOM   2382  CA  ASN A 317       9.365 -32.749  13.973  1.00 48.94           C  
ATOM   2383  C   ASN A 317      10.510 -31.735  13.913  1.00 47.69           C  
ATOM   2384  O   ASN A 317      11.550 -32.015  13.323  1.00 56.86           O  
ATOM   2385  CB  ASN A 317       8.536 -32.675  12.690  1.00 46.15           C  
ATOM   2386  CG  ASN A 317       7.544 -33.812  12.572  1.00 52.93           C  
ATOM   2387  OD1 ASN A 317       7.688 -34.857  13.215  1.00 56.06           O  
ATOM   2388  ND2 ASN A 317       6.522 -33.615  11.746  1.00 55.78           N  
ATOM   2389  N   ALA A 318      10.328 -30.580  14.551  1.00 50.93           N  
ATOM   2390  CA  ALA A 318      11.292 -29.484  14.467  1.00 46.95           C  
ATOM   2391  C   ALA A 318      12.130 -29.262  15.730  1.00 51.65           C  
ATOM   2392  O   ALA A 318      12.915 -28.309  15.799  1.00 52.04           O  
ATOM   2393  CB  ALA A 318      10.569 -28.188  14.093  1.00 43.38           C  
ATOM   2394  N   GLY A 319      11.976 -30.128  16.726  1.00 49.62           N  
ATOM   2395  CA  GLY A 319      12.622 -29.905  18.012  1.00 37.36           C  
ATOM   2396  C   GLY A 319      14.026 -30.474  18.144  1.00 41.98           C  
ATOM   2397  O   GLY A 319      14.385 -31.442  17.470  1.00 45.58           O  
ATOM   2398  N   ASP A 320      14.821 -29.854  19.016  1.00 37.58           N  
ATOM   2399  CA  ASP A 320      16.143 -30.348  19.379  1.00 43.63           C  
ATOM   2400  C   ASP A 320      15.984 -30.960  20.767  1.00 44.73           C  
ATOM   2401  O   ASP A 320      15.701 -30.250  21.733  1.00 42.42           O  
ATOM   2402  CB  ASP A 320      17.158 -29.187  19.385  1.00 40.28           C  
ATOM   2403  CG  ASP A 320      18.551 -29.591  19.894  1.00 51.11           C  
ATOM   2404  OD1 ASP A 320      18.715 -30.688  20.473  1.00 52.23           O  
ATOM   2405  OD2 ASP A 320      19.500 -28.782  19.732  1.00 57.71           O  
ATOM   2406  N   PHE A 321      16.168 -32.275  20.866  1.00 40.53           N  
ATOM   2407  CA  PHE A 321      15.905 -32.976  22.121  1.00 34.15           C  
ATOM   2408  C   PHE A 321      17.144 -33.622  22.734  1.00 41.70           C  
ATOM   2409  O   PHE A 321      17.039 -34.611  23.472  1.00 38.14           O  
ATOM   2410  CB  PHE A 321      14.792 -34.012  21.937  1.00 31.78           C  
ATOM   2411  CG  PHE A 321      13.473 -33.412  21.531  1.00 37.41           C  
ATOM   2412  CD1 PHE A 321      12.650 -32.809  22.473  1.00 30.90           C  
ATOM   2413  CD2 PHE A 321      13.065 -33.435  20.206  1.00 34.59           C  
ATOM   2414  CE1 PHE A 321      11.441 -32.253  22.106  1.00 30.60           C  
ATOM   2415  CE2 PHE A 321      11.854 -32.871  19.826  1.00 37.44           C  
ATOM   2416  CZ  PHE A 321      11.041 -32.282  20.784  1.00 38.03           C  
ATOM   2417  N   HIS A 322      18.317 -33.073  22.426  1.00 39.99           N  
ATOM   2418  CA  HIS A 322      19.525 -33.477  23.137  1.00 45.55           C  
ATOM   2419  C   HIS A 322      19.363 -33.092  24.600  1.00 42.42           C  
ATOM   2420  O   HIS A 322      18.813 -32.030  24.912  1.00 41.22           O  
ATOM   2421  CB  HIS A 322      20.780 -32.827  22.535  1.00 43.13           C  
ATOM   2422  CG  HIS A 322      21.186 -33.419  21.222  1.00 40.16           C  
ATOM   2423  ND1 HIS A 322      20.806 -32.879  20.012  1.00 37.83           N  
ATOM   2424  CD2 HIS A 322      21.907 -34.529  20.930  1.00 35.53           C  
ATOM   2425  CE1 HIS A 322      21.285 -33.623  19.030  1.00 40.44           C  
ATOM   2426  NE2 HIS A 322      21.958 -34.629  19.562  1.00 38.10           N  
ATOM   2427  N   GLY A 323      19.816 -33.968  25.492  1.00 38.52           N  
ATOM   2428  CA  GLY A 323      19.698 -33.726  26.919  1.00 41.24           C  
ATOM   2429  C   GLY A 323      18.464 -34.369  27.530  1.00 40.91           C  
ATOM   2430  O   GLY A 323      18.336 -34.450  28.749  1.00 45.29           O  
ATOM   2431  N   LEU A 324      17.557 -34.834  26.675  1.00 37.18           N  
ATOM   2432  CA  LEU A 324      16.309 -35.438  27.124  1.00 34.07           C  
ATOM   2433  C   LEU A 324      16.358 -36.977  27.181  1.00 26.56           C  
ATOM   2434  O   LEU A 324      16.871 -37.641  26.274  1.00 30.78           O  
ATOM   2435  CB  LEU A 324      15.152 -34.962  26.229  1.00 34.43           C  
ATOM   2436  CG  LEU A 324      13.732 -35.476  26.505  1.00 31.32           C  
ATOM   2437  CD1 LEU A 324      13.255 -35.053  27.890  1.00 27.23           C  
ATOM   2438  CD2 LEU A 324      12.767 -34.983  25.441  1.00 26.28           C  
ATOM   2439  N   GLN A 325      15.833 -37.537  28.263  1.00 26.91           N  
ATOM   2440  CA  GLN A 325      15.576 -38.973  28.318  1.00 32.12           C  
ATOM   2441  C   GLN A 325      14.080 -39.192  28.516  1.00 29.99           C  
ATOM   2442  O   GLN A 325      13.443 -38.505  29.311  1.00 29.51           O  
ATOM   2443  CB  GLN A 325      16.364 -39.658  29.440  1.00 33.24           C  
ATOM   2444  CG  GLN A 325      17.874 -39.504  29.349  1.00 35.15           C  
ATOM   2445  CD  GLN A 325      18.376 -38.316  30.136  1.00 42.38           C  
ATOM   2446  OE1 GLN A 325      17.997 -38.113  31.296  1.00 44.08           O  
ATOM   2447  NE2 GLN A 325      19.221 -37.509  29.506  1.00 48.06           N  
ATOM   2448  N   VAL A 326      13.516 -40.136  27.774  1.00 29.09           N  
ATOM   2449  CA  VAL A 326      12.082 -40.376  27.818  1.00 27.12           C  
ATOM   2450  C   VAL A 326      11.825 -41.872  27.895  1.00 29.09           C  
ATOM   2451  O   VAL A 326      12.536 -42.664  27.267  1.00 30.47           O  
ATOM   2452  CB  VAL A 326      11.367 -39.840  26.545  1.00 30.99           C  
ATOM   2453  CG1 VAL A 326       9.958 -39.413  26.878  1.00 31.05           C  
ATOM   2454  CG2 VAL A 326      12.115 -38.675  25.947  1.00 36.39           C  
ATOM   2455  N   LEU A 327      10.805 -42.254  28.659  1.00 26.83           N  
ATOM   2456  CA  LEU A 327      10.331 -43.639  28.694  1.00 25.10           C  
ATOM   2457  C   LEU A 327       8.918 -43.669  28.123  1.00 24.82           C  
ATOM   2458  O   LEU A 327       8.028 -42.968  28.613  1.00 26.01           O  
ATOM   2459  CB  LEU A 327      10.338 -44.170  30.127  1.00 23.82           C  
ATOM   2460  CG  LEU A 327       9.793 -45.573  30.423  1.00 26.62           C  
ATOM   2461  CD1 LEU A 327      10.617 -46.626  29.746  1.00 27.61           C  
ATOM   2462  CD2 LEU A 327       9.789 -45.827  31.926  1.00 30.20           C  
ATOM   2463  N   VAL A 328       8.711 -44.453  27.070  1.00 23.86           N  
ATOM   2464  CA  VAL A 328       7.391 -44.523  26.441  1.00 24.94           C  
ATOM   2465  C   VAL A 328       6.961 -45.969  26.226  1.00 24.06           C  
ATOM   2466  O   VAL A 328       7.790 -46.871  26.137  1.00 21.42           O  
ATOM   2467  CB  VAL A 328       7.339 -43.779  25.081  1.00 23.74           C  
ATOM   2468  CG1 VAL A 328       7.850 -42.351  25.224  1.00 22.32           C  
ATOM   2469  CG2 VAL A 328       8.127 -44.532  24.028  1.00 21.83           C  
ATOM   2470  N   GLY A 329       5.659 -46.190  26.137  1.00 18.02           N  
ATOM   2471  CA  GLY A 329       5.168 -47.531  25.917  1.00 18.90           C  
ATOM   2472  C   GLY A 329       3.666 -47.604  25.796  1.00 22.66           C  
ATOM   2473  O   GLY A 329       2.954 -46.598  25.932  1.00 19.46           O  
ATOM   2474  N   VAL A 330       3.188 -48.815  25.540  1.00 17.93           N  
ATOM   2475  CA  VAL A 330       1.794 -49.051  25.241  1.00 18.46           C  
ATOM   2476  C   VAL A 330       1.434 -50.371  25.884  1.00 24.94           C  
ATOM   2477  O   VAL A 330       2.332 -51.153  26.220  1.00 21.09           O  
ATOM   2478  CB  VAL A 330       1.590 -49.197  23.714  1.00 21.64           C  
ATOM   2479  CG1 VAL A 330       1.900 -47.890  22.993  1.00 20.24           C  
ATOM   2480  CG2 VAL A 330       2.471 -50.312  23.162  1.00 19.18           C  
ATOM   2481  N   VAL A 331       0.135 -50.628  26.056  1.00 21.32           N  
ATOM   2482  CA  VAL A 331      -0.324 -51.980  26.393  1.00 23.09           C  
ATOM   2483  C   VAL A 331      -0.492 -52.833  25.129  1.00 26.05           C  
ATOM   2484  O   VAL A 331      -0.491 -52.312  24.011  1.00 23.57           O  
ATOM   2485  CB  VAL A 331      -1.639 -51.976  27.197  1.00 25.63           C  
ATOM   2486  CG1 VAL A 331      -1.446 -51.243  28.530  1.00 18.82           C  
ATOM   2487  CG2 VAL A 331      -2.775 -51.358  26.382  1.00 21.06           C  
ATOM   2488  N   LYS A 332      -0.631 -54.142  25.317  1.00 26.90           N  
ATOM   2489  CA  LYS A 332      -0.742 -55.082  24.208  1.00 29.99           C  
ATOM   2490  C   LYS A 332      -1.955 -54.817  23.316  1.00 29.15           C  
ATOM   2491  O   LYS A 332      -1.874 -54.967  22.099  1.00 27.12           O  
ATOM   2492  CB  LYS A 332      -0.779 -56.524  24.724  1.00 31.15           C  
ATOM   2493  CG  LYS A 332      -0.633 -57.589  23.628  1.00 27.70           C  
ATOM   2494  CD  LYS A 332      -0.439 -58.970  24.254  1.00 34.51           C  
ATOM   2495  CE  LYS A 332      -0.093 -60.025  23.220  1.00 35.15           C  
ATOM   2496  NZ  LYS A 332      -1.231 -60.356  22.302  1.00 46.13           N1+
ATOM   2497  N   ASP A 333      -3.070 -54.413  23.918  1.00 23.08           N  
ATOM   2498  CA  ASP A 333      -4.297 -54.190  23.157  1.00 26.75           C  
ATOM   2499  C   ASP A 333      -4.918 -52.822  23.424  1.00 26.56           C  
ATOM   2500  O   ASP A 333      -5.945 -52.723  24.091  1.00 27.52           O  
ATOM   2501  CB  ASP A 333      -5.309 -55.308  23.453  1.00 25.08           C  
ATOM   2502  CG  ASP A 333      -4.737 -56.698  23.172  1.00 29.59           C  
ATOM   2503  OD1 ASP A 333      -4.718 -57.108  21.986  1.00 32.00           O  
ATOM   2504  OD2 ASP A 333      -4.283 -57.367  24.133  1.00 26.66           O  
ATOM   2505  N   GLU A 334      -4.300 -51.775  22.881  1.00 26.23           N  
ATOM   2506  CA  GLU A 334      -4.741 -50.397  23.106  1.00 24.52           C  
ATOM   2507  C   GLU A 334      -6.187 -50.119  22.706  1.00 26.78           C  
ATOM   2508  O   GLU A 334      -6.872 -49.321  23.358  1.00 25.34           O  
ATOM   2509  CB  GLU A 334      -3.815 -49.398  22.387  1.00 21.93           C  
ATOM   2510  CG  GLU A 334      -2.406 -49.284  22.993  1.00 19.96           C  
ATOM   2511  CD  GLU A 334      -2.412 -48.616  24.371  1.00 26.36           C  
ATOM   2512  OE1 GLU A 334      -3.469 -48.069  24.763  1.00 24.03           O  
ATOM   2513  OE2 GLU A 334      -1.366 -48.632  25.063  1.00 23.90           O  
ATOM   2514  N   GLY A 335      -6.660 -50.764  21.644  1.00 23.90           N  
ATOM   2515  CA  GLY A 335      -7.946 -50.388  21.077  1.00 22.42           C  
ATOM   2516  C   GLY A 335      -9.174 -51.090  21.634  1.00 23.54           C  
ATOM   2517  O   GLY A 335     -10.283 -50.564  21.555  1.00 20.98           O  
ATOM   2518  N   SER A 336      -8.978 -52.274  22.202  1.00 23.11           N  
ATOM   2519  CA  SER A 336     -10.095 -53.149  22.543  1.00 26.70           C  
ATOM   2520  C   SER A 336     -11.143 -52.500  23.458  1.00 27.34           C  
ATOM   2521  O   SER A 336     -12.338 -52.562  23.183  1.00 29.04           O  
ATOM   2522  CB  SER A 336      -9.577 -54.460  23.137  1.00 27.44           C  
ATOM   2523  OG  SER A 336      -9.049 -54.263  24.429  1.00 28.54           O  
ATOM   2524  N   TYR A 337     -10.674 -51.866  24.526  1.00 27.57           N  
ATOM   2525  CA  TYR A 337     -11.517 -51.200  25.516  1.00 24.96           C  
ATOM   2526  C   TYR A 337     -12.529 -50.254  24.877  1.00 25.09           C  
ATOM   2527  O   TYR A 337     -13.702 -50.228  25.244  1.00 28.42           O  
ATOM   2528  CB  TYR A 337     -10.600 -50.402  26.438  1.00 29.14           C  
ATOM   2529  CG  TYR A 337     -11.082 -50.168  27.846  1.00 28.05           C  
ATOM   2530  CD1 TYR A 337     -12.430 -49.969  28.136  1.00 28.74           C  
ATOM   2531  CD2 TYR A 337     -10.172 -50.123  28.895  1.00 27.72           C  
ATOM   2532  CE1 TYR A 337     -12.852 -49.747  29.439  1.00 26.86           C  
ATOM   2533  CE2 TYR A 337     -10.584 -49.896  30.196  1.00 27.01           C  
ATOM   2534  CZ  TYR A 337     -11.918 -49.705  30.464  1.00 25.53           C  
ATOM   2535  OH  TYR A 337     -12.304 -49.478  31.766  1.00 26.03           O  
ATOM   2536  N   PHE A 338     -12.075 -49.474  23.912  1.00 22.82           N  
ATOM   2537  CA  PHE A 338     -12.919 -48.443  23.325  1.00 21.85           C  
ATOM   2538  C   PHE A 338     -14.076 -48.966  22.462  1.00 26.20           C  
ATOM   2539  O   PHE A 338     -15.075 -48.265  22.273  1.00 20.06           O  
ATOM   2540  CB  PHE A 338     -12.050 -47.443  22.553  1.00 24.01           C  
ATOM   2541  CG  PHE A 338     -11.095 -46.704  23.432  1.00 20.39           C  
ATOM   2542  CD1 PHE A 338      -9.901 -47.288  23.815  1.00 21.01           C  
ATOM   2543  CD2 PHE A 338     -11.414 -45.447  23.922  1.00 19.20           C  
ATOM   2544  CE1 PHE A 338      -9.031 -46.624  24.675  1.00 22.38           C  
ATOM   2545  CE2 PHE A 338     -10.542 -44.773  24.761  1.00 19.97           C  
ATOM   2546  CZ  PHE A 338      -9.352 -45.367  25.140  1.00 17.92           C  
ATOM   2547  N   LEU A 339     -13.961 -50.200  21.973  1.00 26.33           N  
ATOM   2548  CA  LEU A 339     -14.969 -50.754  21.065  1.00 29.21           C  
ATOM   2549  C   LEU A 339     -16.361 -50.880  21.693  1.00 32.14           C  
ATOM   2550  O   LEU A 339     -17.372 -50.764  20.987  1.00 30.47           O  
ATOM   2551  CB  LEU A 339     -14.507 -52.102  20.497  1.00 24.76           C  
ATOM   2552  CG  LEU A 339     -13.170 -51.983  19.763  1.00 24.66           C  
ATOM   2553  CD1 LEU A 339     -12.638 -53.315  19.253  1.00 25.37           C  
ATOM   2554  CD2 LEU A 339     -13.305 -50.990  18.645  1.00 21.23           C  
ATOM   2555  N   VAL A 340     -16.421 -51.096  23.009  1.00 25.61           N  
ATOM   2556  CA  VAL A 340     -17.715 -51.247  23.671  1.00 24.07           C  
ATOM   2557  C   VAL A 340     -18.429 -49.922  23.928  1.00 30.99           C  
ATOM   2558  O   VAL A 340     -19.548 -49.916  24.438  1.00 33.06           O  
ATOM   2559  CB  VAL A 340     -17.623 -52.051  24.973  1.00 30.08           C  
ATOM   2560  CG1 VAL A 340     -17.162 -53.483  24.680  1.00 28.51           C  
ATOM   2561  CG2 VAL A 340     -16.701 -51.359  25.972  1.00 27.77           C  
ATOM   2562  N   TYR A 341     -17.801 -48.806  23.556  1.00 24.57           N  
ATOM   2563  CA  TYR A 341     -18.427 -47.492  23.731  1.00 20.56           C  
ATOM   2564  C   TYR A 341     -18.986 -46.895  22.441  1.00 24.89           C  
ATOM   2565  O   TYR A 341     -19.209 -45.680  22.384  1.00 23.54           O  
ATOM   2566  CB  TYR A 341     -17.440 -46.484  24.352  1.00 23.39           C  
ATOM   2567  CG  TYR A 341     -17.145 -46.710  25.820  1.00 23.42           C  
ATOM   2568  CD1 TYR A 341     -17.801 -45.975  26.804  1.00 23.97           C  
ATOM   2569  CD2 TYR A 341     -16.228 -47.668  26.220  1.00 21.18           C  
ATOM   2570  CE1 TYR A 341     -17.545 -46.184  28.145  1.00 22.86           C  
ATOM   2571  CE2 TYR A 341     -15.967 -47.889  27.555  1.00 25.11           C  
ATOM   2572  CZ  TYR A 341     -16.625 -47.140  28.514  1.00 23.75           C  
ATOM   2573  OH  TYR A 341     -16.354 -47.356  29.841  1.00 24.33           O  
ATOM   2574  N   GLY A 342     -19.203 -47.718  21.411  1.00 25.46           N  
ATOM   2575  CA  GLY A 342     -19.739 -47.204  20.158  1.00 25.99           C  
ATOM   2576  C   GLY A 342     -19.644 -48.051  18.893  1.00 28.24           C  
ATOM   2577  O   GLY A 342     -20.348 -47.795  17.918  1.00 29.98           O  
ATOM   2578  N   ALA A 343     -18.775 -49.050  18.883  1.00 31.23           N  
ATOM   2579  CA  ALA A 343     -18.662 -49.902  17.711  1.00 31.05           C  
ATOM   2580  C   ALA A 343     -19.840 -50.870  17.668  1.00 31.62           C  
ATOM   2581  O   ALA A 343     -20.101 -51.567  18.645  1.00 35.06           O  
ATOM   2582  CB  ALA A 343     -17.348 -50.659  17.725  1.00 28.45           C  
ATOM   2583  N   PRO A 344     -20.561 -50.907  16.534  1.00 29.97           N  
ATOM   2584  CA  PRO A 344     -21.691 -51.831  16.365  1.00 30.94           C  
ATOM   2585  C   PRO A 344     -21.275 -53.283  16.550  1.00 33.09           C  
ATOM   2586  O   PRO A 344     -20.244 -53.714  16.023  1.00 29.48           O  
ATOM   2587  CB  PRO A 344     -22.139 -51.590  14.915  1.00 30.57           C  
ATOM   2588  CG  PRO A 344     -20.971 -50.917  14.243  1.00 35.11           C  
ATOM   2589  CD  PRO A 344     -20.330 -50.091  15.328  1.00 30.43           C  
ATOM   2590  N   GLY A 345     -22.064 -54.020  17.323  1.00 32.04           N  
ATOM   2591  CA  GLY A 345     -21.825 -55.433  17.520  1.00 33.17           C  
ATOM   2592  C   GLY A 345     -20.965 -55.780  18.721  1.00 34.90           C  
ATOM   2593  O   GLY A 345     -20.758 -56.959  19.007  1.00 34.40           O  
ATOM   2594  N   PHE A 346     -20.468 -54.777  19.439  1.00 32.75           N  
ATOM   2595  CA  PHE A 346     -19.559 -55.072  20.554  1.00 31.69           C  
ATOM   2596  C   PHE A 346     -20.222 -55.103  21.925  1.00 30.22           C  
ATOM   2597  O   PHE A 346     -21.126 -54.323  22.214  1.00 37.20           O  
ATOM   2598  CB  PHE A 346     -18.372 -54.108  20.561  1.00 25.90           C  
ATOM   2599  CG  PHE A 346     -17.315 -54.457  19.557  1.00 30.40           C  
ATOM   2600  CD1 PHE A 346     -16.212 -55.204  19.926  1.00 26.14           C  
ATOM   2601  CD2 PHE A 346     -17.430 -54.043  18.238  1.00 27.66           C  
ATOM   2602  CE1 PHE A 346     -15.246 -55.530  19.002  1.00 26.44           C  
ATOM   2603  CE2 PHE A 346     -16.466 -54.363  17.315  1.00 29.07           C  
ATOM   2604  CZ  PHE A 346     -15.377 -55.108  17.694  1.00 25.30           C  
ATOM   2605  N   SER A 347     -19.751 -56.007  22.774  1.00 36.78           N  
ATOM   2606  CA  SER A 347     -20.181 -56.034  24.167  1.00 32.82           C  
ATOM   2607  C   SER A 347     -19.114 -56.690  25.025  1.00 30.94           C  
ATOM   2608  O   SER A 347     -18.376 -57.556  24.564  1.00 30.27           O  
ATOM   2609  CB  SER A 347     -21.512 -56.782  24.320  1.00 37.63           C  
ATOM   2610  OG  SER A 347     -21.906 -56.870  25.684  1.00 44.65           O  
ATOM   2611  N   LYS A 348     -19.029 -56.284  26.283  1.00 30.04           N  
ATOM   2612  CA  LYS A 348     -18.106 -56.942  27.185  1.00 31.61           C  
ATOM   2613  C   LYS A 348     -18.701 -58.289  27.569  1.00 30.55           C  
ATOM   2614  O   LYS A 348     -18.005 -59.162  28.086  1.00 32.59           O  
ATOM   2615  CB  LYS A 348     -17.876 -56.093  28.440  1.00 36.30           C  
ATOM   2616  CG  LYS A 348     -18.929 -56.293  29.533  1.00 26.56           C  
ATOM   2617  CD  LYS A 348     -18.602 -55.505  30.795  1.00 32.36           C  
ATOM   2618  CE  LYS A 348     -19.544 -55.881  31.936  1.00 28.29           C  
ATOM   2619  NZ  LYS A 348     -19.302 -57.290  32.403  1.00 24.87           N1+
ATOM   2620  N   ASP A 349     -20.000 -58.443  27.317  1.00 32.19           N  
ATOM   2621  CA  ASP A 349     -20.740 -59.623  27.772  1.00 39.76           C  
ATOM   2622  C   ASP A 349     -20.886 -60.733  26.726  1.00 42.12           C  
ATOM   2623  O   ASP A 349     -21.442 -61.785  27.026  1.00 42.87           O  
ATOM   2624  CB  ASP A 349     -22.116 -59.229  28.318  1.00 32.87           C  
ATOM   2625  CG  ASP A 349     -22.028 -58.456  29.625  1.00 34.27           C  
ATOM   2626  OD1 ASP A 349     -21.254 -58.877  30.518  1.00 31.14           O  
ATOM   2627  OD2 ASP A 349     -22.733 -57.427  29.751  1.00 30.90           O  
ATOM   2628  N   ASN A 350     -20.410 -60.501  25.504  1.00 36.31           N  
ATOM   2629  CA  ASN A 350     -20.195 -61.614  24.575  1.00 40.40           C  
ATOM   2630  C   ASN A 350     -18.822 -61.593  23.912  1.00 39.83           C  
ATOM   2631  O   ASN A 350     -17.955 -60.783  24.273  1.00 34.61           O  
ATOM   2632  CB  ASN A 350     -21.328 -61.766  23.546  1.00 32.02           C  
ATOM   2633  CG  ASN A 350     -21.565 -60.517  22.736  1.00 36.99           C  
ATOM   2634  OD1 ASN A 350     -20.627 -59.890  22.245  1.00 41.10           O  
ATOM   2635  ND2 ASN A 350     -22.837 -60.144  22.598  1.00 32.34           N  
ATOM   2636  N   GLU A 351     -18.623 -62.499  22.959  1.00 31.05           N  
ATOM   2637  CA  GLU A 351     -17.339 -62.624  22.282  1.00 34.11           C  
ATOM   2638  C   GLU A 351     -17.119 -61.509  21.261  1.00 27.96           C  
ATOM   2639  O   GLU A 351     -16.048 -61.406  20.675  1.00 28.93           O  
ATOM   2640  CB  GLU A 351     -17.203 -63.998  21.608  1.00 37.14           C  
ATOM   2641  CG  GLU A 351     -16.947 -65.147  22.565  1.00 37.42           C  
ATOM   2642  CD  GLU A 351     -15.819 -64.838  23.542  1.00 54.91           C  
ATOM   2643  OE1 GLU A 351     -14.647 -65.142  23.223  1.00 53.57           O  
ATOM   2644  OE2 GLU A 351     -16.102 -64.286  24.634  1.00 58.71           O  
ATOM   2645  N   SER A 352     -18.137 -60.682  21.062  1.00 26.02           N  
ATOM   2646  CA  SER A 352     -18.083 -59.606  20.080  1.00 36.19           C  
ATOM   2647  C   SER A 352     -17.534 -60.081  18.728  1.00 36.49           C  
ATOM   2648  O   SER A 352     -16.680 -59.430  18.127  1.00 32.39           O  
ATOM   2649  CB  SER A 352     -17.258 -58.435  20.619  1.00 33.77           C  
ATOM   2650  OG  SER A 352     -17.900 -57.848  21.737  1.00 32.52           O  
ATOM   2651  N   LEU A 353     -18.016 -61.229  18.267  1.00 35.45           N  
ATOM   2652  CA  LEU A 353     -17.618 -61.758  16.969  1.00 33.17           C  
ATOM   2653  C   LEU A 353     -18.418 -61.063  15.885  1.00 32.82           C  
ATOM   2654  O   LEU A 353     -19.489 -61.528  15.516  1.00 41.45           O  
ATOM   2655  CB  LEU A 353     -17.880 -63.256  16.925  1.00 29.84           C  
ATOM   2656  CG  LEU A 353     -17.030 -64.044  17.915  1.00 31.06           C  
ATOM   2657  CD1 LEU A 353     -17.513 -65.483  18.006  1.00 27.72           C  
ATOM   2658  CD2 LEU A 353     -15.571 -63.985  17.499  1.00 29.65           C  
ATOM   2659  N   ILE A 354     -17.908 -59.942  15.384  1.00 32.32           N  
ATOM   2660  CA  ILE A 354     -18.671 -59.105  14.453  1.00 33.21           C  
ATOM   2661  C   ILE A 354     -18.651 -59.584  12.995  1.00 40.34           C  
ATOM   2662  O   ILE A 354     -17.822 -60.407  12.592  1.00 33.08           O  
ATOM   2663  CB  ILE A 354     -18.182 -57.649  14.475  1.00 32.94           C  
ATOM   2664  CG1 ILE A 354     -16.689 -57.588  14.117  1.00 31.25           C  
ATOM   2665  CG2 ILE A 354     -18.448 -57.022  15.833  1.00 35.62           C  
ATOM   2666  CD1 ILE A 354     -16.155 -56.188  13.984  1.00 25.38           C  
ATOM   2667  N   SER A 355     -19.581 -59.041  12.217  1.00 33.65           N  
ATOM   2668  CA  SER A 355     -19.701 -59.337  10.800  1.00 31.88           C  
ATOM   2669  C   SER A 355     -18.866 -58.337  10.015  1.00 35.78           C  
ATOM   2670  O   SER A 355     -18.407 -57.322  10.565  1.00 30.30           O  
ATOM   2671  CB  SER A 355     -21.164 -59.210  10.365  1.00 24.45           C  
ATOM   2672  OG  SER A 355     -21.570 -57.847  10.390  1.00 27.73           O  
ATOM   2673  N   ARG A 356     -18.691 -58.610   8.724  1.00 30.95           N  
ATOM   2674  CA  ARG A 356     -17.917 -57.729   7.864  1.00 26.47           C  
ATOM   2675  C   ARG A 356     -18.580 -56.363   7.787  1.00 26.84           C  
ATOM   2676  O   ARG A 356     -17.909 -55.330   7.876  1.00 32.00           O  
ATOM   2677  CB  ARG A 356     -17.739 -58.340   6.473  1.00 34.45           C  
ATOM   2678  CG  ARG A 356     -17.099 -57.404   5.445  1.00 35.75           C  
ATOM   2679  CD  ARG A 356     -15.615 -57.652   5.345  1.00 33.66           C  
ATOM   2680  NE  ARG A 356     -14.957 -56.715   4.445  1.00 33.44           N  
ATOM   2681  CZ  ARG A 356     -13.680 -56.362   4.554  1.00 34.14           C  
ATOM   2682  NH1 ARG A 356     -12.934 -56.875   5.530  1.00 30.29           N  
ATOM   2683  NH2 ARG A 356     -13.153 -55.488   3.701  1.00 24.27           N  
ATOM   2684  N   ALA A 357     -19.902 -56.353   7.656  1.00 28.18           N  
ATOM   2685  CA  ALA A 357     -20.644 -55.094   7.617  1.00 30.52           C  
ATOM   2686  C   ALA A 357     -20.457 -54.276   8.903  1.00 33.44           C  
ATOM   2687  O   ALA A 357     -20.321 -53.054   8.853  1.00 35.10           O  
ATOM   2688  CB  ALA A 357     -22.119 -55.352   7.350  1.00 23.37           C  
ATOM   2689  N   GLU A 358     -20.445 -54.946  10.053  1.00 32.97           N  
ATOM   2690  CA  GLU A 358     -20.228 -54.252  11.320  1.00 33.01           C  
ATOM   2691  C   GLU A 358     -18.795 -53.725  11.393  1.00 31.64           C  
ATOM   2692  O   GLU A 358     -18.557 -52.607  11.845  1.00 28.43           O  
ATOM   2693  CB  GLU A 358     -20.523 -55.170  12.507  1.00 30.45           C  
ATOM   2694  CG  GLU A 358     -21.997 -55.464  12.697  1.00 30.65           C  
ATOM   2695  CD  GLU A 358     -22.265 -56.532  13.752  1.00 34.65           C  
ATOM   2696  OE1 GLU A 358     -21.491 -57.510  13.854  1.00 35.45           O  
ATOM   2697  OE2 GLU A 358     -23.263 -56.388  14.484  1.00 42.45           O  
ATOM   2698  N   PHE A 359     -17.848 -54.531  10.929  1.00 28.58           N  
ATOM   2699  CA  PHE A 359     -16.465 -54.087  10.844  1.00 33.25           C  
ATOM   2700  C   PHE A 359     -16.362 -52.813  10.003  1.00 31.16           C  
ATOM   2701  O   PHE A 359     -15.742 -51.838  10.424  1.00 35.53           O  
ATOM   2702  CB  PHE A 359     -15.566 -55.205  10.295  1.00 32.11           C  
ATOM   2703  CG  PHE A 359     -14.183 -54.746   9.915  1.00 34.27           C  
ATOM   2704  CD1 PHE A 359     -13.169 -54.690  10.861  1.00 32.84           C  
ATOM   2705  CD2 PHE A 359     -13.894 -54.384   8.605  1.00 31.73           C  
ATOM   2706  CE1 PHE A 359     -11.884 -54.278  10.512  1.00 27.55           C  
ATOM   2707  CE2 PHE A 359     -12.612 -53.966   8.245  1.00 31.88           C  
ATOM   2708  CZ  PHE A 359     -11.607 -53.911   9.202  1.00 34.61           C  
ATOM   2709  N   LEU A 360     -16.991 -52.812   8.832  1.00 30.77           N  
ATOM   2710  CA  LEU A 360     -16.969 -51.641   7.956  1.00 27.06           C  
ATOM   2711  C   LEU A 360     -17.576 -50.396   8.612  1.00 28.39           C  
ATOM   2712  O   LEU A 360     -17.021 -49.303   8.519  1.00 29.80           O  
ATOM   2713  CB  LEU A 360     -17.668 -51.944   6.626  1.00 29.49           C  
ATOM   2714  CG  LEU A 360     -16.979 -52.942   5.686  1.00 36.32           C  
ATOM   2715  CD1 LEU A 360     -17.721 -53.020   4.349  1.00 25.45           C  
ATOM   2716  CD2 LEU A 360     -15.504 -52.589   5.469  1.00 25.35           C  
ATOM   2717  N   ALA A 361     -18.721 -50.555   9.265  1.00 28.87           N  
ATOM   2718  CA  ALA A 361     -19.323 -49.448   9.997  1.00 29.54           C  
ATOM   2719  C   ALA A 361     -18.423 -49.047  11.173  1.00 34.49           C  
ATOM   2720  O   ALA A 361     -18.246 -47.859  11.458  1.00 32.83           O  
ATOM   2721  CB  ALA A 361     -20.707 -49.837  10.500  1.00 31.49           C  
ATOM   2722  N   GLY A 362     -17.856 -50.044  11.848  1.00 23.72           N  
ATOM   2723  CA  GLY A 362     -16.938 -49.798  12.948  1.00 28.52           C  
ATOM   2724  C   GLY A 362     -15.755 -48.912  12.575  1.00 31.24           C  
ATOM   2725  O   GLY A 362     -15.322 -48.079  13.376  1.00 25.92           O  
ATOM   2726  N   VAL A 363     -15.241 -49.085  11.357  1.00 31.03           N  
ATOM   2727  CA  VAL A 363     -14.105 -48.303  10.870  1.00 25.40           C  
ATOM   2728  C   VAL A 363     -14.417 -46.805  10.811  1.00 25.29           C  
ATOM   2729  O   VAL A 363     -13.567 -45.986  11.148  1.00 29.50           O  
ATOM   2730  CB  VAL A 363     -13.608 -48.813   9.488  1.00 26.46           C  
ATOM   2731  CG1 VAL A 363     -12.699 -47.786   8.796  1.00 22.87           C  
ATOM   2732  CG2 VAL A 363     -12.897 -50.140   9.637  1.00 21.44           C  
ATOM   2733  N   ARG A 364     -15.626 -46.433  10.394  1.00 28.11           N  
ATOM   2734  CA  ARG A 364     -15.975 -45.011  10.354  1.00 24.72           C  
ATOM   2735  C   ARG A 364     -16.128 -44.451  11.768  1.00 29.34           C  
ATOM   2736  O   ARG A 364     -15.956 -43.254  11.984  1.00 29.49           O  
ATOM   2737  CB  ARG A 364     -17.262 -44.744   9.570  1.00 26.64           C  
ATOM   2738  CG  ARG A 364     -17.302 -45.278   8.136  1.00 34.70           C  
ATOM   2739  CD  ARG A 364     -16.034 -45.001   7.338  1.00 26.86           C  
ATOM   2740  NE  ARG A 364     -15.756 -43.586   7.089  1.00 32.05           N  
ATOM   2741  CZ  ARG A 364     -16.067 -42.946   5.964  1.00 34.02           C  
ATOM   2742  NH1 ARG A 364     -16.701 -43.582   4.991  1.00 29.08           N  
ATOM   2743  NH2 ARG A 364     -15.754 -41.665   5.814  1.00 28.57           N  
ATOM   2744  N   VAL A 365     -16.457 -45.315  12.726  1.00 26.09           N  
ATOM   2745  CA  VAL A 365     -16.607 -44.879  14.111  1.00 32.56           C  
ATOM   2746  C   VAL A 365     -15.237 -44.736  14.774  1.00 28.28           C  
ATOM   2747  O   VAL A 365     -14.977 -43.773  15.496  1.00 29.22           O  
ATOM   2748  CB  VAL A 365     -17.532 -45.819  14.918  1.00 26.99           C  
ATOM   2749  CG1 VAL A 365     -17.577 -45.410  16.386  1.00 25.61           C  
ATOM   2750  CG2 VAL A 365     -18.937 -45.796  14.332  1.00 27.11           C  
ATOM   2751  N   GLY A 366     -14.355 -45.687  14.498  1.00 26.78           N  
ATOM   2752  CA  GLY A 366     -13.009 -45.645  15.027  1.00 25.34           C  
ATOM   2753  C   GLY A 366     -12.141 -44.594  14.362  1.00 27.53           C  
ATOM   2754  O   GLY A 366     -11.157 -44.147  14.939  1.00 29.70           O  
ATOM   2755  N   VAL A 367     -12.485 -44.208  13.134  1.00 33.98           N  
ATOM   2756  CA  VAL A 367     -11.718 -43.184  12.422  1.00 27.43           C  
ATOM   2757  C   VAL A 367     -12.651 -42.101  11.907  1.00 27.81           C  
ATOM   2758  O   VAL A 367     -12.831 -41.949  10.690  1.00 29.82           O  
ATOM   2759  CB  VAL A 367     -10.900 -43.780  11.246  1.00 29.63           C  
ATOM   2760  CG1 VAL A 367      -9.855 -42.783  10.756  1.00 26.38           C  
ATOM   2761  CG2 VAL A 367     -10.225 -45.074  11.666  1.00 25.98           C  
ATOM   2762  N   PRO A 368     -13.235 -41.323  12.835  1.00 30.81           N  
ATOM   2763  CA  PRO A 368     -14.275 -40.358  12.468  1.00 26.43           C  
ATOM   2764  C   PRO A 368     -13.747 -39.202  11.613  1.00 29.52           C  
ATOM   2765  O   PRO A 368     -12.557 -38.898  11.630  1.00 33.13           O  
ATOM   2766  CB  PRO A 368     -14.767 -39.848  13.832  1.00 28.83           C  
ATOM   2767  CG  PRO A 368     -13.597 -40.019  14.744  1.00 26.00           C  
ATOM   2768  CD  PRO A 368     -12.931 -41.285  14.284  1.00 26.00           C  
ATOM   2769  N   GLN A 369     -14.645 -38.584  10.857  1.00 29.14           N  
ATOM   2770  CA  GLN A 369     -14.317 -37.416  10.035  1.00 37.95           C  
ATOM   2771  C   GLN A 369     -13.113 -37.516   9.082  1.00 37.72           C  
ATOM   2772  O   GLN A 369     -12.355 -36.555   8.928  1.00 35.60           O  
ATOM   2773  CB  GLN A 369     -14.185 -36.177  10.917  1.00 41.01           C  
ATOM   2774  CG  GLN A 369     -15.512 -35.680  11.475  1.00 39.17           C  
ATOM   2775  CD  GLN A 369     -15.305 -34.529  12.412  1.00 43.50           C  
ATOM   2776  OE1 GLN A 369     -14.681 -34.686  13.463  1.00 52.78           O  
ATOM   2777  NE2 GLN A 369     -15.797 -33.352  12.035  1.00 35.79           N  
ATOM   2778  N   VAL A 370     -12.941 -38.661   8.433  1.00 34.38           N  
ATOM   2779  CA  VAL A 370     -12.026 -38.721   7.304  1.00 28.71           C  
ATOM   2780  C   VAL A 370     -12.837 -39.050   6.068  1.00 32.20           C  
ATOM   2781  O   VAL A 370     -13.960 -39.547   6.165  1.00 31.56           O  
ATOM   2782  CB  VAL A 370     -10.885 -39.763   7.480  1.00 30.10           C  
ATOM   2783  CG1 VAL A 370     -10.027 -39.438   8.703  1.00 22.84           C  
ATOM   2784  CG2 VAL A 370     -11.439 -41.184   7.543  1.00 22.56           C  
ATOM   2785  N   SER A 371     -12.260 -38.777   4.906  1.00 28.81           N  
ATOM   2786  CA  SER A 371     -12.924 -39.048   3.640  1.00 32.80           C  
ATOM   2787  C   SER A 371     -13.165 -40.535   3.448  1.00 35.63           C  
ATOM   2788  O   SER A 371     -12.501 -41.377   4.076  1.00 32.38           O  
ATOM   2789  CB  SER A 371     -12.065 -38.536   2.492  1.00 31.59           C  
ATOM   2790  OG  SER A 371     -10.817 -39.210   2.483  1.00 39.99           O  
ATOM   2791  N   ASP A 372     -14.121 -40.849   2.577  1.00 34.78           N  
ATOM   2792  CA  ASP A 372     -14.367 -42.224   2.157  1.00 37.81           C  
ATOM   2793  C   ASP A 372     -13.090 -42.885   1.635  1.00 35.69           C  
ATOM   2794  O   ASP A 372     -12.801 -44.040   1.963  1.00 32.05           O  
ATOM   2795  CB  ASP A 372     -15.458 -42.271   1.081  1.00 38.64           C  
ATOM   2796  CG  ASP A 372     -16.815 -41.838   1.603  1.00 44.44           C  
ATOM   2797  OD1 ASP A 372     -16.997 -41.790   2.844  1.00 44.99           O  
ATOM   2798  OD2 ASP A 372     -17.701 -41.548   0.769  1.00 47.59           O  
ATOM   2799  N   LEU A 373     -12.327 -42.155   0.824  1.00 33.87           N  
ATOM   2800  CA  LEU A 373     -11.060 -42.688   0.338  1.00 36.02           C  
ATOM   2801  C   LEU A 373     -10.138 -43.109   1.496  1.00 33.76           C  
ATOM   2802  O   LEU A 373      -9.591 -44.213   1.489  1.00 31.73           O  
ATOM   2803  CB  LEU A 373     -10.348 -41.687  -0.569  1.00 28.18           C  
ATOM   2804  CG  LEU A 373      -9.114 -42.294  -1.239  1.00 32.22           C  
ATOM   2805  CD1 LEU A 373      -9.514 -43.482  -2.118  1.00 31.60           C  
ATOM   2806  CD2 LEU A 373      -8.356 -41.252  -2.041  1.00 34.94           C  
ATOM   2807  N   ALA A 374      -9.983 -42.237   2.489  1.00 32.17           N  
ATOM   2808  CA  ALA A 374      -9.138 -42.539   3.646  1.00 26.49           C  
ATOM   2809  C   ALA A 374      -9.651 -43.768   4.382  1.00 27.42           C  
ATOM   2810  O   ALA A 374      -8.868 -44.643   4.773  1.00 25.71           O  
ATOM   2811  CB  ALA A 374      -9.063 -41.349   4.579  1.00 24.26           C  
ATOM   2812  N   ALA A 375     -10.967 -43.842   4.555  1.00 25.32           N  
ATOM   2813  CA  ALA A 375     -11.583 -45.009   5.185  1.00 25.32           C  
ATOM   2814  C   ALA A 375     -11.312 -46.288   4.386  1.00 32.41           C  
ATOM   2815  O   ALA A 375     -11.023 -47.341   4.968  1.00 32.15           O  
ATOM   2816  CB  ALA A 375     -13.074 -44.796   5.355  1.00 23.99           C  
ATOM   2817  N   GLU A 376     -11.411 -46.189   3.058  1.00 31.81           N  
ATOM   2818  CA  GLU A 376     -11.112 -47.309   2.166  1.00 28.20           C  
ATOM   2819  C   GLU A 376      -9.687 -47.798   2.371  1.00 25.95           C  
ATOM   2820  O   GLU A 376      -9.428 -49.001   2.432  1.00 27.84           O  
ATOM   2821  CB  GLU A 376     -11.289 -46.896   0.699  1.00 34.23           C  
ATOM   2822  CG  GLU A 376     -12.732 -46.803   0.227  1.00 41.94           C  
ATOM   2823  CD  GLU A 376     -13.493 -48.088   0.461  1.00 49.51           C  
ATOM   2824  OE1 GLU A 376     -12.938 -49.174   0.186  1.00 52.84           O  
ATOM   2825  OE2 GLU A 376     -14.646 -48.013   0.933  1.00 66.88           O  
ATOM   2826  N   ALA A 377      -8.757 -46.855   2.468  1.00 24.20           N  
ATOM   2827  CA  ALA A 377      -7.366 -47.201   2.720  1.00 25.54           C  
ATOM   2828  C   ALA A 377      -7.208 -47.950   4.048  1.00 31.40           C  
ATOM   2829  O   ALA A 377      -6.424 -48.900   4.132  1.00 32.08           O  
ATOM   2830  CB  ALA A 377      -6.495 -45.960   2.693  1.00 26.18           C  
ATOM   2831  N   VAL A 378      -7.950 -47.536   5.079  1.00 22.64           N  
ATOM   2832  CA  VAL A 378      -7.901 -48.250   6.349  1.00 27.13           C  
ATOM   2833  C   VAL A 378      -8.371 -49.696   6.172  1.00 26.04           C  
ATOM   2834  O   VAL A 378      -7.703 -50.640   6.603  1.00 27.58           O  
ATOM   2835  CB  VAL A 378      -8.736 -47.558   7.447  1.00 29.30           C  
ATOM   2836  CG1 VAL A 378      -8.714 -48.396   8.725  1.00 23.62           C  
ATOM   2837  CG2 VAL A 378      -8.217 -46.149   7.711  1.00 22.47           C  
ATOM   2838  N   VAL A 379      -9.512 -49.859   5.515  1.00 26.25           N  
ATOM   2839  CA  VAL A 379     -10.075 -51.180   5.259  1.00 27.00           C  
ATOM   2840  C   VAL A 379      -9.117 -52.069   4.468  1.00 32.46           C  
ATOM   2841  O   VAL A 379      -9.012 -53.274   4.730  1.00 31.44           O  
ATOM   2842  CB  VAL A 379     -11.410 -51.064   4.507  1.00 31.31           C  
ATOM   2843  CG1 VAL A 379     -11.891 -52.427   4.065  1.00 32.95           C  
ATOM   2844  CG2 VAL A 379     -12.449 -50.397   5.390  1.00 27.37           C  
ATOM   2845  N   LEU A 380      -8.410 -51.470   3.512  1.00 25.49           N  
ATOM   2846  CA  LEU A 380      -7.421 -52.202   2.726  1.00 29.31           C  
ATOM   2847  C   LEU A 380      -6.313 -52.773   3.600  1.00 29.31           C  
ATOM   2848  O   LEU A 380      -6.029 -53.975   3.555  1.00 26.14           O  
ATOM   2849  CB  LEU A 380      -6.796 -51.311   1.636  1.00 28.14           C  
ATOM   2850  CG  LEU A 380      -5.532 -51.888   0.982  1.00 28.32           C  
ATOM   2851  CD1 LEU A 380      -5.861 -53.039   0.016  1.00 25.95           C  
ATOM   2852  CD2 LEU A 380      -4.702 -50.800   0.301  1.00 26.95           C  
ATOM   2853  N  AHIS A 381      -5.689 -51.901   4.386  0.54 27.06           N  
ATOM   2854  N  BHIS A 381      -5.688 -51.915   4.399  0.46 27.12           N  
ATOM   2855  CA AHIS A 381      -4.569 -52.295   5.229  0.54 29.28           C  
ATOM   2856  CA BHIS A 381      -4.549 -52.343   5.204  0.46 29.27           C  
ATOM   2857  C  AHIS A 381      -4.988 -53.341   6.258  0.54 30.41           C  
ATOM   2858  C  BHIS A 381      -4.936 -53.254   6.367  0.46 30.38           C  
ATOM   2859  O  AHIS A 381      -4.246 -54.287   6.539  0.54 30.39           O  
ATOM   2860  O  BHIS A 381      -4.110 -54.028   6.854  0.46 30.62           O  
ATOM   2861  CB AHIS A 381      -3.989 -51.068   5.940  0.54 29.71           C  
ATOM   2862  CB BHIS A 381      -3.746 -51.134   5.691  0.46 29.77           C  
ATOM   2863  CG AHIS A 381      -2.559 -51.225   6.354  0.54 29.59           C  
ATOM   2864  CG BHIS A 381      -3.110 -50.359   4.581  0.46 29.27           C  
ATOM   2865  ND1AHIS A 381      -1.511 -51.116   5.464  0.54 29.53           N  
ATOM   2866  ND1BHIS A 381      -1.879 -50.688   4.057  0.46 30.04           N  
ATOM   2867  CD2AHIS A 381      -2.001 -51.478   7.563  0.54 30.53           C  
ATOM   2868  CD2BHIS A 381      -3.548 -49.292   3.873  0.46 29.53           C  
ATOM   2869  CE1AHIS A 381      -0.370 -51.297   6.106  0.54 32.85           C  
ATOM   2870  CE1BHIS A 381      -1.583 -49.853   3.078  0.46 31.43           C  
ATOM   2871  NE2AHIS A 381      -0.639 -51.523   7.380  0.54 32.75           N  
ATOM   2872  NE2BHIS A 381      -2.578 -48.993   2.947  0.46 30.60           N  
ATOM   2873  N   TYR A 382      -6.190 -53.179   6.802  1.00 27.90           N  
ATOM   2874  CA  TYR A 382      -6.626 -53.988   7.940  1.00 28.68           C  
ATOM   2875  C   TYR A 382      -7.486 -55.204   7.607  1.00 29.15           C  
ATOM   2876  O   TYR A 382      -7.926 -55.925   8.505  1.00 27.00           O  
ATOM   2877  CB  TYR A 382      -7.295 -53.109   9.003  1.00 24.67           C  
ATOM   2878  CG  TYR A 382      -6.291 -52.326   9.802  1.00 26.18           C  
ATOM   2879  CD1 TYR A 382      -5.755 -52.841  10.980  1.00 20.42           C  
ATOM   2880  CD2 TYR A 382      -5.856 -51.079   9.369  1.00 25.68           C  
ATOM   2881  CE1 TYR A 382      -4.820 -52.127  11.707  1.00 21.55           C  
ATOM   2882  CE2 TYR A 382      -4.922 -50.358  10.086  1.00 24.46           C  
ATOM   2883  CZ  TYR A 382      -4.410 -50.884  11.260  1.00 26.20           C  
ATOM   2884  OH  TYR A 382      -3.478 -50.161  11.973  1.00 21.98           O  
ATOM   2885  N   THR A 383      -7.719 -55.443   6.323  1.00 30.28           N  
ATOM   2886  CA  THR A 383      -8.404 -56.661   5.920  1.00 24.73           C  
ATOM   2887  C   THR A 383      -7.377 -57.734   5.594  1.00 26.99           C  
ATOM   2888  O   THR A 383      -6.368 -57.454   4.952  1.00 27.46           O  
ATOM   2889  CB  THR A 383      -9.326 -56.413   4.712  1.00 27.08           C  
ATOM   2890  OG1 THR A 383     -10.399 -55.543   5.100  1.00 26.64           O  
ATOM   2891  CG2 THR A 383      -9.916 -57.717   4.189  1.00 25.21           C  
ATOM   2892  N   ASP A 384      -7.618 -58.953   6.068  1.00 26.97           N  
ATOM   2893  CA  ASP A 384      -6.903 -60.121   5.574  1.00 24.93           C  
ATOM   2894  C   ASP A 384      -7.712 -60.638   4.387  1.00 31.27           C  
ATOM   2895  O   ASP A 384      -8.774 -61.231   4.574  1.00 27.91           O  
ATOM   2896  CB  ASP A 384      -6.817 -61.185   6.665  1.00 28.57           C  
ATOM   2897  CG  ASP A 384      -6.093 -62.454   6.212  1.00 35.35           C  
ATOM   2898  OD1 ASP A 384      -6.041 -62.742   4.998  1.00 31.44           O  
ATOM   2899  OD2 ASP A 384      -5.580 -63.179   7.089  1.00 34.54           O  
ATOM   2900  N   TRP A 385      -7.216 -60.424   3.169  1.00 26.91           N  
ATOM   2901  CA  TRP A 385      -8.004 -60.757   1.974  1.00 30.08           C  
ATOM   2902  C   TRP A 385      -8.095 -62.255   1.650  1.00 27.91           C  
ATOM   2903  O   TRP A 385      -8.741 -62.652   0.677  1.00 34.23           O  
ATOM   2904  CB  TRP A 385      -7.572 -59.918   0.762  1.00 25.55           C  
ATOM   2905  CG  TRP A 385      -7.767 -58.457   1.015  1.00 24.41           C  
ATOM   2906  CD1 TRP A 385      -6.837 -57.573   1.491  1.00 22.44           C  
ATOM   2907  CD2 TRP A 385      -8.980 -57.711   0.848  1.00 22.18           C  
ATOM   2908  NE1 TRP A 385      -7.395 -56.322   1.614  1.00 23.17           N  
ATOM   2909  CE2 TRP A 385      -8.707 -56.380   1.223  1.00 20.76           C  
ATOM   2910  CE3 TRP A 385     -10.266 -58.037   0.403  1.00 22.99           C  
ATOM   2911  CZ2 TRP A 385      -9.675 -55.376   1.170  1.00 24.80           C  
ATOM   2912  CZ3 TRP A 385     -11.222 -57.039   0.346  1.00 22.72           C  
ATOM   2913  CH2 TRP A 385     -10.923 -55.724   0.731  1.00 24.41           C  
ATOM   2914  N   LEU A 386      -7.468 -63.082   2.478  1.00 29.02           N  
ATOM   2915  CA  LEU A 386      -7.731 -64.522   2.448  1.00 32.41           C  
ATOM   2916  C   LEU A 386      -8.857 -64.926   3.424  1.00 37.64           C  
ATOM   2917  O   LEU A 386      -9.390 -66.036   3.348  1.00 33.76           O  
ATOM   2918  CB  LEU A 386      -6.452 -65.304   2.748  1.00 30.71           C  
ATOM   2919  CG  LEU A 386      -5.417 -65.281   1.617  1.00 38.59           C  
ATOM   2920  CD1 LEU A 386      -4.138 -65.965   2.030  1.00 36.26           C  
ATOM   2921  CD2 LEU A 386      -5.997 -65.946   0.402  1.00 31.53           C  
ATOM   2922  N   HIS A 387      -9.203 -64.021   4.340  1.00 35.19           N  
ATOM   2923  CA  HIS A 387     -10.253 -64.263   5.334  1.00 32.55           C  
ATOM   2924  C   HIS A 387     -11.030 -62.979   5.591  1.00 30.04           C  
ATOM   2925  O   HIS A 387     -11.087 -62.514   6.725  1.00 39.05           O  
ATOM   2926  CB  HIS A 387      -9.640 -64.735   6.661  1.00 23.66           C  
ATOM   2927  CG  HIS A 387      -8.718 -65.904   6.524  1.00 29.35           C  
ATOM   2928  ND1 HIS A 387      -9.170 -67.206   6.452  1.00 32.01           N  
ATOM   2929  CD2 HIS A 387      -7.368 -65.969   6.434  1.00 33.28           C  
ATOM   2930  CE1 HIS A 387      -8.138 -68.022   6.324  1.00 30.25           C  
ATOM   2931  NE2 HIS A 387      -7.033 -67.296   6.306  1.00 31.34           N  
ATOM   2932  N   PRO A 388     -11.629 -62.395   4.544  1.00 31.59           N  
ATOM   2933  CA  PRO A 388     -12.196 -61.049   4.697  1.00 32.84           C  
ATOM   2934  C   PRO A 388     -13.389 -60.983   5.645  1.00 36.58           C  
ATOM   2935  O   PRO A 388     -13.710 -59.894   6.126  1.00 36.04           O  
ATOM   2936  CB  PRO A 388     -12.651 -60.695   3.272  1.00 29.02           C  
ATOM   2937  CG  PRO A 388     -12.934 -62.014   2.631  1.00 25.80           C  
ATOM   2938  CD  PRO A 388     -11.900 -62.960   3.206  1.00 33.70           C  
ATOM   2939  N   GLU A 389     -14.020 -62.121   5.922  1.00 32.03           N  
ATOM   2940  CA  GLU A 389     -15.290 -62.117   6.646  1.00 36.97           C  
ATOM   2941  C   GLU A 389     -15.254 -62.881   7.967  1.00 33.58           C  
ATOM   2942  O   GLU A 389     -16.291 -63.072   8.600  1.00 35.49           O  
ATOM   2943  CB  GLU A 389     -16.406 -62.679   5.755  1.00 35.32           C  
ATOM   2944  CG  GLU A 389     -16.495 -62.017   4.387  1.00 38.11           C  
ATOM   2945  CD  GLU A 389     -17.889 -61.516   4.052  1.00 53.90           C  
ATOM   2946  OE1 GLU A 389     -18.863 -61.988   4.681  1.00 52.88           O  
ATOM   2947  OE2 GLU A 389     -18.010 -60.640   3.161  1.00 59.79           O  
ATOM   2948  N   ASP A 390     -14.069 -63.321   8.377  1.00 27.50           N  
ATOM   2949  CA  ASP A 390     -13.924 -64.078   9.611  1.00 31.12           C  
ATOM   2950  C   ASP A 390     -14.103 -63.182  10.845  1.00 34.26           C  
ATOM   2951  O   ASP A 390     -13.291 -62.291  11.098  1.00 32.21           O  
ATOM   2952  CB  ASP A 390     -12.568 -64.783   9.646  1.00 30.62           C  
ATOM   2953  CG  ASP A 390     -12.340 -65.525  10.947  1.00 40.77           C  
ATOM   2954  OD1 ASP A 390     -13.344 -65.885  11.595  1.00 47.65           O  
ATOM   2955  OD2 ASP A 390     -11.167 -65.750  11.328  1.00 44.78           O  
ATOM   2956  N   PRO A 391     -15.174 -63.424  11.616  1.00 39.33           N  
ATOM   2957  CA  PRO A 391     -15.560 -62.585  12.763  1.00 34.43           C  
ATOM   2958  C   PRO A 391     -14.439 -62.303  13.761  1.00 30.94           C  
ATOM   2959  O   PRO A 391     -14.198 -61.133  14.075  1.00 27.53           O  
ATOM   2960  CB  PRO A 391     -16.686 -63.392  13.413  1.00 36.25           C  
ATOM   2961  CG  PRO A 391     -17.340 -64.074  12.222  1.00 34.30           C  
ATOM   2962  CD  PRO A 391     -16.165 -64.486  11.361  1.00 33.40           C  
ATOM   2963  N   ALA A 392     -13.758 -63.339  14.240  1.00 27.80           N  
ATOM   2964  CA  ALA A 392     -12.677 -63.133  15.196  1.00 32.06           C  
ATOM   2965  C   ALA A 392     -11.577 -62.212  14.647  1.00 34.94           C  
ATOM   2966  O   ALA A 392     -11.106 -61.308  15.350  1.00 30.08           O  
ATOM   2967  CB  ALA A 392     -12.098 -64.465  15.659  1.00 33.37           C  
ATOM   2968  N   ARG A 393     -11.182 -62.431  13.394  1.00 29.19           N  
ATOM   2969  CA  ARG A 393     -10.152 -61.602  12.776  1.00 26.17           C  
ATOM   2970  C   ARG A 393     -10.628 -60.161  12.610  1.00 28.86           C  
ATOM   2971  O   ARG A 393      -9.851 -59.223  12.789  1.00 30.19           O  
ATOM   2972  CB  ARG A 393      -9.711 -62.186  11.433  1.00 28.84           C  
ATOM   2973  CG  ARG A 393      -8.782 -63.395  11.537  1.00 31.37           C  
ATOM   2974  CD  ARG A 393      -8.332 -63.781  10.130  1.00 34.11           C  
ATOM   2975  NE  ARG A 393      -7.380 -64.890  10.061  1.00 30.40           N  
ATOM   2976  CZ  ARG A 393      -7.740 -66.168   9.957  1.00 36.71           C  
ATOM   2977  NH1 ARG A 393      -9.027 -66.495   9.951  1.00 35.78           N  
ATOM   2978  NH2 ARG A 393      -6.819 -67.120   9.868  1.00 29.88           N  
ATOM   2979  N   LEU A 394     -11.909 -59.993  12.283  1.00 24.13           N  
ATOM   2980  CA  LEU A 394     -12.510 -58.668  12.178  1.00 24.22           C  
ATOM   2981  C   LEU A 394     -12.495 -57.947  13.522  1.00 29.21           C  
ATOM   2982  O   LEU A 394     -12.227 -56.743  13.588  1.00 26.61           O  
ATOM   2983  CB  LEU A 394     -13.945 -58.764  11.659  1.00 23.20           C  
ATOM   2984  CG  LEU A 394     -14.093 -59.263  10.219  1.00 33.56           C  
ATOM   2985  CD1 LEU A 394     -15.546 -59.581   9.895  1.00 28.58           C  
ATOM   2986  CD2 LEU A 394     -13.553 -58.230   9.256  1.00 23.66           C  
ATOM   2987  N   ARG A 395     -12.791 -58.688  14.588  1.00 29.48           N  
ATOM   2988  CA  ARG A 395     -12.766 -58.135  15.937  1.00 29.95           C  
ATOM   2989  C   ARG A 395     -11.362 -57.636  16.277  1.00 27.14           C  
ATOM   2990  O   ARG A 395     -11.179 -56.463  16.603  1.00 23.89           O  
ATOM   2991  CB  ARG A 395     -13.224 -59.180  16.952  1.00 26.84           C  
ATOM   2992  CG  ARG A 395     -13.375 -58.651  18.369  1.00 31.70           C  
ATOM   2993  CD  ARG A 395     -13.586 -59.801  19.326  1.00 27.33           C  
ATOM   2994  NE  ARG A 395     -12.485 -60.755  19.253  1.00 30.33           N  
ATOM   2995  CZ  ARG A 395     -12.579 -62.040  19.583  1.00 32.82           C  
ATOM   2996  NH1 ARG A 395     -13.734 -62.546  19.994  1.00 31.24           N  
ATOM   2997  NH2 ARG A 395     -11.514 -62.825  19.496  1.00 33.27           N  
ATOM   2998  N   GLU A 396     -10.377 -58.528  16.174  1.00 27.45           N  
ATOM   2999  CA  GLU A 396      -8.971 -58.175  16.366  1.00 28.72           C  
ATOM   3000  C   GLU A 396      -8.525 -57.009  15.479  1.00 28.62           C  
ATOM   3001  O   GLU A 396      -7.791 -56.126  15.925  1.00 30.19           O  
ATOM   3002  CB  GLU A 396      -8.065 -59.389  16.120  1.00 27.94           C  
ATOM   3003  CG  GLU A 396      -7.624 -60.154  17.368  1.00 36.37           C  
ATOM   3004  CD  GLU A 396      -8.782 -60.783  18.149  1.00 46.91           C  
ATOM   3005  OE1 GLU A 396      -9.597 -60.033  18.738  1.00 49.83           O  
ATOM   3006  OE2 GLU A 396      -8.869 -62.034  18.194  1.00 44.31           O  
ATOM   3007  N   ALA A 397      -8.974 -56.995  14.230  1.00 29.47           N  
ATOM   3008  CA  ALA A 397      -8.507 -55.972  13.300  1.00 27.17           C  
ATOM   3009  C   ALA A 397      -9.067 -54.601  13.653  1.00 23.41           C  
ATOM   3010  O   ALA A 397      -8.372 -53.597  13.532  1.00 23.74           O  
ATOM   3011  CB  ALA A 397      -8.843 -56.346  11.842  1.00 22.82           C  
ATOM   3012  N   LEU A 398     -10.323 -54.551  14.084  1.00 21.22           N  
ATOM   3013  CA  LEU A 398     -10.900 -53.268  14.443  1.00 20.80           C  
ATOM   3014  C   LEU A 398     -10.261 -52.745  15.740  1.00 27.40           C  
ATOM   3015  O   LEU A 398     -10.060 -51.539  15.902  1.00 23.80           O  
ATOM   3016  CB  LEU A 398     -12.413 -53.351  14.584  1.00 24.83           C  
ATOM   3017  CG  LEU A 398     -13.073 -51.977  14.745  1.00 25.96           C  
ATOM   3018  CD1 LEU A 398     -12.880 -51.154  13.479  1.00 24.09           C  
ATOM   3019  CD2 LEU A 398     -14.540 -52.112  15.090  1.00 29.22           C  
ATOM   3020  N   SER A 399      -9.934 -53.661  16.648  1.00 24.53           N  
ATOM   3021  CA  SER A 399      -9.189 -53.312  17.846  1.00 27.36           C  
ATOM   3022  C   SER A 399      -7.867 -52.660  17.442  1.00 28.12           C  
ATOM   3023  O   SER A 399      -7.511 -51.589  17.950  1.00 25.55           O  
ATOM   3024  CB  SER A 399      -8.931 -54.560  18.690  1.00 27.84           C  
ATOM   3025  OG  SER A 399      -8.081 -54.273  19.791  1.00 30.97           O  
ATOM   3026  N   ASP A 400      -7.160 -53.311  16.518  1.00 23.60           N  
ATOM   3027  CA  ASP A 400      -5.918 -52.790  15.947  1.00 23.90           C  
ATOM   3028  C   ASP A 400      -6.094 -51.414  15.311  1.00 24.80           C  
ATOM   3029  O   ASP A 400      -5.243 -50.545  15.467  1.00 23.04           O  
ATOM   3030  CB  ASP A 400      -5.375 -53.738  14.877  1.00 27.32           C  
ATOM   3031  CG  ASP A 400      -4.716 -54.958  15.461  1.00 31.10           C  
ATOM   3032  OD1 ASP A 400      -4.458 -54.963  16.682  1.00 34.65           O  
ATOM   3033  OD2 ASP A 400      -4.434 -55.902  14.692  1.00 40.27           O  
ATOM   3034  N   VAL A 401      -7.184 -51.217  14.578  1.00 22.86           N  
ATOM   3035  CA  VAL A 401      -7.410 -49.920  13.945  1.00 25.06           C  
ATOM   3036  C   VAL A 401      -7.458 -48.816  15.002  1.00 24.94           C  
ATOM   3037  O   VAL A 401      -6.664 -47.881  14.964  1.00 24.27           O  
ATOM   3038  CB  VAL A 401      -8.699 -49.894  13.091  1.00 20.50           C  
ATOM   3039  CG1 VAL A 401      -9.069 -48.456  12.722  1.00 17.07           C  
ATOM   3040  CG2 VAL A 401      -8.529 -50.746  11.849  1.00 20.91           C  
ATOM   3041  N   VAL A 402      -8.380 -48.948  15.952  1.00 24.59           N  
ATOM   3042  CA  VAL A 402      -8.568 -47.955  16.998  1.00 25.75           C  
ATOM   3043  C   VAL A 402      -7.288 -47.745  17.811  1.00 25.08           C  
ATOM   3044  O   VAL A 402      -6.901 -46.611  18.085  1.00 20.68           O  
ATOM   3045  CB  VAL A 402      -9.737 -48.349  17.921  1.00 26.04           C  
ATOM   3046  CG1 VAL A 402      -9.846 -47.383  19.095  1.00 18.44           C  
ATOM   3047  CG2 VAL A 402     -11.040 -48.401  17.115  1.00 23.97           C  
ATOM   3048  N   GLY A 403      -6.619 -48.842  18.152  1.00 24.74           N  
ATOM   3049  CA  GLY A 403      -5.397 -48.788  18.937  1.00 26.13           C  
ATOM   3050  C   GLY A 403      -4.174 -48.207  18.241  1.00 25.68           C  
ATOM   3051  O   GLY A 403      -3.400 -47.459  18.862  1.00 21.02           O  
ATOM   3052  N   ASP A 404      -3.992 -48.547  16.962  1.00 20.79           N  
ATOM   3053  CA  ASP A 404      -2.836 -48.074  16.205  1.00 20.06           C  
ATOM   3054  C   ASP A 404      -2.997 -46.591  15.923  1.00 24.12           C  
ATOM   3055  O   ASP A 404      -2.082 -45.782  16.130  1.00 23.52           O  
ATOM   3056  CB  ASP A 404      -2.690 -48.832  14.874  1.00 20.13           C  
ATOM   3057  CG  ASP A 404      -2.412 -50.321  15.064  1.00 23.47           C  
ATOM   3058  OD1 ASP A 404      -2.054 -50.742  16.190  1.00 25.85           O  
ATOM   3059  OD2 ASP A 404      -2.566 -51.078  14.081  1.00 25.17           O  
ATOM   3060  N   HIS A 405      -4.188 -46.254  15.456  1.00 19.39           N  
ATOM   3061  CA  HIS A 405      -4.552 -44.895  15.112  1.00 22.74           C  
ATOM   3062  C   HIS A 405      -4.479 -43.947  16.319  1.00 24.69           C  
ATOM   3063  O   HIS A 405      -3.904 -42.861  16.239  1.00 26.36           O  
ATOM   3064  CB  HIS A 405      -5.961 -44.913  14.510  1.00 19.16           C  
ATOM   3065  CG  HIS A 405      -6.535 -43.558  14.258  1.00 26.56           C  
ATOM   3066  ND1 HIS A 405      -5.855 -42.580  13.564  1.00 25.09           N  
ATOM   3067  CD2 HIS A 405      -7.731 -43.019  14.604  1.00 26.60           C  
ATOM   3068  CE1 HIS A 405      -6.611 -41.496  13.486  1.00 25.88           C  
ATOM   3069  NE2 HIS A 405      -7.754 -41.737  14.107  1.00 29.98           N  
ATOM   3070  N   ASN A 406      -5.052 -44.358  17.439  1.00 21.07           N  
ATOM   3071  CA  ASN A 406      -5.116 -43.473  18.597  1.00 25.47           C  
ATOM   3072  C   ASN A 406      -3.896 -43.493  19.517  1.00 21.80           C  
ATOM   3073  O   ASN A 406      -3.554 -42.468  20.100  1.00 22.88           O  
ATOM   3074  CB  ASN A 406      -6.394 -43.714  19.410  1.00 18.56           C  
ATOM   3075  CG  ASN A 406      -7.644 -43.260  18.674  1.00 21.51           C  
ATOM   3076  OD1 ASN A 406      -7.854 -42.065  18.457  1.00 18.76           O  
ATOM   3077  ND2 ASN A 406      -8.482 -44.215  18.291  1.00 19.22           N  
ATOM   3078  N   VAL A 407      -3.239 -44.640  19.653  1.00 20.47           N  
ATOM   3079  CA  VAL A 407      -2.162 -44.737  20.637  1.00 19.47           C  
ATOM   3080  C   VAL A 407      -0.805 -45.177  20.102  1.00 22.42           C  
ATOM   3081  O   VAL A 407       0.176 -44.434  20.203  1.00 21.81           O  
ATOM   3082  CB  VAL A 407      -2.536 -45.677  21.797  1.00 20.93           C  
ATOM   3083  CG1 VAL A 407      -1.385 -45.751  22.799  1.00 19.76           C  
ATOM   3084  CG2 VAL A 407      -3.820 -45.200  22.468  1.00 22.32           C  
ATOM   3085  N   VAL A 408      -0.747 -46.393  19.562  1.00 17.97           N  
ATOM   3086  CA  VAL A 408       0.528 -47.004  19.189  1.00 20.12           C  
ATOM   3087  C   VAL A 408       1.324 -46.163  18.183  1.00 23.83           C  
ATOM   3088  O   VAL A 408       2.511 -45.887  18.378  1.00 21.98           O  
ATOM   3089  CB  VAL A 408       0.335 -48.430  18.616  1.00 21.63           C  
ATOM   3090  CG1 VAL A 408       1.671 -49.010  18.211  1.00 20.13           C  
ATOM   3091  CG2 VAL A 408      -0.363 -49.339  19.638  1.00 19.04           C  
ATOM   3092  N   CYS A 409       0.671 -45.753  17.104  1.00 21.73           N  
ATOM   3093  CA  CYS A 409       1.383 -45.014  16.069  1.00 24.08           C  
ATOM   3094  C   CYS A 409       1.729 -43.578  16.463  1.00 24.52           C  
ATOM   3095  O   CYS A 409       2.785 -43.079  16.072  1.00 24.47           O  
ATOM   3096  CB  CYS A 409       0.651 -45.093  14.721  1.00 20.37           C  
ATOM   3097  SG  CYS A 409       0.455 -46.808  14.161  1.00 21.78           S  
ATOM   3098  N   PRO A 410       0.846 -42.897  17.221  1.00 25.26           N  
ATOM   3099  CA  PRO A 410       1.335 -41.609  17.730  1.00 23.93           C  
ATOM   3100  C   PRO A 410       2.529 -41.747  18.689  1.00 23.85           C  
ATOM   3101  O   PRO A 410       3.424 -40.898  18.651  1.00 23.22           O  
ATOM   3102  CB  PRO A 410       0.111 -41.028  18.439  1.00 24.24           C  
ATOM   3103  CG  PRO A 410      -1.039 -41.583  17.673  1.00 20.33           C  
ATOM   3104  CD  PRO A 410      -0.624 -42.993  17.317  1.00 19.27           C  
ATOM   3105  N   VAL A 411       2.557 -42.797  19.508  1.00 21.90           N  
ATOM   3106  CA  VAL A 411       3.678 -43.015  20.422  1.00 23.44           C  
ATOM   3107  C   VAL A 411       4.941 -43.378  19.634  1.00 25.90           C  
ATOM   3108  O   VAL A 411       6.028 -42.873  19.910  1.00 23.81           O  
ATOM   3109  CB  VAL A 411       3.359 -44.099  21.490  1.00 24.76           C  
ATOM   3110  CG1 VAL A 411       4.626 -44.562  22.212  1.00 22.20           C  
ATOM   3111  CG2 VAL A 411       2.347 -43.583  22.486  1.00 16.43           C  
ATOM   3112  N   ALA A 412       4.783 -44.236  18.635  1.00 24.47           N  
ATOM   3113  CA  ALA A 412       5.903 -44.631  17.783  1.00 26.37           C  
ATOM   3114  C   ALA A 412       6.522 -43.425  17.088  1.00 23.66           C  
ATOM   3115  O   ALA A 412       7.741 -43.255  17.066  1.00 28.37           O  
ATOM   3116  CB  ALA A 412       5.453 -45.661  16.757  1.00 24.17           C  
ATOM   3117  N   GLN A 413       5.676 -42.578  16.525  1.00 24.46           N  
ATOM   3118  CA  GLN A 413       6.150 -41.378  15.861  1.00 24.19           C  
ATOM   3119  C   GLN A 413       6.882 -40.453  16.830  1.00 27.61           C  
ATOM   3120  O   GLN A 413       7.942 -39.921  16.505  1.00 25.97           O  
ATOM   3121  CB  GLN A 413       4.985 -40.632  15.221  1.00 28.47           C  
ATOM   3122  CG  GLN A 413       5.304 -39.183  14.902  1.00 28.52           C  
ATOM   3123  CD  GLN A 413       5.042 -38.848  13.465  1.00 36.45           C  
ATOM   3124  OE1 GLN A 413       4.047 -38.201  13.145  1.00 53.07           O  
ATOM   3125  NE2 GLN A 413       5.930 -39.295  12.577  1.00 42.93           N  
ATOM   3126  N   LEU A 414       6.308 -40.253  18.016  1.00 26.71           N  
ATOM   3127  CA  LEU A 414       6.975 -39.469  19.050  1.00 23.78           C  
ATOM   3128  C   LEU A 414       8.352 -40.048  19.383  1.00 25.72           C  
ATOM   3129  O   LEU A 414       9.340 -39.321  19.456  1.00 25.03           O  
ATOM   3130  CB  LEU A 414       6.134 -39.416  20.322  1.00 24.33           C  
ATOM   3131  CG  LEU A 414       6.836 -38.645  21.442  1.00 28.17           C  
ATOM   3132  CD1 LEU A 414       6.942 -37.178  21.073  1.00 28.96           C  
ATOM   3133  CD2 LEU A 414       6.100 -38.792  22.719  1.00 30.66           C  
ATOM   3134  N   ALA A 415       8.410 -41.362  19.570  1.00 19.11           N  
ATOM   3135  CA  ALA A 415       9.648 -42.017  19.964  1.00 21.51           C  
ATOM   3136  C   ALA A 415      10.714 -41.909  18.869  1.00 30.91           C  
ATOM   3137  O   ALA A 415      11.889 -41.670  19.159  1.00 27.97           O  
ATOM   3138  CB  ALA A 415       9.384 -43.473  20.312  1.00 23.90           C  
ATOM   3139  N   GLY A 416      10.297 -42.071  17.615  1.00 27.27           N  
ATOM   3140  CA  GLY A 416      11.217 -42.012  16.494  1.00 22.95           C  
ATOM   3141  C   GLY A 416      11.812 -40.634  16.304  1.00 22.46           C  
ATOM   3142  O   GLY A 416      13.024 -40.470  16.176  1.00 30.69           O  
ATOM   3143  N   ARG A 417      10.959 -39.625  16.293  1.00 25.00           N  
ATOM   3144  CA  ARG A 417      11.434 -38.264  16.130  1.00 26.73           C  
ATOM   3145  C   ARG A 417      12.311 -37.822  17.296  1.00 34.63           C  
ATOM   3146  O   ARG A 417      13.356 -37.207  17.083  1.00 39.13           O  
ATOM   3147  CB  ARG A 417      10.263 -37.305  15.938  1.00 30.99           C  
ATOM   3148  CG  ARG A 417       9.570 -37.457  14.595  1.00 37.21           C  
ATOM   3149  CD  ARG A 417      10.598 -37.612  13.486  1.00 36.81           C  
ATOM   3150  NE  ARG A 417      10.101 -37.140  12.199  1.00 62.44           N  
ATOM   3151  CZ  ARG A 417      10.375 -35.942  11.693  1.00 56.80           C  
ATOM   3152  NH1 ARG A 417      11.145 -35.097  12.367  1.00 59.03           N  
ATOM   3153  NH2 ARG A 417       9.880 -35.590  10.514  1.00 49.35           N  
ATOM   3154  N   LEU A 418      11.897 -38.130  18.524  1.00 28.64           N  
ATOM   3155  CA  LEU A 418      12.686 -37.719  19.685  1.00 30.44           C  
ATOM   3156  C   LEU A 418      14.071 -38.364  19.632  1.00 26.99           C  
ATOM   3157  O   LEU A 418      15.077 -37.682  19.780  1.00 32.27           O  
ATOM   3158  CB  LEU A 418      11.983 -38.033  21.019  1.00 21.13           C  
ATOM   3159  CG  LEU A 418      10.696 -37.288  21.418  1.00 31.55           C  
ATOM   3160  CD1 LEU A 418      10.337 -37.511  22.886  1.00 24.60           C  
ATOM   3161  CD2 LEU A 418      10.769 -35.814  21.142  1.00 32.52           C  
ATOM   3162  N   ALA A 419      14.117 -39.675  19.414  1.00 25.08           N  
ATOM   3163  CA  ALA A 419      15.390 -40.392  19.302  1.00 28.50           C  
ATOM   3164  C   ALA A 419      16.276 -39.856  18.169  1.00 37.35           C  
ATOM   3165  O   ALA A 419      17.477 -39.650  18.359  1.00 38.50           O  
ATOM   3166  CB  ALA A 419      15.150 -41.892  19.119  1.00 22.50           C  
ATOM   3167  N   ALA A 420      15.686 -39.630  16.996  1.00 31.96           N  
ATOM   3168  CA  ALA A 420      16.450 -39.135  15.849  1.00 34.66           C  
ATOM   3169  C   ALA A 420      16.887 -37.686  16.020  1.00 35.33           C  
ATOM   3170  O   ALA A 420      17.733 -37.204  15.275  1.00 40.38           O  
ATOM   3171  CB  ALA A 420      15.651 -39.290  14.564  1.00 27.80           C  
ATOM   3172  N   GLN A 421      16.314 -36.991  16.999  1.00 35.89           N  
ATOM   3173  CA  GLN A 421      16.633 -35.582  17.204  1.00 25.77           C  
ATOM   3174  C   GLN A 421      17.297 -35.315  18.543  1.00 31.19           C  
ATOM   3175  O   GLN A 421      17.222 -34.205  19.089  1.00 31.62           O  
ATOM   3176  CB  GLN A 421      15.396 -34.717  16.991  1.00 31.03           C  
ATOM   3177  CG  GLN A 421      14.917 -34.821  15.551  1.00 39.90           C  
ATOM   3178  CD  GLN A 421      13.504 -34.331  15.343  1.00 44.93           C  
ATOM   3179  OE1 GLN A 421      12.762 -34.884  14.527  1.00 45.53           O  
ATOM   3180  NE2 GLN A 421      13.124 -33.284  16.070  1.00 42.40           N  
ATOM   3181  N   GLY A 422      17.951 -36.347  19.069  1.00 33.24           N  
ATOM   3182  CA  GLY A 422      18.866 -36.157  20.177  1.00 39.92           C  
ATOM   3183  C   GLY A 422      18.486 -36.726  21.527  1.00 38.93           C  
ATOM   3184  O   GLY A 422      19.282 -36.663  22.453  1.00 37.16           O  
ATOM   3185  N   ALA A 423      17.286 -37.278  21.656  1.00 35.51           N  
ATOM   3186  CA  ALA A 423      16.861 -37.795  22.949  1.00 32.75           C  
ATOM   3187  C   ALA A 423      17.227 -39.258  23.080  1.00 28.54           C  
ATOM   3188  O   ALA A 423      17.340 -39.958  22.082  1.00 32.18           O  
ATOM   3189  CB  ALA A 423      15.365 -37.609  23.132  1.00 32.19           C  
ATOM   3190  N   ARG A 424      17.411 -39.715  24.317  1.00 28.73           N  
ATOM   3191  CA  ARG A 424      17.542 -41.139  24.586  1.00 29.17           C  
ATOM   3192  C   ARG A 424      16.173 -41.682  24.968  1.00 29.84           C  
ATOM   3193  O   ARG A 424      15.577 -41.256  25.960  1.00 35.05           O  
ATOM   3194  CB  ARG A 424      18.551 -41.421  25.707  1.00 28.38           C  
ATOM   3195  CG  ARG A 424      18.873 -42.912  25.845  1.00 32.89           C  
ATOM   3196  CD  ARG A 424      20.250 -43.163  26.457  1.00 38.46           C  
ATOM   3197  NE  ARG A 424      20.187 -43.229  27.919  1.00 57.58           N  
ATOM   3198  CZ  ARG A 424      20.693 -42.316  28.744  1.00 50.14           C  
ATOM   3199  NH1 ARG A 424      21.319 -41.249  28.261  1.00 56.71           N  
ATOM   3200  NH2 ARG A 424      20.578 -42.475  30.056  1.00 46.64           N  
ATOM   3201  N   VAL A 425      15.680 -42.625  24.176  1.00 26.01           N  
ATOM   3202  CA  VAL A 425      14.344 -43.151  24.358  1.00 22.30           C  
ATOM   3203  C   VAL A 425      14.362 -44.624  24.769  1.00 30.22           C  
ATOM   3204  O   VAL A 425      15.113 -45.422  24.212  1.00 29.02           O  
ATOM   3205  CB  VAL A 425      13.535 -42.994  23.054  1.00 25.52           C  
ATOM   3206  CG1 VAL A 425      12.112 -43.527  23.225  1.00 19.82           C  
ATOM   3207  CG2 VAL A 425      13.540 -41.528  22.596  1.00 19.93           C  
ATOM   3208  N   TYR A 426      13.540 -44.982  25.752  1.00 24.33           N  
ATOM   3209  CA  TYR A 426      13.262 -46.388  26.030  1.00 25.70           C  
ATOM   3210  C   TYR A 426      11.791 -46.699  25.747  1.00 26.68           C  
ATOM   3211  O   TYR A 426      10.903 -45.916  26.104  1.00 27.55           O  
ATOM   3212  CB  TYR A 426      13.617 -46.738  27.478  1.00 24.33           C  
ATOM   3213  CG  TYR A 426      15.073 -46.513  27.786  1.00 28.82           C  
ATOM   3214  CD1 TYR A 426      16.006 -47.538  27.633  1.00 26.87           C  
ATOM   3215  CD2 TYR A 426      15.525 -45.266  28.212  1.00 23.25           C  
ATOM   3216  CE1 TYR A 426      17.350 -47.326  27.907  1.00 27.11           C  
ATOM   3217  CE2 TYR A 426      16.857 -45.048  28.487  1.00 26.98           C  
ATOM   3218  CZ  TYR A 426      17.766 -46.076  28.332  1.00 28.04           C  
ATOM   3219  OH  TYR A 426      19.092 -45.842  28.610  1.00 29.63           O  
ATOM   3220  N   ALA A 427      11.539 -47.843  25.117  1.00 23.25           N  
ATOM   3221  CA  ALA A 427      10.184 -48.237  24.737  1.00 22.32           C  
ATOM   3222  C   ALA A 427       9.814 -49.614  25.283  1.00 26.38           C  
ATOM   3223  O   ALA A 427      10.665 -50.503  25.372  1.00 28.09           O  
ATOM   3224  CB  ALA A 427      10.037 -48.216  23.209  1.00 23.11           C  
ATOM   3225  N   TYR A 428       8.543 -49.797  25.630  1.00 19.79           N  
ATOM   3226  CA  TYR A 428       8.066 -51.081  26.138  1.00 23.49           C  
ATOM   3227  C   TYR A 428       6.696 -51.375  25.560  1.00 23.32           C  
ATOM   3228  O   TYR A 428       5.969 -50.460  25.171  1.00 23.74           O  
ATOM   3229  CB  TYR A 428       7.949 -51.078  27.687  1.00 19.45           C  
ATOM   3230  CG  TYR A 428       6.884 -50.118  28.201  1.00 21.92           C  
ATOM   3231  CD1 TYR A 428       5.538 -50.489  28.263  1.00 20.04           C  
ATOM   3232  CD2 TYR A 428       7.222 -48.836  28.607  1.00 19.87           C  
ATOM   3233  CE1 TYR A 428       4.563 -49.602  28.708  1.00 20.35           C  
ATOM   3234  CE2 TYR A 428       6.256 -47.942  29.058  1.00 20.99           C  
ATOM   3235  CZ  TYR A 428       4.930 -48.327  29.102  1.00 25.04           C  
ATOM   3236  OH  TYR A 428       3.977 -47.424  29.540  1.00 24.46           O  
ATOM   3237  N   VAL A 429       6.341 -52.652  25.533  1.00 22.88           N  
ATOM   3238  CA  VAL A 429       4.954 -53.060  25.393  1.00 23.42           C  
ATOM   3239  C   VAL A 429       4.617 -53.885  26.611  1.00 22.55           C  
ATOM   3240  O   VAL A 429       5.364 -54.789  26.987  1.00 24.57           O  
ATOM   3241  CB  VAL A 429       4.701 -53.905  24.126  1.00 25.90           C  
ATOM   3242  CG1 VAL A 429       3.231 -54.269  24.035  1.00 24.83           C  
ATOM   3243  CG2 VAL A 429       5.107 -53.125  22.888  1.00 26.71           C  
ATOM   3244  N   PHE A 430       3.498 -53.561  27.239  1.00 26.81           N  
ATOM   3245  CA  PHE A 430       3.118 -54.204  28.485  1.00 25.15           C  
ATOM   3246  C   PHE A 430       2.136 -55.319  28.150  1.00 24.50           C  
ATOM   3247  O   PHE A 430       1.063 -55.071  27.614  1.00 25.87           O  
ATOM   3248  CB  PHE A 430       2.518 -53.164  29.426  1.00 20.68           C  
ATOM   3249  CG  PHE A 430       2.097 -53.710  30.760  1.00 25.71           C  
ATOM   3250  CD1 PHE A 430       2.961 -53.671  31.841  1.00 26.20           C  
ATOM   3251  CD2 PHE A 430       0.829 -54.239  30.940  1.00 25.24           C  
ATOM   3252  CE1 PHE A 430       2.568 -54.161  33.075  1.00 28.16           C  
ATOM   3253  CE2 PHE A 430       0.434 -54.735  32.170  1.00 23.94           C  
ATOM   3254  CZ  PHE A 430       1.304 -54.693  33.235  1.00 26.33           C  
ATOM   3255  N   GLU A 431       2.515 -56.551  28.465  1.00 27.95           N  
ATOM   3256  CA  GLU A 431       1.838 -57.715  27.899  1.00 30.59           C  
ATOM   3257  C   GLU A 431       1.282 -58.664  28.943  1.00 33.80           C  
ATOM   3258  O   GLU A 431       1.007 -59.825  28.644  1.00 34.48           O  
ATOM   3259  CB  GLU A 431       2.790 -58.486  26.978  1.00 25.93           C  
ATOM   3260  CG  GLU A 431       3.159 -57.743  25.707  1.00 25.92           C  
ATOM   3261  CD  GLU A 431       3.789 -58.652  24.659  1.00 35.29           C  
ATOM   3262  OE1 GLU A 431       3.304 -58.659  23.514  1.00 47.00           O  
ATOM   3263  OE2 GLU A 431       4.765 -59.362  24.976  1.00 48.81           O  
ATOM   3264  N   HIS A 432       1.131 -58.183  30.169  1.00 25.24           N  
ATOM   3265  CA  HIS A 432       0.569 -59.020  31.207  1.00 29.29           C  
ATOM   3266  C   HIS A 432      -0.885 -58.670  31.482  1.00 30.75           C  
ATOM   3267  O   HIS A 432      -1.215 -57.515  31.748  1.00 29.88           O  
ATOM   3268  CB  HIS A 432       1.374 -58.934  32.499  1.00 27.69           C  
ATOM   3269  CG  HIS A 432       0.780 -59.739  33.607  1.00 37.42           C  
ATOM   3270  ND1 HIS A 432       0.824 -61.117  33.626  1.00 42.63           N  
ATOM   3271  CD2 HIS A 432       0.078 -59.367  34.705  1.00 30.57           C  
ATOM   3272  CE1 HIS A 432       0.201 -61.557  34.706  1.00 41.80           C  
ATOM   3273  NE2 HIS A 432      -0.269 -60.515  35.371  1.00 33.49           N  
ATOM   3274  N   ARG A 433      -1.753 -59.673  31.400  1.00 29.51           N  
ATOM   3275  CA  ARG A 433      -3.156 -59.496  31.744  1.00 33.23           C  
ATOM   3276  C   ARG A 433      -3.329 -59.813  33.224  1.00 30.15           C  
ATOM   3277  O   ARG A 433      -3.005 -60.917  33.668  1.00 32.68           O  
ATOM   3278  CB  ARG A 433      -4.044 -60.411  30.890  1.00 31.06           C  
ATOM   3279  CG  ARG A 433      -5.525 -60.134  31.052  1.00 35.10           C  
ATOM   3280  CD  ARG A 433      -6.382 -61.102  30.249  1.00 32.15           C  
ATOM   3281  NE  ARG A 433      -7.730 -61.217  30.812  1.00 28.67           N  
ATOM   3282  CZ  ARG A 433      -8.790 -60.572  30.338  1.00 35.27           C  
ATOM   3283  NH1 ARG A 433      -8.661 -59.770  29.279  1.00 29.47           N  
ATOM   3284  NH2 ARG A 433      -9.979 -60.733  30.914  1.00 28.71           N  
ATOM   3285  N   ALA A 434      -3.811 -58.839  33.989  1.00 31.61           N  
ATOM   3286  CA  ALA A 434      -3.958 -58.996  35.436  1.00 33.89           C  
ATOM   3287  C   ALA A 434      -4.873 -60.167  35.762  1.00 38.84           C  
ATOM   3288  O   ALA A 434      -5.935 -60.322  35.147  1.00 33.93           O  
ATOM   3289  CB  ALA A 434      -4.506 -57.720  36.057  1.00 32.59           C  
ATOM   3290  N   SER A 435      -4.466 -60.987  36.729  1.00 30.25           N  
ATOM   3291  CA  SER A 435      -5.301 -62.104  37.174  1.00 31.51           C  
ATOM   3292  C   SER A 435      -6.645 -61.600  37.687  1.00 35.89           C  
ATOM   3293  O   SER A 435      -7.644 -62.313  37.652  1.00 35.40           O  
ATOM   3294  CB  SER A 435      -4.596 -62.909  38.266  1.00 35.53           C  
ATOM   3295  OG  SER A 435      -4.572 -62.189  39.486  1.00 44.45           O  
ATOM   3296  N   THR A 436      -6.663 -60.353  38.142  1.00 37.53           N  
ATOM   3297  CA  THR A 436      -7.854 -59.764  38.736  1.00 36.39           C  
ATOM   3298  C   THR A 436      -8.744 -59.061  37.719  1.00 35.08           C  
ATOM   3299  O   THR A 436      -9.791 -58.520  38.073  1.00 38.96           O  
ATOM   3300  CB  THR A 436      -7.468 -58.747  39.824  1.00 37.13           C  
ATOM   3301  OG1 THR A 436      -6.523 -57.806  39.287  1.00 36.28           O  
ATOM   3302  CG2 THR A 436      -6.844 -59.464  41.017  1.00 41.75           C  
ATOM   3303  N   LEU A 437      -8.329 -59.052  36.458  1.00 32.01           N  
ATOM   3304  CA  LEU A 437      -9.047 -58.275  35.452  1.00 31.37           C  
ATOM   3305  C   LEU A 437     -10.445 -58.835  35.207  1.00 34.16           C  
ATOM   3306  O   LEU A 437     -10.623 -60.044  35.042  1.00 37.61           O  
ATOM   3307  CB  LEU A 437      -8.248 -58.201  34.148  1.00 34.59           C  
ATOM   3308  CG  LEU A 437      -8.800 -57.277  33.058  1.00 36.68           C  
ATOM   3309  CD1 LEU A 437      -8.745 -55.841  33.511  1.00 29.03           C  
ATOM   3310  CD2 LEU A 437      -8.037 -57.463  31.746  1.00 28.90           C  
ATOM   3311  N   SER A 438     -11.434 -57.949  35.180  1.00 32.38           N  
ATOM   3312  CA  SER A 438     -12.823 -58.365  35.067  1.00 33.09           C  
ATOM   3313  C   SER A 438     -13.446 -58.062  33.707  1.00 37.59           C  
ATOM   3314  O   SER A 438     -14.601 -58.415  33.465  1.00 38.50           O  
ATOM   3315  CB  SER A 438     -13.655 -57.702  36.158  1.00 34.90           C  
ATOM   3316  OG  SER A 438     -13.671 -56.302  35.964  1.00 43.42           O  
ATOM   3317  N   TRP A 439     -12.704 -57.384  32.832  1.00 31.13           N  
ATOM   3318  CA  TRP A 439     -13.107 -57.283  31.434  1.00 29.80           C  
ATOM   3319  C   TRP A 439     -12.856 -58.642  30.772  1.00 28.87           C  
ATOM   3320  O   TRP A 439     -11.956 -59.379  31.196  1.00 28.19           O  
ATOM   3321  CB  TRP A 439     -12.341 -56.162  30.707  1.00 31.64           C  
ATOM   3322  CG  TRP A 439     -12.640 -54.799  31.252  1.00 26.49           C  
ATOM   3323  CD1 TRP A 439     -11.927 -54.120  32.202  1.00 23.10           C  
ATOM   3324  CD2 TRP A 439     -13.742 -53.956  30.901  1.00 22.21           C  
ATOM   3325  NE1 TRP A 439     -12.518 -52.908  32.458  1.00 23.88           N  
ATOM   3326  CE2 TRP A 439     -13.633 -52.781  31.674  1.00 24.58           C  
ATOM   3327  CE3 TRP A 439     -14.814 -54.083  30.022  1.00 23.78           C  
ATOM   3328  CZ2 TRP A 439     -14.553 -51.737  31.582  1.00 23.44           C  
ATOM   3329  CZ3 TRP A 439     -15.725 -53.042  29.927  1.00 24.91           C  
ATOM   3330  CH2 TRP A 439     -15.587 -51.886  30.700  1.00 25.50           C  
ATOM   3331  N   PRO A 440     -13.643 -58.977  29.730  1.00 26.32           N  
ATOM   3332  CA  PRO A 440     -13.551 -60.299  29.102  1.00 27.99           C  
ATOM   3333  C   PRO A 440     -12.177 -60.591  28.511  1.00 30.91           C  
ATOM   3334  O   PRO A 440     -11.389 -59.682  28.278  1.00 31.87           O  
ATOM   3335  CB  PRO A 440     -14.594 -60.227  27.977  1.00 29.76           C  
ATOM   3336  CG  PRO A 440     -14.756 -58.785  27.694  1.00 28.39           C  
ATOM   3337  CD  PRO A 440     -14.604 -58.109  29.027  1.00 28.82           C  
ATOM   3338  N   LEU A 441     -11.913 -61.866  28.263  1.00 33.53           N  
ATOM   3339  CA  LEU A 441     -10.656 -62.308  27.674  1.00 34.83           C  
ATOM   3340  C   LEU A 441     -10.390 -61.731  26.274  1.00 34.71           C  
ATOM   3341  O   LEU A 441      -9.232 -61.508  25.904  1.00 34.83           O  
ATOM   3342  CB  LEU A 441     -10.624 -63.836  27.625  1.00 39.37           C  
ATOM   3343  CG  LEU A 441      -9.255 -64.491  27.798  1.00 49.18           C  
ATOM   3344  CD1 LEU A 441      -8.790 -64.386  29.245  1.00 41.01           C  
ATOM   3345  CD2 LEU A 441      -9.299 -65.943  27.351  1.00 51.15           C  
ATOM   3346  N   TRP A 442     -11.441 -61.489  25.490  1.00 27.33           N  
ATOM   3347  CA  TRP A 442     -11.222 -61.007  24.125  1.00 29.30           C  
ATOM   3348  C   TRP A 442     -10.586 -59.619  24.090  1.00 31.09           C  
ATOM   3349  O   TRP A 442     -10.003 -59.219  23.081  1.00 30.58           O  
ATOM   3350  CB  TRP A 442     -12.493 -61.062  23.251  1.00 27.33           C  
ATOM   3351  CG  TRP A 442     -13.592 -60.077  23.595  1.00 26.60           C  
ATOM   3352  CD1 TRP A 442     -14.735 -60.338  24.295  1.00 28.60           C  
ATOM   3353  CD2 TRP A 442     -13.661 -58.691  23.222  1.00 26.83           C  
ATOM   3354  NE1 TRP A 442     -15.505 -59.202  24.392  1.00 26.49           N  
ATOM   3355  CE2 TRP A 442     -14.868 -58.178  23.743  1.00 23.68           C  
ATOM   3356  CE3 TRP A 442     -12.821 -57.835  22.496  1.00 26.62           C  
ATOM   3357  CZ2 TRP A 442     -15.249 -56.845  23.572  1.00 23.08           C  
ATOM   3358  CZ3 TRP A 442     -13.204 -56.515  22.326  1.00 23.66           C  
ATOM   3359  CH2 TRP A 442     -14.407 -56.032  22.864  1.00 25.81           C  
ATOM   3360  N   MET A 443     -10.689 -58.886  25.192  1.00 34.31           N  
ATOM   3361  CA  MET A 443     -10.089 -57.563  25.250  1.00 27.89           C  
ATOM   3362  C   MET A 443      -8.570 -57.610  25.422  1.00 27.47           C  
ATOM   3363  O   MET A 443      -7.892 -56.622  25.161  1.00 28.28           O  
ATOM   3364  CB  MET A 443     -10.746 -56.710  26.324  1.00 24.93           C  
ATOM   3365  CG  MET A 443     -12.050 -56.066  25.877  1.00 29.79           C  
ATOM   3366  SD  MET A 443     -12.603 -54.899  27.134  1.00 33.82           S  
ATOM   3367  CE  MET A 443     -14.163 -54.333  26.495  1.00 22.84           C  
ATOM   3368  N   GLY A 444      -8.038 -58.763  25.821  1.00 25.08           N  
ATOM   3369  CA  GLY A 444      -6.607 -58.912  26.019  1.00 22.89           C  
ATOM   3370  C   GLY A 444      -6.109 -58.037  27.163  1.00 31.72           C  
ATOM   3371  O   GLY A 444      -6.690 -58.046  28.253  1.00 28.49           O  
ATOM   3372  N   VAL A 445      -5.032 -57.289  26.923  1.00 27.33           N  
ATOM   3373  CA  VAL A 445      -4.538 -56.317  27.904  1.00 28.59           C  
ATOM   3374  C   VAL A 445      -5.016 -54.902  27.536  1.00 24.00           C  
ATOM   3375  O   VAL A 445      -4.408 -54.235  26.705  1.00 25.21           O  
ATOM   3376  CB  VAL A 445      -2.994 -56.323  27.987  1.00 26.29           C  
ATOM   3377  CG1 VAL A 445      -2.520 -55.452  29.145  1.00 24.82           C  
ATOM   3378  CG2 VAL A 445      -2.460 -57.746  28.120  1.00 21.36           C  
ATOM   3379  N   PRO A 446      -6.107 -54.436  28.158  1.00 24.45           N  
ATOM   3380  CA  PRO A 446      -6.711 -53.181  27.696  1.00 28.19           C  
ATOM   3381  C   PRO A 446      -6.008 -51.928  28.209  1.00 24.69           C  
ATOM   3382  O   PRO A 446      -5.273 -51.970  29.196  1.00 22.78           O  
ATOM   3383  CB  PRO A 446      -8.143 -53.238  28.265  1.00 22.28           C  
ATOM   3384  CG  PRO A 446      -8.317 -54.654  28.782  1.00 26.81           C  
ATOM   3385  CD  PRO A 446      -6.934 -55.088  29.182  1.00 22.91           C  
ATOM   3386  N   HIS A 447      -6.254 -50.831  27.499  1.00 22.67           N  
ATOM   3387  CA  HIS A 447      -5.836 -49.479  27.849  1.00 25.93           C  
ATOM   3388  C   HIS A 447      -6.039 -49.227  29.338  1.00 24.45           C  
ATOM   3389  O   HIS A 447      -7.115 -49.484  29.866  1.00 25.45           O  
ATOM   3390  CB  HIS A 447      -6.711 -48.524  27.046  1.00 18.26           C  
ATOM   3391  CG  HIS A 447      -6.275 -47.093  27.072  1.00 23.82           C  
ATOM   3392  ND1 HIS A 447      -5.134 -46.649  26.439  1.00 22.30           N  
ATOM   3393  CD2 HIS A 447      -6.871 -45.992  27.590  1.00 21.83           C  
ATOM   3394  CE1 HIS A 447      -5.034 -45.339  26.585  1.00 17.15           C  
ATOM   3395  NE2 HIS A 447      -6.075 -44.917  27.280  1.00 23.47           N  
ATOM   3396  N   GLY A 448      -5.001 -48.751  30.017  1.00 24.01           N  
ATOM   3397  CA  GLY A 448      -5.108 -48.415  31.431  1.00 21.59           C  
ATOM   3398  C   GLY A 448      -4.660 -49.484  32.420  1.00 25.57           C  
ATOM   3399  O   GLY A 448      -4.444 -49.180  33.585  1.00 26.49           O  
ATOM   3400  N   TYR A 449      -4.491 -50.728  31.977  1.00 23.96           N  
ATOM   3401  CA  TYR A 449      -4.279 -51.813  32.937  1.00 22.61           C  
ATOM   3402  C   TYR A 449      -2.835 -52.187  33.254  1.00 24.00           C  
ATOM   3403  O   TYR A 449      -2.586 -53.223  33.863  1.00 29.24           O  
ATOM   3404  CB  TYR A 449      -5.162 -53.033  32.623  1.00 19.78           C  
ATOM   3405  CG  TYR A 449      -6.584 -52.725  33.006  1.00 25.70           C  
ATOM   3406  CD1 TYR A 449      -6.970 -52.744  34.338  1.00 21.66           C  
ATOM   3407  CD2 TYR A 449      -7.527 -52.351  32.050  1.00 22.02           C  
ATOM   3408  CE1 TYR A 449      -8.256 -52.429  34.713  1.00 23.90           C  
ATOM   3409  CE2 TYR A 449      -8.821 -52.031  32.419  1.00 22.58           C  
ATOM   3410  CZ  TYR A 449      -9.177 -52.069  33.757  1.00 25.36           C  
ATOM   3411  OH  TYR A 449     -10.453 -51.748  34.153  1.00 24.77           O  
ATOM   3412  N   GLU A 450      -1.896 -51.325  32.872  1.00 25.52           N  
ATOM   3413  CA  GLU A 450      -0.521 -51.426  33.365  1.00 24.39           C  
ATOM   3414  C   GLU A 450      -0.306 -50.550  34.607  1.00 24.17           C  
ATOM   3415  O   GLU A 450       0.578 -50.823  35.409  1.00 25.41           O  
ATOM   3416  CB  GLU A 450       0.483 -51.024  32.277  1.00 22.35           C  
ATOM   3417  CG  GLU A 450       0.839 -49.552  32.246  1.00 14.42           C  
ATOM   3418  CD  GLU A 450      -0.260 -48.671  31.693  1.00 23.59           C  
ATOM   3419  OE1 GLU A 450      -1.420 -49.132  31.569  1.00 25.15           O  
ATOM   3420  OE2 GLU A 450       0.041 -47.502  31.366  1.00 24.11           O  
ATOM   3421  N   ILE A 451      -1.120 -49.502  34.751  1.00 23.20           N  
ATOM   3422  CA  ILE A 451      -0.949 -48.513  35.809  1.00 24.91           C  
ATOM   3423  C   ILE A 451      -0.863 -49.120  37.219  1.00 28.74           C  
ATOM   3424  O   ILE A 451       0.044 -48.784  37.982  1.00 27.00           O  
ATOM   3425  CB  ILE A 451      -2.076 -47.455  35.776  1.00 26.35           C  
ATOM   3426  CG1 ILE A 451      -2.164 -46.819  34.389  1.00 19.96           C  
ATOM   3427  CG2 ILE A 451      -1.853 -46.375  36.848  1.00 19.76           C  
ATOM   3428  CD1 ILE A 451      -3.311 -45.835  34.235  1.00 16.46           C  
ATOM   3429  N   GLU A 452      -1.790 -50.015  37.554  1.00 24.77           N  
ATOM   3430  CA  GLU A 452      -1.818 -50.631  38.881  1.00 27.00           C  
ATOM   3431  C   GLU A 452      -0.510 -51.364  39.197  1.00 28.81           C  
ATOM   3432  O   GLU A 452      -0.100 -51.452  40.360  1.00 27.33           O  
ATOM   3433  CB  GLU A 452      -3.022 -51.575  39.031  1.00 25.32           C  
ATOM   3434  CG  GLU A 452      -3.048 -52.720  38.010  1.00 30.83           C  
ATOM   3435  CD  GLU A 452      -4.454 -53.257  37.784  1.00 35.75           C  
ATOM   3436  OE1 GLU A 452      -4.697 -54.444  38.089  1.00 37.28           O  
ATOM   3437  OE2 GLU A 452      -5.322 -52.490  37.309  1.00 36.52           O  
ATOM   3438  N   PHE A 453       0.149 -51.866  38.158  1.00 24.75           N  
ATOM   3439  CA  PHE A 453       1.438 -52.526  38.329  1.00 26.89           C  
ATOM   3440  C   PHE A 453       2.587 -51.549  38.550  1.00 28.55           C  
ATOM   3441  O   PHE A 453       3.462 -51.797  39.386  1.00 28.27           O  
ATOM   3442  CB  PHE A 453       1.716 -53.472  37.157  1.00 24.87           C  
ATOM   3443  CG  PHE A 453       0.864 -54.696  37.190  1.00 28.57           C  
ATOM   3444  CD1 PHE A 453      -0.363 -54.717  36.547  1.00 28.16           C  
ATOM   3445  CD2 PHE A 453       1.253 -55.802  37.930  1.00 26.18           C  
ATOM   3446  CE1 PHE A 453      -1.175 -55.840  36.611  1.00 35.94           C  
ATOM   3447  CE2 PHE A 453       0.444 -56.931  37.999  1.00 31.42           C  
ATOM   3448  CZ  PHE A 453      -0.771 -56.948  37.341  1.00 30.45           C  
ATOM   3449  N   ILE A 454       2.579 -50.445  37.808  1.00 19.99           N  
ATOM   3450  CA  ILE A 454       3.572 -49.399  37.986  1.00 23.42           C  
ATOM   3451  C   ILE A 454       3.478 -48.841  39.418  1.00 27.75           C  
ATOM   3452  O   ILE A 454       4.499 -48.580  40.052  1.00 25.18           O  
ATOM   3453  CB  ILE A 454       3.383 -48.247  36.958  1.00 29.93           C  
ATOM   3454  CG1 ILE A 454       3.342 -48.783  35.515  1.00 23.48           C  
ATOM   3455  CG2 ILE A 454       4.454 -47.163  37.133  1.00 24.96           C  
ATOM   3456  CD1 ILE A 454       4.511 -49.665  35.141  1.00 25.38           C  
ATOM   3457  N   PHE A 455       2.257 -48.685  39.932  1.00 24.15           N  
ATOM   3458  CA  PHE A 455       2.062 -48.144  41.283  1.00 24.82           C  
ATOM   3459  C   PHE A 455       2.202 -49.187  42.379  1.00 27.72           C  
ATOM   3460  O   PHE A 455       2.072 -48.870  43.549  1.00 27.40           O  
ATOM   3461  CB  PHE A 455       0.709 -47.440  41.418  1.00 20.92           C  
ATOM   3462  CG  PHE A 455       0.715 -46.023  40.912  1.00 29.29           C  
ATOM   3463  CD1 PHE A 455       0.568 -45.752  39.560  1.00 20.10           C  
ATOM   3464  CD2 PHE A 455       0.892 -44.963  41.786  1.00 25.52           C  
ATOM   3465  CE1 PHE A 455       0.581 -44.446  39.087  1.00 22.52           C  
ATOM   3466  CE2 PHE A 455       0.905 -43.656  41.321  1.00 26.99           C  
ATOM   3467  CZ  PHE A 455       0.741 -43.395  39.969  1.00 24.45           C  
ATOM   3468  N   GLY A 456       2.455 -50.433  41.999  1.00 30.51           N  
ATOM   3469  CA  GLY A 456       2.703 -51.471  42.979  1.00 29.98           C  
ATOM   3470  C   GLY A 456       1.472 -51.850  43.783  1.00 29.41           C  
ATOM   3471  O   GLY A 456       1.590 -52.385  44.880  1.00 30.16           O  
ATOM   3472  N   ILE A 457       0.294 -51.569  43.234  1.00 29.62           N  
ATOM   3473  CA  ILE A 457      -0.970 -51.995  43.833  1.00 28.84           C  
ATOM   3474  C   ILE A 457      -1.044 -53.505  44.162  1.00 33.09           C  
ATOM   3475  O   ILE A 457      -1.663 -53.887  45.155  1.00 31.64           O  
ATOM   3476  CB  ILE A 457      -2.179 -51.584  42.956  1.00 30.31           C  
ATOM   3477  CG1 ILE A 457      -2.151 -50.080  42.675  1.00 28.30           C  
ATOM   3478  CG2 ILE A 457      -3.488 -51.977  43.617  1.00 27.50           C  
ATOM   3479  CD1 ILE A 457      -2.206 -49.211  43.930  1.00 23.56           C  
ATOM   3480  N   PRO A 458      -0.416 -54.372  43.340  1.00 34.06           N  
ATOM   3481  CA  PRO A 458      -0.442 -55.780  43.763  1.00 31.55           C  
ATOM   3482  C   PRO A 458       0.147 -56.067  45.147  1.00 35.51           C  
ATOM   3483  O   PRO A 458      -0.169 -57.113  45.710  1.00 37.58           O  
ATOM   3484  CB  PRO A 458       0.373 -56.481  42.675  1.00 29.43           C  
ATOM   3485  CG  PRO A 458       0.050 -55.688  41.441  1.00 30.52           C  
ATOM   3486  CD  PRO A 458      -0.026 -54.248  41.919  1.00 32.10           C  
ATOM   3487  N   LEU A 459       0.967 -55.170  45.687  1.00 32.98           N  
ATOM   3488  CA  LEU A 459       1.537 -55.380  47.019  1.00 34.67           C  
ATOM   3489  C   LEU A 459       0.494 -55.250  48.129  1.00 34.41           C  
ATOM   3490  O   LEU A 459       0.733 -55.662  49.260  1.00 36.84           O  
ATOM   3491  CB  LEU A 459       2.710 -54.428  47.279  1.00 33.18           C  
ATOM   3492  CG  LEU A 459       3.931 -54.671  46.389  1.00 41.36           C  
ATOM   3493  CD1 LEU A 459       5.082 -53.757  46.783  1.00 35.73           C  
ATOM   3494  CD2 LEU A 459       4.348 -56.130  46.462  1.00 40.34           C  
ATOM   3495  N   ASP A 460      -0.659 -54.677  47.800  1.00 34.30           N  
ATOM   3496  CA  ASP A 460      -1.735 -54.521  48.765  1.00 35.20           C  
ATOM   3497  C   ASP A 460      -2.271 -55.903  49.150  1.00 46.66           C  
ATOM   3498  O   ASP A 460      -2.867 -56.594  48.326  1.00 36.09           O  
ATOM   3499  CB  ASP A 460      -2.846 -53.644  48.188  1.00 32.48           C  
ATOM   3500  CG  ASP A 460      -3.900 -53.270  49.220  1.00 44.35           C  
ATOM   3501  OD1 ASP A 460      -3.980 -53.937  50.277  1.00 46.90           O  
ATOM   3502  OD2 ASP A 460      -4.658 -52.312  48.969  1.00 44.80           O  
ATOM   3503  N   PRO A 461      -2.065 -56.301  50.419  1.00 48.95           N  
ATOM   3504  CA  PRO A 461      -2.403 -57.646  50.906  1.00 49.71           C  
ATOM   3505  C   PRO A 461      -3.895 -57.947  50.793  1.00 49.28           C  
ATOM   3506  O   PRO A 461      -4.278 -59.100  50.585  1.00 53.09           O  
ATOM   3507  CB  PRO A 461      -1.985 -57.605  52.381  1.00 48.53           C  
ATOM   3508  CG  PRO A 461      -1.001 -56.489  52.470  1.00 55.07           C  
ATOM   3509  CD  PRO A 461      -1.473 -55.466  51.476  1.00 40.71           C  
ATOM   3510  N   SER A 462      -4.721 -56.914  50.911  1.00 39.53           N  
ATOM   3511  CA  SER A 462      -6.165 -57.080  50.838  1.00 43.50           C  
ATOM   3512  C   SER A 462      -6.692 -57.187  49.407  1.00 49.18           C  
ATOM   3513  O   SER A 462      -7.895 -57.089  49.181  1.00 48.60           O  
ATOM   3514  CB  SER A 462      -6.861 -55.921  51.544  1.00 50.23           C  
ATOM   3515  OG  SER A 462      -6.816 -54.757  50.744  1.00 50.68           O  
ATOM   3516  N   ARG A 463      -5.802 -57.375  48.440  1.00 47.02           N  
ATOM   3517  CA  ARG A 463      -6.235 -57.611  47.065  1.00 43.66           C  
ATOM   3518  C   ARG A 463      -5.742 -58.979  46.587  1.00 43.96           C  
ATOM   3519  O   ARG A 463      -4.924 -59.611  47.253  1.00 49.62           O  
ATOM   3520  CB  ARG A 463      -5.775 -56.487  46.137  1.00 44.77           C  
ATOM   3521  CG  ARG A 463      -6.397 -55.140  46.454  1.00 40.49           C  
ATOM   3522  CD  ARG A 463      -5.929 -54.074  45.474  1.00 38.83           C  
ATOM   3523  NE  ARG A 463      -6.307 -52.735  45.915  1.00 46.88           N  
ATOM   3524  CZ  ARG A 463      -7.382 -52.082  45.486  1.00 42.63           C  
ATOM   3525  NH1 ARG A 463      -8.188 -52.637  44.593  1.00 52.05           N  
ATOM   3526  NH2 ARG A 463      -7.649 -50.870  45.949  1.00 47.43           N  
ATOM   3527  N   ASN A 464      -6.233 -59.430  45.438  1.00 43.08           N  
ATOM   3528  CA  ASN A 464      -6.145 -60.850  45.102  1.00 50.05           C  
ATOM   3529  C   ASN A 464      -5.069 -61.223  44.091  1.00 47.44           C  
ATOM   3530  O   ASN A 464      -5.183 -62.244  43.406  1.00 50.70           O  
ATOM   3531  CB  ASN A 464      -7.512 -61.378  44.635  1.00 44.69           C  
ATOM   3532  CG  ASN A 464      -8.585 -61.250  45.705  1.00 57.54           C  
ATOM   3533  OD1 ASN A 464      -8.280 -61.078  46.889  1.00 63.53           O  
ATOM   3534  ND2 ASN A 464      -9.848 -61.340  45.295  1.00 62.13           N  
ATOM   3535  N   TYR A 465      -4.019 -60.414  44.004  1.00 42.27           N  
ATOM   3536  CA  TYR A 465      -2.960 -60.666  43.031  1.00 39.46           C  
ATOM   3537  C   TYR A 465      -2.122 -61.876  43.447  1.00 35.90           C  
ATOM   3538  O   TYR A 465      -2.090 -62.232  44.612  1.00 39.41           O  
ATOM   3539  CB  TYR A 465      -2.072 -59.430  42.880  1.00 32.20           C  
ATOM   3540  CG  TYR A 465      -2.747 -58.241  42.226  1.00 30.93           C  
ATOM   3541  CD1 TYR A 465      -3.422 -57.295  42.984  1.00 26.64           C  
ATOM   3542  CD2 TYR A 465      -2.693 -58.061  40.844  1.00 27.68           C  
ATOM   3543  CE1 TYR A 465      -4.021 -56.204  42.392  1.00 29.55           C  
ATOM   3544  CE2 TYR A 465      -3.294 -56.986  40.245  1.00 28.13           C  
ATOM   3545  CZ  TYR A 465      -3.949 -56.053  41.018  1.00 31.24           C  
ATOM   3546  OH  TYR A 465      -4.546 -54.976  40.406  1.00 26.63           O  
ATOM   3547  N   THR A 466      -1.441 -62.497  42.493  1.00 37.96           N  
ATOM   3548  CA  THR A 466      -0.609 -63.660  42.784  1.00 33.69           C  
ATOM   3549  C   THR A 466       0.777 -63.244  43.240  1.00 35.24           C  
ATOM   3550  O   THR A 466       1.176 -62.092  43.074  1.00 40.92           O  
ATOM   3551  CB  THR A 466      -0.428 -64.551  41.537  1.00 37.32           C  
ATOM   3552  OG1 THR A 466       0.375 -63.863  40.567  1.00 41.73           O  
ATOM   3553  CG2 THR A 466      -1.773 -64.898  40.926  1.00 32.49           C  
ATOM   3554  N   ALA A 467       1.513 -64.199  43.797  1.00 34.84           N  
ATOM   3555  CA  ALA A 467       2.878 -63.966  44.249  1.00 41.85           C  
ATOM   3556  C   ALA A 467       3.767 -63.480  43.107  1.00 38.26           C  
ATOM   3557  O   ALA A 467       4.582 -62.578  43.292  1.00 39.48           O  
ATOM   3558  CB  ALA A 467       3.456 -65.235  44.877  1.00 30.93           C  
ATOM   3559  N   GLU A 468       3.601 -64.077  41.930  1.00 34.97           N  
ATOM   3560  CA  GLU A 468       4.366 -63.674  40.755  1.00 42.81           C  
ATOM   3561  C   GLU A 468       4.022 -62.246  40.346  1.00 38.69           C  
ATOM   3562  O   GLU A 468       4.887 -61.491  39.895  1.00 32.63           O  
ATOM   3563  CB  GLU A 468       4.093 -64.609  39.574  1.00 39.89           C  
ATOM   3564  CG  GLU A 468       4.448 -66.066  39.804  1.00 53.65           C  
ATOM   3565  CD  GLU A 468       4.070 -66.946  38.617  1.00 84.36           C  
ATOM   3566  OE1 GLU A 468       3.056 -66.647  37.933  1.00 70.30           O  
ATOM   3567  OE2 GLU A 468       4.792 -67.936  38.365  1.00 91.22           O  
ATOM   3568  N   GLU A 469       2.750 -61.887  40.487  1.00 33.82           N  
ATOM   3569  CA  GLU A 469       2.304 -60.558  40.119  1.00 31.00           C  
ATOM   3570  C   GLU A 469       2.950 -59.510  41.024  1.00 41.01           C  
ATOM   3571  O   GLU A 469       3.314 -58.416  40.563  1.00 31.83           O  
ATOM   3572  CB  GLU A 469       0.775 -60.472  40.109  1.00 31.48           C  
ATOM   3573  CG  GLU A 469       0.167 -61.024  38.810  1.00 34.20           C  
ATOM   3574  CD  GLU A 469      -1.359 -61.027  38.799  1.00 37.65           C  
ATOM   3575  OE1 GLU A 469      -1.969 -61.263  39.864  1.00 38.30           O  
ATOM   3576  OE2 GLU A 469      -1.950 -60.804  37.719  1.00 36.38           O  
ATOM   3577  N   LYS A 470       3.134 -59.861  42.296  1.00 35.28           N  
ATOM   3578  CA  LYS A 470       3.796 -58.961  43.234  1.00 32.43           C  
ATOM   3579  C   LYS A 470       5.246 -58.725  42.836  1.00 32.92           C  
ATOM   3580  O   LYS A 470       5.716 -57.586  42.807  1.00 33.00           O  
ATOM   3581  CB  LYS A 470       3.709 -59.492  44.669  1.00 32.31           C  
ATOM   3582  CG  LYS A 470       2.290 -59.587  45.193  1.00 37.54           C  
ATOM   3583  CD  LYS A 470       2.252 -60.150  46.608  1.00 46.37           C  
ATOM   3584  CE  LYS A 470       0.824 -60.280  47.127  1.00 40.76           C  
ATOM   3585  NZ  LYS A 470       0.792 -60.222  48.620  1.00 52.35           N1+
ATOM   3586  N   ILE A 471       5.955 -59.804  42.529  1.00 30.15           N  
ATOM   3587  CA  ILE A 471       7.335 -59.694  42.067  1.00 33.02           C  
ATOM   3588  C   ILE A 471       7.443 -58.811  40.810  1.00 31.76           C  
ATOM   3589  O   ILE A 471       8.330 -57.959  40.721  1.00 31.86           O  
ATOM   3590  CB  ILE A 471       7.949 -61.097  41.829  1.00 39.83           C  
ATOM   3591  CG1 ILE A 471       8.188 -61.793  43.175  1.00 39.25           C  
ATOM   3592  CG2 ILE A 471       9.248 -61.014  41.013  1.00 27.70           C  
ATOM   3593  CD1 ILE A 471       8.386 -63.286  43.060  1.00 40.13           C  
ATOM   3594  N   PHE A 472       6.520 -59.010  39.869  1.00 29.20           N  
ATOM   3595  CA  PHE A 472       6.438 -58.234  38.628  1.00 32.71           C  
ATOM   3596  C   PHE A 472       6.258 -56.744  38.916  1.00 30.00           C  
ATOM   3597  O   PHE A 472       6.960 -55.898  38.350  1.00 26.98           O  
ATOM   3598  CB  PHE A 472       5.278 -58.762  37.765  1.00 31.81           C  
ATOM   3599  CG  PHE A 472       5.112 -58.063  36.431  1.00 33.80           C  
ATOM   3600  CD1 PHE A 472       6.194 -57.878  35.576  1.00 31.63           C  
ATOM   3601  CD2 PHE A 472       3.855 -57.635  36.013  1.00 29.77           C  
ATOM   3602  CE1 PHE A 472       6.032 -57.249  34.342  1.00 30.14           C  
ATOM   3603  CE2 PHE A 472       3.680 -57.003  34.776  1.00 25.32           C  
ATOM   3604  CZ  PHE A 472       4.771 -56.816  33.938  1.00 25.93           C  
ATOM   3605  N   ALA A 473       5.316 -56.426  39.798  1.00 27.67           N  
ATOM   3606  CA  ALA A 473       5.088 -55.039  40.178  1.00 26.07           C  
ATOM   3607  C   ALA A 473       6.384 -54.443  40.717  1.00 30.39           C  
ATOM   3608  O   ALA A 473       6.756 -53.314  40.370  1.00 26.17           O  
ATOM   3609  CB  ALA A 473       3.986 -54.940  41.202  1.00 25.01           C  
ATOM   3610  N   GLN A 474       7.092 -55.230  41.522  1.00 25.20           N  
ATOM   3611  CA  GLN A 474       8.337 -54.776  42.118  1.00 29.82           C  
ATOM   3612  C   GLN A 474       9.398 -54.487  41.061  1.00 27.88           C  
ATOM   3613  O   GLN A 474      10.139 -53.506  41.176  1.00 27.53           O  
ATOM   3614  CB  GLN A 474       8.836 -55.768  43.185  1.00 29.59           C  
ATOM   3615  CG  GLN A 474       7.972 -55.760  44.449  1.00 33.85           C  
ATOM   3616  CD  GLN A 474       8.425 -56.758  45.511  1.00 40.20           C  
ATOM   3617  OE1 GLN A 474       8.754 -57.911  45.216  1.00 42.75           O  
ATOM   3618  NE2 GLN A 474       8.443 -56.310  46.758  1.00 36.28           N  
ATOM   3619  N   ARG A 475       9.462 -55.332  40.033  1.00 26.86           N  
ATOM   3620  CA  ARG A 475      10.363 -55.102  38.912  1.00 28.86           C  
ATOM   3621  C   ARG A 475      10.015 -53.798  38.203  1.00 29.12           C  
ATOM   3622  O   ARG A 475      10.901 -53.032  37.816  1.00 27.91           O  
ATOM   3623  CB  ARG A 475      10.250 -56.224  37.884  1.00 34.20           C  
ATOM   3624  CG  ARG A 475      10.961 -57.512  38.202  1.00 34.85           C  
ATOM   3625  CD  ARG A 475      10.714 -58.500  37.052  1.00 39.28           C  
ATOM   3626  NE  ARG A 475      11.138 -57.941  35.768  1.00 37.71           N  
ATOM   3627  CZ  ARG A 475      10.576 -58.226  34.596  1.00 40.54           C  
ATOM   3628  NH1 ARG A 475       9.548 -59.066  34.534  1.00 36.14           N  
ATOM   3629  NH2 ARG A 475      11.041 -57.665  33.482  1.00 29.23           N  
ATOM   3630  N   LEU A 476       8.718 -53.569  38.011  1.00 23.61           N  
ATOM   3631  CA  LEU A 476       8.263 -52.412  37.250  1.00 28.36           C  
ATOM   3632  C   LEU A 476       8.591 -51.131  37.991  1.00 27.63           C  
ATOM   3633  O   LEU A 476       9.069 -50.153  37.394  1.00 27.93           O  
ATOM   3634  CB  LEU A 476       6.761 -52.499  36.964  1.00 26.97           C  
ATOM   3635  CG  LEU A 476       6.377 -53.590  35.956  1.00 34.32           C  
ATOM   3636  CD1 LEU A 476       4.902 -53.551  35.649  1.00 32.76           C  
ATOM   3637  CD2 LEU A 476       7.174 -53.460  34.675  1.00 25.37           C  
ATOM   3638  N   MET A 477       8.346 -51.150  39.299  1.00 27.14           N  
ATOM   3639  CA  MET A 477       8.607 -49.996  40.142  1.00 24.45           C  
ATOM   3640  C   MET A 477      10.085 -49.668  40.094  1.00 24.66           C  
ATOM   3641  O   MET A 477      10.462 -48.502  40.034  1.00 27.59           O  
ATOM   3642  CB  MET A 477       8.161 -50.264  41.582  1.00 25.29           C  
ATOM   3643  CG  MET A 477       6.654 -50.283  41.768  1.00 25.66           C  
ATOM   3644  SD  MET A 477       6.149 -50.206  43.510  1.00 32.43           S  
ATOM   3645  CE  MET A 477       6.906 -51.699  44.156  1.00 24.62           C  
ATOM   3646  N   ARG A 478      10.918 -50.705  40.091  1.00 25.39           N  
ATOM   3647  CA  ARG A 478      12.368 -50.524  40.005  1.00 26.99           C  
ATOM   3648  C   ARG A 478      12.789 -49.931  38.650  1.00 29.83           C  
ATOM   3649  O   ARG A 478      13.630 -49.021  38.607  1.00 25.83           O  
ATOM   3650  CB  ARG A 478      13.099 -51.846  40.291  1.00 25.28           C  
ATOM   3651  CG  ARG A 478      14.621 -51.771  40.241  1.00 27.48           C  
ATOM   3652  CD  ARG A 478      15.194 -50.802  41.280  1.00 30.70           C  
ATOM   3653  NE  ARG A 478      14.768 -51.151  42.631  1.00 32.52           N  
ATOM   3654  CZ  ARG A 478      15.281 -52.156  43.337  1.00 38.35           C  
ATOM   3655  NH1 ARG A 478      16.237 -52.917  42.815  1.00 30.62           N  
ATOM   3656  NH2 ARG A 478      14.833 -52.405  44.561  1.00 35.06           N  
ATOM   3657  N   TYR A 479      12.208 -50.427  37.551  1.00 22.03           N  
ATOM   3658  CA  TYR A 479      12.502 -49.847  36.233  1.00 24.29           C  
ATOM   3659  C   TYR A 479      12.146 -48.363  36.229  1.00 27.25           C  
ATOM   3660  O   TYR A 479      12.948 -47.524  35.813  1.00 26.50           O  
ATOM   3661  CB  TYR A 479      11.728 -50.538  35.094  1.00 27.15           C  
ATOM   3662  CG  TYR A 479      12.195 -51.927  34.734  1.00 22.83           C  
ATOM   3663  CD1 TYR A 479      13.544 -52.232  34.652  1.00 23.39           C  
ATOM   3664  CD2 TYR A 479      11.277 -52.938  34.473  1.00 26.78           C  
ATOM   3665  CE1 TYR A 479      13.968 -53.510  34.316  1.00 28.76           C  
ATOM   3666  CE2 TYR A 479      11.689 -54.217  34.146  1.00 24.10           C  
ATOM   3667  CZ  TYR A 479      13.034 -54.498  34.067  1.00 25.13           C  
ATOM   3668  OH  TYR A 479      13.446 -55.771  33.741  1.00 34.94           O  
ATOM   3669  N   TRP A 480      10.940 -48.045  36.699  1.00 24.54           N  
ATOM   3670  CA  TRP A 480      10.443 -46.674  36.634  1.00 24.17           C  
ATOM   3671  C   TRP A 480      11.271 -45.719  37.494  1.00 26.89           C  
ATOM   3672  O   TRP A 480      11.618 -44.616  37.067  1.00 27.20           O  
ATOM   3673  CB  TRP A 480       8.969 -46.623  37.044  1.00 22.42           C  
ATOM   3674  CG  TRP A 480       8.006 -46.489  35.887  1.00 26.25           C  
ATOM   3675  CD1 TRP A 480       7.135 -45.463  35.665  1.00 23.10           C  
ATOM   3676  CD2 TRP A 480       7.821 -47.416  34.803  1.00 21.45           C  
ATOM   3677  NE1 TRP A 480       6.417 -45.694  34.519  1.00 21.76           N  
ATOM   3678  CE2 TRP A 480       6.816 -46.885  33.970  1.00 23.24           C  
ATOM   3679  CE3 TRP A 480       8.400 -48.650  34.464  1.00 21.48           C  
ATOM   3680  CZ2 TRP A 480       6.381 -47.537  32.803  1.00 19.76           C  
ATOM   3681  CZ3 TRP A 480       7.966 -49.298  33.316  1.00 22.23           C  
ATOM   3682  CH2 TRP A 480       6.966 -48.737  32.496  1.00 19.06           C  
ATOM   3683  N   ALA A 481      11.600 -46.157  38.702  1.00 28.09           N  
ATOM   3684  CA  ALA A 481      12.350 -45.321  39.633  1.00 27.33           C  
ATOM   3685  C   ALA A 481      13.820 -45.198  39.227  1.00 27.15           C  
ATOM   3686  O   ALA A 481      14.445 -44.152  39.446  1.00 23.91           O  
ATOM   3687  CB  ALA A 481      12.216 -45.852  41.042  1.00 23.02           C  
ATOM   3688  N   ASN A 482      14.364 -46.259  38.628  1.00 23.70           N  
ATOM   3689  CA  ASN A 482      15.715 -46.193  38.077  1.00 25.11           C  
ATOM   3690  C   ASN A 482      15.743 -45.107  37.033  1.00 29.68           C  
ATOM   3691  O   ASN A 482      16.675 -44.297  36.978  1.00 28.76           O  
ATOM   3692  CB  ASN A 482      16.141 -47.522  37.435  1.00 25.27           C  
ATOM   3693  CG  ASN A 482      16.683 -48.522  38.447  1.00 27.86           C  
ATOM   3694  OD1 ASN A 482      16.720 -48.250  39.646  1.00 33.86           O  
ATOM   3695  ND2 ASN A 482      17.091 -49.692  37.968  1.00 29.67           N  
ATOM   3696  N   PHE A 483      14.711 -45.098  36.193  1.00 25.96           N  
ATOM   3697  CA  PHE A 483      14.640 -44.120  35.126  1.00 26.05           C  
ATOM   3698  C   PHE A 483      14.540 -42.719  35.708  1.00 22.26           C  
ATOM   3699  O   PHE A 483      15.206 -41.803  35.243  1.00 25.85           O  
ATOM   3700  CB  PHE A 483      13.473 -44.393  34.169  1.00 26.10           C  
ATOM   3701  CG  PHE A 483      13.280 -43.313  33.152  1.00 23.19           C  
ATOM   3702  CD1 PHE A 483      14.090 -43.258  32.017  1.00 23.62           C  
ATOM   3703  CD2 PHE A 483      12.320 -42.324  33.343  1.00 17.43           C  
ATOM   3704  CE1 PHE A 483      13.929 -42.247  31.073  1.00 20.16           C  
ATOM   3705  CE2 PHE A 483      12.155 -41.311  32.410  1.00 23.53           C  
ATOM   3706  CZ  PHE A 483      12.963 -41.273  31.270  1.00 23.72           C  
ATOM   3707  N   ALA A 484      13.710 -42.554  36.731  1.00 23.45           N  
ATOM   3708  CA  ALA A 484      13.603 -41.263  37.399  1.00 29.16           C  
ATOM   3709  C   ALA A 484      14.951 -40.789  37.968  1.00 29.25           C  
ATOM   3710  O   ALA A 484      15.270 -39.598  37.940  1.00 32.60           O  
ATOM   3711  CB  ALA A 484      12.547 -41.321  38.492  1.00 21.04           C  
ATOM   3712  N   ARG A 485      15.739 -41.732  38.471  1.00 26.79           N  
ATOM   3713  CA  ARG A 485      16.995 -41.409  39.145  1.00 28.99           C  
ATOM   3714  C   ARG A 485      18.135 -41.140  38.183  1.00 31.97           C  
ATOM   3715  O   ARG A 485      18.966 -40.281  38.455  1.00 33.66           O  
ATOM   3716  CB  ARG A 485      17.406 -42.527  40.110  1.00 25.28           C  
ATOM   3717  CG  ARG A 485      16.640 -42.521  41.427  1.00 28.48           C  
ATOM   3718  CD  ARG A 485      17.159 -43.590  42.390  1.00 25.28           C  
ATOM   3719  NE  ARG A 485      16.870 -44.939  41.907  1.00 30.49           N  
ATOM   3720  CZ  ARG A 485      15.861 -45.684  42.344  1.00 25.28           C  
ATOM   3721  NH1 ARG A 485      15.051 -45.209  43.275  1.00 22.07           N  
ATOM   3722  NH2 ARG A 485      15.662 -46.898  41.850  1.00 23.96           N  
ATOM   3723  N   THR A 486      18.173 -41.862  37.062  1.00 25.50           N  
ATOM   3724  CA  THR A 486      19.358 -41.844  36.200  1.00 29.27           C  
ATOM   3725  C   THR A 486      19.074 -41.582  34.729  1.00 32.71           C  
ATOM   3726  O   THR A 486      20.002 -41.377  33.945  1.00 35.12           O  
ATOM   3727  CB  THR A 486      20.110 -43.192  36.240  1.00 29.91           C  
ATOM   3728  OG1 THR A 486      19.317 -44.199  35.598  1.00 31.78           O  
ATOM   3729  CG2 THR A 486      20.426 -43.618  37.675  1.00 25.34           C  
ATOM   3730  N   GLY A 487      17.804 -41.611  34.347  1.00 29.49           N  
ATOM   3731  CA  GLY A 487      17.447 -41.552  32.943  1.00 32.73           C  
ATOM   3732  C   GLY A 487      17.634 -42.891  32.251  1.00 30.26           C  
ATOM   3733  O   GLY A 487      17.620 -42.973  31.025  1.00 32.67           O  
ATOM   3734  N   ASP A 488      17.778 -43.952  33.037  1.00 30.84           N  
ATOM   3735  CA  ASP A 488      18.014 -45.285  32.480  1.00 29.60           C  
ATOM   3736  C   ASP A 488      17.330 -46.331  33.364  1.00 28.21           C  
ATOM   3737  O   ASP A 488      17.704 -46.501  34.525  1.00 34.25           O  
ATOM   3738  CB  ASP A 488      19.525 -45.529  32.427  1.00 28.42           C  
ATOM   3739  CG  ASP A 488      19.905 -46.816  31.735  1.00 32.19           C  
ATOM   3740  OD1 ASP A 488      19.074 -47.750  31.652  1.00 34.36           O  
ATOM   3741  OD2 ASP A 488      21.070 -46.892  31.287  1.00 39.74           O  
ATOM   3742  N   PRO A 489      16.339 -47.050  32.816  1.00 25.19           N  
ATOM   3743  CA  PRO A 489      15.582 -48.004  33.636  1.00 27.20           C  
ATOM   3744  C   PRO A 489      16.403 -49.220  34.072  1.00 26.45           C  
ATOM   3745  O   PRO A 489      16.061 -49.853  35.070  1.00 30.78           O  
ATOM   3746  CB  PRO A 489      14.450 -48.435  32.703  1.00 22.05           C  
ATOM   3747  CG  PRO A 489      15.042 -48.301  31.332  1.00 24.29           C  
ATOM   3748  CD  PRO A 489      15.927 -47.089  31.401  1.00 26.32           C  
ATOM   3749  N   ASN A 490      17.478 -49.526  33.353  1.00 26.51           N  
ATOM   3750  CA  ASN A 490      18.256 -50.735  33.617  1.00 28.38           C  
ATOM   3751  C   ASN A 490      18.865 -50.876  35.013  1.00 38.06           C  
ATOM   3752  O   ASN A 490      19.470 -49.939  35.545  1.00 35.96           O  
ATOM   3753  CB  ASN A 490      19.372 -50.889  32.589  1.00 33.66           C  
ATOM   3754  CG  ASN A 490      18.855 -51.239  31.227  1.00 29.57           C  
ATOM   3755  OD1 ASN A 490      18.514 -52.391  30.955  1.00 30.73           O  
ATOM   3756  ND2 ASN A 490      18.793 -50.251  30.355  1.00 26.79           N  
ATOM   3757  N   GLU A 491      18.692 -52.070  35.579  1.00 36.91           N  
ATOM   3758  CA  GLU A 491      19.430 -52.545  36.741  1.00 47.06           C  
ATOM   3759  C   GLU A 491      20.857 -52.927  36.318  1.00 56.09           C  
ATOM   3760  O   GLU A 491      21.156 -52.975  35.122  1.00 55.45           O  
ATOM   3761  CB  GLU A 491      18.718 -53.781  37.302  1.00 54.15           C  
ATOM   3762  CG  GLU A 491      17.444 -53.496  38.089  1.00 50.58           C  
ATOM   3763  CD  GLU A 491      17.732 -53.137  39.534  1.00 47.29           C  
ATOM   3764  OE1 GLU A 491      18.425 -52.127  39.768  1.00 48.14           O  
ATOM   3765  OE2 GLU A 491      17.279 -53.873  40.437  1.00 55.32           O  
ATOM   3766  N   PRO A 492      21.749 -53.190  37.295  1.00 64.54           N  
ATOM   3767  CA  PRO A 492      23.075 -53.744  36.969  1.00 68.23           C  
ATOM   3768  C   PRO A 492      23.011 -55.049  36.159  1.00 72.66           C  
ATOM   3769  O   PRO A 492      22.128 -55.876  36.394  1.00 72.80           O  
ATOM   3770  CB  PRO A 492      23.687 -54.002  38.346  1.00 54.34           C  
ATOM   3771  CG  PRO A 492      23.086 -52.934  39.210  1.00 59.22           C  
ATOM   3772  CD  PRO A 492      21.671 -52.748  38.703  1.00 61.59           C  
ATOM   3773  N   ARG A 493      23.955 -55.221  35.232  1.00 71.22           N  
ATOM   3774  CA  ARG A 493      23.938 -56.325  34.266  1.00 77.82           C  
ATOM   3775  C   ARG A 493      23.827 -57.712  34.901  1.00 83.29           C  
ATOM   3776  O   ARG A 493      24.351 -57.954  35.993  1.00 79.84           O  
ATOM   3777  CB  ARG A 493      25.168 -56.265  33.353  1.00 66.68           C  
ATOM   3778  CG  ARG A 493      25.714 -54.862  33.142  1.00 80.52           C  
ATOM   3779  CD  ARG A 493      26.641 -54.798  31.939  1.00 84.61           C  
ATOM   3780  NE  ARG A 493      25.890 -54.696  30.692  1.00 89.10           N  
ATOM   3781  CZ  ARG A 493      26.441 -54.693  29.482  1.00102.39           C  
ATOM   3782  NH1 ARG A 493      27.758 -54.794  29.350  1.00104.92           N  
ATOM   3783  NH2 ARG A 493      25.673 -54.593  28.402  1.00 94.94           N  
ATOM   3784  N   ASP A 494      23.148 -58.613  34.192  1.00 83.07           N  
ATOM   3785  CA  ASP A 494      22.843 -59.951  34.688  1.00 87.34           C  
ATOM   3786  C   ASP A 494      22.234 -60.800  33.571  1.00 86.15           C  
ATOM   3787  O   ASP A 494      22.606 -61.959  33.375  1.00 83.72           O  
ATOM   3788  CB  ASP A 494      21.873 -59.864  35.872  1.00 94.18           C  
ATOM   3789  CG  ASP A 494      21.521 -61.224  36.451  1.00 94.94           C  
ATOM   3790  OD1 ASP A 494      22.326 -62.166  36.299  1.00 94.47           O  
ATOM   3791  OD2 ASP A 494      20.438 -61.347  37.066  1.00 90.21           O  
ATOM   3792  N   PRO A 498      19.131 -59.506  31.313  1.00 63.12           N  
ATOM   3793  CA  PRO A 498      19.066 -58.993  29.934  1.00 66.77           C  
ATOM   3794  C   PRO A 498      18.794 -57.489  29.924  1.00 55.82           C  
ATOM   3795  O   PRO A 498      17.949 -57.016  30.692  1.00 49.71           O  
ATOM   3796  CB  PRO A 498      17.880 -59.756  29.318  1.00 64.10           C  
ATOM   3797  CG  PRO A 498      17.603 -60.897  30.261  1.00 67.85           C  
ATOM   3798  CD  PRO A 498      18.011 -60.410  31.620  1.00 63.57           C  
ATOM   3799  N   GLN A 499      19.502 -56.748  29.077  1.00 39.26           N  
ATOM   3800  CA  GLN A 499      19.427 -55.293  29.123  1.00 42.50           C  
ATOM   3801  C   GLN A 499      18.319 -54.703  28.241  1.00 42.99           C  
ATOM   3802  O   GLN A 499      17.989 -55.236  27.176  1.00 38.38           O  
ATOM   3803  CB  GLN A 499      20.780 -54.664  28.774  1.00 41.69           C  
ATOM   3804  CG  GLN A 499      21.881 -54.944  29.794  1.00 55.30           C  
ATOM   3805  CD  GLN A 499      21.565 -54.409  31.189  1.00 52.96           C  
ATOM   3806  OE1 GLN A 499      21.734 -53.218  31.467  1.00 50.39           O  
ATOM   3807  NE2 GLN A 499      21.115 -55.292  32.073  1.00 49.34           N  
ATOM   3808  N   TRP A 500      17.760 -53.594  28.713  1.00 33.96           N  
ATOM   3809  CA  TRP A 500      16.747 -52.842  27.999  1.00 27.88           C  
ATOM   3810  C   TRP A 500      17.475 -51.791  27.177  1.00 29.91           C  
ATOM   3811  O   TRP A 500      17.979 -50.818  27.725  1.00 31.03           O  
ATOM   3812  CB  TRP A 500      15.802 -52.195  29.019  1.00 31.86           C  
ATOM   3813  CG  TRP A 500      14.600 -51.482  28.464  1.00 31.86           C  
ATOM   3814  CD1 TRP A 500      14.399 -51.068  27.172  1.00 28.00           C  
ATOM   3815  CD2 TRP A 500      13.427 -51.091  29.195  1.00 30.66           C  
ATOM   3816  NE1 TRP A 500      13.178 -50.446  27.061  1.00 26.59           N  
ATOM   3817  CE2 TRP A 500      12.559 -50.450  28.283  1.00 28.29           C  
ATOM   3818  CE3 TRP A 500      13.025 -51.230  30.530  1.00 26.84           C  
ATOM   3819  CZ2 TRP A 500      11.313 -49.948  28.665  1.00 23.19           C  
ATOM   3820  CZ3 TRP A 500      11.796 -50.727  30.909  1.00 24.10           C  
ATOM   3821  CH2 TRP A 500      10.951 -50.093  29.980  1.00 25.67           C  
ATOM   3822  N   PRO A 501      17.539 -51.993  25.851  1.00 31.98           N  
ATOM   3823  CA  PRO A 501      18.247 -51.097  24.932  1.00 29.37           C  
ATOM   3824  C   PRO A 501      17.417 -49.880  24.564  1.00 27.98           C  
ATOM   3825  O   PRO A 501      16.193 -49.964  24.530  1.00 31.20           O  
ATOM   3826  CB  PRO A 501      18.441 -51.957  23.672  1.00 29.46           C  
ATOM   3827  CG  PRO A 501      17.643 -53.216  23.890  1.00 35.99           C  
ATOM   3828  CD  PRO A 501      16.817 -53.049  25.127  1.00 28.00           C  
ATOM   3829  N   PRO A 502      18.077 -48.759  24.266  1.00 27.69           N  
ATOM   3830  CA  PRO A 502      17.372 -47.566  23.784  1.00 25.13           C  
ATOM   3831  C   PRO A 502      16.678 -47.790  22.424  1.00 33.90           C  
ATOM   3832  O   PRO A 502      17.188 -48.499  21.549  1.00 27.98           O  
ATOM   3833  CB  PRO A 502      18.494 -46.530  23.641  1.00 30.60           C  
ATOM   3834  CG  PRO A 502      19.579 -47.012  24.579  1.00 32.65           C  
ATOM   3835  CD  PRO A 502      19.511 -48.511  24.492  1.00 28.87           C  
ATOM   3836  N   TYR A 503      15.504 -47.185  22.272  1.00 28.46           N  
ATOM   3837  CA  TYR A 503      14.759 -47.208  21.027  1.00 28.73           C  
ATOM   3838  C   TYR A 503      15.367 -46.205  20.063  1.00 24.32           C  
ATOM   3839  O   TYR A 503      15.677 -45.090  20.445  1.00 24.28           O  
ATOM   3840  CB  TYR A 503      13.297 -46.839  21.292  1.00 29.16           C  
ATOM   3841  CG  TYR A 503      12.396 -46.838  20.070  1.00 26.35           C  
ATOM   3842  CD1 TYR A 503      12.233 -45.688  19.297  1.00 28.54           C  
ATOM   3843  CD2 TYR A 503      11.684 -47.976  19.710  1.00 24.26           C  
ATOM   3844  CE1 TYR A 503      11.403 -45.683  18.186  1.00 25.71           C  
ATOM   3845  CE2 TYR A 503      10.846 -47.980  18.608  1.00 24.90           C  
ATOM   3846  CZ  TYR A 503      10.710 -46.835  17.851  1.00 25.92           C  
ATOM   3847  OH  TYR A 503       9.878 -46.845  16.755  1.00 32.62           O  
ATOM   3848  N   THR A 504      15.539 -46.605  18.812  1.00 23.47           N  
ATOM   3849  CA  THR A 504      16.037 -45.696  17.778  1.00 30.76           C  
ATOM   3850  C   THR A 504      15.178 -45.822  16.526  1.00 26.81           C  
ATOM   3851  O   THR A 504      14.515 -46.846  16.325  1.00 25.17           O  
ATOM   3852  CB  THR A 504      17.495 -46.010  17.407  1.00 27.90           C  
ATOM   3853  OG1 THR A 504      17.595 -47.391  17.048  1.00 29.77           O  
ATOM   3854  CG2 THR A 504      18.421 -45.744  18.591  1.00 28.51           C  
ATOM   3855  N   ALA A 505      15.190 -44.787  15.689  1.00 32.27           N  
ATOM   3856  CA  ALA A 505      14.382 -44.779  14.464  1.00 29.23           C  
ATOM   3857  C   ALA A 505      14.706 -45.953  13.539  1.00 28.05           C  
ATOM   3858  O   ALA A 505      13.829 -46.460  12.848  1.00 32.22           O  
ATOM   3859  CB  ALA A 505      14.538 -43.462  13.725  1.00 25.35           C  
ATOM   3860  N   GLY A 506      15.959 -46.398  13.546  1.00 27.54           N  
ATOM   3861  CA  GLY A 506      16.358 -47.520  12.717  1.00 23.18           C  
ATOM   3862  C   GLY A 506      16.062 -48.897  13.281  1.00 27.55           C  
ATOM   3863  O   GLY A 506      15.261 -49.657  12.724  1.00 28.33           O  
ATOM   3864  N   ALA A 507      16.727 -49.246  14.377  1.00 26.56           N  
ATOM   3865  CA  ALA A 507      16.548 -50.578  14.956  1.00 27.12           C  
ATOM   3866  C   ALA A 507      15.188 -50.745  15.640  1.00 23.57           C  
ATOM   3867  O   ALA A 507      14.659 -51.853  15.700  1.00 26.83           O  
ATOM   3868  CB  ALA A 507      17.693 -50.918  15.904  1.00 18.80           C  
ATOM   3869  N   GLN A 508      14.634 -49.644  16.148  1.00 24.61           N  
ATOM   3870  CA  GLN A 508      13.268 -49.634  16.684  1.00 27.10           C  
ATOM   3871  C   GLN A 508      13.062 -50.643  17.813  1.00 27.62           C  
ATOM   3872  O   GLN A 508      12.025 -51.305  17.894  1.00 27.55           O  
ATOM   3873  CB  GLN A 508      12.254 -49.899  15.565  1.00 24.57           C  
ATOM   3874  CG  GLN A 508      12.266 -48.861  14.446  1.00 28.27           C  
ATOM   3875  CD  GLN A 508      11.436 -49.292  13.244  1.00 31.38           C  
ATOM   3876  OE1 GLN A 508      10.214 -49.382  13.319  1.00 32.07           O  
ATOM   3877  NE2 GLN A 508      12.102 -49.576  12.138  1.00 28.93           N  
ATOM   3878  N   GLN A 509      14.057 -50.773  18.681  1.00 27.85           N  
ATOM   3879  CA  GLN A 509      14.005 -51.796  19.718  1.00 29.36           C  
ATOM   3880  C   GLN A 509      13.170 -51.376  20.925  1.00 25.85           C  
ATOM   3881  O   GLN A 509      13.183 -50.217  21.339  1.00 22.12           O  
ATOM   3882  CB  GLN A 509      15.416 -52.195  20.149  1.00 28.51           C  
ATOM   3883  CG  GLN A 509      16.133 -53.106  19.159  1.00 29.19           C  
ATOM   3884  CD  GLN A 509      17.601 -53.312  19.512  1.00 30.77           C  
ATOM   3885  OE1 GLN A 509      18.357 -52.351  19.649  1.00 36.45           O  
ATOM   3886  NE2 GLN A 509      18.005 -54.566  19.659  1.00 28.18           N  
ATOM   3887  N   TYR A 510      12.433 -52.333  21.472  1.00 25.86           N  
ATOM   3888  CA  TYR A 510      11.661 -52.112  22.686  1.00 27.98           C  
ATOM   3889  C   TYR A 510      11.641 -53.433  23.446  1.00 28.62           C  
ATOM   3890  O   TYR A 510      12.032 -54.458  22.888  1.00 28.55           O  
ATOM   3891  CB  TYR A 510      10.238 -51.689  22.330  1.00 27.05           C  
ATOM   3892  CG  TYR A 510       9.455 -52.770  21.627  1.00 29.50           C  
ATOM   3893  CD1 TYR A 510       9.493 -52.899  20.236  1.00 28.48           C  
ATOM   3894  CD2 TYR A 510       8.687 -53.676  22.350  1.00 24.20           C  
ATOM   3895  CE1 TYR A 510       8.773 -53.891  19.594  1.00 24.00           C  
ATOM   3896  CE2 TYR A 510       7.975 -54.672  21.714  1.00 28.06           C  
ATOM   3897  CZ  TYR A 510       8.018 -54.772  20.341  1.00 27.12           C  
ATOM   3898  OH  TYR A 510       7.303 -55.770  19.729  1.00 35.61           O  
ATOM   3899  N   VAL A 511      11.187 -53.424  24.699  1.00 24.76           N  
ATOM   3900  CA  VAL A 511      11.057 -54.673  25.458  1.00 22.25           C  
ATOM   3901  C   VAL A 511       9.611 -55.033  25.753  1.00 23.39           C  
ATOM   3902  O   VAL A 511       8.739 -54.168  25.803  1.00 24.42           O  
ATOM   3903  CB  VAL A 511      11.817 -54.644  26.807  1.00 28.67           C  
ATOM   3904  CG1 VAL A 511      13.320 -54.515  26.583  1.00 25.52           C  
ATOM   3905  CG2 VAL A 511      11.278 -53.532  27.701  1.00 20.79           C  
ATOM   3906  N   SER A 512       9.361 -56.321  25.952  1.00 22.83           N  
ATOM   3907  CA  SER A 512       8.063 -56.768  26.428  1.00 24.93           C  
ATOM   3908  C   SER A 512       8.090 -56.818  27.952  1.00 31.13           C  
ATOM   3909  O   SER A 512       9.027 -57.339  28.550  1.00 26.63           O  
ATOM   3910  CB  SER A 512       7.722 -58.143  25.853  1.00 29.55           C  
ATOM   3911  OG  SER A 512       8.750 -59.069  26.151  1.00 40.37           O  
ATOM   3912  N   LEU A 513       7.065 -56.255  28.576  1.00 31.52           N  
ATOM   3913  CA  LEU A 513       6.943 -56.295  30.020  1.00 25.58           C  
ATOM   3914  C   LEU A 513       5.878 -57.301  30.433  1.00 31.83           C  
ATOM   3915  O   LEU A 513       4.678 -57.064  30.235  1.00 29.08           O  
ATOM   3916  CB  LEU A 513       6.599 -54.905  30.567  1.00 22.76           C  
ATOM   3917  CG  LEU A 513       7.677 -53.833  30.392  1.00 29.66           C  
ATOM   3918  CD1 LEU A 513       7.238 -52.492  31.005  1.00 21.14           C  
ATOM   3919  CD2 LEU A 513       9.002 -54.315  30.984  1.00 23.57           C  
ATOM   3920  N   ASP A 514       6.320 -58.428  30.988  1.00 25.47           N  
ATOM   3921  CA  ASP A 514       5.407 -59.412  31.565  1.00 33.20           C  
ATOM   3922  C   ASP A 514       6.122 -60.273  32.604  1.00 34.83           C  
ATOM   3923  O   ASP A 514       7.216 -59.925  33.050  1.00 35.18           O  
ATOM   3924  CB  ASP A 514       4.743 -60.278  30.485  1.00 34.97           C  
ATOM   3925  CG  ASP A 514       5.746 -61.020  29.618  1.00 40.28           C  
ATOM   3926  OD1 ASP A 514       6.953 -61.034  29.951  1.00 38.65           O  
ATOM   3927  OD2 ASP A 514       5.313 -61.605  28.603  1.00 45.51           O  
ATOM   3928  N   LEU A 515       5.512 -61.394  32.978  1.00 35.40           N  
ATOM   3929  CA  LEU A 515       6.066 -62.252  34.030  1.00 36.59           C  
ATOM   3930  C   LEU A 515       7.409 -62.867  33.650  1.00 34.58           C  
ATOM   3931  O   LEU A 515       8.247 -63.104  34.514  1.00 45.52           O  
ATOM   3932  CB  LEU A 515       5.080 -63.351  34.403  1.00 30.84           C  
ATOM   3933  CG  LEU A 515       3.721 -62.889  34.918  1.00 33.74           C  
ATOM   3934  CD1 LEU A 515       2.898 -64.101  35.332  1.00 35.09           C  
ATOM   3935  CD2 LEU A 515       3.876 -61.912  36.078  1.00 35.24           C  
ATOM   3936  N   ARG A 516       7.606 -63.117  32.359  1.00 38.46           N  
ATOM   3937  CA  ARG A 516       8.869 -63.634  31.834  1.00 36.84           C  
ATOM   3938  C   ARG A 516       9.934 -62.550  31.883  1.00 34.70           C  
ATOM   3939  O   ARG A 516       9.610 -61.373  31.950  1.00 35.38           O  
ATOM   3940  CB  ARG A 516       8.693 -64.059  30.373  1.00 38.63           C  
ATOM   3941  CG  ARG A 516       7.643 -65.126  30.114  1.00 48.11           C  
ATOM   3942  CD  ARG A 516       7.464 -65.341  28.604  1.00 55.91           C  
ATOM   3943  NE  ARG A 516       7.071 -64.110  27.910  1.00 65.65           N  
ATOM   3944  CZ  ARG A 516       7.782 -63.509  26.954  1.00 60.23           C  
ATOM   3945  NH1 ARG A 516       8.939 -64.023  26.548  1.00 54.11           N  
ATOM   3946  NH2 ARG A 516       7.327 -62.392  26.394  1.00 54.91           N  
ATOM   3947  N   PRO A 517      11.216 -62.940  31.827  1.00 41.57           N  
ATOM   3948  CA  PRO A 517      12.293 -61.945  31.740  1.00 39.46           C  
ATOM   3949  C   PRO A 517      12.139 -61.051  30.508  1.00 40.76           C  
ATOM   3950  O   PRO A 517      11.484 -61.461  29.541  1.00 33.73           O  
ATOM   3951  CB  PRO A 517      13.547 -62.807  31.585  1.00 36.37           C  
ATOM   3952  CG  PRO A 517      13.188 -64.105  32.210  1.00 37.49           C  
ATOM   3953  CD  PRO A 517      11.738 -64.315  31.912  1.00 37.69           C  
ATOM   3954  N   LEU A 518      12.731 -59.856  30.553  1.00 36.34           N  
ATOM   3955  CA  LEU A 518      12.713 -58.928  29.425  1.00 34.47           C  
ATOM   3956  C   LEU A 518      13.071 -59.643  28.136  1.00 39.53           C  
ATOM   3957  O   LEU A 518      13.956 -60.494  28.107  1.00 40.55           O  
ATOM   3958  CB  LEU A 518      13.716 -57.791  29.621  1.00 34.68           C  
ATOM   3959  CG  LEU A 518      13.444 -56.626  30.564  1.00 38.57           C  
ATOM   3960  CD1 LEU A 518      14.541 -55.587  30.396  1.00 37.22           C  
ATOM   3961  CD2 LEU A 518      12.067 -56.014  30.324  1.00 35.34           C  
ATOM   3962  N   GLU A 519      12.369 -59.289  27.073  1.00 36.10           N  
ATOM   3963  CA  GLU A 519      12.646 -59.822  25.756  1.00 38.36           C  
ATOM   3964  C   GLU A 519      12.696 -58.634  24.809  1.00 33.00           C  
ATOM   3965  O   GLU A 519      11.774 -57.820  24.782  1.00 28.01           O  
ATOM   3966  CB  GLU A 519      11.549 -60.800  25.352  1.00 37.76           C  
ATOM   3967  CG  GLU A 519      11.774 -61.472  24.016  1.00 53.61           C  
ATOM   3968  CD  GLU A 519      10.568 -62.286  23.569  1.00 64.78           C  
ATOM   3969  OE1 GLU A 519       9.978 -62.997  24.419  1.00 64.60           O  
ATOM   3970  OE2 GLU A 519      10.208 -62.203  22.370  1.00 59.40           O  
ATOM   3971  N   VAL A 520      13.795 -58.506  24.072  1.00 33.56           N  
ATOM   3972  CA  VAL A 520      13.960 -57.395  23.144  1.00 29.57           C  
ATOM   3973  C   VAL A 520      13.329 -57.734  21.803  1.00 33.97           C  
ATOM   3974  O   VAL A 520      13.506 -58.835  21.297  1.00 36.71           O  
ATOM   3975  CB  VAL A 520      15.436 -57.060  22.925  1.00 32.54           C  
ATOM   3976  CG1 VAL A 520      15.583 -55.932  21.906  1.00 28.80           C  
ATOM   3977  CG2 VAL A 520      16.079 -56.674  24.242  1.00 29.32           C  
ATOM   3978  N   ARG A 521      12.574 -56.789  21.249  1.00 34.38           N  
ATOM   3979  CA  ARG A 521      11.919 -56.966  19.961  1.00 29.48           C  
ATOM   3980  C   ARG A 521      12.092 -55.720  19.117  1.00 30.63           C  
ATOM   3981  O   ARG A 521      12.625 -54.715  19.591  1.00 37.34           O  
ATOM   3982  CB  ARG A 521      10.441 -57.264  20.156  1.00 33.43           C  
ATOM   3983  CG  ARG A 521      10.190 -58.522  20.942  1.00 36.19           C  
ATOM   3984  CD  ARG A 521       8.721 -58.693  21.243  1.00 42.05           C  
ATOM   3985  NE  ARG A 521       8.508 -59.858  22.093  1.00 47.35           N  
ATOM   3986  CZ  ARG A 521       7.366 -60.134  22.707  1.00 53.69           C  
ATOM   3987  NH1 ARG A 521       6.326 -59.320  22.564  1.00 51.75           N  
ATOM   3988  NH2 ARG A 521       7.268 -61.221  23.466  1.00 51.57           N  
ATOM   3989  N   ARG A 522      11.644 -55.791  17.868  1.00 31.29           N  
ATOM   3990  CA  ARG A 522      11.818 -54.695  16.919  1.00 35.65           C  
ATOM   3991  C   ARG A 522      10.484 -54.244  16.341  1.00 30.66           C  
ATOM   3992  O   ARG A 522       9.683 -55.066  15.902  1.00 35.43           O  
ATOM   3993  CB  ARG A 522      12.736 -55.109  15.758  1.00 31.85           C  
ATOM   3994  CG  ARG A 522      14.173 -55.426  16.134  1.00 34.39           C  
ATOM   3995  CD  ARG A 522      15.060 -55.463  14.889  1.00 27.26           C  
ATOM   3996  NE  ARG A 522      15.037 -54.170  14.211  1.00 29.66           N  
ATOM   3997  CZ  ARG A 522      14.858 -54.007  12.903  1.00 39.97           C  
ATOM   3998  NH1 ARG A 522      14.705 -55.067  12.109  1.00 30.68           N  
ATOM   3999  NH2 ARG A 522      14.842 -52.777  12.392  1.00 32.57           N  
ATOM   4000  N   GLY A 523      10.258 -52.936  16.337  1.00 28.85           N  
ATOM   4001  CA  GLY A 523       9.123 -52.362  15.639  1.00 29.20           C  
ATOM   4002  C   GLY A 523       7.855 -52.220  16.451  1.00 29.85           C  
ATOM   4003  O   GLY A 523       7.238 -53.207  16.853  1.00 27.16           O  
ATOM   4004  N   LEU A 524       7.461 -50.976  16.695  1.00 26.31           N  
ATOM   4005  CA  LEU A 524       6.166 -50.719  17.300  1.00 29.51           C  
ATOM   4006  C   LEU A 524       5.114 -50.739  16.195  1.00 30.59           C  
ATOM   4007  O   LEU A 524       4.674 -49.677  15.726  1.00 26.81           O  
ATOM   4008  CB  LEU A 524       6.161 -49.369  18.019  1.00 21.81           C  
ATOM   4009  CG  LEU A 524       7.065 -49.275  19.247  1.00 27.97           C  
ATOM   4010  CD1 LEU A 524       7.188 -47.822  19.702  1.00 26.48           C  
ATOM   4011  CD2 LEU A 524       6.517 -50.156  20.360  1.00 22.04           C  
ATOM   4012  N  AARG A 525       4.719 -51.949  15.800  0.44 27.08           N  
ATOM   4013  N  BARG A 525       4.715 -51.940  15.782  0.56 26.88           N  
ATOM   4014  CA AARG A 525       3.777 -52.159  14.706  0.44 30.14           C  
ATOM   4015  CA BARG A 525       3.732 -52.097  14.717  0.56 30.18           C  
ATOM   4016  C  AARG A 525       4.170 -51.315  13.504  0.44 29.07           C  
ATOM   4017  C  BARG A 525       4.168 -51.293  13.496  0.56 29.12           C  
ATOM   4018  O  AARG A 525       3.381 -50.519  12.988  0.44 28.48           O  
ATOM   4019  O  BARG A 525       3.399 -50.492  12.957  0.56 28.45           O  
ATOM   4020  CB AARG A 525       2.344 -51.877  15.155  0.44 29.15           C  
ATOM   4021  CB BARG A 525       2.349 -51.641  15.192  0.56 29.10           C  
ATOM   4022  CG AARG A 525       1.892 -52.791  16.282  0.44 27.15           C  
ATOM   4023  CG BARG A 525       1.802 -52.425  16.382  0.56 27.49           C  
ATOM   4024  CD AARG A 525       0.393 -52.727  16.507  0.44 24.02           C  
ATOM   4025  CD BARG A 525       0.920 -53.573  15.925  0.56 25.05           C  
ATOM   4026  NE AARG A 525      -0.006 -53.576  17.625  0.44 26.68           N  
ATOM   4027  NE BARG A 525      -0.140 -53.113  15.031  0.56 29.99           N  
ATOM   4028  CZ AARG A 525      -1.264 -53.845  17.952  0.44 28.56           C  
ATOM   4029  CZ BARG A 525      -0.884 -53.916  14.275  0.56 25.21           C  
ATOM   4030  NH1AARG A 525      -2.261 -53.328  17.244  0.44 24.69           N  
ATOM   4031  NH1BARG A 525      -0.695 -55.227  14.311  0.56 29.79           N  
ATOM   4032  NH2AARG A 525      -1.523 -54.635  18.990  0.44 26.19           N  
ATOM   4033  NH2BARG A 525      -1.818 -53.409  13.491  0.56 16.65           N  
ATOM   4034  N   ALA A 526       5.417 -51.500  13.088  1.00 28.97           N  
ATOM   4035  CA  ALA A 526       6.027 -50.732  12.014  1.00 26.01           C  
ATOM   4036  C   ALA A 526       5.239 -50.714  10.698  1.00 25.97           C  
ATOM   4037  O   ALA A 526       5.096 -49.662  10.081  1.00 22.97           O  
ATOM   4038  CB  ALA A 526       7.460 -51.220  11.781  1.00 25.78           C  
ATOM   4039  N   GLN A 527       4.734 -51.869  10.276  1.00 25.99           N  
ATOM   4040  CA  GLN A 527       3.961 -51.931   9.041  1.00 28.75           C  
ATOM   4041  C   GLN A 527       2.699 -51.092   9.132  1.00 23.13           C  
ATOM   4042  O   GLN A 527       2.440 -50.275   8.261  1.00 31.77           O  
ATOM   4043  CB  GLN A 527       3.618 -53.372   8.655  1.00 21.52           C  
ATOM   4044  CG  GLN A 527       4.809 -54.324   8.650  1.00 31.69           C  
ATOM   4045  CD  GLN A 527       6.011 -53.840   7.818  1.00 36.82           C  
ATOM   4046  OE1 GLN A 527       7.166 -54.109   8.174  1.00 45.76           O  
ATOM   4047  NE2 GLN A 527       5.745 -53.162   6.703  1.00 24.42           N  
ATOM   4048  N   ALA A 528       1.924 -51.277  10.192  1.00 27.42           N  
ATOM   4049  CA  ALA A 528       0.703 -50.498  10.375  1.00 24.78           C  
ATOM   4050  C   ALA A 528       1.007 -49.014  10.589  1.00 25.74           C  
ATOM   4051  O   ALA A 528       0.308 -48.145  10.071  1.00 30.15           O  
ATOM   4052  CB  ALA A 528      -0.110 -51.048  11.540  1.00 26.45           C  
ATOM   4053  N   CYS A 529       2.053 -48.714  11.344  1.00 21.23           N  
ATOM   4054  CA  CYS A 529       2.338 -47.315  11.661  1.00 22.48           C  
ATOM   4055  C   CYS A 529       2.937 -46.528  10.486  1.00 26.74           C  
ATOM   4056  O   CYS A 529       2.814 -45.299  10.425  1.00 23.49           O  
ATOM   4057  CB  CYS A 529       3.186 -47.202  12.935  1.00 25.75           C  
ATOM   4058  SG  CYS A 529       2.258 -47.695  14.454  1.00 26.72           S  
ATOM   4059  N   ALA A 530       3.561 -47.233   9.543  1.00 22.48           N  
ATOM   4060  CA  ALA A 530       3.980 -46.601   8.295  1.00 24.24           C  
ATOM   4061  C   ALA A 530       2.763 -46.008   7.602  1.00 24.53           C  
ATOM   4062  O   ALA A 530       2.827 -44.914   7.036  1.00 24.08           O  
ATOM   4063  CB  ALA A 530       4.660 -47.603   7.385  1.00 21.84           C  
ATOM   4064  N   PHE A 531       1.650 -46.736   7.657  1.00 21.27           N  
ATOM   4065  CA  PHE A 531       0.407 -46.265   7.052  1.00 23.07           C  
ATOM   4066  C   PHE A 531      -0.102 -44.981   7.721  1.00 27.44           C  
ATOM   4067  O   PHE A 531      -0.340 -43.984   7.042  1.00 27.79           O  
ATOM   4068  CB  PHE A 531      -0.664 -47.365   7.078  1.00 25.82           C  
ATOM   4069  CG  PHE A 531      -2.056 -46.864   6.803  1.00 25.95           C  
ATOM   4070  CD1 PHE A 531      -2.458 -46.569   5.508  1.00 25.61           C  
ATOM   4071  CD2 PHE A 531      -2.963 -46.693   7.840  1.00 23.77           C  
ATOM   4072  CE1 PHE A 531      -3.741 -46.099   5.248  1.00 29.73           C  
ATOM   4073  CE2 PHE A 531      -4.243 -46.222   7.592  1.00 28.02           C  
ATOM   4074  CZ  PHE A 531      -4.636 -45.923   6.289  1.00 30.35           C  
ATOM   4075  N   TRP A 532      -0.242 -45.002   9.047  1.00 21.54           N  
ATOM   4076  CA  TRP A 532      -0.804 -43.863   9.776  1.00 23.16           C  
ATOM   4077  C   TRP A 532       0.125 -42.664   9.798  1.00 26.60           C  
ATOM   4078  O   TRP A 532      -0.333 -41.515   9.741  1.00 25.43           O  
ATOM   4079  CB  TRP A 532      -1.175 -44.248  11.223  1.00 19.76           C  
ATOM   4080  CG  TRP A 532      -2.256 -45.287  11.302  1.00 18.42           C  
ATOM   4081  CD1 TRP A 532      -2.101 -46.627  11.524  1.00 20.41           C  
ATOM   4082  CD2 TRP A 532      -3.660 -45.071  11.130  1.00 18.93           C  
ATOM   4083  NE1 TRP A 532      -3.322 -47.257  11.508  1.00 18.50           N  
ATOM   4084  CE2 TRP A 532      -4.296 -46.318  11.277  1.00 21.68           C  
ATOM   4085  CE3 TRP A 532      -4.442 -43.941  10.868  1.00 19.57           C  
ATOM   4086  CZ2 TRP A 532      -5.677 -46.465  11.167  1.00 23.43           C  
ATOM   4087  CZ3 TRP A 532      -5.813 -44.092  10.762  1.00 18.85           C  
ATOM   4088  CH2 TRP A 532      -6.414 -45.338  10.910  1.00 18.05           C  
ATOM   4089  N   ASN A 533       1.426 -42.930   9.882  1.00 26.46           N  
ATOM   4090  CA  ASN A 533       2.406 -41.866  10.085  1.00 23.38           C  
ATOM   4091  C   ASN A 533       3.015 -41.328   8.791  1.00 23.77           C  
ATOM   4092  O   ASN A 533       3.359 -40.153   8.710  1.00 24.32           O  
ATOM   4093  CB  ASN A 533       3.510 -42.301  11.070  1.00 22.14           C  
ATOM   4094  CG  ASN A 533       2.974 -42.568  12.487  1.00 27.69           C  
ATOM   4095  OD1 ASN A 533       1.935 -42.039  12.880  1.00 26.73           O  
ATOM   4096  ND2 ASN A 533       3.691 -43.392  13.252  1.00 21.16           N  
ATOM   4097  N   ARG A 534       3.149 -42.178   7.778  1.00 24.48           N  
ATOM   4098  CA  ARG A 534       3.812 -41.757   6.540  1.00 25.46           C  
ATOM   4099  C   ARG A 534       2.856 -41.520   5.382  1.00 24.93           C  
ATOM   4100  O   ARG A 534       2.909 -40.478   4.742  1.00 36.43           O  
ATOM   4101  CB  ARG A 534       4.875 -42.768   6.125  1.00 26.52           C  
ATOM   4102  CG  ARG A 534       5.956 -42.942   7.167  1.00 28.43           C  
ATOM   4103  CD  ARG A 534       6.888 -44.096   6.831  1.00 31.59           C  
ATOM   4104  NE  ARG A 534       7.785 -44.316   7.955  1.00 39.95           N  
ATOM   4105  CZ  ARG A 534       8.942 -43.685   8.117  1.00 40.83           C  
ATOM   4106  NH1 ARG A 534       9.359 -42.813   7.201  1.00 34.71           N  
ATOM   4107  NH2 ARG A 534       9.688 -43.940   9.186  1.00 40.23           N  
ATOM   4108  N   PHE A 535       1.983 -42.483   5.113  1.00 25.85           N  
ATOM   4109  CA  PHE A 535       1.089 -42.384   3.960  1.00 27.73           C  
ATOM   4110  C   PHE A 535      -0.180 -41.566   4.193  1.00 29.52           C  
ATOM   4111  O   PHE A 535      -0.463 -40.645   3.438  1.00 32.74           O  
ATOM   4112  CB  PHE A 535       0.696 -43.765   3.411  1.00 24.39           C  
ATOM   4113  CG  PHE A 535      -0.233 -43.685   2.238  1.00 26.16           C  
ATOM   4114  CD1 PHE A 535       0.227 -43.235   1.012  1.00 27.67           C  
ATOM   4115  CD2 PHE A 535      -1.571 -44.016   2.367  1.00 26.36           C  
ATOM   4116  CE1 PHE A 535      -0.633 -43.125  -0.075  1.00 29.19           C  
ATOM   4117  CE2 PHE A 535      -2.436 -43.917   1.289  1.00 32.17           C  
ATOM   4118  CZ  PHE A 535      -1.967 -43.471   0.065  1.00 31.02           C  
ATOM   4119  N   LEU A 536      -0.955 -41.918   5.216  1.00 32.97           N  
ATOM   4120  CA  LEU A 536      -2.271 -41.301   5.409  1.00 33.83           C  
ATOM   4121  C   LEU A 536      -2.303 -39.759   5.453  1.00 34.18           C  
ATOM   4122  O   LEU A 536      -3.211 -39.159   4.888  1.00 37.39           O  
ATOM   4123  CB  LEU A 536      -3.011 -41.909   6.600  1.00 27.61           C  
ATOM   4124  CG  LEU A 536      -4.518 -41.661   6.565  1.00 36.86           C  
ATOM   4125  CD1 LEU A 536      -5.148 -42.390   5.400  1.00 37.05           C  
ATOM   4126  CD2 LEU A 536      -5.172 -42.084   7.852  1.00 32.33           C  
ATOM   4127  N   PRO A 537      -1.322 -39.115   6.118  1.00 35.13           N  
ATOM   4128  CA  PRO A 537      -1.260 -37.649   6.016  1.00 32.33           C  
ATOM   4129  C   PRO A 537      -1.191 -37.139   4.576  1.00 39.65           C  
ATOM   4130  O   PRO A 537      -1.914 -36.198   4.243  1.00 43.30           O  
ATOM   4131  CB  PRO A 537       0.041 -37.306   6.739  1.00 31.23           C  
ATOM   4132  CG  PRO A 537       0.208 -38.397   7.738  1.00 34.87           C  
ATOM   4133  CD  PRO A 537      -0.346 -39.637   7.094  1.00 33.67           C  
ATOM   4134  N   LYS A 538      -0.335 -37.740   3.747  1.00 43.30           N  
ATOM   4135  CA  LYS A 538      -0.200 -37.342   2.338  1.00 38.29           C  
ATOM   4136  C   LYS A 538      -1.543 -37.403   1.631  1.00 38.99           C  
ATOM   4137  O   LYS A 538      -1.918 -36.486   0.906  1.00 49.85           O  
ATOM   4138  CB  LYS A 538       0.809 -38.233   1.607  1.00 32.88           C  
ATOM   4139  CG  LYS A 538       2.240 -38.121   2.139  1.00 37.25           C  
ATOM   4140  CD  LYS A 538       3.208 -38.962   1.328  1.00 34.07           C  
ATOM   4141  CE  LYS A 538       4.656 -38.625   1.672  1.00 40.29           C  
ATOM   4142  NZ  LYS A 538       5.029 -39.050   3.049  1.00 49.96           N1+
ATOM   4143  N   LEU A 539      -2.265 -38.492   1.862  1.00 37.42           N  
ATOM   4144  CA  LEU A 539      -3.585 -38.679   1.289  1.00 44.09           C  
ATOM   4145  C   LEU A 539      -4.516 -37.539   1.685  1.00 43.65           C  
ATOM   4146  O   LEU A 539      -5.081 -36.868   0.824  1.00 49.22           O  
ATOM   4147  CB  LEU A 539      -4.158 -40.030   1.720  1.00 38.01           C  
ATOM   4148  CG  LEU A 539      -5.526 -40.403   1.158  1.00 44.98           C  
ATOM   4149  CD1 LEU A 539      -5.599 -41.889   0.905  1.00 37.82           C  
ATOM   4150  CD2 LEU A 539      -6.630 -39.979   2.108  1.00 41.41           C  
ATOM   4151  N   LEU A 540      -4.666 -37.322   2.988  1.00 53.11           N  
ATOM   4152  CA  LEU A 540      -5.513 -36.244   3.508  1.00 51.08           C  
ATOM   4153  C   LEU A 540      -5.178 -34.863   2.909  1.00 49.04           C  
ATOM   4154  O   LEU A 540      -6.078 -34.068   2.633  1.00 60.01           O  
ATOM   4155  CB  LEU A 540      -5.464 -36.203   5.042  1.00 42.63           C  
ATOM   4156  CG  LEU A 540      -5.946 -37.451   5.801  1.00 45.41           C  
ATOM   4157  CD1 LEU A 540      -5.959 -37.228   7.302  1.00 32.64           C  
ATOM   4158  CD2 LEU A 540      -7.317 -37.884   5.342  1.00 42.75           C  
ATOM   4159  N   SER A 541      -3.893 -34.598   2.682  1.00 46.80           N  
ATOM   4160  CA  SER A 541      -3.448 -33.332   2.092  1.00 48.24           C  
ATOM   4161  C   SER A 541      -3.767 -33.197   0.602  1.00 58.15           C  
ATOM   4162  O   SER A 541      -3.442 -32.179  -0.008  1.00 60.94           O  
ATOM   4163  CB  SER A 541      -1.944 -33.145   2.290  1.00 47.04           C  
ATOM   4164  OG  SER A 541      -1.594 -33.272   3.655  1.00 58.30           O  
ATOM   4165  N   ALA A 542      -4.384 -34.222   0.017  1.00 61.61           N  
ATOM   4166  CA  ALA A 542      -4.797 -34.177  -1.385  1.00 61.36           C  
ATOM   4167  C   ALA A 542      -6.292 -34.471  -1.547  1.00 62.64           C  
ATOM   4168  O   ALA A 542      -7.111 -34.089  -0.702  1.00 61.06           O  
ATOM   4169  CB  ALA A 542      -3.965 -35.142  -2.216  1.00 49.85           C  
TER    4170      ALA A 542 
HETATM 4171  C1  E20 A 604     -18.530 -41.928  24.258  1.00 28.11           C  
HETATM 4172  C2  E20 A 604     -18.970 -41.862  25.566  1.00 29.82           C  
HETATM 4173  C3  E20 A 604     -18.125 -42.222  26.615  1.00 27.24           C  
HETATM 4174  C4  E20 A 604     -16.817 -42.659  26.338  1.00 28.88           C  
HETATM 4175  C5  E20 A 604     -16.370 -42.740  25.037  1.00 21.11           C  
HETATM 4176  C6  E20 A 604     -17.234 -42.369  23.979  1.00 24.23           C  
HETATM 4177  C7  E20 A 604     -14.962 -43.221  24.996  1.00 21.45           C  
HETATM 4178  C8  E20 A 604     -14.502 -43.478  26.419  1.00 21.95           C  
HETATM 4179  C9  E20 A 604     -15.710 -43.107  27.282  1.00 23.11           C  
HETATM 4180  C10 E20 A 604     -13.970 -44.894  26.642  1.00 23.90           C  
HETATM 4181  C11 E20 A 604     -12.925 -44.965  27.776  1.00 26.06           C  
HETATM 4182  C12 E20 A 604     -13.505 -44.756  29.141  1.00 22.17           C  
HETATM 4183  C13 E20 A 604     -12.529 -44.933  30.274  1.00 19.70           C  
HETATM 4184  N14 E20 A 604     -11.729 -46.166  30.212  1.00 27.35           N  
HETATM 4185  C15 E20 A 604     -11.189 -46.351  28.862  1.00 27.09           C  
HETATM 4186  C16 E20 A 604     -12.257 -46.328  27.808  1.00 24.83           C  
HETATM 4187  C17 E20 A 604     -10.962 -46.545  31.395  1.00 28.49           C  
HETATM 4188  C18 E20 A 604      -9.698 -45.708  31.539  1.00 25.74           C  
HETATM 4189  C19 E20 A 604      -9.740 -44.445  32.158  1.00 21.81           C  
HETATM 4190  C20 E20 A 604      -8.576 -43.676  32.286  1.00 22.22           C  
HETATM 4191  C21 E20 A 604      -7.363 -44.171  31.800  1.00 25.11           C  
HETATM 4192  C22 E20 A 604      -7.317 -45.434  31.176  1.00 27.03           C  
HETATM 4193  C23 E20 A 604      -8.475 -46.200  31.051  1.00 23.15           C  
HETATM 4194  O24 E20 A 604     -14.278 -43.362  23.959  1.00 20.32           O  
HETATM 4195  O25 E20 A 604     -19.387 -41.562  23.244  1.00 34.07           O  
HETATM 4196  C26 E20 A 604     -18.995 -41.561  21.931  1.00 26.33           C  
HETATM 4197  O27 E20 A 604     -20.264 -41.407  25.839  1.00 29.28           O  
HETATM 4198  C28 E20 A 604     -20.658 -41.266  27.175  1.00 26.93           C  
HETATM 4199  C1  EDO A 605      -9.528 -59.167   9.477  1.00 29.76           C  
HETATM 4200  O1  EDO A 605      -8.422 -58.355   9.070  1.00 30.89           O  
HETATM 4201  C2  EDO A 605     -10.475 -59.425   8.308  1.00 36.98           C  
HETATM 4202  O2  EDO A 605      -9.815 -60.000   7.175  1.00 28.99           O  
HETATM 4203  C1  EDO A 606       8.519 -47.308  11.178  1.00 31.85           C  
HETATM 4204  O1  EDO A 606       9.561 -46.397  10.801  1.00 32.77           O  
HETATM 4205  C2  EDO A 606       7.283 -47.074  10.309  1.00 31.64           C  
HETATM 4206  O2  EDO A 606       6.832 -45.710  10.420  1.00 30.08           O  
TER    4207      EDO A 606 
CONECT  509  737
CONECT  737  509
CONECT 1947 2012
CONECT 2012 1947
CONECT 3097 4058
CONECT 4058 3097
CONECT 4171 4172 4176 4195
CONECT 4172 4171 4173 4197
CONECT 4173 4172 4174
CONECT 4174 4173 4175 4179
CONECT 4175 4174 4176 4177
CONECT 4176 4171 4175
CONECT 4177 4175 4178 4194
CONECT 4178 4177 4179 4180
CONECT 4179 4174 4178
CONECT 4180 4178 4181
CONECT 4181 4180 4182 4186
CONECT 4182 4181 4183
CONECT 4183 4182 4184
CONECT 4184 4183 4185 4187
CONECT 4185 4184 4186
CONECT 4186 4181 4185
CONECT 4187 4184 4188
CONECT 4188 4187 4189 4193
CONECT 4189 4188 4190
CONECT 4190 4189 4191
CONECT 4191 4190 4192
CONECT 4192 4191 4193
CONECT 4193 4188 4192
CONECT 4194 4177
CONECT 4195 4171 4196
CONECT 4196 4195
CONECT 4197 4172 4198
CONECT 4198 4197
CONECT 4199 4200 4201
CONECT 4200 4199
CONECT 4201 4199 4202
CONECT 4202 4201
CONECT 4203 4204 4205
CONECT 4204 4203
CONECT 4205 4203 4206
CONECT 4206 4205
END
