# Supplementary material for: An evaluation of Roluperidone as a promising repurposing candidate for Alzheimer’s Disease: A Computational Investigation
Source: PLoS One. 2025 Dec 17;20(12):e0338211. doi: 10.1371/journal.pone.0338211 (PMC12711050; doi:10.1371/journal.pone.0338211)
Supplement: S6 File — (ZIP) [file pone.0338211.s006.zip › S5.Binding Affinity/3.Napitane-11.9/Conformer3D_COMPOUND_CID_9927709.sdf]

9927709
  -OEChem-07092406313D

 50 54  0     1  0  0  0  0  0999 V2000
   -5.7772    0.2495    1.1101 O   0  0  0  0  0  0  0  0  0  0  0  0
   -6.1388   -1.8412   -0.0252 O   0  0  0  0  0  0  0  0  0  0  0  0
    1.2175    0.6341   -0.1567 N   0  0  1  0  0  0  0  0  0  0  0  0
   -1.1636    0.7163   -0.7629 C   0  0  2  0  0  0  0  0  0  0  0  0
   -0.0651   -0.0350   -0.0003 C   0  0  0  0  0  0  0  0  0  0  0  0
    3.5349    0.6671   -0.0021 C   0  0  2  0  0  0  0  0  0  0  0  0
    2.3005   -0.0561    0.5451 C   0  0  0  0  0  0  0  0  0  0  0  0
    1.6463    0.7063   -1.5531 C   0  0  0  0  0  0  0  0  0  0  0  0
    3.1606    0.8931   -1.4781 C   0  0  0  0  0  0  0  0  0  0  0  0
   -1.2102    2.1984   -0.3559 C   0  0  0  0  0  0  0  0  0  0  0  0
   -2.5049    0.0287   -0.5765 C   0  0  0  0  0  0  0  0  0  0  0  0
   -1.8889    2.3893    0.9954 C   0  0  0  0  0  0  0  0  0  0  0  0
   -3.5023    0.5778    0.2563 C   0  0  0  0  0  0  0  0  0  0  0  0
   -3.3354    1.9060    0.9424 C   0  0  0  0  0  0  0  0  0  0  0  0
    4.8782    0.0030    0.2107 C   0  0  0  0  0  0  0  0  0  0  0  0
   -2.7423   -1.2000   -1.2406 C   0  0  0  0  0  0  0  0  0  0  0  0
   -4.6934   -0.1273    0.3724 C   0  0  0  0  0  0  0  0  0  0  0  0
   -4.9067   -1.3213   -0.2783 C   0  0  0  0  0  0  0  0  0  0  0  0
   -3.9498   -1.8844   -1.0923 C   0  0  0  0  0  0  0  0  0  0  0  0
    5.0885   -0.8057    1.3285 C   0  0  0  0  0  0  0  0  0  0  0  0
    5.9080    0.1981   -0.7107 C   0  0  0  0  0  0  0  0  0  0  0  0
   -6.6831   -0.8423    0.8586 C   0  0  0  0  0  0  0  0  0  0  0  0
    6.3264   -1.4179    1.5246 C   0  0  0  0  0  0  0  0  0  0  0  0
    7.1459   -0.4143   -0.5146 C   0  0  0  0  0  0  0  0  0  0  0  0
    7.3550   -1.2223    0.6032 C   0  0  0  0  0  0  0  0  0  0  0  0
   -0.9518    0.6895   -1.8405 H   0  0  0  0  0  0  0  0  0  0  0  0
   -0.0042   -1.0740   -0.3521 H   0  0  0  0  0  0  0  0  0  0  0  0
   -0.3191   -0.0916    1.0659 H   0  0  0  0  0  0  0  0  0  0  0  0
    3.5967    1.6533    0.4830 H   0  0  0  0  0  0  0  0  0  0  0  0
    2.3265   -1.1274    0.3049 H   0  0  0  0  0  0  0  0  0  0  0  0
    2.2089    0.0612    1.6301 H   0  0  0  0  0  0  0  0  0  0  0  0
    1.1873    1.5432   -2.0890 H   0  0  0  0  0  0  0  0  0  0  0  0
    1.4259   -0.2193   -2.1007 H   0  0  0  0  0  0  0  0  0  0  0  0
    3.6334    0.1726   -2.1556 H   0  0  0  0  0  0  0  0  0  0  0  0
    3.4534    1.9005   -1.7962 H   0  0  0  0  0  0  0  0  0  0  0  0
   -1.7864    2.7514   -1.1111 H   0  0  0  0  0  0  0  0  0  0  0  0
   -0.2216    2.6677   -0.3436 H   0  0  0  0  0  0  0  0  0  0  0  0
   -1.8706    3.4483    1.2778 H   0  0  0  0  0  0  0  0  0  0  0  0
   -1.3401    1.8482    1.7750 H   0  0  0  0  0  0  0  0  0  0  0  0
   -3.9401    2.6442    0.4005 H   0  0  0  0  0  0  0  0  0  0  0  0
   -3.7228    1.8512    1.9668 H   0  0  0  0  0  0  0  0  0  0  0  0
   -1.9739   -1.6264   -1.8820 H   0  0  0  0  0  0  0  0  0  0  0  0
   -4.1224   -2.8238   -1.6051 H   0  0  0  0  0  0  0  0  0  0  0  0
    4.3094   -0.9669    2.0674 H   0  0  0  0  0  0  0  0  0  0  0  0
    5.7854    0.8397   -1.5783 H   0  0  0  0  0  0  0  0  0  0  0  0
   -7.6007   -0.4414    0.4130 H   0  0  0  0  0  0  0  0  0  0  0  0
   -6.9345   -1.3173    1.8138 H   0  0  0  0  0  0  0  0  0  0  0  0
    6.4905   -2.0448    2.3962 H   0  0  0  0  0  0  0  0  0  0  0  0
    7.9490   -0.2578   -1.2289 H   0  0  0  0  0  0  0  0  0  0  0  0
    8.3194   -1.6975    0.7569 H   0  0  0  0  0  0  0  0  0  0  0  0
  1 17  1  0  0  0  0
  1 22  1  0  0  0  0
  2 18  1  0  0  0  0
  2 22  1  0  0  0  0
  3  5  1  0  0  0  0
  3  7  1  0  0  0  0
  3  8  1  0  0  0  0
  4  5  1  0  0  0  0
  4 10  1  0  0  0  0
  4 11  1  0  0  0  0
  4 26  1  0  0  0  0
  5 27  1  0  0  0  0
  5 28  1  0  0  0  0
  6  7  1  0  0  0  0
  6  9  1  0  0  0  0
  6 15  1  0  0  0  0
  6 29  1  0  0  0  0
  7 30  1  0  0  0  0
  7 31  1  0  0  0  0
  8  9  1  0  0  0  0
  8 32  1  0  0  0  0
  8 33  1  0  0  0  0
  9 34  1  0  0  0  0
  9 35  1  0  0  0  0
 10 12  1  0  0  0  0
 10 36  1  0  0  0  0
 10 37  1  0  0  0  0
 11 13  2  0  0  0  0
 11 16  1  0  0  0  0
 12 14  1  0  0  0  0
 12 38  1  0  0  0  0
 12 39  1  0  0  0  0
 13 14  1  0  0  0  0
 13 17  1  0  0  0  0
 14 40  1  0  0  0  0
 14 41  1  0  0  0  0
 15 20  2  0  0  0  0
 15 21  1  0  0  0  0
 16 19  2  0  0  0  0
 16 42  1  0  0  0  0
 17 18  2  0  0  0  0
 18 19  1  0  0  0  0
 19 43  1  0  0  0  0
 20 23  1  0  0  0  0
 20 44  1  0  0  0  0
 21 24  2  0  0  0  0
 21 45  1  0  0  0  0
 22 46  1  0  0  0  0
 22 47  1  0  0  0  0
 23 25  2  0  0  0  0
 23 48  1  0  0  0  0
 24 25  1  0  0  0  0
 24 49  1  0  0  0  0
 25 50  1  0  0  0  0
M  END
> <PUBCHEM_COMPOUND_CID>
9927709

> <PUBCHEM_CONFORMER_RMSD>
0.8

> <PUBCHEM_CONFORMER_DIVERSEORDER>
1
9
7
10
12
8
5
4
11
2
6
3

> <PUBCHEM_MMFF94_PARTIAL_CHARGES>
29
1 -0.36
11 -0.14
13 -0.14
14 0.14
15 -0.14
16 -0.15
17 0.08
18 0.08
19 -0.15
2 -0.36
20 -0.15
21 -0.15
22 0.56
23 -0.15
24 -0.15
25 -0.15
3 -0.81
4 0.14
42 0.15
43 0.15
44 0.15
45 0.15
48 0.15
49 0.15
5 0.27
50 0.15
6 0.14
7 0.27
8 0.27

> <PUBCHEM_EFFECTIVE_ROTOR_COUNT>
5.4

> <PUBCHEM_PHARMACOPHORE_FEATURES>
8
1 1 acceptor
1 2 acceptor
1 3 cation
5 1 2 17 18 22 rings
5 3 6 7 8 9 rings
6 11 13 16 17 18 19 rings
6 15 20 21 23 24 25 rings
6 4 10 11 12 13 14 rings

> <PUBCHEM_HEAVY_ATOM_COUNT>
25

> <PUBCHEM_ATOM_DEF_STEREO_COUNT>
2

> <PUBCHEM_ATOM_UDEF_STEREO_COUNT>
0

> <PUBCHEM_BOND_DEF_STEREO_COUNT>
0

> <PUBCHEM_BOND_UDEF_STEREO_COUNT>
0

> <PUBCHEM_ISOTOPIC_ATOM_COUNT>
0

> <PUBCHEM_COMPONENT_COUNT>
1

> <PUBCHEM_CACTVS_TAUTO_COUNT>
1

> <PUBCHEM_CONFORMER_ID>
00977C1D00000001

> <PUBCHEM_MMFF94_ENERGY>
65.2874

> <PUBCHEM_FEATURE_SELFOVERLAP>
40.773

> <PUBCHEM_SHAPE_FINGERPRINT>
10 15 16917063382812399624
10076449 9 10953750993695234197
10299344 5 18408044009597746942
10319926 262 17989199335340759344
10366900 7 14490187206806789020
11089746 13 9727629501772705246
11315181 36 18410012134815607365
11524674 6 16630806625321257063
11646440 116 16200432464373266672
12166972 35 17967816071916876364
12236239 1 18259706700543836428
12516196 113 17967530169313887580
12596602 18 18411976945642477312
12838862 33 17916875613421026633
13288520 33 18334856117216075301
13533116 47 18114183077418686156
13668630 136 16950003642425099411
13685833 64 17530684307993134402
14251764 18 18335139800438777406
14341114 176 18131347536033207328
14347332 77 18114456778293380196
14556957 393 15936702458389068678
14849402 71 18270398429803372568
14931854 50 12540681640058369135
15064981 194 8285902628104465175
15183329 4 17675923197127034498
15188451 53 18410569587194740844
15320294 125 18409727374468822287
15326921 28 17841156554703868321
15348495 7 16629952343752448722
15419008 47 16917067742325908472
15716309 27 18408323285160669026
15799311 1 18334306340297057794
17349148 13 18113338604900600044
17780758 139 18272647948450417585
17844677 252 18060138748024116520
17857418 61 18260265240045632642
17870717 6 13695591031417703233
17913733 40 15698002920689325438
1813 80 18187657911500056885
18222031 100 17095237021775126572
18927931 339 18201718457495130717
19377110 9 18410295783383107330
19784866 240 17748828522713126573
200 152 17603584127569024573
20028762 73 18333448734091344978
20281389 69 12823298992070182130
21033648 29 16128669531035668913
21150785 3 14923946756347182526
21267235 1 18260270758524648661
21792934 111 18131066048488158041
22061861 79 16081085983147036558
2215653 11 14996283621916887312
22224240 67 15841832252853133301
23035841 295 18409730672649763731
23081809 10 17604153636633741724
23402539 116 18410853265426481525
23522609 53 18117588191847484012
23559900 14 12901555670950718111
23569943 247 17680139678470626242
300161 21 9439402428545776724
3472631 163 10087636027071231904
34797466 226 18131357432297136428
351380 3 18260261958405866330
397830 11 16916490580114622778
4015057 19 16515698765857749036
4098825 35 16805597041393184117
4340502 62 16774081765502645078
437815 12 15213021556859262903
465052 167 18260546711154904030
5104073 3 17916030251480492475
5283156 175 18260831496854807521
5364581 5 16772653585275101752
559249 180 18334292046613760885
57724786 102 14979373172074100146
9896288 288 18199756856148178065
999808 66 17313677026866878739

> <PUBCHEM_SHAPE_MULTIPOLES>
497.77
19.7
1.9
1.34
15.9
0.43
-0.06
-10.49
4.95
-2.05
0.17
0.57
-0.04
-1.99

> <PUBCHEM_SHAPE_SELFOVERLAP>
1095.947

> <PUBCHEM_SHAPE_VOLUME>
267.4

> <PUBCHEM_COORDINATE_TYPE>
2
5
10

$$$$
