# Supplementary material for: An evaluation of Roluperidone as a promising repurposing candidate for Alzheimer’s Disease: A Computational Investigation
Source: PLoS One. 2025 Dec 17;20(12):e0338211. doi: 10.1371/journal.pone.0338211 (PMC12711050; doi:10.1371/journal.pone.0338211)
Supplement: S6 File — (ZIP) [file pone.0338211.s006.zip › S5.Binding Affinity/3.Napitane-11.9/docking files/9927709_uff_E=606.93_out.pdbqt]

MODEL 1
REMARK VINA RESULT:     -11.9      0.000      0.000
REMARK  3 active torsions:
REMARK  status: ('A' for Active; 'I' for Inactive)
REMARK    1  A    between atoms: N_3  and  C_5 
REMARK    2  A    between atoms: C_4  and  C_5 
REMARK    3  A    between atoms: C_6  and  C_15 
ROOT
HETATM    1  O   UNK N   1      -8.604 -44.630  31.831  0.00  0.00    -0.322 OA
HETATM    2  O   UNK N   1      -7.457 -43.007  30.850  0.00  0.00    -0.323 OA
HETATM    3  C   UNK N   1     -11.932 -44.968  28.106  0.00  0.00     0.047 C 
HETATM    4  C   UNK N   1     -12.353 -46.340  28.692  0.00  0.00     0.011 C 
HETATM    5  C   UNK N   1     -10.728 -44.394  28.820  0.00  0.00    -0.043 A 
HETATM    6  C   UNK N   1     -12.450 -46.273  30.209  0.00  0.00     0.005 C 
HETATM    7  C   UNK N   1     -10.318 -44.892  30.091  0.00  0.00    -0.015 A 
HETATM    8  C   UNK N   1     -11.065 -45.994  30.806  0.00  0.00     0.042 C 
HETATM    9  C   UNK N   1      -9.985 -43.348  28.208  0.00  0.00     0.011 A 
HETATM   10  C   UNK N   1      -9.176 -44.332  30.663  0.00  0.00     0.111 A 
HETATM   11  C   UNK N   1      -8.483 -43.351  30.074  0.00  0.00     0.105 A 
HETATM   12  C   UNK N   1      -8.847 -42.821  28.841  0.00  0.00     0.040 A 
HETATM   13  C   UNK N   1      -7.492 -43.799  32.002  0.00  0.00     0.352 A 
ENDROOT
BRANCH   3  14
HETATM   14  C   UNK N   1     -13.080 -43.925  28.116  0.00  0.00     0.281 C 
BRANCH  14  15
HETATM   15  N   UNK N   1     -13.830 -43.936  26.848  0.00  0.00     0.089 N 
HETATM   16  C   UNK N   1     -15.238 -43.581  27.014  0.00  0.00     0.281 C 
HETATM   17  C   UNK N   1     -15.702 -43.405  25.576  0.00  0.00     0.048 C 
HETATM   18  C   UNK N   1     -14.523 -42.648  24.953  0.00  0.00     0.041 C 
HETATM   19  C   UNK N   1     -13.347 -42.945  25.879  0.00  0.00     0.273 C 
BRANCH  17  20
HETATM   20  C   UNK N   1     -17.054 -42.739  25.370  0.00  0.00    -0.052 A 
HETATM   21  C   UNK N   1     -17.522 -42.428  24.079  0.00  0.00     0.007 A 
HETATM   22  C   UNK N   1     -18.776 -41.831  23.906  0.00  0.00     0.001 A 
HETATM   23  C   UNK N   1     -19.574 -41.541  25.014  0.00  0.00     0.000 A 
HETATM   24  C   UNK N   1     -19.119 -41.835  26.299  0.00  0.00     0.001 A 
HETATM   25  C   UNK N   1     -17.867 -42.425  26.480  0.00  0.00     0.007 A 
ENDBRANCH  17  20
ENDBRANCH  14  15
ENDBRANCH   3  14
TORSDOF 3
ENDMDL
MODEL 2
REMARK VINA RESULT:     -11.6      2.489      4.283
REMARK  3 active torsions:
REMARK  status: ('A' for Active; 'I' for Inactive)
REMARK    1  A    between atoms: N_3  and  C_5 
REMARK    2  A    between atoms: C_4  and  C_5 
REMARK    3  A    between atoms: C_6  and  C_15 
ROOT
HETATM    1  O   UNK N   1      -8.460 -42.281  34.591  0.00  0.00    -0.322 OA
HETATM    2  O   UNK N   1     -10.412 -41.454  35.237  0.00  0.00    -0.323 OA
HETATM    3  C   UNK N   1     -10.387 -44.539  30.559  0.00  0.00     0.047 C 
HETATM    4  C   UNK N   1      -8.939 -44.673  30.022  0.00  0.00     0.011 C 
HETATM    5  C   UNK N   1     -10.444 -43.716  31.829  0.00  0.00    -0.043 A 
HETATM    6  C   UNK N   1      -7.988 -45.097  31.131  0.00  0.00     0.005 C 
HETATM    7  C   UNK N   1      -9.269 -43.456  32.591  0.00  0.00    -0.015 A 
HETATM    8  C   UNK N   1      -7.914 -43.999  32.199  0.00  0.00     0.042 C 
HETATM    9  C   UNK N   1     -11.689 -43.184  32.261  0.00  0.00     0.011 A 
HETATM   10  C   UNK N   1      -9.404 -42.659  33.728  0.00  0.00     0.111 A 
HETATM   11  C   UNK N   1     -10.581 -42.159  34.121  0.00  0.00     0.105 A 
HETATM   12  C   UNK N   1     -11.759 -42.393  33.420  0.00  0.00     0.040 A 
HETATM   13  C   UNK N   1      -9.058 -41.505  35.588  0.00  0.00     0.352 A 
ENDROOT
BRANCH   3  14
HETATM   14  C   UNK N   1     -11.074 -45.908  30.804  0.00  0.00     0.281 C 
BRANCH  14  15
HETATM   15  N   UNK N   1     -11.966 -46.270  29.689  0.00  0.00     0.089 N 
HETATM   16  C   UNK N   1     -12.851 -45.177  29.289  0.00  0.00     0.281 C 
HETATM   17  C   UNK N   1     -13.450 -45.701  27.992  0.00  0.00     0.048 C 
HETATM   18  C   UNK N   1     -12.229 -46.329  27.310  0.00  0.00     0.041 C 
HETATM   19  C   UNK N   1     -11.248 -46.589  28.449  0.00  0.00     0.273 C 
BRANCH  17  20
HETATM   20  C   UNK N   1     -14.201 -44.696  27.131  0.00  0.00    -0.052 A 
HETATM   21  C   UNK N   1     -15.019 -43.707  27.713  0.00  0.00     0.007 A 
HETATM   22  C   UNK N   1     -15.689 -42.779  26.908  0.00  0.00     0.001 A 
HETATM   23  C   UNK N   1     -15.551 -42.826  25.519  0.00  0.00     0.000 A 
HETATM   24  C   UNK N   1     -14.752 -43.806  24.929  0.00  0.00     0.001 A 
HETATM   25  C   UNK N   1     -14.085 -44.739  25.726  0.00  0.00     0.007 A 
ENDBRANCH  17  20
ENDBRANCH  14  15
ENDBRANCH   3  14
TORSDOF 3
ENDMDL
MODEL 3
REMARK VINA RESULT:     -11.5      2.342      3.511
REMARK  3 active torsions:
REMARK  status: ('A' for Active; 'I' for Inactive)
REMARK    1  A    between atoms: N_3  and  C_5 
REMARK    2  A    between atoms: C_4  and  C_5 
REMARK    3  A    between atoms: C_6  and  C_15 
ROOT
HETATM    1  O   UNK N   1     -10.341 -42.109  34.159  0.00  0.00    -0.322 OA
HETATM    2  O   UNK N   1      -8.131 -42.264  34.112  0.00  0.00    -0.323 OA
HETATM    3  C   UNK N   1     -10.993 -45.865  30.913  0.00  0.00     0.047 C 
HETATM    4  C   UNK N   1     -12.473 -45.918  31.371  0.00  0.00     0.011 C 
HETATM    5  C   UNK N   1     -10.179 -44.899  31.747  0.00  0.00    -0.043 A 
HETATM    6  C   UNK N   1     -13.047 -44.517  31.512  0.00  0.00     0.005 C 
HETATM    7  C   UNK N   1     -10.811 -43.917  32.563  0.00  0.00    -0.015 A 
HETATM    8  C   UNK N   1     -12.313 -43.765  32.630  0.00  0.00     0.042 C 
HETATM    9  C   UNK N   1      -8.760 -44.980  31.723  0.00  0.00     0.011 A 
HETATM   10  C   UNK N   1      -9.987 -43.090  33.327  0.00  0.00     0.111 A 
HETATM   11  C   UNK N   1      -8.652 -43.180  33.300  0.00  0.00     0.105 A 
HETATM   12  C   UNK N   1      -7.986 -44.111  32.511  0.00  0.00     0.040 A 
HETATM   13  C   UNK N   1      -9.179 -41.539  34.689  0.00  0.00     0.352 A 
ENDROOT
BRANCH   3  14
HETATM   14  C   UNK N   1     -10.834 -45.508  29.412  0.00  0.00     0.281 C 
BRANCH  14  15
HETATM   15  N   UNK N   1     -12.074 -45.774  28.661  0.00  0.00     0.089 N 
HETATM   16  C   UNK N   1     -12.608 -44.584  28.001  0.00  0.00     0.281 C 
HETATM   17  C   UNK N   1     -13.691 -45.166  27.106  0.00  0.00     0.048 C 
HETATM   18  C   UNK N   1     -13.005 -46.420  26.553  0.00  0.00     0.041 C 
HETATM   19  C   UNK N   1     -11.891 -46.718  27.552  0.00  0.00     0.273 C 
BRANCH  17  20
HETATM   20  C   UNK N   1     -14.266 -44.244  26.040  0.00  0.00    -0.052 A 
HETATM   21  C   UNK N   1     -14.454 -44.691  24.717  0.00  0.00     0.007 A 
HETATM   22  C   UNK N   1     -15.000 -43.836  23.754  0.00  0.00     0.001 A 
HETATM   23  C   UNK N   1     -15.363 -42.532  24.097  0.00  0.00     0.000 A 
HETATM   24  C   UNK N   1     -15.174 -42.074  25.401  0.00  0.00     0.001 A 
HETATM   25  C   UNK N   1     -14.624 -42.919  26.366  0.00  0.00     0.007 A 
ENDBRANCH  17  20
ENDBRANCH  14  15
ENDBRANCH   3  14
TORSDOF 3
ENDMDL
MODEL 4
REMARK VINA RESULT:     -10.1      2.007      3.140
REMARK  3 active torsions:
REMARK  status: ('A' for Active; 'I' for Inactive)
REMARK    1  A    between atoms: N_3  and  C_5 
REMARK    2  A    between atoms: C_4  and  C_5 
REMARK    3  A    between atoms: C_6  and  C_15 
ROOT
HETATM    1  O   UNK N   1      -8.225 -43.106  32.678  0.00  0.00    -0.322 OA
HETATM    2  O   UNK N   1      -6.698 -44.646  32.222  0.00  0.00    -0.323 OA
HETATM    3  C   UNK N   1     -12.039 -45.987  31.188  0.00  0.00     0.047 C 
HETATM    4  C   UNK N   1     -12.984 -45.012  31.938  0.00  0.00     0.011 C 
HETATM    5  C   UNK N   1     -10.582 -45.660  31.433  0.00  0.00    -0.043 A 
HETATM    6  C   UNK N   1     -12.577 -43.568  31.691  0.00  0.00     0.005 C 
HETATM    7  C   UNK N   1     -10.189 -44.398  31.963  0.00  0.00    -0.015 A 
HETATM    8  C   UNK N   1     -11.187 -43.310  32.288  0.00  0.00     0.042 C 
HETATM    9  C   UNK N   1      -9.589 -46.634  31.140  0.00  0.00     0.011 A 
HETATM   10  C   UNK N   1      -8.828 -44.192  32.192  0.00  0.00     0.111 A 
HETATM   11  C   UNK N   1      -7.904 -45.120  31.916  0.00  0.00     0.105 A 
HETATM   12  C   UNK N   1      -8.233 -46.362  31.386  0.00  0.00     0.040 A 
HETATM   13  C   UNK N   1      -6.848 -43.344  32.713  0.00  0.00     0.352 A 
ENDROOT
BRANCH   3  14
HETATM   14  C   UNK N   1     -12.305 -46.036  29.661  0.00  0.00     0.281 C 
BRANCH  14  15
HETATM   15  N   UNK N   1     -13.078 -44.865  29.211  0.00  0.00     0.089 N 
HETATM   16  C   UNK N   1     -13.211 -44.794  27.756  0.00  0.00     0.281 C 
HETATM   17  C   UNK N   1     -14.243 -43.691  27.578  0.00  0.00     0.048 C 
HETATM   18  C   UNK N   1     -15.254 -44.021  28.681  0.00  0.00     0.041 C 
HETATM   19  C   UNK N   1     -14.471 -44.875  29.674  0.00  0.00     0.273 C 
BRANCH  17  20
HETATM   20  C   UNK N   1     -14.854 -43.545  26.191  0.00  0.00    -0.052 A 
HETATM   21  C   UNK N   1     -14.312 -44.225  25.083  0.00  0.00     0.007 A 
HETATM   22  C   UNK N   1     -14.896 -44.094  23.818  0.00  0.00     0.001 A 
HETATM   23  C   UNK N   1     -16.022 -43.286  23.645  0.00  0.00     0.000 A 
HETATM   24  C   UNK N   1     -16.563 -42.599  24.733  0.00  0.00     0.001 A 
HETATM   25  C   UNK N   1     -15.982 -42.721  25.996  0.00  0.00     0.007 A 
ENDBRANCH  17  20
ENDBRANCH  14  15
ENDBRANCH   3  14
TORSDOF 3
ENDMDL
MODEL 5
REMARK VINA RESULT:      -9.5      3.171      4.432
REMARK  3 active torsions:
REMARK  status: ('A' for Active; 'I' for Inactive)
REMARK    1  A    between atoms: N_3  and  C_5 
REMARK    2  A    between atoms: C_4  and  C_5 
REMARK    3  A    between atoms: C_6  and  C_15 
ROOT
HETATM    1  O   UNK N   1     -14.560 -42.920  33.948  0.00  0.00    -0.322 OA
HETATM    2  O   UNK N   1     -13.176 -41.244  34.382  0.00  0.00    -0.323 OA
HETATM    3  C   UNK N   1     -11.169 -45.448  31.269  0.00  0.00     0.047 C 
HETATM    4  C   UNK N   1     -12.078 -46.696  31.416  0.00  0.00     0.011 C 
HETATM    5  C   UNK N   1     -11.675 -44.282  32.090  0.00  0.00    -0.043 A 
HETATM    6  C   UNK N   1     -13.539 -46.327  31.213  0.00  0.00     0.005 C 
HETATM    7  C   UNK N   1     -13.007 -44.259  32.594  0.00  0.00    -0.015 A 
HETATM    8  C   UNK N   1     -13.993 -45.373  32.325  0.00  0.00     0.042 C 
HETATM    9  C   UNK N   1     -10.803 -43.196  32.371  0.00  0.00     0.011 A 
HETATM   10  C   UNK N   1     -13.382 -43.163  33.371  0.00  0.00     0.111 A 
HETATM   11  C   UNK N   1     -12.549 -42.149  33.634  0.00  0.00     0.105 A 
HETATM   12  C   UNK N   1     -11.244 -42.116  33.155  0.00  0.00     0.040 A 
HETATM   13  C   UNK N   1     -14.483 -41.691  34.609  0.00  0.00     0.352 A 
ENDROOT
BRANCH   3  14
HETATM   14  C   UNK N   1     -10.986 -44.999  29.795  0.00  0.00     0.281 C 
BRANCH  14  15
HETATM   15  N   UNK N   1     -12.122 -45.423  28.959  0.00  0.00     0.089 N 
HETATM   16  C   UNK N   1     -12.729 -44.318  28.219  0.00  0.00     0.281 C 
HETATM   17  C   UNK N   1     -13.663 -45.042  27.261  0.00  0.00     0.048 C 
HETATM   18  C   UNK N   1     -12.799 -46.224  26.807  0.00  0.00     0.041 C 
HETATM   19  C   UNK N   1     -11.745 -46.367  27.900  0.00  0.00     0.273 C 
BRANCH  17  20
HETATM   20  C   UNK N   1     -14.248 -44.219  26.122  0.00  0.00    -0.052 A 
HETATM   21  C   UNK N   1     -14.637 -42.879  26.319  0.00  0.00     0.007 A 
HETATM   22  C   UNK N   1     -15.156 -42.130  25.257  0.00  0.00     0.001 A 
HETATM   23  C   UNK N   1     -15.291 -42.706  23.992  0.00  0.00     0.000 A 
HETATM   24  C   UNK N   1     -14.918 -44.034  23.786  0.00  0.00     0.001 A 
HETATM   25  C   UNK N   1     -14.406 -44.790  24.842  0.00  0.00     0.007 A 
ENDBRANCH  17  20
ENDBRANCH  14  15
ENDBRANCH   3  14
TORSDOF 3
ENDMDL
MODEL 6
REMARK VINA RESULT:      -9.2      1.851      2.485
REMARK  3 active torsions:
REMARK  status: ('A' for Active; 'I' for Inactive)
REMARK    1  A    between atoms: N_3  and  C_5 
REMARK    2  A    between atoms: C_4  and  C_5 
REMARK    3  A    between atoms: C_6  and  C_15 
ROOT
HETATM    1  O   UNK N   1      -8.641 -45.043  32.280  0.00  0.00    -0.322 OA
HETATM    2  O   UNK N   1      -7.681 -46.302  30.730  0.00  0.00    -0.323 OA
HETATM    3  C   UNK N   1     -13.034 -44.878  29.882  0.00  0.00     0.047 C 
HETATM    4  C   UNK N   1     -13.666 -44.385  31.209  0.00  0.00     0.011 C 
HETATM    5  C   UNK N   1     -11.583 -45.270  30.061  0.00  0.00    -0.043 A 
HETATM    6  C   UNK N   1     -12.777 -43.350  31.881  0.00  0.00     0.005 C 
HETATM    7  C   UNK N   1     -10.844 -44.858  31.207  0.00  0.00    -0.015 A 
HETATM    8  C   UNK N   1     -11.447 -43.996  32.291  0.00  0.00     0.042 C 
HETATM    9  C   UNK N   1     -10.950 -46.072  29.073  0.00  0.00     0.011 A 
HETATM   10  C   UNK N   1      -9.522 -45.293  31.310  0.00  0.00     0.111 A 
HETATM   11  C   UNK N   1      -8.939 -46.053  30.375  0.00  0.00     0.105 A 
HETATM   12  C   UNK N   1      -9.612 -46.471  29.232  0.00  0.00     0.040 A 
HETATM   13  C   UNK N   1      -7.434 -45.667  31.952  0.00  0.00     0.352 A 
ENDROOT
BRANCH   3  14
HETATM   14  C   UNK N   1     -13.149 -43.843  28.733  0.00  0.00     0.281 C 
BRANCH  14  15
HETATM   15  N   UNK N   1     -14.119 -44.276  27.713  0.00  0.00     0.089 N 
HETATM   16  C   UNK N   1     -14.710 -43.159  26.978  0.00  0.00     0.281 C 
HETATM   17  C   UNK N   1     -15.439 -43.865  25.845  0.00  0.00     0.048 C 
HETATM   18  C   UNK N   1     -14.423 -44.937  25.433  0.00  0.00     0.041 C 
HETATM   19  C   UNK N   1     -13.521 -45.095  26.652  0.00  0.00     0.273 C 
BRANCH  17  20
HETATM   20  C   UNK N   1     -15.930 -42.992  24.698  0.00  0.00    -0.052 A 
HETATM   21  C   UNK N   1     -17.274 -43.031  24.279  0.00  0.00     0.007 A 
HETATM   22  C   UNK N   1     -17.713 -42.209  23.235  0.00  0.00     0.001 A 
HETATM   23  C   UNK N   1     -16.820 -41.343  22.601  0.00  0.00     0.000 A 
HETATM   24  C   UNK N   1     -15.484 -41.302  23.000  0.00  0.00     0.001 A 
HETATM   25  C   UNK N   1     -15.037 -42.123  24.036  0.00  0.00     0.007 A 
ENDBRANCH  17  20
ENDBRANCH  14  15
ENDBRANCH   3  14
TORSDOF 3
ENDMDL
