# Supplementary material for: An evaluation of Roluperidone as a promising repurposing candidate for Alzheimer’s Disease: A Computational Investigation
Source: PLoS One. 2025 Dec 17;20(12):e0338211. doi: 10.1371/journal.pone.0338211 (PMC12711050; doi:10.1371/journal.pone.0338211)
Supplement: S6 File — (ZIP) [file pone.0338211.s006.zip › S5.Binding Affinity/3.Napitane-11.9/docking files/conf.txt]

receptor = Final.pdbqt
exhaustiveness  = 8
center_x = -12.001252007
center_y = -42.7920735716
center_z = 33.1394898299
size_x = 25.0
size_y = 25.0
size_z = 25.0
