# Supplementary material for: An evaluation of Roluperidone as a promising repurposing candidate for Alzheimer’s Disease: A Computational Investigation
Source: PLoS One. 2025 Dec 17;20(12):e0338211. doi: 10.1371/journal.pone.0338211 (PMC12711050; doi:10.1371/journal.pone.0338211)
Supplement: S6 File — (ZIP) [file pone.0338211.s006.zip › S5.Binding Affinity/3.Napitane-11.9/docking scores.csv]

Ligand	Binding Affinity	rmsd/ub	rmsd/lb
Final_9927709_uff_E=606.93	-11.9	0.0	0.0
Final_9927709_uff_E=606.93	-11.6	4.283	2.489
Final_9927709_uff_E=606.93	-11.5	3.511	2.342
Final_9927709_uff_E=606.93	-10.1	3.14	2.007
Final_9927709_uff_E=606.93	-9.5	4.432	3.171
Final_9927709_uff_E=606.93	-9.2	2.485	1.851
