# Supplementary material for: An evaluation of Roluperidone as a promising repurposing candidate for Alzheimer’s Disease: A Computational Investigation
Source: PLoS One. 2025 Dec 17;20(12):e0338211. doi: 10.1371/journal.pone.0338211 (PMC12711050; doi:10.1371/journal.pone.0338211)
Supplement: S6 File — (ZIP) [file pone.0338211.s006.zip › S5.Binding Affinity/8.donepezil-11.8/Docking Files/3152_uff_E=552.71_out.pdbqt]

MODEL 1
REMARK VINA RESULT:     -11.8      0.000      0.000
REMARK  6 active torsions:
REMARK  status: ('A' for Active; 'I' for Inactive)
REMARK    1  A    between atoms: O_2  and  C_20 
REMARK    2  A    between atoms: O_3  and  C_21 
REMARK    3  A    between atoms: N_4  and  C_16 
REMARK    4  A    between atoms: C_5  and  C_6 
REMARK    5  A    between atoms: C_6  and  C_7 
REMARK    6  A    between atoms: C_16  and  C_19 
ROOT
HETATM    1  O   UNK N   1     -14.438 -43.682  23.641  0.00  0.00    -0.292 OA
HETATM    2  C   UNK N   1     -14.479 -43.373  26.033  0.00  0.00     0.065 A 
HETATM    3  C   UNK N   1     -15.689 -42.947  26.935  0.00  0.00     0.052 A 
HETATM    4  C   UNK N   1     -15.062 -43.398  24.653  0.00  0.00     0.164 A 
HETATM    5  C   UNK N   1     -16.781 -42.657  25.954  0.00  0.00    -0.041 A 
HETATM    6  C   UNK N   1     -16.416 -42.936  24.669  0.00  0.00     0.019 A 
HETATM    7  C   UNK N   1     -18.060 -42.187  26.251  0.00  0.00     0.047 A 
HETATM    8  C   UNK N   1     -17.290 -42.760  23.601  0.00  0.00     0.055 A 
HETATM    9  C   UNK N   1     -18.969 -41.993  25.198  0.00  0.00     0.102 A 
HETATM   10  C   UNK N   1     -18.587 -42.286  23.869  0.00  0.00     0.102 A 
ENDROOT
BRANCH   2  11
HETATM   11  C   UNK N   1     -13.865 -44.724  26.449  0.00  0.00     0.017 C 
BRANCH  11  12
HETATM   12  C   UNK N   1     -13.497 -44.789  27.948  0.00  0.00    -0.010 C 
HETATM   13  C   UNK N   1     -13.257 -46.247  28.380  0.00  0.00     0.035 C 
HETATM   14  C   UNK N   1     -12.853 -46.302  29.861  0.00  0.00     0.273 C 
HETATM   15  N   UNK N   1     -11.631 -45.501  30.100  0.00  0.00     0.092 N 
HETATM   16  C   UNK N   1     -11.874 -44.088  29.727  0.00  0.00     0.273 C 
HETATM   17  C   UNK N   1     -12.234 -43.970  28.253  0.00  0.00     0.035 C 
BRANCH  15  18
HETATM   18  C   UNK N   1     -11.230 -45.607  31.521  0.00  0.00     0.311 C 
BRANCH  18  19
HETATM   19  C   UNK N   1      -9.797 -45.172  31.726  0.00  0.00    -0.030 A 
HETATM   20  C   UNK N   1      -9.505 -43.941  32.336  0.00  0.00     0.009 A 
HETATM   21  C   UNK N   1      -8.175 -43.562  32.546  0.00  0.00     0.001 A 
HETATM   22  C   UNK N   1      -7.133 -44.411  32.161  0.00  0.00     0.000 A 
HETATM   23  C   UNK N   1      -7.418 -45.637  31.556  0.00  0.00     0.001 A 
HETATM   24  C   UNK N   1      -8.743 -46.014  31.329  0.00  0.00     0.009 A 
ENDBRANCH  18  19
ENDBRANCH  15  18
ENDBRANCH  11  12
ENDBRANCH   2  11
BRANCH   9  25
HETATM   25  O   UNK N   1     -20.210 -41.530  25.455  0.00  0.00    -0.353 OA
HETATM   26  C   UNK N   1     -20.631 -41.313  26.747  0.00  0.00     0.210 C 
ENDBRANCH   9  25
BRANCH  10  27
HETATM   27  O   UNK N   1     -19.462 -42.113  22.859  0.00  0.00    -0.353 OA
HETATM   28  C   UNK N   1     -19.395 -41.004  22.047  0.00  0.00     0.210 C 
ENDBRANCH  10  27
TORSDOF 6
ENDMDL
MODEL 2
REMARK VINA RESULT:     -11.4      1.091      2.512
REMARK  6 active torsions:
REMARK  status: ('A' for Active; 'I' for Inactive)
REMARK    1  A    between atoms: O_2  and  C_20 
REMARK    2  A    between atoms: O_3  and  C_21 
REMARK    3  A    between atoms: N_4  and  C_16 
REMARK    4  A    between atoms: C_5  and  C_6 
REMARK    5  A    between atoms: C_6  and  C_7 
REMARK    6  A    between atoms: C_16  and  C_19 
ROOT
HETATM    1  O   UNK N   1     -15.976 -43.151  28.105  0.00  0.00    -0.292 OA
HETATM    2  C   UNK N   1     -14.684 -43.899  26.212  0.00  0.00     0.065 A 
HETATM    3  C   UNK N   1     -14.999 -43.709  24.687  0.00  0.00     0.052 A 
HETATM    4  C   UNK N   1     -15.834 -43.225  26.894  0.00  0.00     0.164 A 
HETATM    5  C   UNK N   1     -16.350 -43.066  24.679  0.00  0.00    -0.041 A 
HETATM    6  C   UNK N   1     -16.800 -42.780  25.935  0.00  0.00     0.019 A 
HETATM    7  C   UNK N   1     -17.105 -42.734  23.554  0.00  0.00     0.047 A 
HETATM    8  C   UNK N   1     -18.024 -42.159  26.155  0.00  0.00     0.055 A 
HETATM    9  C   UNK N   1     -18.350 -42.109  23.737  0.00  0.00     0.102 A 
HETATM   10  C   UNK N   1     -18.810 -41.814  25.041  0.00  0.00     0.102 A 
ENDROOT
BRANCH   2  11
HETATM   11  C   UNK N   1     -13.318 -43.312  26.620  0.00  0.00     0.017 C 
BRANCH  11  12
HETATM   12  C   UNK N   1     -12.467 -44.284  27.466  0.00  0.00    -0.010 C 
HETATM   13  C   UNK N   1     -11.441 -43.506  28.309  0.00  0.00     0.035 C 
HETATM   14  C   UNK N   1     -10.624 -44.474  29.178  0.00  0.00     0.273 C 
HETATM   15  N   UNK N   1     -11.513 -45.256  30.067  0.00  0.00     0.092 N 
HETATM   16  C   UNK N   1     -12.472 -46.041  29.257  0.00  0.00     0.273 C 
HETATM   17  C   UNK N   1     -13.342 -45.125  28.407  0.00  0.00     0.035 C 
BRANCH  15  18
HETATM   18  C   UNK N   1     -10.704 -46.146  30.931  0.00  0.00     0.311 C 
BRANCH  18  19
HETATM   19  C   UNK N   1      -9.515 -45.418  31.515  0.00  0.00    -0.030 A 
HETATM   20  C   UNK N   1      -8.216 -45.925  31.350  0.00  0.00     0.009 A 
HETATM   21  C   UNK N   1      -7.120 -45.228  31.871  0.00  0.00     0.001 A 
HETATM   22  C   UNK N   1      -7.314 -44.018  32.545  0.00  0.00     0.000 A 
HETATM   23  C   UNK N   1      -8.603 -43.508  32.710  0.00  0.00     0.001 A 
HETATM   24  C   UNK N   1      -9.702 -44.207  32.206  0.00  0.00     0.009 A 
ENDBRANCH  18  19
ENDBRANCH  15  18
ENDBRANCH  11  12
ENDBRANCH   2  11
BRANCH   9  25
HETATM   25  O   UNK N   1     -19.106 -41.787  22.667  0.00  0.00    -0.353 OA
HETATM   26  C   UNK N   1     -18.858 -40.643  21.943  0.00  0.00     0.210 C 
ENDBRANCH   9  25
BRANCH  10  27
HETATM   27  O   UNK N   1     -19.997 -41.202  25.217  0.00  0.00    -0.353 OA
HETATM   28  C   UNK N   1     -20.697 -41.341  26.394  0.00  0.00     0.210 C 
ENDBRANCH  10  27
TORSDOF 6
ENDMDL
MODEL 3
REMARK VINA RESULT:     -11.3      1.007      1.745
REMARK  6 active torsions:
REMARK  status: ('A' for Active; 'I' for Inactive)
REMARK    1  A    between atoms: O_2  and  C_20 
REMARK    2  A    between atoms: O_3  and  C_21 
REMARK    3  A    between atoms: N_4  and  C_16 
REMARK    4  A    between atoms: C_5  and  C_6 
REMARK    5  A    between atoms: C_6  and  C_7 
REMARK    6  A    between atoms: C_16  and  C_19 
ROOT
HETATM    1  O   UNK N   1     -14.422 -43.709  23.891  0.00  0.00    -0.292 OA
HETATM    2  C   UNK N   1     -14.543 -43.545  26.294  0.00  0.00     0.065 A 
HETATM    3  C   UNK N   1     -15.764 -43.105  27.175  0.00  0.00     0.052 A 
HETATM    4  C   UNK N   1     -15.070 -43.452  24.894  0.00  0.00     0.164 A 
HETATM    5  C   UNK N   1     -16.797 -42.693  26.175  0.00  0.00    -0.041 A 
HETATM    6  C   UNK N   1     -16.396 -42.914  24.889  0.00  0.00     0.019 A 
HETATM    7  C   UNK N   1     -18.059 -42.169  26.453  0.00  0.00     0.047 A 
HETATM    8  C   UNK N   1     -17.215 -42.623  23.803  0.00  0.00     0.055 A 
HETATM    9  C   UNK N   1     -18.912 -41.858  25.380  0.00  0.00     0.102 A 
HETATM   10  C   UNK N   1     -18.493 -42.091  24.051  0.00  0.00     0.102 A 
ENDROOT
BRANCH   2  11
HETATM   11  C   UNK N   1     -14.023 -44.952  26.646  0.00  0.00     0.017 C 
BRANCH  11  12
HETATM   12  C   UNK N   1     -12.577 -44.948  27.189  0.00  0.00    -0.010 C 
HETATM   13  C   UNK N   1     -12.282 -43.630  27.926  0.00  0.00     0.035 C 
HETATM   14  C   UNK N   1     -10.856 -43.647  28.497  0.00  0.00     0.273 C 
HETATM   15  N   UNK N   1     -10.677 -44.789  29.422  0.00  0.00     0.092 N 
HETATM   16  C   UNK N   1     -10.916 -46.062  28.703  0.00  0.00     0.273 C 
HETATM   17  C   UNK N   1     -12.334 -46.118  28.154  0.00  0.00     0.035 C 
BRANCH  15  18
HETATM   18  C   UNK N   1      -9.314 -44.759  29.999  0.00  0.00     0.311 C 
BRANCH  18  19
HETATM   19  C   UNK N   1      -9.295 -44.055  31.335  0.00  0.00    -0.030 A 
HETATM   20  C   UNK N   1      -8.076 -43.729  31.953  0.00  0.00     0.009 A 
HETATM   21  C   UNK N   1      -8.071 -43.052  33.178  0.00  0.00     0.001 A 
HETATM   22  C   UNK N   1      -9.277 -42.685  33.783  0.00  0.00     0.000 A 
HETATM   23  C   UNK N   1     -10.491 -43.004  33.172  0.00  0.00     0.001 A 
HETATM   24  C   UNK N   1     -10.503 -43.694  31.958  0.00  0.00     0.009 A 
ENDBRANCH  18  19
ENDBRANCH  15  18
ENDBRANCH  11  12
ENDBRANCH   2  11
BRANCH   9  25
HETATM   25  O   UNK N   1     -20.135 -41.341  25.620  0.00  0.00    -0.353 OA
HETATM   26  C   UNK N   1     -20.634 -41.267  26.900  0.00  0.00     0.210 C 
ENDBRANCH   9  25
BRANCH  10  27
HETATM   27  O   UNK N   1     -19.316 -41.807  23.023  0.00  0.00    -0.353 OA
HETATM   28  C   UNK N   1     -18.988 -40.837  22.103  0.00  0.00     0.210 C 
ENDBRANCH  10  27
TORSDOF 6
ENDMDL
MODEL 4
REMARK VINA RESULT:     -11.1      4.041      8.969
REMARK  6 active torsions:
REMARK  status: ('A' for Active; 'I' for Inactive)
REMARK    1  A    between atoms: O_2  and  C_20 
REMARK    2  A    between atoms: O_3  and  C_21 
REMARK    3  A    between atoms: N_4  and  C_16 
REMARK    4  A    between atoms: C_5  and  C_6 
REMARK    5  A    between atoms: C_6  and  C_7 
REMARK    6  A    between atoms: C_16  and  C_19 
ROOT
HETATM    1  O   UNK N   1      -9.792 -45.439  30.820  0.00  0.00    -0.292 OA
HETATM    2  C   UNK N   1     -12.043 -46.135  30.307  0.00  0.00     0.065 A 
HETATM    3  C   UNK N   1     -13.390 -45.497  30.797  0.00  0.00     0.052 A 
HETATM    4  C   UNK N   1     -10.996 -45.275  30.946  0.00  0.00     0.164 A 
HETATM    5  C   UNK N   1     -12.954 -44.433  31.754  0.00  0.00    -0.041 A 
HETATM    6  C   UNK N   1     -11.597 -44.307  31.812  0.00  0.00     0.019 A 
HETATM    7  C   UNK N   1     -13.785 -43.604  32.508  0.00  0.00     0.047 A 
HETATM    8  C   UNK N   1     -10.979 -43.361  32.623  0.00  0.00     0.055 A 
HETATM    9  C   UNK N   1     -13.197 -42.638  33.343  0.00  0.00     0.102 A 
HETATM   10  C   UNK N   1     -11.790 -42.511  33.397  0.00  0.00     0.102 A 
ENDROOT
BRANCH   2  11
HETATM   11  C   UNK N   1     -11.925 -46.183  28.772  0.00  0.00     0.017 C 
BRANCH  11  12
HETATM   12  C   UNK N   1     -12.880 -45.201  28.057  0.00  0.00    -0.010 C 
HETATM   13  C   UNK N   1     -12.152 -43.885  27.730  0.00  0.00     0.035 C 
HETATM   14  C   UNK N   1     -13.094 -42.927  26.985  0.00  0.00     0.273 C 
HETATM   15  N   UNK N   1     -13.591 -43.549  25.736  0.00  0.00     0.092 N 
HETATM   16  C   UNK N   1     -14.330 -44.793  26.051  0.00  0.00     0.273 C 
HETATM   17  C   UNK N   1     -13.428 -45.798  26.753  0.00  0.00     0.035 C 
BRANCH  15  18
HETATM   18  C   UNK N   1     -14.456 -42.593  25.009  0.00  0.00     0.311 C 
BRANCH  18  19
HETATM   19  C   UNK N   1     -15.860 -42.583  25.567  0.00  0.00    -0.030 A 
HETATM   20  C   UNK N   1     -16.078 -42.464  26.949  0.00  0.00     0.009 A 
HETATM   21  C   UNK N   1     -17.384 -42.428  27.451  0.00  0.00     0.001 A 
HETATM   22  C   UNK N   1     -18.475 -42.497  26.579  0.00  0.00     0.000 A 
HETATM   23  C   UNK N   1     -18.263 -42.614  25.204  0.00  0.00     0.001 A 
HETATM   24  C   UNK N   1     -16.963 -42.667  24.698  0.00  0.00     0.009 A 
ENDBRANCH  18  19
ENDBRANCH  15  18
ENDBRANCH  11  12
ENDBRANCH   2  11
BRANCH   9  25
HETATM   25  O   UNK N   1     -13.976 -41.829  34.091  0.00  0.00    -0.353 OA
HETATM   26  C   UNK N   1     -15.190 -41.385  33.622  0.00  0.00     0.210 C 
ENDBRANCH   9  25
BRANCH  10  27
HETATM   27  O   UNK N   1     -11.226 -41.576  34.186  0.00  0.00    -0.353 OA
HETATM   28  C   UNK N   1      -9.966 -41.760  34.710  0.00  0.00     0.210 C 
ENDBRANCH  10  27
TORSDOF 6
ENDMDL
MODEL 5
REMARK VINA RESULT:     -10.7      1.394      2.541
REMARK  6 active torsions:
REMARK  status: ('A' for Active; 'I' for Inactive)
REMARK    1  A    between atoms: O_2  and  C_20 
REMARK    2  A    between atoms: O_3  and  C_21 
REMARK    3  A    between atoms: N_4  and  C_16 
REMARK    4  A    between atoms: C_5  and  C_6 
REMARK    5  A    between atoms: C_6  and  C_7 
REMARK    6  A    between atoms: C_16  and  C_19 
ROOT
HETATM    1  O   UNK N   1     -15.214 -43.684  28.428  0.00  0.00    -0.292 OA
HETATM    2  C   UNK N   1     -14.125 -43.916  26.288  0.00  0.00     0.065 A 
HETATM    3  C   UNK N   1     -14.649 -43.465  24.880  0.00  0.00     0.052 A 
HETATM    4  C   UNK N   1     -15.225 -43.506  27.219  0.00  0.00     0.164 A 
HETATM    5  C   UNK N   1     -16.034 -42.970  25.155  0.00  0.00    -0.041 A 
HETATM    6  C   UNK N   1     -16.337 -42.981  26.486  0.00  0.00     0.019 A 
HETATM    7  C   UNK N   1     -16.951 -42.503  24.214  0.00  0.00     0.047 A 
HETATM    8  C   UNK N   1     -17.566 -42.540  26.964  0.00  0.00     0.055 A 
HETATM    9  C   UNK N   1     -18.206 -42.053  24.660  0.00  0.00     0.102 A 
HETATM   10  C   UNK N   1     -18.513 -42.065  26.039  0.00  0.00     0.102 A 
ENDROOT
BRANCH   2  11
HETATM   11  C   UNK N   1     -12.766 -43.287  26.653  0.00  0.00     0.017 C 
BRANCH  11  12
HETATM   12  C   UNK N   1     -12.158 -43.862  27.951  0.00  0.00    -0.010 C 
HETATM   13  C   UNK N   1     -12.250 -45.398  27.954  0.00  0.00     0.035 C 
HETATM   14  C   UNK N   1     -11.609 -45.966  29.229  0.00  0.00     0.273 C 
HETATM   15  N   UNK N   1     -10.192 -45.548  29.334  0.00  0.00     0.092 N 
HETATM   16  C   UNK N   1     -10.105 -44.070  29.377  0.00  0.00     0.273 C 
HETATM   17  C   UNK N   1     -10.687 -43.454  28.112  0.00  0.00     0.035 C 
BRANCH  15  18
HETATM   18  C   UNK N   1      -9.580 -46.146  30.541  0.00  0.00     0.311 C 
BRANCH  18  19
HETATM   19  C   UNK N   1      -9.124 -45.083  31.514  0.00  0.00    -0.030 A 
HETATM   20  C   UNK N   1      -7.756 -44.856  31.734  0.00  0.00     0.009 A 
HETATM   21  C   UNK N   1      -7.345 -43.850  32.616  0.00  0.00     0.001 A 
HETATM   22  C   UNK N   1      -8.295 -43.060  33.271  0.00  0.00     0.000 A 
HETATM   23  C   UNK N   1      -9.656 -43.280  33.055  0.00  0.00     0.001 A 
HETATM   24  C   UNK N   1     -10.072 -44.293  32.188  0.00  0.00     0.009 A 
ENDBRANCH  18  19
ENDBRANCH  15  18
ENDBRANCH  11  12
ENDBRANCH   2  11
BRANCH   9  25
HETATM   25  O   UNK N   1     -19.116 -41.605  23.770  0.00  0.00    -0.353 OA
HETATM   26  C   UNK N   1     -18.821 -41.540  22.428  0.00  0.00     0.210 C 
ENDBRANCH   9  25
BRANCH  10  27
HETATM   27  O   UNK N   1     -19.710 -41.620  26.469  0.00  0.00    -0.353 OA
HETATM   28  C   UNK N   1     -20.683 -42.500  26.886  0.00  0.00     0.210 C 
ENDBRANCH  10  27
TORSDOF 6
ENDMDL
MODEL 6
REMARK VINA RESULT:     -10.3      1.314      2.483
REMARK  6 active torsions:
REMARK  status: ('A' for Active; 'I' for Inactive)
REMARK    1  A    between atoms: O_2  and  C_20 
REMARK    2  A    between atoms: O_3  and  C_21 
REMARK    3  A    between atoms: N_4  and  C_16 
REMARK    4  A    between atoms: C_5  and  C_6 
REMARK    5  A    between atoms: C_6  and  C_7 
REMARK    6  A    between atoms: C_16  and  C_19 
ROOT
HETATM    1  O   UNK N   1     -16.429 -42.957  27.867  0.00  0.00    -0.292 OA
HETATM    2  C   UNK N   1     -15.138 -43.575  25.926  0.00  0.00     0.065 A 
HETATM    3  C   UNK N   1     -15.481 -43.329  24.415  0.00  0.00     0.052 A 
HETATM    4  C   UNK N   1     -16.302 -42.973  26.652  0.00  0.00     0.164 A 
HETATM    5  C   UNK N   1     -16.853 -42.733  24.452  0.00  0.00    -0.041 A 
HETATM    6  C   UNK N   1     -17.295 -42.519  25.725  0.00  0.00     0.019 A 
HETATM    7  C   UNK N   1     -17.634 -42.378  23.353  0.00  0.00     0.047 A 
HETATM    8  C   UNK N   1     -18.537 -41.950  25.988  0.00  0.00     0.055 A 
HETATM    9  C   UNK N   1     -18.897 -41.805  23.579  0.00  0.00     0.102 A 
HETATM   10  C   UNK N   1     -19.348 -41.584  24.900  0.00  0.00     0.102 A 
ENDROOT
BRANCH   2  11
HETATM   11  C   UNK N   1     -13.788 -42.961  26.343  0.00  0.00     0.017 C 
BRANCH  11  12
HETATM   12  C   UNK N   1     -13.124 -43.697  27.528  0.00  0.00    -0.010 C 
HETATM   13  C   UNK N   1     -13.240 -45.221  27.347  0.00  0.00     0.035 C 
HETATM   14  C   UNK N   1     -12.545 -45.948  28.508  0.00  0.00     0.273 C 
HETATM   15  N   UNK N   1     -11.118 -45.560  28.589  0.00  0.00     0.092 N 
HETATM   16  C   UNK N   1     -11.005 -44.099  28.808  0.00  0.00     0.273 C 
HETATM   17  C   UNK N   1     -11.640 -43.327  27.660  0.00  0.00     0.035 C 
BRANCH  15  18
HETATM   18  C   UNK N   1     -10.455 -46.308  29.680  0.00  0.00     0.311 C 
BRANCH  18  19
HETATM   19  C   UNK N   1      -9.945 -45.378  30.757  0.00  0.00    -0.030 A 
HETATM   20  C   UNK N   1      -8.566 -45.232  30.980  0.00  0.00     0.009 A 
HETATM   21  C   UNK N   1      -8.105 -44.347  31.961  0.00  0.00     0.001 A 
HETATM   22  C   UNK N   1      -9.014 -43.597  32.714  0.00  0.00     0.000 A 
HETATM   23  C   UNK N   1     -10.386 -43.737  32.495  0.00  0.00     0.001 A 
HETATM   24  C   UNK N   1     -10.853 -44.630  31.528  0.00  0.00     0.009 A 
ENDBRANCH  18  19
ENDBRANCH  15  18
ENDBRANCH  11  12
ENDBRANCH   2  11
BRANCH   9  25
HETATM   25  O   UNK N   1     -19.678 -41.461  22.534  0.00  0.00    -0.353 OA
HETATM   26  C   UNK N   1     -20.449 -42.400  21.887  0.00  0.00     0.210 C 
ENDBRANCH   9  25
BRANCH  10  27
HETATM   27  O   UNK N   1     -20.553 -41.021  25.118  0.00  0.00    -0.353 OA
HETATM   28  C   UNK N   1     -21.114 -41.016  26.374  0.00  0.00     0.210 C 
ENDBRANCH  10  27
TORSDOF 6
ENDMDL
MODEL 7
REMARK VINA RESULT:     -10.0      4.236      9.938
REMARK  6 active torsions:
REMARK  status: ('A' for Active; 'I' for Inactive)
REMARK    1  A    between atoms: O_2  and  C_20 
REMARK    2  A    between atoms: O_3  and  C_21 
REMARK    3  A    between atoms: N_4  and  C_16 
REMARK    4  A    between atoms: C_5  and  C_6 
REMARK    5  A    between atoms: C_6  and  C_7 
REMARK    6  A    between atoms: C_16  and  C_19 
ROOT
HETATM    1  O   UNK N   1      -8.871 -46.606  29.694  0.00  0.00    -0.292 OA
HETATM    2  C   UNK N   1     -11.246 -46.427  30.074  0.00  0.00     0.065 A 
HETATM    3  C   UNK N   1     -12.007 -45.413  30.998  0.00  0.00     0.052 A 
HETATM    4  C   UNK N   1      -9.807 -46.049  30.248  0.00  0.00     0.164 A 
HETATM    5  C   UNK N   1     -10.910 -44.663  31.684  0.00  0.00    -0.041 A 
HETATM    6  C   UNK N   1      -9.672 -45.021  31.234  0.00  0.00     0.019 A 
HETATM    7  C   UNK N   1     -11.062 -43.675  32.656  0.00  0.00     0.047 A 
HETATM    8  C   UNK N   1      -8.512 -44.429  31.723  0.00  0.00     0.055 A 
HETATM    9  C   UNK N   1      -9.912 -43.057  33.177  0.00  0.00     0.102 A 
HETATM   10  C   UNK N   1      -8.633 -43.430  32.705  0.00  0.00     0.102 A 
ENDROOT
BRANCH   2  11
HETATM   11  C   UNK N   1     -11.709 -46.365  28.605  0.00  0.00     0.017 C 
BRANCH  11  12
HETATM   12  C   UNK N   1     -12.557 -45.114  28.286  0.00  0.00    -0.010 C 
HETATM   13  C   UNK N   1     -11.689 -44.032  27.619  0.00  0.00     0.035 C 
HETATM   14  C   UNK N   1     -12.545 -42.805  27.269  0.00  0.00     0.273 C 
HETATM   15  N   UNK N   1     -13.657 -43.184  26.367  0.00  0.00     0.092 N 
HETATM   16  C   UNK N   1     -14.519 -44.192  27.025  0.00  0.00     0.273 C 
HETATM   17  C   UNK N   1     -13.729 -45.451  27.354  0.00  0.00     0.035 C 
BRANCH  15  18
HETATM   18  C   UNK N   1     -14.439 -41.981  26.002  0.00  0.00     0.311 C 
BRANCH  18  19
HETATM   19  C   UNK N   1     -15.699 -42.347  25.254  0.00  0.00    -0.030 A 
HETATM   20  C   UNK N   1     -15.648 -42.686  23.892  0.00  0.00     0.009 A 
HETATM   21  C   UNK N   1     -16.818 -43.050  23.216  0.00  0.00     0.001 A 
HETATM   22  C   UNK N   1     -18.039 -43.091  23.897  0.00  0.00     0.000 A 
HETATM   23  C   UNK N   1     -18.095 -42.758  25.252  0.00  0.00     0.001 A 
HETATM   24  C   UNK N   1     -16.933 -42.378  25.928  0.00  0.00     0.009 A 
ENDBRANCH  18  19
ENDBRANCH  15  18
ENDBRANCH  11  12
ENDBRANCH   2  11
BRANCH   9  25
HETATM   25  O   UNK N   1     -10.029 -42.105  34.126  0.00  0.00    -0.353 OA
HETATM   26  C   UNK N   1     -11.260 -41.593  34.466  0.00  0.00     0.210 C 
ENDBRANCH   9  25
BRANCH  10  27
HETATM   27  O   UNK N   1      -7.530 -42.829  33.194  0.00  0.00    -0.353 OA
HETATM   28  C   UNK N   1      -6.274 -43.214  32.784  0.00  0.00     0.210 C 
ENDBRANCH  10  27
TORSDOF 6
ENDMDL
MODEL 8
REMARK VINA RESULT:      -9.5      2.397      4.524
REMARK  6 active torsions:
REMARK  status: ('A' for Active; 'I' for Inactive)
REMARK    1  A    between atoms: O_2  and  C_20 
REMARK    2  A    between atoms: O_3  and  C_21 
REMARK    3  A    between atoms: N_4  and  C_16 
REMARK    4  A    between atoms: C_5  and  C_6 
REMARK    5  A    between atoms: C_6  and  C_7 
REMARK    6  A    between atoms: C_16  and  C_19 
ROOT
HETATM    1  O   UNK N   1     -12.949 -45.599  30.083  0.00  0.00    -0.292 OA
HETATM    2  C   UNK N   1     -12.295 -46.663  28.020  0.00  0.00     0.065 A 
HETATM    3  C   UNK N   1     -12.724 -46.289  26.558  0.00  0.00     0.052 A 
HETATM    4  C   UNK N   1     -13.011 -45.654  28.864  0.00  0.00     0.164 A 
HETATM    5  C   UNK N   1     -13.728 -45.198  26.749  0.00  0.00    -0.041 A 
HETATM    6  C   UNK N   1     -13.865 -44.837  28.057  0.00  0.00     0.019 A 
HETATM    7  C   UNK N   1     -14.454 -44.553  25.747  0.00  0.00     0.047 A 
HETATM    8  C   UNK N   1     -14.732 -43.824  28.455  0.00  0.00     0.055 A 
HETATM    9  C   UNK N   1     -15.343 -43.528  26.111  0.00  0.00     0.102 A 
HETATM   10  C   UNK N   1     -15.479 -43.156  27.468  0.00  0.00     0.102 A 
ENDROOT
BRANCH   2  11
HETATM   11  C   UNK N   1     -10.767 -46.639  28.223  0.00  0.00     0.017 C 
BRANCH  11  12
HETATM   12  C   UNK N   1     -10.326 -45.762  29.415  0.00  0.00    -0.010 C 
HETATM   13  C   UNK N   1      -9.408 -46.560  30.359  0.00  0.00     0.035 C 
HETATM   14  C   UNK N   1      -8.941 -45.672  31.522  0.00  0.00     0.273 C 
HETATM   15  N   UNK N   1      -8.224 -44.480  31.014  0.00  0.00     0.092 N 
HETATM   16  C   UNK N   1      -9.120 -43.686  30.142  0.00  0.00     0.273 C 
HETATM   17  C   UNK N   1      -9.578 -44.506  28.944  0.00  0.00     0.035 C 
BRANCH  15  18
HETATM   18  C   UNK N   1      -7.739 -43.664  32.150  0.00  0.00     0.311 C 
BRANCH  18  19
HETATM   19  C   UNK N   1      -8.887 -43.106  32.960  0.00  0.00    -0.030 A 
HETATM   20  C   UNK N   1      -8.650 -42.468  34.189  0.00  0.00     0.009 A 
HETATM   21  C   UNK N   1      -9.717 -41.932  34.917  0.00  0.00     0.001 A 
HETATM   22  C   UNK N   1     -11.021 -42.016  34.418  0.00  0.00     0.000 A 
HETATM   23  C   UNK N   1     -11.262 -42.647  33.196  0.00  0.00     0.001 A 
HETATM   24  C   UNK N   1     -10.202 -43.199  32.472  0.00  0.00     0.009 A 
ENDBRANCH  18  19
ENDBRANCH  15  18
ENDBRANCH  11  12
ENDBRANCH   2  11
BRANCH   9  25
HETATM   25  O   UNK N   1     -16.065 -42.894  25.163  0.00  0.00    -0.353 OA
HETATM   26  C   UNK N   1     -15.853 -43.143  23.827  0.00  0.00     0.210 C 
ENDBRANCH   9  25
BRANCH  10  27
HETATM   27  O   UNK N   1     -16.320 -42.163  27.816  0.00  0.00    -0.353 OA
HETATM   28  C   UNK N   1     -17.614 -42.435  28.199  0.00  0.00     0.210 C 
ENDBRANCH  10  27
TORSDOF 6
ENDMDL
MODEL 9
REMARK VINA RESULT:      -9.0      2.653      3.568
REMARK  6 active torsions:
REMARK  status: ('A' for Active; 'I' for Inactive)
REMARK    1  A    between atoms: O_2  and  C_20 
REMARK    2  A    between atoms: O_3  and  C_21 
REMARK    3  A    between atoms: N_4  and  C_16 
REMARK    4  A    between atoms: C_5  and  C_6 
REMARK    5  A    between atoms: C_6  and  C_7 
REMARK    6  A    between atoms: C_16  and  C_19 
ROOT
HETATM    1  O   UNK N   1     -15.574 -41.286  22.211  0.00  0.00    -0.292 OA
HETATM    2  C   UNK N   1     -15.958 -42.433  24.298  0.00  0.00     0.065 A 
HETATM    3  C   UNK N   1     -17.329 -42.753  24.990  0.00  0.00     0.052 A 
HETATM    4  C   UNK N   1     -16.357 -41.717  23.044  0.00  0.00     0.164 A 
HETATM    5  C   UNK N   1     -18.336 -42.074  24.118  0.00  0.00    -0.041 A 
HETATM    6  C   UNK N   1     -17.773 -41.509  23.011  0.00  0.00     0.019 A 
HETATM    7  C   UNK N   1     -19.713 -42.015  24.332  0.00  0.00     0.047 A 
HETATM    8  C   UNK N   1     -18.534 -40.847  22.053  0.00  0.00     0.055 A 
HETATM    9  C   UNK N   1     -20.515 -41.349  23.388  0.00  0.00     0.102 A 
HETATM   10  C   UNK N   1     -19.926 -40.768  22.242  0.00  0.00     0.102 A 
ENDROOT
BRANCH   2  11
HETATM   11  C   UNK N   1     -15.113 -43.693  24.026  0.00  0.00     0.017 C 
BRANCH  11  12
HETATM   12  C   UNK N   1     -14.003 -43.919  25.076  0.00  0.00    -0.010 C 
HETATM   13  C   UNK N   1     -13.951 -42.743  26.067  0.00  0.00     0.035 C 
HETATM   14  C   UNK N   1     -12.872 -42.991  27.131  0.00  0.00     0.273 C 
HETATM   15  N   UNK N   1     -13.138 -44.252  27.862  0.00  0.00     0.092 N 
HETATM   16  C   UNK N   1     -13.143 -45.391  26.916  0.00  0.00     0.273 C 
HETATM   17  C   UNK N   1     -14.228 -45.218  25.863  0.00  0.00     0.035 C 
BRANCH  15  18
HETATM   18  C   UNK N   1     -12.116 -44.447  28.915  0.00  0.00     0.311 C 
BRANCH  18  19
HETATM   19  C   UNK N   1     -12.749 -44.800  30.241  0.00  0.00    -0.030 A 
HETATM   20  C   UNK N   1     -12.991 -43.807  31.204  0.00  0.00     0.009 A 
HETATM   21  C   UNK N   1     -13.603 -44.141  32.417  0.00  0.00     0.001 A 
HETATM   22  C   UNK N   1     -13.988 -45.462  32.669  0.00  0.00     0.000 A 
HETATM   23  C   UNK N   1     -13.752 -46.453  31.714  0.00  0.00     0.001 A 
HETATM   24  C   UNK N   1     -13.127 -46.128  30.508  0.00  0.00     0.009 A 
ENDBRANCH  18  19
ENDBRANCH  15  18
ENDBRANCH  11  12
ENDBRANCH   2  11
BRANCH   9  25
HETATM   25  O   UNK N   1     -21.849 -41.267  23.575  0.00  0.00    -0.353 OA
HETATM   26  C   UNK N   1     -22.378 -40.469  24.563  0.00  0.00     0.210 C 
ENDBRANCH   9  25
BRANCH  10  27
HETATM   27  O   UNK N   1     -20.695 -40.143  21.330  0.00  0.00    -0.353 OA
HETATM   28  C   UNK N   1     -20.890 -38.781  21.385  0.00  0.00     0.210 C 
ENDBRANCH  10  27
TORSDOF 6
ENDMDL
