# Supplementary material for: An evaluation of Roluperidone as a promising repurposing candidate for Alzheimer’s Disease: A Computational Investigation
Source: PLoS One. 2025 Dec 17;20(12):e0338211. doi: 10.1371/journal.pone.0338211 (PMC12711050; doi:10.1371/journal.pone.0338211)
Supplement: S6 File — (ZIP) [file pone.0338211.s006.zip › S5.Binding Affinity/8.donepezil-11.8/docking socrees.csv]

Ligand	Binding Affinity	rmsd/ub	rmsd/lb
Final_3152_uff_E=552.71	-11.8	0.0	0.0
Final_3152_uff_E=552.71	-11.4	2.512	1.091
Final_3152_uff_E=552.71	-11.3	1.745	1.007
Final_3152_uff_E=552.71	-11.1	8.969	4.041
Final_3152_uff_E=552.71	-10.7	2.541	1.394
Final_3152_uff_E=552.71	-10.3	2.483	1.314
Final_3152_uff_E=552.71	-10.0	9.938	4.236
Final_3152_uff_E=552.71	-9.5	4.524	2.397
Final_3152_uff_E=552.71	-9.0	3.568	2.653
