# Supplementary material for: An evaluation of Roluperidone as a promising repurposing candidate for Alzheimer’s Disease: A Computational Investigation
Source: PLoS One. 2025 Dec 17;20(12):e0338211. doi: 10.1371/journal.pone.0338211 (PMC12711050; doi:10.1371/journal.pone.0338211)
Supplement: S6 File — (ZIP) [file pone.0338211.s006.zip › S5.Binding Affinity/8.donepezil-11.8/Donepezil-hAChE interaction/done-hAchE.pdb]

HELIX    1   1 ALA A    6  LEU A    8  1                                   3
HELIX    2   2 GLY A   43  ARG A   45  1                                   3
HELIX    3   3 GLU A   81  TRP A   86  1                                   6
HELIX    4   4 ASP A  131  TYR A  133  1                                   3
HELIX    5   5 GLY A  135  GLU A  142  1                                   8
HELIX    6   6 GLY A  154  PHE A  158  1                                   5
HELIX    7   7 VAL A  171  PHE A  190  1                                  20
HELIX    8   8 ALA A  204  LEU A  213  1                                  10
HELIX    9   9 PRO A  216  LEU A  221  1                                   6
HELIX   10  10 MET A  241  VAL A  255  1                                  15
HELIX   11  11 ASP A  266  THR A  275  1                                  10
HELIX   12  12 ALA A  278  VAL A  288  1                                  11
HELIX   13  13 PRO A  312  ASN A  317  1                                   6
HELIX   14  14 SER A  336  TYR A  341  1                                   6
HELIX   15  15 ARG A  356  GLY A  366  1                                  11
HELIX   16  16 ASP A  372  TYR A  382  1                                  11
HELIX   17  17 PRO A  391  GLN A  421  1                                  31
HELIX   18  18 LEU A  441  MET A  443  1                                   3
HELIX   19  19 ILE A  451  ILE A  454  1                                   4
HELIX   20  20 ILE A  457  LEU A  459  1                                   3
HELIX   21  21 ALA A  467  THR A  486  1                                  20
HELIX   22  22 ALA A  526  LEU A  540  1                                  15
SHEET    1   1 1 LEU A   9  VAL A  12  0
SHEET    2   2 1 GLY A  15  ARG A  18  0
SHEET    3   3 1 ILE A  20  THR A  24  0
SHEET    4   4 1 GLY A  27  PRO A  36  0
SHEET    5   5 1 VAL A  59  ASP A  61  0
SHEET    6   6 1 TYR A  98  PRO A 104  0
SHEET    7   7 1 VAL A 114  ILE A 118  0
SHEET    8   8 1 VAL A 145  MET A 149  0
SHEET    9   9 1 VAL A 197  GLU A 202  0
SHEET   10  10 1 ARG A 224  GLN A 228  0
SHEET   11  11 1 GLN A 325  VAL A 331  0
SHEET   12  12 1 ARG A 424  PHE A 430  0
SHEET   13  13 1 GLN A 509  LEU A 513  0
SHEET   14  14 1 GLU A 519  ARG A 522  0
MODEL        1
ATOM      1  N   GLU A   4       2.535 -35.413  69.734  1.00 63.34      .058 N
ATOM      2  CA  GLU A   4       2.222 -35.210  68.299  1.00 69.93      .256 C
ATOM      3  C   GLU A   4       3.435 -35.578  67.408  1.00 69.11      .259 C
ATOM      4  O   GLU A   4       4.577 -35.599  67.865  1.00 68.26      .271 O
ATOM      5  CB  GLU A   4       1.796 -33.753  68.076  1.00 75.30      .051 C
ATOM      6  CG  GLU A   4       1.043 -33.519  66.754  1.00 72.83      .100 C
ATOM      7  CD  GLU A   4       0.730 -32.043  66.460  1.00 85.00      .185 C
ATOM      8  OE1 GLU A   4       1.234 -31.169  67.200  1.00 82.36      .647 O
ATOM      9  OE2 GLU A   4      -0.006 -31.820  65.476  1.00 82.44      .647 O
ATOM     10  H1  GLU A   4       3.475 -35.751  69.815  1.00 99.99      .276 H
ATOM     11  H2  GLU A   4       2.446 -34.582  70.265  1.00 99.99      .276 H
ATOM     12  H3  GLU A   4       1.912 -36.054  70.156  1.00 99.99      .276 H
ATOM     13  N   ASP A   5       3.177 -35.864  66.132  1.00 52.26      .337 N
ATOM     14  CA  ASP A   5       4.218 -36.377  65.229  1.00 52.44      .170 C
ATOM     15  C   ASP A   5       4.802 -35.255  64.354  1.00 54.45      .251 C
ATOM     16  O   ASP A   5       4.170 -34.814  63.394  1.00 49.84      .271 O
ATOM     17  CB  ASP A   5       3.609 -37.496  64.377  1.00 39.43      .129 C
ATOM     18  CG  ASP A   5       4.670 -38.388  63.726  1.00 48.34      .188 C
ATOM     19  OD1 ASP A   5       4.300 -39.514  63.343  1.00 48.09      .647 O
ATOM     20  OD2 ASP A   5       5.827 -37.931  63.584  1.00 39.55      .647 O
ATOM     21  H   ASP A   5       2.291 -35.688  65.705  1.00 99.99      .164 H
ATOM     22  N   ALA A   6       6.064 -34.926  64.626  1.00 49.41      .338 N
ATOM     23  CA  ALA A   6       6.790 -33.856  63.908  1.00 47.25      .159 C
ATOM     24  C   ALA A   6       7.033 -34.160  62.420  1.00 50.52      .251 C
ATOM     25  O   ALA A   6       7.130 -33.250  61.605  1.00 49.69      .271 O
ATOM     26  CB  ALA A   6       8.121 -33.565  64.602  1.00 39.15      .034 C
ATOM     27  H   ALA A   6       6.610 -35.413  65.308  1.00 99.99      .164 H
ATOM     28  N   GLU A   7       7.050 -35.449  62.079  1.00 44.06      .338 N
ATOM     29  CA  GLU A   7       7.175 -35.908  60.681  1.00 44.76      .160 C
ATOM     30  C   GLU A   7       6.000 -35.478  59.788  1.00 43.05      .251 C
ATOM     31  O   GLU A   7       6.134 -35.378  58.572  1.00 37.71      .271 O
ATOM     32  CB  GLU A   7       7.311 -37.433  60.642  1.00 47.62      .043 C
ATOM     33  CG  GLU A   7       8.579 -37.933  61.349  1.00 46.10      .100 C
ATOM     34  CD  GLU A   7       9.893 -37.398  60.759  1.00 51.67      .185 C
ATOM     35  OE1 GLU A   7       9.902 -37.054  59.556  1.00 46.41      .647 O
ATOM     36  OE2 GLU A   7      10.886 -37.421  61.517  1.00 47.54      .647 O
ATOM     37  H   GLU A   7       7.010 -36.181  62.759  1.00 99.99      .164 H
ATOM     38  N   LEU A   8       4.844 -35.263  60.413  1.00 37.36      .338 N
ATOM     39  CA  LEU A   8       3.609 -34.932  59.684  1.00 37.81      .159 C
ATOM     40  C   LEU A   8       3.276 -33.433  59.717  1.00 37.82      .251 C
ATOM     41  O   LEU A   8       2.186 -33.031  59.319  1.00 34.33      .271 O
ATOM     42  CB  LEU A   8       2.451 -35.754  60.268  1.00 37.14      .032 C
ATOM     43  CG  LEU A   8       2.722 -37.265  60.330  1.00 40.81      .002 C
ATOM     44  CD1 LEU A   8       1.499 -37.966  60.919  1.00 36.15      .000 C
ATOM     45  CD2 LEU A   8       3.083 -37.867  58.966  1.00 31.05      .000 C
ATOM     46  H   LEU A   8       4.752 -35.271  61.408  1.00 99.99      .164 H
ATOM     47  N   LEU A   9       4.213 -32.627  60.206  1.00 37.67      .338 N
ATOM     48  CA  LEU A   9       4.084 -31.162  60.174  1.00 33.55      .159 C
ATOM     49  C   LEU A   9       5.099 -30.591  59.185  1.00 34.56      .251 C
ATOM     50  O   LEU A   9       6.289 -30.890  59.271  1.00 36.14      .271 O
ATOM     51  CB  LEU A   9       4.337 -30.564  61.563  1.00 38.69      .032 C
ATOM     52  CG  LEU A   9       3.386 -31.068  62.658  1.00 44.18      .002 C
ATOM     53  CD1 LEU A   9       3.758 -30.403  63.984  1.00 36.23      .000 C
ATOM     54  CD2 LEU A   9       1.914 -30.793  62.328  1.00 39.51      .000 C
ATOM     55  H   LEU A   9       5.046 -32.962  60.649  1.00 99.99      .164 H
ATOM     56  N   VAL A  10       4.575 -29.874  58.199  1.00 32.80      .338 N
ATOM     57  CA  VAL A  10       5.401 -29.250  57.145  1.00 28.75      .159 C
ATOM     58  C   VAL A  10       4.935 -27.799  56.988  1.00 28.14      .251 C
ATOM     59  O   VAL A  10       3.740 -27.514  57.038  1.00 25.42      .271 O
ATOM     60  CB  VAL A  10       5.262 -29.986  55.793  1.00 33.53      .029 C
ATOM     61  CG1 VAL A  10       6.196 -29.418  54.720  1.00 33.30      .002 C
ATOM     62  CG2 VAL A  10       5.563 -31.481  55.902  1.00 37.85      .002 C
ATOM     63  H   VAL A  10       3.595 -29.659  58.159  1.00 99.99      .164 H
ATOM     64  N   THR A  11       5.898 -26.923  56.750  1.00 32.95      .336 N
ATOM     65  CA  THR A  11       5.588 -25.539  56.363  1.00 33.65      .186 C
ATOM     66  C   THR A  11       6.020 -25.347  54.909  1.00 29.68      .253 C
ATOM     67  O   THR A  11       7.176 -25.553  54.545  1.00 32.40      .270 O
ATOM     68  CB  THR A  11       6.295 -24.536  57.285  1.00 34.32      .140 C
ATOM     69  OG1 THR A  11       5.957 -24.841  58.641  1.00 35.79      .382 O
ATOM     70  CG2 THR A  11       5.891 -23.089  56.976  1.00 27.62      .034 C
ATOM     71  H   THR A  11       6.864 -27.124  56.902  1.00 99.99      .164 H
ATOM     72  HG1 THR A  11       6.404 -24.186  59.248  1.00 99.99      .210 H
ATOM     73  N   VAL A  12       5.035 -24.977  54.110  1.00 26.59      .337 N
ATOM     74  CA  VAL A  12       5.270 -24.574  52.712  1.00 33.50      .159 C
ATOM     75  C   VAL A  12       5.113 -23.050  52.641  1.00 30.59      .251 C
ATOM     76  O   VAL A  12       4.647 -22.426  53.597  1.00 37.88      .271 O
ATOM     77  CB  VAL A  12       4.351 -25.321  51.724  1.00 29.54      .029 C
ATOM     78  CG1 VAL A  12       4.733 -26.802  51.672  1.00 28.07      .002 C
ATOM     79  CG2 VAL A  12       2.856 -25.167  52.034  1.00 22.96      .002 C
ATOM     80  H   VAL A  12       4.119 -24.758  54.462  1.00 99.99      .164 H
ATOM     81  N   ARG A  13       5.391 -22.478  51.476  1.00 29.75      .338 N
ATOM     82  CA  ARG A  13       5.324 -21.010  51.299  1.00 31.99      .159 C
ATOM     83  C   ARG A  13       3.991 -20.348  51.692  1.00 30.74      .251 C
ATOM     84  O   ARG A  13       3.994 -19.267  52.277  1.00 39.48      .271 O
ATOM     85  CB  ARG A  13       5.670 -20.615  49.868  1.00 27.11      .034 C
ATOM     86  CG  ARG A  13       7.136 -20.917  49.575  1.00 34.49      .027 C
ATOM     87  CD  ARG A  13       7.541 -20.215  48.287  1.00 46.28      .116 C
ATOM     88  NE  ARG A  13       8.910 -20.614  47.932  1.00 55.78      .212 N
ATOM     89  CZ  ARG A  13       9.584 -20.176  46.868  1.00 55.33      .666 C
ATOM     90  NH1 ARG A  13       9.046 -19.299  46.031  1.00 55.82      .235 N
ATOM     91  NH2 ARG A  13      10.792 -20.648  46.598  1.00 51.58      .235 N
ATOM     92  H   ARG A  13       5.756 -22.997  50.694  1.00 99.99      .164 H
ATOM     93  HE  ARG A  13       9.331 -21.290  48.536  1.00 99.99      .178 H
ATOM     94 1HH1 ARG A  13       9.544 -18.975  45.232  1.00 99.99      .174 H
ATOM     95 2HH1 ARG A  13       8.122 -18.971  46.229  1.00 99.99      .174 H
ATOM     96 1HH2 ARG A  13      11.282 -20.321  45.793  1.00 99.99      .174 H
ATOM     97 2HH2 ARG A  13      11.214 -21.325  47.199  1.00 99.99      .174 H
ATOM     98  N   GLY A  14       2.894 -21.098  51.514  1.00 33.97      .336 N
ATOM     99  CA  GLY A  14       1.529 -20.607  51.790  1.00 28.80      .189 C
ATOM    100  C   GLY A  14       1.099 -20.751  53.260  1.00 31.36      .253 C
ATOM    101  O   GLY A  14       0.068 -20.204  53.645  1.00 35.36      .270 O
ATOM    102  H   GLY A  14       2.927 -22.081  51.311  1.00 99.99      .164 H
ATOM    103  N   GLY A  15       1.891 -21.484  54.055  1.00 34.77      .336 N
ATOM    104  CA  GLY A  15       1.554 -21.770  55.463  1.00 32.18      .189 C
ATOM    105  C   GLY A  15       1.849 -23.218  55.872  1.00 29.53      .253 C
ATOM    106  O   GLY A  15       2.556 -23.957  55.184  1.00 35.95      .270 O
ATOM    107  H   GLY A  15       2.826 -21.777  53.803  1.00 99.99      .164 H
ATOM    108  N   ARG A  16       1.219 -23.612  56.974  1.00 34.28      .337 N
ATOM    109  CA  ARG A  16       1.493 -24.906  57.630  1.00 36.24      .159 C
ATOM    110  C   ARG A  16       0.501 -26.001  57.222  1.00 34.39      .251 C
ATOM    111  O   ARG A  16      -0.681 -25.738  56.987  1.00 31.78      .271 O
ATOM    112  CB  ARG A  16       1.473 -24.735  59.152  1.00 37.88      .034 C
ATOM    113  CG  ARG A  16       2.676 -23.933  59.660  1.00 44.59      .027 C
ATOM    114  CD  ARG A  16       2.629 -23.721  61.176  1.00 36.64      .116 C
ATOM    115  NE  ARG A  16       1.468 -22.891  61.550  1.00 46.69      .212 N
ATOM    116  CZ  ARG A  16       0.700 -23.054  62.631  1.00 52.46      .666 C
ATOM    117  NH1 ARG A  16       0.938 -24.022  63.505  1.00 49.27      .235 N
ATOM    118  NH2 ARG A  16      -0.330 -22.249  62.855  1.00 47.23      .235 N
ATOM    119  H   ARG A  16       0.511 -23.055  57.408  1.00 99.99      .164 H
ATOM    120  HE  ARG A  16       1.247 -22.162  60.906  1.00 99.99      .178 H
ATOM    121 1HH1 ARG A  16       0.365 -24.144  64.312  1.00 99.99      .174 H
ATOM    122 2HH1 ARG A  16       1.704 -24.638  63.328  1.00 99.99      .174 H
ATOM    123 1HH2 ARG A  16      -0.889 -22.382  63.670  1.00 99.99      .174 H
ATOM    124 2HH2 ARG A  16      -0.537 -21.513  62.215  1.00 99.99      .174 H
ATOM    125  N   LEU A  17       1.026 -27.219  57.152  1.00 28.61      .338 N
ATOM    126  CA  LEU A  17       0.272 -28.429  56.777  1.00 32.47      .159 C
ATOM    127  C   LEU A  17       0.438 -29.519  57.840  1.00 29.60      .251 C
ATOM    128  O   LEU A  17       1.506 -29.666  58.437  1.00 28.51      .271 O
ATOM    129  CB  LEU A  17       0.803 -29.021  55.464  1.00 29.75      .032 C
ATOM    130  CG  LEU A  17       0.766 -28.097  54.243  1.00 27.85      .002 C
ATOM    131  CD1 LEU A  17       1.440 -28.815  53.076  1.00 26.86      .000 C
ATOM    132  CD2 LEU A  17      -0.663 -27.716  53.850  1.00 31.11      .000 C
ATOM    133  H   LEU A  17       2.005 -27.380  57.334  1.00 99.99      .164 H
ATOM    134  N   ARG A  18      -0.623 -30.299  57.995  1.00 29.63      .338 N
ATOM    135  CA  ARG A  18      -0.571 -31.545  58.775  1.00 35.47      .159 C
ATOM    136  C   ARG A  18      -0.934 -32.721  57.867  1.00 39.58      .251 C
ATOM    137  O   ARG A  18      -2.029 -32.771  57.313  1.00 30.43      .271 O
ATOM    138  CB  ARG A  18      -1.516 -31.430  59.968  1.00 33.61      .034 C
ATOM    139  CG  ARG A  18      -1.738 -32.738  60.744  1.00 43.66      .027 C
ATOM    140  CD  ARG A  18      -2.662 -32.559  61.956  1.00 58.88      .116 C
ATOM    141  NE  ARG A  18      -3.722 -31.570  61.676  1.00 65.15      .212 N
ATOM    142  CZ  ARG A  18      -4.968 -31.807  61.265  1.00 61.20      .666 C
ATOM    143  NH1 ARG A  18      -5.406 -33.043  61.071  1.00 56.33      .235 N
ATOM    144  NH2 ARG A  18      -5.781 -30.794  60.999  1.00 52.28      .235 N
ATOM    145  H   ARG A  18      -1.523 -30.064  57.614  1.00 99.99      .164 H
ATOM    146  HE  ARG A  18      -3.417 -30.624  61.748  1.00 99.99      .178 H
ATOM    147 1HH1 ARG A  18      -6.335 -33.218  60.760  1.00 99.99      .174 H
ATOM    148 2HH1 ARG A  18      -4.773 -33.797  61.242  1.00 99.99      .174 H
ATOM    149 1HH2 ARG A  18      -6.714 -30.979  60.702  1.00 99.99      .174 H
ATOM    150 2HH2 ARG A  18      -5.467 -29.852  61.108  1.00 99.99      .174 H
ATOM    151  N   GLY A  19      -0.019 -33.687  57.847  1.00 32.94      .336 N
ATOM    152  CA  GLY A  19      -0.185 -34.901  57.037  1.00 34.62      .189 C
ATOM    153  C   GLY A  19      -0.736 -36.053  57.876  1.00 37.12      .253 C
ATOM    154  O   GLY A  19      -1.221 -35.885  58.995  1.00 39.77      .270 O
ATOM    155  H   GLY A  19       0.809 -33.667  58.430  1.00 99.99      .164 H
ATOM    156  N   ILE A  20      -0.527 -37.239  57.332  1.00 33.27      .337 N
ATOM    157  CA  ILE A  20      -0.993 -38.497  57.937  1.00 27.99      .159 C
ATOM    158  C   ILE A  20       0.033 -39.595  57.634  1.00 31.46      .251 C
ATOM    159  O   ILE A  20       0.648 -39.617  56.567  1.00 33.31      .271 O
ATOM    160  CB  ILE A  20      -2.414 -38.849  57.438  1.00 33.65      .029 C
ATOM    161  CG1 ILE A  20      -2.981 -40.023  58.259  1.00 33.66      .002 C
ATOM    162  CG2 ILE A  20      -2.466 -39.078  55.914  1.00 30.57      .002 C
ATOM    163  CD  ILE A  20      -4.443 -40.389  57.976  1.00 29.74      .000 C
ATOM    164  H   ILE A  20      -0.033 -37.333  56.462  1.00 99.99      .164 H
ATOM    165  N   ARG A  21       0.232 -40.453  58.624  1.00 34.29      .338 N
ATOM    166  CA  ARG A  21       1.084 -41.634  58.448  1.00 34.59      .159 C
ATOM    167  C   ARG A  21       0.216 -42.763  57.876  1.00 34.51      .251 C
ATOM    168  O   ARG A  21      -0.908 -42.997  58.320  1.00 29.00      .271 O
ATOM    169  CB  ARG A  21       1.663 -41.992  59.813  1.00 32.91      .034 C
ATOM    170  CG  ARG A  21       2.858 -42.944  59.716  1.00 35.53      .027 C
ATOM    171  CD  ARG A  21       3.501 -43.173  61.088  1.00 45.17      .116 C
ATOM    172  NE  ARG A  21       2.506 -43.673  62.057  1.00 42.00      .212 N
ATOM    173  CZ  ARG A  21       2.047 -43.002  63.118  1.00 49.68      .666 C
ATOM    174  NH1 ARG A  21       2.481 -41.784  63.406  1.00 41.69      .235 N
ATOM    175  NH2 ARG A  21       1.098 -43.521  63.883  1.00 51.93      .235 N
ATOM    176  H   ARG A  21      -0.245 -40.392  59.500  1.00 99.99      .164 H
ATOM    177  HE  ARG A  21       2.149 -44.584  61.867  1.00 99.99      .178 H
ATOM    178 1HH1 ARG A  21       2.136 -41.284  64.194  1.00 99.99      .174 H
ATOM    179 2HH1 ARG A  21       3.198 -41.389  62.831  1.00 99.99      .174 H
ATOM    180 1HH2 ARG A  21       0.760 -43.005  64.667  1.00 99.99      .174 H
ATOM    181 2HH2 ARG A  21       0.732 -44.427  63.683  1.00 99.99      .174 H
ATOM    182  N   LEU A  22       0.758 -43.411  56.857  1.00 30.03      .338 N
ATOM    183  CA  LEU A  22       0.073 -44.521  56.174  1.00 29.84      .159 C
ATOM    184  C   LEU A  22       0.917 -45.786  56.284  1.00 32.54      .251 C
ATOM    185  O   LEU A  22       2.143 -45.719  56.373  1.00 32.66      .271 O
ATOM    186  CB  LEU A  22      -0.178 -44.205  54.693  1.00 34.51      .032 C
ATOM    187  CG  LEU A  22      -1.090 -42.998  54.432  1.00 41.05      .002 C
ATOM    188  CD1 LEU A  22      -1.298 -42.863  52.923  1.00 32.75      .000 C
ATOM    189  CD2 LEU A  22      -2.451 -43.117  55.128  1.00 34.25      .000 C
ATOM    190  H   LEU A  22       1.706 -43.247  56.568  1.00 99.99      .164 H
ATOM    191  N   LYS A  23       0.226 -46.916  56.339  1.00 33.18      .338 N
ATOM    192  CA  LYS A  23       0.894 -48.227  56.388  1.00 29.77      .159 C
ATOM    193  C   LYS A  23       1.024 -48.819  54.981  1.00 28.39      .251 C
ATOM    194  O   LYS A  23       0.201 -48.583  54.101  1.00 31.50      .271 O
ATOM    195  CB  LYS A  23       0.085 -49.225  57.216  1.00 32.71      .032 C
ATOM    196  CG  LYS A  23      -0.250 -48.757  58.637  1.00 32.52      .004 C
ATOM    197  CD  LYS A  23      -1.027 -49.841  59.392  1.00 32.93      .032 C
ATOM    198  CE  LYS A  23      -2.412 -50.107  58.789  1.00 42.37      .206 C
ATOM    199  NZ  LYS A  23      -3.016 -51.323  59.349  1.00 45.50      .064 N
ATOM    200  H   LYS A  23      -0.772 -46.937  56.388  1.00 99.99      .164 H
ATOM    201  HZ1 LYS A  23      -3.915 -51.466  58.934  1.00 99.99      .275 H
ATOM    202  HZ2 LYS A  23      -2.431 -52.110  59.150  1.00 99.99      .275 H
ATOM    203  HZ3 LYS A  23      -3.117 -51.225  60.339  1.00 99.99      .275 H
ATOM    204  N   THR A  24       2.118 -49.539  54.788  1.00 26.18      .336 N
ATOM    205  CA  THR A  24       2.308 -50.430  53.628  1.00 33.85      .187 C
ATOM    206  C   THR A  24       2.836 -51.762  54.199  1.00 35.23      .257 C
ATOM    207  O   THR A  24       3.378 -51.766  55.312  1.00 29.03      .270 O
ATOM    208  CB  THR A  24       3.297 -49.885  52.567  1.00 26.38      .140 C
ATOM    209  OG1 THR A  24       4.641 -50.258  52.886  1.00 27.27      .382 O
ATOM    210  CG2 THR A  24       3.185 -48.378  52.314  1.00 30.78      .034 C
ATOM    211  H   THR A  24       2.895 -49.526  55.417  1.00 99.99      .164 H
ATOM    212  HG1 THR A  24       5.282 -49.754  52.299  1.00 99.99      .210 H
ATOM    213  N   PRO A  25       2.828 -52.843  53.410  1.00 36.40      .312 N
ATOM    214  CA  PRO A  25       3.496 -54.109  53.779  1.00 31.77      .163 C
ATOM    215  C   PRO A  25       5.008 -53.962  54.022  1.00 33.56      .251 C
ATOM    216  O   PRO A  25       5.595 -54.817  54.679  1.00 44.91      .271 O
ATOM    217  CB  PRO A  25       3.269 -55.042  52.593  1.00 34.71      .034 C
ATOM    218  CG  PRO A  25       1.967 -54.528  51.994  1.00 38.21      .027 C
ATOM    219  CD  PRO A  25       2.039 -53.015  52.175  1.00 35.26      .105 C
ATOM    220  N   GLY A  26       5.610 -52.877  53.509  1.00 29.29      .336 N
ATOM    221  CA  GLY A  26       7.062 -52.649  53.649  1.00 24.77      .189 C
ATOM    222  C   GLY A  26       7.409 -51.612  54.731  1.00 30.64      .253 C
ATOM    223  O   GLY A  26       8.583 -51.350  54.981  1.00 31.70      .270 O
ATOM    224  H   GLY A  26       5.123 -52.070  53.136  1.00 99.99      .164 H
ATOM    225  N   GLY A  27       6.385 -51.144  55.457  1.00 28.81      .336 N
ATOM    226  CA  GLY A  27       6.575 -50.092  56.466  1.00 28.06      .189 C
ATOM    227  C   GLY A  27       5.843 -48.776  56.143  1.00 35.77      .257 C
ATOM    228  O   GLY A  27       5.192 -48.657  55.103  1.00 34.74      .270 O
ATOM    229  H   GLY A  27       5.446 -51.511  55.419  1.00 99.99      .164 H
ATOM    230  N   PRO A  28       5.873 -47.822  57.082  1.00 28.77      .312 N
ATOM    231  CA  PRO A  28       5.113 -46.568  56.968  1.00 29.10      .163 C
ATOM    232  C   PRO A  28       5.632 -45.636  55.867  1.00 26.94      .251 C
ATOM    233  O   PRO A  28       6.746 -45.757  55.362  1.00 27.73      .271 O
ATOM    234  CB  PRO A  28       5.203 -45.937  58.357  1.00 28.73      .034 C
ATOM    235  CG  PRO A  28       6.577 -46.385  58.848  1.00 28.40      .027 C
ATOM    236  CD  PRO A  28       6.693 -47.812  58.313  1.00 24.19      .105 C
ATOM    237  N   VAL A  29       4.779 -44.670  55.576  1.00 24.78      .338 N
ATOM    238  CA  VAL A  29       4.981 -43.627  54.561  1.00 25.61      .159 C
ATOM    239  C   VAL A  29       4.275 -42.374  55.100  1.00 29.05      .251 C
ATOM    240  O   VAL A  29       3.290 -42.481  55.836  1.00 29.22      .271 O
ATOM    241  CB  VAL A  29       4.428 -44.187  53.228  1.00 31.92      .029 C
ATOM    242  CG1 VAL A  29       3.637 -43.208  52.352  1.00 24.51      .002 C
ATOM    243  CG2 VAL A  29       5.589 -44.739  52.398  1.00 27.21      .002 C
ATOM    244  H   VAL A  29       3.934 -44.559  56.104  1.00 99.99      .164 H
ATOM    245  N   SER A  30       4.792 -41.217  54.716  1.00 27.29      .336 N
ATOM    246  CA  SER A  30       4.146 -39.933  55.046  1.00 28.01      .189 C
ATOM    247  C   SER A  30       3.357 -39.437  53.831  1.00 28.27      .253 C
ATOM    248  O   SER A  30       3.853 -39.435  52.705  1.00 29.39      .270 O
ATOM    249  CB  SER A  30       5.185 -38.870  55.399  1.00 32.65      .169 C
ATOM    250  OG  SER A  30       6.097 -39.355  56.384  1.00 37.71      .380 O
ATOM    251  H   SER A  30       5.661 -41.146  54.213  1.00 99.99      .164 H
ATOM    252  HG  SER A  30       6.802 -38.663  56.542  1.00 99.99      .211 H
ATOM    253  N   ALA A  31       2.114 -39.050  54.088  1.00 27.82      .337 N
ATOM    254  CA  ALA A  31       1.213 -38.547  53.039  1.00 30.49      .159 C
ATOM    255  C   ALA A  31       0.612 -37.201  53.443  1.00 33.65      .251 C
ATOM    256  O   ALA A  31       0.232 -36.995  54.595  1.00 29.88      .271 O
ATOM    257  CB  ALA A  31       0.090 -39.552  52.797  1.00 26.08      .034 C
ATOM    258  H   ALA A  31       1.729 -39.049  55.015  1.00 99.99      .164 H
ATOM    259  N   PHE A  32       0.598 -36.306  52.468  1.00 27.48      .337 N
ATOM    260  CA  PHE A  32       0.016 -34.961  52.598  1.00 25.43      .164 C
ATOM    261  C   PHE A  32      -0.952 -34.788  51.430  1.00 28.56      .251 C
ATOM    262  O   PHE A  32      -0.545 -34.694  50.273  1.00 27.10      .271 O
ATOM    263  CB  PHE A  32       1.119 -33.898  52.554  1.00 23.49      .056 C
ATOM    264  CG  PHE A  32       2.135 -34.093  53.678  1.00 28.30      .044 C
ATOM    265  CD1 PHE A  32       3.214 -34.946  53.489  1.00 28.07      .008 C
ATOM    266  CD2 PHE A  32       1.964 -33.440  54.889  1.00 29.85      .008 C
ATOM    267  CE1 PHE A  32       4.122 -35.156  54.518  1.00 35.26      .001 C
ATOM    268  CE2 PHE A  32       2.870 -33.651  55.921  1.00 33.86      .001 C
ATOM    269  CZ  PHE A  32       3.945 -34.515  55.740  1.00 27.54      .000 C
ATOM    270  H   PHE A  32       1.060 -36.486  51.590  1.00 99.99      .164 H
ATOM    271  N   LEU A  33      -2.222 -34.963  51.760  1.00 24.65      .338 N
ATOM    272  CA  LEU A  33      -3.289 -35.080  50.753  1.00 25.47      .159 C
ATOM    273  C   LEU A  33      -4.222 -33.876  50.843  1.00 27.68      .251 C
ATOM    274  O   LEU A  33      -4.570 -33.437  51.938  1.00 27.95      .271 O
ATOM    275  CB  LEU A  33      -4.107 -36.352  51.012  1.00 24.75      .032 C
ATOM    276  CG  LEU A  33      -3.278 -37.630  51.197  1.00 26.93      .002 C
ATOM    277  CD1 LEU A  33      -4.209 -38.792  51.538  1.00 23.65      .000 C
ATOM    278  CD2 LEU A  33      -2.442 -37.972  49.959  1.00 27.62      .000 C
ATOM    279  H   LEU A  33      -2.528 -34.948  52.718  1.00 99.99      .164 H
ATOM    280  N   GLY A  34      -4.520 -33.315  49.668  1.00 21.27      .336 N
ATOM    281  CA  GLY A  34      -5.476 -32.198  49.570  1.00 21.36      .189 C
ATOM    282  C   GLY A  34      -4.858 -30.849  49.959  1.00 24.57      .253 C
ATOM    283  O   GLY A  34      -5.517 -30.003  50.561  1.00 30.16      .270 O
ATOM    284  H   GLY A  34      -4.052 -33.546  48.803  1.00 99.99      .164 H
ATOM    285  N   ILE A  35      -3.605 -30.661  49.549  1.00 25.33      .337 N
ATOM    286  CA  ILE A  35      -2.888 -29.376  49.667  1.00 25.24      .160 C
ATOM    287  C   ILE A  35      -3.416 -28.438  48.564  1.00 27.40      .254 C
ATOM    288  O   ILE A  35      -3.259 -28.765  47.383  1.00 26.75      .270 O
ATOM    289  CB  ILE A  35      -1.370 -29.555  49.482  1.00 24.33      .029 C
ATOM    290  CG1 ILE A  35      -0.817 -30.629  50.433  1.00 22.51      .002 C
ATOM    291  CG2 ILE A  35      -0.649 -28.207  49.675  1.00 26.56      .002 C
ATOM    292  CD  ILE A  35       0.610 -31.070  50.088  1.00 18.98      .000 C
ATOM    293  H   ILE A  35      -3.061 -31.402  49.150  1.00 99.99      .164 H
ATOM    294  N   PRO A  36      -3.982 -27.284  48.933  1.00 27.84      .312 N
ATOM    295  CA  PRO A  36      -4.441 -26.287  47.950  1.00 21.12      .163 C
ATOM    296  C   PRO A  36      -3.248 -25.647  47.225  1.00 27.67      .251 C
ATOM    297  O   PRO A  36      -2.312 -25.171  47.866  1.00 28.79      .271 O
ATOM    298  CB  PRO A  36      -5.230 -25.277  48.784  1.00 25.38      .034 C
ATOM    299  CG  PRO A  36      -4.581 -25.346  50.168  1.00 30.08      .027 C
ATOM    300  CD  PRO A  36      -4.220 -26.823  50.318  1.00 27.02      .105 C
ATOM    301  N   PHE A  37      -3.247 -25.735  45.897  1.00 22.83      .337 N
ATOM    302  CA  PHE A  37      -2.183 -25.069  45.112  1.00 26.61      .164 C
ATOM    303  C   PHE A  37      -2.640 -23.867  44.266  1.00 26.03      .251 C
ATOM    304  O   PHE A  37      -1.820 -23.108  43.750  1.00 29.33      .271 O
ATOM    305  CB  PHE A  37      -1.366 -26.073  44.289  1.00 29.84      .056 C
ATOM    306  CG  PHE A  37      -2.126 -26.693  43.116  1.00 21.80      .044 C
ATOM    307  CD1 PHE A  37      -2.124 -26.044  41.890  1.00 24.95      .008 C
ATOM    308  CD2 PHE A  37      -2.775 -27.909  43.265  1.00 21.93      .008 C
ATOM    309  CE1 PHE A  37      -2.787 -26.606  40.806  1.00 26.08      .001 C
ATOM    310  CE2 PHE A  37      -3.434 -28.474  42.178  1.00 21.82      .001 C
ATOM    311  CZ  PHE A  37      -3.442 -27.821  40.952  1.00 22.95      .000 C
ATOM    312  H   PHE A  37      -3.856 -26.350  45.390  1.00 99.99      .164 H
ATOM    313  N   ALA A  38      -3.952 -23.703  44.138  1.00 22.72      .338 N
ATOM    314  CA  ALA A  38      -4.547 -22.555  43.436  1.00 22.93      .159 C
ATOM    315  C   ALA A  38      -5.771 -22.055  44.205  1.00 27.43      .251 C
ATOM    316  O   ALA A  38      -6.336 -22.773  45.031  1.00 21.52      .271 O
ATOM    317  CB  ALA A  38      -4.962 -22.969  42.023  1.00 21.83      .034 C
ATOM    318  H   ALA A  38      -4.616 -24.272  44.625  1.00 99.99      .164 H
ATOM    319  N   GLU A  39      -6.114 -20.792  43.978  1.00 30.23      .338 N
ATOM    320  CA  GLU A  39      -7.434 -20.274  44.382  1.00 28.42      .160 C
ATOM    321  C   GLU A  39      -8.538 -21.093  43.683  1.00 33.53      .254 C
ATOM    322  O   GLU A  39      -8.344 -21.498  42.532  1.00 25.87      .270 O
ATOM    323  CB  GLU A  39      -7.563 -18.790  44.020  1.00 26.70      .043 C
ATOM    324  CG  GLU A  39      -6.704 -17.895  44.923  1.00 31.16      .100 C
ATOM    325  CD  GLU A  39      -7.113 -17.974  46.400  1.00 39.36      .185 C
ATOM    326  OE1 GLU A  39      -8.310 -17.765  46.694  1.00 44.15      .647 O
ATOM    327  OE2 GLU A  39      -6.224 -18.316  47.208  1.00 36.49      .647 O
ATOM    328  H   GLU A  39      -5.508 -20.158  43.489  1.00 99.99      .164 H
ATOM    329  N   PRO A  40      -9.640 -21.412  44.377  1.00 30.29      .312 N
ATOM    330  CA  PRO A  40     -10.756 -22.176  43.787  1.00 25.69      .163 C
ATOM    331  C   PRO A  40     -11.264 -21.475  42.513  1.00 28.41      .254 C
ATOM    332  O   PRO A  40     -11.708 -20.327  42.600  1.00 34.41      .270 O
ATOM    333  CB  PRO A  40     -11.823 -22.210  44.880  1.00 28.73      .034 C
ATOM    334  CG  PRO A  40     -10.993 -22.191  46.161  1.00 22.70      .027 C
ATOM    335  CD  PRO A  40      -9.847 -21.234  45.828  1.00 27.33      .105 C
ATOM    336  N   PRO A  41     -11.131 -22.121  41.345  1.00 29.22      .312 N
ATOM    337  CA  PRO A  41     -11.509 -21.528  40.046  1.00 29.57      .163 C
ATOM    338  C   PRO A  41     -13.038 -21.527  39.852  1.00 36.71      .251 C
ATOM    339  O   PRO A  41     -13.598 -22.228  39.011  1.00 30.33      .271 O
ATOM    340  CB  PRO A  41     -10.757 -22.394  39.032  1.00 24.51      .034 C
ATOM    341  CG  PRO A  41     -10.770 -23.781  39.674  1.00 27.29      .027 C
ATOM    342  CD  PRO A  41     -10.594 -23.487  41.164  1.00 25.77      .105 C
ATOM    343  N   MET A  42     -13.708 -20.719  40.668  1.00 32.51      .337 N
ATOM    344  CA  MET A  42     -15.181 -20.711  40.757  1.00 36.67      .160 C
ATOM    345  C   MET A  42     -15.780 -19.349  40.389  1.00 38.40      .251 C
ATOM    346  O   MET A  42     -15.079 -18.337  40.362  1.00 34.05      .271 O
ATOM    347  CB  MET A  42     -15.635 -21.096  42.168  1.00 39.73      .043 C
ATOM    348  CG  MET A  42     -15.105 -22.463  42.615  1.00 36.68      .060 C
ATOM    349  SD  MET A  42     -16.138 -23.262  43.896  1.00 57.16      .139 S
ATOM    350  CE  MET A  42     -16.040 -22.090  45.233  1.00 49.99      .069 C
ATOM    351  H   MET A  42     -13.243 -20.088  41.295  1.00 99.99      .164 H
ATOM    352  N   GLY A  43     -17.086 -19.376  40.085  1.00 30.37      .336 N
ATOM    353  CA  GLY A  43     -17.868 -18.188  39.681  1.00 33.05      .189 C
ATOM    354  C   GLY A  43     -17.220 -17.447  38.496  1.00 34.49      .257 C
ATOM    355  O   GLY A  43     -17.013 -18.080  37.459  1.00 30.76      .270 O
ATOM    356  H   GLY A  43     -17.653 -20.203  40.168  1.00 99.99      .164 H
ATOM    357  N   PRO A  44     -16.724 -16.216  38.710  1.00 35.11      .312 N
ATOM    358  CA  PRO A  44     -16.029 -15.445  37.661  1.00 31.66      .163 C
ATOM    359  C   PRO A  44     -14.712 -16.083  37.184  1.00 35.68      .251 C
ATOM    360  O   PRO A  44     -14.239 -15.766  36.098  1.00 33.51      .271 O
ATOM    361  CB  PRO A  44     -15.830 -14.050  38.259  1.00 31.49      .034 C
ATOM    362  CG  PRO A  44     -15.751 -14.309  39.762  1.00 35.04      .027 C
ATOM    363  CD  PRO A  44     -16.736 -15.458  39.982  1.00 31.47      .105 C
ATOM    364  N   ARG A  45     -14.120 -16.944  38.014  1.00 36.60      .338 N
ATOM    365  CA  ARG A  45     -12.873 -17.661  37.678  1.00 34.54      .159 C
ATOM    366  C   ARG A  45     -13.031 -18.911  36.794  1.00 32.23      .251 C
ATOM    367  O   ARG A  45     -12.027 -19.465  36.341  1.00 30.53      .271 O
ATOM    368  CB  ARG A  45     -12.060 -18.021  38.929  1.00 32.99      .034 C
ATOM    369  CG  ARG A  45     -11.561 -16.821  39.744  1.00 43.08      .027 C
ATOM    370  CD  ARG A  45     -10.824 -15.750  38.931  1.00 53.00      .116 C
ATOM    371  NE  ARG A  45      -9.632 -16.250  38.215  1.00 59.27      .212 N
ATOM    372  CZ  ARG A  45      -8.748 -15.477  37.578  1.00 65.17      .666 C
ATOM    373  NH1 ARG A  45      -8.870 -14.155  37.578  1.00 56.69      .235 N
ATOM    374  NH2 ARG A  45      -7.726 -16.009  36.923  1.00 53.00      .235 N
ATOM    375  H   ARG A  45     -14.490 -17.159  38.920  1.00 99.99      .164 H
ATOM    376  HE  ARG A  45      -9.505 -17.240  38.204  1.00 99.99      .178 H
ATOM    377 1HH1 ARG A  45      -8.215 -13.574  37.102  1.00 99.99      .174 H
ATOM    378 2HH1 ARG A  45      -9.647 -13.756  38.062  1.00 99.99      .174 H
ATOM    379 1HH2 ARG A  45      -7.081 -15.413  36.451  1.00 99.99      .174 H
ATOM    380 2HH2 ARG A  45      -7.605 -17.003  36.875  1.00 99.99      .174 H
ATOM    381  N   ARG A  46     -14.252 -19.435  36.654  1.00 29.33      .338 N
ATOM    382  CA  ARG A  46     -14.509 -20.565  35.733  1.00 27.71      .159 C
ATOM    383  C   ARG A  46     -13.999 -20.221  34.320  1.00 27.01      .251 C
ATOM    384  O   ARG A  46     -14.200 -19.107  33.856  1.00 31.91      .271 O
ATOM    385  CB  ARG A  46     -16.011 -20.872  35.688  1.00 28.48      .034 C
ATOM    386  CG  ARG A  46     -16.300 -22.058  34.760  1.00 27.46      .027 C
ATOM    387  CD  ARG A  46     -17.792 -22.281  34.552  1.00 26.70      .116 C
ATOM    388  NE  ARG A  46     -18.382 -22.995  35.694  1.00 29.15      .212 N
ATOM    389  CZ  ARG A  46     -19.684 -23.214  35.850  1.00 31.56      .666 C
ATOM    390  NH1 ARG A  46     -20.550 -22.748  34.969  1.00 30.91      .235 N
ATOM    391  NH2 ARG A  46     -20.155 -23.917  36.866  1.00 23.30      .235 N
ATOM    392  H   ARG A  46     -15.053 -19.092  37.146  1.00 99.99      .164 H
ATOM    393  HE  ARG A  46     -17.741 -23.290  36.403  1.00 99.99      .178 H
ATOM    394 1HH1 ARG A  46     -21.532 -22.891  35.109  1.00 99.99      .174 H
ATOM    395 2HH1 ARG A  46     -20.224 -22.208  34.195  1.00 99.99      .174 H
ATOM    396 1HH2 ARG A  46     -21.143 -24.028  36.951  1.00 99.99      .174 H
ATOM    397 2HH2 ARG A  46     -19.536 -24.257  37.575  1.00 99.99      .174 H
ATOM    398  N   PHE A  47     -13.309 -21.178  33.695  1.00 28.25      .337 N
ATOM    399  CA  PHE A  47     -12.691 -21.058  32.347  1.00 31.69      .164 C
ATOM    400  C   PHE A  47     -11.416 -20.197  32.298  1.00 29.70      .251 C
ATOM    401  O   PHE A  47     -10.741 -20.148  31.268  1.00 27.89      .271 O
ATOM    402  CB  PHE A  47     -13.646 -20.493  31.279  1.00 27.02      .056 C
ATOM    403  CG  PHE A  47     -14.991 -21.212  31.207  1.00 27.00      .044 C
ATOM    404  CD1 PHE A  47     -15.035 -22.582  30.995  1.00 24.51      .008 C
ATOM    405  CD2 PHE A  47     -16.162 -20.482  31.343  1.00 28.87      .008 C
ATOM    406  CE1 PHE A  47     -16.262 -23.226  30.912  1.00 27.39      .001 C
ATOM    407  CE2 PHE A  47     -17.392 -21.125  31.260  1.00 21.67      .001 C
ATOM    408  CZ  PHE A  47     -17.439 -22.498  31.047  1.00 24.31      .000 C
ATOM    409  H   PHE A  47     -13.154 -22.058  34.138  1.00 99.99      .164 H
ATOM    410  N   LEU A  48     -11.029 -19.638  33.442  1.00 26.60      .338 N
ATOM    411  CA  LEU A  48      -9.866 -18.742  33.516  1.00 30.25      .160 C
ATOM    412  C   LEU A  48      -8.610 -19.480  33.989  1.00 31.08      .254 C
ATOM    413  O   LEU A  48      -8.727 -20.495  34.676  1.00 25.38      .270 O
ATOM    414  CB  LEU A  48     -10.125 -17.539  34.435  1.00 34.18      .032 C
ATOM    415  CG  LEU A  48     -11.155 -16.518  33.927  1.00 35.89      .002 C
ATOM    416  CD1 LEU A  48     -11.048 -15.260  34.788  1.00 34.69      .000 C
ATOM    417  CD2 LEU A  48     -10.984 -16.146  32.449  1.00 34.23      .000 C
ATOM    418  H   LEU A  48     -11.452 -19.851  34.326  1.00 99.99      .164 H
ATOM    419  N   PRO A  49      -7.417 -18.994  33.619  1.00 29.00      .312 N
ATOM    420  CA  PRO A  49      -6.141 -19.524  34.135  1.00 25.22      .163 C
ATOM    421  C   PRO A  49      -6.168 -19.582  35.673  1.00 28.57      .254 C
ATOM    422  O   PRO A  49      -6.830 -18.751  36.301  1.00 31.57      .270 O
ATOM    423  CB  PRO A  49      -5.099 -18.504  33.678  1.00 23.67      .034 C
ATOM    424  CG  PRO A  49      -5.663 -18.005  32.352  1.00 31.86      .027 C
ATOM    425  CD  PRO A  49      -7.169 -17.951  32.601  1.00 26.41      .105 C
ATOM    426  N   PRO A  50      -5.496 -20.568  36.276  1.00 26.46      .312 N
ATOM    427  CA  PRO A  50      -5.433 -20.692  37.744  1.00 25.74      .163 C
ATOM    428  C   PRO A  50      -4.643 -19.526  38.355  1.00 31.16      .251 C
ATOM    429  O   PRO A  50      -3.687 -19.030  37.762  1.00 29.04      .271 O
ATOM    430  CB  PRO A  50      -4.734 -22.034  37.970  1.00 25.39      .034 C
ATOM    431  CG  PRO A  50      -3.809 -22.166  36.760  1.00 22.68      .027 C
ATOM    432  CD  PRO A  50      -4.654 -21.592  35.624  1.00 23.59      .105 C
ATOM    433  N   GLU A  51      -5.081 -19.088  39.530  1.00 29.94      .337 N
ATOM    434  CA  GLU A  51      -4.336 -18.091  40.322  1.00 33.02      .160 C
ATOM    435  C   GLU A  51      -3.635 -18.847  41.462  1.00 30.96      .254 C
ATOM    436  O   GLU A  51      -4.265 -19.731  42.053  1.00 30.72      .270 O
ATOM    437  CB  GLU A  51      -5.280 -17.058  40.951  1.00 32.89      .043 C
ATOM    438  CG  GLU A  51      -6.174 -16.339  39.937  1.00 50.33      .100 C
ATOM    439  CD  GLU A  51      -7.203 -15.455  40.645  1.00 65.18      .185 C
ATOM    440  OE1 GLU A  51      -8.225 -16.025  41.091  1.00 61.78      .647 O
ATOM    441  OE2 GLU A  51      -6.898 -14.255  40.815  1.00 71.56      .647 O
ATOM    442  H   GLU A  51      -5.933 -19.404  39.944  1.00 99.99      .164 H
ATOM    443  N   PRO A  52      -2.388 -18.491  41.800  1.00 29.16      .312 N
ATOM    444  CA  PRO A  52      -1.661 -19.096  42.934  1.00 27.90      .163 C
ATOM    445  C   PRO A  52      -2.503 -18.990  44.213  1.00 30.01      .251 C
ATOM    446  O   PRO A  52      -3.228 -18.013  44.409  1.00 28.32      .271 O
ATOM    447  CB  PRO A  52      -0.397 -18.246  43.060  1.00 27.69      .034 C
ATOM    448  CG  PRO A  52      -0.121 -17.820  41.619  1.00 22.16      .027 C
ATOM    449  CD  PRO A  52      -1.516 -17.565  41.049  1.00 24.99      .105 C
ATOM    450  N   LYS A  53      -2.483 -20.054  45.012  1.00 27.89      .338 N
ATOM    451  CA  LYS A  53      -3.213 -20.076  46.295  1.00 30.42      .159 C
ATOM    452  C   LYS A  53      -2.628 -19.003  47.226  1.00 32.66      .251 C
ATOM    453  O   LYS A  53      -1.415 -18.920  47.413  1.00 30.34      .271 O
ATOM    454  CB  LYS A  53      -3.095 -21.467  46.936  1.00 26.75      .032 C
ATOM    455  CG  LYS A  53      -3.718 -21.600  48.333  1.00 30.16      .004 C
ATOM    456  CD  LYS A  53      -5.233 -21.380  48.335  1.00 31.12      .032 C
ATOM    457  CE  LYS A  53      -5.808 -21.619  49.730  1.00 26.92      .206 C
ATOM    458  NZ  LYS A  53      -7.259 -21.388  49.739  1.00 28.34      .064 N
ATOM    459  H   LYS A  53      -1.861 -20.823  44.862  1.00 99.99      .164 H
ATOM    460  HZ1 LYS A  53      -7.616 -21.583  50.652  1.00 99.99      .275 H
ATOM    461  HZ2 LYS A  53      -7.432 -20.431  49.511  1.00 99.99      .275 H
ATOM    462  HZ3 LYS A  53      -7.701 -21.984  49.069  1.00 99.99      .275 H
ATOM    463  N   GLN A  54      -3.517 -18.183  47.766  0.43 31.53      .338 N
ATOM    464  CA  GLN A  54      -3.142 -17.162  48.757  0.43 35.29      .160 C
ATOM    465  C   GLN A  54      -2.758 -17.835  50.087  0.43 34.30      .254 C
ATOM    466  O   GLN A  54      -3.396 -18.820  50.472  0.43 33.25      .270 O
ATOM    467  CB  GLN A  54      -4.312 -16.207  48.975  0.43 34.67      .042 C
ATOM    468  CG  GLN A  54      -4.599 -15.332  47.747  0.43 35.67      .090 C
ATOM    469  CD  GLN A  54      -6.037 -14.792  47.718  0.43 38.48      .227 C
ATOM    470  OE1 GLN A  54      -6.570 -14.440  46.678  0.43 38.77      .273 O
ATOM    471  NE2 GLN A  54      -6.705 -14.757  48.854  0.43 33.35      .369 N
ATOM    472  H   GLN A  54      -4.503 -18.270  47.595  1.00 99.99      .164 H
ATOM    473 1HE2 GLN A  54      -7.640 -14.418  48.838  1.00 99.99      .159 H
ATOM    474 2HE2 GLN A  54      -6.271 -15.091  49.686  1.00 99.99      .159 H
ATOM    475  N   PRO A  55      -1.727 -17.314  50.767  1.00 33.15      .312 N
ATOM    476  CA  PRO A  55      -1.271 -17.840  52.067  1.00 34.19      .163 C
ATOM    477  C   PRO A  55      -2.422 -17.880  53.080  1.00 33.93      .251 C
ATOM    478  O   PRO A  55      -3.318 -17.035  53.062  1.00 31.90      .271 O
ATOM    479  CB  PRO A  55      -0.194 -16.855  52.522  1.00 30.69      .034 C
ATOM    480  CG  PRO A  55       0.402 -16.362  51.206  1.00 36.57      .027 C
ATOM    481  CD  PRO A  55      -0.814 -16.257  50.287  1.00 30.62      .105 C
ATOM    482  N   TRP A  56      -2.372 -18.893  53.930  1.00 30.06      .337 N
ATOM    483  CA  TRP A  56      -3.366 -19.126  54.989  1.00 31.65      .164 C
ATOM    484  C   TRP A  56      -2.682 -19.073  56.362  1.00 37.29      .251 C
ATOM    485  O   TRP A  56      -1.486 -19.329  56.501  1.00 29.83      .271 O
ATOM    486  CB  TRP A  56      -4.036 -20.490  54.763  1.00 29.54      .059 C
ATOM    487  CG  TRP A  56      -3.045 -21.661  54.808  1.00 30.99      .016 C
ATOM    488  CD1 TRP A  56      -2.650 -22.294  55.910  1.00 31.93      .097 C
ATOM    489  CD2 TRP A  56      -2.358 -22.212  53.738  1.00 31.44      .001 C
ATOM    490  NE1 TRP A  56      -1.750 -23.223  55.586  1.00 33.07      .365 N
ATOM    491  CE2 TRP A  56      -1.546 -23.203  54.272  1.00 30.32      .042 C
ATOM    492  CE3 TRP A  56      -2.352 -21.958  52.372  1.00 31.14      .014 C
ATOM    493  CZ2 TRP A  56      -0.725 -23.951  53.436  1.00 26.50      .030 C
ATOM    494  CZ3 TRP A  56      -1.561 -22.732  51.533  1.00 28.31      .001 C
ATOM    495  CH2 TRP A  56      -0.749 -23.730  52.065  1.00 28.66      .002 C
ATOM    496  H   TRP A  56      -1.604 -19.545  53.939  1.00 99.99      .164 H
ATOM    497  HE1 TRP A  56      -1.318 -23.854  56.233  1.00 99.99      .165 H
ATOM    498  N   SER A  57      -3.477 -18.747  57.371  1.00 33.45      .336 N
ATOM    499  CA  SER A  57      -3.023 -18.825  58.770  1.00 39.57      .189 C
ATOM    500  C   SER A  57      -3.529 -20.152  59.356  1.00 41.61      .254 C
ATOM    501  O   SER A  57      -4.426 -20.791  58.804  1.00 41.55      .270 O
ATOM    502  CB  SER A  57      -3.543 -17.633  59.579  1.00 41.88      .169 C
ATOM    503  OG  SER A  57      -4.972 -17.646  59.617  1.00 45.04      .380 O
ATOM    504  H   SER A  57      -4.464 -18.636  57.265  1.00 99.99      .164 H
ATOM    505  HG  SER A  57      -5.298 -16.866  60.150  1.00 99.99      .211 H
ATOM    506  N   GLY A  58      -2.934 -20.545  60.486  1.00 40.86      .336 N
ATOM    507  CA  GLY A  58      -3.210 -21.860  61.096  1.00 37.53      .189 C
ATOM    508  C   GLY A  58      -2.708 -23.025  60.225  1.00 44.22      .253 C
ATOM    509  O   GLY A  58      -1.875 -22.861  59.332  1.00 41.44      .270 O
ATOM    510  H   GLY A  58      -2.322 -19.958  61.023  1.00 99.99      .164 H
ATOM    511  N   VAL A  59      -3.264 -24.197  60.504  1.00 39.11      .337 N
ATOM    512  CA  VAL A  59      -2.756 -25.457  59.924  1.00 41.07      .159 C
ATOM    513  C   VAL A  59      -3.814 -26.088  59.008  1.00 40.03      .251 C
ATOM    514  O   VAL A  59      -4.872 -26.514  59.475  1.00 35.57      .271 O
ATOM    515  CB  VAL A  59      -2.365 -26.455  61.036  1.00 40.95      .029 C
ATOM    516  CG1 VAL A  59      -1.620 -27.663  60.459  1.00 36.13      .002 C
ATOM    517  CG2 VAL A  59      -1.507 -25.833  62.143  1.00 32.77      .002 C
ATOM    518  H   VAL A  59      -3.995 -24.299  61.177  1.00 99.99      .164 H
ATOM    519  N   VAL A  60      -3.462 -26.218  57.731  1.00 35.85      .338 N
ATOM    520  CA  VAL A  60      -4.295 -26.972  56.771  1.00 32.06      .159 C
ATOM    521  C   VAL A  60      -4.225 -28.470  57.109  1.00 34.95      .251 C
ATOM    522  O   VAL A  60      -3.154 -29.070  57.198  1.00 32.51      .271 O
ATOM    523  CB  VAL A  60      -3.900 -26.677  55.306  1.00 31.60      .029 C
ATOM    524  CG1 VAL A  60      -4.486 -27.667  54.286  1.00 29.25      .002 C
ATOM    525  CG2 VAL A  60      -4.408 -25.290  54.910  1.00 31.86      .002 C
ATOM    526  H   VAL A  60      -2.567 -25.914  57.389  1.00 99.99      .164 H
ATOM    527  N   ASP A  61      -5.418 -29.035  57.242  1.00 33.02      .337 N
ATOM    528  CA  ASP A  61      -5.605 -30.486  57.367  1.00 38.98      .170 C
ATOM    529  C   ASP A  61      -5.329 -31.162  56.012  1.00 41.18      .251 C
ATOM    530  O   ASP A  61      -6.197 -31.173  55.142  1.00 42.08      .271 O
ATOM    531  CB  ASP A  61      -7.040 -30.752  57.844  1.00 38.86      .129 C
ATOM    532  CG  ASP A  61      -7.385 -32.244  57.850  1.00 47.45      .188 C
ATOM    533  OD1 ASP A  61      -6.439 -33.037  58.030  1.00 52.46      .647 O
ATOM    534  OD2 ASP A  61      -8.579 -32.559  57.666  1.00 57.14      .647 O
ATOM    535  H   ASP A  61      -6.260 -28.499  57.218  1.00 99.99      .164 H
ATOM    536  N   ALA A  62      -4.193 -31.837  55.919  1.00 33.88      .338 N
ATOM    537  CA  ALA A  62      -3.804 -32.548  54.688  1.00 33.27      .159 C
ATOM    538  C   ALA A  62      -3.766 -34.069  54.933  1.00 29.34      .251 C
ATOM    539  O   ALA A  62      -2.821 -34.776  54.578  1.00 26.52      .271 O
ATOM    540  CB  ALA A  62      -2.469 -31.990  54.175  1.00 28.50      .034 C
ATOM    541  H   ALA A  62      -3.573 -31.997  56.697  1.00 99.99      .164 H
ATOM    542  N   THR A  63      -4.857 -34.575  55.504  1.00 29.97      .336 N
ATOM    543  CA  THR A  63      -4.939 -36.000  55.894  1.00 34.87      .186 C
ATOM    544  C   THR A  63      -5.874 -36.832  55.004  1.00 34.98      .253 C
ATOM    545  O   THR A  63      -5.984 -38.046  55.176  1.00 34.94      .270 O
ATOM    546  CB  THR A  63      -5.382 -36.162  57.356  1.00 35.26      .140 C
ATOM    547  OG1 THR A  63      -6.724 -35.686  57.508  1.00 32.20      .382 O
ATOM    548  CG2 THR A  63      -4.416 -35.477  58.331  1.00 30.47      .034 C
ATOM    549  H   THR A  63      -5.636 -34.015  55.795  1.00 99.99      .164 H
ATOM    550  HG1 THR A  63      -6.972 -35.721  58.477  1.00 99.99      .210 H
ATOM    551  N   THR A  64      -6.574 -36.157  54.097  1.00 32.28      .336 N
ATOM    552  CA  THR A  64      -7.599 -36.796  53.254  1.00 29.96      .186 C
ATOM    553  C   THR A  64      -7.620 -36.206  51.836  1.00 32.97      .253 C
ATOM    554  O   THR A  64      -7.265 -35.045  51.630  1.00 31.19      .270 O
ATOM    555  CB  THR A  64      -8.954 -36.678  53.976  1.00 31.00      .140 C
ATOM    556  OG1 THR A  64      -9.907 -37.540  53.353  1.00 46.09      .382 O
ATOM    557  CG2 THR A  64      -9.492 -35.242  54.085  1.00 25.37      .034 C
ATOM    558  H   THR A  64      -6.470 -35.171  53.961  1.00 99.99      .164 H
ATOM    559  HG1 THR A  64     -10.762 -37.471  53.872  1.00 99.99      .210 H
ATOM    560  N   PHE A  65      -8.024 -37.031  50.875  1.00 26.42      .337 N
ATOM    561  CA  PHE A  65      -8.181 -36.568  49.483  1.00 25.38      .164 C
ATOM    562  C   PHE A  65      -9.280 -35.507  49.385  1.00 26.15      .251 C
ATOM    563  O   PHE A  65     -10.302 -35.584  50.064  1.00 28.45      .271 O
ATOM    564  CB  PHE A  65      -8.533 -37.721  48.544  1.00 25.63      .056 C
ATOM    565  CG  PHE A  65      -7.317 -38.584  48.211  1.00 20.84      .044 C
ATOM    566  CD1 PHE A  65      -6.197 -38.019  47.612  1.00 20.39      .008 C
ATOM    567  CD2 PHE A  65      -7.359 -39.944  48.477  1.00 20.16      .008 C
ATOM    568  CE1 PHE A  65      -5.109 -38.818  47.288  1.00 21.43      .001 C
ATOM    569  CE2 PHE A  65      -6.268 -40.744  48.159  1.00 18.76      .001 C
ATOM    570  CZ  PHE A  65      -5.146 -40.180  47.567  1.00 22.11      .000 C
ATOM    571  H   PHE A  65      -8.423 -37.921  51.085  1.00 99.99      .164 H
ATOM    572  N   GLN A  66      -8.997 -34.503  48.567  1.00 24.40      .338 N
ATOM    573  CA  GLN A  66      -9.964 -33.438  48.263  1.00 22.11      .160 C
ATOM    574  C   GLN A  66     -10.904 -33.826  47.114  1.00 26.84      .251 C
ATOM    575  O   GLN A  66     -10.759 -34.876  46.486  1.00 25.86      .271 O
ATOM    576  CB  GLN A  66      -9.191 -32.151  47.977  1.00 27.01      .042 C
ATOM    577  CG  GLN A  66      -9.060 -31.296  49.243  1.00 24.82      .090 C
ATOM    578  CD  GLN A  66     -10.342 -30.532  49.600  1.00 35.60      .227 C
ATOM    579  OE1 GLN A  66     -11.376 -30.595  48.946  1.00 35.85      .273 O
ATOM    580  NE2 GLN A  66     -10.256 -29.750  50.654  1.00 26.54      .369 N
ATOM    581  H   GLN A  66      -8.116 -34.422  48.106  1.00 99.99      .164 H
ATOM    582 1HE2 GLN A  66     -11.065 -29.229  50.911  1.00 99.99      .159 H
ATOM    583 2HE2 GLN A  66      -9.399 -29.676  51.157  1.00 99.99      .159 H
ATOM    584  N   SER A  67     -11.834 -32.922  46.825  1.00 19.94      .336 N
ATOM    585  CA  SER A  67     -12.885 -33.130  45.812  1.00 26.24      .189 C
ATOM    586  C   SER A  67     -12.325 -33.408  44.411  1.00 29.68      .253 C
ATOM    587  O   SER A  67     -11.251 -32.944  44.025  1.00 24.61      .270 O
ATOM    588  CB  SER A  67     -13.771 -31.887  45.751  1.00 27.81      .169 C
ATOM    589  OG  SER A  67     -14.306 -31.622  47.051  1.00 34.46      .380 O
ATOM    590  H   SER A  67     -11.885 -32.043  47.307  1.00 99.99      .164 H
ATOM    591  HG  SER A  67     -14.867 -30.796  47.031  1.00 99.99      .211 H
ATOM    592  N   VAL A  68     -13.082 -34.204  43.666  1.00 26.74      .337 N
ATOM    593  CA  VAL A  68     -12.787 -34.480  42.247  1.00 22.55      .159 C
ATOM    594  C   VAL A  68     -13.316 -33.297  41.416  1.00 23.76      .251 C
ATOM    595  O   VAL A  68     -14.430 -32.817  41.637  1.00 23.36      .271 O
ATOM    596  CB  VAL A  68     -13.434 -35.819  41.838  1.00 24.54      .029 C
ATOM    597  CG1 VAL A  68     -13.227 -36.138  40.355  1.00 22.63      .002 C
ATOM    598  CG2 VAL A  68     -12.861 -36.982  42.656  1.00 18.61      .002 C
ATOM    599  H   VAL A  68     -13.944 -34.588  44.009  1.00 99.99      .164 H
ATOM    600  N   CYS A  69     -12.486 -32.832  40.483  1.00 20.75      .337 N
ATOM    601  CA  CYS A  69     -12.907 -31.809  39.502  1.00 24.58      .171 C
ATOM    602  C   CYS A  69     -14.138 -32.301  38.734  1.00 26.10      .252 C
ATOM    603  O   CYS A  69     -14.199 -33.466  38.342  1.00 24.20      .271 O
ATOM    604  CB  CYS A  69     -11.780 -31.490  38.511  1.00 22.99      .100 C
ATOM    605  SG  CYS A  69     -10.326 -30.672  39.264  1.00 27.26      .080 S
ATOM    606  H   CYS A  69     -11.535 -33.129  40.420  1.00 99.99      .164 H
ATOM    607  N   TYR A  70     -15.105 -31.403  38.567  1.00 25.05      .337 N
ATOM    608  CA  TYR A  70     -16.380 -31.724  37.897  1.00 26.87      .164 C
ATOM    609  C   TYR A  70     -16.178 -32.413  36.543  1.00 27.98      .251 C
ATOM    610  O   TYR A  70     -15.439 -31.925  35.688  1.00 25.35      .271 O
ATOM    611  CB  TYR A  70     -17.191 -30.450  37.685  1.00 30.15      .056 C
ATOM    612  CG  TYR A  70     -18.470 -30.518  38.512  1.00 32.51      .044 C
ATOM    613  CD1 TYR A  70     -18.533 -29.866  39.733  1.00 26.53      .011 C
ATOM    614  CD2 TYR A  70     -19.551 -31.253  38.053  1.00 32.44      .011 C
ATOM    615  CE1 TYR A  70     -19.689 -29.935  40.500  1.00 29.37      .037 C
ATOM    616  CE2 TYR A  70     -20.703 -31.329  38.823  1.00 36.45      .037 C
ATOM    617  CZ  TYR A  70     -20.777 -30.662  40.038  1.00 33.93      .065 C
ATOM    618  OH  TYR A  70     -21.934 -30.670  40.749  1.00 52.19      .361 O
ATOM    619  H   TYR A  70     -15.024 -30.470  38.914  1.00 99.99      .164 H
ATOM    620  HH  TYR A  70     -22.584 -31.302  40.326  1.00 99.99      .217 H
ATOM    621  N   GLN A  71     -16.831 -33.563  36.408  1.00 27.96      .338 N
ATOM    622  CA  GLN A  71     -16.664 -34.433  35.228  1.00 25.32      .160 C
ATOM    623  C   GLN A  71     -17.829 -35.411  35.054  1.00 31.39      .251 C
ATOM    624  O   GLN A  71     -18.548 -35.724  36.003  1.00 24.05      .271 O
ATOM    625  CB  GLN A  71     -15.351 -35.222  35.341  1.00 21.80      .042 C
ATOM    626  CG  GLN A  71     -15.302 -36.168  36.548  1.00 20.79      .090 C
ATOM    627  CD  GLN A  71     -13.901 -36.741  36.749  1.00 23.12      .227 C
ATOM    628  OE1 GLN A  71     -13.627 -37.922  36.598  1.00 20.38      .273 O
ATOM    629  NE2 GLN A  71     -12.991 -35.878  37.134  1.00 22.86      .369 N
ATOM    630  H   GLN A  71     -17.389 -33.957  37.139  1.00 99.99      .164 H
ATOM    631 1HE2 GLN A  71     -12.056 -36.201  37.315  1.00 99.99      .159 H
ATOM    632 2HE2 GLN A  71     -13.258 -34.928  37.310  1.00 99.99      .159 H
ATOM    633  N   TYR A  72     -17.976 -35.855  33.810  1.00 23.07      .337 N
ATOM    634  CA  TYR A  72     -18.895 -36.946  33.440  1.00 21.23      .164 C
ATOM    635  C   TYR A  72     -18.580 -38.214  34.256  1.00 25.36      .251 C
ATOM    636  O   TYR A  72     -17.419 -38.532  34.501  1.00 28.13      .271 O
ATOM    637  CB  TYR A  72     -18.733 -37.187  31.933  1.00 26.46      .056 C
ATOM    638  CG  TYR A  72     -19.492 -38.419  31.435  1.00 25.78      .044 C
ATOM    639  CD1 TYR A  72     -20.868 -38.372  31.267  1.00 25.20      .011 C
ATOM    640  CD2 TYR A  72     -18.798 -39.596  31.197  1.00 22.40      .011 C
ATOM    641  CE1 TYR A  72     -21.553 -39.512  30.866  1.00 26.16      .037 C
ATOM    642  CE2 TYR A  72     -19.480 -40.736  30.791  1.00 27.90      .037 C
ATOM    643  CZ  TYR A  72     -20.858 -40.691  30.623  1.00 27.12      .065 C
ATOM    644  OH  TYR A  72     -21.540 -41.804  30.247  1.00 26.34      .361 O
ATOM    645  H   TYR A  72     -17.416 -35.499  33.063  1.00 99.99      .164 H
ATOM    646  HH  TYR A  72     -20.904 -42.539  30.029  1.00 99.99      .217 H
ATOM    647  N   VAL A  73     -19.638 -38.928  34.625  1.00 26.54      .338 N
ATOM    648  CA  VAL A  73     -19.511 -40.206  35.354  1.00 25.16      .159 C
ATOM    649  C   VAL A  73     -19.945 -41.321  34.395  1.00 25.01      .251 C
ATOM    650  O   VAL A  73     -21.081 -41.348  33.923  1.00 31.16      .271 O
ATOM    651  CB  VAL A  73     -20.356 -40.210  36.645  1.00 30.05      .029 C
ATOM    652  CG1 VAL A  73     -20.248 -41.543  37.397  1.00 26.01      .002 C
ATOM    653  CG2 VAL A  73     -19.934 -39.086  37.599  1.00 22.33      .002 C
ATOM    654  H   VAL A  73     -20.575 -38.648  34.421  1.00 99.99      .164 H
ATOM    655  N   ASP A  74     -19.011 -42.227  34.125  1.00 27.32      .337 N
ATOM    656  CA  ASP A  74     -19.250 -43.353  33.209  1.00 31.49      .170 C
ATOM    657  C   ASP A  74     -20.337 -44.302  33.746  1.00 29.08      .252 C
ATOM    658  O   ASP A  74     -20.105 -45.029  34.714  1.00 30.74      .271 O
ATOM    659  CB  ASP A  74     -17.932 -44.103  33.008  1.00 29.75      .129 C
ATOM    660  CG  ASP A  74     -17.994 -45.127  31.874  1.00 34.55      .188 C
ATOM    661  OD1 ASP A  74     -19.089 -45.361  31.309  1.00 32.93      .647 O
ATOM    662  OD2 ASP A  74     -16.930 -45.708  31.602  1.00 37.02      .647 O
ATOM    663  H   ASP A  74     -18.118 -42.224  34.587  1.00 99.99      .164 H
ATOM    664  N   THR A  75     -21.452 -44.358  33.025  1.00 32.23      .336 N
ATOM    665  CA  THR A  75     -22.575 -45.250  33.389  1.00 34.66      .186 C
ATOM    666  C   THR A  75     -22.831 -46.393  32.394  1.00 40.32      .253 C
ATOM    667  O   THR A  75     -23.885 -47.021  32.454  1.00 36.31      .270 O
ATOM    668  CB  THR A  75     -23.876 -44.450  33.556  1.00 28.12      .140 C
ATOM    669  OG1 THR A  75     -24.104 -43.659  32.386  1.00 33.41      .382 O
ATOM    670  CG2 THR A  75     -23.873 -43.600  34.829  1.00 25.24      .034 C
ATOM    671  H   THR A  75     -21.690 -43.675  32.328  1.00 99.99      .164 H
ATOM    672  HG1 THR A  75     -24.978 -43.179  32.480  1.00 99.99      .210 H
ATOM    673  N   LEU A  76     -21.797 -46.804  31.654  1.00 38.02      .337 N
ATOM    674  CA  LEU A  76     -21.943 -47.860  30.629  1.00 36.60      .159 C
ATOM    675  C   LEU A  76     -22.390 -49.208  31.220  1.00 41.25      .251 C
ATOM    676  O   LEU A  76     -23.340 -49.818  30.738  1.00 39.67      .271 O
ATOM    677  CB  LEU A  76     -20.647 -48.029  29.821  1.00 33.09      .032 C
ATOM    678  CG  LEU A  76     -20.756 -49.089  28.712  1.00 36.15      .002 C
ATOM    679  CD1 LEU A  76     -21.771 -48.701  27.632  1.00 26.38      .000 C
ATOM    680  CD2 LEU A  76     -19.386 -49.331  28.084  1.00 35.68      .000 C
ATOM    681  H   LEU A  76     -20.886 -46.401  31.731  1.00 99.99      .164 H
ATOM    682  N   TYR A  77     -21.710 -49.627  32.285  1.00 28.58      .337 N
ATOM    683  CA  TYR A  77     -22.053 -50.882  32.978  1.00 31.33      .164 C
ATOM    684  C   TYR A  77     -22.209 -50.604  34.484  1.00 33.33      .254 C
ATOM    685  O   TYR A  77     -21.272 -50.832  35.257  1.00 31.60      .270 O
ATOM    686  CB  TYR A  77     -21.016 -51.978  32.695  1.00 33.27      .056 C
ATOM    687  CG  TYR A  77     -20.917 -52.380  31.222  1.00 42.31      .044 C
ATOM    688  CD1 TYR A  77     -21.959 -53.055  30.601  1.00 40.46      .011 C
ATOM    689  CD2 TYR A  77     -19.737 -52.145  30.535  1.00 37.43      .011 C
ATOM    690  CE1 TYR A  77     -21.825 -53.486  29.285  1.00 41.00      .037 C
ATOM    691  CE2 TYR A  77     -19.599 -52.572  29.219  1.00 34.21      .037 C
ATOM    692  CZ  TYR A  77     -20.646 -53.236  28.590  1.00 41.56      .065 C
ATOM    693  OH  TYR A  77     -20.471 -53.712  27.326  1.00 41.25      .361 O
ATOM    694  H   TYR A  77     -21.053 -49.041  32.753  1.00 99.99      .164 H
ATOM    695  HH  TYR A  77     -19.641 -53.301  26.948  1.00 99.99      .217 H
ATOM    696  N   PRO A  78     -23.369 -50.077  34.905  1.00 36.04      .312 N
ATOM    697  CA  PRO A  78     -23.611 -49.645  36.298  1.00 34.13      .163 C
ATOM    698  C   PRO A  78     -23.313 -50.769  37.297  1.00 32.92      .251 C
ATOM    699  O   PRO A  78     -23.812 -51.883  37.152  1.00 37.25      .271 O
ATOM    700  CB  PRO A  78     -25.099 -49.303  36.352  1.00 30.45      .034 C
ATOM    701  CG  PRO A  78     -25.414 -48.868  34.924  1.00 39.15      .027 C
ATOM    702  CD  PRO A  78     -24.561 -49.808  34.072  1.00 35.39      .105 C
ATOM    703  N   GLY A  79     -22.364 -50.487  38.197  1.00 34.95      .336 N
ATOM    704  CA  GLY A  79     -21.982 -51.453  39.249  1.00 34.30      .189 C
ATOM    705  C   GLY A  79     -20.735 -52.280  38.904  1.00 35.32      .253 C
ATOM    706  O   GLY A  79     -20.005 -52.717  39.792  1.00 36.39      .270 O
ATOM    707  H   GLY A  79     -21.879 -49.603  38.249  1.00 99.99      .164 H
ATOM    708  N   PHE A  80     -20.472 -52.452  37.612  1.00 37.05      .337 N
ATOM    709  CA  PHE A  80     -19.289 -53.185  37.139  1.00 35.14      .164 C
ATOM    710  C   PHE A  80     -17.992 -52.512  37.619  1.00 31.41      .251 C
ATOM    711  O   PHE A  80     -17.709 -51.357  37.284  1.00 35.46      .271 O
ATOM    712  CB  PHE A  80     -19.363 -53.232  35.614  1.00 29.41      .056 C
ATOM    713  CG  PHE A  80     -18.248 -54.054  34.979  1.00 31.75      .044 C
ATOM    714  CD1 PHE A  80     -17.976 -55.338  35.431  1.00 29.32      .008 C
ATOM    715  CD2 PHE A  80     -17.506 -53.488  33.956  1.00 25.79      .008 C
ATOM    716  CE1 PHE A  80     -16.943 -56.066  34.854  1.00 30.14      .001 C
ATOM    717  CE2 PHE A  80     -16.481 -54.221  33.379  1.00 28.60      .001 C
ATOM    718  CZ  PHE A  80     -16.197 -55.505  33.828  1.00 28.60      .000 C
ATOM    719  H   PHE A  80     -21.069 -52.095  36.887  1.00 99.99      .164 H
ATOM    720  N   GLU A  81     -17.154 -53.312  38.279  1.00 30.54      .338 N
ATOM    721  CA  GLU A  81     -15.840 -52.866  38.792  1.00 32.97      .160 C
ATOM    722  C   GLU A  81     -14.946 -52.271  37.688  1.00 39.81      .251 C
ATOM    723  O   GLU A  81     -14.290 -51.256  37.917  1.00 30.76      .271 O
ATOM    724  CB  GLU A  81     -15.138 -54.051  39.475  1.00 38.53      .043 C
ATOM    725  CG  GLU A  81     -13.674 -53.809  39.891  1.00 56.65      .100 C
ATOM    726  CD  GLU A  81     -13.427 -52.770  40.996  1.00 71.31      .185 C
ATOM    727  OE1 GLU A  81     -14.401 -52.131  41.452  1.00 67.23      .647 O
ATOM    728  OE2 GLU A  81     -12.243 -52.651  41.375  1.00 64.44      .647 O
ATOM    729  H   GLU A  81     -17.412 -54.247  38.529  1.00 99.99      .164 H
ATOM    730  N   GLY A  82     -15.052 -52.858  36.486  1.00 33.07      .336 N
ATOM    731  CA  GLY A  82     -14.218 -52.486  35.326  1.00 28.36      .189 C
ATOM    732  C   GLY A  82     -14.376 -51.025  34.879  1.00 27.54      .253 C
ATOM    733  O   GLY A  82     -13.409 -50.413  34.433  1.00 27.99      .270 O
ATOM    734  H   GLY A  82     -15.718 -53.586  36.276  1.00 99.99      .164 H
ATOM    735  N   THR A  83     -15.587 -50.497  35.043  1.00 27.68      .336 N
ATOM    736  CA  THR A  83     -15.894 -49.082  34.733  1.00 31.99      .186 C
ATOM    737  C   THR A  83     -15.852 -48.187  35.979  1.00 34.89      .253 C
ATOM    738  O   THR A  83     -15.351 -47.067  35.927  1.00 32.43      .270 O
ATOM    739  CB  THR A  83     -17.263 -48.897  34.060  1.00 30.33      .140 C
ATOM    740  OG1 THR A  83     -18.297 -49.541  34.812  1.00 37.88      .382 O
ATOM    741  CG2 THR A  83     -17.263 -49.377  32.609  1.00 30.97      .034 C
ATOM    742  H   THR A  83     -16.341 -51.036  35.415  1.00 99.99      .164 H
ATOM    743  HG1 THR A  83     -17.935 -49.982  35.633  1.00 99.99      .210 H
ATOM    744  N   GLU A  84     -16.235 -48.758  37.123  1.00 28.50      .337 N
ATOM    745  CA  GLU A  84     -16.381 -47.994  38.375  1.00 32.61      .160 C
ATOM    746  C   GLU A  84     -15.047 -47.561  38.989  1.00 30.40      .251 C
ATOM    747  O   GLU A  84     -14.960 -46.454  39.512  1.00 29.64      .271 O
ATOM    748  CB  GLU A  84     -17.188 -48.768  39.421  1.00 33.86      .043 C
ATOM    749  CG  GLU A  84     -18.660 -48.958  39.033  1.00 40.69      .100 C
ATOM    750  CD  GLU A  84     -19.527 -47.693  38.957  1.00 46.33      .185 C
ATOM    751  OE1 GLU A  84     -20.709 -47.882  38.591  1.00 46.73      .647 O
ATOM    752  OE2 GLU A  84     -19.019 -46.580  39.225  1.00 45.89      .647 O
ATOM    753  H   GLU A  84     -16.291 -49.749  37.240  1.00 99.99      .164 H
ATOM    754  N   MET A  85     -14.012 -48.386  38.818  1.00 30.72      .337 N
ATOM    755  CA  MET A  85     -12.654 -48.072  39.312  1.00 25.48      .160 C
ATOM    756  C   MET A  85     -12.057 -46.752  38.778  1.00 29.58      .251 C
ATOM    757  O   MET A  85     -11.110 -46.229  39.365  1.00 30.73      .271 O
ATOM    758  CB  MET A  85     -11.693 -49.243  39.062  1.00 27.96      .043 C
ATOM    759  CG  MET A  85     -11.446 -49.536  37.577  1.00 27.82      .060 C
ATOM    760  SD  MET A  85     -10.157 -50.799  37.286  1.00 33.83      .139 S
ATOM    761  CE  MET A  85      -8.676 -49.888  37.675  1.00 27.28      .069 C
ATOM    762  H   MET A  85     -14.108 -49.300  38.417  1.00 99.99      .164 H
ATOM    763  N   TRP A  86     -12.616 -46.248  37.677  1.00 26.62      .337 N
ATOM    764  CA  TRP A  86     -12.155 -45.004  37.029  1.00 25.70      .164 C
ATOM    765  C   TRP A  86     -13.024 -43.784  37.378  1.00 24.34      .251 C
ATOM    766  O   TRP A  86     -12.617 -42.647  37.147  1.00 23.76      .271 O
ATOM    767  CB  TRP A  86     -12.129 -45.164  35.505  1.00 24.84      .059 C
ATOM    768  CG  TRP A  86     -11.340 -46.397  35.056  1.00 25.07      .016 C
ATOM    769  CD1 TRP A  86     -11.883 -47.505  34.568  1.00 23.51      .097 C
ATOM    770  CD2 TRP A  86      -9.965 -46.567  35.065  1.00 25.54      .001 C
ATOM    771  NE1 TRP A  86     -10.916 -48.374  34.275  1.00 20.31      .365 N
ATOM    772  CE2 TRP A  86      -9.732 -47.838  34.558  1.00 23.69      .042 C
ATOM    773  CE3 TRP A  86      -8.905 -45.769  35.475  1.00 25.38      .014 C
ATOM    774  CZ2 TRP A  86      -8.431 -48.316  34.457  1.00 22.04      .030 C
ATOM    775  CZ3 TRP A  86      -7.603 -46.232  35.343  1.00 26.45      .001 C
ATOM    776  CH2 TRP A  86      -7.366 -47.506  34.831  1.00 25.01      .002 C
ATOM    777  H   TRP A  86     -13.409 -46.669  37.235  1.00 99.99      .164 H
ATOM    778  HE1 TRP A  86     -11.074 -49.308  33.963  1.00 99.99      .165 H
ATOM    779  N   ASN A  87     -14.231 -44.046  37.877  1.00 24.25      .337 N
ATOM    780  CA  ASN A  87     -15.190 -42.999  38.261  1.00 22.72      .169 C
ATOM    781  C   ASN A  87     -14.760 -42.229  39.523  1.00 22.74      .255 C
ATOM    782  O   ASN A  87     -13.996 -42.766  40.331  1.00 20.93      .270 O
ATOM    783  CB  ASN A  87     -16.582 -43.620  38.426  1.00 22.74      .119 C
ATOM    784  CG  ASN A  87     -17.271 -43.846  37.076  1.00 32.22      .230 C
ATOM    785  OD1 ASN A  87     -16.994 -43.235  36.052  1.00 25.54      .273 O
ATOM    786  ND2 ASN A  87     -18.251 -44.719  37.085  1.00 29.46      .369 N
ATOM    787  H   ASN A  87     -14.493 -44.961  38.184  1.00 99.99      .164 H
ATOM    788 1HD2 ASN A  87     -18.751 -44.881  36.234  1.00 99.99      .159 H
ATOM    789 2HD2 ASN A  87     -18.513 -45.160  37.944  1.00 99.99      .159 H
ATOM    790  N   PRO A  88     -15.237 -40.983  39.686  1.00 20.33      .312 N
ATOM    791  CA  PRO A  88     -14.958 -40.159  40.879  1.00 21.13      .163 C
ATOM    792  C   PRO A  88     -15.235 -40.967  42.153  1.00 28.46      .251 C
ATOM    793  O   PRO A  88     -16.270 -41.620  42.269  1.00 27.39      .271 O
ATOM    794  CB  PRO A  88     -15.964 -39.012  40.786  1.00 20.21      .034 C
ATOM    795  CG  PRO A  88     -16.148 -38.816  39.284  1.00 18.46      .027 C
ATOM    796  CD  PRO A  88     -16.064 -40.230  38.717  1.00 20.52      .105 C
ATOM    797  N   ASN A  89     -14.272 -40.941  43.069  1.00 27.58      .337 N
ATOM    798  CA  ASN A  89     -14.423 -41.620  44.374  1.00 25.82      .169 C
ATOM    799  C   ASN A  89     -14.456 -40.627  45.552  1.00 26.22      .251 C
ATOM    800  O   ASN A  89     -14.281 -41.004  46.707  1.00 28.49      .271 O
ATOM    801  CB  ASN A  89     -13.322 -42.680  44.549  1.00 22.93      .119 C
ATOM    802  CG  ASN A  89     -11.920 -42.086  44.725  1.00 28.32      .230 C
ATOM    803  OD1 ASN A  89     -11.652 -40.933  44.417  1.00 30.26      .273 O
ATOM    804  ND2 ASN A  89     -11.015 -42.878  45.254  1.00 25.28      .369 N
ATOM    805  H   ASN A  89     -13.391 -40.487  42.928  1.00 99.99      .164 H
ATOM    806 1HD2 ASN A  89     -10.094 -42.492  45.385  1.00 99.99      .159 H
ATOM    807 2HD2 ASN A  89     -11.243 -43.801  45.540  1.00 99.99      .159 H
ATOM    808  N   ARG A  90     -14.575 -39.346  45.220  1.00 25.13      .338 N
ATOM    809  CA  ARG A  90     -14.859 -38.253  46.165  1.00 25.19      .159 C
ATOM    810  C   ARG A  90     -15.919 -37.359  45.510  1.00 25.05      .251 C
ATOM    811  O   ARG A  90     -16.186 -37.483  44.313  1.00 31.53      .271 O
ATOM    812  CB  ARG A  90     -13.596 -37.434  46.472  1.00 24.61      .034 C
ATOM    813  CG  ARG A  90     -12.528 -38.195  47.266  1.00 26.05      .027 C
ATOM    814  CD  ARG A  90     -13.012 -38.586  48.668  1.00 25.38      .116 C
ATOM    815  NE  ARG A  90     -11.930 -39.229  49.438  1.00 26.77      .212 N
ATOM    816  CZ  ARG A  90     -11.475 -40.481  49.300  1.00 33.02      .666 C
ATOM    817  NH1 ARG A  90     -11.993 -41.314  48.408  1.00 26.91      .235 N
ATOM    818  NH2 ARG A  90     -10.490 -40.933  50.063  1.00 24.76      .235 N
ATOM    819  H   ARG A  90     -14.576 -39.051  44.265  1.00 99.99      .164 H
ATOM    820  HE  ARG A  90     -11.515 -38.640  50.129  1.00 99.99      .178 H
ATOM    821 1HH1 ARG A  90     -11.658 -42.246  48.308  1.00 99.99      .174 H
ATOM    822 2HH1 ARG A  90     -12.753 -40.992  47.835  1.00 99.99      .174 H
ATOM    823 1HH2 ARG A  90     -10.176 -41.872  49.944  1.00 99.99      .174 H
ATOM    824 2HH2 ARG A  90     -10.076 -40.349  50.758  1.00 99.99      .174 H
ATOM    825  N   GLU A  91     -16.527 -36.482  46.303  1.00 22.20      .338 N
ATOM    826  CA  GLU A  91     -17.545 -35.555  45.768  1.00 29.88      .160 C
ATOM    827  C   GLU A  91     -16.996 -34.672  44.632  1.00 32.61      .251 C
ATOM    828  O   GLU A  91     -15.823 -34.294  44.623  1.00 27.35      .271 O
ATOM    829  CB  GLU A  91     -18.179 -34.691  46.866  1.00 33.85      .043 C
ATOM    830  CG  GLU A  91     -17.289 -33.582  47.449  1.00 53.36      .100 C
ATOM    831  CD  GLU A  91     -18.079 -32.586  48.308  1.00 72.21      .185 C
ATOM    832  OE1 GLU A  91     -19.113 -32.992  48.887  1.00 69.65      .647 O
ATOM    833  OE2 GLU A  91     -17.634 -31.418  48.359  1.00 61.11      .647 O
ATOM    834  H   GLU A  91     -16.355 -36.444  47.286  1.00 99.99      .164 H
ATOM    835  N   LEU A  92     -17.881 -34.366  43.689  1.00 30.19      .338 N
ATOM    836  CA  LEU A  92     -17.550 -33.458  42.576  1.00 27.87      .159 C
ATOM    837  C   LEU A  92     -17.598 -32.008  43.061  1.00 26.09      .251 C
ATOM    838  O   LEU A  92     -18.479 -31.633  43.834  1.00 32.14      .271 O
ATOM    839  CB  LEU A  92     -18.533 -33.592  41.406  1.00 26.29      .032 C
ATOM    840  CG  LEU A  92     -18.563 -34.953  40.702  1.00 27.83      .002 C
ATOM    841  CD1 LEU A  92     -19.517 -34.866  39.509  1.00 22.55      .000 C
ATOM    842  CD2 LEU A  92     -17.177 -35.384  40.217  1.00 27.36      .000 C
ATOM    843  H   LEU A  92     -18.841 -34.626  43.758  1.00 99.99      .164 H
ATOM    844  N   SER A  93     -16.607 -31.235  42.640  1.00 28.50      .336 N
ATOM    845  CA  SER A  93     -16.583 -29.785  42.910  1.00 27.43      .189 C
ATOM    846  C   SER A  93     -15.676 -29.061  41.918  1.00 24.88      .253 C
ATOM    847  O   SER A  93     -14.718 -29.625  41.395  1.00 25.21      .270 O
ATOM    848  CB  SER A  93     -16.085 -29.520  44.336  1.00 19.41      .169 C
ATOM    849  OG  SER A  93     -16.046 -28.118  44.623  1.00 23.57      .380 O
ATOM    850  H   SER A  93     -15.766 -31.623  42.242  1.00 99.99      .164 H
ATOM    851  HG  SER A  93     -15.767 -28.019  45.584  1.00 99.99      .211 H
ATOM    852  N   GLU A  94     -16.034 -27.808  41.652  1.00 22.25      .337 N
ATOM    853  CA  GLU A  94     -15.133 -26.905  40.908  1.00 24.77      .160 C
ATOM    854  C   GLU A  94     -13.959 -26.440  41.784  1.00 27.92      .251 C
ATOM    855  O   GLU A  94     -12.905 -26.056  41.283  1.00 28.79      .271 O
ATOM    856  CB  GLU A  94     -15.880 -25.707  40.329  1.00 20.54      .043 C
ATOM    857  CG  GLU A  94     -16.721 -26.123  39.122  1.00 27.26      .100 C
ATOM    858  CD  GLU A  94     -17.392 -24.889  38.531  1.00 30.30      .185 C
ATOM    859  OE1 GLU A  94     -16.756 -24.244  37.672  1.00 25.85      .647 O
ATOM    860  OE2 GLU A  94     -18.516 -24.606  38.997  1.00 26.50      .647 O
ATOM    861  H   GLU A  94     -16.798 -27.371  42.129  1.00 99.99      .164 H
ATOM    862  N   ASP A  95     -14.157 -26.501  43.102  1.00 20.63      .337 N
ATOM    863  CA  ASP A  95     -13.086 -26.270  44.080  1.00 24.68      .170 C
ATOM    864  C   ASP A  95     -12.319 -27.597  44.215  1.00 25.21      .252 C
ATOM    865  O   ASP A  95     -12.597 -28.407  45.097  1.00 22.07      .271 O
ATOM    866  CB  ASP A  95     -13.732 -25.851  45.408  1.00 21.33      .129 C
ATOM    867  CG  ASP A  95     -12.719 -25.506  46.504  1.00 28.16      .188 C
ATOM    868  OD1 ASP A  95     -11.509 -25.729  46.275  1.00 27.58      .647 O
ATOM    869  OD2 ASP A  95     -13.182 -25.073  47.576  1.00 35.93      .647 O
ATOM    870  H   ASP A  95     -14.996 -26.891  43.495  1.00 99.99      .164 H
ATOM    871  N   CYS A  96     -11.441 -27.824  43.246  1.00 23.66      .337 N
ATOM    872  CA  CYS A  96     -10.764 -29.127  43.120  1.00 22.30      .171 C
ATOM    873  C   CYS A  96      -9.249 -29.065  42.896  1.00 19.65      .252 C
ATOM    874  O   CYS A  96      -8.608 -30.108  42.765  1.00 23.97      .271 O
ATOM    875  CB  CYS A  96     -11.415 -29.889  41.967  1.00 20.41      .100 C
ATOM    876  SG  CYS A  96     -11.129 -29.127  40.326  1.00 24.70      .080 S
ATOM    877  H   CYS A  96     -11.305 -27.182  42.489  1.00 99.99      .164 H
ATOM    878  N   LEU A  97      -8.683 -27.862  42.943  1.00 22.14      .337 N
ATOM    879  CA  LEU A  97      -7.255 -27.688  42.627  1.00 21.12      .159 C
ATOM    880  C   LEU A  97      -6.362 -27.905  43.853  1.00 24.73      .251 C
ATOM    881  O   LEU A  97      -5.922 -26.978  44.536  1.00 23.74      .271 O
ATOM    882  CB  LEU A  97      -6.990 -26.350  41.920  1.00 19.83      .032 C
ATOM    883  CG  LEU A  97      -7.650 -26.232  40.536  1.00 26.04      .002 C
ATOM    884  CD1 LEU A  97      -7.199 -24.934  39.867  1.00 20.81      .000 C
ATOM    885  CD2 LEU A  97      -7.333 -27.416  39.615  1.00 17.53      .000 C
ATOM    886  H   LEU A  97      -9.135 -27.060  43.331  1.00 99.99      .164 H
ATOM    887  N   TYR A  98      -6.198 -29.188  44.146  1.00 22.12      .337 N
ATOM    888  CA  TYR A  98      -5.361 -29.667  45.255  1.00 22.08      .164 C
ATOM    889  C   TYR A  98      -4.389 -30.717  44.711  1.00 22.84      .251 C
ATOM    890  O   TYR A  98      -4.633 -31.337  43.672  1.00 22.52      .271 O
ATOM    891  CB  TYR A  98      -6.240 -30.281  46.350  1.00 23.83      .056 C
ATOM    892  CG  TYR A  98      -7.265 -29.282  46.899  1.00 26.59      .044 C
ATOM    893  CD1 TYR A  98      -7.009 -28.573  48.060  1.00 26.95      .011 C
ATOM    894  CD2 TYR A  98      -8.444 -29.063  46.204  1.00 27.25      .011 C
ATOM    895  CE1 TYR A  98      -7.933 -27.653  48.536  1.00 22.26      .037 C
ATOM    896  CE2 TYR A  98      -9.359 -28.119  46.652  1.00 24.41      .037 C
ATOM    897  CZ  TYR A  98      -9.101 -27.424  47.826  1.00 27.13      .065 C
ATOM    898  OH  TYR A  98     -10.008 -26.549  48.325  1.00 26.26      .361 O
ATOM    899  H   TYR A  98      -6.647 -29.916  43.623  1.00 99.99      .164 H
ATOM    900  HH  TYR A  98     -10.743 -26.440  47.651  1.00 99.99      .217 H
ATOM    901  N   LEU A  99      -3.258 -30.819  45.390  1.00 20.46      .338 N
ATOM    902  CA  LEU A  99      -2.226 -31.813  45.061  1.00 20.90      .159 C
ATOM    903  C   LEU A  99      -1.858 -32.628  46.305  1.00 23.93      .251 C
ATOM    904  O   LEU A  99      -2.236 -32.281  47.427  1.00 25.12      .271 O
ATOM    905  CB  LEU A  99      -1.017 -31.176  44.349  1.00 19.30      .032 C
ATOM    906  CG  LEU A  99      -0.275 -30.029  45.049  1.00 25.48      .002 C
ATOM    907  CD1 LEU A  99       0.589 -30.515  46.214  1.00 16.78      .000 C
ATOM    908  CD2 LEU A  99       0.611 -29.319  44.026  1.00 22.19      .000 C
ATOM    909  H   LEU A  99      -3.120 -30.340  46.262  1.00 99.99      .164 H
ATOM    910  N   ASN A 100      -1.209 -33.754  46.057  1.00 21.81      .337 N
ATOM    911  CA  ASN A 100      -0.833 -34.698  47.119  1.00 22.95      .169 C
ATOM    912  C   ASN A 100       0.667 -34.976  47.032  1.00 23.15      .251 C
ATOM    913  O   ASN A 100       1.218 -35.077  45.935  1.00 24.62      .271 O
ATOM    914  CB  ASN A 100      -1.580 -36.021  46.936  1.00 18.27      .119 C
ATOM    915  CG  ASN A 100      -3.050 -35.831  46.556  1.00 25.49      .230 C
ATOM    916  OD1 ASN A 100      -3.881 -35.310  47.287  1.00 26.37      .273 O
ATOM    917  ND2 ASN A 100      -3.332 -36.135  45.311  1.00 25.62      .369 N
ATOM    918  H   ASN A 100      -0.939 -34.022  45.125  1.00 99.99      .164 H
ATOM    919 1HD2 ASN A 100      -4.284 -36.060  45.023  1.00 99.99      .159 H
ATOM    920 2HD2 ASN A 100      -2.614 -36.462  44.690  1.00 99.99      .159 H
ATOM    921  N   VAL A 101       1.272 -35.106  48.202  1.00 24.66      .338 N
ATOM    922  CA  VAL A 101       2.697 -35.463  48.329  1.00 24.05      .159 C
ATOM    923  C   VAL A 101       2.792 -36.707  49.225  1.00 28.45      .251 C
ATOM    924  O   VAL A 101       2.271 -36.717  50.338  1.00 26.83      .271 O
ATOM    925  CB  VAL A 101       3.526 -34.306  48.931  1.00 23.98      .029 C
ATOM    926  CG1 VAL A 101       5.021 -34.645  48.945  1.00 20.85      .002 C
ATOM    927  CG2 VAL A 101       3.340 -32.983  48.180  1.00 21.09      .002 C
ATOM    928  H   VAL A 101       0.776 -34.976  49.069  1.00 99.99      .164 H
ATOM    929  N   TRP A 102       3.430 -37.738  48.690  1.00 24.56      .337 N
ATOM    930  CA  TRP A 102       3.837 -38.923  49.464  1.00 24.17      .164 C
ATOM    931  C   TRP A 102       5.363 -38.885  49.582  1.00 26.87      .251 C
ATOM    932  O   TRP A 102       6.055 -38.564  48.613  1.00 25.82      .271 O
ATOM    933  CB  TRP A 102       3.473 -40.216  48.734  1.00 21.44      .059 C
ATOM    934  CG  TRP A 102       1.983 -40.549  48.727  1.00 25.82      .016 C
ATOM    935  CD1 TRP A 102       1.373 -41.336  49.604  1.00 25.82      .097 C
ATOM    936  CD2 TRP A 102       1.056 -40.180  47.771  1.00 23.43      .001 C
ATOM    937  NE1 TRP A 102       0.095 -41.480  49.254  1.00 28.85      .365 N
ATOM    938  CE2 TRP A 102      -0.134 -40.788  48.140  1.00 27.92      .042 C
ATOM    939  CE3 TRP A 102       1.120 -39.385  46.636  1.00 26.59      .014 C
ATOM    940  CZ2 TRP A 102      -1.272 -40.591  47.370  1.00 25.40      .030 C
ATOM    941  CZ3 TRP A 102      -0.008 -39.224  45.844  1.00 22.89      .001 C
ATOM    942  CH2 TRP A 102      -1.207 -39.828  46.211  1.00 22.77      .002 C
ATOM    943  H   TRP A 102       3.741 -37.732  47.734  1.00 99.99      .164 H
ATOM    944  HE1 TRP A 102      -0.585 -41.997  49.774  1.00 99.99      .165 H
ATOM    945  N   THR A 103       5.842 -39.172  50.783  1.00 27.75      .336 N
ATOM    946  CA  THR A 103       7.288 -39.202  51.066  1.00 32.55      .187 C
ATOM    947  C   THR A 103       7.627 -40.351  52.037  1.00 30.46      .257 C
ATOM    948  O   THR A 103       6.723 -40.820  52.740  1.00 31.90      .270 O
ATOM    949  CB  THR A 103       7.729 -37.810  51.560  1.00 34.98      .140 C
ATOM    950  OG1 THR A 103       9.122 -37.650  51.312  1.00 48.36      .382 O
ATOM    951  CG2 THR A 103       7.437 -37.534  53.036  1.00 28.61      .034 C
ATOM    952  H   THR A 103       5.240 -39.343  51.573  1.00 99.99      .164 H
ATOM    953  HG1 THR A 103       9.432 -36.746  51.633  1.00 99.99      .210 H
ATOM    954  N   PRO A 104       8.864 -40.870  52.028  1.00 28.45      .312 N
ATOM    955  CA  PRO A 104       9.293 -41.903  52.991  1.00 28.87      .163 C
ATOM    956  C   PRO A 104       9.081 -41.441  54.441  1.00 36.11      .251 C
ATOM    957  O   PRO A 104       8.905 -40.255  54.721  1.00 36.58      .271 O
ATOM    958  CB  PRO A 104      10.780 -42.096  52.698  1.00 33.70      .034 C
ATOM    959  CG  PRO A 104      10.877 -41.823  51.199  1.00 28.71      .027 C
ATOM    960  CD  PRO A 104       9.900 -40.666  50.994  1.00 27.90      .105 C
ATOM    961  N   TYR A 105       8.957 -42.425  55.327  1.00 33.82      .337 N
ATOM    962  CA  TYR A 105       8.847 -42.169  56.772  1.00 36.45      .164 C
ATOM    963  C   TYR A 105      10.055 -42.793  57.497  1.00 42.67      .254 C
ATOM    964  O   TYR A 105      10.330 -43.978  57.298  1.00 35.72      .270 O
ATOM    965  CB  TYR A 105       7.533 -42.736  57.322  1.00 34.13      .056 C
ATOM    966  CG  TYR A 105       7.258 -42.272  58.757  1.00 37.23      .044 C
ATOM    967  CD1 TYR A 105       7.877 -42.897  59.832  1.00 39.92      .011 C
ATOM    968  CD2 TYR A 105       6.337 -41.262  58.991  1.00 41.58      .011 C
ATOM    969  CE1 TYR A 105       7.580 -42.506  61.131  1.00 33.33      .037 C
ATOM    970  CE2 TYR A 105       6.035 -40.863  60.287  1.00 36.54      .037 C
ATOM    971  CZ  TYR A 105       6.667 -41.484  61.356  1.00 40.45      .065 C
ATOM    972  OH  TYR A 105       6.435 -41.067  62.626  1.00 42.50      .361 O
ATOM    973  H   TYR A 105       9.017 -43.390  55.073  1.00 99.99      .164 H
ATOM    974  HH  TYR A 105       5.680 -40.407  62.630  1.00 99.99      .217 H
ATOM    975  N   PRO A 106      10.750 -41.986  58.312  1.00 45.43      .312 N
ATOM    976  CA  PRO A 106      10.503 -40.542  58.511  1.00 45.26      .163 C
ATOM    977  C   PRO A 106      10.917 -39.769  57.250  1.00 42.85      .251 C
ATOM    978  O   PRO A 106      11.623 -40.318  56.404  1.00 38.81      .271 O
ATOM    979  CB  PRO A 106      11.367 -40.190  59.721  1.00 40.79      .034 C
ATOM    980  CG  PRO A 106      12.565 -41.125  59.593  1.00 38.96      .027 C
ATOM    981  CD  PRO A 106      11.940 -42.421  59.072  1.00 39.69      .105 C
ATOM    982  N   ARG A 107      10.446 -38.529  57.130  1.00 44.03      .338 N
ATOM    983  CA  ARG A 107      10.759 -37.686  55.960  1.00 43.51      .160 C
ATOM    984  C   ARG A 107      12.261 -37.715  55.633  1.00 38.29      .254 C
ATOM    985  O   ARG A 107      13.086 -37.684  56.554  1.00 52.90      .270 O
ATOM    986  CB  ARG A 107      10.368 -36.225  56.180  1.00 42.66      .034 C
ATOM    987  CG  ARG A 107       8.856 -36.020  56.281  1.00 46.41      .027 C
ATOM    988  CD  ARG A 107       8.438 -34.718  55.588  1.00 48.08      .116 C
ATOM    989  NE  ARG A 107       9.153 -33.550  56.139  1.00 43.80      .212 N
ATOM    990  CZ  ARG A 107       8.756 -32.797  57.167  1.00 44.36      .666 C
ATOM    991  NH1 ARG A 107       7.639 -33.062  57.820  1.00 36.87      .235 N
ATOM    992  NH2 ARG A 107       9.474 -31.759  57.568  1.00 54.45      .235 N
ATOM    993  H   ARG A 107       9.936 -38.060  57.850  1.00 99.99      .164 H
ATOM    994  HE  ARG A 107      10.009 -33.320  55.681  1.00 99.99      .178 H
ATOM    995 1HH1 ARG A 107       7.330 -32.475  58.568  1.00 99.99      .174 H
ATOM    996 2HH1 ARG A 107       7.097 -33.855  57.539  1.00 99.99      .174 H
ATOM    997 1HH2 ARG A 107       9.140 -31.209  58.332  1.00 99.99      .174 H
ATOM    998 2HH2 ARG A 107      10.320 -31.517  57.099  1.00 99.99      .174 H
ATOM    999  N   PRO A 108      12.604 -37.837  54.345  1.00 43.44      .312 N
ATOM   1000  CA  PRO A 108      14.007 -37.836  53.899  1.00 46.55      .163 C
ATOM   1001  C   PRO A 108      14.633 -36.523  54.370  1.00 53.32      .251 C
ATOM   1002  O   PRO A 108      14.002 -35.468  54.314  1.00 49.91      .271 O
ATOM   1003  CB  PRO A 108      13.938 -37.819  52.376  1.00 42.34      .034 C
ATOM   1004  CG  PRO A 108      12.586 -38.446  52.054  1.00 39.04      .027 C
ATOM   1005  CD  PRO A 108      11.687 -37.991  53.201  1.00 39.43      .105 C
ATOM   1006  N   THR A 109      15.838 -36.627  54.911  1.00 58.25      .336 N
ATOM   1007  CA  THR A 109      16.570 -35.420  55.350  1.00 58.20      .186 C
ATOM   1008  C   THR A 109      17.622 -34.972  54.324  1.00 55.07      .253 C
ATOM   1009  O   THR A 109      18.425 -34.077  54.585  1.00 61.22      .270 O
ATOM   1010  CB  THR A 109      17.219 -35.628  56.725  1.00 51.78      .140 C
ATOM   1011  OG1 THR A 109      18.149 -36.713  56.671  1.00 52.58      .382 O
ATOM   1012  CG2 THR A 109      16.169 -35.872  57.815  1.00 46.11      .034 C
ATOM   1013  H   THR A 109      16.264 -37.496  55.162  1.00 99.99      .164 H
ATOM   1014  HG1 THR A 109      18.603 -36.781  57.560  1.00 99.99      .210 H
ATOM   1015  N   SER A 110      17.570 -35.581  53.142  1.00 51.00      .335 N
ATOM   1016  CA  SER A 110      18.440 -35.245  52.007  1.00 50.89      .189 C
ATOM   1017  C   SER A 110      17.659 -35.346  50.682  1.00 45.74      .257 C
ATOM   1018  O   SER A 110      16.728 -36.152  50.590  1.00 42.20      .270 O
ATOM   1019  CB  SER A 110      19.691 -36.134  52.012  1.00 45.77      .169 C
ATOM   1020  OG  SER A 110      19.343 -37.519  52.012  1.00 45.96      .380 O
ATOM   1021  H   SER A 110      16.951 -36.346  52.959  1.00 99.99      .164 H
ATOM   1022  HG  SER A 110      20.185 -38.059  52.017  1.00 99.99      .211 H
ATOM   1023  N   PRO A 111      18.010 -34.510  49.691  1.00 44.51      .312 N
ATOM   1024  CA  PRO A 111      17.305 -34.401  48.396  1.00 39.67      .163 C
ATOM   1025  C   PRO A 111      16.977 -35.761  47.764  1.00 45.46      .251 C
ATOM   1026  O   PRO A 111      17.865 -36.521  47.385  1.00 46.20      .271 O
ATOM   1027  CB  PRO A 111      18.277 -33.617  47.512  1.00 35.63      .034 C
ATOM   1028  CG  PRO A 111      18.958 -32.672  48.494  1.00 42.97      .027 C
ATOM   1029  CD  PRO A 111      19.126 -33.538  49.739  1.00 40.34      .105 C
ATOM   1030  N   THR A 112      15.680 -36.031  47.661  1.00 41.07      .336 N
ATOM   1031  CA  THR A 112      15.152 -37.294  47.107  1.00 39.85      .187 C
ATOM   1032  C   THR A 112      14.527 -37.021  45.727  1.00 39.96      .257 C
ATOM   1033  O   THR A 112      13.774 -36.054  45.589  1.00 32.73      .270 O
ATOM   1034  CB  THR A 112      14.096 -37.866  48.072  1.00 38.25      .140 C
ATOM   1035  OG1 THR A 112      14.684 -38.048  49.359  1.00 42.56      .382 O
ATOM   1036  CG2 THR A 112      13.526 -39.213  47.630  1.00 36.47      .034 C
ATOM   1037  H   THR A 112      14.983 -35.454  48.101  1.00 99.99      .164 H
ATOM   1038  HG1 THR A 112      15.617 -37.680  49.381  1.00 99.99      .210 H
ATOM   1039  N   PRO A 113      14.810 -37.861  44.721  1.00 42.47      .312 N
ATOM   1040  CA  PRO A 113      14.215 -37.740  43.373  1.00 33.41      .163 C
ATOM   1041  C   PRO A 113      12.680 -37.753  43.421  1.00 30.49      .251 C
ATOM   1042  O   PRO A 113      12.072 -38.519  44.170  1.00 29.75      .271 O
ATOM   1043  CB  PRO A 113      14.770 -38.934  42.591  1.00 31.72      .034 C
ATOM   1044  CG  PRO A 113      15.189 -39.926  43.676  1.00 40.75      .027 C
ATOM   1045  CD  PRO A 113      15.721 -39.020  44.782  1.00 46.30      .105 C
ATOM   1046  N   VAL A 114      12.084 -36.877  42.620  1.00 28.08      .338 N
ATOM   1047  CA  VAL A 114      10.623 -36.657  42.624  1.00 28.49      .159 C
ATOM   1048  C   VAL A 114       9.997 -37.256  41.353  1.00 26.63      .251 C
ATOM   1049  O   VAL A 114      10.411 -36.964  40.234  1.00 29.38      .271 O
ATOM   1050  CB  VAL A 114      10.315 -35.144  42.720  1.00 29.32      .029 C
ATOM   1051  CG1 VAL A 114       8.810 -34.849  42.756  1.00 20.87      .002 C
ATOM   1052  CG2 VAL A 114      10.958 -34.502  43.953  1.00 27.84      .002 C
ATOM   1053  H   VAL A 114      12.592 -36.302  41.965  1.00 99.99      .164 H
ATOM   1054  N   LEU A 115       8.911 -37.987  41.567  1.00 28.70      .338 N
ATOM   1055  CA  LEU A 115       8.007 -38.430  40.493  1.00 25.93      .159 C
ATOM   1056  C   LEU A 115       6.690 -37.654  40.599  1.00 26.36      .251 C
ATOM   1057  O   LEU A 115       6.098 -37.545  41.673  1.00 24.66      .271 O
ATOM   1058  CB  LEU A 115       7.720 -39.926  40.637  1.00 24.33      .032 C
ATOM   1059  CG  LEU A 115       8.799 -40.835  40.048  1.00 27.85      .002 C
ATOM   1060  CD1 LEU A 115       8.678 -42.228  40.667  1.00 32.07      .000 C
ATOM   1061  CD2 LEU A 115       8.615 -40.946  38.531  1.00 30.14      .000 C
ATOM   1062  H   LEU A 115       8.650 -38.273  42.497  1.00 99.99      .164 H
ATOM   1063  N   VAL A 116       6.281 -37.067  39.482  1.00 18.56      .338 N
ATOM   1064  CA  VAL A 116       5.002 -36.333  39.415  1.00 22.75      .159 C
ATOM   1065  C   VAL A 116       4.041 -37.065  38.468  1.00 22.84      .251 C
ATOM   1066  O   VAL A 116       4.306 -37.199  37.273  1.00 22.85      .271 O
ATOM   1067  CB  VAL A 116       5.200 -34.868  38.980  1.00 20.98      .029 C
ATOM   1068  CG1 VAL A 116       3.879 -34.097  39.048  1.00 17.02      .002 C
ATOM   1069  CG2 VAL A 116       6.222 -34.134  39.853  1.00 21.88      .002 C
ATOM   1070  H   VAL A 116       6.882 -36.983  38.677  1.00 99.99      .164 H
ATOM   1071  N   TRP A 117       2.927 -37.504  39.039  1.00 21.82      .337 N
ATOM   1072  CA  TRP A 117       1.873 -38.206  38.287  1.00 22.55      .164 C
ATOM   1073  C   TRP A 117       0.803 -37.244  37.750  1.00 21.27      .251 C
ATOM   1074  O   TRP A 117       0.200 -36.463  38.491  1.00 20.97      .271 O
ATOM   1075  CB  TRP A 117       1.251 -39.298  39.166  1.00 20.20      .059 C
ATOM   1076  CG  TRP A 117       0.097 -40.023  38.461  1.00 24.63      .016 C
ATOM   1077  CD1 TRP A 117      -1.192 -39.881  38.751  1.00 22.18      .097 C
ATOM   1078  CD2 TRP A 117       0.191 -40.935  37.423  1.00 21.67      .001 C
ATOM   1079  NE1 TRP A 117      -1.916 -40.663  37.949  1.00 19.48      .365 N
ATOM   1080  CE2 TRP A 117      -1.107 -41.321  37.124  1.00 21.48      .042 C
ATOM   1081  CE3 TRP A 117       1.260 -41.469  36.720  1.00 22.53      .014 C
ATOM   1082  CZ2 TRP A 117      -1.333 -42.253  36.118  1.00 21.31      .030 C
ATOM   1083  CZ3 TRP A 117       1.036 -42.373  35.691  1.00 20.30      .001 C
ATOM   1084  CH2 TRP A 117      -0.265 -42.763  35.392  1.00 19.23      .002 C
ATOM   1085  H   TRP A 117       2.734 -37.324  40.012  1.00 99.99      .164 H
ATOM   1086  HE1 TRP A 117      -2.912 -40.752  37.981  1.00 99.99      .165 H
ATOM   1087  N   ILE A 118       0.530 -37.405  36.459  1.00 20.06      .338 N
ATOM   1088  CA  ILE A 118      -0.587 -36.714  35.781  1.00 19.74      .159 C
ATOM   1089  C   ILE A 118      -1.546 -37.795  35.255  1.00 20.69      .251 C
ATOM   1090  O   ILE A 118      -1.215 -38.549  34.339  1.00 22.31      .271 O
ATOM   1091  CB  ILE A 118      -0.114 -35.790  34.636  1.00 17.47      .029 C
ATOM   1092  CG1 ILE A 118       0.945 -34.782  35.123  1.00 25.61      .002 C
ATOM   1093  CG2 ILE A 118      -1.327 -35.057  34.033  1.00 15.42      .002 C
ATOM   1094  CD  ILE A 118       1.598 -33.937  34.018  1.00 19.12      .000 C
ATOM   1095  H   ILE A 118       1.111 -37.984  35.876  1.00 99.99      .164 H
ATOM   1096  N   TYR A 119      -2.719 -37.890  35.876  1.00 17.61      .337 N
ATOM   1097  CA  TYR A 119      -3.736 -38.871  35.440  1.00 18.62      .164 C
ATOM   1098  C   TYR A 119      -4.264 -38.607  34.021  1.00 20.26      .251 C
ATOM   1099  O   TYR A 119      -4.265 -37.473  33.538  1.00 18.75      .271 O
ATOM   1100  CB  TYR A 119      -4.912 -38.975  36.421  1.00 18.16      .056 C
ATOM   1101  CG  TYR A 119      -5.655 -37.660  36.667  1.00 21.50      .044 C
ATOM   1102  CD1 TYR A 119      -6.561 -37.156  35.742  1.00 18.60      .011 C
ATOM   1103  CD2 TYR A 119      -5.455 -36.999  37.866  1.00 17.24      .011 C
ATOM   1104  CE1 TYR A 119      -7.263 -35.988  36.012  1.00 15.59      .037 C
ATOM   1105  CE2 TYR A 119      -6.145 -35.829  38.140  1.00 19.43      .037 C
ATOM   1106  CZ  TYR A 119      -7.046 -35.320  37.211  1.00 21.42      .065 C
ATOM   1107  OH  TYR A 119      -7.669 -34.147  37.477  1.00 18.69      .361 O
ATOM   1108  H   TYR A 119      -2.970 -37.300  36.644  1.00 99.99      .164 H
ATOM   1109  HH  TYR A 119      -7.485 -33.900  38.424  1.00 99.99      .217 H
ATOM   1110  N   GLY A 120      -4.722 -39.699  33.400  1.00 21.49      .336 N
ATOM   1111  CA  GLY A 120      -5.460 -39.624  32.129  1.00 19.47      .189 C
ATOM   1112  C   GLY A 120      -6.972 -39.597  32.381  1.00 22.29      .253 C
ATOM   1113  O   GLY A 120      -7.433 -39.438  33.507  1.00 21.22      .270 O
ATOM   1114  H   GLY A 120      -4.653 -40.630  33.775  1.00 99.99      .164 H
ATOM   1115  N   GLY A 121      -7.690 -39.993  31.329  1.00 21.32      .336 N
ATOM   1116  CA  GLY A 121      -9.165 -39.928  31.309  1.00 17.84      .189 C
ATOM   1117  C   GLY A 121      -9.687 -39.006  30.199  1.00 20.78      .253 C
ATOM   1118  O   GLY A 121     -10.592 -38.206  30.431  1.00 21.02      .270 O
ATOM   1119  H   GLY A 121      -7.279 -40.427  30.524  1.00 99.99      .164 H
ATOM   1120  N   GLY A 122      -8.948 -39.015  29.077  1.00 21.45      .336 N
ATOM   1121  CA  GLY A 122      -9.280 -38.289  27.838  1.00 21.75      .189 C
ATOM   1122  C   GLY A 122      -9.498 -36.776  27.975  1.00 19.32      .253 C
ATOM   1123  O   GLY A 122     -10.204 -36.211  27.150  1.00 20.07      .270 O
ATOM   1124  H   GLY A 122      -8.114 -39.560  28.969  1.00 99.99      .164 H
ATOM   1125  N   PHE A 123      -8.906 -36.147  28.995  1.00 19.52      .337 N
ATOM   1126  CA  PHE A 123      -9.121 -34.717  29.323  1.00 21.64      .164 C
ATOM   1127  C   PHE A 123     -10.564 -34.367  29.728  1.00 21.47      .251 C
ATOM   1128  O   PHE A 123     -10.862 -33.206  29.999  1.00 21.65      .271 O
ATOM   1129  CB  PHE A 123      -8.713 -33.780  28.173  1.00 19.28      .056 C
ATOM   1130  CG  PHE A 123      -7.224 -33.856  27.857  1.00 22.10      .044 C
ATOM   1131  CD1 PHE A 123      -6.326 -33.319  28.764  1.00 18.30      .008 C
ATOM   1132  CD2 PHE A 123      -6.779 -34.408  26.662  1.00 19.91      .008 C
ATOM   1133  CE1 PHE A 123      -4.968 -33.338  28.482  1.00 24.91      .001 C
ATOM   1134  CE2 PHE A 123      -5.416 -34.428  26.380  1.00 19.95      .001 C
ATOM   1135  CZ  PHE A 123      -4.512 -33.895  27.293  1.00 19.79      .000 C
ATOM   1136  H   PHE A 123      -8.288 -36.613  29.627  1.00 99.99      .164 H
ATOM   1137  N   TYR A 124     -11.404 -35.380  29.926  1.00 18.10      .337 N
ATOM   1138  CA  TYR A 124     -12.798 -35.172  30.365  1.00 21.68      .164 C
ATOM   1139  C   TYR A 124     -13.047 -35.697  31.789  1.00 22.16      .251 C
ATOM   1140  O   TYR A 124     -14.102 -35.443  32.365  1.00 25.93      .271 O
ATOM   1141  CB  TYR A 124     -13.803 -35.782  29.376  1.00 19.93      .056 C
ATOM   1142  CG  TYR A 124     -13.869 -37.313  29.388  1.00 18.22      .044 C
ATOM   1143  CD1 TYR A 124     -14.671 -37.965  30.316  1.00 21.15      .011 C
ATOM   1144  CD2 TYR A 124     -13.100 -38.044  28.497  1.00 21.37      .011 C
ATOM   1145  CE1 TYR A 124     -14.686 -39.353  30.372  1.00 18.91      .037 C
ATOM   1146  CE2 TYR A 124     -13.119 -39.433  28.543  1.00 20.86      .037 C
ATOM   1147  CZ  TYR A 124     -13.915 -40.084  29.478  1.00 20.72      .065 C
ATOM   1148  OH  TYR A 124     -13.967 -41.441  29.505  1.00 25.00      .361 O
ATOM   1149  H   TYR A 124     -11.134 -36.335  29.794  1.00 99.99      .164 H
ATOM   1150  HH  TYR A 124     -13.359 -41.810  28.807  1.00 99.99      .217 H
ATOM   1151  N   SER A 125     -12.124 -36.524  32.275  1.00 19.62      .336 N
ATOM   1152  CA  SER A 125     -12.257 -37.187  33.585  1.00 21.00      .189 C
ATOM   1153  C   SER A 125     -10.897 -37.493  34.225  1.00 19.97      .254 C
ATOM   1154  O   SER A 125      -9.849 -37.313  33.601  1.00 22.76      .270 O
ATOM   1155  CB  SER A 125     -13.042 -38.493  33.400  1.00 20.59      .169 C
ATOM   1156  OG  SER A 125     -12.304 -39.400  32.572  1.00 19.56      .380 O
ATOM   1157  H   SER A 125     -11.332 -36.818  31.739  1.00 99.99      .164 H
ATOM   1158  HG  SER A 125     -11.437 -38.975  32.305  1.00 99.99      .211 H
ATOM   1159  N   GLY A 126     -10.994 -38.070  35.425  1.00 18.24      .336 N
ATOM   1160  CA  GLY A 126      -9.827 -38.531  36.191  1.00 19.93      .189 C
ATOM   1161  C   GLY A 126      -9.742 -37.762  37.510  1.00 20.03      .253 C
ATOM   1162  O   GLY A 126     -10.435 -36.771  37.731  1.00 21.13      .270 O
ATOM   1163  H   GLY A 126     -11.875 -38.156  35.920  1.00 99.99      .164 H
ATOM   1164  N   ALA A 127      -8.938 -38.307  38.409  1.00 21.21      .337 N
ATOM   1165  CA  ALA A 127      -8.700 -37.717  39.737  1.00 24.49      .159 C
ATOM   1166  C   ALA A 127      -7.437 -38.342  40.323  1.00 24.63      .251 C
ATOM   1167  O   ALA A 127      -7.118 -39.497  40.039  1.00 23.57      .271 O
ATOM   1168  CB  ALA A 127      -9.874 -38.015  40.675  1.00 20.04      .034 C
ATOM   1169  H   ALA A 127      -8.430 -39.148  38.228  1.00 99.99      .164 H
ATOM   1170  N   SER A 128      -6.736 -37.559  41.130  1.00 23.24      .336 N
ATOM   1171  CA  SER A 128      -5.533 -38.037  41.838  1.00 20.64      .189 C
ATOM   1172  C   SER A 128      -5.875 -38.990  42.995  1.00 24.81      .254 C
ATOM   1173  O   SER A 128      -5.022 -39.759  43.431  1.00 21.61      .270 O
ATOM   1174  CB  SER A 128      -4.693 -36.864  42.349  1.00 25.61      .169 C
ATOM   1175  OG  SER A 128      -5.409 -36.109  43.333  1.00 28.47      .380 O
ATOM   1176  H   SER A 128      -7.025 -36.624  41.379  1.00 99.99      .164 H
ATOM   1177  HG  SER A 128      -4.903 -35.260  43.513  1.00 99.99      .211 H
ATOM   1178  N   SER A 129      -7.136 -38.963  43.425  1.00 20.56      .335 N
ATOM   1179  CA  SER A 129      -7.643 -39.770  44.550  1.00 23.61      .189 C
ATOM   1180  C   SER A 129      -8.012 -41.221  44.218  1.00 26.44      .253 C
ATOM   1181  O   SER A 129      -8.321 -41.997  45.123  1.00 24.53      .270 O
ATOM   1182  CB  SER A 129      -8.853 -39.080  45.180  1.00 21.54      .169 C
ATOM   1183  OG  SER A 129      -9.823 -38.739  44.188  1.00 22.74      .380 O
ATOM   1184  H   SER A 129      -7.840 -38.387  43.007  1.00 99.99      .164 H
ATOM   1185  HG  SER A 129     -10.653 -38.462  44.682  1.00 99.99      .211 H
ATOM   1186  N   LEU A 130      -7.918 -41.601  42.943  1.00 24.76      .337 N
ATOM   1187  CA  LEU A 130      -8.282 -42.966  42.520  1.00 24.77      .159 C
ATOM   1188  C   LEU A 130      -7.363 -43.996  43.186  1.00 25.28      .251 C
ATOM   1189  O   LEU A 130      -6.153 -43.797  43.288  1.00 25.31      .271 O
ATOM   1190  CB  LEU A 130      -8.261 -43.122  40.990  1.00 22.42      .032 C
ATOM   1191  CG  LEU A 130      -9.242 -42.211  40.229  1.00 28.16      .002 C
ATOM   1192  CD1 LEU A 130      -9.303 -42.639  38.761  1.00 19.46      .000 C
ATOM   1193  CD2 LEU A 130     -10.655 -42.197  40.826  1.00 24.15      .000 C
ATOM   1194  H   LEU A 130      -7.480 -41.033  42.249  1.00 99.99      .164 H
ATOM   1195  N   ASP A 131      -7.956 -45.132  43.546  1.00 20.78      .337 N
ATOM   1196  CA  ASP A 131      -7.234 -46.236  44.218  1.00 24.01      .170 C
ATOM   1197  C   ASP A 131      -6.000 -46.715  43.445  1.00 25.55      .251 C
ATOM   1198  O   ASP A 131      -4.932 -46.912  44.019  1.00 26.37      .271 O
ATOM   1199  CB  ASP A 131      -8.162 -47.437  44.411  1.00 22.32      .129 C
ATOM   1200  CG  ASP A 131      -9.078 -47.333  45.632  1.00 32.16      .188 C
ATOM   1201  OD1 ASP A 131      -9.254 -46.208  46.151  1.00 27.06      .647 O
ATOM   1202  OD2 ASP A 131      -9.654 -48.390  45.959  1.00 37.49      .647 O
ATOM   1203  H   ASP A 131      -8.939 -45.264  43.419  1.00 99.99      .164 H
ATOM   1204  N   VAL A 132      -6.161 -46.790  42.127  1.00 23.20      .338 N
ATOM   1205  CA  VAL A 132      -5.088 -47.236  41.221  1.00 23.96      .159 C
ATOM   1206  C   VAL A 132      -3.867 -46.289  41.176  1.00 22.91      .251 C
ATOM   1207  O   VAL A 132      -2.797 -46.700  40.731  1.00 23.80      .271 O
ATOM   1208  CB  VAL A 132      -5.703 -47.572  39.849  1.00 27.08      .029 C
ATOM   1209  CG1 VAL A 132      -6.175 -46.346  39.060  1.00 26.96      .002 C
ATOM   1210  CG2 VAL A 132      -4.773 -48.453  39.017  1.00 30.55      .002 C
ATOM   1211  H   VAL A 132      -7.029 -46.570  41.683  1.00 99.99      .164 H
ATOM   1212  N   TYR A 133      -4.032 -45.057  41.662  1.00 21.79      .337 N
ATOM   1213  CA  TYR A 133      -2.940 -44.061  41.689  1.00 24.06      .164 C
ATOM   1214  C   TYR A 133      -2.337 -43.842  43.085  1.00 26.48      .251 C
ATOM   1215  O   TYR A 133      -1.603 -42.878  43.304  1.00 22.34      .271 O
ATOM   1216  CB  TYR A 133      -3.439 -42.706  41.169  1.00 16.41      .056 C
ATOM   1217  CG  TYR A 133      -4.078 -42.727  39.780  1.00 25.76      .044 C
ATOM   1218  CD1 TYR A 133      -3.738 -43.683  38.831  1.00 18.04      .011 C
ATOM   1219  CD2 TYR A 133      -5.052 -41.785  39.499  1.00 19.49      .011 C
ATOM   1220  CE1 TYR A 133      -4.385 -43.699  37.604  1.00 22.10      .037 C
ATOM   1221  CE2 TYR A 133      -5.705 -41.800  38.272  1.00 19.55      .037 C
ATOM   1222  CZ  TYR A 133      -5.360 -42.753  37.324  1.00 24.09      .065 C
ATOM   1223  OH  TYR A 133      -5.925 -42.735  36.089  1.00 17.97      .361 O
ATOM   1224  H   TYR A 133      -4.896 -44.736  42.059  1.00 99.99      .164 H
ATOM   1225  HH  TYR A 133      -6.638 -42.034  36.064  1.00 99.99      .217 H
ATOM   1226  N   ASP A 134      -2.601 -44.766  44.011  1.00 23.28      .337 N
ATOM   1227  CA  ASP A 134      -2.058 -44.676  45.377  1.00 23.73      .170 C
ATOM   1228  C   ASP A 134      -0.518 -44.703  45.341  1.00 23.54      .252 C
ATOM   1229  O   ASP A 134       0.081 -45.742  45.068  1.00 21.34      .271 O
ATOM   1230  CB  ASP A 134      -2.601 -45.838  46.215  1.00 25.23      .129 C
ATOM   1231  CG  ASP A 134      -2.298 -45.704  47.711  1.00 33.25      .188 C
ATOM   1232  OD1 ASP A 134      -1.465 -44.846  48.094  1.00 30.91      .647 O
ATOM   1233  OD2 ASP A 134      -2.879 -46.512  48.457  1.00 35.15      .647 O
ATOM   1234  H   ASP A 134      -3.195 -45.552  43.832  1.00 99.99      .164 H
ATOM   1235  N   GLY A 135       0.072 -43.599  45.816  1.00 22.67      .336 N
ATOM   1236  CA  GLY A 135       1.533 -43.398  45.775  1.00 26.18      .189 C
ATOM   1237  C   GLY A 135       2.324 -44.158  46.853  1.00 31.25      .253 C
ATOM   1238  O   GLY A 135       3.542 -44.290  46.736  1.00 29.18      .270 O
ATOM   1239  H   GLY A 135      -0.417 -42.843  46.269  1.00 99.99      .164 H
ATOM   1240  N   ARG A 136       1.636 -44.703  47.859  1.00 26.26      .337 N
ATOM   1241  CA  ARG A 136       2.319 -45.276  49.039  1.00 28.24      .159 C
ATOM   1242  C   ARG A 136       3.355 -46.382  48.746  1.00 28.73      .251 C
ATOM   1243  O   ARG A 136       4.408 -46.417  49.380  1.00 29.29      .271 O
ATOM   1244  CB  ARG A 136       1.314 -45.748  50.097  1.00 27.22      .034 C
ATOM   1245  CG  ARG A 136       0.713 -47.130  49.805  1.00 27.24      .027 C
ATOM   1246  CD  ARG A 136      -0.199 -47.591  50.928  1.00 29.02      .116 C
ATOM   1247  NE  ARG A 136      -1.382 -46.724  50.903  1.00 24.65      .212 N
ATOM   1248  CZ  ARG A 136      -2.258 -46.575  51.886  1.00 33.82      .666 C
ATOM   1249  NH1 ARG A 136      -2.081 -47.187  53.045  1.00 25.93      .235 N
ATOM   1250  NH2 ARG A 136      -3.331 -45.823  51.701  1.00 25.70      .235 N
ATOM   1251  H   ARG A 136       0.637 -44.655  47.916  1.00 99.99      .164 H
ATOM   1252  HE  ARG A 136      -1.516 -46.208  50.061  1.00 99.99      .178 H
ATOM   1253 1HH1 ARG A 136      -2.733 -47.091  53.789  1.00 99.99      .174 H
ATOM   1254 2HH1 ARG A 136      -1.249 -47.741  53.161  1.00 99.99      .174 H
ATOM   1255 1HH2 ARG A 136      -3.988 -45.721  52.442  1.00 99.99      .174 H
ATOM   1256 2HH2 ARG A 136      -3.483 -45.378  50.821  1.00 99.99      .174 H
ATOM   1257  N   PHE A 137       3.054 -47.262  47.786  1.00 25.48      .337 N
ATOM   1258  CA  PHE A 137       3.921 -48.424  47.493  1.00 22.79      .164 C
ATOM   1259  C   PHE A 137       5.220 -48.059  46.764  1.00 30.12      .251 C
ATOM   1260  O   PHE A 137       6.281 -48.565  47.123  1.00 26.81      .271 O
ATOM   1261  CB  PHE A 137       3.185 -49.506  46.697  1.00 24.61      .056 C
ATOM   1262  CG  PHE A 137       1.878 -49.933  47.364  1.00 28.63      .044 C
ATOM   1263  CD1 PHE A 137       0.683 -49.450  46.850  1.00 22.95      .008 C
ATOM   1264  CD2 PHE A 137       1.880 -50.747  48.489  1.00 29.02      .008 C
ATOM   1265  CE1 PHE A 137      -0.519 -49.790  47.457  1.00 29.01      .001 C
ATOM   1266  CE2 PHE A 137       0.677 -51.081  49.101  1.00 27.77      .001 C
ATOM   1267  CZ  PHE A 137      -0.522 -50.602  48.585  1.00 23.62      .000 C
ATOM   1268  H   PHE A 137       2.175 -47.257  47.309  1.00 99.99      .164 H
ATOM   1269  N   LEU A 138       5.131 -47.097  45.845  1.00 29.14      .338 N
ATOM   1270  CA  LEU A 138       6.297 -46.609  45.080  1.00 27.70      .159 C
ATOM   1271  C   LEU A 138       7.280 -45.852  45.977  1.00 24.34      .251 C
ATOM   1272  O   LEU A 138       8.485 -46.090  45.948  1.00 23.16      .271 O
ATOM   1273  CB  LEU A 138       5.843 -45.655  43.973  1.00 22.29      .032 C
ATOM   1274  CG  LEU A 138       5.896 -46.260  42.568  1.00 28.58      .002 C
ATOM   1275  CD1 LEU A 138       5.152 -45.328  41.611  1.00 30.97      .000 C
ATOM   1276  CD2 LEU A 138       7.343 -46.423  42.086  1.00 26.56      .000 C
ATOM   1277  H   LEU A 138       4.293 -46.570  45.711  1.00 99.99      .164 H
ATOM   1278  N   VAL A 139       6.705 -45.061  46.877  1.00 21.58      .338 N
ATOM   1279  CA  VAL A 139       7.491 -44.242  47.811  1.00 25.63      .159 C
ATOM   1280  C   VAL A 139       8.239 -45.149  48.797  1.00 28.74      .251 C
ATOM   1281  O   VAL A 139       9.449 -45.012  48.948  1.00 29.24      .271 O
ATOM   1282  CB  VAL A 139       6.558 -43.235  48.493  1.00 32.22      .029 C
ATOM   1283  CG1 VAL A 139       7.252 -42.508  49.635  1.00 28.29      .002 C
ATOM   1284  CG2 VAL A 139       6.133 -42.172  47.484  1.00 27.28      .002 C
ATOM   1285  H   VAL A 139       5.715 -45.028  47.019  1.00 99.99      .164 H
ATOM   1286  N   GLN A 140       7.524 -46.112  49.376  1.00 31.83      .338 N
ATOM   1287  CA  GLN A 140       8.145 -47.070  50.306  1.00 29.83      .160 C
ATOM   1288  C   GLN A 140       9.233 -47.910  49.614  1.00 29.82      .251 C
ATOM   1289  O   GLN A 140      10.391 -47.865  50.023  1.00 32.02      .271 O
ATOM   1290  CB  GLN A 140       7.067 -47.959  50.938  1.00 30.02      .042 C
ATOM   1291  CG  GLN A 140       7.573 -48.683  52.194  1.00 29.43      .090 C
ATOM   1292  CD  GLN A 140       8.535 -49.837  51.890  1.00 33.84      .227 C
ATOM   1293  OE1 GLN A 140       8.308 -50.669  51.024  1.00 33.49      .273 O
ATOM   1294  NE2 GLN A 140       9.582 -49.938  52.675  1.00 30.37      .369 N
ATOM   1295  H   GLN A 140       6.525 -46.157  49.312  1.00 99.99      .164 H
ATOM   1296 1HE2 GLN A 140      10.210 -50.696  52.522  1.00 99.99      .159 H
ATOM   1297 2HE2 GLN A 140       9.717 -49.308  53.434  1.00 99.99      .159 H
ATOM   1298  N   ALA A 141       8.873 -48.546  48.501  1.00 29.27      .338 N
ATOM   1299  CA  ALA A 141       9.764 -49.507  47.824  1.00 30.81      .159 C
ATOM   1300  C   ALA A 141      10.987 -48.892  47.133  1.00 30.50      .251 C
ATOM   1301  O   ALA A 141      12.052 -49.503  47.079  1.00 30.33      .271 O
ATOM   1302  CB  ALA A 141       8.970 -50.329  46.810  1.00 29.65      .034 C
ATOM   1303  H   ALA A 141       7.963 -48.446  48.088  1.00 99.99      .164 H
ATOM   1304  N   GLU A 142      10.819 -47.681  46.617  1.00 26.21      .338 N
ATOM   1305  CA  GLU A 142      11.844 -47.064  45.761  1.00 25.36      .160 C
ATOM   1306  C   GLU A 142      12.437 -45.777  46.336  1.00 28.97      .251 C
ATOM   1307  O   GLU A 142      13.339 -45.197  45.741  1.00 24.98      .271 O
ATOM   1308  CB  GLU A 142      11.285 -46.858  44.351  1.00 25.20      .043 C
ATOM   1309  CG  GLU A 142      11.098 -48.195  43.620  1.00 27.04      .100 C
ATOM   1310  CD  GLU A 142      12.389 -49.016  43.504  1.00 31.40      .185 C
ATOM   1311  OE1 GLU A 142      13.474 -48.417  43.333  1.00 32.05      .647 O
ATOM   1312  OE2 GLU A 142      12.251 -50.257  43.524  1.00 32.37      .647 O
ATOM   1313  H   GLU A 142      10.079 -47.067  46.898  1.00 99.99      .164 H
ATOM   1314  N   ARG A 143      11.885 -45.341  47.468  1.00 31.35      .338 N
ATOM   1315  CA  ARG A 143      12.366 -44.178  48.234  1.00 31.83      .159 C
ATOM   1316  C   ARG A 143      12.480 -42.906  47.384  1.00 29.37      .251 C
ATOM   1317  O   ARG A 143      13.532 -42.284  47.252  1.00 35.35      .271 O
ATOM   1318  CB  ARG A 143      13.661 -44.517  48.978  1.00 28.58      .034 C
ATOM   1319  CG  ARG A 143      13.407 -45.577  50.050  1.00 35.03      .027 C
ATOM   1320  CD  ARG A 143      14.612 -45.714  50.983  1.00 38.75      .116 C
ATOM   1321  NE  ARG A 143      14.751 -44.513  51.833  1.00 46.42      .212 N
ATOM   1322  CZ  ARG A 143      14.061 -44.247  52.948  1.00 45.47      .666 C
ATOM   1323  NH1 ARG A 143      13.138 -45.085  53.404  1.00 32.13      .235 N
ATOM   1324  NH2 ARG A 143      14.289 -43.134  53.632  1.00 46.82      .235 N
ATOM   1325  H   ARG A 143      11.103 -45.790  47.900  1.00 99.99      .164 H
ATOM   1326  HE  ARG A 143      15.406 -43.838  51.499  1.00 99.99      .178 H
ATOM   1327 1HH1 ARG A 143      12.632 -44.889  54.240  1.00 99.99      .174 H
ATOM   1328 2HH1 ARG A 143      12.955 -45.912  52.874  1.00 99.99      .174 H
ATOM   1329 1HH2 ARG A 143      13.771 -42.952  54.465  1.00 99.99      .174 H
ATOM   1330 2HH2 ARG A 143      14.963 -42.473  53.309  1.00 99.99      .174 H
ATOM   1331  N   THR A 144      11.370 -42.621  46.722  1.00 32.41      .336 N
ATOM   1332  CA  THR A 144      11.173 -41.384  45.950  1.00 30.30      .186 C
ATOM   1333  C   THR A 144      10.153 -40.521  46.697  1.00 27.99      .253 C
ATOM   1334  O   THR A 144       9.490 -40.964  47.636  1.00 27.84      .270 O
ATOM   1335  CB  THR A 144      10.593 -41.703  44.566  1.00 35.21      .140 C
ATOM   1336  OG1 THR A 144       9.421 -42.516  44.715  1.00 38.23      .382 O
ATOM   1337  CG2 THR A 144      11.627 -42.351  43.640  1.00 33.98      .034 C
ATOM   1338  H   THR A 144      10.571 -43.221  46.709  1.00 99.99      .164 H
ATOM   1339  HG1 THR A 144       9.040 -42.702  43.812  1.00 99.99      .210 H
ATOM   1340  N   VAL A 145      10.093 -39.261  46.297  1.00 23.22      .337 N
ATOM   1341  CA  VAL A 145       8.920 -38.427  46.612  1.00 29.04      .159 C
ATOM   1342  C   VAL A 145       7.972 -38.498  45.402  1.00 32.40      .251 C
ATOM   1343  O   VAL A 145       8.394 -38.371  44.253  1.00 26.72      .271 O
ATOM   1344  CB  VAL A 145       9.366 -36.996  46.961  1.00 27.45      .029 C
ATOM   1345  CG1 VAL A 145       8.183 -36.037  47.138  1.00 28.13      .002 C
ATOM   1346  CG2 VAL A 145      10.167 -37.000  48.267  1.00 31.38      .002 C
ATOM   1347  H   VAL A 145      10.851 -38.810  45.819  1.00 99.99      .164 H
ATOM   1348  N   LEU A 146       6.690 -38.690  45.694  1.00 26.51      .338 N
ATOM   1349  CA  LEU A 146       5.643 -38.778  44.659  1.00 26.15      .159 C
ATOM   1350  C   LEU A 146       4.654 -37.631  44.878  1.00 26.71      .251 C
ATOM   1351  O   LEU A 146       4.122 -37.456  45.974  1.00 29.11      .271 O
ATOM   1352  CB  LEU A 146       4.945 -40.145  44.775  1.00 26.19      .032 C
ATOM   1353  CG  LEU A 146       3.995 -40.630  43.661  1.00 32.46      .002 C
ATOM   1354  CD1 LEU A 146       2.658 -39.891  43.602  1.00 31.30      .000 C
ATOM   1355  CD2 LEU A 146       4.667 -40.586  42.293  1.00 28.97      .000 C
ATOM   1356  H   LEU A 146       6.369 -38.714  46.645  1.00 99.99      .164 H
ATOM   1357  N   VAL A 147       4.417 -36.892  43.804  1.00 25.66      .338 N
ATOM   1358  CA  VAL A 147       3.431 -35.796  43.794  1.00 24.44      .159 C
ATOM   1359  C   VAL A 147       2.408 -36.098  42.692  1.00 23.48      .251 C
ATOM   1360  O   VAL A 147       2.759 -36.570  41.613  1.00 22.06      .271 O
ATOM   1361  CB  VAL A 147       4.106 -34.434  43.526  1.00 23.14      .029 C
ATOM   1362  CG1 VAL A 147       3.097 -33.280  43.584  1.00 18.11      .002 C
ATOM   1363  CG2 VAL A 147       5.237 -34.142  44.517  1.00 22.93      .002 C
ATOM   1364  H   VAL A 147       4.910 -37.037  42.937  1.00 99.99      .164 H
ATOM   1365  N   SER A 148       1.139 -35.920  43.024  1.00 22.93      .336 N
ATOM   1366  CA  SER A 148       0.072 -35.920  42.006  1.00 25.29      .189 C
ATOM   1367  C   SER A 148      -0.874 -34.741  42.243  1.00 24.52      .253 C
ATOM   1368  O   SER A 148      -1.147 -34.388  43.389  1.00 21.58      .270 O
ATOM   1369  CB  SER A 148      -0.698 -37.244  42.028  1.00 19.94      .169 C
ATOM   1370  OG  SER A 148      -1.424 -37.412  43.253  1.00 22.02      .380 O
ATOM   1371  H   SER A 148       0.843 -35.827  43.978  1.00 99.99      .164 H
ATOM   1372  HG  SER A 148      -1.839 -38.325  43.234  1.00 99.99      .211 H
ATOM   1373  N   MET A 149      -1.421 -34.198  41.163  1.00 18.38      .337 N
ATOM   1374  CA  MET A 149      -2.355 -33.061  41.271  1.00 23.28      .160 C
ATOM   1375  C   MET A 149      -3.684 -33.388  40.585  1.00 25.41      .251 C
ATOM   1376  O   MET A 149      -3.749 -34.240  39.696  1.00 20.70      .271 O
ATOM   1377  CB  MET A 149      -1.753 -31.767  40.689  1.00 20.59      .043 C
ATOM   1378  CG  MET A 149      -1.866 -31.579  39.166  1.00 19.86      .060 C
ATOM   1379  SD  MET A 149      -1.052 -32.878  38.168  1.00 23.30      .139 S
ATOM   1380  CE  MET A 149       0.644 -32.435  38.465  1.00 17.15      .069 C
ATOM   1381  H   MET A 149      -1.353 -34.617  40.257  1.00 99.99      .164 H
ATOM   1382  N   ASN A 150      -4.731 -32.726  41.052  1.00 20.00      .337 N
ATOM   1383  CA  ASN A 150      -5.957 -32.586  40.248  1.00 23.24      .169 C
ATOM   1384  C   ASN A 150      -5.843 -31.373  39.320  1.00 24.90      .251 C
ATOM   1385  O   ASN A 150      -5.277 -30.344  39.686  1.00 26.11      .271 O
ATOM   1386  CB  ASN A 150      -7.181 -32.437  41.152  1.00 20.18      .119 C
ATOM   1387  CG  ASN A 150      -7.690 -33.780  41.681  1.00 28.81      .230 C
ATOM   1388  OD1 ASN A 150      -7.128 -34.841  41.463  1.00 25.52      .273 O
ATOM   1389  ND2 ASN A 150      -8.875 -33.766  42.244  1.00 27.97      .369 N
ATOM   1390  H   ASN A 150      -4.733 -32.280  41.954  1.00 99.99      .164 H
ATOM   1391 1HD2 ASN A 150      -9.234 -34.619  42.615  1.00 99.99      .159 H
ATOM   1392 2HD2 ASN A 150      -9.351 -32.906  42.423  1.00 99.99      .159 H
ATOM   1393  N   TYR A 151      -6.348 -31.540  38.105  1.00 20.20      .337 N
ATOM   1394  CA  TYR A 151      -6.430 -30.440  37.134  1.00 19.93      .164 C
ATOM   1395  C   TYR A 151      -7.819 -30.473  36.493  1.00 19.16      .251 C
ATOM   1396  O   TYR A 151      -8.448 -31.526  36.399  1.00 20.88      .271 O
ATOM   1397  CB  TYR A 151      -5.311 -30.548  36.088  1.00 20.27      .056 C
ATOM   1398  CG  TYR A 151      -5.380 -31.814  35.232  1.00 17.59      .044 C
ATOM   1399  CD1 TYR A 151      -4.738 -32.972  35.648  1.00 16.30      .011 C
ATOM   1400  CD2 TYR A 151      -6.104 -31.798  34.050  1.00 19.29      .011 C
ATOM   1401  CE1 TYR A 151      -4.824 -34.125  34.876  1.00 18.96      .037 C
ATOM   1402  CE2 TYR A 151      -6.192 -32.948  33.277  1.00 18.48      .037 C
ATOM   1403  CZ  TYR A 151      -5.545 -34.108  33.688  1.00 20.22      .065 C
ATOM   1404  OH  TYR A 151      -5.605 -35.210  32.895  1.00 18.68      .361 O
ATOM   1405  H   TYR A 151      -6.806 -32.376  37.789  1.00 99.99      .164 H
ATOM   1406  HH  TYR A 151      -5.087 -35.971  33.317  1.00 99.99      .217 H
ATOM   1407  N   ARG A 152      -8.317 -29.297  36.143  1.00 19.03      .338 N
ATOM   1408  CA  ARG A 152      -9.644 -29.178  35.514  1.00 21.54      .159 C
ATOM   1409  C   ARG A 152      -9.739 -29.946  34.190  1.00 24.15      .251 C
ATOM   1410  O   ARG A 152      -8.843 -29.912  33.349  1.00 22.83      .271 O
ATOM   1411  CB  ARG A 152      -9.982 -27.710  35.285  1.00 23.82      .034 C
ATOM   1412  CG  ARG A 152     -10.373 -27.013  36.585  1.00 19.56      .027 C
ATOM   1413  CD  ARG A 152     -10.564 -25.521  36.331  1.00 22.58      .116 C
ATOM   1414  NE  ARG A 152      -9.259 -24.852  36.183  1.00 22.21      .212 N
ATOM   1415  CZ  ARG A 152      -9.082 -23.564  35.895  1.00 23.75      .666 C
ATOM   1416  NH1 ARG A 152     -10.119 -22.769  35.689  1.00 24.78      .235 N
ATOM   1417  NH2 ARG A 152      -7.869 -23.036  35.827  1.00 20.31      .235 N
ATOM   1418  H   ARG A 152      -7.822 -28.436  36.275  1.00 99.99      .164 H
ATOM   1419  HE  ARG A 152      -8.454 -25.429  36.312  1.00 99.99      .178 H
ATOM   1420 1HH1 ARG A 152      -9.970 -21.802  35.475  1.00 99.99      .174 H
ATOM   1421 2HH1 ARG A 152     -11.035 -23.158  35.740  1.00 99.99      .174 H
ATOM   1422 1HH2 ARG A 152      -7.784 -22.064  35.605  1.00 99.99      .174 H
ATOM   1423 2HH2 ARG A 152      -7.053 -23.592  35.995  1.00 99.99      .174 H
ATOM   1424  N   VAL A 153     -10.845 -30.666  34.077  1.00 22.48      .338 N
ATOM   1425  CA  VAL A 153     -11.166 -31.480  32.889  1.00 20.45      .159 C
ATOM   1426  C   VAL A 153     -12.476 -31.012  32.236  1.00 24.96      .251 C
ATOM   1427  O   VAL A 153     -13.148 -30.104  32.736  1.00 21.71      .271 O
ATOM   1428  CB  VAL A 153     -11.204 -32.983  33.232  1.00 25.37      .029 C
ATOM   1429  CG1 VAL A 153      -9.807 -33.508  33.576  1.00 19.61      .002 C
ATOM   1430  CG2 VAL A 153     -12.193 -33.310  34.358  1.00 17.61      .002 C
ATOM   1431  H   VAL A 153     -11.507 -30.746  34.820  1.00 99.99      .164 H
ATOM   1432  N   GLY A 154     -12.760 -31.591  31.064  1.00 22.57      .336 N
ATOM   1433  CA  GLY A 154     -13.945 -31.242  30.255  1.00 20.33      .189 C
ATOM   1434  C   GLY A 154     -13.940 -29.743  29.921  1.00 25.35      .253 C
ATOM   1435  O   GLY A 154     -12.895 -29.089  29.937  1.00 24.22      .270 O
ATOM   1436  H   GLY A 154     -12.145 -32.272  30.625  1.00 99.99      .164 H
ATOM   1437  N   ALA A 155     -15.143 -29.177  29.853  1.00 23.33      .337 N
ATOM   1438  CA  ALA A 155     -15.320 -27.742  29.546  1.00 25.46      .159 C
ATOM   1439  C   ALA A 155     -14.615 -26.813  30.551  1.00 27.25      .251 C
ATOM   1440  O   ALA A 155     -13.952 -25.861  30.146  1.00 25.72      .271 O
ATOM   1441  CB  ALA A 155     -16.808 -27.395  29.479  1.00 26.57      .034 C
ATOM   1442  H   ALA A 155     -15.985 -29.683  30.034  1.00 99.99      .164 H
ATOM   1443  N   PHE A 156     -14.554 -27.248  31.808  1.00 25.39      .337 N
ATOM   1444  CA  PHE A 156     -13.947 -26.457  32.898  1.00 23.14      .164 C
ATOM   1445  C   PHE A 156     -12.437 -26.246  32.713  1.00 24.00      .251 C
ATOM   1446  O   PHE A 156     -11.919 -25.191  33.069  1.00 27.09      .271 O
ATOM   1447  CB  PHE A 156     -14.204 -27.117  34.254  1.00 21.78      .056 C
ATOM   1448  CG  PHE A 156     -15.694 -27.392  34.453  1.00 24.35      .044 C
ATOM   1449  CD1 PHE A 156     -16.171 -28.669  34.200  1.00 22.82      .008 C
ATOM   1450  CD2 PHE A 156     -16.554 -26.363  34.810  1.00 20.78      .008 C
ATOM   1451  CE1 PHE A 156     -17.529 -28.925  34.320  1.00 23.46      .001 C
ATOM   1452  CE2 PHE A 156     -17.914 -26.621  34.939  1.00 24.75      .001 C
ATOM   1453  CZ  PHE A 156     -18.390 -27.903  34.682  1.00 24.97      .000 C
ATOM   1454  H   PHE A 156     -14.861 -28.162  32.077  1.00 99.99      .164 H
ATOM   1455  N   GLY A 157     -11.777 -27.258  32.132  1.00 22.51      .336 N
ATOM   1456  CA  GLY A 157     -10.334 -27.192  31.842  1.00 20.74      .189 C
ATOM   1457  C   GLY A 157      -9.966 -26.772  30.415  1.00 24.31      .253 C
ATOM   1458  O   GLY A 157      -8.856 -26.280  30.194  1.00 27.21      .270 O
ATOM   1459  H   GLY A 157     -12.193 -28.156  31.930  1.00 99.99      .164 H
ATOM   1460  N   PHE A 158     -10.857 -27.046  29.463  1.00 23.08      .337 N
ATOM   1461  CA  PHE A 158     -10.494 -26.960  28.036  1.00 23.82      .164 C
ATOM   1462  C   PHE A 158     -11.507 -26.351  27.056  1.00 26.67      .251 C
ATOM   1463  O   PHE A 158     -11.236 -26.330  25.854  1.00 25.88      .271 O
ATOM   1464  CB  PHE A 158     -10.076 -28.350  27.546  1.00 24.72      .056 C
ATOM   1465  CG  PHE A 158      -8.883 -28.904  28.324  1.00 23.29      .044 C
ATOM   1466  CD1 PHE A 158      -9.101 -29.801  29.361  1.00 23.35      .008 C
ATOM   1467  CD2 PHE A 158      -7.607 -28.429  28.062  1.00 25.46      .008 C
ATOM   1468  CE1 PHE A 158      -8.033 -30.235  30.135  1.00 19.80      .001 C
ATOM   1469  CE2 PHE A 158      -6.537 -28.859  28.839  1.00 27.06      .001 C
ATOM   1470  CZ  PHE A 158      -6.750 -29.762  29.874  1.00 21.72      .000 C
ATOM   1471  H   PHE A 158     -11.767 -27.416  29.663  1.00 99.99      .164 H
ATOM   1472  N   LEU A 159     -12.596 -25.764  27.555  1.00 27.43      .338 N
ATOM   1473  CA  LEU A 159     -13.501 -25.003  26.671  1.00 24.70      .159 C
ATOM   1474  C   LEU A 159     -12.727 -23.761  26.211  1.00 30.82      .251 C
ATOM   1475  O   LEU A 159     -12.099 -23.068  27.013  1.00 32.86      .271 O
ATOM   1476  CB  LEU A 159     -14.808 -24.622  27.381  1.00 24.52      .032 C
ATOM   1477  CG  LEU A 159     -15.777 -23.846  26.479  1.00 30.30      .002 C
ATOM   1478  CD1 LEU A 159     -17.211 -24.309  26.721  1.00 24.74      .000 C
ATOM   1479  CD2 LEU A 159     -15.691 -22.343  26.761  1.00 27.05      .000 C
ATOM   1480  H   LEU A 159     -12.755 -25.632  28.536  1.00 99.99      .164 H
ATOM   1481  N   ALA A 160     -12.736 -23.551  24.903  1.00 30.16      .338 N
ATOM   1482  CA  ALA A 160     -11.930 -22.482  24.300  1.00 32.03      .159 C
ATOM   1483  C   ALA A 160     -12.736 -21.697  23.270  1.00 35.94      .251 C
ATOM   1484  O   ALA A 160     -13.393 -22.271  22.404  1.00 26.91      .271 O
ATOM   1485  CB  ALA A 160     -10.687 -23.078  23.633  1.00 23.68      .034 C
ATOM   1486  H   ALA A 160     -13.387 -23.996  24.287  1.00 99.99      .164 H
ATOM   1487  N   LEU A 161     -12.718 -20.386  23.461  1.00 29.61      .338 N
ATOM   1488  CA  LEU A 161     -13.090 -19.433  22.404  1.00 33.91      .160 C
ATOM   1489  C   LEU A 161     -11.795 -18.707  22.013  1.00 37.16      .254 C
ATOM   1490  O   LEU A 161     -11.416 -17.725  22.654  1.00 40.25      .270 O
ATOM   1491  CB  LEU A 161     -14.168 -18.458  22.886  1.00 30.90      .032 C
ATOM   1492  CG  LEU A 161     -15.520 -19.145  23.081  1.00 36.25      .002 C
ATOM   1493  CD1 LEU A 161     -16.408 -18.239  23.926  1.00 38.39      .000 C
ATOM   1494  CD2 LEU A 161     -16.205 -19.411  21.737  1.00 25.71      .000 C
ATOM   1495  H   LEU A 161     -12.414 -19.976  24.328  1.00 99.99      .164 H
ATOM   1496  N   PRO A 162     -11.049 -19.277  21.057  1.00 39.19      .312 N
ATOM   1497  CA  PRO A 162      -9.682 -18.830  20.716  1.00 42.68      .163 C
ATOM   1498  C   PRO A 162      -9.648 -17.330  20.410  1.00 41.58      .251 C
ATOM   1499  O   PRO A 162     -10.512 -16.820  19.698  1.00 40.96      .271 O
ATOM   1500  CB  PRO A 162      -9.320 -19.625  19.464  1.00 38.81      .034 C
ATOM   1501  CG  PRO A 162     -10.126 -20.911  19.628  1.00 38.57      .027 C
ATOM   1502  CD  PRO A 162     -11.448 -20.417  20.207  1.00 31.70      .105 C
ATOM   1503  N   GLY A 163      -8.724 -16.648  21.095  1.00 42.18      .336 N
ATOM   1504  CA  GLY A 163      -8.584 -15.185  20.969  1.00 40.57      .189 C
ATOM   1505  C   GLY A 163      -9.236 -14.436  22.141  1.00 44.92      .253 C
ATOM   1506  O   GLY A 163      -8.779 -13.357  22.512  1.00 42.80      .270 O
ATOM   1507  H   GLY A 163      -8.089 -17.055  21.763  1.00 99.99      .164 H
ATOM   1508  N   SER A 164     -10.280 -15.028  22.726  1.00 42.86      .335 N
ATOM   1509  CA  SER A 164     -11.008 -14.399  23.844  1.00 41.59      .189 C
ATOM   1510  C   SER A 164     -10.153 -14.437  25.116  1.00 42.81      .253 C
ATOM   1511  O   SER A 164      -9.377 -15.364  25.349  1.00 45.41      .270 O
ATOM   1512  CB  SER A 164     -12.367 -15.069  24.105  1.00 43.22      .169 C
ATOM   1513  OG  SER A 164     -12.284 -16.169  25.022  1.00 47.27      .380 O
ATOM   1514  H   SER A 164     -10.516 -15.990  22.567  1.00 99.99      .164 H
ATOM   1515  HG  SER A 164     -13.146 -16.675  25.021  1.00 99.99      .211 H
ATOM   1516  N   ARG A 165     -10.471 -13.504  26.000  1.00 47.50      .337 N
ATOM   1517  CA  ARG A 165      -9.815 -13.441  27.316  1.00 46.18      .159 C
ATOM   1518  C   ARG A 165     -10.599 -14.246  28.359  1.00 41.15      .251 C
ATOM   1519  O   ARG A 165     -10.026 -14.802  29.290  1.00 49.63      .271 O
ATOM   1520  CB  ARG A 165      -9.687 -11.991  27.774  1.00 53.87      .034 C
ATOM   1521  CG  ARG A 165      -8.808 -11.181  26.816  1.00 66.29      .027 C
ATOM   1522  CD  ARG A 165      -8.292  -9.915  27.494  1.00 83.14      .116 C
ATOM   1523  NE  ARG A 165      -7.478 -10.303  28.661  1.00102.11      .212 N
ATOM   1524  CZ  ARG A 165      -6.820  -9.473  29.469  1.00102.00      .666 C
ATOM   1525  NH1 ARG A 165      -6.835  -8.165  29.256  1.00101.62      .235 N
ATOM   1526  NH2 ARG A 165      -6.153  -9.942  30.515  1.00 92.70      .235 N
ATOM   1527  H   ARG A 165     -11.208 -12.849  25.848  1.00 99.99      .164 H
ATOM   1528  HE  ARG A 165      -7.454 -11.282  28.855  1.00 99.99      .178 H
ATOM   1529 1HH1 ARG A 165      -6.344  -7.541  29.857  1.00 99.99      .174 H
ATOM   1530 2HH1 ARG A 165      -7.343  -7.825  28.467  1.00 99.99      .174 H
ATOM   1531 1HH2 ARG A 165      -5.667  -9.306  31.110  1.00 99.99      .174 H
ATOM   1532 2HH2 ARG A 165      -6.131 -10.921  30.707  1.00 99.99      .174 H
ATOM   1533  N   GLU A 166     -11.910 -14.327  28.142  1.00 45.29      .338 N
ATOM   1534  CA  GLU A 166     -12.841 -14.993  29.070  1.00 43.35      .160 C
ATOM   1535  C   GLU A 166     -12.756 -16.530  29.053  1.00 42.67      .251 C
ATOM   1536  O   GLU A 166     -13.131 -17.161  30.035  1.00 44.50      .271 O
ATOM   1537  CB  GLU A 166     -14.286 -14.527  28.850  1.00 42.48      .043 C
ATOM   1538  CG  GLU A 166     -14.498 -13.015  29.024  1.00 45.32      .100 C
ATOM   1539  CD  GLU A 166     -14.275 -12.184  27.751  1.00 58.15      .185 C
ATOM   1540  OE1 GLU A 166     -13.897 -12.767  26.703  1.00 51.95      .647 O
ATOM   1541  OE2 GLU A 166     -14.454 -10.954  27.856  1.00 60.65      .647 O
ATOM   1542  H   GLU A 166     -12.327 -13.958  27.312  1.00 99.99      .164 H
ATOM   1543  N   ALA A 167     -12.362 -17.111  27.915  1.00 36.54      .338 N
ATOM   1544  CA  ALA A 167     -12.154 -18.569  27.798  1.00 37.49      .160 C
ATOM   1545  C   ALA A 167     -11.021 -18.869  26.793  1.00 35.29      .254 C
ATOM   1546  O   ALA A 167     -11.277 -19.294  25.660  1.00 37.34      .270 O
ATOM   1547  CB  ALA A 167     -13.473 -19.263  27.430  1.00 36.06      .034 C
ATOM   1548  H   ALA A 167     -12.080 -16.584  27.111  1.00 99.99      .164 H
ATOM   1549  N   PRO A 168      -9.765 -18.643  27.214  1.00 31.87      .312 N
ATOM   1550  CA  PRO A 168      -8.584 -18.760  26.336  1.00 30.40      .163 C
ATOM   1551  C   PRO A 168      -8.226 -20.203  25.936  1.00 32.99      .251 C
ATOM   1552  O   PRO A 168      -7.445 -20.411  25.008  1.00 33.75      .271 O
ATOM   1553  CB  PRO A 168      -7.462 -18.087  27.127  1.00 28.22      .034 C
ATOM   1554  CG  PRO A 168      -7.817 -18.405  28.580  1.00 29.58      .027 C
ATOM   1555  CD  PRO A 168      -9.346 -18.329  28.599  1.00 28.38      .105 C
ATOM   1556  N   GLY A 169      -8.774 -21.171  26.688  1.00 34.49      .336 N
ATOM   1557  CA  GLY A 169      -8.482 -22.602  26.499  1.00 28.77      .189 C
ATOM   1558  C   GLY A 169      -7.195 -23.002  27.228  1.00 29.61      .253 C
ATOM   1559  O   GLY A 169      -6.468 -22.167  27.765  1.00 26.14      .270 O
ATOM   1560  H   GLY A 169      -9.373 -20.992  27.476  1.00 99.99      .164 H
ATOM   1561  N   ASN A 170      -7.019 -24.316  27.342  1.00 23.30      .337 N
ATOM   1562  CA  ASN A 170      -5.826 -24.949  27.952  1.00 23.17      .169 C
ATOM   1563  C   ASN A 170      -5.609 -24.639  29.446  1.00 20.20      .251 C
ATOM   1564  O   ASN A 170      -4.564 -24.994  29.996  1.00 19.47      .271 O
ATOM   1565  CB  ASN A 170      -4.548 -24.563  27.183  1.00 23.14      .119 C
ATOM   1566  CG  ASN A 170      -4.561 -25.017  25.723  1.00 28.93      .230 C
ATOM   1567  OD1 ASN A 170      -5.189 -25.992  25.344  1.00 29.42      .273 O
ATOM   1568  ND2 ASN A 170      -3.884 -24.280  24.870  1.00 26.40      .369 N
ATOM   1569  H   ASN A 170      -7.690 -24.958  26.970  1.00 99.99      .164 H
ATOM   1570 1HD2 ASN A 170      -3.878 -24.577  23.912  1.00 99.99      .159 H
ATOM   1571 2HD2 ASN A 170      -3.423 -23.458  25.185  1.00 99.99      .159 H
ATOM   1572  N   VAL A 171      -6.657 -24.229  30.158  1.00 23.36      .338 N
ATOM   1573  CA  VAL A 171      -6.495 -23.845  31.580  1.00 25.34      .159 C
ATOM   1574  C   VAL A 171      -6.212 -25.049  32.497  1.00 24.82      .251 C
ATOM   1575  O   VAL A 171      -5.435 -24.935  33.443  1.00 22.81      .271 O
ATOM   1576  CB  VAL A 171      -7.602 -22.922  32.123  1.00 26.79      .029 C
ATOM   1577  CG1 VAL A 171      -7.604 -21.600  31.353  1.00 20.81      .002 C
ATOM   1578  CG2 VAL A 171      -8.997 -23.552  32.104  1.00 22.54      .002 C
ATOM   1579  H   VAL A 171      -7.603 -24.306  29.839  1.00 99.99      .164 H
ATOM   1580  N   GLY A 172      -6.720 -26.227  32.101  1.00 24.47      .336 N
ATOM   1581  CA  GLY A 172      -6.379 -27.519  32.737  1.00 21.32      .189 C
ATOM   1582  C   GLY A 172      -4.879 -27.853  32.633  1.00 22.42      .253 C
ATOM   1583  O   GLY A 172      -4.267 -28.266  33.617  1.00 25.51      .270 O
ATOM   1584  H   GLY A 172      -7.449 -26.306  31.400  1.00 99.99      .164 H
ATOM   1585  N   LEU A 173      -4.282 -27.509  31.489  1.00 21.66      .337 N
ATOM   1586  CA  LEU A 173      -2.821 -27.612  31.284  1.00 20.92      .159 C
ATOM   1587  C   LEU A 173      -2.046 -26.622  32.165  1.00 21.56      .251 C
ATOM   1588  O   LEU A 173      -1.065 -26.990  32.808  1.00 20.64      .271 O
ATOM   1589  CB  LEU A 173      -2.427 -27.379  29.821  1.00 22.08      .032 C
ATOM   1590  CG  LEU A 173      -2.644 -28.585  28.902  1.00 21.24      .002 C
ATOM   1591  CD1 LEU A 173      -2.323 -28.163  27.467  1.00 16.67      .000 C
ATOM   1592  CD2 LEU A 173      -1.751 -29.767  29.298  1.00 19.26      .000 C
ATOM   1593  H   LEU A 173      -4.775 -27.043  30.754  1.00 99.99      .164 H
ATOM   1594  N   LEU A 174      -2.608 -25.424  32.328  1.00 18.37      .338 N
ATOM   1595  CA  LEU A 174      -2.040 -24.407  33.233  1.00 23.66      .159 C
ATOM   1596  C   LEU A 174      -2.188 -24.790  34.712  1.00 20.11      .251 C
ATOM   1597  O   LEU A 174      -1.269 -24.560  35.495  1.00 22.41      .271 O
ATOM   1598  CB  LEU A 174      -2.623 -23.015  32.970  1.00 19.19      .032 C
ATOM   1599  CG  LEU A 174      -2.306 -22.443  31.582  1.00 30.59      .002 C
ATOM   1600  CD1 LEU A 174      -2.990 -21.083  31.436  1.00 23.97      .000 C
ATOM   1601  CD2 LEU A 174      -0.799 -22.289  31.344  1.00 26.40      .000 C
ATOM   1602  H   LEU A 174      -3.467 -25.170  31.879  1.00 99.99      .164 H
ATOM   1603  N   ASP A 175      -3.234 -25.553  35.035  1.00 24.57      .337 N
ATOM   1604  CA  ASP A 175      -3.399 -26.134  36.385  1.00 19.23      .170 C
ATOM   1605  C   ASP A 175      -2.238 -27.082  36.709  1.00 26.36      .251 C
ATOM   1606  O   ASP A 175      -1.627 -26.966  37.768  1.00 25.22      .271 O
ATOM   1607  CB  ASP A 175      -4.702 -26.918  36.537  1.00 18.11      .129 C
ATOM   1608  CG  ASP A 175      -5.964 -26.070  36.411  1.00 24.05      .188 C
ATOM   1609  OD1 ASP A 175      -5.871 -24.842  36.609  1.00 22.04      .647 O
ATOM   1610  OD2 ASP A 175      -7.024 -26.700  36.213  1.00 23.53      .647 O
ATOM   1611  H   ASP A 175      -3.957 -25.759  34.370  1.00 99.99      .164 H
ATOM   1612  N   GLN A 176      -1.832 -27.847  35.696  1.00 21.63      .337 N
ATOM   1613  CA  GLN A 176      -0.685 -28.767  35.807  1.00 21.59      .160 C
ATOM   1614  C   GLN A 176       0.646 -28.012  35.934  1.00 23.98      .251 C
ATOM   1615  O   GLN A 176       1.433 -28.307  36.830  1.00 25.19      .271 O
ATOM   1616  CB  GLN A 176      -0.603 -29.679  34.585  1.00 25.77      .042 C
ATOM   1617  CG  GLN A 176      -1.750 -30.685  34.491  1.00 20.49      .090 C
ATOM   1618  CD  GLN A 176      -1.745 -31.408  33.141  1.00 23.90      .227 C
ATOM   1619  OE1 GLN A 176      -0.791 -31.471  32.389  1.00 21.15      .273 O
ATOM   1620  NE2 GLN A 176      -2.859 -31.999  32.787  1.00 20.77      .369 N
ATOM   1621  H   GLN A 176      -2.230 -27.782  34.778  1.00 99.99      .164 H
ATOM   1622 1HE2 GLN A 176      -2.837 -32.396  31.879  1.00 99.99      .159 H
ATOM   1623 2HE2 GLN A 176      -3.655 -32.017  33.383  1.00 99.99      .159 H
ATOM   1624  N   ARG A 177       0.793 -26.930  35.166  1.00 21.47      .338 N
ATOM   1625  CA  ARG A 177       2.015 -26.105  35.202  1.00 22.37      .159 C
ATOM   1626  C   ARG A 177       2.172 -25.414  36.565  1.00 24.90      .251 C
ATOM   1627  O   ARG A 177       3.250 -25.459  37.154  1.00 23.90      .271 O
ATOM   1628  CB  ARG A 177       2.004 -25.059  34.087  1.00 24.55      .034 C
ATOM   1629  CG  ARG A 177       3.269 -24.195  34.163  1.00 28.12      .027 C
ATOM   1630  CD  ARG A 177       3.288 -23.107  33.105  1.00 25.82      .116 C
ATOM   1631  NE  ARG A 177       3.435 -23.736  31.785  1.00 31.94      .212 N
ATOM   1632  CZ  ARG A 177       3.223 -23.122  30.629  1.00 32.92      .666 C
ATOM   1633  NH1 ARG A 177       2.817 -21.862  30.594  1.00 28.06      .235 N
ATOM   1634  NH2 ARG A 177       3.458 -23.750  29.494  1.00 26.36      .235 N
ATOM   1635  H   ARG A 177       0.058 -26.585  34.578  1.00 99.99      .164 H
ATOM   1636  HE  ARG A 177       3.747 -24.690  31.782  1.00 99.99      .178 H
ATOM   1637 1HH1 ARG A 177       2.669 -21.384  29.733  1.00 99.99      .174 H
ATOM   1638 2HH1 ARG A 177       2.677 -21.402  31.469  1.00 99.99      .174 H
ATOM   1639 1HH2 ARG A 177       3.325 -23.265  28.633  1.00 99.99      .174 H
ATOM   1640 2HH2 ARG A 177       3.806 -24.687  29.502  1.00 99.99      .174 H
ATOM   1641  N   LEU A 178       1.059 -24.907  37.089  1.00 21.03      .338 N
ATOM   1642  CA  LEU A 178       1.050 -24.251  38.405  1.00 24.07      .159 C
ATOM   1643  C   LEU A 178       1.439 -25.246  39.506  1.00 23.99      .251 C
ATOM   1644  O   LEU A 178       2.303 -24.938  40.321  1.00 26.85      .271 O
ATOM   1645  CB  LEU A 178      -0.309 -23.599  38.685  1.00 22.34      .032 C
ATOM   1646  CG  LEU A 178      -0.392 -22.933  40.069  1.00 26.94      .002 C
ATOM   1647  CD1 LEU A 178       0.615 -21.792  40.245  1.00 22.05      .000 C
ATOM   1648  CD2 LEU A 178      -1.806 -22.411  40.300  1.00 22.20      .000 C
ATOM   1649  H   LEU A 178       0.164 -24.993  36.643  1.00 99.99      .164 H
ATOM   1650  N   ALA A 179       0.984 -26.492  39.370  1.00 22.50      .338 N
ATOM   1651  CA  ALA A 179       1.372 -27.564  40.305  1.00 24.01      .159 C
ATOM   1652  C   ALA A 179       2.863 -27.920  40.186  1.00 22.18      .251 C
ATOM   1653  O   ALA A 179       3.543 -28.057  41.201  1.00 24.04      .271 O
ATOM   1654  CB  ALA A 179       0.507 -28.801  40.081  1.00 21.42      .034 C
ATOM   1655  H   ALA A 179       0.425 -26.783  38.591  1.00 99.99      .164 H
ATOM   1656  N   LEU A 180       3.398 -27.873  38.966  1.00 23.96      .338 N
ATOM   1657  CA  LEU A 180       4.838 -28.101  38.724  1.00 24.42      .159 C
ATOM   1658  C   LEU A 180       5.711 -26.969  39.285  1.00 26.59      .251 C
ATOM   1659  O   LEU A 180       6.713 -27.229  39.953  1.00 28.51      .271 O
ATOM   1660  CB  LEU A 180       5.133 -28.326  37.237  1.00 24.29      .032 C
ATOM   1661  CG  LEU A 180       4.489 -29.586  36.644  1.00 23.58      .002 C
ATOM   1662  CD1 LEU A 180       4.875 -29.709  35.169  1.00 23.58      .000 C
ATOM   1663  CD2 LEU A 180       4.899 -30.846  37.410  1.00 24.75      .000 C
ATOM   1664  H   LEU A 180       2.861 -27.636  38.152  1.00 99.99      .164 H
ATOM   1665  N   GLN A 181       5.201 -25.742  39.187  1.00 24.40      .338 N
ATOM   1666  CA  GLN A 181       5.813 -24.563  39.837  1.00 30.04      .160 C
ATOM   1667  C   GLN A 181       5.728 -24.652  41.368  1.00 30.06      .251 C
ATOM   1668  O   GLN A 181       6.710 -24.377  42.058  1.00 29.04      .271 O
ATOM   1669  CB  GLN A 181       5.140 -23.269  39.385  1.00 25.71      .042 C
ATOM   1670  CG  GLN A 181       5.403 -22.967  37.908  1.00 30.87      .090 C
ATOM   1671  CD  GLN A 181       4.488 -21.864  37.370  1.00 35.16      .227 C
ATOM   1672  OE1 GLN A 181       3.470 -21.490  37.935  1.00 36.01      .273 O
ATOM   1673  NE2 GLN A 181       4.833 -21.346  36.213  1.00 35.85      .369 N
ATOM   1674  H   GLN A 181       4.374 -25.551  38.647  1.00 99.99      .164 H
ATOM   1675 1HE2 GLN A 181       4.239 -20.636  35.848  1.00 99.99      .159 H
ATOM   1676 2HE2 GLN A 181       5.646 -21.662  35.733  1.00 99.99      .159 H
ATOM   1677  N   TRP A 182       4.621 -25.207  41.869  1.00 27.52      .337 N
ATOM   1678  CA  TRP A 182       4.435 -25.450  43.313  1.00 28.59      .164 C
ATOM   1679  C   TRP A 182       5.491 -26.453  43.798  1.00 29.75      .251 C
ATOM   1680  O   TRP A 182       6.128 -26.217  44.821  1.00 27.53      .271 O
ATOM   1681  CB  TRP A 182       3.033 -25.993  43.620  1.00 19.63      .059 C
ATOM   1682  CG  TRP A 182       2.765 -26.105  45.129  1.00 25.81      .016 C
ATOM   1683  CD1 TRP A 182       2.115 -25.203  45.858  1.00 20.03      .097 C
ATOM   1684  CD2 TRP A 182       3.092 -27.158  45.972  1.00 21.26      .001 C
ATOM   1685  NE1 TRP A 182       2.016 -25.632  47.118  1.00 25.43      .365 N
ATOM   1686  CE2 TRP A 182       2.608 -26.818  47.229  1.00 22.71      .042 C
ATOM   1687  CE3 TRP A 182       3.769 -28.359  45.793  1.00 21.88      .014 C
ATOM   1688  CZ2 TRP A 182       2.810 -27.672  48.307  1.00 21.35      .030 C
ATOM   1689  CZ3 TRP A 182       3.937 -29.231  46.860  1.00 25.21      .001 C
ATOM   1690  CH2 TRP A 182       3.454 -28.888  48.118  1.00 19.84      .002 C
ATOM   1691  H   TRP A 182       3.867 -25.522  41.284  1.00 99.99      .164 H
ATOM   1692  HE1 TRP A 182       1.565 -25.133  47.860  1.00 99.99      .165 H
ATOM   1693  N   VAL A 183       5.788 -27.453  42.968  1.00 30.41      .338 N
ATOM   1694  CA  VAL A 183       6.796 -28.485  43.289  1.00 28.57      .159 C
ATOM   1695  C   VAL A 183       8.193 -27.853  43.368  1.00 30.28      .251 C
ATOM   1696  O   VAL A 183       8.877 -28.023  44.376  1.00 32.75      .271 O
ATOM   1697  CB  VAL A 183       6.731 -29.659  42.293  1.00 24.72      .029 C
ATOM   1698  CG1 VAL A 183       7.926 -30.618  42.389  1.00 21.77      .002 C
ATOM   1699  CG2 VAL A 183       5.468 -30.479  42.562  1.00 18.01      .002 C
ATOM   1700  H   VAL A 183       5.395 -27.504  42.045  1.00 99.99      .164 H
ATOM   1701  N   GLN A 184       8.519 -27.029  42.374  1.00 25.98      .338 N
ATOM   1702  CA  GLN A 184       9.805 -26.305  42.347  1.00 31.20      .160 C
ATOM   1703  C   GLN A 184      10.066 -25.480  43.612  1.00 30.44      .251 C
ATOM   1704  O   GLN A 184      11.133 -25.574  44.212  1.00 27.22      .271 O
ATOM   1705  CB  GLN A 184       9.884 -25.376  41.133  1.00 23.87      .042 C
ATOM   1706  CG  GLN A 184      10.132 -26.140  39.830  1.00 28.49      .090 C
ATOM   1707  CD  GLN A 184      11.403 -26.992  39.911  1.00 34.11      .227 C
ATOM   1708  OE1 GLN A 184      12.513 -26.518  40.103  1.00 38.97      .273 O
ATOM   1709  NE2 GLN A 184      11.216 -28.292  39.886  1.00 33.18      .369 N
ATOM   1710  H   GLN A 184       7.929 -26.888  41.574  1.00 99.99      .164 H
ATOM   1711 1HE2 GLN A 184      12.039 -28.864  39.942  1.00 99.99      .159 H
ATOM   1712 2HE2 GLN A 184      10.313 -28.676  39.730  1.00 99.99      .159 H
ATOM   1713  N   GLU A 185       8.994 -24.879  44.117  1.00 25.84      .338 N
ATOM   1714  CA  GLU A 185       9.078 -23.966  45.268  1.00 30.03      .160 C
ATOM   1715  C   GLU A 185       8.923 -24.643  46.637  1.00 38.05      .251 C
ATOM   1716  O   GLU A 185       9.440 -24.139  47.632  1.00 39.83      .271 O
ATOM   1717  CB  GLU A 185       8.040 -22.859  45.097  1.00 30.10      .043 C
ATOM   1718  CG  GLU A 185       8.418 -21.915  43.949  1.00 40.79      .100 C
ATOM   1719  CD  GLU A 185       7.337 -20.874  43.639  1.00 51.06      .185 C
ATOM   1720  OE1 GLU A 185       7.340 -20.404  42.480  1.00 48.71      .647 O
ATOM   1721  OE2 GLU A 185       6.536 -20.541  44.543  1.00 55.46      .647 O
ATOM   1722  H   GLU A 185       8.077 -25.014  43.734  1.00 99.99      .164 H
ATOM   1723  N   ASN A 186       8.233 -25.782  46.672  1.00 34.64      .337 N
ATOM   1724  CA  ASN A 186       7.828 -26.394  47.952  1.00 29.15      .169 C
ATOM   1725  C   ASN A 186       8.264 -27.838  48.222  1.00 31.70      .251 C
ATOM   1726  O   ASN A 186       8.239 -28.264  49.377  1.00 36.34      .271 O
ATOM   1727  CB  ASN A 186       6.309 -26.295  48.113  1.00 24.31      .119 C
ATOM   1728  CG  ASN A 186       5.827 -24.843  48.107  1.00 28.03      .230 C
ATOM   1729  OD1 ASN A 186       6.040 -24.068  49.030  1.00 34.74      .273 O
ATOM   1730  ND2 ASN A 186       5.156 -24.466  47.042  1.00 31.10      .369 N
ATOM   1731  H   ASN A 186       7.806 -26.175  45.853  1.00 99.99      .164 H
ATOM   1732 1HD2 ASN A 186       4.839 -23.525  46.992  1.00 99.99      .159 H
ATOM   1733 2HD2 ASN A 186       4.982 -25.121  46.304  1.00 99.99      .159 H
ATOM   1734  N   VAL A 187       8.771 -28.549  47.216  1.00 28.96      .338 N
ATOM   1735  CA  VAL A 187       8.997 -30.003  47.376  1.00 29.16      .159 C
ATOM   1736  C   VAL A 187      10.161 -30.317  48.334  1.00 33.47      .251 C
ATOM   1737  O   VAL A 187      10.138 -31.326  49.038  1.00 32.91      .271 O
ATOM   1738  CB  VAL A 187       9.104 -30.748  46.032  1.00 32.40      .029 C
ATOM   1739  CG1 VAL A 187      10.473 -30.635  45.349  1.00 21.52      .002 C
ATOM   1740  CG2 VAL A 187       8.674 -32.206  46.207  1.00 25.93      .002 C
ATOM   1741  H   VAL A 187       9.199 -28.128  46.410  1.00 99.99      .164 H
ATOM   1742  N   ALA A 188      11.114 -29.386  48.407  1.00 33.21      .338 N
ATOM   1743  CA  ALA A 188      12.277 -29.506  49.304  1.00 34.13      .159 C
ATOM   1744  C   ALA A 188      11.857 -29.592  50.778  1.00 32.48      .251 C
ATOM   1745  O   ALA A 188      12.410 -30.405  51.514  1.00 34.72      .271 O
ATOM   1746  CB  ALA A 188      13.232 -28.330  49.101  1.00 25.47      .034 C
ATOM   1747  H   ALA A 188      11.061 -28.527  47.899  1.00 99.99      .164 H
ATOM   1748  N   ALA A 189      10.757 -28.916  51.125  1.00 29.35      .338 N
ATOM   1749  CA  ALA A 189      10.156 -28.990  52.473  1.00 31.49      .159 C
ATOM   1750  C   ALA A 189       9.663 -30.396  52.873  1.00 38.15      .251 C
ATOM   1751  O   ALA A 189       9.449 -30.665  54.052  1.00 37.07      .271 O
ATOM   1752  CB  ALA A 189       9.019 -27.971  52.587  1.00 26.13      .034 C
ATOM   1753  H   ALA A 189      10.273 -28.308  50.493  1.00 99.99      .164 H
ATOM   1754  N   PHE A 190       9.581 -31.299  51.897  1.00 33.91      .337 N
ATOM   1755  CA  PHE A 190       9.166 -32.701  52.115  1.00 33.23      .164 C
ATOM   1756  C   PHE A 190      10.332 -33.699  51.983  1.00 31.56      .251 C
ATOM   1757  O   PHE A 190      10.140 -34.904  52.170  1.00 37.75      .271 O
ATOM   1758  CB  PHE A 190       8.069 -33.076  51.111  1.00 30.12      .056 C
ATOM   1759  CG  PHE A 190       6.826 -32.194  51.249  1.00 27.60      .044 C
ATOM   1760  CD1 PHE A 190       6.774 -30.984  50.575  1.00 27.23      .008 C
ATOM   1761  CD2 PHE A 190       5.749 -32.615  52.017  1.00 25.38      .008 C
ATOM   1762  CE1 PHE A 190       5.645 -30.181  50.673  1.00 23.86      .001 C
ATOM   1763  CE2 PHE A 190       4.614 -31.816  52.109  1.00 26.17      .001 C
ATOM   1764  CZ  PHE A 190       4.564 -30.601  51.438  1.00 23.16      .000 C
ATOM   1765  H   PHE A 190       9.844 -31.083  50.954  1.00 99.99      .164 H
ATOM   1766  N   GLY A 191      11.512 -33.175  51.612  1.00 25.12      .336 N
ATOM   1767  CA  GLY A 191      12.706 -34.000  51.343  1.00 31.32      .189 C
ATOM   1768  C   GLY A 191      12.943 -34.248  49.844  1.00 35.18      .253 C
ATOM   1769  O   GLY A 191      13.904 -34.916  49.471  1.00 36.31      .270 O
ATOM   1770  H   GLY A 191      11.708 -32.182  51.586  1.00 99.99      .164 H
ATOM   1771  N   GLY A 192      12.067 -33.682  49.001  1.00 31.45      .336 N
ATOM   1772  CA  GLY A 192      12.161 -33.799  47.536  1.00 31.16      .189 C
ATOM   1773  C   GLY A 192      13.259 -32.898  46.967  1.00 30.81      .253 C
ATOM   1774  O   GLY A 192      13.529 -31.807  47.466  1.00 41.84      .270 O
ATOM   1775  H   GLY A 192      11.300 -33.101  49.298  1.00 99.99      .164 H
ATOM   1776  N   ASP A 193      13.802 -33.355  45.851  1.00 29.70      .337 N
ATOM   1777  CA  ASP A 193      14.836 -32.639  45.107  1.00 30.22      .170 C
ATOM   1778  C   ASP A 193      14.189 -31.999  43.863  1.00 35.83      .255 C
ATOM   1779  O   ASP A 193      14.042 -32.684  42.848  1.00 37.04      .270 O
ATOM   1780  CB  ASP A 193      15.972 -33.615  44.758  1.00 32.05      .129 C
ATOM   1781  CG  ASP A 193      17.080 -32.969  43.924  1.00 31.24      .188 C
ATOM   1782  OD1 ASP A 193      16.954 -31.749  43.675  1.00 35.77      .647 O
ATOM   1783  OD2 ASP A 193      17.933 -33.716  43.408  1.00 39.32      .647 O
ATOM   1784  H   ASP A 193      13.570 -34.262  45.483  1.00 99.99      .164 H
ATOM   1785  N   PRO A 194      13.937 -30.682  43.912  1.00 40.39      .312 N
ATOM   1786  CA  PRO A 194      13.396 -29.902  42.778  1.00 28.55      .163 C
ATOM   1787  C   PRO A 194      14.241 -29.955  41.494  1.00 36.30      .251 C
ATOM   1788  O   PRO A 194      13.727 -29.697  40.410  1.00 31.78      .271 O
ATOM   1789  CB  PRO A 194      13.250 -28.472  43.304  1.00 34.98      .034 C
ATOM   1790  CG  PRO A 194      14.253 -28.393  44.454  1.00 31.68      .027 C
ATOM   1791  CD  PRO A 194      14.206 -29.793  45.061  1.00 27.86      .105 C
ATOM   1792  N   THR A 195      15.520 -30.301  41.638  1.00 38.88      .336 N
ATOM   1793  CA  THR A 195      16.446 -30.473  40.497  1.00 39.65      .186 C
ATOM   1794  C   THR A 195      16.359 -31.868  39.843  1.00 38.04      .253 C
ATOM   1795  O   THR A 195      17.059 -32.125  38.868  1.00 43.83      .270 O
ATOM   1796  CB  THR A 195      17.910 -30.142  40.852  1.00 42.76      .140 C
ATOM   1797  OG1 THR A 195      18.497 -31.174  41.644  1.00 40.81      .382 O
ATOM   1798  CG2 THR A 195      18.046 -28.791  41.566  1.00 30.20      .034 C
ATOM   1799  H   THR A 195      15.944 -30.426  42.535  1.00 99.99      .164 H
ATOM   1800  HG1 THR A 195      17.802 -31.847  41.902  1.00 99.99      .210 H
ATOM   1801  N   SER A 196      15.594 -32.780  40.448  1.00 31.70      .335 N
ATOM   1802  CA  SER A 196      15.335 -34.116  39.872  1.00 37.92      .189 C
ATOM   1803  C   SER A 196      13.836 -34.477  39.875  1.00 36.52      .253 C
ATOM   1804  O   SER A 196      13.336 -35.193  40.746  1.00 32.26      .270 O
ATOM   1805  CB  SER A 196      16.168 -35.155  40.631  1.00 34.48      .169 C
ATOM   1806  OG  SER A 196      15.996 -36.431  40.016  1.00 47.57      .380 O
ATOM   1807  H   SER A 196      15.135 -32.615  41.324  1.00 99.99      .164 H
ATOM   1808  HG  SER A 196      16.547 -37.123  40.480  1.00 99.99      .211 H
ATOM   1809  N   VAL A 197      13.118 -33.907  38.910  1.00 30.36      .337 N
ATOM   1810  CA  VAL A 197      11.664 -34.126  38.762  1.00 27.23      .159 C
ATOM   1811  C   VAL A 197      11.398 -34.906  37.463  1.00 28.07      .251 C
ATOM   1812  O   VAL A 197      11.644 -34.415  36.359  1.00 25.39      .271 O
ATOM   1813  CB  VAL A 197      10.912 -32.776  38.804  1.00 28.35      .029 C
ATOM   1814  CG1 VAL A 197       9.420 -32.903  38.474  1.00 25.43      .002 C
ATOM   1815  CG2 VAL A 197      11.028 -32.127  40.188  1.00 24.24      .002 C
ATOM   1816  H   VAL A 197      13.532 -33.292  38.224  1.00 99.99      .164 H
ATOM   1817  N   THR A 198      10.735 -36.043  37.628  1.00 29.77      .336 N
ATOM   1818  CA  THR A 198      10.313 -36.878  36.487  1.00 26.83      .186 C
ATOM   1819  C   THR A 198       8.784 -36.867  36.412  1.00 24.98      .253 C
ATOM   1820  O   THR A 198       8.092 -37.219  37.368  1.00 22.26      .270 O
ATOM   1821  CB  THR A 198      10.833 -38.324  36.596  1.00 29.00      .140 C
ATOM   1822  OG1 THR A 198      12.257 -38.300  36.709  1.00 27.34      .382 O
ATOM   1823  CG2 THR A 198      10.455 -39.175  35.375  1.00 22.34      .034 C
ATOM   1824  H   THR A 198      10.524 -36.408  38.544  1.00 99.99      .164 H
ATOM   1825  HG1 THR A 198      12.624 -39.231  36.785  1.00 99.99      .210 H
ATOM   1826  N   LEU A 199       8.290 -36.432  35.260  1.00 23.95      .337 N
ATOM   1827  CA  LEU A 199       6.849 -36.489  34.957  1.00 21.52      .159 C
ATOM   1828  C   LEU A 199       6.484 -37.859  34.387  1.00 27.34      .251 C
ATOM   1829  O   LEU A 199       7.149 -38.361  33.484  1.00 23.45      .271 O
ATOM   1830  CB  LEU A 199       6.446 -35.463  33.893  1.00 27.87      .032 C
ATOM   1831  CG  LEU A 199       6.766 -33.997  34.189  1.00 24.15      .002 C
ATOM   1832  CD1 LEU A 199       6.163 -33.141  33.075  1.00 23.75      .000 C
ATOM   1833  CD2 LEU A 199       6.226 -33.550  35.547  1.00 27.88      .000 C
ATOM   1834  H   LEU A 199       8.879 -36.070  34.531  1.00 99.99      .164 H
ATOM   1835  N   PHE A 200       5.448 -38.463  34.945  1.00 21.41      .337 N
ATOM   1836  CA  PHE A 200       4.820 -39.641  34.327  1.00 22.36      .164 C
ATOM   1837  C   PHE A 200       3.297 -39.508  34.336  1.00 22.29      .251 C
ATOM   1838  O   PHE A 200       2.691 -38.937  35.243  1.00 21.52      .271 O
ATOM   1839  CB  PHE A 200       5.303 -40.971  34.924  1.00 19.85      .056 C
ATOM   1840  CG  PHE A 200       4.922 -41.286  36.370  1.00 22.87      .044 C
ATOM   1841  CD1 PHE A 200       4.961 -40.314  37.360  1.00 21.29      .008 C
ATOM   1842  CD2 PHE A 200       4.536 -42.581  36.683  1.00 20.88      .008 C
ATOM   1843  CE1 PHE A 200       4.609 -40.625  38.660  1.00 23.94      .001 C
ATOM   1844  CE2 PHE A 200       4.188 -42.899  37.992  1.00 26.67      .001 C
ATOM   1845  CZ  PHE A 200       4.226 -41.924  38.978  1.00 24.32      .000 C
ATOM   1846  H   PHE A 200       5.067 -38.179  35.831  1.00 99.99      .164 H
ATOM   1847  N   GLY A 201       2.715 -40.085  33.289  1.00 18.09      .336 N
ATOM   1848  CA  GLY A 201       1.282 -39.934  33.015  1.00 18.76      .189 C
ATOM   1849  C   GLY A 201       0.849 -41.001  32.018  1.00 22.17      .253 C
ATOM   1850  O   GLY A 201       1.661 -41.581  31.295  1.00 19.77      .270 O
ATOM   1851  H   GLY A 201       3.198 -40.684  32.638  1.00 99.99      .164 H
ATOM   1852  N   GLU A 202      -0.434 -41.314  32.082  1.00 23.99      .337 N
ATOM   1853  CA  GLU A 202      -1.017 -42.315  31.175  1.00 21.05      .160 C
ATOM   1854  C   GLU A 202      -2.184 -41.718  30.382  1.00 21.75      .251 C
ATOM   1855  O   GLU A 202      -2.875 -40.835  30.879  1.00 20.07      .271 O
ATOM   1856  CB  GLU A 202      -1.389 -43.539  32.011  1.00 21.86      .043 C
ATOM   1857  CG  GLU A 202      -1.886 -44.733  31.189  1.00 20.21      .100 C
ATOM   1858  CD  GLU A 202      -3.376 -44.673  30.825  1.00 22.32      .185 C
ATOM   1859  OE1 GLU A 202      -4.090 -43.780  31.337  1.00 21.71      .647 O
ATOM   1860  OE2 GLU A 202      -3.772 -45.562  30.040  1.00 22.82      .647 O
ATOM   1861  H   GLU A 202      -1.054 -40.885  32.745  1.00 99.99      .164 H
ATOM   1862  N   SER A 203      -2.336 -42.182  29.143  1.00 22.58      .336 N
ATOM   1863  CA  SER A 203      -3.319 -41.678  28.155  1.00 21.40      .189 C
ATOM   1864  C   SER A 203      -3.283 -40.142  28.029  1.00 19.08      .253 C
ATOM   1865  O   SER A 203      -2.218 -39.597  27.748  1.00 20.56      .270 O
ATOM   1866  CB  SER A 203      -4.729 -42.255  28.384  1.00 21.10      .169 C
ATOM   1867  OG  SER A 203      -5.423 -41.712  29.516  1.00 34.01      .380 O
ATOM   1868  H   SER A 203      -1.748 -42.921  28.799  1.00 99.99      .164 H
ATOM   1869  HG  SER A 203      -6.238 -42.281  29.649  1.00 99.99      .211 H
ATOM   1870  N   ALA A 204      -4.342 -39.441  28.436  1.00 15.74      .337 N
ATOM   1871  CA  ALA A 204      -4.390 -37.965  28.431  1.00 19.38      .159 C
ATOM   1872  C   ALA A 204      -3.327 -37.345  29.355  1.00 23.32      .251 C
ATOM   1873  O   ALA A 204      -2.762 -36.313  29.017  1.00 21.56      .271 O
ATOM   1874  CB  ALA A 204      -5.783 -37.460  28.797  1.00 18.12      .034 C
ATOM   1875  H   ALA A 204      -5.099 -39.919  28.888  1.00 99.99      .164 H
ATOM   1876  N   GLY A 205      -2.942 -38.090  30.404  1.00 18.85      .336 N
ATOM   1877  CA  GLY A 205      -1.797 -37.752  31.274  1.00 17.67      .189 C
ATOM   1878  C   GLY A 205      -0.448 -37.820  30.540  1.00 20.64      .253 C
ATOM   1879  O   GLY A 205       0.362 -36.903  30.643  1.00 20.49      .270 O
ATOM   1880  H   GLY A 205      -3.389 -38.955  30.676  1.00 99.99      .164 H
ATOM   1881  N   ALA A 206      -0.254 -38.868  29.737  1.00 20.64      .337 N
ATOM   1882  CA  ALA A 206       0.925 -38.999  28.855  1.00 24.30      .159 C
ATOM   1883  C   ALA A 206       0.968 -37.899  27.780  1.00 23.06      .251 C
ATOM   1884  O   ALA A 206       1.995 -37.245  27.606  1.00 24.65      .271 O
ATOM   1885  CB  ALA A 206       0.920 -40.374  28.191  1.00 18.92      .034 C
ATOM   1886  H   ALA A 206      -0.923 -39.603  29.647  1.00 99.99      .164 H
ATOM   1887  N   ALA A 207      -0.201 -37.578  27.219  1.00 23.17      .338 N
ATOM   1888  CA  ALA A 207      -0.342 -36.483  26.239  1.00 25.42      .159 C
ATOM   1889  C   ALA A 207      -0.006 -35.125  26.878  1.00 25.87      .251 C
ATOM   1890  O   ALA A 207       0.722 -34.333  26.284  1.00 26.50      .271 O
ATOM   1891  CB  ALA A 207      -1.759 -36.463  25.664  1.00 19.41      .034 C
ATOM   1892  H   ALA A 207      -1.063 -38.005  27.506  1.00 99.99      .164 H
ATOM   1893  N   SER A 208      -0.386 -34.977  28.149  1.00 23.04      .336 N
ATOM   1894  CA  SER A 208      -0.065 -33.797  28.977  1.00 20.93      .189 C
ATOM   1895  C   SER A 208       1.437 -33.651  29.232  1.00 24.54      .253 C
ATOM   1896  O   SER A 208       2.000 -32.611  28.899  1.00 22.45      .270 O
ATOM   1897  CB  SER A 208      -0.769 -33.846  30.331  1.00 20.63      .169 C
ATOM   1898  OG  SER A 208      -2.165 -33.604  30.175  1.00 22.78      .380 O
ATOM   1899  H   SER A 208      -0.982 -35.644  28.603  1.00 99.99      .164 H
ATOM   1900  HG  SER A 208      -2.597 -33.779  31.055  1.00 99.99      .211 H
ATOM   1901  N   VAL A 209       2.089 -34.751  29.624  1.00 23.12      .337 N
ATOM   1902  CA  VAL A 209       3.566 -34.808  29.757  1.00 18.91      .159 C
ATOM   1903  C   VAL A 209       4.233 -34.308  28.460  1.00 21.45      .251 C
ATOM   1904  O   VAL A 209       5.015 -33.357  28.484  1.00 24.76      .271 O
ATOM   1905  CB  VAL A 209       4.047 -36.237  30.095  1.00 19.87      .029 C
ATOM   1906  CG1 VAL A 209       5.573 -36.367  30.057  1.00 19.06      .002 C
ATOM   1907  CG2 VAL A 209       3.598 -36.661  31.495  1.00 19.18      .002 C
ATOM   1908  H   VAL A 209       1.598 -35.564  29.955  1.00 99.99      .164 H
ATOM   1909  N   GLY A 210       3.809 -34.907  27.339  1.00 20.80      .336 N
ATOM   1910  CA  GLY A 210       4.321 -34.539  26.005  1.00 22.46      .189 C
ATOM   1911  C   GLY A 210       4.110 -33.056  25.659  1.00 25.68      .253 C
ATOM   1912  O   GLY A 210       5.012 -32.408  25.135  1.00 26.72      .270 O
ATOM   1913  H   GLY A 210       3.155 -35.679  27.332  1.00 99.99      .164 H
ATOM   1914  N   MET A 211       2.986 -32.492  26.096  1.00 25.06      .337 N
ATOM   1915  CA  MET A 211       2.678 -31.069  25.848  1.00 22.88      .160 C
ATOM   1916  C   MET A 211       3.550 -30.129  26.683  1.00 25.46      .251 C
ATOM   1917  O   MET A 211       4.013 -29.110  26.177  1.00 23.84      .271 O
ATOM   1918  CB  MET A 211       1.200 -30.762  26.075  1.00 25.67      .043 C
ATOM   1919  CG  MET A 211       0.396 -31.193  24.853  1.00 29.35      .060 C
ATOM   1920  SD  MET A 211      -1.399 -31.102  25.158  1.00 36.97      .139 S
ATOM   1921  CE  MET A 211      -1.920 -32.474  24.154  1.00 23.81      .069 C
ATOM   1922  H   MET A 211       2.377 -32.951  26.748  1.00 99.99      .164 H
ATOM   1923  N   HIS A 212       3.866 -30.562  27.902  1.00 21.18      .337 N
ATOM   1924  CA  HIS A 212       4.833 -29.868  28.772  1.00 24.51      .165 C
ATOM   1925  C   HIS A 212       6.254 -29.888  28.188  1.00 27.22      .251 C
ATOM   1926  O   HIS A 212       6.947 -28.876  28.264  1.00 25.11      .271 O
ATOM   1927  CB  HIS A 212       4.812 -30.464  30.182  1.00 20.21      .077 C
ATOM   1928  CG  HIS A 212       3.544 -30.044  30.934  1.00 26.06      .057 C
ATOM   1929  ND1 HIS A 212       3.238 -28.800  31.261  1.00 23.58      .338 N
ATOM   1930  CD2 HIS A 212       2.588 -30.831  31.411  1.00 23.66      .113 C
ATOM   1931  CE1 HIS A 212       2.091 -28.788  31.929  1.00 23.73      .175 C
ATOM   1932  NE2 HIS A 212       1.700 -30.049  32.019  1.00 24.95      .223 N
ATOM   1933  H   HIS A 212       3.516 -31.430  28.268  1.00 99.99      .164 H
ATOM   1934  HD1 HIS A 212       3.836 -28.017  31.119  1.00 99.99      .167 H
ATOM   1935  N   LEU A 213       6.594 -30.976  27.492  1.00 20.63      .338 N
ATOM   1936  CA  LEU A 213       7.851 -31.078  26.722  1.00 28.26      .159 C
ATOM   1937  C   LEU A 213       7.956 -30.053  25.587  1.00 32.08      .251 C
ATOM   1938  O   LEU A 213       9.029 -29.523  25.314  1.00 29.91      .271 O
ATOM   1939  CB  LEU A 213       8.016 -32.462  26.083  1.00 26.59      .032 C
ATOM   1940  CG  LEU A 213       8.488 -33.565  27.030  1.00 28.06      .002 C
ATOM   1941  CD1 LEU A 213       8.495 -34.892  26.270  1.00 27.31      .000 C
ATOM   1942  CD2 LEU A 213       9.899 -33.271  27.549  1.00 33.82      .000 C
ATOM   1943  H   LEU A 213       6.024 -31.802  27.482  1.00 99.99      .164 H
ATOM   1944  N   LEU A 214       6.814 -29.760  24.971  1.00 25.69      .338 N
ATOM   1945  CA  LEU A 214       6.763 -28.910  23.767  1.00 25.95      .159 C
ATOM   1946  C   LEU A 214       6.389 -27.449  24.058  1.00 27.71      .251 C
ATOM   1947  O   LEU A 214       6.325 -26.623  23.148  1.00 30.83      .271 O
ATOM   1948  CB  LEU A 214       5.766 -29.524  22.778  1.00 20.80      .032 C
ATOM   1949  CG  LEU A 214       6.022 -31.011  22.492  1.00 29.24      .002 C
ATOM   1950  CD1 LEU A 214       4.881 -31.563  21.643  1.00 27.64      .000 C
ATOM   1951  CD2 LEU A 214       7.372 -31.260  21.812  1.00 31.70      .000 C
ATOM   1952  H   LEU A 214       5.941 -30.170  25.240  1.00 99.99      .164 H
ATOM   1953  N   SER A 215       6.231 -27.136  25.340  1.00 26.20      .336 N
ATOM   1954  CA  SER A 215       5.882 -25.780  25.785  1.00 28.91      .189 C
ATOM   1955  C   SER A 215       7.015 -25.242  26.669  1.00 24.75      .257 C
ATOM   1956  O   SER A 215       7.179 -25.700  27.807  1.00 33.26      .270 O
ATOM   1957  CB  SER A 215       4.549 -25.783  26.527  1.00 27.70      .169 C
ATOM   1958  OG  SER A 215       4.204 -24.439  26.857  1.00 28.17      .380 O
ATOM   1959  H   SER A 215       6.407 -27.794  26.074  1.00 99.99      .164 H
ATOM   1960  HG  SER A 215       3.267 -24.440  27.210  1.00 99.99      .211 H
ATOM   1961  N   PRO A 216       7.806 -24.296  26.142  1.00 32.91      .312 N
ATOM   1962  CA  PRO A 216       8.989 -23.747  26.835  1.00 29.19      .163 C
ATOM   1963  C   PRO A 216       8.771 -23.282  28.290  1.00 27.95      .254 C
ATOM   1964  O   PRO A 216       9.629 -23.625  29.107  1.00 31.79      .270 O
ATOM   1965  CB  PRO A 216       9.488 -22.603  25.951  1.00 30.22      .034 C
ATOM   1966  CG  PRO A 216       9.031 -23.018  24.554  1.00 29.81      .027 C
ATOM   1967  CD  PRO A 216       7.682 -23.699  24.795  1.00 30.86      .105 C
ATOM   1968  N   PRO A 217       7.653 -22.637  28.681  1.00 28.03      .312 N
ATOM   1969  CA  PRO A 217       7.429 -22.260  30.093  1.00 24.13      .163 C
ATOM   1970  C   PRO A 217       7.350 -23.452  31.063  1.00 28.02      .251 C
ATOM   1971  O   PRO A 217       7.606 -23.284  32.253  1.00 32.27      .271 O
ATOM   1972  CB  PRO A 217       6.129 -21.462  30.112  1.00 22.50      .034 C
ATOM   1973  CG  PRO A 217       6.061 -20.864  28.711  1.00 26.89      .027 C
ATOM   1974  CD  PRO A 217       6.631 -21.979  27.838  1.00 25.03      .105 C
ATOM   1975  N   SER A 218       6.988 -24.632  30.561  1.00 26.88      .336 N
ATOM   1976  CA  SER A 218       6.954 -25.866  31.375  1.00 32.13      .189 C
ATOM   1977  C   SER A 218       8.281 -26.627  31.393  1.00 30.74      .253 C
ATOM   1978  O   SER A 218       8.601 -27.267  32.391  1.00 31.85      .270 O
ATOM   1979  CB  SER A 218       5.900 -26.844  30.867  1.00 28.56      .169 C
ATOM   1980  OG  SER A 218       4.596 -26.278  31.007  1.00 30.46      .380 O
ATOM   1981  H   SER A 218       6.696 -24.756  29.611  1.00 99.99      .164 H
ATOM   1982  HG  SER A 218       3.934 -26.843  30.527  1.00 99.99      .211 H
ATOM   1983  N   ARG A 219       9.059 -26.498  30.319  1.00 34.04      .337 N
ATOM   1984  CA  ARG A 219      10.293 -27.278  30.112  1.00 38.21      .159 C
ATOM   1985  C   ARG A 219      11.344 -27.088  31.225  1.00 35.64      .251 C
ATOM   1986  O   ARG A 219      12.051 -28.032  31.564  1.00 36.49      .271 O
ATOM   1987  CB  ARG A 219      10.848 -26.955  28.717  1.00 42.02      .034 C
ATOM   1988  CG  ARG A 219      11.934 -27.936  28.259  1.00 49.52      .027 C
ATOM   1989  CD  ARG A 219      11.395 -29.362  28.098  1.00 45.99      .116 C
ATOM   1990  NE  ARG A 219      12.520 -30.309  27.991  1.00 57.13      .212 N
ATOM   1991  CZ  ARG A 219      13.115 -30.944  29.008  1.00 58.51      .666 C
ATOM   1992  NH1 ARG A 219      12.728 -30.768  30.265  1.00 37.69      .235 N
ATOM   1993  NH2 ARG A 219      14.128 -31.769  28.783  1.00 50.40      .235 N
ATOM   1994  H   ARG A 219       8.863 -25.841  29.591  1.00 99.99      .164 H
ATOM   1995  HE  ARG A 219      12.855 -30.468  27.066  1.00 99.99      .178 H
ATOM   1996 1HH1 ARG A 219      13.187 -31.231  31.021  1.00 99.99      .174 H
ATOM   1997 2HH1 ARG A 219      11.994 -30.119  30.464  1.00 99.99      .174 H
ATOM   1998 1HH2 ARG A 219      14.562 -32.230  29.558  1.00 99.99      .174 H
ATOM   1999 2HH2 ARG A 219      14.459 -31.931  27.857  1.00 99.99      .174 H
ATOM   2000  N   GLY A 220      11.276 -25.938  31.914  1.00 36.05      .336 N
ATOM   2001  CA  GLY A 220      12.170 -25.649  33.053  1.00 24.05      .189 C
ATOM   2002  C   GLY A 220      11.653 -26.183  34.401  1.00 34.44      .253 C
ATOM   2003  O   GLY A 220      12.279 -25.946  35.430  1.00 40.09      .270 O
ATOM   2004  H   GLY A 220      10.559 -25.247  31.778  1.00 99.99      .164 H
ATOM   2005  N   LEU A 221      10.530 -26.901  34.391  1.00 30.35      .337 N
ATOM   2006  CA  LEU A 221       9.898 -27.391  35.634  1.00 27.02      .159 C
ATOM   2007  C   LEU A 221      10.102 -28.882  35.928  1.00 32.58      .251 C
ATOM   2008  O   LEU A 221       9.639 -29.380  36.956  1.00 35.22      .271 O
ATOM   2009  CB  LEU A 221       8.397 -27.078  35.606  1.00 26.15      .032 C
ATOM   2010  CG  LEU A 221       8.099 -25.586  35.413  1.00 29.41      .002 C
ATOM   2011  CD1 LEU A 221       6.590 -25.379  35.331  1.00 26.24      .000 C
ATOM   2012  CD2 LEU A 221       8.698 -24.726  36.531  1.00 27.01      .000 C
ATOM   2013  H   LEU A 221       9.983 -27.045  33.560  1.00 99.99      .164 H
ATOM   2014  N   PHE A 222      10.864 -29.551  35.068  1.00 27.81      .337 N
ATOM   2015  CA  PHE A 222      11.103 -31.000  35.178  1.00 30.04      .164 C
ATOM   2016  C   PHE A 222      12.283 -31.400  34.288  1.00 30.60      .251 C
ATOM   2017  O   PHE A 222      12.788 -30.597  33.504  1.00 32.94      .271 O
ATOM   2018  CB  PHE A 222       9.835 -31.797  34.835  1.00 27.84      .056 C
ATOM   2019  CG  PHE A 222       9.459 -31.730  33.356  1.00 28.10      .044 C
ATOM   2020  CD1 PHE A 222       8.772 -30.634  32.852  1.00 28.25      .008 C
ATOM   2021  CD2 PHE A 222       9.786 -32.800  32.539  1.00 24.84      .008 C
ATOM   2022  CE1 PHE A 222       8.406 -30.612  31.512  1.00 30.36      .001 C
ATOM   2023  CE2 PHE A 222       9.418 -32.779  31.200  1.00 29.01      .001 C
ATOM   2024  CZ  PHE A 222       8.727 -31.687  30.690  1.00 27.17      .000 C
ATOM   2025  H   PHE A 222      11.403 -29.100  34.351  1.00 99.99      .164 H
ATOM   2026  N   HIS A 223      12.719 -32.636  34.475  1.00 28.47      .337 N
ATOM   2027  CA  HIS A 223      13.992 -33.086  33.887  1.00 31.69      .165 C
ATOM   2028  C   HIS A 223      13.857 -34.329  32.994  1.00 29.60      .251 C
ATOM   2029  O   HIS A 223      14.531 -34.428  31.971  1.00 37.05      .271 O
ATOM   2030  CB  HIS A 223      15.012 -33.282  35.020  1.00 29.79      .079 C
ATOM   2031  CG  HIS A 223      15.053 -32.081  35.981  1.00 45.46      .080 C
ATOM   2032  ND1 HIS A 223      14.270 -31.938  37.052  1.00 40.67      .229 N
ATOM   2033  CD2 HIS A 223      15.750 -30.955  35.827  1.00 35.56      .089 C
ATOM   2034  CE1 HIS A 223      14.473 -30.714  37.535  1.00 40.14      .175 C
ATOM   2035  NE2 HIS A 223      15.399 -30.114  36.798  1.00 43.12      .334 N
ATOM   2036  H   HIS A 223      12.301 -33.244  35.158  1.00 99.99      .164 H
ATOM   2037  HD1 HIS A 223      15.804 -29.217  36.980  1.00 99.99      .168 H
ATOM   2038  N   ARG A 224      12.973 -35.250  33.377  1.00 29.77      .338 N
ATOM   2039  CA  ARG A 224      12.685 -36.461  32.581  1.00 27.23      .159 C
ATOM   2040  C   ARG A 224      11.179 -36.667  32.397  1.00 24.10      .251 C
ATOM   2041  O   ARG A 224      10.361 -36.165  33.172  1.00 26.13      .271 O
ATOM   2042  CB  ARG A 224      13.287 -37.700  33.245  1.00 30.12      .034 C
ATOM   2043  CG  ARG A 224      14.812 -37.653  33.260  1.00 33.12      .027 C
ATOM   2044  CD  ARG A 224      15.323 -38.705  34.239  1.00 36.19      .116 C
ATOM   2045  NE  ARG A 224      16.739 -38.442  34.546  1.00 51.26      .212 N
ATOM   2046  CZ  ARG A 224      17.202 -37.539  35.415  1.00 55.21      .666 C
ATOM   2047  NH1 ARG A 224      16.385 -36.765  36.122  1.00 47.85      .235 N
ATOM   2048  NH2 ARG A 224      18.509 -37.395  35.575  1.00 63.45      .235 N
ATOM   2049  H   ARG A 224      12.495 -35.204  34.254  1.00 99.99      .164 H
ATOM   2050  HE  ARG A 224      17.395 -38.983  34.025  1.00 99.99      .178 H
ATOM   2051 1HH1 ARG A 224      16.736 -36.102  36.778  1.00 99.99      .174 H
ATOM   2052 2HH1 ARG A 224      15.401 -36.887  36.005  1.00 99.99      .174 H
ATOM   2053 1HH2 ARG A 224      18.852 -36.725  36.230  1.00 99.99      .174 H
ATOM   2054 2HH2 ARG A 224      19.143 -37.951  35.042  1.00 99.99      .174 H
ATOM   2055  N   ALA A 225      10.848 -37.474  31.395  1.00 25.41      .338 N
ATOM   2056  CA  ALA A 225       9.445 -37.705  31.015  1.00 24.82      .159 C
ATOM   2057  C   ALA A 225       9.139 -39.184  30.747  1.00 24.15      .251 C
ATOM   2058  O   ALA A 225       9.952 -39.928  30.197  1.00 25.74      .271 O
ATOM   2059  CB  ALA A 225       9.134 -36.855  29.782  1.00 21.94      .034 C
ATOM   2060  H   ALA A 225      11.528 -38.040  30.922  1.00 99.99      .164 H
ATOM   2061  N   VAL A 226       7.957 -39.590  31.190  1.00 23.69      .338 N
ATOM   2062  CA  VAL A 226       7.411 -40.938  30.953  1.00 21.01      .159 C
ATOM   2063  C   VAL A 226       6.019 -40.746  30.338  1.00 25.43      .251 C
ATOM   2064  O   VAL A 226       5.125 -40.159  30.949  1.00 24.61      .271 O
ATOM   2065  CB  VAL A 226       7.307 -41.764  32.253  1.00 21.84      .029 C
ATOM   2066  CG1 VAL A 226       6.774 -43.177  31.992  1.00 17.34      .002 C
ATOM   2067  CG2 VAL A 226       8.635 -41.866  33.010  1.00 21.56      .002 C
ATOM   2068  H   VAL A 226       7.397 -39.009  31.794  1.00 99.99      .164 H
ATOM   2069  N   LEU A 227       5.846 -41.351  29.172  1.00 18.91      .338 N
ATOM   2070  CA  LEU A 227       4.575 -41.305  28.429  1.00 20.51      .159 C
ATOM   2071  C   LEU A 227       4.000 -42.712  28.249  1.00 24.42      .251 C
ATOM   2072  O   LEU A 227       4.481 -43.523  27.456  1.00 26.58      .271 O
ATOM   2073  CB  LEU A 227       4.724 -40.628  27.062  1.00 21.42      .032 C
ATOM   2074  CG  LEU A 227       4.949 -39.115  27.129  1.00 23.98      .002 C
ATOM   2075  CD1 LEU A 227       6.422 -38.758  27.333  1.00 23.66      .000 C
ATOM   2076  CD2 LEU A 227       4.417 -38.479  25.850  1.00 27.24      .000 C
ATOM   2077  H   LEU A 227       6.585 -41.896  28.756  1.00 99.99      .164 H
ATOM   2078  N   GLN A 228       2.974 -42.996  29.040  1.00 22.02      .338 N
ATOM   2079  CA  GLN A 228       2.329 -44.321  29.023  1.00 23.82      .160 C
ATOM   2080  C   GLN A 228       1.020 -44.285  28.229  1.00 23.00      .251 C
ATOM   2081  O   GLN A 228       0.075 -43.589  28.602  1.00 19.83      .271 O
ATOM   2082  CB  GLN A 228       2.018 -44.763  30.452  1.00 19.01      .042 C
ATOM   2083  CG  GLN A 228       3.252 -44.857  31.357  1.00 20.54      .090 C
ATOM   2084  CD  GLN A 228       2.910 -45.164  32.821  1.00 23.77      .227 C
ATOM   2085  OE1 GLN A 228       3.649 -44.837  33.736  1.00 26.24      .273 O
ATOM   2086  NE2 GLN A 228       1.804 -45.837  33.066  1.00 20.98      .369 N
ATOM   2087  H   GLN A 228       2.622 -42.350  29.727  1.00 99.99      .164 H
ATOM   2088 1HE2 GLN A 228       1.594 -46.035  34.018  1.00 99.99      .159 H
ATOM   2089 2HE2 GLN A 228       1.218 -46.108  32.303  1.00 99.99      .159 H
ATOM   2090  N   SER A 229       0.997 -44.990  27.099  1.00 22.61      .336 N
ATOM   2091  CA  SER A 229      -0.221 -45.174  26.275  1.00 19.15      .189 C
ATOM   2092  C   SER A 229      -0.869 -43.848  25.833  1.00 18.53      .254 C
ATOM   2093  O   SER A 229      -2.087 -43.669  25.915  1.00 23.59      .270 O
ATOM   2094  CB  SER A 229      -1.269 -46.013  27.023  1.00 17.97      .169 C
ATOM   2095  OG  SER A 229      -0.792 -47.320  27.339  1.00 19.68      .380 O
ATOM   2096  H   SER A 229       1.810 -45.476  26.749  1.00 99.99      .164 H
ATOM   2097  HG  SER A 229      -1.543 -47.820  27.757  1.00 99.99      .211 H
ATOM   2098  N   GLY A 230      -0.021 -42.877  25.484  1.00 15.93      .336 N
ATOM   2099  CA  GLY A 230      -0.523 -41.566  25.045  1.00 20.78      .189 C
ATOM   2100  C   GLY A 230       0.626 -40.681  24.584  1.00 23.83      .253 C
ATOM   2101  O   GLY A 230       1.785 -40.897  24.933  1.00 22.17      .270 O
ATOM   2102  H   GLY A 230       0.984 -42.908  25.593  1.00 99.99      .164 H
ATOM   2103  N   ALA A 231       0.240 -39.723  23.759  1.00 17.39      .337 N
ATOM   2104  CA  ALA A 231       1.185 -38.795  23.129  1.00 24.73      .160 C
ATOM   2105  C   ALA A 231       0.435 -37.509  22.761  1.00 23.26      .254 C
ATOM   2106  O   ALA A 231      -0.747 -37.584  22.405  1.00 24.81      .270 O
ATOM   2107  CB  ALA A 231       1.790 -39.453  21.881  1.00 20.06      .034 C
ATOM   2108  H   ALA A 231      -0.724 -39.531  23.567  1.00 99.99      .164 H
ATOM   2109  N   PRO A 232       1.103 -36.352  22.851  1.00 22.85      .312 N
ATOM   2110  CA  PRO A 232       0.510 -35.052  22.489  1.00 22.54      .163 C
ATOM   2111  C   PRO A 232       0.050 -34.965  21.025  1.00 26.55      .251 C
ATOM   2112  O   PRO A 232      -0.870 -34.219  20.708  1.00 26.09      .271 O
ATOM   2113  CB  PRO A 232       1.597 -34.026  22.808  1.00 23.04      .034 C
ATOM   2114  CG  PRO A 232       2.895 -34.818  22.677  1.00 19.68      .027 C
ATOM   2115  CD  PRO A 232       2.520 -36.189  23.235  1.00 20.79      .105 C
ATOM   2116  N   ASN A 233       0.660 -35.775  20.162  1.00 27.72      .337 N
ATOM   2117  CA  ASN A 233       0.342 -35.821  18.722  1.00 27.94      .169 C
ATOM   2118  C   ASN A 233      -0.790 -36.796  18.361  1.00 29.49      .251 C
ATOM   2119  O   ASN A 233      -1.127 -36.938  17.186  1.00 28.32      .271 O
ATOM   2120  CB  ASN A 233       1.614 -36.114  17.912  1.00 23.40      .119 C
ATOM   2121  CG  ASN A 233       2.385 -37.348  18.391  1.00 22.31      .230 C
ATOM   2122  OD1 ASN A 233       2.802 -37.452  19.537  1.00 27.33      .273 O
ATOM   2123  ND2 ASN A 233       2.541 -38.322  17.527  1.00 21.42      .369 N
ATOM   2124  H   ASN A 233       1.356 -36.443  20.440  1.00 99.99      .164 H
ATOM   2125 1HD2 ASN A 233       3.050 -39.124  17.842  1.00 99.99      .159 H
ATOM   2126 2HD2 ASN A 233       2.185 -38.255  16.597  1.00 99.99      .159 H
ATOM   2127  N   GLY A 234      -1.402 -37.403  19.391  1.00 24.31      .336 N
ATOM   2128  CA  GLY A 234      -2.583 -38.262  19.208  1.00 39.31      .189 C
ATOM   2129  C   GLY A 234      -3.712 -37.459  18.530  1.00 41.70      .257 C
ATOM   2130  O   GLY A 234      -3.971 -36.336  18.968  1.00 40.00      .270 O
ATOM   2131  H   GLY A 234      -1.172 -37.249  20.360  1.00 99.99      .164 H
ATOM   2132  N   PRO A 235      -4.448 -38.075  17.591  1.00 31.73      .312 N
ATOM   2133  CA  PRO A 235      -5.590 -37.443  16.891  1.00 22.65      .163 C
ATOM   2134  C   PRO A 235      -6.729 -36.971  17.815  1.00 25.71      .251 C
ATOM   2135  O   PRO A 235      -7.551 -36.152  17.418  1.00 32.78      .271 O
ATOM   2136  CB  PRO A 235      -6.083 -38.506  15.908  1.00 19.87      .034 C
ATOM   2137  CG  PRO A 235      -5.694 -39.818  16.587  1.00 27.35      .027 C
ATOM   2138  CD  PRO A 235      -4.329 -39.491  17.185  1.00 26.00      .105 C
ATOM   2139  N   TRP A 236      -6.726 -37.461  19.051  1.00 23.29      .337 N
ATOM   2140  CA  TRP A 236      -7.709 -37.084  20.085  1.00 24.88      .164 C
ATOM   2141  C   TRP A 236      -7.208 -35.996  21.051  1.00 25.87      .251 C
ATOM   2142  O   TRP A 236      -8.007 -35.357  21.730  1.00 25.72      .271 O
ATOM   2143  CB  TRP A 236      -8.116 -38.322  20.893  1.00 23.50      .059 C
ATOM   2144  CG  TRP A 236      -6.902 -39.078  21.448  1.00 25.15      .016 C
ATOM   2145  CD1 TRP A 236      -6.269 -40.054  20.808  1.00 23.19      .097 C
ATOM   2146  CD2 TRP A 236      -6.254 -38.869  22.653  1.00 20.13      .001 C
ATOM   2147  NE1 TRP A 236      -5.248 -40.480  21.552  1.00 25.00      .365 N
ATOM   2148  CE2 TRP A 236      -5.209 -39.784  22.686  1.00 22.86      .042 C
ATOM   2149  CE3 TRP A 236      -6.466 -38.000  23.717  1.00 25.16      .014 C
ATOM   2150  CZ2 TRP A 236      -4.381 -39.839  23.800  1.00 20.80      .030 C
ATOM   2151  CZ3 TRP A 236      -5.612 -38.028  24.811  1.00 20.96      .001 C
ATOM   2152  CH2 TRP A 236      -4.570 -38.950  24.851  1.00 24.81      .002 C
ATOM   2153  H   TRP A 236      -6.051 -38.130  19.356  1.00 99.99      .164 H
ATOM   2154  HE1 TRP A 236      -4.620 -41.215  21.283  1.00 99.99      .165 H
ATOM   2155  N   ALA A 237      -5.885 -35.861  21.164  1.00 24.38      .338 N
ATOM   2156  CA  ALA A 237      -5.247 -35.030  22.204  1.00 26.50      .159 C
ATOM   2157  C   ALA A 237      -5.310 -33.506  21.999  1.00 25.74      .251 C
ATOM   2158  O   ALA A 237      -5.096 -32.754  22.948  1.00 23.31      .271 O
ATOM   2159  CB  ALA A 237      -3.809 -35.504  22.427  1.00 22.07      .034 C
ATOM   2160  H   ALA A 237      -5.254 -36.240  20.485  1.00 99.99      .164 H
ATOM   2161  N   THR A 238      -5.511 -33.068  20.759  1.00 23.24      .336 N
ATOM   2162  CA  THR A 238      -5.637 -31.631  20.443  1.00 23.58      .186 C
ATOM   2163  C   THR A 238      -6.791 -31.392  19.467  1.00 24.76      .253 C
ATOM   2164  O   THR A 238      -7.280 -32.311  18.812  1.00 21.78      .270 O
ATOM   2165  CB  THR A 238      -4.357 -31.012  19.857  1.00 25.12      .140 C
ATOM   2166  OG1 THR A 238      -4.019 -31.645  18.620  1.00 21.53      .382 O
ATOM   2167  CG2 THR A 238      -3.189 -31.038  20.846  1.00 21.89      .034 C
ATOM   2168  H   THR A 238      -5.742 -33.671  19.994  1.00 99.99      .164 H
ATOM   2169  HG1 THR A 238      -3.172 -31.253  18.268  1.00 99.99      .210 H
ATOM   2170  N   VAL A 239      -7.280 -30.162  19.491  1.00 23.54      .337 N
ATOM   2171  CA  VAL A 239      -8.293 -29.691  18.534  1.00 26.73      .159 C
ATOM   2172  C   VAL A 239      -7.848 -28.350  17.926  1.00 28.32      .251 C
ATOM   2173  O   VAL A 239      -7.131 -27.569  18.558  1.00 26.17      .271 O
ATOM   2174  CB  VAL A 239      -9.663 -29.646  19.239  1.00 26.08      .029 C
ATOM   2175  CG1 VAL A 239      -9.803 -28.527  20.279  1.00 22.06      .002 C
ATOM   2176  CG2 VAL A 239     -10.802 -29.623  18.225  1.00 30.33      .002 C
ATOM   2177  H   VAL A 239      -7.009 -29.501  20.194  1.00 99.99      .164 H
ATOM   2178  N   GLY A 240      -8.289 -28.125  16.683  1.00 28.90      .336 N
ATOM   2179  CA  GLY A 240      -8.046 -26.851  15.978  1.00 23.29      .189 C
ATOM   2180  C   GLY A 240      -8.865 -25.723  16.623  1.00 32.93      .253 C
ATOM   2181  O   GLY A 240      -9.942 -25.964  17.168  1.00 29.27      .270 O
ATOM   2182  H   GLY A 240      -8.913 -28.752  16.201  1.00 99.99      .164 H
ATOM   2183  N   MET A 241      -8.427 -24.487  16.391  1.00 32.83      .337 N
ATOM   2184  CA  MET A 241      -9.143 -23.291  16.888  1.00 32.56      .160 C
ATOM   2185  C   MET A 241     -10.595 -23.200  16.391  1.00 34.99      .251 C
ATOM   2186  O   MET A 241     -11.514 -23.054  17.195  1.00 33.14      .271 O
ATOM   2187  CB  MET A 241      -8.432 -22.008  16.467  1.00 34.59      .043 C
ATOM   2188  CG  MET A 241      -7.117 -21.768  17.207  1.00 38.47      .060 C
ATOM   2189  SD  MET A 241      -6.336 -20.193  16.700  1.00 49.09      .139 S
ATOM   2190  CE  MET A 241      -6.023 -20.522  14.977  1.00 40.60      .069 C
ATOM   2191  H   MET A 241      -7.562 -24.306  15.925  1.00 99.99      .164 H
ATOM   2192  N   GLY A 242     -10.773 -23.463  15.084  1.00 33.86      .336 N
ATOM   2193  CA  GLY A 242     -12.099 -23.442  14.431  1.00 27.42      .189 C
ATOM   2194  C   GLY A 242     -13.095 -24.421  15.073  1.00 33.65      .253 C
ATOM   2195  O   GLY A 242     -14.165 -24.019  15.525  1.00 32.26      .270 O
ATOM   2196  H   GLY A 242     -10.013 -23.614  14.441  1.00 99.99      .164 H
ATOM   2197  N   GLU A 243     -12.641 -25.658  15.269  1.00 30.49      .337 N
ATOM   2198  CA  GLU A 243     -13.465 -26.719  15.881  1.00 27.82      .160 C
ATOM   2199  C   GLU A 243     -13.702 -26.506  17.385  1.00 34.86      .251 C
ATOM   2200  O   GLU A 243     -14.815 -26.739  17.852  1.00 33.61      .271 O
ATOM   2201  CB  GLU A 243     -12.850 -28.091  15.583  1.00 26.00      .043 C
ATOM   2202  CG  GLU A 243     -13.645 -29.286  16.140  1.00 27.00      .100 C
ATOM   2203  CD  GLU A 243     -15.078 -29.461  15.622  1.00 33.40      .185 C
ATOM   2204  OE1 GLU A 243     -15.448 -28.787  14.635  1.00 39.97      .647 O
ATOM   2205  OE2 GLU A 243     -15.783 -30.309  16.206  1.00 31.18      .647 O
ATOM   2206  H   GLU A 243     -11.701 -25.921  15.064  1.00 99.99      .164 H
ATOM   2207  N   ALA A 244     -12.714 -25.943  18.084  1.00 31.11      .338 N
ATOM   2208  CA  ALA A 244     -12.855 -25.622  19.519  1.00 28.48      .159 C
ATOM   2209  C   ALA A 244     -13.935 -24.552  19.729  1.00 31.19      .251 C
ATOM   2210  O   ALA A 244     -14.857 -24.756  20.518  1.00 27.55      .271 O
ATOM   2211  CB  ALA A 244     -11.531 -25.127  20.102  1.00 27.75      .034 C
ATOM   2212  H   ALA A 244     -11.858 -25.631  17.665  1.00 99.99      .164 H
ATOM   2213  N   ARG A 245     -13.925 -23.551  18.844  1.00 31.51      .338 N
ATOM   2214  CA  ARG A 245     -14.952 -22.495  18.832  1.00 30.37      .159 C
ATOM   2215  C   ARG A 245     -16.342 -23.069  18.528  1.00 29.80      .251 C
ATOM   2216  O   ARG A 245     -17.298 -22.746  19.227  1.00 32.55      .271 O
ATOM   2217  CB  ARG A 245     -14.589 -21.399  17.825  1.00 30.24      .034 C
ATOM   2218  CG  ARG A 245     -15.704 -20.353  17.685  1.00 28.78      .027 C
ATOM   2219  CD  ARG A 245     -15.246 -19.137  16.886  1.00 25.30      .116 C
ATOM   2220  NE  ARG A 245     -14.296 -18.360  17.703  1.00 29.68      .212 N
ATOM   2221  CZ  ARG A 245     -14.612 -17.500  18.674  1.00 32.73      .666 C
ATOM   2222  NH1 ARG A 245     -15.876 -17.262  18.999  1.00 34.23      .235 N
ATOM   2223  NH2 ARG A 245     -13.653 -16.864  19.333  1.00 30.01      .235 N
ATOM   2224  H   ARG A 245     -13.201 -23.448  18.156  1.00 99.99      .164 H
ATOM   2225  HE  ARG A 245     -13.334 -18.544  17.524  1.00 99.99      .178 H
ATOM   2226 1HH1 ARG A 245     -16.112 -16.618  19.725  1.00 99.99      .174 H
ATOM   2227 2HH1 ARG A 245     -16.594 -17.762  18.517  1.00 99.99      .174 H
ATOM   2228 1HH2 ARG A 245     -13.894 -16.204  20.041  1.00 99.99      .174 H
ATOM   2229 2HH2 ARG A 245     -12.690 -17.011  19.101  1.00 99.99      .174 H
ATOM   2230  N   ARG A 246     -16.416 -24.004  17.586  1.00 28.84      .338 N
ATOM   2231  CA  ARG A 246     -17.716 -24.573  17.197  1.00 38.52      .159 C
ATOM   2232  C   ARG A 246     -18.307 -25.400  18.350  1.00 31.98      .251 C
ATOM   2233  O   ARG A 246     -19.445 -25.165  18.750  1.00 27.93      .271 O
ATOM   2234  CB  ARG A 246     -17.579 -25.434  15.945  1.00 30.00      .034 C
ATOM   2235  CG  ARG A 246     -18.970 -25.790  15.414  1.00 33.64      .027 C
ATOM   2236  CD  ARG A 246     -18.914 -27.008  14.491  1.00 37.66      .116 C
ATOM   2237  NE  ARG A 246     -18.489 -28.205  15.241  1.00 37.55      .212 N
ATOM   2238  CZ  ARG A 246     -19.234 -28.927  16.082  1.00 35.58      .666 C
ATOM   2239  NH1 ARG A 246     -20.496 -28.614  16.338  1.00 38.99      .235 N
ATOM   2240  NH2 ARG A 246     -18.727 -30.000  16.661  1.00 28.18      .235 N
ATOM   2241  H   ARG A 246     -15.608 -24.456  17.207  1.00 99.99      .164 H
ATOM   2242  HE  ARG A 246     -17.534 -28.464  15.118  1.00 99.99      .178 H
ATOM   2243 1HH1 ARG A 246     -21.050 -29.162  16.971  1.00 99.99      .174 H
ATOM   2244 2HH1 ARG A 246     -20.887 -27.805  15.908  1.00 99.99      .174 H
ATOM   2245 1HH2 ARG A 246     -19.291 -30.527  17.306  1.00 99.99      .174 H
ATOM   2246 2HH2 ARG A 246     -17.776 -30.270  16.520  1.00 99.99      .174 H
ATOM   2247  N   ARG A 247     -17.455 -26.195  18.996  1.00 36.20      .338 N
ATOM   2248  CA  ARG A 247     -17.868 -27.033  20.138  1.00 32.90      .159 C
ATOM   2249  C   ARG A 247     -18.285 -26.210  21.361  1.00 27.90      .251 C
ATOM   2250  O   ARG A 247     -19.317 -26.485  21.973  1.00 29.59      .271 O
ATOM   2251  CB  ARG A 247     -16.747 -27.984  20.539  1.00 33.98      .034 C
ATOM   2252  CG  ARG A 247     -16.519 -29.046  19.470  1.00 33.61      .027 C
ATOM   2253  CD  ARG A 247     -15.433 -29.973  19.989  1.00 29.17      .116 C
ATOM   2254  NE  ARG A 247     -15.012 -30.905  18.935  1.00 26.50      .212 N
ATOM   2255  CZ  ARG A 247     -14.102 -31.864  19.089  1.00 28.59      .666 C
ATOM   2256  NH1 ARG A 247     -13.524 -32.069  20.263  1.00 24.41      .235 N
ATOM   2257  NH2 ARG A 247     -13.742 -32.616  18.061  1.00 26.25      .235 N
ATOM   2258  H   ARG A 247     -16.495 -26.300  18.719  1.00 99.99      .164 H
ATOM   2259  HE  ARG A 247     -15.496 -30.827  18.065  1.00 99.99      .178 H
ATOM   2260 1HH1 ARG A 247     -12.856 -32.793  20.415  1.00 99.99      .174 H
ATOM   2261 2HH1 ARG A 247     -13.804 -31.488  21.035  1.00 99.99      .174 H
ATOM   2262 1HH2 ARG A 247     -13.063 -33.335  18.202  1.00 99.99      .174 H
ATOM   2263 2HH2 ARG A 247     -14.162 -32.485  17.167  1.00 99.99      .174 H
ATOM   2264  N   ALA A 248     -17.541 -25.136  21.624  1.00 29.19      .338 N
ATOM   2265  CA  ALA A 248     -17.880 -24.177  22.693  1.00 31.39      .159 C
ATOM   2266  C   ALA A 248     -19.206 -23.453  22.406  1.00 36.90      .251 C
ATOM   2267  O   ALA A 248     -20.086 -23.402  23.267  1.00 35.05      .271 O
ATOM   2268  CB  ALA A 248     -16.754 -23.154  22.850  1.00 23.03      .034 C
ATOM   2269  H   ALA A 248     -16.699 -24.928  21.114  1.00 99.99      .164 H
ATOM   2270  N   THR A 249     -19.423 -23.126  21.133  1.00 28.81      .336 N
ATOM   2271  CA  THR A 249     -20.640 -22.412  20.695  1.00 28.17      .186 C
ATOM   2272  C   THR A 249     -21.862 -23.340  20.743  1.00 28.49      .253 C
ATOM   2273  O   THR A 249     -22.911 -22.944  21.254  1.00 29.08      .270 O
ATOM   2274  CB  THR A 249     -20.460 -21.761  19.312  1.00 39.46      .140 C
ATOM   2275  OG1 THR A 249     -19.388 -20.817  19.383  1.00 38.83      .382 O
ATOM   2276  CG2 THR A 249     -21.709 -21.005  18.845  1.00 34.47      .034 C
ATOM   2277  H   THR A 249     -18.787 -23.377  20.395  1.00 99.99      .164 H
ATOM   2278  HG1 THR A 249     -19.226 -20.434  18.474  1.00 99.99      .210 H
ATOM   2279  N   GLN A 250     -21.668 -24.609  20.388  1.00 27.63      .337 N
ATOM   2280  CA  GLN A 250     -22.762 -25.594  20.435  1.00 28.63      .160 C
ATOM   2281  C   GLN A 250     -23.128 -25.942  21.886  1.00 31.94      .251 C
ATOM   2282  O   GLN A 250     -24.309 -26.110  22.191  1.00 32.14      .271 O
ATOM   2283  CB  GLN A 250     -22.423 -26.867  19.662  1.00 26.22      .042 C
ATOM   2284  CG  GLN A 250     -23.706 -27.677  19.434  1.00 33.51      .090 C
ATOM   2285  CD  GLN A 250     -23.457 -29.078  18.876  1.00 45.75      .227 C
ATOM   2286  OE1 GLN A 250     -22.444 -29.400  18.282  1.00 51.28      .273 O
ATOM   2287  NE2 GLN A 250     -24.425 -29.947  19.063  1.00 41.59      .369 N
ATOM   2288  H   GLN A 250     -20.770 -24.972  20.114  1.00 99.99      .164 H
ATOM   2289 1HE2 GLN A 250     -24.256 -30.872  18.722  1.00 99.99      .159 H
ATOM   2290 2HE2 GLN A 250     -25.248 -29.709  19.560  1.00 99.99      .159 H
ATOM   2291  N   LEU A 251     -22.138 -25.908  22.781  1.00 31.00      .338 N
ATOM   2292  CA  LEU A 251     -22.395 -26.160  24.210  1.00 35.41      .159 C
ATOM   2293  C   LEU A 251     -23.233 -25.023  24.806  1.00 30.24      .251 C
ATOM   2294  O   LEU A 251     -24.243 -25.293  25.455  1.00 28.35      .271 O
ATOM   2295  CB  LEU A 251     -21.105 -26.338  25.021  1.00 29.75      .032 C
ATOM   2296  CG  LEU A 251     -21.406 -26.710  26.483  1.00 30.41      .002 C
ATOM   2297  CD1 LEU A 251     -21.981 -28.124  26.612  1.00 22.37      .000 C
ATOM   2298  CD2 LEU A 251     -20.159 -26.553  27.349  1.00 29.82      .000 C
ATOM   2299  H   LEU A 251     -21.210 -25.601  22.557  1.00 99.99      .164 H
ATOM   2300  N   ALA A 252     -22.936 -23.794  24.378  1.00 31.40      .338 N
ATOM   2301  CA  ALA A 252     -23.681 -22.611  24.842  1.00 35.39      .159 C
ATOM   2302  C   ALA A 252     -25.142 -22.686  24.382  1.00 38.42      .251 C
ATOM   2303  O   ALA A 252     -26.039 -22.664  25.224  1.00 35.04      .271 O
ATOM   2304  CB  ALA A 252     -23.030 -21.326  24.336  1.00 26.33      .034 C
ATOM   2305  H   ALA A 252     -22.278 -23.621  23.640  1.00 99.99      .164 H
ATOM   2306  N   HIS A 253     -25.329 -23.094  23.125  1.00 36.18      .337 N
ATOM   2307  CA  HIS A 253     -26.675 -23.296  22.555  1.00 38.15      .165 C
ATOM   2308  C   HIS A 253     -27.456 -24.400  23.290  1.00 33.08      .251 C
ATOM   2309  O   HIS A 253     -28.602 -24.183  23.675  1.00 36.39      .271 O
ATOM   2310  CB  HIS A 253     -26.576 -23.580  21.051  1.00 37.06      .077 C
ATOM   2311  CG  HIS A 253     -27.927 -23.982  20.440  1.00 46.47      .057 C
ATOM   2312  ND1 HIS A 253     -28.355 -25.231  20.329  1.00 46.39      .338 N
ATOM   2313  CD2 HIS A 253     -28.887 -23.174  19.996  1.00 49.04      .113 C
ATOM   2314  CE1 HIS A 253     -29.580 -25.206  19.809  1.00 47.51      .175 C
ATOM   2315  NE2 HIS A 253     -29.906 -23.934  19.599  1.00 55.79      .223 N
ATOM   2316  H   HIS A 253     -24.563 -23.265  22.499  1.00 99.99      .164 H
ATOM   2317  HD1 HIS A 253     -27.850 -26.048  20.607  1.00 99.99      .167 H
ATOM   2318  N   LEU A 254     -26.797 -25.529  23.553  1.00 31.13      .338 N
ATOM   2319  CA  LEU A 254     -27.431 -26.684  24.221  1.00 28.49      .159 C
ATOM   2320  C   LEU A 254     -27.887 -26.411  25.661  1.00 34.16      .251 C
ATOM   2321  O   LEU A 254     -28.769 -27.104  26.162  1.00 35.71      .271 O
ATOM   2322  CB  LEU A 254     -26.514 -27.912  24.216  1.00 31.68      .032 C
ATOM   2323  CG  LEU A 254     -26.321 -28.552  22.836  1.00 39.90      .002 C
ATOM   2324  CD1 LEU A 254     -25.269 -29.654  22.955  1.00 33.30      .000 C
ATOM   2325  CD2 LEU A 254     -27.624 -29.142  22.283  1.00 29.11      .000 C
ATOM   2326  H   LEU A 254     -25.817 -25.637  23.359  1.00 99.99      .164 H
ATOM   2327  N   VAL A 255     -27.244 -25.443  26.309  1.00 32.47      .338 N
ATOM   2328  CA  VAL A 255     -27.593 -25.076  27.695  1.00 31.34      .159 C
ATOM   2329  C   VAL A 255     -28.337 -23.728  27.789  1.00 36.46      .251 C
ATOM   2330  O   VAL A 255     -28.439 -23.161  28.869  1.00 33.49      .271 O
ATOM   2331  CB  VAL A 255     -26.352 -25.133  28.617  1.00 29.29      .029 C
ATOM   2332  CG1 VAL A 255     -25.654 -26.497  28.546  1.00 27.72      .002 C
ATOM   2333  CG2 VAL A 255     -25.340 -24.010  28.363  1.00 26.70      .002 C
ATOM   2334  H   VAL A 255     -26.422 -24.997  25.948  1.00 99.99      .164 H
ATOM   2335  N   GLY A 256     -28.863 -23.244  26.656  1.00 29.86      .336 N
ATOM   2336  CA  GLY A 256     -29.691 -22.019  26.589  1.00 31.66      .189 C
ATOM   2337  C   GLY A 256     -28.950 -20.674  26.685  1.00 31.79      .253 C
ATOM   2338  O   GLY A 256     -29.564 -19.650  26.979  1.00 32.31      .270 O
ATOM   2339  H   GLY A 256     -28.739 -23.689  25.759  1.00 99.99      .164 H
ATOM   2340  N   CYS A 257     -27.678 -20.670  26.306  1.00 35.91      .337 N
ATOM   2341  CA  CYS A 257     -26.866 -19.446  26.226  1.00 37.16      .171 C
ATOM   2342  C   CYS A 257     -26.706 -18.944  24.779  1.00 41.86      .255 C
ATOM   2343  O   CYS A 257     -26.674 -19.753  23.848  1.00 44.43      .270 O
ATOM   2344  CB  CYS A 257     -25.503 -19.723  26.865  1.00 36.38      .100 C
ATOM   2345  SG  CYS A 257     -25.626 -19.857  28.682  1.00 36.74      .080 S
ATOM   2346  H   CYS A 257     -27.168 -21.513  26.114  1.00 99.99      .164 H
ATOM   2347  N   PRO A 258     -26.603 -17.619  24.585  1.00 49.86      .311 N
ATOM   2348  CA  PRO A 258     -26.393 -17.010  23.255  1.00 51.14      .171 C
ATOM   2349  C   PRO A 258     -25.038 -17.377  22.626  1.00 51.83      .207 C
ATOM   2350  O   PRO A 258     -24.951 -17.315  21.381  1.00 71.72      .646 O
ATOM   2351  CB  PRO A 258     -26.528 -15.504  23.495  1.00 51.45      .035 C
ATOM   2352  CG  PRO A 258     -26.094 -15.327  24.950  1.00 47.94      .027 C
ATOM   2353  CD  PRO A 258     -26.668 -16.571  25.626  1.00 47.82      .105 C
ATOM   2354  OXT PRO A 258     -24.083 -17.603  23.401  1.00 99.99      .646 O
ATOM   2355  N   ASN A 265     -20.601 -12.377  20.272  1.00 55.41      .057 N
ATOM   2356  CA  ASN A 265     -19.870 -11.734  21.388  1.00 50.12      .264 C
ATOM   2357  C   ASN A 265     -19.425 -12.765  22.452  1.00 53.70      .259 C
ATOM   2358  O   ASN A 265     -20.220 -13.232  23.273  1.00 51.66      .271 O
ATOM   2359  CB  ASN A 265     -20.732 -10.630  22.021  1.00 58.06      .127 C
ATOM   2360  CG  ASN A 265     -19.939  -9.729  22.976  1.00 63.59      .230 C
ATOM   2361  OD1 ASN A 265     -19.022 -10.145  23.674  1.00 66.72      .273 O
ATOM   2362  ND2 ASN A 265     -20.324  -8.473  23.042  1.00 68.68      .369 N
ATOM   2363  H1  ASN A 265     -20.658 -13.365  20.426  1.00 99.99      .276 H
ATOM   2364 1HD2 ASN A 265     -19.823  -7.852  23.641  1.00 99.99      .159 H
ATOM   2365 2HD2 ASN A 265     -21.099  -8.147  22.504  1.00 99.99      .159 H
ATOM   2366  H2  ASN A 265     -21.519 -12.016  20.171  1.00 99.99      .276 H
ATOM   2367  H3  ASN A 265     -20.164 -12.202  19.399  1.00 99.99      .276 H
ATOM   2368  N   ASP A 266     -18.126 -13.072  22.443  1.00 46.74      .337 N
ATOM   2369  CA  ASP A 266     -17.536 -14.072  23.360  1.00 44.11      .170 C
ATOM   2370  C   ASP A 266     -17.763 -13.761  24.847  1.00 49.38      .252 C
ATOM   2371  O   ASP A 266     -18.160 -14.649  25.599  1.00 43.46      .271 O
ATOM   2372  CB  ASP A 266     -16.033 -14.245  23.111  1.00 42.99      .129 C
ATOM   2373  CG  ASP A 266     -15.696 -14.816  21.730  1.00 39.96      .188 C
ATOM   2374  OD1 ASP A 266     -16.560 -15.519  21.164  1.00 39.30      .647 O
ATOM   2375  OD2 ASP A 266     -14.586 -14.501  21.257  1.00 49.48      .647 O
ATOM   2376  H   ASP A 266     -17.490 -12.642  21.802  1.00 99.99      .164 H
ATOM   2377  N   THR A 267     -17.686 -12.478  25.205  1.00 40.97      .336 N
ATOM   2378  CA  THR A 267     -17.897 -12.014  26.595  1.00 38.54      .186 C
ATOM   2379  C   THR A 267     -19.277 -12.440  27.120  1.00 42.88      .253 C
ATOM   2380  O   THR A 267     -19.361 -13.069  28.171  1.00 43.48      .270 O
ATOM   2381  CB  THR A 267     -17.771 -10.486  26.703  1.00 47.27      .140 C
ATOM   2382  OG1 THR A 267     -16.554 -10.071  26.078  1.00 50.74      .382 O
ATOM   2383  CG2 THR A 267     -17.813 -10.002  28.159  1.00 43.24      .034 C
ATOM   2384  H   THR A 267     -17.435 -11.747  24.566  1.00 99.99      .164 H
ATOM   2385  HG1 THR A 267     -16.401  -9.096  26.265  1.00 99.99      .210 H
ATOM   2386  N   GLU A 268     -20.318 -12.184  26.328  1.00 45.62      .337 N
ATOM   2387  CA  GLU A 268     -21.699 -12.561  26.692  1.00 43.71      .160 C
ATOM   2388  C   GLU A 268     -21.896 -14.082  26.768  1.00 42.01      .251 C
ATOM   2389  O   GLU A 268     -22.465 -14.585  27.733  1.00 42.76      .271 O
ATOM   2390  CB  GLU A 268     -22.701 -12.010  25.680  1.00 43.94      .043 C
ATOM   2391  CG  GLU A 268     -22.848 -10.487  25.723  1.00 64.17      .100 C
ATOM   2392  CD  GLU A 268     -23.918  -9.994  24.740  1.00 87.59      .185 C
ATOM   2393  OE1 GLU A 268     -24.882 -10.750  24.480  1.00 84.71      .647 O
ATOM   2394  OE2 GLU A 268     -23.724  -8.869  24.232  1.00 90.79      .647 O
ATOM   2395  H   GLU A 268     -20.212 -11.765  25.426  1.00 99.99      .164 H
ATOM   2396  N   LEU A 269     -21.303 -14.789  25.805  1.00 39.77      .338 N
ATOM   2397  CA  LEU A 269     -21.390 -16.258  25.710  1.00 39.41      .159 C
ATOM   2398  C   LEU A 269     -20.786 -16.925  26.960  1.00 34.90      .251 C
ATOM   2399  O   LEU A 269     -21.479 -17.665  27.657  1.00 39.60      .271 O
ATOM   2400  CB  LEU A 269     -20.689 -16.690  24.412  1.00 35.72      .032 C
ATOM   2401  CG  LEU A 269     -20.947 -18.138  23.972  1.00 39.66      .002 C
ATOM   2402  CD1 LEU A 269     -20.634 -18.271  22.482  1.00 40.94      .000 C
ATOM   2403  CD2 LEU A 269     -20.060 -19.135  24.721  1.00 40.14      .000 C
ATOM   2404  H   LEU A 269     -20.773 -14.354  25.075  1.00 99.99      .164 H
ATOM   2405  N   VAL A 270     -19.592 -16.477  27.351  1.00 34.23      .338 N
ATOM   2406  CA  VAL A 270     -18.898 -17.032  28.535  1.00 39.46      .159 C
ATOM   2407  C   VAL A 270     -19.621 -16.622  29.828  1.00 37.00      .251 C
ATOM   2408  O   VAL A 270     -19.816 -17.456  30.705  1.00 34.61      .271 O
ATOM   2409  CB  VAL A 270     -17.412 -16.632  28.589  1.00 42.61      .029 C
ATOM   2410  CG1 VAL A 270     -16.698 -17.262  29.790  1.00 35.28      .002 C
ATOM   2411  CG2 VAL A 270     -16.671 -17.082  27.331  1.00 42.78      .002 C
ATOM   2412  H   VAL A 270     -19.120 -15.718  26.893  1.00 99.99      .164 H
ATOM   2413  N   ALA A 271     -20.134 -15.393  29.864  1.00 33.48      .338 N
ATOM   2414  CA  ALA A 271     -20.846 -14.874  31.047  1.00 36.74      .159 C
ATOM   2415  C   ALA A 271     -22.132 -15.669  31.321  1.00 35.70      .251 C
ATOM   2416  O   ALA A 271     -22.376 -16.063  32.460  1.00 39.78      .271 O
ATOM   2417  CB  ALA A 271     -21.162 -13.388  30.875  1.00 31.07      .034 C
ATOM   2418  H   ALA A 271     -20.141 -14.788  29.066  1.00 99.99      .164 H
ATOM   2419  N   CYS A 272     -22.819 -16.061  30.246  1.00 37.01      .337 N
ATOM   2420  CA  CYS A 272     -24.005 -16.929  30.351  1.00 35.60      .171 C
ATOM   2421  C   CYS A 272     -23.608 -18.354  30.755  1.00 32.05      .252 C
ATOM   2422  O   CYS A 272     -24.229 -18.932  31.638  1.00 35.48      .271 O
ATOM   2423  CB  CYS A 272     -24.804 -16.944  29.049  1.00 37.02      .100 C
ATOM   2424  SG  CYS A 272     -26.305 -17.991  29.148  1.00 40.95      .080 S
ATOM   2425  H   CYS A 272     -22.533 -15.837  29.310  1.00 99.99      .164 H
ATOM   2426  N   LEU A 273     -22.511 -18.862  30.196  1.00 29.52      .337 N
ATOM   2427  CA  LEU A 273     -21.974 -20.180  30.590  1.00 31.53      .159 C
ATOM   2428  C   LEU A 273     -21.585 -20.235  32.074  1.00 34.00      .251 C
ATOM   2429  O   LEU A 273     -21.869 -21.220  32.750  1.00 31.46      .271 O
ATOM   2430  CB  LEU A 273     -20.742 -20.566  29.767  1.00 25.65      .032 C
ATOM   2431  CG  LEU A 273     -21.009 -20.965  28.314  1.00 31.64      .002 C
ATOM   2432  CD1 LEU A 273     -19.660 -21.251  27.656  1.00 28.58      .000 C
ATOM   2433  CD2 LEU A 273     -21.888 -22.216  28.215  1.00 27.01      .000 C
ATOM   2434  H   LEU A 273     -21.983 -18.369  29.502  1.00 99.99      .164 H
ATOM   2435  N   ARG A 274     -21.067 -19.119  32.587  1.00 31.47      .338 N
ATOM   2436  CA  ARG A 274     -20.630 -19.014  33.991  1.00 36.88      .159 C
ATOM   2437  C   ARG A 274     -21.791 -19.080  34.994  1.00 32.63      .251 C
ATOM   2438  O   ARG A 274     -21.582 -19.422  36.156  1.00 27.59      .271 O
ATOM   2439  CB  ARG A 274     -19.770 -17.769  34.237  1.00 32.84      .034 C
ATOM   2440  CG  ARG A 274     -18.366 -17.944  33.652  1.00 35.67      .027 C
ATOM   2441  CD  ARG A 274     -17.367 -17.002  34.325  1.00 34.38      .116 C
ATOM   2442  NE  ARG A 274     -17.014 -15.864  33.457  1.00 50.29      .212 N
ATOM   2443  CZ  ARG A 274     -15.837 -15.702  32.843  1.00 50.27      .666 C
ATOM   2444  NH1 ARG A 274     -14.872 -16.602  32.942  1.00 40.60      .235 N
ATOM   2445  NH2 ARG A 274     -15.591 -14.632  32.104  1.00 47.98      .235 N
ATOM   2446  H   ARG A 274     -21.011 -18.265  32.062  1.00 99.99      .164 H
ATOM   2447  HE  ARG A 274     -17.709 -15.158  33.367  1.00 99.99      .178 H
ATOM   2448 1HH1 ARG A 274     -13.994 -16.501  32.481  1.00 99.99      .174 H
ATOM   2449 2HH1 ARG A 274     -15.025 -17.420  33.505  1.00 99.99      .174 H
ATOM   2450 1HH2 ARG A 274     -14.696 -14.559  31.670  1.00 99.99      .174 H
ATOM   2451 2HH2 ARG A 274     -16.274 -13.915  32.010  1.00 99.99      .174 H
ATOM   2452  N   THR A 275     -23.000 -18.756  34.537  1.00 32.00      .336 N
ATOM   2453  CA  THR A 275     -24.212 -18.823  35.385  1.00 30.23      .186 C
ATOM   2454  C   THR A 275     -24.777 -20.247  35.528  1.00 34.45      .253 C
ATOM   2455  O   THR A 275     -25.643 -20.497  36.369  1.00 38.79      .270 O
ATOM   2456  CB  THR A 275     -25.340 -17.901  34.891  1.00 37.83      .140 C
ATOM   2457  OG1 THR A 275     -25.946 -18.457  33.725  1.00 40.74      .382 O
ATOM   2458  CG2 THR A 275     -24.855 -16.473  34.618  1.00 38.98      .034 C
ATOM   2459  H   THR A 275     -23.169 -18.440  33.600  1.00 99.99      .164 H
ATOM   2460  HG1 THR A 275     -26.661 -17.856  33.378  1.00 99.99      .210 H
ATOM   2461  N   ARG A 276     -24.288 -21.167  34.701  1.00 26.87      .337 N
ATOM   2462  CA  ARG A 276     -24.845 -22.525  34.639  1.00 24.97      .160 C
ATOM   2463  C   ARG A 276     -24.228 -23.399  35.732  1.00 30.39      .254 C
ATOM   2464  O   ARG A 276     -23.028 -23.308  35.985  1.00 29.98      .270 O
ATOM   2465  CB  ARG A 276     -24.600 -23.137  33.255  1.00 29.51      .034 C
ATOM   2466  CG  ARG A 276     -25.420 -22.452  32.158  1.00 28.92      .027 C
ATOM   2467  CD  ARG A 276     -26.918 -22.652  32.401  1.00 33.03      .116 C
ATOM   2468  NE  ARG A 276     -27.687 -22.115  31.269  1.00 32.87      .212 N
ATOM   2469  CZ  ARG A 276     -28.224 -20.899  31.162  1.00 38.01      .666 C
ATOM   2470  NH1 ARG A 276     -28.077 -20.000  32.120  1.00 38.64      .235 N
ATOM   2471  NH2 ARG A 276     -28.937 -20.570  30.094  1.00 34.54      .235 N
ATOM   2472  H   ARG A 276     -23.416 -21.049  34.221  1.00 99.99      .164 H
ATOM   2473  HE  ARG A 276     -27.828 -22.751  30.505  1.00 99.99      .178 H
ATOM   2474 1HH1 ARG A 276     -28.486 -19.099  32.031  1.00 99.99      .174 H
ATOM   2475 2HH1 ARG A 276     -27.512 -20.244  32.908  1.00 99.99      .174 H
ATOM   2476 1HH2 ARG A 276     -29.341 -19.663  30.011  1.00 99.99      .174 H
ATOM   2477 2HH2 ARG A 276     -29.068 -21.246  29.367  1.00 99.99      .174 H
ATOM   2478  N   PRO A 277     -25.014 -24.250  36.395  1.00 30.00      .312 N
ATOM   2479  CA  PRO A 277     -24.455 -25.241  37.332  1.00 28.67      .163 C
ATOM   2480  C   PRO A 277     -23.471 -26.111  36.541  1.00 33.99      .251 C
ATOM   2481  O   PRO A 277     -23.763 -26.511  35.414  1.00 31.93      .271 O
ATOM   2482  CB  PRO A 277     -25.661 -26.073  37.765  1.00 23.85      .034 C
ATOM   2483  CG  PRO A 277     -26.824 -25.086  37.662  1.00 29.45      .027 C
ATOM   2484  CD  PRO A 277     -26.488 -24.248  36.428  1.00 28.32      .105 C
ATOM   2485  N   ALA A 278     -22.354 -26.461  37.176  1.00 31.40      .338 N
ATOM   2486  CA  ALA A 278     -21.321 -27.315  36.556  1.00 28.42      .159 C
ATOM   2487  C   ALA A 278     -21.880 -28.609  35.931  1.00 28.93      .251 C
ATOM   2488  O   ALA A 278     -21.621 -28.914  34.767  1.00 25.96      .271 O
ATOM   2489  CB  ALA A 278     -20.280 -27.658  37.620  1.00 26.96      .034 C
ATOM   2490  H   ALA A 278     -22.093 -26.059  38.052  1.00 99.99      .164 H
ATOM   2491  N   GLN A 279     -22.831 -29.221  36.639  1.00 28.41      .338 N
ATOM   2492  CA  GLN A 279     -23.496 -30.455  36.183  1.00 30.33      .160 C
ATOM   2493  C   GLN A 279     -24.246 -30.288  34.848  1.00 33.06      .251 C
ATOM   2494  O   GLN A 279     -24.231 -31.197  34.022  1.00 29.64      .271 O
ATOM   2495  CB  GLN A 279     -24.432 -30.975  37.280  1.00 23.47      .042 C
ATOM   2496  CG  GLN A 279     -24.925 -32.401  36.994  1.00 23.74      .090 C
ATOM   2497  CD  GLN A 279     -23.772 -33.400  36.838  1.00 33.49      .227 C
ATOM   2498  OE1 GLN A 279     -22.877 -33.514  37.661  1.00 42.40      .273 O
ATOM   2499  NE2 GLN A 279     -23.783 -34.154  35.764  1.00 30.82      .369 N
ATOM   2500  H   GLN A 279     -23.117 -28.887  37.535  1.00 99.99      .164 H
ATOM   2501 1HE2 GLN A 279     -23.035 -34.801  35.655  1.00 99.99      .159 H
ATOM   2502 2HE2 GLN A 279     -24.506 -34.079  35.070  1.00 99.99      .159 H
ATOM   2503  N   VAL A 280     -24.817 -29.106  34.615  1.00 24.82      .338 N
ATOM   2504  CA  VAL A 280     -25.489 -28.783  33.336  1.00 33.54      .159 C
ATOM   2505  C   VAL A 280     -24.519 -28.845  32.142  1.00 31.38      .251 C
ATOM   2506  O   VAL A 280     -24.824 -29.507  31.150  1.00 33.93      .271 O
ATOM   2507  CB  VAL A 280     -26.233 -27.436  33.437  1.00 34.75      .029 C
ATOM   2508  CG1 VAL A 280     -26.735 -26.904  32.088  1.00 30.77      .002 C
ATOM   2509  CG2 VAL A 280     -27.461 -27.608  34.334  1.00 25.24      .002 C
ATOM   2510  H   VAL A 280     -24.813 -28.362  35.286  1.00 99.99      .164 H
ATOM   2511  N   LEU A 281     -23.311 -28.310  32.316  1.00 30.01      .338 N
ATOM   2512  CA  LEU A 281     -22.301 -28.347  31.237  1.00 30.05      .159 C
ATOM   2513  C   LEU A 281     -21.868 -29.792  30.956  1.00 27.76      .251 C
ATOM   2514  O   LEU A 281     -21.889 -30.238  29.809  1.00 33.36      .271 O
ATOM   2515  CB  LEU A 281     -21.064 -27.495  31.554  1.00 26.59      .032 C
ATOM   2516  CG  LEU A 281     -21.326 -26.037  31.965  1.00 28.04      .002 C
ATOM   2517  CD1 LEU A 281     -19.998 -25.281  31.946  1.00 27.45      .000 C
ATOM   2518  CD2 LEU A 281     -22.356 -25.313  31.089  1.00 24.18      .000 C
ATOM   2519  H   LEU A 281     -22.997 -27.935  33.190  1.00 99.99      .164 H
ATOM   2520  N   VAL A 282     -21.735 -30.562  32.037  1.00 24.60      .338 N
ATOM   2521  CA  VAL A 282     -21.392 -31.997  31.958  1.00 30.33      .159 C
ATOM   2522  C   VAL A 282     -22.470 -32.792  31.194  1.00 33.63      .251 C
ATOM   2523  O   VAL A 282     -22.130 -33.591  30.320  1.00 34.80      .271 O
ATOM   2524  CB  VAL A 282     -21.136 -32.577  33.364  1.00 23.95      .029 C
ATOM   2525  CG1 VAL A 282     -20.936 -34.096  33.350  1.00 24.10      .002 C
ATOM   2526  CG2 VAL A 282     -19.882 -31.957  33.984  1.00 23.86      .002 C
ATOM   2527  H   VAL A 282     -21.896 -30.206  32.962  1.00 99.99      .164 H
ATOM   2528  N   ASN A 283     -23.739 -32.466  31.433  1.00 32.75      .337 N
ATOM   2529  CA  ASN A 283     -24.869 -33.212  30.846  1.00 32.23      .169 C
ATOM   2530  C   ASN A 283     -24.986 -33.115  29.319  1.00 31.93      .251 C
ATOM   2531  O   ASN A 283     -25.569 -33.986  28.676  1.00 31.18      .271 O
ATOM   2532  CB  ASN A 283     -26.192 -32.828  31.512  1.00 30.33      .119 C
ATOM   2533  CG  ASN A 283     -26.294 -33.354  32.949  1.00 33.60      .230 C
ATOM   2534  OD1 ASN A 283     -25.551 -34.202  33.427  1.00 33.22      .273 O
ATOM   2535  ND2 ASN A 283     -27.228 -32.804  33.688  1.00 30.13      .369 N
ATOM   2536  H   ASN A 283     -23.999 -31.676  31.996  1.00 99.99      .164 H
ATOM   2537 1HD2 ASN A 283     -27.332 -33.135  34.620  1.00 99.99      .159 H
ATOM   2538 2HD2 ASN A 283     -27.825 -32.108  33.299  1.00 99.99      .159 H
ATOM   2539  N   HIS A 284     -24.404 -32.063  28.752  1.00 24.43      .337 N
ATOM   2540  CA  HIS A 284     -24.406 -31.868  27.292  1.00 33.00      .165 C
ATOM   2541  C   HIS A 284     -23.024 -32.019  26.635  1.00 34.33      .251 C
ATOM   2542  O   HIS A 284     -22.925 -31.906  25.413  1.00 34.18      .271 O
ATOM   2543  CB  HIS A 284     -24.976 -30.479  26.997  1.00 32.38      .077 C
ATOM   2544  CG  HIS A 284     -26.445 -30.359  27.414  1.00 42.07      .057 C
ATOM   2545  ND1 HIS A 284     -27.476 -30.726  26.669  1.00 44.72      .338 N
ATOM   2546  CD2 HIS A 284     -26.914 -29.875  28.561  1.00 31.89      .113 C
ATOM   2547  CE1 HIS A 284     -28.590 -30.467  27.349  1.00 38.32      .175 C
ATOM   2548  NE2 HIS A 284     -28.241 -29.952  28.524  1.00 40.01      .223 N
ATOM   2549  H   HIS A 284     -24.051 -31.291  29.286  1.00 99.99      .164 H
ATOM   2550  HD1 HIS A 284     -27.421 -31.147  25.764  1.00 99.99      .167 H
ATOM   2551  N   GLU A 285     -22.042 -32.522  27.388  1.00 34.17      .337 N
ATOM   2552  CA  GLU A 285     -20.638 -32.565  26.930  1.00 33.28      .160 C
ATOM   2553  C   GLU A 285     -20.450 -33.389  25.644  1.00 31.74      .251 C
ATOM   2554  O   GLU A 285     -19.924 -32.883  24.653  1.00 26.88      .271 O
ATOM   2555  CB  GLU A 285     -19.732 -33.105  28.043  1.00 28.94      .043 C
ATOM   2556  CG  GLU A 285     -18.253 -33.090  27.636  1.00 30.34      .100 C
ATOM   2557  CD  GLU A 285     -17.334 -33.734  28.674  1.00 34.90      .185 C
ATOM   2558  OE1 GLU A 285     -17.524 -33.453  29.879  1.00 33.45      .647 O
ATOM   2559  OE2 GLU A 285     -16.390 -34.413  28.223  1.00 30.99      .647 O
ATOM   2560  H   GLU A 285     -22.199 -32.856  28.323  1.00 99.99      .164 H
ATOM   2561  N   TRP A 286     -20.920 -34.632  25.678  1.00 26.72      .337 N
ATOM   2562  CA  TRP A 286     -20.736 -35.576  24.560  1.00 32.01      .164 C
ATOM   2563  C   TRP A 286     -21.488 -35.182  23.279  1.00 35.78      .251 C
ATOM   2564  O   TRP A 286     -21.072 -35.545  22.183  1.00 32.35      .271 O
ATOM   2565  CB  TRP A 286     -21.094 -36.999  24.998  1.00 26.15      .059 C
ATOM   2566  CG  TRP A 286     -20.172 -37.466  26.132  1.00 30.54      .016 C
ATOM   2567  CD1 TRP A 286     -20.456 -37.417  27.430  1.00 30.84      .097 C
ATOM   2568  CD2 TRP A 286     -18.902 -38.006  26.003  1.00 26.55      .001 C
ATOM   2569  NE1 TRP A 286     -19.428 -37.905  28.128  1.00 25.87      .365 N
ATOM   2570  CE2 TRP A 286     -18.460 -38.270  27.292  1.00 28.66      .042 C
ATOM   2571  CE3 TRP A 286     -18.084 -38.276  24.913  1.00 26.79      .014 C
ATOM   2572  CZ2 TRP A 286     -17.192 -38.805  27.492  1.00 23.83      .030 C
ATOM   2573  CZ3 TRP A 286     -16.835 -38.850  25.111  1.00 25.35      .001 C
ATOM   2574  CH2 TRP A 286     -16.390 -39.117  26.402  1.00 24.43      .002 C
ATOM   2575  H   TRP A 286     -21.425 -35.003  26.457  1.00 99.99      .164 H
ATOM   2576  HE1 TRP A 286     -19.408 -38.009  29.123  1.00 99.99      .165 H
ATOM   2577  N   HIS A 287     -22.477 -34.301  23.426  1.00 36.28      .337 N
ATOM   2578  CA  HIS A 287     -23.321 -33.860  22.301  1.00 34.94      .165 C
ATOM   2579  C   HIS A 287     -22.684 -32.834  21.349  1.00 34.99      .251 C
ATOM   2580  O   HIS A 287     -23.277 -32.532  20.315  1.00 44.11      .271 O
ATOM   2581  CB  HIS A 287     -24.674 -33.364  22.813  1.00 37.41      .077 C
ATOM   2582  CG  HIS A 287     -25.481 -34.450  23.536  1.00 49.46      .057 C
ATOM   2583  ND1 HIS A 287     -26.165 -34.238  24.648  1.00 54.02      .338 N
ATOM   2584  CD2 HIS A 287     -25.658 -35.721  23.177  1.00 46.20      .113 C
ATOM   2585  CE1 HIS A 287     -26.764 -35.375  24.994  1.00 52.51      .175 C
ATOM   2586  NE2 HIS A 287     -26.448 -36.291  24.084  1.00 59.58      .223 N
ATOM   2587  H   HIS A 287     -22.664 -33.841  24.295  1.00 99.99      .164 H
ATOM   2588  HD1 HIS A 287     -26.215 -33.371  25.141  1.00 99.99      .167 H
ATOM   2589  N   VAL A 288     -21.575 -32.213  21.750  1.00 36.90      .338 N
ATOM   2590  CA  VAL A 288     -20.850 -31.307  20.833  1.00 30.26      .159 C
ATOM   2591  C   VAL A 288     -19.896 -32.024  19.862  1.00 30.86      .251 C
ATOM   2592  O   VAL A 288     -19.301 -31.381  19.004  1.00 34.34      .271 O
ATOM   2593  CB  VAL A 288     -20.176 -30.117  21.539  1.00 31.90      .029 C
ATOM   2594  CG1 VAL A 288     -21.199 -29.306  22.335  1.00 34.01      .002 C
ATOM   2595  CG2 VAL A 288     -19.006 -30.524  22.434  1.00 22.44      .002 C
ATOM   2596  H   VAL A 288     -21.234 -32.226  22.690  1.00 99.99      .164 H
ATOM   2597  N   LEU A 289     -19.646 -33.315  20.080  1.00 28.61      .338 N
ATOM   2598  CA  LEU A 289     -18.907 -34.122  19.095  1.00 31.47      .160 C
ATOM   2599  C   LEU A 289     -19.647 -34.149  17.746  1.00 35.32      .254 C
ATOM   2600  O   LEU A 289     -20.838 -34.466  17.700  1.00 34.79      .270 O
ATOM   2601  CB  LEU A 289     -18.610 -35.534  19.616  1.00 22.19      .032 C
ATOM   2602  CG  LEU A 289     -17.605 -35.541  20.779  1.00 26.54      .002 C
ATOM   2603  CD1 LEU A 289     -17.396 -36.977  21.258  1.00 16.75      .000 C
ATOM   2604  CD2 LEU A 289     -16.251 -34.931  20.392  1.00 25.36      .000 C
ATOM   2605  H   LEU A 289     -19.897 -33.795  20.919  1.00 99.99      .164 H
ATOM   2606  N   PRO A 290     -18.955 -33.740  16.674  1.00 34.08      .312 N
ATOM   2607  CA  PRO A 290     -19.550 -33.592  15.333  1.00 33.67      .163 C
ATOM   2608  C   PRO A 290     -20.098 -34.886  14.713  1.00 34.58      .251 C
ATOM   2609  O   PRO A 290     -21.049 -34.829  13.937  1.00 41.20      .271 O
ATOM   2610  CB  PRO A 290     -18.447 -32.963  14.479  1.00 31.84      .034 C
ATOM   2611  CG  PRO A 290     -17.160 -33.432  15.156  1.00 40.19      .027 C
ATOM   2612  CD  PRO A 290     -17.509 -33.435  16.640  1.00 32.87      .105 C
ATOM   2613  N   GLN A 291     -19.467 -36.023  15.003  1.00 37.51      .338 N
ATOM   2614  CA  GLN A 291     -19.863 -37.318  14.413  1.00 34.40      .160 C
ATOM   2615  C   GLN A 291     -19.798 -38.434  15.463  1.00 32.41      .251 C
ATOM   2616  O   GLN A 291     -19.105 -38.304  16.472  1.00 36.76      .271 O
ATOM   2617  CB  GLN A 291     -18.958 -37.681  13.224  1.00 41.43      .042 C
ATOM   2618  CG  GLN A 291     -19.030 -36.711  12.034  1.00 43.40      .090 C
ATOM   2619  CD  GLN A 291     -20.380 -36.665  11.306  1.00 53.77      .227 C
ATOM   2620  OE1 GLN A 291     -21.129 -37.627  11.223  1.00 48.56      .273 O
ATOM   2621  NE2 GLN A 291     -20.663 -35.542  10.678  1.00 42.95      .369 N
ATOM   2622  H   GLN A 291     -18.808 -36.102  15.752  1.00 99.99      .164 H
ATOM   2623 1HE2 GLN A 291     -21.536 -35.501  10.200  1.00 99.99      .159 H
ATOM   2624 2HE2 GLN A 291     -20.072 -34.748  10.761  1.00 99.99      .159 H
ATOM   2625  N   GLU A 292     -20.543 -39.506  15.199  1.00 32.38      .338 N
ATOM   2626  CA  GLU A 292     -20.499 -40.750  15.996  1.00 29.72      .160 C
ATOM   2627  C   GLU A 292     -19.045 -41.260  16.024  1.00 35.49      .251 C
ATOM   2628  O   GLU A 292     -18.384 -41.300  14.986  1.00 37.52      .271 O
ATOM   2629  CB  GLU A 292     -21.419 -41.756  15.299  1.00 33.26      .043 C
ATOM   2630  CG  GLU A 292     -21.554 -43.108  16.013  1.00 48.14      .100 C
ATOM   2631  CD  GLU A 292     -22.406 -44.122  15.233  1.00 55.58      .185 C
ATOM   2632  OE1 GLU A 292     -22.627 -43.916  14.016  1.00 50.51      .647 O
ATOM   2633  OE2 GLU A 292     -22.845 -45.096  15.879  1.00 61.30      .647 O
ATOM   2634  H   GLU A 292     -21.126 -39.543  14.389  1.00 99.99      .164 H
ATOM   2635  N   SER A 293     -18.569 -41.604  17.217  1.00 27.52      .336 N
ATOM   2636  CA  SER A 293     -17.144 -41.950  17.410  1.00 25.58      .189 C
ATOM   2637  C   SER A 293     -16.870 -42.705  18.715  1.00 27.39      .253 C
ATOM   2638  O   SER A 293     -17.771 -42.954  19.514  1.00 32.07      .270 O
ATOM   2639  CB  SER A 293     -16.297 -40.668  17.420  1.00 24.93      .169 C
ATOM   2640  OG  SER A 293     -16.589 -39.871  18.574  1.00 27.41      .380 O
ATOM   2641  H   SER A 293     -19.094 -41.515  18.063  1.00 99.99      .164 H
ATOM   2642  HG  SER A 293     -16.033 -39.040  18.541  1.00 99.99      .211 H
ATOM   2643  N   VAL A 294     -15.658 -43.242  18.783  1.00 27.30      .337 N
ATOM   2644  CA  VAL A 294     -15.029 -43.649  20.054  1.00 23.38      .159 C
ATOM   2645  C   VAL A 294     -13.644 -42.992  20.113  1.00 24.64      .251 C
ATOM   2646  O   VAL A 294     -13.123 -42.558  19.089  1.00 23.18      .271 O
ATOM   2647  CB  VAL A 294     -14.940 -45.177  20.245  1.00 24.79      .029 C
ATOM   2648  CG1 VAL A 294     -16.334 -45.800  20.319  1.00 26.24      .002 C
ATOM   2649  CG2 VAL A 294     -14.102 -45.885  19.173  1.00 23.02      .002 C
ATOM   2650  H   VAL A 294     -15.055 -43.297  17.983  1.00 99.99      .164 H
ATOM   2651  N   PHE A 295     -13.083 -42.907  21.318  1.00 24.25      .337 N
ATOM   2652  CA  PHE A 295     -11.746 -42.318  21.547  1.00 18.76      .164 C
ATOM   2653  C   PHE A 295     -11.654 -40.854  21.054  1.00 22.92      .251 C
ATOM   2654  O   PHE A 295     -10.627 -40.387  20.573  1.00 24.32      .271 O
ATOM   2655  CB  PHE A 295     -10.686 -43.217  20.886  1.00 17.57      .056 C
ATOM   2656  CG  PHE A 295      -9.377 -43.308  21.672  1.00 20.30      .044 C
ATOM   2657  CD1 PHE A 295      -8.835 -42.212  22.331  1.00 17.45      .008 C
ATOM   2658  CD2 PHE A 295      -8.760 -44.546  21.776  1.00 18.14      .008 C
ATOM   2659  CE1 PHE A 295      -7.691 -42.350  23.101  1.00 18.18      .001 C
ATOM   2660  CE2 PHE A 295      -7.606 -44.686  22.537  1.00 19.72      .001 C
ATOM   2661  CZ  PHE A 295      -7.077 -43.590  23.211  1.00 15.67      .000 C
ATOM   2662  H   PHE A 295     -13.539 -43.249  22.136  1.00 99.99      .164 H
ATOM   2663  N   ARG A 296     -12.759 -40.130  21.202  1.00 18.05      .338 N
ATOM   2664  CA  ARG A 296     -12.836 -38.691  20.886  1.00 21.16      .159 C
ATOM   2665  C   ARG A 296     -13.529 -37.979  22.039  1.00 23.12      .251 C
ATOM   2666  O   ARG A 296     -14.519 -38.477  22.577  1.00 20.28      .271 O
ATOM   2667  CB  ARG A 296     -13.633 -38.421  19.607  1.00 18.49      .034 C
ATOM   2668  CG  ARG A 296     -12.889 -38.829  18.336  1.00 23.57      .027 C
ATOM   2669  CD  ARG A 296     -11.647 -37.964  18.102  1.00 25.95      .116 C
ATOM   2670  NE  ARG A 296     -10.952 -38.416  16.885  1.00 28.30      .212 N
ATOM   2671  CZ  ARG A 296     -10.161 -39.488  16.773  1.00 27.16      .666 C
ATOM   2672  NH1 ARG A 296      -9.914 -40.275  17.807  1.00 21.89      .235 N
ATOM   2673  NH2 ARG A 296      -9.610 -39.793  15.608  1.00 22.49      .235 N
ATOM   2674  H   ARG A 296     -13.592 -40.503  21.603  1.00 99.99      .164 H
ATOM   2675  HE  ARG A 296     -11.108 -37.856  16.077  1.00 99.99      .178 H
ATOM   2676 1HH1 ARG A 296      -9.306 -41.066  17.729  1.00 99.99      .174 H
ATOM   2677 2HH1 ARG A 296     -10.327 -40.062  18.695  1.00 99.99      .174 H
ATOM   2678 1HH2 ARG A 296      -9.021 -40.601  15.527  1.00 99.99      .174 H
ATOM   2679 2HH2 ARG A 296      -9.780 -39.233  14.803  1.00 99.99      .174 H
ATOM   2680  N   PHE A 297     -12.934 -36.872  22.452  1.00 21.88      .337 N
ATOM   2681  CA  PHE A 297     -13.444 -36.138  23.621  1.00 22.59      .164 C
ATOM   2682  C   PHE A 297     -13.656 -34.674  23.243  1.00 24.31      .251 C
ATOM   2683  O   PHE A 297     -12.848 -34.086  22.528  1.00 25.76      .271 O
ATOM   2684  CB  PHE A 297     -12.463 -36.282  24.791  1.00 18.27      .056 C
ATOM   2685  CG  PHE A 297     -11.834 -37.681  24.844  1.00 17.67      .044 C
ATOM   2686  CD1 PHE A 297     -12.600 -38.802  25.134  1.00 18.03      .008 C
ATOM   2687  CD2 PHE A 297     -10.503 -37.820  24.479  1.00 19.89      .008 C
ATOM   2688  CE1 PHE A 297     -12.023 -40.067  25.085  1.00 20.47      .001 C
ATOM   2689  CE2 PHE A 297      -9.924 -39.084  24.434  1.00 19.79      .001 C
ATOM   2690  CZ  PHE A 297     -10.683 -40.206  24.744  1.00 19.51      .000 C
ATOM   2691  H   PHE A 297     -12.058 -36.551  22.088  1.00 99.99      .164 H
ATOM   2692  N   SER A 298     -14.699 -34.096  23.826  1.00 24.71      .336 N
ATOM   2693  CA  SER A 298     -15.194 -32.770  23.407  1.00 27.45      .189 C
ATOM   2694  C   SER A 298     -14.228 -31.612  23.678  1.00 26.14      .254 C
ATOM   2695  O   SER A 298     -13.928 -30.820  22.789  1.00 28.28      .270 O
ATOM   2696  CB  SER A 298     -16.548 -32.470  24.048  1.00 23.34      .169 C
ATOM   2697  OG  SER A 298     -17.527 -33.381  23.545  1.00 30.43      .380 O
ATOM   2698  H   SER A 298     -15.197 -34.531  24.573  1.00 99.99      .164 H
ATOM   2699  HG  SER A 298     -18.443 -33.124  23.891  1.00 99.99      .211 H
ATOM   2700  N   PHE A 299     -13.746 -31.520  24.912  1.00 23.00      .337 N
ATOM   2701  CA  PHE A 299     -12.876 -30.398  25.305  1.00 23.92      .164 C
ATOM   2702  C   PHE A 299     -11.467 -30.860  25.667  1.00 27.99      .251 C
ATOM   2703  O   PHE A 299     -11.239 -31.484  26.702  1.00 21.70      .271 O
ATOM   2704  CB  PHE A 299     -13.512 -29.600  26.443  1.00 23.64      .056 C
ATOM   2705  CG  PHE A 299     -14.890 -29.085  26.029  1.00 25.23      .044 C
ATOM   2706  CD1 PHE A 299     -14.996 -28.015  25.153  1.00 27.98      .008 C
ATOM   2707  CD2 PHE A 299     -16.026 -29.722  26.506  1.00 22.29      .008 C
ATOM   2708  CE1 PHE A 299     -16.253 -27.571  24.757  1.00 23.47      .001 C
ATOM   2709  CE2 PHE A 299     -17.283 -29.284  26.106  1.00 25.92      .001 C
ATOM   2710  CZ  PHE A 299     -17.394 -28.206  25.234  1.00 24.79      .000 C
ATOM   2711  H   PHE A 299     -14.027 -32.129  25.649  1.00 99.99      .164 H
ATOM   2712  N   VAL A 300     -10.578 -30.611  24.717  1.00 22.10      .338 N
ATOM   2713  CA  VAL A 300      -9.166 -31.033  24.794  1.00 22.42      .160 C
ATOM   2714  C   VAL A 300      -8.243 -29.815  24.577  1.00 20.22      .254 C
ATOM   2715  O   VAL A 300      -8.743 -28.744  24.216  1.00 21.24      .270 O
ATOM   2716  CB  VAL A 300      -8.893 -32.182  23.794  1.00 23.10      .029 C
ATOM   2717  CG1 VAL A 300      -9.731 -33.425  24.115  1.00 18.44      .002 C
ATOM   2718  CG2 VAL A 300      -9.071 -31.774  22.328  1.00 20.54      .002 C
ATOM   2719  H   VAL A 300     -10.793 -30.050  23.917  1.00 99.99      .164 H
ATOM   2720  N   PRO A 301      -6.925 -29.948  24.779  1.00 24.37      .312 N
ATOM   2721  CA  PRO A 301      -5.965 -28.874  24.468  1.00 25.07      .163 C
ATOM   2722  C   PRO A 301      -6.163 -28.343  23.041  1.00 30.22      .251 C
ATOM   2723  O   PRO A 301      -6.368 -29.092  22.086  1.00 25.83      .271 O
ATOM   2724  CB  PRO A 301      -4.602 -29.543  24.605  1.00 23.26      .034 C
ATOM   2725  CG  PRO A 301      -4.835 -30.542  25.736  1.00 26.00      .027 C
ATOM   2726  CD  PRO A 301      -6.246 -31.059  25.472  1.00 19.57      .105 C
ATOM   2727  N   VAL A 302      -6.144 -27.023  22.937  1.00 28.76      .338 N
ATOM   2728  CA  VAL A 302      -6.282 -26.325  21.646  1.00 28.19      .159 C
ATOM   2729  C   VAL A 302      -4.916 -25.780  21.197  1.00 34.31      .251 C
ATOM   2730  O   VAL A 302      -4.127 -25.267  21.997  1.00 32.40      .271 O
ATOM   2731  CB  VAL A 302      -7.373 -25.235  21.744  1.00 33.01      .029 C
ATOM   2732  CG1 VAL A 302      -7.019 -24.079  22.691  1.00 33.69      .002 C
ATOM   2733  CG2 VAL A 302      -7.768 -24.711  20.360  1.00 35.82      .002 C
ATOM   2734  H   VAL A 302      -6.021 -26.439  23.745  1.00 99.99      .164 H
ATOM   2735  N   VAL A 303      -4.668 -25.905  19.900  1.00 38.19      .338 N
ATOM   2736  CA  VAL A 303      -3.476 -25.306  19.270  1.00 37.52      .159 C
ATOM   2737  C   VAL A 303      -3.846 -23.878  18.847  1.00 38.56      .251 C
ATOM   2738  O   VAL A 303      -4.582 -23.676  17.883  1.00 42.58      .271 O
ATOM   2739  CB  VAL A 303      -2.996 -26.107  18.047  1.00 39.71      .029 C
ATOM   2740  CG1 VAL A 303      -1.668 -25.541  17.536  1.00 36.03      .002 C
ATOM   2741  CG2 VAL A 303      -2.841 -27.602  18.343  1.00 37.39      .002 C
ATOM   2742  H   VAL A 303      -5.238 -26.475  19.302  1.00 99.99      .164 H
ATOM   2743  N   ASP A 304      -3.413 -22.919  19.654  1.00 38.42      .337 N
ATOM   2744  CA  ASP A 304      -3.753 -21.505  19.399  1.00 42.73      .170 C
ATOM   2745  C   ASP A 304      -2.548 -20.559  19.231  1.00 44.58      .252 C
ATOM   2746  O   ASP A 304      -2.733 -19.344  19.260  1.00 50.09      .271 O
ATOM   2747  CB  ASP A 304      -4.707 -21.030  20.508  1.00 41.11      .129 C
ATOM   2748  CG  ASP A 304      -4.035 -20.809  21.871  1.00 40.98      .188 C
ATOM   2749  OD1 ASP A 304      -2.958 -21.416  22.110  1.00 40.45      .647 O
ATOM   2750  OD2 ASP A 304      -4.589 -20.009  22.646  1.00 50.49      .647 O
ATOM   2751  H   ASP A 304      -2.907 -23.115  20.496  1.00 99.99      .164 H
ATOM   2752  N   GLY A 305      -1.335 -21.121  19.329  1.00 39.12      .336 N
ATOM   2753  CA  GLY A 305      -0.101 -20.322  19.212  1.00 37.31      .189 C
ATOM   2754  C   GLY A 305       0.496 -19.926  20.572  1.00 44.74      .253 C
ATOM   2755  O   GLY A 305       1.613 -19.422  20.617  1.00 46.74      .270 O
ATOM   2756  H   GLY A 305      -1.149 -22.100  19.488  1.00 99.99      .164 H
ATOM   2757  N   ASP A 306      -0.246 -20.160  21.659  1.00 41.02      .337 N
ATOM   2758  CA  ASP A 306       0.184 -19.746  23.007  1.00 38.02      .170 C
ATOM   2759  C   ASP A 306       0.912 -20.872  23.763  1.00 43.86      .252 C
ATOM   2760  O   ASP A 306       2.123 -20.997  23.622  1.00 40.78      .271 O
ATOM   2761  CB  ASP A 306      -0.999 -19.142  23.781  1.00 37.18      .129 C
ATOM   2762  CG  ASP A 306      -0.587 -18.507  25.118  1.00 47.53      .188 C
ATOM   2763  OD1 ASP A 306       0.630 -18.451  25.400  1.00 39.59      .647 O
ATOM   2764  OD2 ASP A 306      -1.520 -18.170  25.874  1.00 52.97      .647 O
ATOM   2765  H   ASP A 306      -1.131 -20.618  21.606  1.00 99.99      .164 H
ATOM   2766  N   PHE A 307       0.179 -21.689  24.530  1.00 38.70      .337 N
ATOM   2767  CA  PHE A 307       0.765 -22.858  25.223  1.00 31.70      .164 C
ATOM   2768  C   PHE A 307       1.496 -23.758  24.209  1.00 37.55      .251 C
ATOM   2769  O   PHE A 307       2.623 -24.180  24.432  1.00 40.20      .271 O
ATOM   2770  CB  PHE A 307      -0.337 -23.656  25.932  1.00 35.00      .056 C
ATOM   2771  CG  PHE A 307       0.235 -24.682  26.918  1.00 30.59      .044 C
ATOM   2772  CD1 PHE A 307       0.787 -25.873  26.465  1.00 27.47      .008 C
ATOM   2773  CD2 PHE A 307       0.169 -24.428  28.280  1.00 30.22      .008 C
ATOM   2774  CE1 PHE A 307       1.289 -26.803  27.369  1.00 29.22      .001 C
ATOM   2775  CE2 PHE A 307       0.652 -25.364  29.189  1.00 26.08      .001 C
ATOM   2776  CZ  PHE A 307       1.213 -26.551  28.732  1.00 26.19      .000 C
ATOM   2777  H   PHE A 307      -0.756 -21.469  24.797  1.00 99.99      .164 H
ATOM   2778  N   LEU A 308       0.833 -24.005  23.083  1.00 33.65      .338 N
ATOM   2779  CA  LEU A 308       1.426 -24.723  21.944  1.00 39.58      .159 C
ATOM   2780  C   LEU A 308       1.522 -23.743  20.771  1.00 40.30      .251 C
ATOM   2781  O   LEU A 308       0.492 -23.331  20.230  1.00 44.59      .271 O
ATOM   2782  CB  LEU A 308       0.536 -25.909  21.547  1.00 35.62      .032 C
ATOM   2783  CG  LEU A 308       0.283 -26.920  22.671  1.00 41.43      .002 C
ATOM   2784  CD1 LEU A 308      -0.812 -27.889  22.227  1.00 33.84      .000 C
ATOM   2785  CD2 LEU A 308       1.555 -27.693  23.038  1.00 30.55      .000 C
ATOM   2786  H   LEU A 308      -0.118 -23.737  22.961  1.00 99.99      .164 H
ATOM   2787  N   SER A 309       2.740 -23.274  20.509  1.00 34.30      .336 N
ATOM   2788  CA  SER A 309       2.997 -22.336  19.391  1.00 44.40      .189 C
ATOM   2789  C   SER A 309       2.690 -22.918  18.002  1.00 43.27      .254 C
ATOM   2790  O   SER A 309       2.421 -22.186  17.052  1.00 50.15      .270 O
ATOM   2791  CB  SER A 309       4.420 -21.775  19.429  1.00 38.91      .169 C
ATOM   2792  OG  SER A 309       5.373 -22.836  19.338  1.00 45.78      .380 O
ATOM   2793  H   SER A 309       3.551 -23.514  21.050  1.00 99.99      .164 H
ATOM   2794  HG  SER A 309       6.293 -22.435  19.353  1.00 99.99      .211 H
ATOM   2795  N   ASP A 310       2.705 -24.244  17.907  1.00 45.10      .337 N
ATOM   2796  CA  ASP A 310       2.291 -24.970  16.696  1.00 44.33      .170 C
ATOM   2797  C   ASP A 310       1.648 -26.293  17.138  1.00 40.79      .252 C
ATOM   2798  O   ASP A 310       1.524 -26.575  18.331  1.00 40.13      .271 O
ATOM   2799  CB  ASP A 310       3.527 -25.213  15.817  1.00 47.92      .129 C
ATOM   2800  CG  ASP A 310       3.208 -25.272  14.317  1.00 52.63      .188 C
ATOM   2801  OD1 ASP A 310       2.074 -25.677  13.964  1.00 45.33      .647 O
ATOM   2802  OD2 ASP A 310       4.133 -24.972  13.537  1.00 53.26      .647 O
ATOM   2803  H   ASP A 310       2.895 -24.826  18.699  1.00 99.99      .164 H
ATOM   2804  N   THR A 311       1.163 -27.059  16.169  1.00 40.30      .336 N
ATOM   2805  CA  THR A 311       0.694 -28.438  16.409  1.00 39.03      .187 C
ATOM   2806  C   THR A 311       1.828 -29.237  17.085  1.00 39.52      .257 C
ATOM   2807  O   THR A 311       3.007 -28.977  16.812  1.00 41.00      .270 O
ATOM   2808  CB  THR A 311       0.265 -29.152  15.112  1.00 44.58      .140 C
ATOM   2809  OG1 THR A 311       1.403 -29.525  14.327  1.00 44.53      .382 O
ATOM   2810  CG2 THR A 311      -0.719 -28.310  14.290  1.00 34.09      .034 C
ATOM   2811  H   THR A 311       1.065 -26.727  15.226  1.00 99.99      .164 H
ATOM   2812  HG1 THR A 311       1.082 -29.929  13.465  1.00 99.99      .210 H
ATOM   2813  N   PRO A 312       1.490 -30.205  17.944  1.00 38.37      .312 N
ATOM   2814  CA  PRO A 312       2.495 -31.080  18.574  1.00 36.87      .163 C
ATOM   2815  C   PRO A 312       3.309 -31.833  17.516  1.00 37.32      .251 C
ATOM   2816  O   PRO A 312       4.526 -31.885  17.625  1.00 37.83      .271 O
ATOM   2817  CB  PRO A 312       1.693 -32.054  19.430  1.00 32.85      .034 C
ATOM   2818  CG  PRO A 312       0.454 -31.241  19.792  1.00 32.08      .027 C
ATOM   2819  CD  PRO A 312       0.154 -30.458  18.515  1.00 36.52      .105 C
ATOM   2820  N   GLU A 313       2.658 -32.244  16.425  0.45 40.47      .338 N
ATOM   2821  CA  GLU A 313       3.332 -32.898  15.282  0.45 41.44      .160 C
ATOM   2822  C   GLU A 313       4.452 -32.030  14.682  0.45 43.11      .251 C
ATOM   2823  O   GLU A 313       5.590 -32.482  14.591  0.45 44.39      .271 O
ATOM   2824  CB  GLU A 313       2.352 -33.299  14.169  0.45 40.97      .043 C
ATOM   2825  CG  GLU A 313       1.461 -34.498  14.528  0.45 40.40      .100 C
ATOM   2826  CD  GLU A 313       0.123 -34.152  15.201  0.45 41.13      .185 C
ATOM   2827  OE1 GLU A 313      -0.812 -34.955  15.017  0.45 41.54      .647 O
ATOM   2828  OE2 GLU A 313       0.048 -33.090  15.866  0.45 34.24      .647 O
ATOM   2829  H   GLU A 313       1.657 -32.227  16.374  1.00 99.99      .164 H
ATOM   2830  N   ALA A 314       4.158 -30.744  14.477  1.00 39.34      .338 N
ATOM   2831  CA  ALA A 314       5.156 -29.777  13.978  1.00 40.75      .159 C
ATOM   2832  C   ALA A 314       6.269 -29.519  15.005  1.00 43.85      .251 C
ATOM   2833  O   ALA A 314       7.442 -29.711  14.692  1.00 43.87      .271 O
ATOM   2834  CB  ALA A 314       4.480 -28.459  13.599  1.00 41.36      .034 C
ATOM   2835  H   ALA A 314       3.261 -30.350  14.690  1.00 99.99      .164 H
ATOM   2836  N   LEU A 315       5.872 -29.261  16.255  1.00 45.66      .338 N
ATOM   2837  CA  LEU A 315       6.817 -29.012  17.362  1.00 37.09      .159 C
ATOM   2838  C   LEU A 315       7.768 -30.190  17.619  1.00 38.04      .251 C
ATOM   2839  O   LEU A 315       8.960 -29.989  17.837  1.00 38.97      .271 O
ATOM   2840  CB  LEU A 315       6.080 -28.662  18.661  1.00 40.59      .032 C
ATOM   2841  CG  LEU A 315       5.336 -27.320  18.634  1.00 43.56      .002 C
ATOM   2842  CD1 LEU A 315       4.667 -27.089  19.990  1.00 36.99      .000 C
ATOM   2843  CD2 LEU A 315       6.267 -26.145  18.314  1.00 44.42      .000 C
ATOM   2844  H   LEU A 315       4.903 -29.215  16.510  1.00 99.99      .164 H
ATOM   2845  N   ILE A 316       7.235 -31.403  17.482  1.00 36.19      .338 N
ATOM   2846  CA  ILE A 316       8.026 -32.648  17.549  1.00 39.95      .159 C
ATOM   2847  C   ILE A 316       9.039 -32.695  16.394  1.00 40.32      .251 C
ATOM   2848  O   ILE A 316      10.243 -32.680  16.644  1.00 44.96      .271 O
ATOM   2849  CB  ILE A 316       7.099 -33.881  17.599  1.00 37.42      .029 C
ATOM   2850  CG1 ILE A 316       6.442 -33.964  18.982  1.00 38.94      .002 C
ATOM   2851  CG2 ILE A 316       7.836 -35.198  17.315  1.00 34.48      .002 C
ATOM   2852  CD  ILE A 316       5.152 -34.793  18.983  1.00 33.67      .000 C
ATOM   2853  H   ILE A 316       6.245 -31.531  17.364  1.00 99.99      .164 H
ATOM   2854  N   ASN A 317       8.533 -32.626  15.164  1.00 51.63      .337 N
ATOM   2855  CA  ASN A 317       9.377 -32.738  13.958  1.00 48.94      .169 C
ATOM   2856  C   ASN A 317      10.518 -31.712  13.871  1.00 47.69      .251 C
ATOM   2857  O   ASN A 317      11.563 -32.006  13.297  1.00 56.86      .271 O
ATOM   2858  CB  ASN A 317       8.528 -32.668  12.685  1.00 46.15      .119 C
ATOM   2859  CG  ASN A 317       7.535 -33.829  12.550  1.00 52.93      .230 C
ATOM   2860  OD1 ASN A 317       7.594 -34.867  13.191  1.00 56.06      .273 O
ATOM   2861  ND2 ASN A 317       6.522 -33.613  11.740  1.00 55.78      .369 N
ATOM   2862  H   ASN A 317       7.545 -32.584  14.985  1.00 99.99      .164 H
ATOM   2863 1HD2 ASN A 317       5.865 -34.355  11.653  1.00 99.99      .159 H
ATOM   2864 2HD2 ASN A 317       6.450 -32.754  11.249  1.00 99.99      .159 H
ATOM   2865  N   ALA A 318      10.342 -30.562  14.521  1.00 50.93      .338 N
ATOM   2866  CA  ALA A 318      11.315 -29.455  14.457  1.00 46.95      .159 C
ATOM   2867  C   ALA A 318      12.139 -29.224  15.741  1.00 51.65      .251 C
ATOM   2868  O   ALA A 318      12.949 -28.297  15.795  1.00 52.04      .271 O
ATOM   2869  CB  ALA A 318      10.547 -28.185  14.079  1.00 43.38      .034 C
ATOM   2870  H   ALA A 318       9.524 -30.383  15.071  1.00 99.99      .164 H
ATOM   2871  N   GLY A 319      11.944 -30.082  16.753  1.00 49.62      .336 N
ATOM   2872  CA  GLY A 319      12.605 -29.923  18.065  1.00 37.36      .189 C
ATOM   2873  C   GLY A 319      14.042 -30.465  18.142  1.00 41.98      .253 C
ATOM   2874  O   GLY A 319      14.416 -31.444  17.505  1.00 45.58      .270 O
ATOM   2875  H   GLY A 319      11.294 -30.853  16.721  1.00 99.99      .164 H
ATOM   2876  N   ASP A 320      14.830 -29.832  19.001  1.00 37.58      .337 N
ATOM   2877  CA  ASP A 320      16.153 -30.351  19.391  1.00 43.63      .170 C
ATOM   2878  C   ASP A 320      15.960 -30.963  20.785  1.00 44.73      .252 C
ATOM   2879  O   ASP A 320      15.714 -30.234  21.743  1.00 42.42      .271 O
ATOM   2880  CB  ASP A 320      17.171 -29.201  19.432  1.00 40.28      .129 C
ATOM   2881  CG  ASP A 320      18.584 -29.595  19.893  1.00 51.11      .188 C
ATOM   2882  OD1 ASP A 320      18.755 -30.705  20.457  1.00 52.23      .647 O
ATOM   2883  OD2 ASP A 320      19.490 -28.761  19.696  1.00 57.71      .647 O
ATOM   2884  H   ASP A 320      14.538 -29.005  19.476  1.00 99.99      .164 H
ATOM   2885  N   PHE A 321      16.166 -32.271  20.873  1.00 40.53      .337 N
ATOM   2886  CA  PHE A 321      15.905 -33.009  22.123  1.00 34.15      .164 C
ATOM   2887  C   PHE A 321      17.154 -33.662  22.731  1.00 41.70      .251 C
ATOM   2888  O   PHE A 321      17.059 -34.600  23.525  1.00 38.14      .271 O
ATOM   2889  CB  PHE A 321      14.799 -34.049  21.911  1.00 31.78      .056 C
ATOM   2890  CG  PHE A 321      13.475 -33.396  21.519  1.00 37.41      .044 C
ATOM   2891  CD1 PHE A 321      12.663 -32.815  22.482  1.00 30.90      .008 C
ATOM   2892  CD2 PHE A 321      13.084 -33.426  20.189  1.00 34.59      .008 C
ATOM   2893  CE1 PHE A 321      11.445 -32.255  22.111  1.00 30.60      .001 C
ATOM   2894  CE2 PHE A 321      11.864 -32.872  19.818  1.00 37.44      .001 C
ATOM   2895  CZ  PHE A 321      11.050 -32.282  20.778  1.00 38.03      .000 C
ATOM   2896  H   PHE A 321      16.592 -32.814  20.140  1.00 99.99      .164 H
ATOM   2897  N   HIS A 322      18.319 -33.082  22.440  1.00 39.99      .337 N
ATOM   2898  CA  HIS A 322      19.555 -33.478  23.144  1.00 45.55      .165 C
ATOM   2899  C   HIS A 322      19.427 -33.052  24.610  1.00 42.42      .251 C
ATOM   2900  O   HIS A 322      18.833 -32.017  24.911  1.00 41.22      .271 O
ATOM   2901  CB  HIS A 322      20.817 -32.845  22.556  1.00 43.13      .077 C
ATOM   2902  CG  HIS A 322      21.170 -33.407  21.178  1.00 40.16      .057 C
ATOM   2903  ND1 HIS A 322      20.792 -32.875  20.027  1.00 37.83      .338 N
ATOM   2904  CD2 HIS A 322      21.909 -34.483  20.918  1.00 35.53      .113 C
ATOM   2905  CE1 HIS A 322      21.288 -33.621  19.043  1.00 40.44      .175 C
ATOM   2906  NE2 HIS A 322      21.979 -34.615  19.595  1.00 38.10      .223 N
ATOM   2907  H   HIS A 322      18.376 -32.245  21.897  1.00 99.99      .164 H
ATOM   2908  HD1 HIS A 322      20.244 -32.043  19.926  1.00 99.99      .167 H
ATOM   2909  N   GLY A 323      19.828 -33.977  25.483  1.00 38.52      .336 N
ATOM   2910  CA  GLY A 323      19.722 -33.758  26.939  1.00 41.24      .189 C
ATOM   2911  C   GLY A 323      18.450 -34.372  27.546  1.00 40.91      .253 C
ATOM   2912  O   GLY A 323      18.353 -34.476  28.765  1.00 45.29      .270 O
ATOM   2913  H   GLY A 323      20.165 -34.888  25.219  1.00 99.99      .164 H
ATOM   2914  N   LEU A 324      17.538 -34.845  26.695  1.00 37.18      .337 N
ATOM   2915  CA  LEU A 324      16.272 -35.448  27.145  1.00 34.07      .159 C
ATOM   2916  C   LEU A 324      16.342 -36.983  27.157  1.00 26.56      .251 C
ATOM   2917  O   LEU A 324      16.893 -37.615  26.254  1.00 30.78      .271 O
ATOM   2918  CB  LEU A 324      15.154 -34.942  26.219  1.00 34.43      .032 C
ATOM   2919  CG  LEU A 324      13.745 -35.471  26.523  1.00 31.32      .002 C
ATOM   2920  CD1 LEU A 324      13.249 -35.054  27.912  1.00 27.23      .000 C
ATOM   2921  CD2 LEU A 324      12.778 -34.985  25.443  1.00 26.28      .000 C
ATOM   2922  H   LEU A 324      17.643 -34.790  25.700  1.00 99.99      .164 H
ATOM   2923  N   GLN A 325      15.863 -37.546  28.261  1.00 26.91      .338 N
ATOM   2924  CA  GLN A 325      15.584 -38.992  28.339  1.00 32.12      .160 C
ATOM   2925  C   GLN A 325      14.081 -39.197  28.558  1.00 29.99      .251 C
ATOM   2926  O   GLN A 325      13.438 -38.488  29.335  1.00 29.51      .271 O
ATOM   2927  CB  GLN A 325      16.358 -39.697  29.460  1.00 33.24      .042 C
ATOM   2928  CG  GLN A 325      17.880 -39.539  29.358  1.00 35.15      .090 C
ATOM   2929  CD  GLN A 325      18.369 -38.308  30.127  1.00 42.38      .227 C
ATOM   2930  OE1 GLN A 325      18.037 -38.077  31.279  1.00 44.08      .273 O
ATOM   2931  NE2 GLN A 325      19.219 -37.522  29.501  1.00 48.06      .369 N
ATOM   2932  H   GLN A 325      15.747 -37.038  29.117  1.00 99.99      .164 H
ATOM   2933 1HE2 GLN A 325      19.534 -36.715  29.999  1.00 99.99      .159 H
ATOM   2934 2HE2 GLN A 325      19.487 -37.710  28.565  1.00 99.99      .159 H
ATOM   2935  N   VAL A 326      13.538 -40.158  27.822  1.00 29.09      .338 N
ATOM   2936  CA  VAL A 326      12.081 -40.400  27.806  1.00 27.12      .159 C
ATOM   2937  C   VAL A 326      11.830 -41.912  27.885  1.00 29.09      .251 C
ATOM   2938  O   VAL A 326      12.533 -42.707  27.258  1.00 30.47      .271 O
ATOM   2939  CB  VAL A 326      11.388 -39.841  26.542  1.00 30.99      .029 C
ATOM   2940  CG1 VAL A 326       9.948 -39.451  26.868  1.00 31.05      .002 C
ATOM   2941  CG2 VAL A 326      12.085 -38.652  25.874  1.00 36.39      .002 C
ATOM   2942  H   VAL A 326      14.089 -40.777  27.253  1.00 99.99      .164 H
ATOM   2943  N   LEU A 327      10.810 -42.276  28.653  1.00 26.83      .338 N
ATOM   2944  CA  LEU A 327      10.317 -43.662  28.719  1.00 25.10      .159 C
ATOM   2945  C   LEU A 327       8.890 -43.685  28.161  1.00 24.82      .251 C
ATOM   2946  O   LEU A 327       8.012 -42.967  28.636  1.00 26.01      .271 O
ATOM   2947  CB  LEU A 327      10.360 -44.144  30.176  1.00 23.82      .032 C
ATOM   2948  CG  LEU A 327       9.804 -45.554  30.427  1.00 26.62      .002 C
ATOM   2949  CD1 LEU A 327      10.624 -46.635  29.721  1.00 27.61      .000 C
ATOM   2950  CD2 LEU A 327       9.780 -45.824  31.931  1.00 30.20      .000 C
ATOM   2951  H   LEU A 327      10.340 -41.619  29.251  1.00 99.99      .164 H
ATOM   2952  N   VAL A 328       8.702 -44.457  27.101  1.00 23.86      .338 N
ATOM   2953  CA  VAL A 328       7.399 -44.531  26.413  1.00 24.94      .159 C
ATOM   2954  C   VAL A 328       6.986 -45.995  26.246  1.00 24.06      .251 C
ATOM   2955  O   VAL A 328       7.826 -46.894  26.175  1.00 21.42      .271 O
ATOM   2956  CB  VAL A 328       7.378 -43.786  25.056  1.00 23.74      .029 C
ATOM   2957  CG1 VAL A 328       7.801 -42.319  25.190  1.00 22.32      .002 C
ATOM   2958  CG2 VAL A 328       8.194 -44.473  23.954  1.00 21.83      .002 C
ATOM   2959  H   VAL A 328       9.395 -45.113  26.777  1.00 99.99      .164 H
ATOM   2960  N   GLY A 329       5.673 -46.199  26.196  1.00 18.02      .336 N
ATOM   2961  CA  GLY A 329       5.156 -47.536  25.885  1.00 18.90      .189 C
ATOM   2962  C   GLY A 329       3.641 -47.578  25.810  1.00 22.66      .253 C
ATOM   2963  O   GLY A 329       2.948 -46.571  25.954  1.00 19.46      .270 O
ATOM   2964  H   GLY A 329       4.972 -45.508  26.424  1.00 99.99      .164 H
ATOM   2965  N   VAL A 330       3.196 -48.787  25.526  1.00 17.93      .337 N
ATOM   2966  CA  VAL A 330       1.794 -49.104  25.220  1.00 18.46      .159 C
ATOM   2967  C   VAL A 330       1.447 -50.436  25.900  1.00 24.94      .251 C
ATOM   2968  O   VAL A 330       2.329 -51.213  26.269  1.00 21.09      .271 O
ATOM   2969  CB  VAL A 330       1.591 -49.211  23.688  1.00 21.64      .029 C
ATOM   2970  CG1 VAL A 330       1.847 -47.881  22.969  1.00 20.24      .002 C
ATOM   2971  CG2 VAL A 330       2.451 -50.306  23.041  1.00 19.18      .002 C
ATOM   2972  H   VAL A 330       3.802 -49.586  25.539  1.00 99.99      .164 H
ATOM   2973  N   VAL A 331       0.165 -50.654  26.129  1.00 21.32      .338 N
ATOM   2974  CA  VAL A 331      -0.352 -52.006  26.429  1.00 23.09      .159 C
ATOM   2975  C   VAL A 331      -0.464 -52.844  25.140  1.00 26.05      .251 C
ATOM   2976  O   VAL A 331      -0.535 -52.294  24.040  1.00 23.57      .271 O
ATOM   2977  CB  VAL A 331      -1.676 -51.967  27.215  1.00 25.63      .029 C
ATOM   2978  CG1 VAL A 331      -1.486 -51.261  28.561  1.00 18.82      .002 C
ATOM   2979  CG2 VAL A 331      -2.836 -51.344  26.431  1.00 21.06      .002 C
ATOM   2980  H   VAL A 331      -0.503 -49.906  26.098  1.00 99.99      .164 H
ATOM   2981  N   LYS A 332      -0.624 -54.153  25.318  1.00 26.90      .338 N
ATOM   2982  CA  LYS A 332      -0.737 -55.103  24.193  1.00 29.99      .159 C
ATOM   2983  C   LYS A 332      -1.961 -54.826  23.300  1.00 29.15      .251 C
ATOM   2984  O   LYS A 332      -1.884 -54.958  22.082  1.00 27.12      .271 O
ATOM   2985  CB  LYS A 332      -0.770 -56.533  24.743  1.00 31.15      .032 C
ATOM   2986  CG  LYS A 332      -0.604 -57.587  23.645  1.00 27.70      .004 C
ATOM   2987  CD  LYS A 332      -0.451 -58.980  24.259  1.00 34.51      .032 C
ATOM   2988  CE  LYS A 332      -0.106 -60.043  23.211  1.00 35.15      .206 C
ATOM   2989  NZ  LYS A 332      -1.228 -60.349  22.309  1.00 46.13      .064 N
ATOM   2990  H   LYS A 332      -0.601 -54.571  26.228  1.00 99.99      .164 H
ATOM   2991  HZ1 LYS A 332      -0.939 -61.047  21.653  1.00 99.99      .275 H
ATOM   2992  HZ2 LYS A 332      -2.000 -60.699  22.841  1.00 99.99      .275 H
ATOM   2993  HZ3 LYS A 332      -1.505 -59.526  21.814  1.00 99.99      .275 H
ATOM   2994  N   ASP A 333      -3.085 -54.450  23.911  1.00 23.08      .337 N
ATOM   2995  CA  ASP A 333      -4.326 -54.199  23.155  1.00 26.75      .170 C
ATOM   2996  C   ASP A 333      -4.919 -52.815  23.469  1.00 26.56      .251 C
ATOM   2997  O   ASP A 333      -5.958 -52.683  24.116  1.00 27.52      .271 O
ATOM   2998  CB  ASP A 333      -5.324 -55.333  23.440  1.00 25.08      .129 C
ATOM   2999  CG  ASP A 333      -4.736 -56.720  23.159  1.00 29.59      .188 C
ATOM   3000  OD1 ASP A 333      -4.745 -57.111  21.973  1.00 32.00      .647 O
ATOM   3001  OD2 ASP A 333      -4.269 -57.340  24.144  1.00 26.66      .647 O
ATOM   3002  H   ASP A 333      -3.168 -54.401  24.909  1.00 99.99      .164 H
ATOM   3003  N   GLU A 334      -4.309 -51.785  22.883  1.00 26.23      .337 N
ATOM   3004  CA  GLU A 334      -4.733 -50.382  23.091  1.00 24.52      .160 C
ATOM   3005  C   GLU A 334      -6.185 -50.056  22.697  1.00 26.78      .251 C
ATOM   3006  O   GLU A 334      -6.857 -49.320  23.416  1.00 25.34      .271 O
ATOM   3007  CB  GLU A 334      -3.803 -49.430  22.336  1.00 21.93      .043 C
ATOM   3008  CG  GLU A 334      -2.422 -49.298  22.984  1.00 19.96      .100 C
ATOM   3009  CD  GLU A 334      -2.427 -48.597  24.348  1.00 26.36      .185 C
ATOM   3010  OE1 GLU A 334      -3.472 -48.063  24.779  1.00 24.03      .647 O
ATOM   3011  OE2 GLU A 334      -1.377 -48.682  25.006  1.00 23.90      .647 O
ATOM   3012  H   GLU A 334      -3.500 -51.903  22.302  1.00 99.99      .164 H
ATOM   3013  N   GLY A 335      -6.684 -50.758  21.669  1.00 23.90      .336 N
ATOM   3014  CA  GLY A 335      -7.962 -50.399  21.025  1.00 22.42      .189 C
ATOM   3015  C   GLY A 335      -9.203 -51.105  21.584  1.00 23.54      .253 C
ATOM   3016  O   GLY A 335     -10.282 -50.516  21.592  1.00 20.98      .270 O
ATOM   3017  H   GLY A 335      -6.283 -51.610  21.313  1.00 99.99      .164 H
ATOM   3018  N   SER A 336      -9.004 -52.271  22.198  1.00 23.11      .335 N
ATOM   3019  CA  SER A 336     -10.120 -53.178  22.549  1.00 26.70      .189 C
ATOM   3020  C   SER A 336     -11.169 -52.564  23.487  1.00 27.34      .254 C
ATOM   3021  O   SER A 336     -12.355 -52.558  23.161  1.00 29.04      .270 O
ATOM   3022  CB  SER A 336      -9.606 -54.488  23.152  1.00 27.44      .169 C
ATOM   3023  OG  SER A 336      -8.969 -54.249  24.412  1.00 28.54      .380 O
ATOM   3024  H   SER A 336      -8.106 -52.564  22.529  1.00 99.99      .164 H
ATOM   3025  HG  SER A 336      -8.681 -55.147  24.796  1.00 99.99      .211 H
ATOM   3026  N   TYR A 337     -10.684 -51.853  24.504  1.00 27.57      .337 N
ATOM   3027  CA  TYR A 337     -11.518 -51.191  25.523  1.00 24.96      .164 C
ATOM   3028  C   TYR A 337     -12.546 -50.223  24.903  1.00 25.09      .251 C
ATOM   3029  O   TYR A 337     -13.741 -50.300  25.184  1.00 28.42      .271 O
ATOM   3030  CB  TYR A 337     -10.565 -50.418  26.438  1.00 29.14      .056 C
ATOM   3031  CG  TYR A 337     -11.089 -50.160  27.855  1.00 28.05      .044 C
ATOM   3032  CD1 TYR A 337     -12.436 -49.972  28.148  1.00 28.74      .011 C
ATOM   3033  CD2 TYR A 337     -10.158 -50.123  28.880  1.00 27.72      .011 C
ATOM   3034  CE1 TYR A 337     -12.854 -49.756  29.451  1.00 26.86      .037 C
ATOM   3035  CE2 TYR A 337     -10.567 -49.892  30.184  1.00 27.01      .037 C
ATOM   3036  CZ  TYR A 337     -11.913 -49.709  30.466  1.00 25.53      .065 C
ATOM   3037  OH  TYR A 337     -12.301 -49.529  31.751  1.00 26.03      .361 O
ATOM   3038  H   TYR A 337      -9.706 -51.853  24.705  1.00 99.99      .164 H
ATOM   3039  HH  TYR A 337     -11.494 -49.386  32.307  1.00 99.99      .217 H
ATOM   3040  N   PHE A 338     -12.099 -49.469  23.905  1.00 22.82      .337 N
ATOM   3041  CA  PHE A 338     -12.924 -48.411  23.290  1.00 21.85      .164 C
ATOM   3042  C   PHE A 338     -14.080 -48.933  22.427  1.00 26.20      .251 C
ATOM   3043  O   PHE A 338     -15.110 -48.269  22.323  1.00 20.06      .271 O
ATOM   3044  CB  PHE A 338     -12.043 -47.451  22.490  1.00 24.01      .056 C
ATOM   3045  CG  PHE A 338     -11.088 -46.701  23.420  1.00 20.39      .044 C
ATOM   3046  CD1 PHE A 338      -9.895 -47.300  23.799  1.00 21.01      .008 C
ATOM   3047  CD2 PHE A 338     -11.430 -45.447  23.905  1.00 19.20      .008 C
ATOM   3048  CE1 PHE A 338      -9.042 -46.643  24.676  1.00 22.38      .001 C
ATOM   3049  CE2 PHE A 338     -10.568 -44.782  24.772  1.00 19.97      .001 C
ATOM   3050  CZ  PHE A 338      -9.376 -45.382  25.156  1.00 17.92      .000 C
ATOM   3051  H   PHE A 338     -11.238 -49.661  23.433  1.00 99.99      .164 H
ATOM   3052  N   LEU A 339     -13.981 -50.186  21.982  1.00 26.33      .338 N
ATOM   3053  CA  LEU A 339     -14.976 -50.778  21.067  1.00 29.21      .159 C
ATOM   3054  C   LEU A 339     -16.381 -50.929  21.665  1.00 32.14      .251 C
ATOM   3055  O   LEU A 339     -17.375 -50.697  20.977  1.00 30.47      .271 O
ATOM   3056  CB  LEU A 339     -14.469 -52.114  20.514  1.00 24.76      .032 C
ATOM   3057  CG  LEU A 339     -13.141 -51.962  19.757  1.00 24.66      .002 C
ATOM   3058  CD1 LEU A 339     -12.647 -53.325  19.278  1.00 25.37      .000 C
ATOM   3059  CD2 LEU A 339     -13.263 -51.006  18.568  1.00 21.23      .000 C
ATOM   3060  H   LEU A 339     -13.271 -50.822  22.298  1.00 99.99      .164 H
ATOM   3061  N   VAL A 340     -16.435 -51.094  22.985  1.00 25.61      .338 N
ATOM   3062  CA  VAL A 340     -17.724 -51.240  23.695  1.00 24.07      .159 C
ATOM   3063  C   VAL A 340     -18.464 -49.910  23.930  1.00 30.99      .251 C
ATOM   3064  O   VAL A 340     -19.579 -49.919  24.445  1.00 33.06      .271 O
ATOM   3065  CB  VAL A 340     -17.606 -52.054  24.996  1.00 30.08      .029 C
ATOM   3066  CG1 VAL A 340     -17.192 -53.495  24.688  1.00 28.51      .002 C
ATOM   3067  CG2 VAL A 340     -16.677 -51.409  26.032  1.00 27.77      .002 C
ATOM   3068  H   VAL A 340     -15.634 -50.985  23.576  1.00 99.99      .164 H
ATOM   3069  N   TYR A 341     -17.819 -48.791  23.597  1.00 24.57      .337 N
ATOM   3070  CA  TYR A 341     -18.428 -47.453  23.743  1.00 20.56      .164 C
ATOM   3071  C   TYR A 341     -18.996 -46.854  22.444  1.00 24.89      .251 C
ATOM   3072  O   TYR A 341     -19.246 -45.651  22.390  1.00 23.54      .271 O
ATOM   3073  CB  TYR A 341     -17.401 -46.480  24.337  1.00 23.39      .056 C
ATOM   3074  CG  TYR A 341     -17.140 -46.720  25.822  1.00 23.42      .044 C
ATOM   3075  CD1 TYR A 341     -17.812 -45.975  26.783  1.00 23.97      .011 C
ATOM   3076  CD2 TYR A 341     -16.214 -47.681  26.193  1.00 21.18      .011 C
ATOM   3077  CE1 TYR A 341     -17.557 -46.195  28.133  1.00 22.86      .037 C
ATOM   3078  CE2 TYR A 341     -15.960 -47.907  27.536  1.00 25.11      .037 C
ATOM   3079  CZ  TYR A 341     -16.626 -47.164  28.496  1.00 23.75      .065 C
ATOM   3080  OH  TYR A 341     -16.377 -47.458  29.794  1.00 24.33      .361 O
ATOM   3081  H   TYR A 341     -16.864 -48.783  23.289  1.00 99.99      .164 H
ATOM   3082  HH  TYR A 341     -16.796 -46.756  30.387  1.00 99.99      .217 H
ATOM   3083  N   GLY A 342     -19.164 -47.683  21.402  1.00 25.46      .336 N
ATOM   3084  CA  GLY A 342     -19.757 -47.177  20.144  1.00 25.99      .189 C
ATOM   3085  C   GLY A 342     -19.663 -48.052  18.890  1.00 28.24      .253 C
ATOM   3086  O   GLY A 342     -20.374 -47.793  17.921  1.00 29.98      .270 O
ATOM   3087  H   GLY A 342     -18.866 -48.643  21.393  1.00 99.99      .164 H
ATOM   3088  N   ALA A 343     -18.773 -49.043  18.885  1.00 31.23      .337 N
ATOM   3089  CA  ALA A 343     -18.636 -49.917  17.710  1.00 31.05      .160 C
ATOM   3090  C   ALA A 343     -19.823 -50.896  17.654  1.00 31.62      .254 C
ATOM   3091  O   ALA A 343     -20.098 -51.587  18.643  1.00 35.06      .270 O
ATOM   3092  CB  ALA A 343     -17.295 -50.653  17.734  1.00 28.45      .034 C
ATOM   3093  H   ALA A 343     -18.324 -49.395  19.707  1.00 99.99      .164 H
ATOM   3094  N   PRO A 344     -20.554 -50.918  16.531  1.00 29.97      .312 N
ATOM   3095  CA  PRO A 344     -21.692 -51.835  16.333  1.00 30.94      .163 C
ATOM   3096  C   PRO A 344     -21.271 -53.300  16.502  1.00 33.09      .251 C
ATOM   3097  O   PRO A 344     -20.230 -53.723  16.003  1.00 29.48      .271 O
ATOM   3098  CB  PRO A 344     -22.185 -51.557  14.910  1.00 30.57      .034 C
ATOM   3099  CG  PRO A 344     -20.975 -50.935  14.213  1.00 35.11      .027 C
ATOM   3100  CD  PRO A 344     -20.325 -50.106  15.319  1.00 30.43      .105 C
ATOM   3101  N   GLY A 345     -22.063 -54.007  17.317  1.00 32.04      .336 N
ATOM   3102  CA  GLY A 345     -21.877 -55.453  17.549  1.00 33.17      .189 C
ATOM   3103  C   GLY A 345     -20.925 -55.815  18.702  1.00 34.90      .253 C
ATOM   3104  O   GLY A 345     -20.767 -56.999  18.995  1.00 34.40      .270 O
ATOM   3105  H   GLY A 345     -22.806 -53.606  17.865  1.00 99.99      .164 H
ATOM   3106  N   PHE A 346     -20.480 -54.821  19.470  1.00 32.75      .337 N
ATOM   3107  CA  PHE A 346     -19.536 -55.075  20.572  1.00 31.69      .164 C
ATOM   3108  C   PHE A 346     -20.226 -55.054  21.932  1.00 30.22      .251 C
ATOM   3109  O   PHE A 346     -21.159 -54.291  22.174  1.00 37.20      .271 O
ATOM   3110  CB  PHE A 346     -18.389 -54.063  20.578  1.00 25.90      .056 C
ATOM   3111  CG  PHE A 346     -17.322 -54.445  19.555  1.00 30.40      .044 C
ATOM   3112  CD1 PHE A 346     -16.227 -55.198  19.953  1.00 26.14      .008 C
ATOM   3113  CD2 PHE A 346     -17.446 -54.032  18.241  1.00 27.66      .008 C
ATOM   3114  CE1 PHE A 346     -15.247 -55.536  19.027  1.00 26.44      .001 C
ATOM   3115  CE2 PHE A 346     -16.463 -54.363  17.315  1.00 29.07      .001 C
ATOM   3116  CZ  PHE A 346     -15.366 -55.121  17.709  1.00 25.30      .000 C
ATOM   3117  H   PHE A 346     -20.828 -53.884  19.425  1.00 99.99      .164 H
ATOM   3118  N   SER A 347     -19.745 -55.939  22.790  1.00 36.78      .336 N
ATOM   3119  CA  SER A 347     -20.192 -56.017  24.192  1.00 32.82      .189 C
ATOM   3120  C   SER A 347     -19.095 -56.677  25.020  1.00 30.94      .253 C
ATOM   3121  O   SER A 347     -18.426 -57.604  24.565  1.00 30.27      .270 O
ATOM   3122  CB  SER A 347     -21.497 -56.817  24.323  1.00 37.63      .169 C
ATOM   3123  OG  SER A 347     -21.875 -56.959  25.700  1.00 44.65      .380 O
ATOM   3124  H   SER A 347     -18.993 -56.562  22.532  1.00 99.99      .164 H
ATOM   3125  HG  SER A 347     -22.818 -57.304  25.740  1.00 99.99      .211 H
ATOM   3126  N   LYS A 348     -19.014 -56.255  26.276  1.00 30.04      .337 N
ATOM   3127  CA  LYS A 348     -18.112 -56.940  27.221  1.00 31.61      .159 C
ATOM   3128  C   LYS A 348     -18.684 -58.331  27.572  1.00 30.55      .251 C
ATOM   3129  O   LYS A 348     -17.979 -59.204  28.068  1.00 32.59      .271 O
ATOM   3130  CB  LYS A 348     -17.865 -56.090  28.478  1.00 36.30      .032 C
ATOM   3131  CG  LYS A 348     -18.957 -56.222  29.543  1.00 26.56      .004 C
ATOM   3132  CD  LYS A 348     -18.584 -55.506  30.835  1.00 32.36      .032 C
ATOM   3133  CE  LYS A 348     -19.543 -55.898  31.959  1.00 28.29      .206 C
ATOM   3134  NZ  LYS A 348     -19.304 -57.279  32.406  1.00 24.87      .064 N
ATOM   3135  H   LYS A 348     -19.718 -55.663  26.682  1.00 99.99      .164 H
ATOM   3136  HZ1 LYS A 348     -19.935 -57.503  33.148  1.00 99.99      .275 H
ATOM   3137  HZ2 LYS A 348     -19.462 -57.914  31.647  1.00 99.99      .275 H
ATOM   3138  HZ3 LYS A 348     -18.361 -57.370  32.725  1.00 99.99      .275 H
ATOM   3139  N   ASP A 349     -19.999 -58.464  27.378  1.00 32.19      .337 N
ATOM   3140  CA  ASP A 349     -20.768 -59.649  27.793  1.00 39.76      .170 C
ATOM   3141  C   ASP A 349     -20.874 -60.774  26.753  1.00 42.12      .252 C
ATOM   3142  O   ASP A 349     -21.471 -61.809  27.037  1.00 42.87      .271 O
ATOM   3143  CB  ASP A 349     -22.141 -59.219  28.321  1.00 32.87      .129 C
ATOM   3144  CG  ASP A 349     -22.039 -58.452  29.646  1.00 34.27      .188 C
ATOM   3145  OD1 ASP A 349     -21.243 -58.879  30.512  1.00 31.14      .647 O
ATOM   3146  OD2 ASP A 349     -22.731 -57.417  29.735  1.00 30.90      .647 O
ATOM   3147  H   ASP A 349     -20.528 -57.755  26.897  1.00 99.99      .164 H
ATOM   3148  N   ASN A 350     -20.395 -60.539  25.535  1.00 36.31      .337 N
ATOM   3149  CA  ASN A 350     -20.211 -61.653  24.586  1.00 40.40      .169 C
ATOM   3150  C   ASN A 350     -18.822 -61.616  23.938  1.00 39.83      .251 C
ATOM   3151  O   ASN A 350     -17.996 -60.766  24.260  1.00 34.61      .271 O
ATOM   3152  CB  ASN A 350     -21.365 -61.748  23.575  1.00 32.02      .119 C
ATOM   3153  CG  ASN A 350     -21.577 -60.484  22.745  1.00 36.99      .230 C
ATOM   3154  OD1 ASN A 350     -20.652 -59.861  22.238  1.00 41.10      .273 O
ATOM   3155  ND2 ASN A 350     -22.831 -60.129  22.592  1.00 32.34      .369 N
ATOM   3156  H   ASN A 350     -19.967 -59.672  25.268  1.00 99.99      .164 H
ATOM   3157 1HD2 ASN A 350     -23.029 -59.316  22.049  1.00 99.99      .159 H
ATOM   3158 2HD2 ASN A 350     -23.559 -60.673  23.005  1.00 99.99      .159 H
ATOM   3159  N   GLU A 351     -18.604 -62.551  23.021  1.00 31.05      .337 N
ATOM   3160  CA  GLU A 351     -17.337 -62.634  22.278  1.00 34.11      .160 C
ATOM   3161  C   GLU A 351     -17.113 -61.485  21.288  1.00 27.96      .251 C
ATOM   3162  O   GLU A 351     -16.051 -61.406  20.691  1.00 28.93      .271 O
ATOM   3163  CB  GLU A 351     -17.178 -63.998  21.596  1.00 37.14      .043 C
ATOM   3164  CG  GLU A 351     -16.952 -65.137  22.599  1.00 37.42      .100 C
ATOM   3165  CD  GLU A 351     -15.797 -64.845  23.565  1.00 54.91      .185 C
ATOM   3166  OE1 GLU A 351     -14.645 -65.157  23.197  1.00 53.57      .647 O
ATOM   3167  OE2 GLU A 351     -16.099 -64.291  24.645  1.00 58.71      .647 O
ATOM   3168  H   GLU A 351     -19.299 -63.222  22.772  1.00 99.99      .164 H
ATOM   3169  N   SER A 352     -18.149 -60.687  21.021  1.00 26.02      .336 N
ATOM   3170  CA  SER A 352     -18.080 -59.571  20.050  1.00 36.19      .189 C
ATOM   3171  C   SER A 352     -17.546 -60.019  18.674  1.00 36.49      .253 C
ATOM   3172  O   SER A 352     -16.690 -59.387  18.057  1.00 32.39      .270 O
ATOM   3173  CB  SER A 352     -17.256 -58.405  20.620  1.00 33.77      .169 C
ATOM   3174  OG  SER A 352     -17.948 -57.828  21.730  1.00 32.52      .380 O
ATOM   3175  H   SER A 352     -18.990 -60.711  21.565  1.00 99.99      .164 H
ATOM   3176  HG  SER A 352     -18.747 -58.399  21.927  1.00 99.99      .211 H
ATOM   3177  N   LEU A 353     -17.989 -61.205  18.254  1.00 35.45      .337 N
ATOM   3178  CA  LEU A 353     -17.632 -61.771  16.940  1.00 33.17      .159 C
ATOM   3179  C   LEU A 353     -18.452 -61.084  15.840  1.00 32.82      .251 C
ATOM   3180  O   LEU A 353     -19.547 -61.520  15.485  1.00 41.45      .271 O
ATOM   3181  CB  LEU A 353     -17.886 -63.283  16.941  1.00 29.84      .032 C
ATOM   3182  CG  LEU A 353     -17.011 -64.057  17.928  1.00 31.06      .002 C
ATOM   3183  CD1 LEU A 353     -17.499 -65.503  18.000  1.00 27.72      .000 C
ATOM   3184  CD2 LEU A 353     -15.538 -64.025  17.512  1.00 29.65      .000 C
ATOM   3185  H   LEU A 353     -18.568 -61.789  18.819  1.00 99.99      .164 H
ATOM   3186  N   ILE A 354     -17.940 -59.945  15.396  1.00 32.32      .338 N
ATOM   3187  CA  ILE A 354     -18.655 -59.075  14.438  1.00 33.21      .159 C
ATOM   3188  C   ILE A 354     -18.657 -59.601  12.995  1.00 40.34      .251 C
ATOM   3189  O   ILE A 354     -17.807 -60.390  12.584  1.00 33.08      .271 O
ATOM   3190  CB  ILE A 354     -18.139 -57.627  14.496  1.00 32.94      .029 C
ATOM   3191  CG1 ILE A 354     -16.641 -57.555  14.153  1.00 31.25      .002 C
ATOM   3192  CG2 ILE A 354     -18.497 -57.010  15.858  1.00 35.62      .002 C
ATOM   3193  CD  ILE A 354     -16.101 -56.136  13.955  1.00 25.38      .000 C
ATOM   3194  H   ILE A 354     -17.073 -59.580  15.741  1.00 99.99      .164 H
ATOM   3195  N   SER A 355     -19.611 -59.085  12.231  1.00 33.65      .336 N
ATOM   3196  CA  SER A 355     -19.718 -59.343  10.784  1.00 31.88      .189 C
ATOM   3197  C   SER A 355     -18.832 -58.349  10.015  1.00 35.78      .253 C
ATOM   3198  O   SER A 355     -18.446 -57.304  10.542  1.00 30.30      .270 O
ATOM   3199  CB  SER A 355     -21.178 -59.197  10.338  1.00 24.45      .169 C
ATOM   3200  OG  SER A 355     -21.594 -57.825  10.362  1.00 27.73      .380 O
ATOM   3201  H   SER A 355     -20.264 -58.419  12.597  1.00 99.99      .164 H
ATOM   3202  HG  SER A 355     -22.568 -57.788  10.120  1.00 99.99      .211 H
ATOM   3203  N   ARG A 356     -18.629 -58.633   8.728  1.00 30.95      .337 N
ATOM   3204  CA  ARG A 356     -17.897 -57.723   7.819  1.00 26.47      .159 C
ATOM   3205  C   ARG A 356     -18.565 -56.337   7.746  1.00 26.84      .251 C
ATOM   3206  O   ARG A 356     -17.898 -55.317   7.897  1.00 32.00      .271 O
ATOM   3207  CB  ARG A 356     -17.822 -58.352   6.421  1.00 34.45      .034 C
ATOM   3208  CG  ARG A 356     -17.147 -57.459   5.371  1.00 35.75      .027 C
ATOM   3209  CD  ARG A 356     -15.639 -57.664   5.370  1.00 33.66      .116 C
ATOM   3210  NE  ARG A 356     -14.974 -56.704   4.474  1.00 33.44      .212 N
ATOM   3211  CZ  ARG A 356     -13.693 -56.358   4.568  1.00 34.14      .666 C
ATOM   3212  NH1 ARG A 356     -12.925 -56.857   5.525  1.00 30.29      .235 N
ATOM   3213  NH2 ARG A 356     -13.160 -55.502   3.708  1.00 24.27      .235 N
ATOM   3214  H   ARG A 356     -18.919 -59.501   8.329  1.00 99.99      .164 H
ATOM   3215  HE  ARG A 356     -15.540 -56.267   3.779  1.00 99.99      .178 H
ATOM   3216 1HH1 ARG A 356     -11.962 -56.588   5.577  1.00 99.99      .174 H
ATOM   3217 2HH1 ARG A 356     -13.315 -57.523   6.161  1.00 99.99      .174 H
ATOM   3218 1HH2 ARG A 356     -12.192 -55.259   3.806  1.00 99.99      .174 H
ATOM   3219 2HH2 ARG A 356     -13.708 -55.100   2.979  1.00 99.99      .174 H
ATOM   3220  N   ALA A 357     -19.898 -56.329   7.677  1.00 28.18      .338 N
ATOM   3221  CA  ALA A 357     -20.676 -55.075   7.623  1.00 30.52      .159 C
ATOM   3222  C   ALA A 357     -20.520 -54.246   8.908  1.00 33.44      .251 C
ATOM   3223  O   ALA A 357     -20.285 -53.041   8.839  1.00 35.10      .271 O
ATOM   3224  CB  ALA A 357     -22.151 -55.378   7.355  1.00 23.37      .034 C
ATOM   3225  H   ALA A 357     -20.437 -57.168   7.715  1.00 99.99      .164 H
ATOM   3226  N   GLU A 358     -20.463 -54.933  10.053  1.00 32.97      .338 N
ATOM   3227  CA  GLU A 358     -20.231 -54.269  11.351  1.00 33.01      .160 C
ATOM   3228  C   GLU A 358     -18.796 -53.743  11.454  1.00 31.64      .251 C
ATOM   3229  O   GLU A 358     -18.605 -52.602  11.856  1.00 28.43      .271 O
ATOM   3230  CB  GLU A 358     -20.506 -55.195  12.533  1.00 30.45      .043 C
ATOM   3231  CG  GLU A 358     -22.001 -55.474  12.707  1.00 30.65      .100 C
ATOM   3232  CD  GLU A 358     -22.255 -56.525  13.791  1.00 34.65      .185 C
ATOM   3233  OE1 GLU A 358     -21.495 -57.521  13.821  1.00 35.45      .647 O
ATOM   3234  OE2 GLU A 358     -23.279 -56.371  14.489  1.00 42.45      .647 O
ATOM   3235  H   GLU A 358     -20.432 -55.935  10.079  1.00 99.99      .164 H
ATOM   3236  N   PHE A 359     -17.833 -54.531  10.977  1.00 28.58      .337 N
ATOM   3237  CA  PHE A 359     -16.435 -54.079  10.842  1.00 33.25      .164 C
ATOM   3238  C   PHE A 359     -16.314 -52.806   9.985  1.00 31.16      .251 C
ATOM   3239  O   PHE A 359     -15.739 -51.821  10.441  1.00 35.53      .271 O
ATOM   3240  CB  PHE A 359     -15.585 -55.221  10.274  1.00 32.11      .056 C
ATOM   3241  CG  PHE A 359     -14.166 -54.774   9.909  1.00 34.27      .044 C
ATOM   3242  CD1 PHE A 359     -13.172 -54.711  10.875  1.00 32.84      .008 C
ATOM   3243  CD2 PHE A 359     -13.898 -54.403   8.598  1.00 31.73      .008 C
ATOM   3244  CE1 PHE A 359     -11.900 -54.272  10.524  1.00 27.55      .001 C
ATOM   3245  CE2 PHE A 359     -12.626 -53.964   8.247  1.00 31.88      .001 C
ATOM   3246  CZ  PHE A 359     -11.628 -53.899   9.212  1.00 34.61      .000 C
ATOM   3247  H   PHE A 359     -17.982 -55.506  10.787  1.00 99.99      .164 H
ATOM   3248  N   LEU A 360     -17.005 -52.788   8.844  1.00 30.77      .338 N
ATOM   3249  CA  LEU A 360     -16.988 -51.627   7.932  1.00 27.06      .159 C
ATOM   3250  C   LEU A 360     -17.595 -50.365   8.561  1.00 28.39      .251 C
ATOM   3251  O   LEU A 360     -16.971 -49.306   8.534  1.00 29.80      .271 O
ATOM   3252  CB  LEU A 360     -17.682 -51.923   6.597  1.00 29.49      .032 C
ATOM   3253  CG  LEU A 360     -16.978 -52.957   5.706  1.00 36.32      .002 C
ATOM   3254  CD1 LEU A 360     -17.725 -53.051   4.375  1.00 25.45      .000 C
ATOM   3255  CD2 LEU A 360     -15.510 -52.613   5.442  1.00 25.35      .000 C
ATOM   3256  H   LEU A 360     -17.553 -53.573   8.538  1.00 99.99      .164 H
ATOM   3257  N   ALA A 361     -18.708 -50.542   9.273  1.00 28.87      .338 N
ATOM   3258  CA  ALA A 361     -19.343 -49.439  10.025  1.00 29.54      .159 C
ATOM   3259  C   ALA A 361     -18.472 -49.004  11.217  1.00 34.49      .251 C
ATOM   3260  O   ALA A 361     -18.227 -47.814  11.418  1.00 32.83      .271 O
ATOM   3261  CB  ALA A 361     -20.735 -49.862  10.498  1.00 31.49      .034 C
ATOM   3262  H   ALA A 361     -19.141 -51.441   9.377  1.00 99.99      .164 H
ATOM   3263  N   GLY A 362     -17.865 -50.004  11.872  1.00 23.72      .336 N
ATOM   3264  CA  GLY A 362     -16.910 -49.813  12.980  1.00 28.52      .189 C
ATOM   3265  C   GLY A 362     -15.705 -48.942  12.594  1.00 31.24      .253 C
ATOM   3266  O   GLY A 362     -15.326 -48.065  13.367  1.00 25.92      .270 O
ATOM   3267  H   GLY A 362     -18.087 -50.983  11.717  1.00 99.99      .164 H
ATOM   3268  N   VAL A 363     -15.215 -49.089  11.360  1.00 31.03      .337 N
ATOM   3269  CA  VAL A 363     -14.083 -48.290  10.835  1.00 25.40      .159 C
ATOM   3270  C   VAL A 363     -14.407 -46.786  10.806  1.00 25.29      .251 C
ATOM   3271  O   VAL A 363     -13.569 -45.983  11.211  1.00 29.50      .271 O
ATOM   3272  CB  VAL A 363     -13.617 -48.812   9.457  1.00 26.46      .029 C
ATOM   3273  CG1 VAL A 363     -12.642 -47.874   8.727  1.00 22.87      .002 C
ATOM   3274  CG2 VAL A 363     -12.907 -50.157   9.627  1.00 21.44      .002 C
ATOM   3275  H   VAL A 363     -15.575 -49.781  10.727  1.00 99.99      .164 H
ATOM   3276  N   ARG A 364     -15.631 -46.430  10.422  1.00 28.11      .338 N
ATOM   3277  CA  ARG A 364     -16.019 -45.005  10.370  1.00 24.72      .159 C
ATOM   3278  C   ARG A 364     -16.165 -44.407  11.774  1.00 29.34      .251 C
ATOM   3279  O   ARG A 364     -15.901 -43.225  11.972  1.00 29.49      .271 O
ATOM   3280  CB  ARG A 364     -17.304 -44.748   9.573  1.00 26.64      .034 C
ATOM   3281  CG  ARG A 364     -17.302 -45.319   8.149  1.00 34.70      .027 C
ATOM   3282  CD  ARG A 364     -16.022 -45.052   7.346  1.00 26.86      .116 C
ATOM   3283  NE  ARG A 364     -15.779 -43.616   7.106  1.00 32.05      .212 N
ATOM   3284  CZ  ARG A 364     -16.089 -42.964   5.983  1.00 34.02      .666 C
ATOM   3285  NH1 ARG A 364     -16.696 -43.582   4.982  1.00 29.08      .235 N
ATOM   3286  NH2 ARG A 364     -15.770 -41.691   5.822  1.00 28.57      .235 N
ATOM   3287  H   ARG A 364     -16.379 -47.084  10.291  1.00 99.99      .164 H
ATOM   3288  HE  ARG A 364     -15.317 -43.124   7.842  1.00 99.99      .178 H
ATOM   3289 1HH1 ARG A 364     -16.933 -43.075   4.154  1.00 99.99      .174 H
ATOM   3290 2HH1 ARG A 364     -16.948 -44.540   5.095  1.00 99.99      .174 H
ATOM   3291 1HH2 ARG A 364     -16.016 -41.223   4.977  1.00 99.99      .174 H
ATOM   3292 2HH2 ARG A 364     -15.277 -41.184   6.531  1.00 99.99      .174 H
ATOM   3293  N   VAL A 365     -16.475 -45.270  12.742  1.00 26.09      .338 N
ATOM   3294  CA  VAL A 365     -16.620 -44.854  14.153  1.00 32.56      .159 C
ATOM   3295  C   VAL A 365     -15.231 -44.707  14.801  1.00 28.28      .251 C
ATOM   3296  O   VAL A 365     -14.982 -43.751  15.534  1.00 29.22      .271 O
ATOM   3297  CB  VAL A 365     -17.537 -45.827  14.925  1.00 26.99      .029 C
ATOM   3298  CG1 VAL A 365     -17.654 -45.470  16.412  1.00 25.61      .002 C
ATOM   3299  CG2 VAL A 365     -18.951 -45.823  14.335  1.00 27.11      .002 C
ATOM   3300  H   VAL A 365     -16.504 -46.258  12.580  1.00 99.99      .164 H
ATOM   3301  N   GLY A 366     -14.368 -45.701  14.541  1.00 26.78      .336 N
ATOM   3302  CA  GLY A 366     -12.969 -45.701  15.007  1.00 25.34      .189 C
ATOM   3303  C   GLY A 366     -12.116 -44.588  14.381  1.00 27.53      .253 C
ATOM   3304  O   GLY A 366     -11.121 -44.181  14.977  1.00 29.70      .270 O
ATOM   3305  H   GLY A 366     -14.621 -46.544  14.042  1.00 99.99      .164 H
ATOM   3306  N   VAL A 367     -12.458 -44.195  13.153  1.00 33.98      .337 N
ATOM   3307  CA  VAL A 367     -11.692 -43.176  12.401  1.00 27.43      .160 C
ATOM   3308  C   VAL A 367     -12.672 -42.089  11.898  1.00 27.81      .254 C
ATOM   3309  O   VAL A 367     -12.886 -41.945  10.688  1.00 29.82      .270 O
ATOM   3310  CB  VAL A 367     -10.873 -43.797  11.246  1.00 29.63      .029 C
ATOM   3311  CG1 VAL A 367      -9.816 -42.805  10.750  1.00 26.38      .002 C
ATOM   3312  CG2 VAL A 367     -10.168 -45.104  11.619  1.00 25.98      .002 C
ATOM   3313  H   VAL A 367     -13.303 -44.502  12.709  1.00 99.99      .164 H
ATOM   3314  N   PRO A 368     -13.268 -41.327  12.827  1.00 30.81      .312 N
ATOM   3315  CA  PRO A 368     -14.302 -40.330  12.491  1.00 26.43      .163 C
ATOM   3316  C   PRO A 368     -13.744 -39.183  11.641  1.00 29.52      .251 C
ATOM   3317  O   PRO A 368     -12.542 -38.922  11.632  1.00 33.13      .271 O
ATOM   3318  CB  PRO A 368     -14.816 -39.841  13.846  1.00 28.83      .034 C
ATOM   3319  CG  PRO A 368     -13.600 -39.977  14.760  1.00 26.00      .027 C
ATOM   3320  CD  PRO A 368     -12.925 -41.253  14.264  1.00 26.00      .105 C
ATOM   3321  N   GLN A 369     -14.627 -38.589  10.838  1.00 29.14      .338 N
ATOM   3322  CA  GLN A 369     -14.319 -37.389  10.024  1.00 37.95      .160 C
ATOM   3323  C   GLN A 369     -13.107 -37.476   9.072  1.00 37.72      .251 C
ATOM   3324  O   GLN A 369     -12.354 -36.518   8.886  1.00 35.60      .271 O
ATOM   3325  CB  GLN A 369     -14.188 -36.153  10.922  1.00 41.01      .042 C
ATOM   3326  CG  GLN A 369     -15.530 -35.697  11.485  1.00 39.17      .090 C
ATOM   3327  CD  GLN A 369     -15.311 -34.512  12.423  1.00 43.50      .227 C
ATOM   3328  OE1 GLN A 369     -14.707 -34.612  13.478  1.00 52.78      .273 O
ATOM   3329  NE2 GLN A 369     -15.798 -33.355  12.028  1.00 35.79      .369 N
ATOM   3330  H   GLN A 369     -15.581 -38.886  10.811  1.00 99.99      .164 H
ATOM   3331 1HE2 GLN A 369     -15.665 -32.584  12.644  1.00 99.99      .159 H
ATOM   3332 2HE2 GLN A 369     -16.268 -33.269  11.158  1.00 99.99      .159 H
ATOM   3333  N   VAL A 370     -12.912 -38.643   8.474  1.00 34.38      .338 N
ATOM   3334  CA  VAL A 370     -12.008 -38.754   7.312  1.00 28.71      .159 C
ATOM   3335  C   VAL A 370     -12.846 -39.039   6.062  1.00 32.20      .251 C
ATOM   3336  O   VAL A 370     -13.975 -39.513   6.152  1.00 31.56      .271 O
ATOM   3337  CB  VAL A 370     -10.893 -39.802   7.501  1.00 30.10      .029 C
ATOM   3338  CG1 VAL A 370     -10.002 -39.446   8.696  1.00 22.84      .002 C
ATOM   3339  CG2 VAL A 370     -11.413 -41.242   7.604  1.00 22.56      .002 C
ATOM   3340  H   VAL A 370     -13.224 -39.512   8.855  1.00 99.99      .164 H
ATOM   3341  N   SER A 371     -12.281 -38.723   4.905  1.00 28.81      .336 N
ATOM   3342  CA  SER A 371     -12.923 -39.027   3.612  1.00 32.80      .189 C
ATOM   3343  C   SER A 371     -13.177 -40.536   3.451  1.00 35.63      .254 C
ATOM   3344  O   SER A 371     -12.481 -41.378   4.022  1.00 32.38      .270 O
ATOM   3345  CB  SER A 371     -12.044 -38.527   2.461  1.00 31.59      .169 C
ATOM   3346  OG  SER A 371     -10.814 -39.260   2.406  1.00 39.99      .380 O
ATOM   3347  H   SER A 371     -11.379 -38.299   4.854  1.00 99.99      .164 H
ATOM   3348  HG  SER A 371     -10.209 -38.820   1.734  1.00 99.99      .211 H
ATOM   3349  N   ASP A 372     -14.112 -40.844   2.554  1.00 34.78      .337 N
ATOM   3350  CA  ASP A 372     -14.382 -42.236   2.141  1.00 37.81      .170 C
ATOM   3351  C   ASP A 372     -13.126 -42.925   1.590  1.00 35.69      .251 C
ATOM   3352  O   ASP A 372     -12.832 -44.054   1.970  1.00 32.05      .271 O
ATOM   3353  CB  ASP A 372     -15.494 -42.306   1.087  1.00 38.64      .129 C
ATOM   3354  CG  ASP A 372     -16.864 -41.841   1.595  1.00 44.44      .188 C
ATOM   3355  OD1 ASP A 372     -17.040 -41.757   2.828  1.00 44.99      .647 O
ATOM   3356  OD2 ASP A 372     -17.699 -41.532   0.724  1.00 47.59      .647 O
ATOM   3357  H   ASP A 372     -14.735 -40.150   2.199  1.00 99.99      .164 H
ATOM   3358  N   LEU A 373     -12.304 -42.162   0.867  1.00 33.87      .338 N
ATOM   3359  CA  LEU A 373     -11.031 -42.688   0.345  1.00 36.02      .159 C
ATOM   3360  C   LEU A 373     -10.074 -43.094   1.477  1.00 33.76      .251 C
ATOM   3361  O   LEU A 373      -9.591 -44.225   1.488  1.00 31.73      .271 O
ATOM   3362  CB  LEU A 373     -10.350 -41.687  -0.596  1.00 28.18      .032 C
ATOM   3363  CG  LEU A 373      -9.110 -42.298  -1.265  1.00 32.22      .002 C
ATOM   3364  CD1 LEU A 373      -9.473 -43.481  -2.172  1.00 31.60      .000 C
ATOM   3365  CD2 LEU A 373      -8.352 -41.228  -2.048  1.00 34.94      .000 C
ATOM   3366  H   LEU A 373     -12.472 -41.193   0.697  1.00 99.99      .164 H
ATOM   3367  N   ALA A 374      -9.964 -42.240   2.496  1.00 32.17      .338 N
ATOM   3368  CA  ALA A 374      -9.122 -42.530   3.673  1.00 26.49      .159 C
ATOM   3369  C   ALA A 374      -9.628 -43.757   4.447  1.00 27.42      .251 C
ATOM   3370  O   ALA A 374      -8.851 -44.664   4.742  1.00 25.71      .271 O
ATOM   3371  CB  ALA A 374      -9.067 -41.314   4.596  1.00 24.26      .034 C
ATOM   3372  H   ALA A 374     -10.497 -41.392   2.557  1.00 99.99      .164 H
ATOM   3373  N   ALA A 375     -10.950 -43.848   4.602  1.00 25.32      .338 N
ATOM   3374  CA  ALA A 375     -11.601 -45.032   5.198  1.00 25.32      .159 C
ATOM   3375  C   ALA A 375     -11.367 -46.321   4.392  1.00 32.41      .251 C
ATOM   3376  O   ALA A 375     -10.987 -47.345   4.961  1.00 32.15      .271 O
ATOM   3377  CB  ALA A 375     -13.096 -44.771   5.332  1.00 23.99      .034 C
ATOM   3378  H   ALA A 375     -11.562 -43.069   4.427  1.00 99.99      .164 H
ATOM   3379  N   GLU A 376     -11.421 -46.207   3.062  1.00 31.81      .338 N
ATOM   3380  CA  GLU A 376     -11.099 -47.311   2.133  1.00 28.20      .160 C
ATOM   3381  C   GLU A 376      -9.664 -47.818   2.311  1.00 25.95      .251 C
ATOM   3382  O   GLU A 376      -9.444 -49.019   2.455  1.00 27.84      .271 O
ATOM   3383  CB  GLU A 376     -11.280 -46.896   0.668  1.00 34.23      .043 C
ATOM   3384  CG  GLU A 376     -12.751 -46.801   0.254  1.00 41.94      .100 C
ATOM   3385  CD  GLU A 376     -13.516 -48.113   0.467  1.00 49.51      .185 C
ATOM   3386  OE1 GLU A 376     -12.948 -49.187   0.166  1.00 52.84      .647 O
ATOM   3387  OE2 GLU A 376     -14.672 -48.004   0.927  1.00 66.88      .647 O
ATOM   3388  H   GLU A 376     -11.727 -45.356   2.621  1.00 99.99      .164 H
ATOM   3389  N   ALA A 377      -8.743 -46.873   2.489  1.00 24.20      .338 N
ATOM   3390  CA  ALA A 377      -7.325 -47.186   2.736  1.00 25.54      .159 C
ATOM   3391  C   ALA A 377      -7.127 -47.926   4.070  1.00 31.40      .251 C
ATOM   3392  O   ALA A 377      -6.415 -48.931   4.107  1.00 32.08      .271 O
ATOM   3393  CB  ALA A 377      -6.491 -45.904   2.691  1.00 26.18      .034 C
ATOM   3394  H   ALA A 377      -8.978 -45.896   2.498  1.00 99.99      .164 H
ATOM   3395  N   VAL A 378      -7.932 -47.572   5.077  1.00 22.64      .338 N
ATOM   3396  CA  VAL A 378      -7.905 -48.267   6.384  1.00 27.13      .159 C
ATOM   3397  C   VAL A 378      -8.386 -49.717   6.200  1.00 26.04      .251 C
ATOM   3398  O   VAL A 378      -7.678 -50.655   6.563  1.00 27.58      .271 O
ATOM   3399  CB  VAL A 378      -8.742 -47.547   7.461  1.00 29.30      .029 C
ATOM   3400  CG1 VAL A 378      -8.721 -48.307   8.794  1.00 23.62      .002 C
ATOM   3401  CG2 VAL A 378      -8.225 -46.129   7.720  1.00 22.47      .002 C
ATOM   3402  H   VAL A 378      -8.650 -46.877   4.975  1.00 99.99      .164 H
ATOM   3403  N   VAL A 379      -9.520 -49.877   5.520  1.00 26.25      .338 N
ATOM   3404  CA  VAL A 379     -10.097 -51.207   5.231  1.00 27.00      .159 C
ATOM   3405  C   VAL A 379      -9.106 -52.084   4.444  1.00 32.46      .251 C
ATOM   3406  O   VAL A 379      -8.907 -53.242   4.797  1.00 31.44      .271 O
ATOM   3407  CB  VAL A 379     -11.440 -51.061   4.491  1.00 31.31      .029 C
ATOM   3408  CG1 VAL A 379     -12.016 -52.410   4.045  1.00 32.95      .002 C
ATOM   3409  CG2 VAL A 379     -12.471 -50.373   5.390  1.00 27.37      .002 C
ATOM   3410  H   VAL A 379     -10.059 -49.096   5.187  1.00 99.99      .164 H
ATOM   3411  N   LEU A 380      -8.389 -51.480   3.500  1.00 25.49      .338 N
ATOM   3412  CA  LEU A 380      -7.388 -52.201   2.692  1.00 29.31      .159 C
ATOM   3413  C   LEU A 380      -6.281 -52.782   3.583  1.00 29.31      .251 C
ATOM   3414  O   LEU A 380      -6.053 -53.990   3.560  1.00 26.14      .271 O
ATOM   3415  CB  LEU A 380      -6.784 -51.280   1.621  1.00 28.14      .032 C
ATOM   3416  CG  LEU A 380      -5.538 -51.880   0.947  1.00 28.32      .002 C
ATOM   3417  CD1 LEU A 380      -5.878 -53.031  -0.005  1.00 25.95      .000 C
ATOM   3418  CD2 LEU A 380      -4.715 -50.782   0.277  1.00 26.95      .000 C
ATOM   3419  H   LEU A 380      -8.468 -50.495   3.322  1.00 99.99      .164 H
ATOM   3420  N   HIS A 381      -5.685 -51.911   4.397  0.54 27.06      .337 N
ATOM   3421  CA  HIS A 381      -4.552 -52.281   5.265  0.54 29.28      .165 C
ATOM   3422  C   HIS A 381      -4.952 -53.325   6.319  0.54 30.41      .251 C
ATOM   3423  O   HIS A 381      -4.220 -54.284   6.545  0.54 30.39      .271 O
ATOM   3424  CB  HIS A 381      -4.003 -51.035   5.964  0.54 29.71      .077 C
ATOM   3425  CG  HIS A 381      -2.527 -51.227   6.331  0.54 29.59      .057 C
ATOM   3426  ND1 HIS A 381      -1.531 -51.110   5.467  0.54 29.53      .338 N
ATOM   3427  CD2 HIS A 381      -2.007 -51.477   7.531  0.54 30.53      .113 C
ATOM   3428  CE1 HIS A 381      -0.387 -51.289   6.124  0.54 32.85      .175 C
ATOM   3429  NE2 HIS A 381      -0.680 -51.513   7.402  0.54 32.75      .223 N
ATOM   3430  H   HIS A 381      -5.996 -50.959   4.477  1.00 99.99      .164 H
ATOM   3431  HD1 HIS A 381      -1.632 -50.930   4.488  1.00 99.99      .167 H
ATOM   3432  N   TYR A 382      -6.178 -53.198   6.821  1.00 27.90      .337 N
ATOM   3433  CA  TYR A 382      -6.637 -54.003   7.967  1.00 28.68      .164 C
ATOM   3434  C   TYR A 382      -7.500 -55.225   7.631  1.00 29.15      .251 C
ATOM   3435  O   TYR A 382      -7.936 -55.943   8.530  1.00 27.00      .271 O
ATOM   3436  CB  TYR A 382      -7.326 -53.110   9.000  1.00 24.67      .056 C
ATOM   3437  CG  TYR A 382      -6.284 -52.323   9.796  1.00 26.18      .044 C
ATOM   3438  CD1 TYR A 382      -5.769 -52.849  10.973  1.00 20.42      .011 C
ATOM   3439  CD2 TYR A 382      -5.874 -51.077   9.348  1.00 25.68      .011 C
ATOM   3440  CE1 TYR A 382      -4.839 -52.117  11.702  1.00 21.55      .037 C
ATOM   3441  CE2 TYR A 382      -4.947 -50.343  10.071  1.00 24.46      .037 C
ATOM   3442  CZ  TYR A 382      -4.431 -50.873  11.241  1.00 26.20      .065 C
ATOM   3443  OH  TYR A 382      -3.562 -50.117  11.948  1.00 21.98      .361 O
ATOM   3444  H   TYR A 382      -6.857 -52.574   6.426  1.00 99.99      .164 H
ATOM   3445  HH  TYR A 382      -3.240 -49.403  11.345  1.00 99.99      .217 H
ATOM   3446  N   THR A 383      -7.783 -55.436   6.350  1.00 30.28      .336 N
ATOM   3447  CA  THR A 383      -8.423 -56.690   5.911  1.00 24.73      .186 C
ATOM   3448  C   THR A 383      -7.348 -57.734   5.579  1.00 26.99      .253 C
ATOM   3449  O   THR A 383      -6.361 -57.465   4.899  1.00 27.46      .270 O
ATOM   3450  CB  THR A 383      -9.353 -56.444   4.711  1.00 27.08      .140 C
ATOM   3451  OG1 THR A 383     -10.404 -55.568   5.121  1.00 26.64      .382 O
ATOM   3452  CG2 THR A 383      -9.996 -57.726   4.168  1.00 25.21      .034 C
ATOM   3453  H   THR A 383      -7.642 -54.748   5.632  1.00 99.99      .164 H
ATOM   3454  HG1 THR A 383     -10.252 -55.270   6.065  1.00 99.99      .210 H
ATOM   3455  N   ASP A 384      -7.583 -58.939   6.086  1.00 26.97      .337 N
ATOM   3456  CA  ASP A 384      -6.899 -60.137   5.574  1.00 24.93      .170 C
ATOM   3457  C   ASP A 384      -7.735 -60.633   4.385  1.00 31.27      .252 C
ATOM   3458  O   ASP A 384      -8.771 -61.265   4.587  1.00 27.91      .271 O
ATOM   3459  CB  ASP A 384      -6.804 -61.209   6.671  1.00 28.57      .129 C
ATOM   3460  CG  ASP A 384      -6.060 -62.479   6.231  1.00 35.35      .188 C
ATOM   3461  OD1 ASP A 384      -6.057 -62.766   5.009  1.00 31.44      .647 O
ATOM   3462  OD2 ASP A 384      -5.571 -63.180   7.138  1.00 34.54      .647 O
ATOM   3463  H   ASP A 384      -8.224 -59.082   6.840  1.00 99.99      .164 H
ATOM   3464  N   TRP A 385      -7.256 -60.380   3.172  1.00 26.91      .337 N
ATOM   3465  CA  TRP A 385      -8.012 -60.746   1.953  1.00 30.08      .164 C
ATOM   3466  C   TRP A 385      -8.091 -62.248   1.616  1.00 27.91      .251 C
ATOM   3467  O   TRP A 385      -8.772 -62.642   0.673  1.00 34.23      .271 O
ATOM   3468  CB  TRP A 385      -7.558 -59.911   0.752  1.00 25.55      .059 C
ATOM   3469  CG  TRP A 385      -7.781 -58.418   1.018  1.00 24.41      .016 C
ATOM   3470  CD1 TRP A 385      -6.858 -57.583   1.484  1.00 22.44      .097 C
ATOM   3471  CD2 TRP A 385      -8.949 -57.691   0.843  1.00 22.18      .001 C
ATOM   3472  NE1 TRP A 385      -7.380 -56.362   1.612  1.00 23.17      .365 N
ATOM   3473  CE2 TRP A 385      -8.655 -56.388   1.229  1.00 20.76      .042 C
ATOM   3474  CE3 TRP A 385     -10.234 -58.024   0.428  1.00 22.99      .014 C
ATOM   3475  CZ2 TRP A 385      -9.647 -55.415   1.200  1.00 24.80      .030 C
ATOM   3476  CZ3 TRP A 385     -11.213 -57.041   0.358  1.00 22.72      .001 C
ATOM   3477  CH2 TRP A 385     -10.919 -55.736   0.743  1.00 24.41      .002 C
ATOM   3478  H   TRP A 385      -6.433 -59.832   3.015  1.00 99.99      .164 H
ATOM   3479  HE1 TRP A 385      -6.886 -55.559   1.952  1.00 99.99      .165 H
ATOM   3480  N   LEU A 386      -7.501 -63.078   2.475  1.00 29.02      .338 N
ATOM   3481  CA  LEU A 386      -7.736 -64.536   2.463  1.00 32.41      .159 C
ATOM   3482  C   LEU A 386      -8.860 -64.950   3.429  1.00 37.64      .251 C
ATOM   3483  O   LEU A 386      -9.410 -66.045   3.337  1.00 33.76      .271 O
ATOM   3484  CB  LEU A 386      -6.446 -65.311   2.768  1.00 30.71      .032 C
ATOM   3485  CG  LEU A 386      -5.432 -65.272   1.616  1.00 38.59      .002 C
ATOM   3486  CD1 LEU A 386      -4.135 -65.956   2.050  1.00 36.26      .000 C
ATOM   3487  CD2 LEU A 386      -5.975 -65.962   0.360  1.00 31.53      .000 C
ATOM   3488  H   LEU A 386      -6.891 -62.758   3.201  1.00 99.99      .164 H
ATOM   3489  N   HIS A 387      -9.175 -64.060   4.371  1.00 35.19      .337 N
ATOM   3490  CA  HIS A 387     -10.229 -64.266   5.381  1.00 32.55      .166 C
ATOM   3491  C   HIS A 387     -11.010 -62.951   5.603  1.00 30.04      .254 C
ATOM   3492  O   HIS A 387     -11.168 -62.520   6.751  1.00 39.05      .270 O
ATOM   3493  CB  HIS A 387      -9.577 -64.723   6.694  1.00 23.66      .077 C
ATOM   3494  CG  HIS A 387      -8.710 -65.969   6.532  1.00 29.35      .057 C
ATOM   3495  ND1 HIS A 387      -9.171 -67.206   6.456  1.00 32.01      .338 N
ATOM   3496  CD2 HIS A 387      -7.384 -66.003   6.444  1.00 33.28      .113 C
ATOM   3497  CE1 HIS A 387      -8.127 -68.018   6.313  1.00 30.25      .175 C
ATOM   3498  NE2 HIS A 387      -7.024 -67.276   6.304  1.00 31.34      .223 N
ATOM   3499  H   HIS A 387      -8.774 -63.141   4.377  1.00 99.99      .164 H
ATOM   3500  HD1 HIS A 387     -10.134 -67.471   6.479  1.00 99.99      .167 H
ATOM   3501  N   PRO A 388     -11.602 -62.362   4.551  1.00 31.59      .312 N
ATOM   3502  CA  PRO A 388     -12.217 -61.025   4.657  1.00 32.84      .163 C
ATOM   3503  C   PRO A 388     -13.405 -60.948   5.629  1.00 36.58      .251 C
ATOM   3504  O   PRO A 388     -13.678 -59.896   6.191  1.00 36.04      .271 O
ATOM   3505  CB  PRO A 388     -12.631 -60.668   3.230  1.00 29.02      .034 C
ATOM   3506  CG  PRO A 388     -12.940 -62.027   2.603  1.00 25.80      .027 C
ATOM   3507  CD  PRO A 388     -11.901 -62.960   3.231  1.00 33.70      .105 C
ATOM   3508  N   GLU A 389     -14.026 -62.092   5.914  1.00 32.03      .338 N
ATOM   3509  CA  GLU A 389     -15.312 -62.113   6.635  1.00 36.97      .160 C
ATOM   3510  C   GLU A 389     -15.265 -62.889   7.960  1.00 33.58      .251 C
ATOM   3511  O   GLU A 389     -16.293 -63.050   8.613  1.00 35.49      .271 O
ATOM   3512  CB  GLU A 389     -16.395 -62.714   5.733  1.00 35.32      .043 C
ATOM   3513  CG  GLU A 389     -16.518 -62.011   4.374  1.00 38.11      .100 C
ATOM   3514  CD  GLU A 389     -17.927 -61.509   4.042  1.00 53.90      .185 C
ATOM   3515  OE1 GLU A 389     -18.897 -61.980   4.678  1.00 52.88      .647 O
ATOM   3516  OE2 GLU A 389     -18.000 -60.617   3.172  1.00 59.79      .647 O
ATOM   3517  H   GLU A 389     -13.605 -62.983   5.758  1.00 99.99      .164 H
ATOM   3518  N   ASP A 390     -14.067 -63.312   8.369  1.00 27.50      .337 N
ATOM   3519  CA  ASP A 390     -13.902 -64.067   9.620  1.00 31.12      .170 C
ATOM   3520  C   ASP A 390     -14.126 -63.150  10.841  1.00 34.26      .255 C
ATOM   3521  O   ASP A 390     -13.257 -62.324  11.134  1.00 32.21      .270 O
ATOM   3522  CB  ASP A 390     -12.549 -64.794   9.661  1.00 30.62      .129 C
ATOM   3523  CG  ASP A 390     -12.348 -65.576  10.968  1.00 40.77      .188 C
ATOM   3524  OD1 ASP A 390     -13.356 -65.919  11.622  1.00 47.65      .647 O
ATOM   3525  OD2 ASP A 390     -11.185 -65.667  11.392  1.00 44.78      .647 O
ATOM   3526  H   ASP A 390     -13.218 -63.020   7.928  1.00 99.99      .164 H
ATOM   3527  N   PRO A 391     -15.187 -63.415  11.620  1.00 39.33      .312 N
ATOM   3528  CA  PRO A 391     -15.593 -62.593  12.776  1.00 34.43      .163 C
ATOM   3529  C   PRO A 391     -14.482 -62.296  13.793  1.00 30.94      .251 C
ATOM   3530  O   PRO A 391     -14.200 -61.127  14.046  1.00 27.53      .271 O
ATOM   3531  CB  PRO A 391     -16.723 -63.385  13.429  1.00 36.25      .034 C
ATOM   3532  CG  PRO A 391     -17.381 -64.076  12.240  1.00 34.30      .027 C
ATOM   3533  CD  PRO A 391     -16.180 -64.487  11.392  1.00 33.40      .105 C
ATOM   3534  N   ALA A 392     -13.730 -63.320  14.206  1.00 27.80      .338 N
ATOM   3535  CA  ALA A 392     -12.651 -63.142  15.204  1.00 32.06      .159 C
ATOM   3536  C   ALA A 392     -11.511 -62.244  14.694  1.00 34.94      .251 C
ATOM   3537  O   ALA A 392     -11.113 -61.292  15.367  1.00 30.08      .271 O
ATOM   3538  CB  ALA A 392     -12.095 -64.498  15.644  1.00 33.37      .034 C
ATOM   3539  H   ALA A 392     -13.846 -64.252  13.864  1.00 99.99      .164 H
ATOM   3540  N   ARG A 393     -11.161 -62.431  13.419  1.00 29.19      .338 N
ATOM   3541  CA  ARG A 393     -10.138 -61.602  12.754  1.00 26.17      .159 C
ATOM   3542  C   ARG A 393     -10.612 -60.155  12.564  1.00 28.86      .251 C
ATOM   3543  O   ARG A 393      -9.852 -59.231  12.829  1.00 30.19      .271 O
ATOM   3544  CB  ARG A 393      -9.721 -62.176  11.400  1.00 28.84      .034 C
ATOM   3545  CG  ARG A 393      -8.781 -63.377  11.512  1.00 31.37      .027 C
ATOM   3546  CD  ARG A 393      -8.304 -63.727  10.101  1.00 34.11      .116 C
ATOM   3547  NE  ARG A 393      -7.390 -64.884  10.091  1.00 30.40      .212 N
ATOM   3548  CZ  ARG A 393      -7.739 -66.168   9.977  1.00 36.71      .666 C
ATOM   3549  NH1 ARG A 393      -9.005 -66.537   9.906  1.00 35.78      .235 N
ATOM   3550  NH2 ARG A 393      -6.817 -67.113   9.884  1.00 29.88      .235 N
ATOM   3551  H   ARG A 393     -11.652 -63.054  12.814  1.00 99.99      .164 H
ATOM   3552  HE  ARG A 393      -6.420 -64.666  10.174  1.00 99.99      .178 H
ATOM   3553 1HH1 ARG A 393      -9.262 -67.497   9.843  1.00 99.99      .174 H
ATOM   3554 2HH1 ARG A 393      -9.697 -65.828  10.036  1.00 99.99      .174 H
ATOM   3555 1HH2 ARG A 393      -7.094 -68.067   9.788  1.00 99.99      .174 H
ATOM   3556 2HH2 ARG A 393      -5.848 -66.877   9.864  1.00 99.99      .174 H
ATOM   3557  N   LEU A 394     -11.901 -59.982  12.272  1.00 24.13      .338 N
ATOM   3558  CA  LEU A 394     -12.535 -58.652  12.170  1.00 24.22      .159 C
ATOM   3559  C   LEU A 394     -12.545 -57.911  13.514  1.00 29.21      .251 C
ATOM   3560  O   LEU A 394     -12.186 -56.736  13.579  1.00 26.61      .271 O
ATOM   3561  CB  LEU A 394     -13.973 -58.773  11.655  1.00 23.20      .032 C
ATOM   3562  CG  LEU A 394     -14.071 -59.280  10.213  1.00 33.56      .002 C
ATOM   3563  CD1 LEU A 394     -15.529 -59.606   9.905  1.00 28.58      .000 C
ATOM   3564  CD2 LEU A 394     -13.545 -58.249   9.210  1.00 23.66      .000 C
ATOM   3565  H   LEU A 394     -12.519 -60.755  12.111  1.00 99.99      .164 H
ATOM   3566  N   ARG A 395     -12.782 -58.660  14.591  1.00 29.48      .338 N
ATOM   3567  CA  ARG A 395     -12.765 -58.113  15.960  1.00 29.95      .159 C
ATOM   3568  C   ARG A 395     -11.352 -57.627  16.332  1.00 27.14      .251 C
ATOM   3569  O   ARG A 395     -11.154 -56.435  16.580  1.00 23.89      .271 O
ATOM   3570  CB  ARG A 395     -13.272 -59.183  16.927  1.00 26.84      .034 C
ATOM   3571  CG  ARG A 395     -13.363 -58.647  18.358  1.00 31.70      .027 C
ATOM   3572  CD  ARG A 395     -13.604 -59.778  19.352  1.00 27.33      .116 C
ATOM   3573  NE  ARG A 395     -12.495 -60.748  19.279  1.00 30.33      .212 N
ATOM   3574  CZ  ARG A 395     -12.569 -62.043  19.584  1.00 32.82      .666 C
ATOM   3575  NH1 ARG A 395     -13.700 -62.590  19.990  1.00 31.24      .235 N
ATOM   3576  NH2 ARG A 395     -11.507 -62.825  19.490  1.00 33.27      .235 N
ATOM   3577  H   ARG A 395     -13.005 -59.637  14.522  1.00 99.99      .164 H
ATOM   3578  HE  ARG A 395     -11.623 -60.375  18.966  1.00 99.99      .178 H
ATOM   3579 1HH1 ARG A 395     -13.761 -63.551  20.236  1.00 99.99      .174 H
ATOM   3580 2HH1 ARG A 395     -14.504 -61.990  20.078  1.00 99.99      .174 H
ATOM   3581 1HH2 ARG A 395     -11.588 -63.786  19.741  1.00 99.99      .174 H
ATOM   3582 2HH2 ARG A 395     -10.631 -62.457  19.182  1.00 99.99      .174 H
ATOM   3583  N   GLU A 396     -10.367 -58.514  16.163  1.00 27.45      .338 N
ATOM   3584  CA  GLU A 396      -8.940 -58.181  16.355  1.00 28.72      .160 C
ATOM   3585  C   GLU A 396      -8.451 -57.021  15.470  1.00 28.62      .251 C
ATOM   3586  O   GLU A 396      -7.793 -56.102  15.963  1.00 30.19      .271 O
ATOM   3587  CB  GLU A 396      -8.066 -59.416  16.106  1.00 27.94      .043 C
ATOM   3588  CG  GLU A 396      -7.645 -60.134  17.395  1.00 36.37      .100 C
ATOM   3589  CD  GLU A 396      -8.798 -60.786  18.166  1.00 46.91      .185 C
ATOM   3590  OE1 GLU A 396      -9.607 -60.026  18.742  1.00 49.83      .647 O
ATOM   3591  OE2 GLU A 396      -8.862 -62.034  18.152  1.00 44.31      .647 O
ATOM   3592  H   GLU A 396     -10.560 -59.479  15.955  1.00 99.99      .164 H
ATOM   3593  N   ALA A 397      -8.951 -56.968  14.237  1.00 29.47      .338 N
ATOM   3594  CA  ALA A 397      -8.511 -55.961  13.255  1.00 27.17      .159 C
ATOM   3595  C   ALA A 397      -9.077 -54.574  13.574  1.00 23.41      .251 C
ATOM   3596  O   ALA A 397      -8.331 -53.598  13.553  1.00 23.74      .271 O
ATOM   3597  CB  ALA A 397      -8.877 -56.364  11.826  1.00 22.82      .034 C
ATOM   3598  H   ALA A 397      -9.710 -57.551  13.931  1.00 99.99      .164 H
ATOM   3599  N   LEU A 398     -10.307 -54.533  14.088  1.00 21.22      .338 N
ATOM   3600  CA  LEU A 398     -10.923 -53.252  14.474  1.00 20.80      .159 C
ATOM   3601  C   LEU A 398     -10.305 -52.713  15.773  1.00 27.40      .251 C
ATOM   3602  O   LEU A 398     -10.019 -51.519  15.875  1.00 23.80      .271 O
ATOM   3603  CB  LEU A 398     -12.445 -53.363  14.588  1.00 24.83      .032 C
ATOM   3604  CG  LEU A 398     -13.089 -51.977  14.732  1.00 25.96      .002 C
ATOM   3605  CD1 LEU A 398     -12.911 -51.127  13.469  1.00 24.09      .000 C
ATOM   3606  CD2 LEU A 398     -14.568 -52.122  15.079  1.00 29.22      .000 C
ATOM   3607  H   LEU A 398     -10.825 -55.355  14.340  1.00 99.99      .164 H
ATOM   3608  N   SER A 399      -9.966 -53.635  16.677  1.00 24.53      .336 N
ATOM   3609  CA  SER A 399      -9.165 -53.313  17.879  1.00 27.36      .189 C
ATOM   3610  C   SER A 399      -7.820 -52.680  17.488  1.00 28.12      .254 C
ATOM   3611  O   SER A 399      -7.495 -51.578  17.934  1.00 25.55      .270 O
ATOM   3612  CB  SER A 399      -8.919 -54.576  18.710  1.00 27.84      .169 C
ATOM   3613  OG  SER A 399      -8.086 -54.282  19.836  1.00 30.97      .380 O
ATOM   3614  H   SER A 399     -10.299 -54.581  16.616  1.00 99.99      .164 H
ATOM   3615  HG  SER A 399      -7.926 -55.140  20.326  1.00 99.99      .211 H
ATOM   3616  N   ASP A 400      -7.157 -53.304  16.511  1.00 23.60      .337 N
ATOM   3617  CA  ASP A 400      -5.910 -52.787  15.918  1.00 23.90      .170 C
ATOM   3618  C   ASP A 400      -6.058 -51.412  15.260  1.00 24.80      .251 C
ATOM   3619  O   ASP A 400      -5.232 -50.541  15.521  1.00 23.04      .271 O
ATOM   3620  CB  ASP A 400      -5.336 -53.757  14.884  1.00 27.32      .129 C
ATOM   3621  CG  ASP A 400      -4.716 -55.021  15.482  1.00 31.10      .188 C
ATOM   3622  OD1 ASP A 400      -4.503 -55.041  16.716  1.00 34.65      .647 O
ATOM   3623  OD2 ASP A 400      -4.448 -55.935  14.677  1.00 40.27      .647 O
ATOM   3624  H   ASP A 400      -7.446 -54.208  16.180  1.00 99.99      .164 H
ATOM   3625  N   VAL A 401      -7.185 -51.172  14.594  1.00 22.86      .338 N
ATOM   3626  CA  VAL A 401      -7.443 -49.876  13.932  1.00 25.06      .159 C
ATOM   3627  C   VAL A 401      -7.470 -48.769  14.996  1.00 24.94      .251 C
ATOM   3628  O   VAL A 401      -6.585 -47.914  15.008  1.00 24.27      .271 O
ATOM   3629  CB  VAL A 401      -8.740 -49.889  13.098  1.00 20.50      .029 C
ATOM   3630  CG1 VAL A 401      -9.140 -48.493  12.605  1.00 17.07      .002 C
ATOM   3631  CG2 VAL A 401      -8.570 -50.768  11.860  1.00 20.91      .002 C
ATOM   3632  H   VAL A 401      -7.940 -51.834  14.560  1.00 99.99      .164 H
ATOM   3633  N   VAL A 402      -8.373 -48.929  15.962  1.00 24.59      .338 N
ATOM   3634  CA  VAL A 402      -8.563 -47.935  17.039  1.00 25.75      .159 C
ATOM   3635  C   VAL A 402      -7.262 -47.740  17.843  1.00 25.08      .251 C
ATOM   3636  O   VAL A 402      -6.840 -46.610  18.080  1.00 20.68      .271 O
ATOM   3637  CB  VAL A 402      -9.748 -48.346  17.938  1.00 26.04      .029 C
ATOM   3638  CG1 VAL A 402      -9.951 -47.388  19.118  1.00 18.44      .002 C
ATOM   3639  CG2 VAL A 402     -11.050 -48.388  17.133  1.00 23.97      .002 C
ATOM   3640  H   VAL A 402      -9.001 -49.715  15.985  1.00 99.99      .164 H
ATOM   3641  N   GLY A 403      -6.596 -48.857  18.165  1.00 24.74      .336 N
ATOM   3642  CA  GLY A 403      -5.354 -48.851  18.963  1.00 26.13      .189 C
ATOM   3643  C   GLY A 403      -4.143 -48.222  18.261  1.00 25.68      .253 C
ATOM   3644  O   GLY A 403      -3.407 -47.445  18.872  1.00 21.02      .270 O
ATOM   3645  H   GLY A 403      -6.920 -49.785  17.919  1.00 99.99      .164 H
ATOM   3646  N   ASP A 404      -3.982 -48.542  16.978  1.00 20.79      .337 N
ATOM   3647  CA  ASP A 404      -2.836 -48.068  16.173  1.00 20.06      .170 C
ATOM   3648  C   ASP A 404      -2.976 -46.581  15.852  1.00 24.12      .252 C
ATOM   3649  O   ASP A 404      -2.089 -45.802  16.191  1.00 23.52      .271 O
ATOM   3650  CB  ASP A 404      -2.667 -48.865  14.869  1.00 20.13      .129 C
ATOM   3651  CG  ASP A 404      -2.389 -50.357  15.106  1.00 23.47      .188 C
ATOM   3652  OD1 ASP A 404      -2.008 -50.685  16.246  1.00 25.85      .647 O
ATOM   3653  OD2 ASP A 404      -2.523 -51.160  14.163  1.00 25.17      .647 O
ATOM   3654  H   ASP A 404      -4.669 -49.074  16.470  1.00 99.99      .164 H
ATOM   3655  N   HIS A 405      -4.191 -46.234  15.434  1.00 19.39      .337 N
ATOM   3656  CA  HIS A 405      -4.583 -44.859  15.099  1.00 22.74      .165 C
ATOM   3657  C   HIS A 405      -4.495 -43.907  16.302  1.00 24.69      .251 C
ATOM   3658  O   HIS A 405      -3.869 -42.856  16.199  1.00 26.36      .271 O
ATOM   3659  CB  HIS A 405      -6.017 -44.908  14.569  1.00 19.16      .077 C
ATOM   3660  CG  HIS A 405      -6.544 -43.521  14.203  1.00 26.56      .057 C
ATOM   3661  ND1 HIS A 405      -5.859 -42.594  13.551  1.00 25.09      .338 N
ATOM   3662  CD2 HIS A 405      -7.718 -43.014  14.561  1.00 26.60      .113 C
ATOM   3663  CE1 HIS A 405      -6.616 -41.503  13.483  1.00 25.88      .175 C
ATOM   3664  NE2 HIS A 405      -7.759 -41.765  14.107  1.00 29.98      .223 N
ATOM   3665  H   HIS A 405      -4.924 -46.905  15.286  1.00 99.99      .164 H
ATOM   3666  HD1 HIS A 405      -4.930 -42.697  13.194  1.00 99.99      .167 H
ATOM   3667  N   ASN A 406      -5.004 -44.348  17.450  1.00 21.07      .337 N
ATOM   3668  CA  ASN A 406      -5.112 -43.454  18.615  1.00 25.47      .169 C
ATOM   3669  C   ASN A 406      -3.889 -43.462  19.536  1.00 21.80      .251 C
ATOM   3670  O   ASN A 406      -3.560 -42.432  20.125  1.00 22.88      .271 O
ATOM   3671  CB  ASN A 406      -6.383 -43.736  19.420  1.00 18.56      .119 C
ATOM   3672  CG  ASN A 406      -7.641 -43.274  18.681  1.00 21.51      .230 C
ATOM   3673  OD1 ASN A 406      -7.842 -42.100  18.439  1.00 18.76      .273 O
ATOM   3674  ND2 ASN A 406      -8.477 -44.209  18.289  1.00 19.22      .369 N
ATOM   3675  H   ASN A 406      -5.330 -45.286  17.580  1.00 99.99      .164 H
ATOM   3676 1HD2 ASN A 406      -9.302 -43.915  17.804  1.00 99.99      .159 H
ATOM   3677 2HD2 ASN A 406      -8.266 -45.167  18.454  1.00 99.99      .159 H
ATOM   3678  N   VAL A 407      -3.256 -44.624  19.696  1.00 20.47      .338 N
ATOM   3679  CA  VAL A 407      -2.148 -44.750  20.666  1.00 19.47      .159 C
ATOM   3680  C   VAL A 407      -0.798 -45.156  20.048  1.00 22.42      .251 C
ATOM   3681  O   VAL A 407       0.177 -44.413  20.151  1.00 21.81      .271 O
ATOM   3682  CB  VAL A 407      -2.538 -45.674  21.838  1.00 20.93      .029 C
ATOM   3683  CG1 VAL A 407      -1.427 -45.729  22.890  1.00 19.76      .002 C
ATOM   3684  CG2 VAL A 407      -3.826 -45.221  22.534  1.00 22.32      .002 C
ATOM   3685  H   VAL A 407      -3.591 -45.480  19.299  1.00 99.99      .164 H
ATOM   3686  N   VAL A 408      -0.727 -46.396  19.565  1.00 17.97      .338 N
ATOM   3687  CA  VAL A 408       0.550 -47.033  19.166  1.00 20.12      .159 C
ATOM   3688  C   VAL A 408       1.347 -46.177  18.167  1.00 23.83      .251 C
ATOM   3689  O   VAL A 408       2.500 -45.836  18.431  1.00 21.98      .271 O
ATOM   3690  CB  VAL A 408       0.335 -48.457  18.610  1.00 21.63      .029 C
ATOM   3691  CG1 VAL A 408       1.658 -49.127  18.213  1.00 20.13      .002 C
ATOM   3692  CG2 VAL A 408      -0.369 -49.359  19.628  1.00 19.04      .002 C
ATOM   3693  H   VAL A 408      -1.544 -46.969  19.470  1.00 99.99      .164 H
ATOM   3694  N   CYS A 409       0.687 -45.746  17.098  1.00 21.73      .337 N
ATOM   3695  CA  CYS A 409       1.375 -45.001  16.030  1.00 24.08      .171 C
ATOM   3696  C   CYS A 409       1.717 -43.551  16.403  1.00 24.52      .255 C
ATOM   3697  O   CYS A 409       2.835 -43.142  16.081  1.00 24.47      .270 O
ATOM   3698  CB  CYS A 409       0.639 -45.103  14.693  1.00 20.37      .100 C
ATOM   3699  SG  CYS A 409       0.431 -46.838  14.151  1.00 21.78      .080 S
ATOM   3700  H   CYS A 409      -0.316 -45.740  17.035  1.00 99.99      .164 H
ATOM   3701  N   PRO A 410       0.887 -42.842  17.191  1.00 25.26      .312 N
ATOM   3702  CA  PRO A 410       1.308 -41.557  17.778  1.00 23.93      .163 C
ATOM   3703  C   PRO A 410       2.510 -41.700  18.727  1.00 23.85      .251 C
ATOM   3704  O   PRO A 410       3.452 -40.918  18.607  1.00 23.22      .271 O
ATOM   3705  CB  PRO A 410       0.079 -41.021  18.508  1.00 24.24      .034 C
ATOM   3706  CG  PRO A 410      -1.068 -41.570  17.666  1.00 20.33      .027 C
ATOM   3707  CD  PRO A 410      -0.584 -42.969  17.286  1.00 19.27      .105 C
ATOM   3708  N   VAL A 411       2.559 -42.780  19.514  1.00 21.90      .338 N
ATOM   3709  CA  VAL A 411       3.694 -43.039  20.433  1.00 23.44      .159 C
ATOM   3710  C   VAL A 411       4.963 -43.384  19.634  1.00 25.90      .251 C
ATOM   3711  O   VAL A 411       6.026 -42.824  19.892  1.00 23.81      .271 O
ATOM   3712  CB  VAL A 411       3.354 -44.120  21.484  1.00 24.76      .029 C
ATOM   3713  CG1 VAL A 411       4.568 -44.591  22.299  1.00 22.20      .002 C
ATOM   3714  CG2 VAL A 411       2.329 -43.579  22.486  1.00 16.43      .002 C
ATOM   3715  H   VAL A 411       1.865 -43.506  19.487  1.00 99.99      .164 H
ATOM   3716  N   ALA A 412       4.810 -44.256  18.638  1.00 24.47      .338 N
ATOM   3717  CA  ALA A 412       5.916 -44.663  17.750  1.00 26.37      .159 C
ATOM   3718  C   ALA A 412       6.542 -43.468  17.016  1.00 23.66      .251 C
ATOM   3719  O   ALA A 412       7.752 -43.266  17.091  1.00 28.37      .271 O
ATOM   3720  CB  ALA A 412       5.422 -45.696  16.734  1.00 24.17      .034 C
ATOM   3721  H   ALA A 412       3.952 -44.765  18.507  1.00 99.99      .164 H
ATOM   3722  N   GLN A 413       5.686 -42.573  16.518  1.00 24.46      .338 N
ATOM   3723  CA  GLN A 413       6.133 -41.336  15.852  1.00 24.19      .160 C
ATOM   3724  C   GLN A 413       6.908 -40.440  16.832  1.00 27.61      .251 C
ATOM   3725  O   GLN A 413       7.999 -39.972  16.509  1.00 25.97      .271 O
ATOM   3726  CB  GLN A 413       4.925 -40.599  15.257  1.00 28.47      .042 C
ATOM   3727  CG  GLN A 413       5.265 -39.151  14.882  1.00 28.52      .090 C
ATOM   3728  CD  GLN A 413       5.015 -38.851  13.413  1.00 36.45      .227 C
ATOM   3729  OE1 GLN A 413       4.049 -38.197  13.056  1.00 53.07      .273 O
ATOM   3730  NE2 GLN A 413       5.919 -39.291  12.563  1.00 42.93      .369 N
ATOM   3731  H   GLN A 413       4.693 -42.663  16.623  1.00 99.99      .164 H
ATOM   3732 1HE2 GLN A 413       5.768 -39.082  11.601  1.00 99.99      .159 H
ATOM   3733 2HE2 GLN A 413       6.720 -39.789  12.881  1.00 99.99      .159 H
ATOM   3734  N   LEU A 414       6.346 -40.275  18.028  1.00 26.71      .338 N
ATOM   3735  CA  LEU A 414       6.994 -39.468  19.072  1.00 23.78      .159 C
ATOM   3736  C   LEU A 414       8.378 -40.034  19.424  1.00 25.72      .251 C
ATOM   3737  O   LEU A 414       9.368 -39.306  19.390  1.00 25.03      .271 O
ATOM   3738  CB  LEU A 414       6.116 -39.402  20.325  1.00 24.33      .032 C
ATOM   3739  CG  LEU A 414       6.807 -38.617  21.446  1.00 28.17      .002 C
ATOM   3740  CD1 LEU A 414       6.931 -37.129  21.118  1.00 28.96      .000 C
ATOM   3741  CD2 LEU A 414       6.071 -38.827  22.760  1.00 30.66      .000 C
ATOM   3742  H   LEU A 414       5.488 -40.718  18.298  1.00 99.99      .164 H
ATOM   3743  N   ALA A 415       8.431 -41.348  19.628  1.00 19.11      .338 N
ATOM   3744  CA  ALA A 415       9.678 -42.050  19.982  1.00 21.51      .159 C
ATOM   3745  C   ALA A 415      10.751 -41.962  18.885  1.00 30.91      .251 C
ATOM   3746  O   ALA A 415      11.901 -41.642  19.184  1.00 27.97      .271 O
ATOM   3747  CB  ALA A 415       9.364 -43.511  20.309  1.00 23.90      .034 C
ATOM   3748  H   ALA A 415       7.606 -41.924  19.606  1.00 99.99      .164 H
ATOM   3749  N   GLY A 416      10.308 -42.080  17.623  1.00 27.27      .336 N
ATOM   3750  CA  GLY A 416      11.193 -42.041  16.443  1.00 22.95      .189 C
ATOM   3751  C   GLY A 416      11.821 -40.657  16.254  1.00 22.46      .253 C
ATOM   3752  O   GLY A 416      13.044 -40.530  16.212  1.00 30.69      .270 O
ATOM   3753  H   GLY A 416       9.332 -42.193  17.383  1.00 99.99      .164 H
ATOM   3754  N   ARG A 417      10.972 -39.635  16.335  1.00 25.00      .337 N
ATOM   3755  CA  ARG A 417      11.426 -38.245  16.172  1.00 26.73      .159 C
ATOM   3756  C   ARG A 417      12.293 -37.746  17.324  1.00 34.63      .251 C
ATOM   3757  O   ARG A 417      13.393 -37.255  17.085  1.00 39.13      .271 O
ATOM   3758  CB  ARG A 417      10.261 -37.285  15.926  1.00 30.99      .034 C
ATOM   3759  CG  ARG A 417       9.569 -37.496  14.575  1.00 37.21      .027 C
ATOM   3760  CD  ARG A 417      10.602 -37.643  13.454  1.00 36.81      .116 C
ATOM   3761  NE  ARG A 417      10.074 -37.135  12.185  1.00 62.44      .212 N
ATOM   3762  CZ  ARG A 417      10.359 -35.937  11.675  1.00 56.80      .666 C
ATOM   3763  NH1 ARG A 417      11.136 -35.075  12.314  1.00 59.03      .235 N
ATOM   3764  NH2 ARG A 417       9.872 -35.587  10.497  1.00 49.35      .235 N
ATOM   3765  H   ARG A 417       9.999 -39.741  16.555  1.00 99.99      .164 H
ATOM   3766  HE  ARG A 417       9.458 -37.742  11.696  1.00 99.99      .178 H
ATOM   3767 1HH1 ARG A 417      11.350 -34.171  11.954  1.00 99.99      .174 H
ATOM   3768 2HH1 ARG A 417      11.518 -35.332  13.209  1.00 99.99      .174 H
ATOM   3769 1HH2 ARG A 417      10.097 -34.685  10.137  1.00 99.99      .174 H
ATOM   3770 2HH2 ARG A 417       9.293 -36.217   9.990  1.00 99.99      .174 H
ATOM   3771  N   LEU A 418      11.882 -38.064  18.552  1.00 28.64      .338 N
ATOM   3772  CA  LEU A 418      12.691 -37.718  19.738  1.00 30.44      .159 C
ATOM   3773  C   LEU A 418      14.084 -38.368  19.706  1.00 26.99      .251 C
ATOM   3774  O   LEU A 418      15.087 -37.655  19.769  1.00 32.27      .271 O
ATOM   3775  CB  LEU A 418      12.004 -38.050  21.071  1.00 21.13      .032 C
ATOM   3776  CG  LEU A 418      10.696 -37.309  21.390  1.00 31.55      .002 C
ATOM   3777  CD1 LEU A 418      10.332 -37.558  22.852  1.00 24.60      .000 C
ATOM   3778  CD2 LEU A 418      10.751 -35.803  21.140  1.00 32.52      .000 C
ATOM   3779  H   LEU A 418      10.962 -38.425  18.734  1.00 99.99      .164 H
ATOM   3780  N   ALA A 419      14.129 -39.675  19.435  1.00 25.08      .338 N
ATOM   3781  CA  ALA A 419      15.400 -40.420  19.306  1.00 28.50      .159 C
ATOM   3782  C   ALA A 419      16.297 -39.909  18.166  1.00 37.35      .251 C
ATOM   3783  O   ALA A 419      17.472 -39.627  18.390  1.00 38.50      .271 O
ATOM   3784  CB  ALA A 419      15.133 -41.916  19.115  1.00 22.50      .034 C
ATOM   3785  H   ALA A 419      13.302 -40.244  19.404  1.00 99.99      .164 H
ATOM   3786  N   ALA A 420      15.698 -39.644  17.003  1.00 31.96      .338 N
ATOM   3787  CA  ALA A 420      16.439 -39.138  15.831  1.00 34.66      .159 C
ATOM   3788  C   ALA A 420      16.907 -37.681  15.994  1.00 35.33      .251 C
ATOM   3789  O   ALA A 420      17.776 -37.221  15.257  1.00 40.38      .271 O
ATOM   3790  CB  ALA A 420      15.598 -39.289  14.560  1.00 27.80      .034 C
ATOM   3791  H   ALA A 420      14.701 -39.679  16.884  1.00 99.99      .164 H
ATOM   3792  N   GLN A 421      16.316 -36.972  16.954  1.00 35.89      .338 N
ATOM   3793  CA  GLN A 421      16.647 -35.556  17.198  1.00 25.77      .160 C
ATOM   3794  C   GLN A 421      17.316 -35.281  18.553  1.00 31.19      .251 C
ATOM   3795  O   GLN A 421      17.239 -34.177  19.102  1.00 31.62      .271 O
ATOM   3796  CB  GLN A 421      15.379 -34.729  17.004  1.00 31.03      .042 C
ATOM   3797  CG  GLN A 421      14.932 -34.785  15.539  1.00 39.90      .090 C
ATOM   3798  CD  GLN A 421      13.492 -34.317  15.344  1.00 44.93      .227 C
ATOM   3799  OE1 GLN A 421      12.725 -34.897  14.596  1.00 45.53      .273 O
ATOM   3800  NE2 GLN A 421      13.084 -33.296  16.056  1.00 42.40      .369 N
ATOM   3801  H   GLN A 421      15.527 -37.316  17.470  1.00 99.99      .164 H
ATOM   3802 1HE2 GLN A 421      12.144 -32.989  15.939  1.00 99.99      .159 H
ATOM   3803 2HE2 GLN A 421      13.725 -32.819  16.668  1.00 99.99      .159 H
ATOM   3804  N   GLY A 422      17.933 -36.338  19.095  1.00 33.24      .336 N
ATOM   3805  CA  GLY A 422      18.903 -36.179  20.190  1.00 39.92      .189 C
ATOM   3806  C   GLY A 422      18.517 -36.744  21.558  1.00 38.93      .253 C
ATOM   3807  O   GLY A 422      19.319 -36.656  22.487  1.00 37.16      .270 O
ATOM   3808  H   GLY A 422      17.749 -37.297  18.839  1.00 99.99      .164 H
ATOM   3809  N   ALA A 423      17.276 -37.196  21.707  1.00 35.51      .337 N
ATOM   3810  CA  ALA A 423      16.832 -37.797  22.977  1.00 32.75      .159 C
ATOM   3811  C   ALA A 423      17.209 -39.281  23.080  1.00 28.54      .251 C
ATOM   3812  O   ALA A 423      17.306 -39.991  22.077  1.00 32.18      .271 O
ATOM   3813  CB  ALA A 423      15.320 -37.622  23.135  1.00 32.19      .034 C
ATOM   3814  H   ALA A 423      16.581 -37.159  20.984  1.00 99.99      .164 H
ATOM   3815  N   ARG A 424      17.393 -39.725  24.319  1.00 28.73      .338 N
ATOM   3816  CA  ARG A 424      17.544 -41.160  24.615  1.00 29.17      .159 C
ATOM   3817  C   ARG A 424      16.165 -41.698  25.015  1.00 29.84      .251 C
ATOM   3818  O   ARG A 424      15.551 -41.251  25.984  1.00 35.05      .271 O
ATOM   3819  CB  ARG A 424      18.581 -41.416  25.714  1.00 28.38      .034 C
ATOM   3820  CG  ARG A 424      18.891 -42.916  25.794  1.00 32.89      .027 C
ATOM   3821  CD  ARG A 424      20.253 -43.203  26.429  1.00 38.46      .116 C
ATOM   3822  NE  ARG A 424      20.170 -43.221  27.899  1.00 57.58      .212 N
ATOM   3823  CZ  ARG A 424      20.686 -42.313  28.732  1.00 50.14      .666 C
ATOM   3824  NH1 ARG A 424      21.324 -41.241  28.280  1.00 56.71      .235 N
ATOM   3825  NH2 ARG A 424      20.584 -42.477  30.043  1.00 46.64      .235 N
ATOM   3826  H   ARG A 424      17.337 -39.111  25.112  1.00 99.99      .164 H
ATOM   3827  HE  ARG A 424      19.712 -44.025  28.285  1.00 99.99      .178 H
ATOM   3828 1HH1 ARG A 424      21.698 -40.569  28.914  1.00 99.99      .174 H
ATOM   3829 2HH1 ARG A 424      21.414 -41.124  27.293  1.00 99.99      .174 H
ATOM   3830 1HH2 ARG A 424      20.959 -41.791  30.664  1.00 99.99      .174 H
ATOM   3831 2HH2 ARG A 424      20.090 -43.262  30.412  1.00 99.99      .174 H
ATOM   3832  N   VAL A 425      15.685 -42.635  24.209  1.00 26.01      .338 N
ATOM   3833  CA  VAL A 425      14.313 -43.158  24.366  1.00 22.30      .159 C
ATOM   3834  C   VAL A 425      14.371 -44.633  24.780  1.00 30.22      .251 C
ATOM   3835  O   VAL A 425      15.132 -45.416  24.222  1.00 29.02      .271 O
ATOM   3836  CB  VAL A 425      13.519 -42.986  23.052  1.00 25.52      .029 C
ATOM   3837  CG1 VAL A 425      12.072 -43.477  23.181  1.00 19.82      .002 C
ATOM   3838  CG2 VAL A 425      13.482 -41.524  22.591  1.00 19.93      .002 C
ATOM   3839  H   VAL A 425      16.230 -43.048  23.478  1.00 99.99      .164 H
ATOM   3840  N   TYR A 426      13.539 -44.990  25.748  1.00 24.33      .337 N
ATOM   3841  CA  TYR A 426      13.254 -46.408  26.040  1.00 25.70      .164 C
ATOM   3842  C   TYR A 426      11.774 -46.702  25.768  1.00 26.68      .251 C
ATOM   3843  O   TYR A 426      10.893 -45.923  26.130  1.00 27.55      .271 O
ATOM   3844  CB  TYR A 426      13.601 -46.743  27.493  1.00 24.33      .056 C
ATOM   3845  CG  TYR A 426      15.084 -46.514  27.787  1.00 28.82      .044 C
ATOM   3846  CD1 TYR A 426      15.996 -47.548  27.631  1.00 26.87      .011 C
ATOM   3847  CD2 TYR A 426      15.508 -45.264  28.217  1.00 23.25      .011 C
ATOM   3848  CE1 TYR A 426      17.341 -47.337  27.917  1.00 27.11      .037 C
ATOM   3849  CE2 TYR A 426      16.851 -45.047  28.496  1.00 26.98      .037 C
ATOM   3850  CZ  TYR A 426      17.765 -46.082  28.344  1.00 28.04      .065 C
ATOM   3851  OH  TYR A 426      19.073 -45.866  28.645  1.00 29.63      .361 O
ATOM   3852  H   TYR A 426      13.181 -44.319  26.406  1.00 99.99      .164 H
ATOM   3853  HH  TYR A 426      19.614 -46.677  28.425  1.00 99.99      .217 H
ATOM   3854  N   ALA A 427      11.533 -47.829  25.105  1.00 23.25      .338 N
ATOM   3855  CA  ALA A 427      10.171 -48.240  24.725  1.00 22.32      .159 C
ATOM   3856  C   ALA A 427       9.831 -49.637  25.255  1.00 26.38      .251 C
ATOM   3857  O   ALA A 427      10.697 -50.506  25.370  1.00 28.09      .271 O
ATOM   3858  CB  ALA A 427      10.027 -48.187  23.202  1.00 23.11      .034 C
ATOM   3859  H   ALA A 427      12.255 -48.468  24.844  1.00 99.99      .164 H
ATOM   3860  N   TYR A 428       8.577 -49.786  25.661  1.00 19.79      .337 N
ATOM   3861  CA  TYR A 428       8.048 -51.073  26.140  1.00 23.49      .164 C
ATOM   3862  C   TYR A 428       6.674 -51.369  25.528  1.00 23.32      .251 C
ATOM   3863  O   TYR A 428       5.922 -50.466  25.159  1.00 23.74      .271 O
ATOM   3864  CB  TYR A 428       7.938 -51.073  27.672  1.00 19.45      .056 C
ATOM   3865  CG  TYR A 428       6.878 -50.107  28.217  1.00 21.92      .044 C
ATOM   3866  CD1 TYR A 428       5.548 -50.502  28.286  1.00 20.04      .011 C
ATOM   3867  CD2 TYR A 428       7.243 -48.832  28.620  1.00 19.87      .011 C
ATOM   3868  CE1 TYR A 428       4.577 -49.622  28.745  1.00 20.35      .037 C
ATOM   3869  CE2 TYR A 428       6.278 -47.947  29.086  1.00 20.99      .037 C
ATOM   3870  CZ  TYR A 428       4.945 -48.341  29.138  1.00 25.04      .065 C
ATOM   3871  OH  TYR A 428       3.988 -47.459  29.523  1.00 24.46      .361 O
ATOM   3872  H   TYR A 428       7.923 -49.025  25.665  1.00 99.99      .164 H
ATOM   3873  HH  TYR A 428       4.434 -46.594  29.763  1.00 99.99      .217 H
ATOM   3874  N   VAL A 429       6.340 -52.649  25.524  1.00 22.88      .338 N
ATOM   3875  CA  VAL A 429       4.941 -53.086  25.375  1.00 23.42      .159 C
ATOM   3876  C   VAL A 429       4.629 -53.905  26.630  1.00 22.55      .251 C
ATOM   3877  O   VAL A 429       5.359 -54.826  26.990  1.00 24.57      .271 O
ATOM   3878  CB  VAL A 429       4.692 -53.909  24.098  1.00 25.90      .029 C
ATOM   3879  CG1 VAL A 429       3.211 -54.287  23.965  1.00 24.83      .002 C
ATOM   3880  CG2 VAL A 429       5.095 -53.130  22.843  1.00 26.71      .002 C
ATOM   3881  H   VAL A 429       7.026 -53.375  25.654  1.00 99.99      .164 H
ATOM   3882  N   PHE A 430       3.541 -53.530  27.281  1.00 26.81      .337 N
ATOM   3883  CA  PHE A 430       3.096 -54.195  28.511  1.00 25.15      .164 C
ATOM   3884  C   PHE A 430       2.109 -55.308  28.135  1.00 24.50      .251 C
ATOM   3885  O   PHE A 430       1.019 -55.050  27.618  1.00 25.87      .271 O
ATOM   3886  CB  PHE A 430       2.478 -53.125  29.406  1.00 20.68      .056 C
ATOM   3887  CG  PHE A 430       2.086 -53.709  30.758  1.00 25.71      .044 C
ATOM   3888  CD1 PHE A 430       2.977 -53.660  31.817  1.00 26.20      .008 C
ATOM   3889  CD2 PHE A 430       0.820 -54.251  30.922  1.00 25.24      .008 C
ATOM   3890  CE1 PHE A 430       2.574 -54.150  33.051  1.00 28.16      .001 C
ATOM   3891  CE2 PHE A 430       0.430 -54.751  32.158  1.00 23.94      .001 C
ATOM   3892  CZ  PHE A 430       1.312 -54.691  33.228  1.00 26.33      .000 C
ATOM   3893  H   PHE A 430       2.964 -52.772  26.958  1.00 99.99      .164 H
ATOM   3894  N   GLU A 431       2.517 -56.535  28.439  1.00 27.95      .338 N
ATOM   3895  CA  GLU A 431       1.851 -57.734  27.894  1.00 30.59      .160 C
ATOM   3896  C   GLU A 431       1.292 -58.700  28.948  1.00 33.80      .251 C
ATOM   3897  O   GLU A 431       0.967 -59.846  28.642  1.00 34.48      .271 O
ATOM   3898  CB  GLU A 431       2.811 -58.495  26.974  1.00 25.93      .043 C
ATOM   3899  CG  GLU A 431       3.144 -57.734  25.690  1.00 25.92      .100 C
ATOM   3900  CD  GLU A 431       3.793 -58.656  24.657  1.00 35.29      .185 C
ATOM   3901  OE1 GLU A 431       3.303 -58.636  23.508  1.00 47.00      .647 O
ATOM   3902  OE2 GLU A 431       4.748 -59.371  25.033  1.00 48.81      .647 O
ATOM   3903  H   GLU A 431       3.214 -56.709  29.147  1.00 99.99      .164 H
ATOM   3904  N   HIS A 432       1.163 -58.222  30.181  1.00 25.24      .337 N
ATOM   3905  CA  HIS A 432       0.561 -59.037  31.244  1.00 29.29      .165 C
ATOM   3906  C   HIS A 432      -0.902 -58.642  31.467  1.00 30.75      .251 C
ATOM   3907  O   HIS A 432      -1.222 -57.488  31.752  1.00 29.88      .271 O
ATOM   3908  CB  HIS A 432       1.377 -58.891  32.532  1.00 27.69      .079 C
ATOM   3909  CG  HIS A 432       0.812 -59.788  33.634  1.00 37.42      .080 C
ATOM   3910  ND1 HIS A 432       0.852 -61.116  33.639  1.00 42.63      .229 N
ATOM   3911  CD2 HIS A 432       0.121 -59.384  34.696  1.00 30.57      .089 C
ATOM   3912  CE1 HIS A 432       0.169 -61.537  34.700  1.00 41.80      .175 C
ATOM   3913  NE2 HIS A 432      -0.274 -60.470  35.353  1.00 33.49      .334 N
ATOM   3914  H   HIS A 432       1.565 -57.359  30.480  1.00 99.99      .164 H
ATOM   3915  HD1 HIS A 432      -0.819 -60.484  36.193  1.00 99.99      .168 H
ATOM   3916  N   ARG A 433      -1.756 -59.654  31.404  1.00 29.51      .338 N
ATOM   3917  CA  ARG A 433      -3.178 -59.487  31.740  1.00 33.23      .159 C
ATOM   3918  C   ARG A 433      -3.340 -59.830  33.226  1.00 30.15      .251 C
ATOM   3919  O   ARG A 433      -2.968 -60.915  33.672  1.00 32.68      .271 O
ATOM   3920  CB  ARG A 433      -4.024 -60.403  30.855  1.00 31.06      .034 C
ATOM   3921  CG  ARG A 433      -5.516 -60.173  31.083  1.00 35.10      .027 C
ATOM   3922  CD  ARG A 433      -6.323 -61.168  30.257  1.00 32.15      .116 C
ATOM   3923  NE  ARG A 433      -7.688 -61.231  30.796  1.00 28.67      .212 N
ATOM   3924  CZ  ARG A 433      -8.753 -60.600  30.317  1.00 35.27      .666 C
ATOM   3925  NH1 ARG A 433      -8.687 -59.788  29.273  1.00 29.47      .235 N
ATOM   3926  NH2 ARG A 433      -9.914 -60.805  30.895  1.00 28.71      .235 N
ATOM   3927  H   ARG A 433      -1.464 -60.592  31.212  1.00 99.99      .164 H
ATOM   3928  HE  ARG A 433      -7.814 -61.796  31.609  1.00 99.99      .178 H
ATOM   3929 1HH1 ARG A 433      -9.502 -59.317  28.937  1.00 99.99      .174 H
ATOM   3930 2HH1 ARG A 433      -7.793 -59.620  28.857  1.00 99.99      .174 H
ATOM   3931 1HH2 ARG A 433     -10.712 -60.286  30.575  1.00 99.99      .174 H
ATOM   3932 2HH2 ARG A 433     -10.014 -61.370  31.710  1.00 99.99      .174 H
ATOM   3933  N   ALA A 434      -3.758 -58.828  33.997  1.00 31.61      .338 N
ATOM   3934  CA  ALA A 434      -3.935 -58.986  35.453  1.00 33.89      .159 C
ATOM   3935  C   ALA A 434      -4.875 -60.163  35.746  1.00 38.84      .251 C
ATOM   3936  O   ALA A 434      -5.946 -60.273  35.151  1.00 33.93      .271 O
ATOM   3937  CB  ALA A 434      -4.512 -57.701  36.056  1.00 32.59      .034 C
ATOM   3938  H   ALA A 434      -4.026 -57.945  33.614  1.00 99.99      .164 H
ATOM   3939  N   SER A 435      -4.492 -60.973  36.729  1.00 30.25      .336 N
ATOM   3940  CA  SER A 435      -5.316 -62.116  37.181  1.00 31.51      .189 C
ATOM   3941  C   SER A 435      -6.675 -61.638  37.715  1.00 35.89      .254 C
ATOM   3942  O   SER A 435      -7.669 -62.353  37.639  1.00 35.40      .270 O
ATOM   3943  CB  SER A 435      -4.622 -62.936  38.276  1.00 35.53      .169 C
ATOM   3944  OG  SER A 435      -4.491 -62.158  39.470  1.00 44.45      .380 O
ATOM   3945  H   SER A 435      -3.656 -60.819  37.258  1.00 99.99      .164 H
ATOM   3946  HG  SER A 435      -4.158 -62.736  40.221  1.00 99.99      .211 H
ATOM   3947  N   THR A 436      -6.694 -60.390  38.178  1.00 37.53      .336 N
ATOM   3948  CA  THR A 436      -7.877 -59.741  38.766  1.00 36.39      .186 C
ATOM   3949  C   THR A 436      -8.766 -59.033  37.733  1.00 35.08      .253 C
ATOM   3950  O   THR A 436      -9.815 -58.501  38.097  1.00 38.96      .270 O
ATOM   3951  CB  THR A 436      -7.435 -58.735  39.838  1.00 37.13      .140 C
ATOM   3952  OG1 THR A 436      -6.491 -57.807  39.289  1.00 36.28      .382 O
ATOM   3953  CG2 THR A 436      -6.847 -59.445  41.063  1.00 41.75      .034 C
ATOM   3954  H   THR A 436      -5.891 -59.796  38.150  1.00 99.99      .164 H
ATOM   3955  HG1 THR A 436      -6.278 -57.127  39.998  1.00 99.99      .210 H
ATOM   3956  N   LEU A 437      -8.312 -58.954  36.480  1.00 32.01      .337 N
ATOM   3957  CA  LEU A 437      -9.050 -58.243  35.420  1.00 31.37      .159 C
ATOM   3958  C   LEU A 437     -10.442 -58.853  35.193  1.00 34.16      .251 C
ATOM   3959  O   LEU A 437     -10.602 -60.058  35.020  1.00 37.61      .271 O
ATOM   3960  CB  LEU A 437      -8.231 -58.228  34.124  1.00 34.59      .032 C
ATOM   3961  CG  LEU A 437      -8.806 -57.283  33.061  1.00 36.68      .002 C
ATOM   3962  CD1 LEU A 437      -8.731 -55.822  33.507  1.00 29.03      .000 C
ATOM   3963  CD2 LEU A 437      -8.045 -57.459  31.751  1.00 28.90      .000 C
ATOM   3964  H   LEU A 437      -7.475 -59.417  36.177  1.00 99.99      .164 H
ATOM   3965  N   SER A 438     -11.428 -57.962  35.194  1.00 32.38      .336 N
ATOM   3966  CA  SER A 438     -12.845 -58.353  35.070  1.00 33.09      .189 C
ATOM   3967  C   SER A 438     -13.466 -58.089  33.690  1.00 37.59      .254 C
ATOM   3968  O   SER A 438     -14.621 -58.445  33.459  1.00 38.50      .270 O
ATOM   3969  CB  SER A 438     -13.680 -57.678  36.159  1.00 34.90      .169 C
ATOM   3970  OG  SER A 438     -13.643 -56.257  35.995  1.00 43.42      .380 O
ATOM   3971  H   SER A 438     -11.275 -56.997  35.400  1.00 99.99      .164 H
ATOM   3972  HG  SER A 438     -14.227 -55.864  36.699  1.00 99.99      .211 H
ATOM   3973  N   TRP A 439     -12.779 -57.318  32.847  1.00 31.13      .337 N
ATOM   3974  CA  TRP A 439     -13.139 -57.222  31.417  1.00 29.80      .164 C
ATOM   3975  C   TRP A 439     -12.916 -58.592  30.752  1.00 28.87      .254 C
ATOM   3976  O   TRP A 439     -12.082 -59.338  31.245  1.00 28.19      .270 O
ATOM   3977  CB  TRP A 439     -12.310 -56.144  30.713  1.00 31.64      .059 C
ATOM   3978  CG  TRP A 439     -12.658 -54.763  31.268  1.00 26.49      .016 C
ATOM   3979  CD1 TRP A 439     -11.945 -54.124  32.184  1.00 23.10      .097 C
ATOM   3980  CD2 TRP A 439     -13.724 -53.949  30.920  1.00 22.21      .001 C
ATOM   3981  NE1 TRP A 439     -12.506 -52.943  32.430  1.00 23.88      .365 N
ATOM   3982  CE2 TRP A 439     -13.583 -52.791  31.670  1.00 24.58      .042 C
ATOM   3983  CE3 TRP A 439     -14.806 -54.090  30.059  1.00 23.78      .014 C
ATOM   3984  CZ2 TRP A 439     -14.504 -51.760  31.542  1.00 23.44      .030 C
ATOM   3985  CZ3 TRP A 439     -15.727 -53.059  29.931  1.00 24.91      .001 C
ATOM   3986  CH2 TRP A 439     -15.579 -51.895  30.676  1.00 25.50      .002 C
ATOM   3987  H   TRP A 439     -11.980 -56.791  33.124  1.00 99.99      .164 H
ATOM   3988  HE1 TRP A 439     -12.212 -52.310  33.144  1.00 99.99      .165 H
ATOM   3989  N   PRO A 440     -13.683 -58.970  29.724  1.00 26.32      .312 N
ATOM   3990  CA  PRO A 440     -13.576 -60.295  29.073  1.00 27.99      .163 C
ATOM   3991  C   PRO A 440     -12.179 -60.576  28.500  1.00 30.91      .251 C
ATOM   3992  O   PRO A 440     -11.433 -59.653  28.175  1.00 31.87      .271 O
ATOM   3993  CB  PRO A 440     -14.634 -60.263  27.969  1.00 29.76      .034 C
ATOM   3994  CG  PRO A 440     -14.754 -58.776  27.638  1.00 28.39      .027 C
ATOM   3995  CD  PRO A 440     -14.645 -58.115  29.007  1.00 28.82      .105 C
ATOM   3996  N   LEU A 441     -11.922 -61.859  28.247  1.00 33.53      .338 N
ATOM   3997  CA  LEU A 441     -10.649 -62.335  27.671  1.00 34.83      .159 C
ATOM   3998  C   LEU A 441     -10.369 -61.786  26.260  1.00 34.71      .251 C
ATOM   3999  O   LEU A 441      -9.218 -61.480  25.954  1.00 34.83      .271 O
ATOM   4000  CB  LEU A 441     -10.658 -63.866  27.640  1.00 39.37      .032 C
ATOM   4001  CG  LEU A 441      -9.263 -64.483  27.794  1.00 49.18      .002 C
ATOM   4002  CD1 LEU A 441      -8.770 -64.377  29.241  1.00 41.01      .000 C
ATOM   4003  CD2 LEU A 441      -9.292 -65.944  27.343  1.00 51.15      .000 C
ATOM   4004  H   LEU A 441     -12.556 -62.591  28.493  1.00 99.99      .164 H
ATOM   4005  N   TRP A 442     -11.422 -61.494  25.484  1.00 27.33      .337 N
ATOM   4006  CA  TRP A 442     -11.238 -61.004  24.099  1.00 29.30      .164 C
ATOM   4007  C   TRP A 442     -10.591 -59.610  24.051  1.00 31.09      .251 C
ATOM   4008  O   TRP A 442      -9.942 -59.251  23.071  1.00 30.58      .271 O
ATOM   4009  CB  TRP A 442     -12.511 -61.041  23.238  1.00 27.33      .059 C
ATOM   4010  CG  TRP A 442     -13.599 -60.032  23.623  1.00 26.60      .016 C
ATOM   4011  CD1 TRP A 442     -14.704 -60.323  24.301  1.00 28.60      .097 C
ATOM   4012  CD2 TRP A 442     -13.680 -58.697  23.247  1.00 26.83      .001 C
ATOM   4013  NE1 TRP A 442     -15.468 -59.234  24.390  1.00 26.49      .365 N
ATOM   4014  CE2 TRP A 442     -14.873 -58.219  23.771  1.00 23.68      .042 C
ATOM   4015  CE3 TRP A 442     -12.846 -57.840  22.536  1.00 26.62      .014 C
ATOM   4016  CZ2 TRP A 442     -15.217 -56.883  23.609  1.00 23.08      .030 C
ATOM   4017  CZ3 TRP A 442     -13.208 -56.516  22.337  1.00 23.66      .001 C
ATOM   4018  CH2 TRP A 442     -14.394 -56.034  22.878  1.00 25.81      .002 C
ATOM   4019  H   TRP A 442     -12.353 -61.413  25.836  1.00 99.99      .164 H
ATOM   4020  HE1 TRP A 442     -16.370 -59.201  24.829  1.00 99.99      .165 H
ATOM   4021  N   MET A 443     -10.704 -58.871  25.155  1.00 34.31      .337 N
ATOM   4022  CA  MET A 443     -10.083 -57.540  25.254  1.00 27.89      .160 C
ATOM   4023  C   MET A 443      -8.554 -57.587  25.408  1.00 27.47      .251 C
ATOM   4024  O   MET A 443      -7.893 -56.575  25.159  1.00 28.28      .271 O
ATOM   4025  CB  MET A 443     -10.719 -56.704  26.365  1.00 24.93      .043 C
ATOM   4026  CG  MET A 443     -12.041 -56.073  25.927  1.00 29.79      .060 C
ATOM   4027  SD  MET A 443     -12.609 -54.873  27.183  1.00 33.82      .139 S
ATOM   4028  CE  MET A 443     -14.148 -54.350  26.467  1.00 22.84      .069 C
ATOM   4029  H   MET A 443     -11.015 -59.256  26.026  1.00 99.99      .164 H
ATOM   4030  N   GLY A 444      -8.024 -58.742  25.840  1.00 25.08      .336 N
ATOM   4031  CA  GLY A 444      -6.574 -58.937  26.040  1.00 22.89      .189 C
ATOM   4032  C   GLY A 444      -6.083 -58.048  27.189  1.00 31.72      .253 C
ATOM   4033  O   GLY A 444      -6.668 -58.040  28.266  1.00 28.49      .270 O
ATOM   4034  H   GLY A 444      -8.566 -59.564  26.074  1.00 99.99      .164 H
ATOM   4035  N   VAL A 445      -5.030 -57.282  26.929  1.00 27.33      .337 N
ATOM   4036  CA  VAL A 445      -4.507 -56.302  27.909  1.00 28.59      .160 C
ATOM   4037  C   VAL A 445      -5.003 -54.895  27.511  1.00 24.00      .254 C
ATOM   4038  O   VAL A 445      -4.379 -54.257  26.655  1.00 25.21      .270 O
ATOM   4039  CB  VAL A 445      -2.967 -56.338  27.998  1.00 26.29      .029 C
ATOM   4040  CG1 VAL A 445      -2.470 -55.469  29.159  1.00 24.82      .002 C
ATOM   4041  CG2 VAL A 445      -2.408 -57.756  28.155  1.00 21.36      .002 C
ATOM   4042  H   VAL A 445      -4.476 -57.431  26.109  1.00 99.99      .164 H
ATOM   4043  N   PRO A 446      -6.112 -54.425  28.100  1.00 24.45      .312 N
ATOM   4044  CA  PRO A 446      -6.763 -53.168  27.695  1.00 28.19      .163 C
ATOM   4045  C   PRO A 446      -6.012 -51.929  28.202  1.00 24.69      .251 C
ATOM   4046  O   PRO A 446      -5.260 -51.961  29.179  1.00 22.78      .271 O
ATOM   4047  CB  PRO A 446      -8.170 -53.219  28.302  1.00 22.28      .034 C
ATOM   4048  CG  PRO A 446      -8.338 -54.662  28.778  1.00 26.81      .027 C
ATOM   4049  CD  PRO A 446      -6.915 -55.072  29.153  1.00 22.91      .105 C
ATOM   4050  N   HIS A 447      -6.272 -50.832  27.496  1.00 22.67      .337 N
ATOM   4051  CA  HIS A 447      -5.850 -49.463  27.854  1.00 25.93      .165 C
ATOM   4052  C   HIS A 447      -6.080 -49.179  29.350  1.00 24.45      .251 C
ATOM   4053  O   HIS A 447      -7.133 -49.516  29.889  1.00 25.45      .271 O
ATOM   4054  CB  HIS A 447      -6.726 -48.517  27.030  1.00 18.26      .077 C
ATOM   4055  CG  HIS A 447      -6.224 -47.073  27.071  1.00 23.82      .057 C
ATOM   4056  ND1 HIS A 447      -5.142 -46.653  26.441  1.00 22.30      .338 N
ATOM   4057  CD2 HIS A 447      -6.828 -46.017  27.609  1.00 21.83      .113 C
ATOM   4058  CE1 HIS A 447      -5.063 -45.335  26.574  1.00 17.15      .175 C
ATOM   4059  NE2 HIS A 447      -6.107 -44.942  27.300  1.00 23.47      .223 N
ATOM   4060  H   HIS A 447      -6.774 -50.889  26.634  1.00 99.99      .164 H
ATOM   4061  HD1 HIS A 447      -4.510 -47.236  25.922  1.00 99.99      .167 H
ATOM   4062  N   GLY A 448      -4.995 -48.776  30.021  1.00 24.01      .336 N
ATOM   4063  CA  GLY A 448      -5.075 -48.385  31.443  1.00 21.59      .189 C
ATOM   4064  C   GLY A 448      -4.667 -49.478  32.444  1.00 25.57      .253 C
ATOM   4065  O   GLY A 448      -4.354 -49.157  33.590  1.00 26.49      .270 O
ATOM   4066  H   GLY A 448      -4.076 -48.693  29.626  1.00 99.99      .164 H
ATOM   4067  N   TYR A 449      -4.541 -50.729  31.997  1.00 23.96      .337 N
ATOM   4068  CA  TYR A 449      -4.275 -51.841  32.936  1.00 22.61      .164 C
ATOM   4069  C   TYR A 449      -2.823 -52.252  33.228  1.00 24.00      .251 C
ATOM   4070  O   TYR A 449      -2.569 -53.240  33.916  1.00 29.24      .271 O
ATOM   4071  CB  TYR A 449      -5.151 -53.046  32.596  1.00 19.78      .056 C
ATOM   4072  CG  TYR A 449      -6.590 -52.732  33.001  1.00 25.70      .044 C
ATOM   4073  CD1 TYR A 449      -6.951 -52.764  34.341  1.00 21.66      .011 C
ATOM   4074  CD2 TYR A 449      -7.515 -52.360  32.040  1.00 22.02      .011 C
ATOM   4075  CE1 TYR A 449      -8.240 -52.422  34.725  1.00 23.90      .037 C
ATOM   4076  CE2 TYR A 449      -8.807 -52.026  32.422  1.00 22.58      .037 C
ATOM   4077  CZ  TYR A 449      -9.169 -52.058  33.762  1.00 25.36      .065 C
ATOM   4078  OH  TYR A 449     -10.429 -51.719  34.138  1.00 24.77      .361 O
ATOM   4079  H   TYR A 449      -4.785 -51.006  31.063  1.00 99.99      .164 H
ATOM   4080  HH  TYR A 449     -10.958 -51.488  33.327  1.00 99.99      .217 H
ATOM   4081  N   GLU A 450      -1.909 -51.338  32.923  1.00 25.52      .338 N
ATOM   4082  CA  GLU A 450      -0.510 -51.419  33.387  1.00 24.39      .160 C
ATOM   4083  C   GLU A 450      -0.303 -50.554  34.644  1.00 24.17      .251 C
ATOM   4084  O   GLU A 450       0.574 -50.844  35.453  1.00 25.41      .271 O
ATOM   4085  CB  GLU A 450       0.499 -51.028  32.289  1.00 22.35      .043 C
ATOM   4086  CG  GLU A 450       0.856 -49.539  32.125  1.00 14.42      .100 C
ATOM   4087  CD  GLU A 450      -0.264 -48.618  31.620  1.00 23.59      .185 C
ATOM   4088  OE1 GLU A 450      -1.437 -49.052  31.529  1.00 25.15      .647 O
ATOM   4089  OE2 GLU A 450       0.059 -47.443  31.359  1.00 24.11      .647 O
ATOM   4090  H   GLU A 450      -2.120 -50.563  32.324  1.00 99.99      .164 H
ATOM   4091  N   ILE A 451      -1.122 -49.506  34.791  1.00 23.20      .338 N
ATOM   4092  CA  ILE A 451      -0.957 -48.478  35.844  1.00 24.91      .159 C
ATOM   4093  C   ILE A 451      -0.873 -49.095  37.252  1.00 28.74      .251 C
ATOM   4094  O   ILE A 451       0.081 -48.817  37.974  1.00 27.00      .271 O
ATOM   4095  CB  ILE A 451      -2.078 -47.418  35.791  1.00 26.35      .029 C
ATOM   4096  CG1 ILE A 451      -2.165 -46.773  34.399  1.00 19.96      .002 C
ATOM   4097  CG2 ILE A 451      -1.846 -46.339  36.866  1.00 19.76      .002 C
ATOM   4098  CD  ILE A 451      -3.396 -45.873  34.219  1.00 16.46      .000 C
ATOM   4099  H   ILE A 451      -1.902 -49.348  34.182  1.00 99.99      .164 H
ATOM   4100  N   GLU A 452      -1.801 -49.997  37.572  1.00 24.77      .338 N
ATOM   4101  CA  GLU A 452      -1.820 -50.669  38.891  1.00 27.00      .160 C
ATOM   4102  C   GLU A 452      -0.508 -51.394  39.232  1.00 28.81      .251 C
ATOM   4103  O   GLU A 452      -0.079 -51.398  40.382  1.00 27.33      .271 O
ATOM   4104  CB  GLU A 452      -3.027 -51.609  39.021  1.00 25.32      .043 C
ATOM   4105  CG  GLU A 452      -3.068 -52.713  37.962  1.00 30.83      .100 C
ATOM   4106  CD  GLU A 452      -4.483 -53.252  37.762  1.00 35.75      .185 C
ATOM   4107  OE1 GLU A 452      -4.650 -54.478  37.951  1.00 37.28      .647 O
ATOM   4108  OE2 GLU A 452      -5.323 -52.459  37.288  1.00 36.52      .647 O
ATOM   4109  H   GLU A 452      -2.574 -50.198  36.972  1.00 99.99      .164 H
ATOM   4110  N   PHE A 453       0.142 -51.931  38.202  1.00 24.75      .337 N
ATOM   4111  CA  PHE A 453       1.464 -52.566  38.332  1.00 26.89      .164 C
ATOM   4112  C   PHE A 453       2.622 -51.583  38.532  1.00 28.55      .251 C
ATOM   4113  O   PHE A 453       3.440 -51.804  39.417  1.00 28.27      .271 O
ATOM   4114  CB  PHE A 453       1.743 -53.462  37.132  1.00 24.87      .056 C
ATOM   4115  CG  PHE A 453       0.865 -54.704  37.184  1.00 28.57      .044 C
ATOM   4116  CD1 PHE A 453      -0.356 -54.699  36.529  1.00 28.16      .008 C
ATOM   4117  CD2 PHE A 453       1.272 -55.805  37.921  1.00 26.18      .008 C
ATOM   4118  CE1 PHE A 453      -1.180 -55.813  36.605  1.00 35.94      .001 C
ATOM   4119  CE2 PHE A 453       0.445 -56.919  38.003  1.00 31.42      .001 C
ATOM   4120  CZ  PHE A 453      -0.780 -56.922  37.345  1.00 30.45      .000 C
ATOM   4121  H   PHE A 453      -0.232 -51.936  37.275  1.00 99.99      .164 H
ATOM   4122  N   ILE A 454       2.572 -50.448  37.834  1.00 19.99      .338 N
ATOM   4123  CA  ILE A 454       3.570 -49.366  38.004  1.00 23.42      .159 C
ATOM   4124  C   ILE A 454       3.494 -48.790  39.431  1.00 27.75      .251 C
ATOM   4125  O   ILE A 454       4.521 -48.575  40.068  1.00 25.18      .271 O
ATOM   4126  CB  ILE A 454       3.384 -48.250  36.951  1.00 29.93      .029 C
ATOM   4127  CG1 ILE A 454       3.344 -48.779  35.504  1.00 23.48      .002 C
ATOM   4128  CG2 ILE A 454       4.427 -47.130  37.101  1.00 24.96      .002 C
ATOM   4129  CD  ILE A 454       4.517 -49.675  35.077  1.00 25.38      .000 C
ATOM   4130  H   ILE A 454       1.859 -50.264  37.156  1.00 99.99      .164 H
ATOM   4131  N   PHE A 455       2.272 -48.652  39.942  1.00 24.15      .337 N
ATOM   4132  CA  PHE A 455       2.042 -48.130  41.303  1.00 24.82      .164 C
ATOM   4133  C   PHE A 455       2.251 -49.160  42.422  1.00 27.72      .251 C
ATOM   4134  O   PHE A 455       2.069 -48.841  43.597  1.00 27.40      .271 O
ATOM   4135  CB  PHE A 455       0.662 -47.475  41.407  1.00 20.92      .056 C
ATOM   4136  CG  PHE A 455       0.716 -46.034  40.901  1.00 29.29      .044 C
ATOM   4137  CD1 PHE A 455       0.557 -45.768  39.550  1.00 20.10      .008 C
ATOM   4138  CD2 PHE A 455       0.893 -44.992  41.801  1.00 25.52      .008 C
ATOM   4139  CE1 PHE A 455       0.562 -44.454  39.093  1.00 22.52      .001 C
ATOM   4140  CE2 PHE A 455       0.900 -43.678  41.349  1.00 26.99      .001 C
ATOM   4141  CZ  PHE A 455       0.726 -43.411  39.995  1.00 24.45      .000 C
ATOM   4142  H   PHE A 455       1.455 -48.974  39.461  1.00 99.99      .164 H
ATOM   4143  N   GLY A 456       2.447 -50.425  42.021  1.00 30.51      .336 N
ATOM   4144  CA  GLY A 456       2.700 -51.524  42.969  1.00 29.98      .189 C
ATOM   4145  C   GLY A 456       1.469 -51.836  43.831  1.00 29.41      .253 C
ATOM   4146  O   GLY A 456       1.587 -52.440  44.895  1.00 30.16      .270 O
ATOM   4147  H   GLY A 456       2.394 -50.733  41.062  1.00 99.99      .164 H
ATOM   4148  N   ILE A 457       0.287 -51.592  43.263  1.00 29.62      .337 N
ATOM   4149  CA  ILE A 457      -1.008 -51.996  43.851  1.00 28.84      .160 C
ATOM   4150  C   ILE A 457      -1.074 -53.510  44.154  1.00 33.09      .254 C
ATOM   4151  O   ILE A 457      -1.657 -53.843  45.188  1.00 31.64      .270 O
ATOM   4152  CB  ILE A 457      -2.197 -51.544  42.971  1.00 30.31      .029 C
ATOM   4153  CG1 ILE A 457      -2.176 -50.032  42.684  1.00 28.30      .002 C
ATOM   4154  CG2 ILE A 457      -3.564 -51.967  43.535  1.00 27.50      .002 C
ATOM   4155  CD  ILE A 457      -2.187 -49.112  43.915  1.00 23.56      .000 C
ATOM   4156  H   ILE A 457       0.217 -51.082  42.402  1.00 99.99      .164 H
ATOM   4157  N   PRO A 458      -0.469 -54.415  43.360  1.00 34.06      .312 N
ATOM   4158  CA  PRO A 458      -0.398 -55.841  43.728  1.00 31.55      .163 C
ATOM   4159  C   PRO A 458       0.178 -56.117  45.123  1.00 35.51      .251 C
ATOM   4160  O   PRO A 458      -0.185 -57.128  45.713  1.00 37.58      .271 O
ATOM   4161  CB  PRO A 458       0.448 -56.497  42.642  1.00 29.43      .034 C
ATOM   4162  CG  PRO A 458       0.046 -55.697  41.408  1.00 30.52      .027 C
ATOM   4163  CD  PRO A 458      -0.069 -54.269  41.942  1.00 32.10      .105 C
ATOM   4164  N   LEU A 459       0.982 -55.197  45.666  1.00 32.98      .338 N
ATOM   4165  CA  LEU A 459       1.545 -55.365  47.019  1.00 34.67      .159 C
ATOM   4166  C   LEU A 459       0.507 -55.242  48.140  1.00 34.41      .251 C
ATOM   4167  O   LEU A 459       0.758 -55.679  49.260  1.00 36.84      .271 O
ATOM   4168  CB  LEU A 459       2.719 -54.415  47.279  1.00 33.18      .032 C
ATOM   4169  CG  LEU A 459       3.934 -54.682  46.379  1.00 41.36      .002 C
ATOM   4170  CD1 LEU A 459       5.066 -53.739  46.782  1.00 35.73      .000 C
ATOM   4171  CD2 LEU A 459       4.423 -56.134  46.455  1.00 40.34      .000 C
ATOM   4172  H   LEU A 459       1.132 -54.282  45.279  1.00 99.99      .164 H
ATOM   4173  N   ASP A 460      -0.630 -54.618  47.831  1.00 34.30      .337 N
ATOM   4174  CA  ASP A 460      -1.753 -54.505  48.773  1.00 35.20      .170 C
ATOM   4175  C   ASP A 460      -2.261 -55.914  49.152  1.00 46.66      .255 C
ATOM   4176  O   ASP A 460      -2.897 -56.576  48.328  1.00 36.09      .270 O
ATOM   4177  CB  ASP A 460      -2.881 -53.649  48.184  1.00 32.48      .129 C
ATOM   4178  CG  ASP A 460      -3.941 -53.256  49.223  1.00 44.35      .188 C
ATOM   4179  OD1 ASP A 460      -4.006 -53.923  50.282  1.00 46.90      .647 O
ATOM   4180  OD2 ASP A 460      -4.665 -52.281  48.931  1.00 44.80      .647 O
ATOM   4181  H   ASP A 460      -0.806 -54.256  46.913  1.00 99.99      .164 H
ATOM   4182  N   PRO A 461      -2.051 -56.309  50.418  1.00 48.95      .312 N
ATOM   4183  CA  PRO A 461      -2.390 -57.651  50.931  1.00 49.71      .163 C
ATOM   4184  C   PRO A 461      -3.889 -57.957  50.805  1.00 49.28      .251 C
ATOM   4185  O   PRO A 461      -4.258 -59.104  50.578  1.00 53.09      .271 O
ATOM   4186  CB  PRO A 461      -2.007 -57.634  52.411  1.00 48.53      .034 C
ATOM   4187  CG  PRO A 461      -0.978 -56.513  52.509  1.00 55.07      .027 C
ATOM   4188  CD  PRO A 461      -1.490 -55.483  51.505  1.00 40.71      .105 C
ATOM   4189  N   SER A 462      -4.729 -56.930  50.952  1.00 39.53      .336 N
ATOM   4190  CA  SER A 462      -6.198 -57.075  50.844  1.00 43.50      .189 C
ATOM   4191  C   SER A 462      -6.735 -57.197  49.404  1.00 49.18      .253 C
ATOM   4192  O   SER A 462      -7.942 -57.118  49.175  1.00 48.60      .270 O
ATOM   4193  CB  SER A 462      -6.899 -55.909  51.550  1.00 50.23      .169 C
ATOM   4194  OG  SER A 462      -6.737 -54.701  50.801  1.00 50.68      .380 O
ATOM   4195  H   SER A 462      -4.420 -55.997  51.145  1.00 99.99      .164 H
ATOM   4196  HG  SER A 462      -7.302 -53.985  51.212  1.00 99.99      .211 H
ATOM   4197  N   ARG A 463      -5.839 -57.389  48.440  1.00 47.02      .337 N
ATOM   4198  CA  ARG A 463      -6.231 -57.612  47.037  1.00 43.66      .159 C
ATOM   4199  C   ARG A 463      -5.749 -58.998  46.592  1.00 43.96      .251 C
ATOM   4200  O   ARG A 463      -4.860 -59.587  47.203  1.00 49.62      .271 O
ATOM   4201  CB  ARG A 463      -5.717 -56.497  46.122  1.00 44.77      .034 C
ATOM   4202  CG  ARG A 463      -6.359 -55.150  46.460  1.00 40.49      .027 C
ATOM   4203  CD  ARG A 463      -5.873 -54.095  45.470  1.00 38.83      .116 C
ATOM   4204  NE  ARG A 463      -6.296 -52.753  45.907  1.00 46.88      .212 N
ATOM   4205  CZ  ARG A 463      -7.371 -52.086  45.477  1.00 42.63      .666 C
ATOM   4206  NH1 ARG A 463      -8.199 -52.613  44.584  1.00 52.05      .235 N
ATOM   4207  NH2 ARG A 463      -7.637 -50.874  45.943  1.00 47.43      .235 N
ATOM   4208  H   ARG A 463      -4.870 -57.560  48.631  1.00 99.99      .164 H
ATOM   4209  HE  ARG A 463      -5.709 -52.328  46.593  1.00 99.99      .178 H
ATOM   4210 1HH1 ARG A 463      -9.008 -52.119  44.277  1.00 99.99      .174 H
ATOM   4211 2HH1 ARG A 463      -8.003 -53.532  44.246  1.00 99.99      .174 H
ATOM   4212 1HH2 ARG A 463      -8.457 -50.396  45.633  1.00 99.99      .174 H
ATOM   4213 2HH2 ARG A 463      -7.044 -50.458  46.629  1.00 99.99      .174 H
ATOM   4214  N   ASN A 464      -6.269 -59.451  45.457  1.00 43.08      .337 N
ATOM   4215  CA  ASN A 464      -6.155 -60.876  45.083  1.00 50.05      .169 C
ATOM   4216  C   ASN A 464      -5.082 -61.225  44.039  1.00 47.44      .251 C
ATOM   4217  O   ASN A 464      -5.164 -62.248  43.355  1.00 50.70      .271 O
ATOM   4218  CB  ASN A 464      -7.531 -61.379  44.631  1.00 44.69      .119 C
ATOM   4219  CG  ASN A 464      -8.608 -61.274  45.716  1.00 57.54      .230 C
ATOM   4220  OD1 ASN A 464      -8.370 -61.092  46.899  1.00 63.53      .273 O
ATOM   4221  ND2 ASN A 464      -9.848 -61.327  45.287  1.00 62.13      .369 N
ATOM   4222  H   ASN A 464      -6.861 -58.888  44.887  1.00 99.99      .164 H
ATOM   4223 1HD2 ASN A 464     -10.556 -61.255  45.984  1.00 99.99      .159 H
ATOM   4224 2HD2 ASN A 464     -10.050 -61.491  44.329  1.00 99.99      .159 H
ATOM   4225  N   TYR A 465      -4.033 -60.409  43.977  1.00 42.27      .337 N
ATOM   4226  CA  TYR A 465      -2.927 -60.651  43.031  1.00 39.46      .164 C
ATOM   4227  C   TYR A 465      -2.095 -61.862  43.473  1.00 35.90      .251 C
ATOM   4228  O   TYR A 465      -2.065 -62.230  44.645  1.00 39.41      .271 O
ATOM   4229  CB  TYR A 465      -2.030 -59.418  42.901  1.00 32.20      .056 C
ATOM   4230  CG  TYR A 465      -2.758 -58.254  42.226  1.00 30.93      .044 C
ATOM   4231  CD1 TYR A 465      -3.418 -57.317  43.009  1.00 26.64      .011 C
ATOM   4232  CD2 TYR A 465      -2.688 -58.092  40.849  1.00 27.68      .011 C
ATOM   4233  CE1 TYR A 465      -4.000 -56.208  42.414  1.00 29.55      .037 C
ATOM   4234  CE2 TYR A 465      -3.277 -56.989  40.244  1.00 28.13      .037 C
ATOM   4235  CZ  TYR A 465      -3.934 -56.057  41.038  1.00 31.24      .065 C
ATOM   4236  OH  TYR A 465      -4.545 -54.987  40.482  1.00 26.63      .361 O
ATOM   4237  H   TYR A 465      -3.832 -59.763  44.714  1.00 99.99      .164 H
ATOM   4238  HH  TYR A 465      -4.457 -55.036  39.477  1.00 99.99      .217 H
ATOM   4239  N   THR A 466      -1.446 -62.488  42.503  1.00 37.96      .336 N
ATOM   4240  CA  THR A 466      -0.601 -63.674  42.760  1.00 33.69      .186 C
ATOM   4241  C   THR A 466       0.774 -63.234  43.284  1.00 35.24      .253 C
ATOM   4242  O   THR A 466       1.216 -62.113  43.023  1.00 40.92      .270 O
ATOM   4243  CB  THR A 466      -0.426 -64.542  41.502  1.00 37.32      .140 C
ATOM   4244  OG1 THR A 466       0.388 -63.871  40.531  1.00 41.73      .382 O
ATOM   4245  CG2 THR A 466      -1.772 -64.958  40.895  1.00 32.49      .034 C
ATOM   4246  H   THR A 466      -1.406 -62.121  41.574  1.00 99.99      .164 H
ATOM   4247  HG1 THR A 466       0.475 -64.470  39.729  1.00 99.99      .210 H
ATOM   4248  N   ALA A 467       1.521 -64.201  43.816  1.00 34.84      .337 N
ATOM   4249  CA  ALA A 467       2.910 -63.973  44.272  1.00 41.85      .159 C
ATOM   4250  C   ALA A 467       3.834 -63.500  43.133  1.00 38.26      .251 C
ATOM   4251  O   ALA A 467       4.566 -62.522  43.279  1.00 39.48      .271 O
ATOM   4252  CB  ALA A 467       3.462 -65.256  44.896  1.00 30.93      .034 C
ATOM   4253  H   ALA A 467       1.159 -65.115  43.989  1.00 99.99      .164 H
ATOM   4254  N   GLU A 468       3.650 -64.091  41.949  1.00 34.97      .338 N
ATOM   4255  CA  GLU A 468       4.380 -63.686  40.728  1.00 42.81      .160 C
ATOM   4256  C   GLU A 468       4.031 -62.254  40.295  1.00 38.69      .251 C
ATOM   4257  O   GLU A 468       4.910 -61.484  39.914  1.00 32.63      .271 O
ATOM   4258  CB  GLU A 468       4.069 -64.610  39.551  1.00 39.89      .043 C
ATOM   4259  CG  GLU A 468       4.450 -66.075  39.786  1.00 53.65      .100 C
ATOM   4260  CD  GLU A 468       4.077 -66.954  38.585  1.00 84.36      .185 C
ATOM   4261  OE1 GLU A 468       3.036 -66.660  37.951  1.00 70.30      .647 O
ATOM   4262  OE2 GLU A 468       4.805 -67.944  38.372  1.00 91.22      .647 O
ATOM   4263  H   GLU A 468       3.050 -64.883  41.848  1.00 99.99      .164 H
ATOM   4264  N   GLU A 469       2.757 -61.888  40.450  1.00 33.82      .338 N
ATOM   4265  CA  GLU A 469       2.294 -60.529  40.112  1.00 31.00      .160 C
ATOM   4266  C   GLU A 469       2.905 -59.462  41.030  1.00 41.01      .251 C
ATOM   4267  O   GLU A 469       3.299 -58.405  40.544  1.00 31.83      .271 O
ATOM   4268  CB  GLU A 469       0.769 -60.434  40.113  1.00 31.48      .043 C
ATOM   4269  CG  GLU A 469       0.188 -61.039  38.832  1.00 34.20      .100 C
ATOM   4270  CD  GLU A 469      -1.340 -61.025  38.827  1.00 37.65      .185 C
ATOM   4271  OE1 GLU A 469      -1.925 -61.286  39.898  1.00 38.30      .647 O
ATOM   4272  OE2 GLU A 469      -1.888 -60.763  37.733  1.00 36.38      .647 O
ATOM   4273  H   GLU A 469       2.097 -62.445  40.963  1.00 99.99      .164 H
ATOM   4274  N   LYS A 470       3.143 -59.835  42.289  1.00 35.28      .338 N
ATOM   4275  CA  LYS A 470       3.802 -58.951  43.271  1.00 32.43      .159 C
ATOM   4276  C   LYS A 470       5.275 -58.708  42.906  1.00 32.92      .251 C
ATOM   4277  O   LYS A 470       5.681 -57.556  42.765  1.00 33.00      .271 O
ATOM   4278  CB  LYS A 470       3.710 -59.527  44.685  1.00 32.31      .032 C
ATOM   4279  CG  LYS A 470       2.268 -59.619  45.186  1.00 37.54      .004 C
ATOM   4280  CD  LYS A 470       2.250 -60.119  46.629  1.00 46.37      .032 C
ATOM   4281  CE  LYS A 470       0.816 -60.246  47.142  1.00 40.76      .206 C
ATOM   4282  NZ  LYS A 470       0.792 -60.227  48.612  1.00 52.35      .064 N
ATOM   4283  H   LYS A 470       2.946 -60.758  42.627  1.00 99.99      .164 H
ATOM   4284  HZ1 LYS A 470      -0.153 -60.313  48.927  1.00 99.99      .275 H
ATOM   4285  HZ2 LYS A 470       1.340 -60.976  48.981  1.00 99.99      .275 H
ATOM   4286  HZ3 LYS A 470       1.163 -59.353  48.927  1.00 99.99      .275 H
ATOM   4287  N   ILE A 471       5.982 -59.786  42.553  1.00 30.15      .338 N
ATOM   4288  CA  ILE A 471       7.372 -59.695  42.040  1.00 33.02      .159 C
ATOM   4289  C   ILE A 471       7.451 -58.809  40.779  1.00 31.76      .251 C
ATOM   4290  O   ILE A 471       8.292 -57.915  40.697  1.00 31.86      .271 O
ATOM   4291  CB  ILE A 471       7.964 -61.104  41.815  1.00 39.83      .029 C
ATOM   4292  CG1 ILE A 471       8.155 -61.796  43.174  1.00 39.25      .002 C
ATOM   4293  CG2 ILE A 471       9.291 -61.074  41.030  1.00 27.70      .002 C
ATOM   4294  CD  ILE A 471       8.365 -63.313  43.079  1.00 40.13      .000 C
ATOM   4295  H   ILE A 471       5.660 -60.715  42.752  1.00 99.99      .164 H
ATOM   4296  N   PHE A 472       6.508 -59.012  39.860  1.00 29.20      .337 N
ATOM   4297  CA  PHE A 472       6.418 -58.238  38.609  1.00 32.71      .164 C
ATOM   4298  C   PHE A 472       6.224 -56.735  38.864  1.00 30.00      .251 C
ATOM   4299  O   PHE A 472       6.963 -55.913  38.326  1.00 26.98      .271 O
ATOM   4300  CB  PHE A 472       5.259 -58.786  37.773  1.00 31.81      .056 C
ATOM   4301  CG  PHE A 472       5.105 -58.088  36.419  1.00 33.80      .044 C
ATOM   4302  CD1 PHE A 472       6.203 -57.894  35.590  1.00 31.63      .008 C
ATOM   4303  CD2 PHE A 472       3.851 -57.643  36.027  1.00 29.77      .008 C
ATOM   4304  CE1 PHE A 472       6.046 -57.267  34.362  1.00 30.14      .001 C
ATOM   4305  CE2 PHE A 472       3.693 -57.013  34.798  1.00 25.32      .001 C
ATOM   4306  CZ  PHE A 472       4.786 -56.838  33.958  1.00 25.93      .000 C
ATOM   4307  H   PHE A 472       5.837 -59.752  39.947  1.00 99.99      .164 H
ATOM   4308  N   ALA A 473       5.324 -56.413  39.794  1.00 27.67      .338 N
ATOM   4309  CA  ALA A 473       5.076 -55.016  40.198  1.00 26.07      .159 C
ATOM   4310  C   ALA A 473       6.349 -54.386  40.786  1.00 30.39      .251 C
ATOM   4311  O   ALA A 473       6.760 -53.314  40.345  1.00 26.17      .271 O
ATOM   4312  CB  ALA A 473       3.942 -54.953  41.222  1.00 25.01      .034 C
ATOM   4313  H   ALA A 473       4.835 -57.109  40.327  1.00 99.99      .164 H
ATOM   4314  N   GLN A 474       7.093 -55.194  41.544  1.00 25.20      .338 N
ATOM   4315  CA  GLN A 474       8.369 -54.769  42.153  1.00 29.82      .160 C
ATOM   4316  C   GLN A 474       9.461 -54.500  41.105  1.00 27.88      .251 C
ATOM   4317  O   GLN A 474      10.104 -53.453  41.150  1.00 27.53      .271 O
ATOM   4318  CB  GLN A 474       8.849 -55.785  43.192  1.00 29.59      .042 C
ATOM   4319  CG  GLN A 474       7.967 -55.755  44.444  1.00 33.85      .090 C
ATOM   4320  CD  GLN A 474       8.436 -56.751  45.508  1.00 40.20      .227 C
ATOM   4321  OE1 GLN A 474       8.733 -57.910  45.258  1.00 42.75      .273 O
ATOM   4322  NE2 GLN A 474       8.430 -56.308  46.748  1.00 36.28      .369 N
ATOM   4323  H   GLN A 474       6.862 -56.161  41.684  1.00 99.99      .164 H
ATOM   4324 1HE2 GLN A 474       8.733 -56.938  47.458  1.00 99.99      .159 H
ATOM   4325 2HE2 GLN A 474       8.176 -55.368  46.951  1.00 99.99      .159 H
ATOM   4326  N   ARG A 475       9.508 -55.339  40.069  1.00 26.86      .338 N
ATOM   4327  CA  ARG A 475      10.373 -55.108  38.892  1.00 28.86      .159 C
ATOM   4328  C   ARG A 475      10.031 -53.806  38.156  1.00 29.12      .251 C
ATOM   4329  O   ARG A 475      10.911 -53.009  37.833  1.00 27.91      .271 O
ATOM   4330  CB  ARG A 475      10.206 -56.226  37.871  1.00 34.20      .034 C
ATOM   4331  CG  ARG A 475      10.955 -57.512  38.209  1.00 34.85      .027 C
ATOM   4332  CD  ARG A 475      10.741 -58.533  37.088  1.00 39.28      .116 C
ATOM   4333  NE  ARG A 475      11.157 -57.978  35.783  1.00 37.71      .212 N
ATOM   4334  CZ  ARG A 475      10.587 -58.236  34.603  1.00 40.54      .666 C
ATOM   4335  NH1 ARG A 475       9.553 -59.060  34.513  1.00 36.14      .235 N
ATOM   4336  NH2 ARG A 475      11.044 -57.669  33.495  1.00 29.23      .235 N
ATOM   4337  H   ARG A 475       9.008 -56.210  40.065  1.00 99.99      .164 H
ATOM   4338  HE  ARG A 475      11.905 -57.317  35.816  1.00 99.99      .178 H
ATOM   4339 1HH1 ARG A 475       9.128 -59.282  33.635  1.00 99.99      .174 H
ATOM   4340 2HH1 ARG A 475       9.212 -59.487  35.348  1.00 99.99      .174 H
ATOM   4341 1HH2 ARG A 475      10.613 -57.886  32.621  1.00 99.99      .174 H
ATOM   4342 2HH2 ARG A 475      11.816 -57.029  33.533  1.00 99.99      .174 H
ATOM   4343  N   LEU A 476       8.733 -53.562  37.994  1.00 23.61      .338 N
ATOM   4344  CA  LEU A 476       8.248 -52.388  37.250  1.00 28.36      .159 C
ATOM   4345  C   LEU A 476       8.524 -51.079  37.982  1.00 27.63      .251 C
ATOM   4346  O   LEU A 476       9.091 -50.159  37.396  1.00 27.93      .271 O
ATOM   4347  CB  LEU A 476       6.757 -52.487  36.947  1.00 26.97      .032 C
ATOM   4348  CG  LEU A 476       6.430 -53.613  35.967  1.00 34.32      .002 C
ATOM   4349  CD1 LEU A 476       4.933 -53.560  35.730  1.00 32.76      .000 C
ATOM   4350  CD2 LEU A 476       7.164 -53.482  34.629  1.00 25.37      .000 C
ATOM   4351  H   LEU A 476       8.028 -54.112  38.451  1.00 99.99      .164 H
ATOM   4352  N   MET A 477       8.321 -51.123  39.296  1.00 27.14      .337 N
ATOM   4353  CA  MET A 477       8.614 -49.976  40.173  1.00 24.45      .160 C
ATOM   4354  C   MET A 477      10.110 -49.640  40.156  1.00 24.66      .251 C
ATOM   4355  O   MET A 477      10.472 -48.475  40.002  1.00 27.59      .271 O
ATOM   4356  CB  MET A 477       8.177 -50.241  41.612  1.00 25.29      .043 C
ATOM   4357  CG  MET A 477       6.656 -50.289  41.772  1.00 25.66      .060 C
ATOM   4358  SD  MET A 477       6.135 -50.215  43.525  1.00 32.43      .139 S
ATOM   4359  CE  MET A 477       6.860 -51.718  44.144  1.00 24.62      .069 C
ATOM   4360  H   MET A 477       7.998 -51.953  39.763  1.00 99.99      .164 H
ATOM   4361  N   ARG A 478      10.935 -50.686  40.095  1.00 25.39      .338 N
ATOM   4362  CA  ARG A 478      12.395 -50.538  39.991  1.00 26.99      .159 C
ATOM   4363  C   ARG A 478      12.823 -49.947  38.639  1.00 29.83      .251 C
ATOM   4364  O   ARG A 478      13.585 -48.986  38.621  1.00 25.83      .271 O
ATOM   4365  CB  ARG A 478      13.084 -51.880  40.259  1.00 25.28      .034 C
ATOM   4366  CG  ARG A 478      14.616 -51.779  40.231  1.00 27.48      .027 C
ATOM   4367  CD  ARG A 478      15.192 -50.775  41.241  1.00 30.70      .116 C
ATOM   4368  NE  ARG A 478      14.813 -51.142  42.618  1.00 32.52      .212 N
ATOM   4369  CZ  ARG A 478      15.302 -52.147  43.345  1.00 38.35      .666 C
ATOM   4370  NH1 ARG A 478      16.247 -52.936  42.865  1.00 30.62      .235 N
ATOM   4371  NH2 ARG A 478      14.830 -52.399  44.557  1.00 35.06      .235 N
ATOM   4372  H   ARG A 478      10.610 -51.636  40.105  1.00 99.99      .164 H
ATOM   4373  HE  ARG A 478      14.076 -50.593  43.011  1.00 99.99      .178 H
ATOM   4374 1HH1 ARG A 478      16.620 -53.690  43.395  1.00 99.99      .174 H
ATOM   4375 2HH1 ARG A 478      16.573 -52.759  41.937  1.00 99.99      .174 H
ATOM   4376 1HH2 ARG A 478      15.214 -53.153  45.082  1.00 99.99      .174 H
ATOM   4377 2HH2 ARG A 478      14.109 -51.828  44.947  1.00 99.99      .174 H
ATOM   4378  N   TYR A 479      12.197 -50.393  37.549  1.00 22.03      .337 N
ATOM   4379  CA  TYR A 479      12.477 -49.830  36.210  1.00 24.29      .164 C
ATOM   4380  C   TYR A 479      12.126 -48.339  36.149  1.00 27.25      .251 C
ATOM   4381  O   TYR A 479      12.973 -47.512  35.817  1.00 26.50      .271 O
ATOM   4382  CB  TYR A 479      11.696 -50.539  35.099  1.00 27.15      .056 C
ATOM   4383  CG  TYR A 479      12.196 -51.939  34.741  1.00 22.83      .044 C
ATOM   4384  CD1 TYR A 479      13.553 -52.228  34.657  1.00 23.39      .011 C
ATOM   4385  CD2 TYR A 479      11.261 -52.930  34.488  1.00 26.78      .011 C
ATOM   4386  CE1 TYR A 479      13.975 -53.509  34.327  1.00 28.76      .037 C
ATOM   4387  CE2 TYR A 479      11.676 -54.215  34.162  1.00 24.10      .037 C
ATOM   4388  CZ  TYR A 479      13.033 -54.501  34.077  1.00 25.13      .065 C
ATOM   4389  OH  TYR A 479      13.431 -55.762  33.765  1.00 34.94      .361 O
ATOM   4390  H   TYR A 479      11.468 -51.080  37.593  1.00 99.99      .164 H
ATOM   4391  HH  TYR A 479      14.431 -55.788  33.725  1.00 99.99      .217 H
ATOM   4392  N   TRP A 480      10.945 -48.015  36.673  1.00 24.54      .337 N
ATOM   4393  CA  TRP A 480      10.412 -46.641  36.639  1.00 24.17      .164 C
ATOM   4394  C   TRP A 480      11.222 -45.674  37.512  1.00 26.89      .251 C
ATOM   4395  O   TRP A 480      11.646 -44.620  37.040  1.00 27.20      .271 O
ATOM   4396  CB  TRP A 480       8.937 -46.650  37.049  1.00 22.42      .059 C
ATOM   4397  CG  TRP A 480       8.001 -46.505  35.843  1.00 26.25      .016 C
ATOM   4398  CD1 TRP A 480       7.172 -45.483  35.652  1.00 23.10      .097 C
ATOM   4399  CD2 TRP A 480       7.793 -47.405  34.807  1.00 21.45      .001 C
ATOM   4400  NE1 TRP A 480       6.452 -45.691  34.548  1.00 21.76      .365 N
ATOM   4401  CE2 TRP A 480       6.804 -46.852  34.003  1.00 23.24      .042 C
ATOM   4402  CE3 TRP A 480       8.357 -48.629  34.474  1.00 21.48      .014 C
ATOM   4403  CZ2 TRP A 480       6.378 -47.529  32.865  1.00 19.76      .030 C
ATOM   4404  CZ3 TRP A 480       7.960 -49.287  33.318  1.00 22.23      .001 C
ATOM   4405  CH2 TRP A 480       6.971 -48.735  32.511  1.00 19.06      .002 C
ATOM   4406  H   TRP A 480      10.390 -48.675  37.189  1.00 99.99      .164 H
ATOM   4407  HE1 TRP A 480       5.736 -45.078  34.207  1.00 99.99      .165 H
ATOM   4408  N   ALA A 481      11.553 -46.117  38.724  1.00 28.09      .338 N
ATOM   4409  CA  ALA A 481      12.363 -45.320  39.665  1.00 27.33      .159 C
ATOM   4410  C   ALA A 481      13.845 -45.212  39.284  1.00 27.15      .251 C
ATOM   4411  O   ALA A 481      14.411 -44.126  39.386  1.00 23.91      .271 O
ATOM   4412  CB  ALA A 481      12.226 -45.871  41.076  1.00 23.02      .034 C
ATOM   4413  H   ALA A 481      11.225 -46.995  39.088  1.00 99.99      .164 H
ATOM   4414  N   ASN A 482      14.374 -46.249  38.630  1.00 23.70      .337 N
ATOM   4415  CA  ASN A 482      15.734 -46.205  38.054  1.00 25.11      .169 C
ATOM   4416  C   ASN A 482      15.806 -45.147  36.954  1.00 29.68      .251 C
ATOM   4417  O   ASN A 482      16.665 -44.271  36.983  1.00 28.76      .271 O
ATOM   4418  CB  ASN A 482      16.148 -47.541  37.436  1.00 25.27      .119 C
ATOM   4419  CG  ASN A 482      16.672 -48.553  38.455  1.00 27.86      .230 C
ATOM   4420  OD1 ASN A 482      16.779 -48.323  39.648  1.00 33.86      .273 O
ATOM   4421  ND2 ASN A 482      17.084 -49.696  37.963  1.00 29.67      .369 N
ATOM   4422  H   ASN A 482      13.864 -47.096  38.450  1.00 99.99      .164 H
ATOM   4423 1HD2 ASN A 482      17.464 -50.342  38.619  1.00 99.99      .159 H
ATOM   4424 2HD2 ASN A 482      17.024 -49.860  36.980  1.00 99.99      .159 H
ATOM   4425  N   PHE A 483      14.738 -45.097  36.158  1.00 25.96      .337 N
ATOM   4426  CA  PHE A 483      14.622 -44.101  35.085  1.00 26.05      .164 C
ATOM   4427  C   PHE A 483      14.504 -42.687  35.670  1.00 22.26      .251 C
ATOM   4428  O   PHE A 483      15.234 -41.801  35.244  1.00 25.85      .271 O
ATOM   4429  CB  PHE A 483      13.443 -44.431  34.169  1.00 26.10      .056 C
ATOM   4430  CG  PHE A 483      13.255 -43.335  33.119  1.00 23.19      .044 C
ATOM   4431  CD1 PHE A 483      14.076 -43.292  32.001  1.00 23.62      .008 C
ATOM   4432  CD2 PHE A 483      12.302 -42.350  33.335  1.00 17.43      .008 C
ATOM   4433  CE1 PHE A 483      13.934 -42.257  31.083  1.00 20.16      .001 C
ATOM   4434  CE2 PHE A 483      12.156 -41.319  32.414  1.00 23.53      .001 C
ATOM   4435  CZ  PHE A 483      12.968 -41.280  31.291  1.00 23.72      .000 C
ATOM   4436  H   PHE A 483      13.916 -45.643  36.332  1.00 99.99      .164 H
ATOM   4437  N   ALA A 484      13.726 -42.538  36.740  1.00 23.45      .338 N
ATOM   4438  CA  ALA A 484      13.587 -41.243  37.428  1.00 29.16      .159 C
ATOM   4439  C   ALA A 484      14.919 -40.762  38.027  1.00 29.25      .251 C
ATOM   4440  O   ALA A 484      15.235 -39.581  37.938  1.00 32.60      .271 O
ATOM   4441  CB  ALA A 484      12.528 -41.345  38.526  1.00 21.04      .034 C
ATOM   4442  H   ALA A 484      13.250 -43.307  37.172  1.00 99.99      .164 H
ATOM   4443  N   ARG A 485      15.727 -41.708  38.501  1.00 26.79      .338 N
ATOM   4444  CA  ARG A 485      17.010 -41.399  39.156  1.00 28.99      .159 C
ATOM   4445  C   ARG A 485      18.163 -41.106  38.189  1.00 31.97      .251 C
ATOM   4446  O   ARG A 485      19.005 -40.260  38.475  1.00 33.66      .271 O
ATOM   4447  CB  ARG A 485      17.430 -42.533  40.093  1.00 25.28      .034 C
ATOM   4448  CG  ARG A 485      16.648 -42.518  41.406  1.00 28.48      .027 C
ATOM   4449  CD  ARG A 485      17.192 -43.568  42.377  1.00 25.28      .116 C
ATOM   4450  NE  ARG A 485      16.866 -44.927  41.903  1.00 30.49      .212 N
ATOM   4451  CZ  ARG A 485      15.858 -45.677  42.346  1.00 25.28      .666 C
ATOM   4452  NH1 ARG A 485      15.027 -45.228  43.275  1.00 22.07      .235 N
ATOM   4453  NH2 ARG A 485      15.655 -46.888  41.855  1.00 23.96      .235 N
ATOM   4454  H   ARG A 485      15.518 -42.686  38.421  1.00 99.99      .164 H
ATOM   4455  HE  ARG A 485      17.476 -45.308  41.211  1.00 99.99      .178 H
ATOM   4456 1HH1 ARG A 485      14.281 -45.790  43.624  1.00 99.99      .174 H
ATOM   4457 2HH1 ARG A 485      15.183 -44.317  43.655  1.00 99.99      .174 H
ATOM   4458 1HH2 ARG A 485      14.905 -47.444  42.211  1.00 99.99      .174 H
ATOM   4459 2HH2 ARG A 485      16.255 -47.265  41.143  1.00 99.99      .174 H
ATOM   4460  N   THR A 486      18.186 -41.812  37.061  1.00 25.50      .336 N
ATOM   4461  CA  THR A 486      19.379 -41.850  36.184  1.00 29.27      .186 C
ATOM   4462  C   THR A 486      19.104 -41.522  34.709  1.00 32.71      .253 C
ATOM   4463  O   THR A 486      20.042 -41.370  33.928  1.00 35.12      .270 O
ATOM   4464  CB  THR A 486      20.100 -43.211  36.238  1.00 29.91      .140 C
ATOM   4465  OG1 THR A 486      19.312 -44.213  35.585  1.00 31.78      .382 O
ATOM   4466  CG2 THR A 486      20.473 -43.646  37.662  1.00 25.34      .034 C
ATOM   4467  H   THR A 486      17.391 -42.332  36.745  1.00 99.99      .164 H
ATOM   4468  HG1 THR A 486      19.780 -45.096  35.667  1.00 99.99      .210 H
ATOM   4469  N   GLY A 487      17.819 -41.536  34.330  1.00 29.49      .336 N
ATOM   4470  CA  GLY A 487      17.389 -41.530  32.917  1.00 32.73      .189 C
ATOM   4471  C   GLY A 487      17.623 -42.879  32.220  1.00 30.26      .253 C
ATOM   4472  O   GLY A 487      17.584 -42.968  30.995  1.00 32.67      .270 O
ATOM   4473  H   GLY A 487      17.034 -41.467  34.966  1.00 99.99      .164 H
ATOM   4474  N   ASP A 488      17.791 -43.937  33.012  1.00 30.84      .337 N
ATOM   4475  CA  ASP A 488      18.023 -45.289  32.488  1.00 29.60      .170 C
ATOM   4476  C   ASP A 488      17.304 -46.311  33.387  1.00 28.21      .255 C
ATOM   4477  O   ASP A 488      17.725 -46.505  34.528  1.00 34.25      .270 O
ATOM   4478  CB  ASP A 488      19.539 -45.534  32.438  1.00 28.42      .129 C
ATOM   4479  CG  ASP A 488      19.937 -46.820  31.708  1.00 32.19      .188 C
ATOM   4480  OD1 ASP A 488      19.096 -47.749  31.645  1.00 34.36      .647 O
ATOM   4481  OD2 ASP A 488      21.095 -46.893  31.253  1.00 39.74      .647 O
ATOM   4482  H   ASP A 488      17.894 -43.846  34.009  1.00 99.99      .164 H
ATOM   4483  N   PRO A 489      16.312 -47.032  32.851  1.00 25.19      .312 N
ATOM   4484  CA  PRO A 489      15.550 -48.032  33.623  1.00 27.20      .163 C
ATOM   4485  C   PRO A 489      16.382 -49.241  34.088  1.00 26.45      .251 C
ATOM   4486  O   PRO A 489      16.052 -49.869  35.093  1.00 30.78      .271 O
ATOM   4487  CB  PRO A 489      14.411 -48.444  32.691  1.00 22.05      .034 C
ATOM   4488  CG  PRO A 489      15.028 -48.304  31.300  1.00 24.29      .027 C
ATOM   4489  CD  PRO A 489      15.904 -47.057  31.430  1.00 26.32      .105 C
ATOM   4490  N   ASN A 490      17.469 -49.548  33.379  1.00 26.51      .337 N
ATOM   4491  CA  ASN A 490      18.270 -50.765  33.620  1.00 28.38      .169 C
ATOM   4492  C   ASN A 490      18.883 -50.881  35.019  1.00 38.06      .251 C
ATOM   4493  O   ASN A 490      19.459 -49.939  35.556  1.00 35.96      .271 O
ATOM   4494  CB  ASN A 490      19.408 -50.886  32.605  1.00 33.66      .119 C
ATOM   4495  CG  ASN A 490      18.886 -51.246  31.218  1.00 29.57      .230 C
ATOM   4496  OD1 ASN A 490      18.508 -52.374  30.953  1.00 30.73      .273 O
ATOM   4497  ND2 ASN A 490      18.783 -50.257  30.357  1.00 26.79      .369 N
ATOM   4498  H   ASN A 490      17.859 -48.922  32.703  1.00 99.99      .164 H
ATOM   4499 1HD2 ASN A 490      18.448 -50.453  29.429  1.00 99.99      .159 H
ATOM   4500 2HD2 ASN A 490      19.080 -49.340  30.620  1.00 99.99      .159 H
ATOM   4501  N   GLU A 491      18.670 -52.062  35.589  1.00 36.91      .337 N
ATOM   4502  CA  GLU A 491      19.421 -52.573  36.751  1.00 47.06      .160 C
ATOM   4503  C   GLU A 491      20.864 -52.938  36.329  1.00 56.09      .254 C
ATOM   4504  O   GLU A 491      21.138 -53.015  35.126  1.00 55.45      .270 O
ATOM   4505  CB  GLU A 491      18.691 -53.822  37.267  1.00 54.15      .043 C
ATOM   4506  CG  GLU A 491      17.431 -53.486  38.072  1.00 50.58      .100 C
ATOM   4507  CD  GLU A 491      17.744 -53.130  39.528  1.00 47.29      .185 C
ATOM   4508  OE1 GLU A 491      18.406 -52.091  39.742  1.00 48.14      .647 O
ATOM   4509  OE2 GLU A 491      17.317 -53.924  40.389  1.00 55.32      .647 O
ATOM   4510  H   GLU A 491      18.015 -52.707  35.203  1.00 99.99      .164 H
ATOM   4511  N   PRO A 492      21.776 -53.185  37.283  1.00 64.54      .312 N
ATOM   4512  CA  PRO A 492      23.112 -53.748  36.988  1.00 68.23      .163 C
ATOM   4513  C   PRO A 492      22.991 -55.047  36.174  1.00 72.66      .251 C
ATOM   4514  O   PRO A 492      22.082 -55.850  36.383  1.00 72.80      .271 O
ATOM   4515  CB  PRO A 492      23.710 -54.027  38.366  1.00 54.34      .034 C
ATOM   4516  CG  PRO A 492      23.123 -52.907  39.224  1.00 59.22      .027 C
ATOM   4517  CD  PRO A 492      21.696 -52.760  38.696  1.00 61.59      .105 C
ATOM   4518  N   ARG A 493      23.935 -55.230  35.256  1.00 71.22      .338 N
ATOM   4519  CA  ARG A 493      23.926 -56.318  34.251  1.00 77.82      .159 C
ATOM   4520  C   ARG A 493      23.834 -57.709  34.901  1.00 83.29      .251 C
ATOM   4521  O   ARG A 493      24.384 -57.951  35.972  1.00 79.84      .271 O
ATOM   4522  CB  ARG A 493      25.184 -56.269  33.370  1.00 66.68      .034 C
ATOM   4523  CG  ARG A 493      25.695 -54.844  33.122  1.00 80.52      .027 C
ATOM   4524  CD  ARG A 493      26.675 -54.779  31.961  1.00 84.61      .116 C
ATOM   4525  NE  ARG A 493      25.909 -54.715  30.706  1.00 89.10      .212 N
ATOM   4526  CZ  ARG A 493      26.443 -54.711  29.484  1.00102.39      .666 C
ATOM   4527  NH1 ARG A 493      27.756 -54.795  29.317  1.00104.92      .235 N
ATOM   4528  NH2 ARG A 493      25.673 -54.601  28.411  1.00 94.94      .235 N
ATOM   4529  H   ARG A 493      24.711 -54.607  35.171  1.00 99.99      .164 H
ATOM   4530  HE  ARG A 493      24.921 -54.613  30.808  1.00 99.99      .178 H
ATOM   4531 1HH1 ARG A 493      28.164 -54.787  28.408  1.00 99.99      .174 H
ATOM   4532 2HH1 ARG A 493      28.329 -54.866  30.132  1.00 99.99      .174 H
ATOM   4533 1HH2 ARG A 493      26.096 -54.592  27.508  1.00 99.99      .174 H
ATOM   4534 2HH2 ARG A 493      24.684 -54.510  28.503  1.00 99.99      .174 H
ATOM   4535  N   ASP A 494      23.141 -58.609  34.203  1.00 83.07      .336 N
ATOM   4536  CA  ASP A 494      22.844 -59.982  34.679  1.00 87.34      .179 C
ATOM   4537  C   ASP A 494      22.232 -60.853  33.566  1.00 86.15      .207 C
ATOM   4538  O   ASP A 494      22.671 -62.010  33.411  1.00 83.72      .646 O
ATOM   4539  CB  ASP A 494      21.872 -59.899  35.872  1.00 94.18      .131 C
ATOM   4540  CG  ASP A 494      21.522 -61.253  36.502  1.00 94.94      .188 C
ATOM   4541  OD1 ASP A 494      22.332 -62.190  36.336  1.00 94.47      .647 O
ATOM   4542  OD2 ASP A 494      20.413 -61.336  37.068  1.00 90.21      .647 O
ATOM   4543  H   ASP A 494      22.806 -58.395  33.287  1.00 99.99      .164 H
ATOM   4544  OXT ASP A 494      21.359 -60.300  32.867  1.00 99.99      .646 O
ATOM   4545  N   PRO A 498      19.092 -59.462  31.312  1.00 63.12      .346 N
ATOM   4546  CA  PRO A 498      19.043 -59.005  29.915  1.00 66.77      .334 C
ATOM   4547  C   PRO A 498      18.780 -57.494  29.944  1.00 55.82      .265 C
ATOM   4548  O   PRO A 498      17.945 -57.017  30.709  1.00 49.71      .270 O
ATOM   4549  CB  PRO A 498      17.840 -59.730  29.307  1.00 64.10      .048 C
ATOM   4550  CG  PRO A 498      17.608 -60.928  30.230  1.00 67.85      .041 C
ATOM   4551  CD  PRO A 498      18.018 -60.419  31.611  1.00 63.57      .291 C
ATOM   4552  N   GLN A 499      19.533 -56.752  29.138  1.00 39.26      .337 N
ATOM   4553  CA  GLN A 499      19.434 -55.277  29.131  1.00 42.50      .160 C
ATOM   4554  C   GLN A 499      18.314 -54.719  28.241  1.00 42.99      .251 C
ATOM   4555  O   GLN A 499      18.014 -55.250  27.173  1.00 38.38      .271 O
ATOM   4556  CB  GLN A 499      20.785 -54.649  28.764  1.00 41.69      .042 C
ATOM   4557  CG  GLN A 499      21.889 -54.946  29.790  1.00 55.30      .090 C
ATOM   4558  CD  GLN A 499      21.569 -54.416  31.193  1.00 52.96      .227 C
ATOM   4559  OE1 GLN A 499      21.729 -53.247  31.500  1.00 50.39      .273 O
ATOM   4560  NE2 GLN A 499      21.130 -55.294  32.071  1.00 49.34      .369 N
ATOM   4561  H   GLN A 499      20.207 -57.138  28.511  1.00 99.99      .164 H
ATOM   4562 1HE2 GLN A 499      20.916 -54.941  32.982  1.00 99.99      .159 H
ATOM   4563 2HE2 GLN A 499      20.963 -56.238  31.815  1.00 99.99      .159 H
ATOM   4564  N   TRP A 500      17.740 -53.620  28.720  1.00 33.96      .337 N
ATOM   4565  CA  TRP A 500      16.719 -52.824  28.021  1.00 27.88      .164 C
ATOM   4566  C   TRP A 500      17.447 -51.768  27.163  1.00 29.91      .254 C
ATOM   4567  O   TRP A 500      17.980 -50.791  27.701  1.00 31.03      .270 O
ATOM   4568  CB  TRP A 500      15.788 -52.172  29.056  1.00 31.86      .059 C
ATOM   4569  CG  TRP A 500      14.570 -51.441  28.467  1.00 31.86      .016 C
ATOM   4570  CD1 TRP A 500      14.388 -51.055  27.205  1.00 28.00      .097 C
ATOM   4571  CD2 TRP A 500      13.436 -51.066  29.170  1.00 30.66      .001 C
ATOM   4572  NE1 TRP A 500      13.207 -50.461  27.077  1.00 26.59      .365 N
ATOM   4573  CE2 TRP A 500      12.591 -50.454  28.253  1.00 28.29      .042 C
ATOM   4574  CE3 TRP A 500      13.044 -51.198  30.497  1.00 26.84      .014 C
ATOM   4575  CZ2 TRP A 500      11.342 -50.000  28.652  1.00 23.19      .030 C
ATOM   4576  CZ3 TRP A 500      11.801 -50.728  30.900  1.00 24.10      .001 C
ATOM   4577  CH2 TRP A 500      10.951 -50.125  29.979  1.00 25.67      .002 C
ATOM   4578  H   TRP A 500      18.018 -53.231  29.609  1.00 99.99      .164 H
ATOM   4579  HE1 TRP A 500      12.842 -50.097  26.221  1.00 99.99      .165 H
ATOM   4580  N   PRO A 501      17.524 -52.002  25.846  1.00 31.98      .312 N
ATOM   4581  CA  PRO A 501      18.240 -51.129  24.901  1.00 29.37      .163 C
ATOM   4582  C   PRO A 501      17.405 -49.882  24.558  1.00 27.98      .254 C
ATOM   4583  O   PRO A 501      16.172 -49.952  24.568  1.00 31.20      .270 O
ATOM   4584  CB  PRO A 501      18.446 -51.961  23.634  1.00 29.46      .034 C
ATOM   4585  CG  PRO A 501      17.679 -53.267  23.849  1.00 35.99      .027 C
ATOM   4586  CD  PRO A 501      16.828 -53.065  25.101  1.00 28.00      .105 C
ATOM   4587  N   PRO A 502      18.064 -48.759  24.246  1.00 27.69      .312 N
ATOM   4588  CA  PRO A 502      17.378 -47.541  23.773  1.00 25.13      .163 C
ATOM   4589  C   PRO A 502      16.688 -47.795  22.421  1.00 33.90      .251 C
ATOM   4590  O   PRO A 502      17.208 -48.503  21.560  1.00 27.98      .271 O
ATOM   4591  CB  PRO A 502      18.491 -46.504  23.613  1.00 30.60      .034 C
ATOM   4592  CG  PRO A 502      19.566 -46.966  24.596  1.00 32.65      .027 C
ATOM   4593  CD  PRO A 502      19.493 -48.489  24.505  1.00 28.87      .105 C
ATOM   4594  N   TYR A 503      15.491 -47.236  22.280  1.00 28.46      .337 N
ATOM   4595  CA  TYR A 503      14.732 -47.219  21.017  1.00 28.73      .164 C
ATOM   4596  C   TYR A 503      15.353 -46.176  20.079  1.00 24.32      .251 C
ATOM   4597  O   TYR A 503      15.657 -45.053  20.479  1.00 24.28      .271 O
ATOM   4598  CB  TYR A 503      13.277 -46.840  21.316  1.00 29.16      .056 C
ATOM   4599  CG  TYR A 503      12.389 -46.836  20.066  1.00 26.35      .044 C
ATOM   4600  CD1 TYR A 503      12.246 -45.682  19.308  1.00 28.54      .011 C
ATOM   4601  CD2 TYR A 503      11.684 -47.979  19.719  1.00 24.26      .011 C
ATOM   4602  CE1 TYR A 503      11.400 -45.679  18.204  1.00 25.71      .037 C
ATOM   4603  CE2 TYR A 503      10.838 -47.982  18.620  1.00 24.90      .037 C
ATOM   4604  CZ  TYR A 503      10.704 -46.829  17.857  1.00 25.92      .065 C
ATOM   4605  OH  TYR A 503       9.874 -46.821  16.783  1.00 32.62      .361 O
ATOM   4606  H   TYR A 503      15.107 -46.659  23.008  1.00 99.99      .164 H
ATOM   4607  HH  TYR A 503       9.498 -47.732  16.646  1.00 99.99      .217 H
ATOM   4608  N   THR A 504      15.549 -46.588  18.837  1.00 23.47      .336 N
ATOM   4609  CA  THR A 504      16.051 -45.695  17.774  1.00 30.76      .186 C
ATOM   4610  C   THR A 504      15.151 -45.807  16.541  1.00 26.81      .253 C
ATOM   4611  O   THR A 504      14.550 -46.855  16.316  1.00 25.17      .270 O
ATOM   4612  CB  THR A 504      17.502 -46.037  17.403  1.00 27.90      .140 C
ATOM   4613  OG1 THR A 504      17.601 -47.391  16.936  1.00 29.77      .382 O
ATOM   4614  CG2 THR A 504      18.465 -45.742  18.560  1.00 28.51      .034 C
ATOM   4615  H   THR A 504      15.444 -47.542  18.566  1.00 99.99      .164 H
ATOM   4616  HG1 THR A 504      18.577 -47.620  16.873  1.00 99.99      .210 H
ATOM   4617  N   ALA A 505      15.164 -44.775  15.701  1.00 32.27      .337 N
ATOM   4618  CA  ALA A 505      14.372 -44.770  14.450  1.00 29.23      .159 C
ATOM   4619  C   ALA A 505      14.689 -45.943  13.497  1.00 28.05      .251 C
ATOM   4620  O   ALA A 505      13.796 -46.456  12.828  1.00 32.22      .271 O
ATOM   4621  CB  ALA A 505      14.556 -43.433  13.728  1.00 25.35      .034 C
ATOM   4622  H   ALA A 505      15.636 -43.919  15.914  1.00 99.99      .164 H
ATOM   4623  N   GLY A 506      15.945 -46.417  13.548  1.00 27.54      .336 N
ATOM   4624  CA  GLY A 506      16.440 -47.520  12.700  1.00 23.18      .189 C
ATOM   4625  C   GLY A 506      16.073 -48.903  13.255  1.00 27.55      .253 C
ATOM   4626  O   GLY A 506      15.224 -49.606  12.709  1.00 28.33      .270 O
ATOM   4627  H   GLY A 506      16.626 -46.076  14.203  1.00 99.99      .164 H
ATOM   4628  N   ALA A 507      16.725 -49.251  14.364  1.00 26.56      .337 N
ATOM   4629  CA  ALA A 507      16.564 -50.585  14.977  1.00 27.12      .159 C
ATOM   4630  C   ALA A 507      15.197 -50.762  15.651  1.00 23.57      .251 C
ATOM   4631  O   ALA A 507      14.693 -51.879  15.726  1.00 26.83      .271 O
ATOM   4632  CB  ALA A 507      17.703 -50.883  15.955  1.00 18.80      .034 C
ATOM   4633  H   ALA A 507      17.206 -48.585  14.931  1.00 99.99      .164 H
ATOM   4634  N   GLN A 508      14.618 -49.669  16.157  1.00 24.61      .338 N
ATOM   4635  CA  GLN A 508      13.236 -49.642  16.688  1.00 27.10      .160 C
ATOM   4636  C   GLN A 508      13.022 -50.666  17.821  1.00 27.62      .251 C
ATOM   4637  O   GLN A 508      11.963 -51.290  17.936  1.00 27.55      .271 O
ATOM   4638  CB  GLN A 508      12.234 -49.888  15.546  1.00 24.57      .042 C
ATOM   4639  CG  GLN A 508      12.263 -48.825  14.447  1.00 28.27      .090 C
ATOM   4640  CD  GLN A 508      11.431 -49.271  13.241  1.00 31.38      .227 C
ATOM   4641  OE1 GLN A 508      10.214 -49.399  13.294  1.00 32.07      .273 O
ATOM   4642  NE2 GLN A 508      12.105 -49.580  12.153  1.00 28.93      .369 N
ATOM   4643  H   GLN A 508      15.067 -48.772  16.160  1.00 99.99      .164 H
ATOM   4644 1HE2 GLN A 508      11.592 -49.865  11.350  1.00 99.99      .159 H
ATOM   4645 2HE2 GLN A 508      13.103 -49.495  12.142  1.00 99.99      .159 H
ATOM   4646  N   GLN A 509      14.029 -50.788  18.685  1.00 27.85      .338 N
ATOM   4647  CA  GLN A 509      14.019 -51.817  19.738  1.00 29.36      .160 C
ATOM   4648  C   GLN A 509      13.213 -51.366  20.955  1.00 25.85      .251 C
ATOM   4649  O   GLN A 509      13.261 -50.213  21.376  1.00 22.12      .271 O
ATOM   4650  CB  GLN A 509      15.440 -52.185  20.169  1.00 28.51      .042 C
ATOM   4651  CG  GLN A 509      16.130 -53.087  19.142  1.00 29.19      .090 C
ATOM   4652  CD  GLN A 509      17.597 -53.313  19.516  1.00 30.77      .227 C
ATOM   4653  OE1 GLN A 509      18.389 -52.393  19.649  1.00 36.45      .273 O
ATOM   4654  NE2 GLN A 509      17.990 -54.562  19.654  1.00 28.18      .369 N
ATOM   4655  H   GLN A 509      14.752 -50.107  18.778  1.00 99.99      .164 H
ATOM   4656 1HE2 GLN A 509      18.948 -54.709  19.888  1.00 99.99      .159 H
ATOM   4657 2HE2 GLN A 509      17.352 -55.314  19.530  1.00 99.99      .159 H
ATOM   4658  N   TYR A 510      12.450 -52.313  21.468  1.00 25.86      .337 N
ATOM   4659  CA  TYR A 510      11.658 -52.139  22.695  1.00 27.98      .164 C
ATOM   4660  C   TYR A 510      11.655 -53.475  23.448  1.00 28.62      .251 C
ATOM   4661  O   TYR A 510      12.023 -54.509  22.886  1.00 28.55      .271 O
ATOM   4662  CB  TYR A 510      10.234 -51.692  22.333  1.00 27.05      .056 C
ATOM   4663  CG  TYR A 510       9.426 -52.767  21.608  1.00 29.50      .044 C
ATOM   4664  CD1 TYR A 510       9.490 -52.878  20.228  1.00 28.48      .011 C
ATOM   4665  CD2 TYR A 510       8.679 -53.661  22.358  1.00 24.20      .011 C
ATOM   4666  CE1 TYR A 510       8.788 -53.895  19.594  1.00 24.00      .037 C
ATOM   4667  CE2 TYR A 510       7.981 -54.680  21.728  1.00 28.06      .037 C
ATOM   4668  CZ  TYR A 510       8.026 -54.782  20.344  1.00 27.12      .065 C
ATOM   4669  OH  TYR A 510       7.299 -55.743  19.721  1.00 35.61      .361 O
ATOM   4670  H   TYR A 510      12.415 -53.234  21.069  1.00 99.99      .164 H
ATOM   4671  HH  TYR A 510       6.839 -56.303  20.405  1.00 99.99      .217 H
ATOM   4672  N   VAL A 511      11.223 -53.436  24.700  1.00 24.76      .338 N
ATOM   4673  CA  VAL A 511      11.061 -54.676  25.485  1.00 22.25      .159 C
ATOM   4674  C   VAL A 511       9.588 -55.024  25.734  1.00 23.39      .251 C
ATOM   4675  O   VAL A 511       8.714 -54.157  25.789  1.00 24.42      .271 O
ATOM   4676  CB  VAL A 511      11.824 -54.630  26.820  1.00 28.67      .029 C
ATOM   4677  CG1 VAL A 511      13.335 -54.529  26.592  1.00 25.52      .002 C
ATOM   4678  CG2 VAL A 511      11.320 -53.518  27.746  1.00 20.79      .002 C
ATOM   4679  H   VAL A 511      11.086 -52.578  25.201  1.00 99.99      .164 H
ATOM   4680  N   SER A 512       9.355 -56.307  25.957  1.00 22.83      .336 N
ATOM   4681  CA  SER A 512       8.048 -56.785  26.437  1.00 24.93      .189 C
ATOM   4682  C   SER A 512       8.087 -56.863  27.967  1.00 31.13      .253 C
ATOM   4683  O   SER A 512       9.053 -57.335  28.566  1.00 26.63      .270 O
ATOM   4684  CB  SER A 512       7.719 -58.155  25.842  1.00 29.55      .169 C
ATOM   4685  OG  SER A 512       8.766 -59.085  26.131  1.00 40.37      .380 O
ATOM   4686  H   SER A 512      10.068 -57.011  25.894  1.00 99.99      .164 H
ATOM   4687  HG  SER A 512       8.507 -59.979  25.767  1.00 99.99      .211 H
ATOM   4688  N   LEU A 513       7.071 -56.269  28.579  1.00 31.52      .337 N
ATOM   4689  CA  LEU A 513       6.916 -56.280  30.043  1.00 25.58      .159 C
ATOM   4690  C   LEU A 513       5.827 -57.262  30.475  1.00 31.83      .251 C
ATOM   4691  O   LEU A 513       4.638 -57.052  30.219  1.00 29.08      .271 O
ATOM   4692  CB  LEU A 513       6.588 -54.885  30.591  1.00 22.76      .032 C
ATOM   4693  CG  LEU A 513       7.685 -53.834  30.384  1.00 29.66      .002 C
ATOM   4694  CD1 LEU A 513       7.227 -52.510  30.994  1.00 21.14      .000 C
ATOM   4695  CD2 LEU A 513       9.011 -54.249  31.026  1.00 23.57      .000 C
ATOM   4696  H   LEU A 513       6.418 -55.693  28.074  1.00 99.99      .164 H
ATOM   4697  N   ASP A 514       6.277 -58.395  30.999  1.00 25.47      .337 N
ATOM   4698  CA  ASP A 514       5.373 -59.414  31.569  1.00 33.20      .170 C
ATOM   4699  C   ASP A 514       6.095 -60.252  32.637  1.00 34.83      .251 C
ATOM   4700  O   ASP A 514       7.203 -59.909  33.033  1.00 35.18      .271 O
ATOM   4701  CB  ASP A 514       4.762 -60.279  30.449  1.00 34.97      .129 C
ATOM   4702  CG  ASP A 514       5.769 -61.016  29.556  1.00 40.28      .188 C
ATOM   4703  OD1 ASP A 514       6.953 -61.105  29.945  1.00 38.65      .647 O
ATOM   4704  OD2 ASP A 514       5.286 -61.610  28.571  1.00 45.51      .647 O
ATOM   4705  H   ASP A 514       7.259 -58.600  31.094  1.00 99.99      .164 H
ATOM   4706  N   LEU A 515       5.494 -61.377  33.018  1.00 35.40      .338 N
ATOM   4707  CA  LEU A 515       6.066 -62.272  34.044  1.00 36.59      .159 C
ATOM   4708  C   LEU A 515       7.424 -62.883  33.664  1.00 34.58      .251 C
ATOM   4709  O   LEU A 515       8.257 -63.124  34.534  1.00 45.52      .271 O
ATOM   4710  CB  LEU A 515       5.077 -63.385  34.411  1.00 30.84      .032 C
ATOM   4711  CG  LEU A 515       3.721 -62.889  34.935  1.00 33.74      .002 C
ATOM   4712  CD1 LEU A 515       2.880 -64.101  35.333  1.00 35.09      .000 C
ATOM   4713  CD2 LEU A 515       3.843 -61.925  36.122  1.00 35.24      .000 C
ATOM   4714  H   LEU A 515       4.585 -61.630  32.691  1.00 99.99      .164 H
ATOM   4715  N   ARG A 516       7.595 -63.169  32.375  1.00 38.46      .338 N
ATOM   4716  CA  ARG A 516       8.869 -63.653  31.813  1.00 36.84      .160 C
ATOM   4717  C   ARG A 516       9.941 -62.546  31.883  1.00 34.70      .254 C
ATOM   4718  O   ARG A 516       9.587 -61.365  31.951  1.00 35.38      .270 O
ATOM   4719  CB  ARG A 516       8.674 -64.032  30.344  1.00 38.63      .034 C
ATOM   4720  CG  ARG A 516       7.622 -65.120  30.115  1.00 48.11      .027 C
ATOM   4721  CD  ARG A 516       7.432 -65.383  28.620  1.00 55.91      .116 C
ATOM   4722  NE  ARG A 516       7.045 -64.143  27.917  1.00 65.65      .212 N
ATOM   4723  CZ  ARG A 516       7.756 -63.533  26.968  1.00 60.23      .666 C
ATOM   4724  NH1 ARG A 516       8.920 -64.026  26.580  1.00 54.11      .235 N
ATOM   4725  NH2 ARG A 516       7.320 -62.413  26.405  1.00 54.91      .235 N
ATOM   4726  H   ARG A 516       6.914 -62.953  31.683  1.00 99.99      .164 H
ATOM   4727  HE  ARG A 516       6.186 -63.729  28.204  1.00 99.99      .178 H
ATOM   4728 1HH1 ARG A 516       9.440 -63.573  25.851  1.00 99.99      .174 H
ATOM   4729 2HH1 ARG A 516       9.267 -64.866  26.990  1.00 99.99      .174 H
ATOM   4730 1HH2 ARG A 516       7.863 -61.985  25.687  1.00 99.99      .174 H
ATOM   4731 2HH2 ARG A 516       6.456 -62.009  26.700  1.00 99.99      .174 H
ATOM   4732  N   PRO A 517      11.230 -62.915  31.840  1.00 41.57      .312 N
ATOM   4733  CA  PRO A 517      12.338 -61.942  31.754  1.00 39.46      .163 C
ATOM   4734  C   PRO A 517      12.142 -61.045  30.523  1.00 40.76      .251 C
ATOM   4735  O   PRO A 517      11.485 -61.447  29.561  1.00 33.73      .271 O
ATOM   4736  CB  PRO A 517      13.590 -62.800  31.563  1.00 36.37      .034 C
ATOM   4737  CG  PRO A 517      13.239 -64.114  32.256  1.00 37.49      .027 C
ATOM   4738  CD  PRO A 517      11.755 -64.294  31.944  1.00 37.69      .105 C
ATOM   4739  N   LEU A 518      12.731 -59.847  30.567  1.00 36.34      .338 N
ATOM   4740  CA  LEU A 518      12.724 -58.914  29.420  1.00 34.47      .159 C
ATOM   4741  C   LEU A 518      13.105 -59.635  28.121  1.00 39.53      .251 C
ATOM   4742  O   LEU A 518      14.003 -60.476  28.093  1.00 40.55      .271 O
ATOM   4743  CB  LEU A 518      13.746 -57.779  29.570  1.00 34.68      .032 C
ATOM   4744  CG  LEU A 518      13.446 -56.663  30.575  1.00 38.57      .002 C
ATOM   4745  CD1 LEU A 518      14.534 -55.596  30.441  1.00 37.22      .000 C
ATOM   4746  CD2 LEU A 518      12.075 -56.027  30.345  1.00 35.34      .000 C
ATOM   4747  H   LEU A 518      13.216 -59.526  31.377  1.00 99.99      .164 H
ATOM   4748  N   GLU A 519      12.368 -59.303  27.073  1.00 36.10      .338 N
ATOM   4749  CA  GLU A 519      12.641 -59.818  25.725  1.00 38.36      .160 C
ATOM   4750  C   GLU A 519      12.668 -58.613  24.783  1.00 33.00      .251 C
ATOM   4751  O   GLU A 519      11.742 -57.802  24.784  1.00 28.01      .271 O
ATOM   4752  CB  GLU A 519      11.530 -60.796  25.339  1.00 37.76      .043 C
ATOM   4753  CG  GLU A 519      11.795 -61.467  23.988  1.00 53.61      .100 C
ATOM   4754  CD  GLU A 519      10.596 -62.288  23.513  1.00 64.78      .185 C
ATOM   4755  OE1 GLU A 519       9.996 -62.987  24.347  1.00 64.60      .647 O
ATOM   4756  OE2 GLU A 519      10.253 -62.169  22.321  1.00 59.40      .647 O
ATOM   4757  H   GLU A 519      11.595 -58.673  27.139  1.00 99.99      .164 H
ATOM   4758  N   VAL A 520      13.794 -58.466  24.097  1.00 33.56      .338 N
ATOM   4759  CA  VAL A 520      13.972 -57.371  23.124  1.00 29.57      .159 C
ATOM   4760  C   VAL A 520      13.317 -57.764  21.794  1.00 33.97      .251 C
ATOM   4761  O   VAL A 520      13.514 -58.869  21.290  1.00 36.71      .271 O
ATOM   4762  CB  VAL A 520      15.463 -57.041  22.927  1.00 32.54      .029 C
ATOM   4763  CG1 VAL A 520      15.666 -55.888  21.936  1.00 28.80      .002 C
ATOM   4764  CG2 VAL A 520      16.124 -56.671  24.258  1.00 29.32      .002 C
ATOM   4765  H   VAL A 520      14.581 -59.071  24.213  1.00 99.99      .164 H
ATOM   4766  N   ARG A 521      12.566 -56.815  21.253  1.00 34.38      .338 N
ATOM   4767  CA  ARG A 521      11.903 -56.963  19.946  1.00 29.48      .159 C
ATOM   4768  C   ARG A 521      12.092 -55.693  19.110  1.00 30.63      .251 C
ATOM   4769  O   ARG A 521      12.590 -54.679  19.605  1.00 37.34      .271 O
ATOM   4770  CB  ARG A 521      10.417 -57.243  20.156  1.00 33.43      .034 C
ATOM   4771  CG  ARG A 521      10.190 -58.544  20.918  1.00 36.19      .027 C
ATOM   4772  CD  ARG A 521       8.711 -58.662  21.232  1.00 42.05      .116 C
ATOM   4773  NE  ARG A 521       8.510 -59.830  22.098  1.00 47.35      .212 N
ATOM   4774  CZ  ARG A 521       7.370 -60.126  22.718  1.00 53.69      .666 C
ATOM   4775  NH1 ARG A 521       6.311 -59.343  22.577  1.00 51.75      .235 N
ATOM   4776  NH2 ARG A 521       7.275 -61.205  23.481  1.00 51.57      .235 N
ATOM   4777  H   ARG A 521      12.416 -55.930  21.706  1.00 99.99      .164 H
ATOM   4778  HE  ARG A 521       9.282 -60.463  22.152  1.00 99.99      .178 H
ATOM   4779 1HH1 ARG A 521       5.452 -59.559  23.036  1.00 99.99      .174 H
ATOM   4780 2HH1 ARG A 521       6.395 -58.536  21.997  1.00 99.99      .174 H
ATOM   4781 1HH2 ARG A 521       6.405 -61.415  23.925  1.00 99.99      .174 H
ATOM   4782 2HH2 ARG A 521       8.035 -61.849  23.545  1.00 99.99      .174 H
ATOM   4783  N   ARG A 522      11.677 -55.782  17.852  1.00 31.29      .338 N
ATOM   4784  CA  ARG A 522      11.828 -54.677  16.892  1.00 35.65      .159 C
ATOM   4785  C   ARG A 522      10.482 -54.250  16.304  1.00 30.66      .251 C
ATOM   4786  O   ARG A 522       9.670 -55.090  15.917  1.00 35.43      .271 O
ATOM   4787  CB  ARG A 522      12.727 -55.105  15.732  1.00 31.85      .034 C
ATOM   4788  CG  ARG A 522      14.171 -55.390  16.155  1.00 34.39      .027 C
ATOM   4789  CD  ARG A 522      15.089 -55.491  14.934  1.00 27.26      .116 C
ATOM   4790  NE  ARG A 522      15.085 -54.204  14.212  1.00 29.66      .212 N
ATOM   4791  CZ  ARG A 522      14.889 -54.021  12.904  1.00 39.97      .666 C
ATOM   4792  NH1 ARG A 522      14.702 -55.051  12.089  1.00 30.68      .235 N
ATOM   4793  NH2 ARG A 522      14.848 -52.795  12.398  1.00 32.57      .235 N
ATOM   4794  H   ARG A 522      11.171 -56.572  17.505  1.00 99.99      .164 H
ATOM   4795  HE  ARG A 522      15.143 -53.392  14.798  1.00 99.99      .178 H
ATOM   4796 1HH1 ARG A 522      14.561 -54.915  11.112  1.00 99.99      .174 H
ATOM   4797 2HH1 ARG A 522      14.720 -55.968  12.482  1.00 99.99      .174 H
ATOM   4798 1HH2 ARG A 522      14.706 -52.666  11.420  1.00 99.99      .174 H
ATOM   4799 2HH2 ARG A 522      14.958 -51.997  12.990  1.00 99.99      .174 H
ATOM   4800  N   GLY A 523      10.262 -52.932  16.338  1.00 28.85      .336 N
ATOM   4801  CA  GLY A 523       9.139 -52.304  15.621  1.00 29.20      .189 C
ATOM   4802  C   GLY A 523       7.853 -52.223  16.448  1.00 29.85      .253 C
ATOM   4803  O   GLY A 523       7.230 -53.223  16.798  1.00 27.16      .270 O
ATOM   4804  H   GLY A 523      10.831 -52.293  16.880  1.00 99.99      .164 H
ATOM   4805  N   LEU A 524       7.472 -50.987  16.747  1.00 26.31      .337 N
ATOM   4806  CA  LEU A 524       6.148 -50.696  17.333  1.00 29.51      .159 C
ATOM   4807  C   LEU A 524       5.071 -50.716  16.238  1.00 30.59      .251 C
ATOM   4808  O   LEU A 524       4.663 -49.678  15.717  1.00 26.81      .271 O
ATOM   4809  CB  LEU A 524       6.171 -49.334  18.038  1.00 21.81      .032 C
ATOM   4810  CG  LEU A 524       7.084 -49.280  19.265  1.00 27.97      .002 C
ATOM   4811  CD1 LEU A 524       7.198 -47.829  19.732  1.00 26.48      .000 C
ATOM   4812  CD2 LEU A 524       6.536 -50.148  20.403  1.00 22.04      .000 C
ATOM   4813  H   LEU A 524       8.089 -50.209  16.653  1.00 99.99      .164 H
ATOM   4814  N   ARG A 525       4.715 -51.934  15.819  0.44 27.08      .338 N
ATOM   4815  CA  ARG A 525       3.773 -52.170  14.702  0.44 30.14      .159 C
ATOM   4816  C   ARG A 525       4.164 -51.328  13.472  0.44 29.07      .251 C
ATOM   4817  O   ARG A 525       3.378 -50.569  12.906  0.44 28.48      .271 O
ATOM   4818  CB  ARG A 525       2.327 -51.896  15.139  0.44 29.15      .034 C
ATOM   4819  CG  ARG A 525       1.907 -52.821  16.278  0.44 27.15      .027 C
ATOM   4820  CD  ARG A 525       0.408 -52.694  16.498  0.44 24.02      .116 C
ATOM   4821  NE  ARG A 525       0.004 -53.560  17.615  0.44 26.68      .212 N
ATOM   4822  CZ  ARG A 525      -1.254 -53.840  17.955  0.44 28.56      .666 C
ATOM   4823  NH1 ARG A 525      -2.271 -53.340  17.274  0.44 24.69      .235 N
ATOM   4824  NH2 ARG A 525      -1.515 -54.629  18.985  0.44 26.19      .235 N
ATOM   4825  H   ARG A 525       5.075 -52.763  16.256  1.00 99.99      .164 H
ATOM   4826  HE  ARG A 525       0.750 -53.961  18.142  1.00 99.99      .178 H
ATOM   4827 1HH1 ARG A 525      -3.212 -53.570  17.512  1.00 99.99      .174 H
ATOM   4828 2HH1 ARG A 525      -2.069 -52.733  16.504  1.00 99.99      .174 H
ATOM   4829 1HH2 ARG A 525      -2.463 -54.836  19.220  1.00 99.99      .174 H
ATOM   4830 2HH2 ARG A 525      -0.776 -55.023  19.527  1.00 99.99      .174 H
ATOM   4831  N   ALA A 526       5.417 -51.518  13.058  1.00 28.97      .338 N
ATOM   4832  CA  ALA A 526       6.059 -50.719  11.996  1.00 26.01      .159 C
ATOM   4833  C   ALA A 526       5.294 -50.704  10.663  1.00 25.97      .251 C
ATOM   4834  O   ALA A 526       5.060 -49.630  10.112  1.00 22.97      .271 O
ATOM   4835  CB  ALA A 526       7.488 -51.222  11.779  1.00 25.78      .034 C
ATOM   4836  H   ALA A 526       6.022 -52.176  13.504  1.00 99.99      .164 H
ATOM   4837  N   GLN A 527       4.702 -51.843  10.296  1.00 25.99      .338 N
ATOM   4838  CA  GLN A 527       3.937 -51.954   9.037  1.00 28.75      .160 C
ATOM   4839  C   GLN A 527       2.649 -51.119   9.074  1.00 23.13      .251 C
ATOM   4840  O   GLN A 527       2.479 -50.218   8.254  1.00 31.77      .271 O
ATOM   4841  CB  GLN A 527       3.598 -53.409   8.687  1.00 21.52      .042 C
ATOM   4842  CG  GLN A 527       4.819 -54.342   8.642  1.00 31.69      .090 C
ATOM   4843  CD  GLN A 527       6.004 -53.857   7.792  1.00 36.82      .227 C
ATOM   4844  OE1 GLN A 527       7.155 -54.062   8.139  1.00 45.76      .273 O
ATOM   4845  NE2 GLN A 527       5.747 -53.175   6.694  1.00 24.42      .369 N
ATOM   4846  H   GLN A 527       4.736 -52.670  10.854  1.00 99.99      .164 H
ATOM   4847 1HE2 GLN A 527       6.527 -52.858   6.161  1.00 99.99      .159 H
ATOM   4848 2HE2 GLN A 527       4.809 -52.985   6.425  1.00 99.99      .159 H
ATOM   4849  N   ALA A 528       1.918 -51.250  10.182  1.00 27.42      .338 N
ATOM   4850  CA  ALA A 528       0.674 -50.487  10.395  1.00 24.78      .159 C
ATOM   4851  C   ALA A 528       0.947 -48.992  10.623  1.00 25.74      .251 C
ATOM   4852  O   ALA A 528       0.281 -48.136  10.042  1.00 30.15      .271 O
ATOM   4853  CB  ALA A 528      -0.110 -51.068  11.574  1.00 26.45      .034 C
ATOM   4854  H   ALA A 528       2.198 -51.826  10.948  1.00 99.99      .164 H
ATOM   4855  N   CYS A 529       2.036 -48.689  11.328  1.00 21.23      .337 N
ATOM   4856  CA  CYS A 529       2.378 -47.300  11.674  1.00 22.48      .171 C
ATOM   4857  C   CYS A 529       2.987 -46.509  10.515  1.00 26.74      .252 C
ATOM   4858  O   CYS A 529       2.771 -45.304  10.431  1.00 23.49      .271 O
ATOM   4859  CB  CYS A 529       3.220 -47.215  12.947  1.00 25.75      .100 C
ATOM   4860  SG  CYS A 529       2.263 -47.699  14.431  1.00 26.72      .080 S
ATOM   4861  H   CYS A 529       2.736 -49.368  11.571  1.00 99.99      .164 H
ATOM   4862  N   ALA A 530       3.553 -47.220   9.539  1.00 22.48      .337 N
ATOM   4863  CA  ALA A 530       3.989 -46.607   8.270  1.00 24.24      .159 C
ATOM   4864  C   ALA A 530       2.777 -46.029   7.521  1.00 24.53      .251 C
ATOM   4865  O   ALA A 530       2.816 -44.893   7.053  1.00 24.08      .271 O
ATOM   4866  CB  ALA A 530       4.691 -47.643   7.390  1.00 21.84      .034 C
ATOM   4867  H   ALA A 530       3.666 -48.217   9.585  1.00 99.99      .164 H
ATOM   4868  N   PHE A 531       1.644 -46.721   7.633  1.00 21.27      .337 N
ATOM   4869  CA  PHE A 531       0.377 -46.259   7.044  1.00 23.07      .164 C
ATOM   4870  C   PHE A 531      -0.136 -44.972   7.712  1.00 27.44      .251 C
ATOM   4871  O   PHE A 531      -0.290 -43.960   7.028  1.00 27.79      .271 O
ATOM   4872  CB  PHE A 531      -0.650 -47.397   7.087  1.00 25.82      .056 C
ATOM   4873  CG  PHE A 531      -2.069 -46.912   6.789  1.00 25.95      .044 C
ATOM   4874  CD1 PHE A 531      -2.450 -46.598   5.493  1.00 25.61      .008 C
ATOM   4875  CD2 PHE A 531      -2.948 -46.728   7.845  1.00 23.77      .008 C
ATOM   4876  CE1 PHE A 531      -3.725 -46.097   5.255  1.00 29.73      .001 C
ATOM   4877  CE2 PHE A 531      -4.224 -46.232   7.608  1.00 28.02      .001 C
ATOM   4878  CZ  PHE A 531      -4.610 -45.914   6.311  1.00 30.35      .000 C
ATOM   4879  H   PHE A 531       1.575 -47.556   8.184  1.00 99.99      .164 H
ATOM   4880  N   TRP A 532      -0.252 -44.998   9.039  1.00 21.54      .337 N
ATOM   4881  CA  TRP A 532      -0.814 -43.862   9.798  1.00 23.16      .164 C
ATOM   4882  C   TRP A 532       0.113 -42.641   9.844  1.00 26.60      .251 C
ATOM   4883  O   TRP A 532      -0.353 -41.514   9.714  1.00 25.43      .271 O
ATOM   4884  CB  TRP A 532      -1.182 -44.248  11.233  1.00 19.76      .059 C
ATOM   4885  CG  TRP A 532      -2.291 -45.301  11.285  1.00 18.42      .016 C
ATOM   4886  CD1 TRP A 532      -2.105 -46.594  11.516  1.00 20.41      .097 C
ATOM   4887  CD2 TRP A 532      -3.653 -45.088  11.149  1.00 18.93      .001 C
ATOM   4888  NE1 TRP A 532      -3.288 -47.205  11.522  1.00 18.50      .365 N
ATOM   4889  CE2 TRP A 532      -4.256 -46.327  11.301  1.00 21.68      .042 C
ATOM   4890  CE3 TRP A 532      -4.429 -43.965  10.901  1.00 19.57      .014 C
ATOM   4891  CZ2 TRP A 532      -5.636 -46.456  11.205  1.00 23.43      .030 C
ATOM   4892  CZ3 TRP A 532      -5.804 -44.094  10.766  1.00 18.85      .001 C
ATOM   4893  CH2 TRP A 532      -6.406 -45.340  10.916  1.00 18.05      .002 C
ATOM   4894  H   TRP A 532       0.082 -45.761   9.594  1.00 99.99      .164 H
ATOM   4895  HE1 TRP A 532      -3.435 -48.170  11.715  1.00 99.99      .165 H
ATOM   4896  N   ASN A 533       1.415 -42.905   9.918  1.00 26.46      .337 N
ATOM   4897  CA  ASN A 533       2.418 -41.840  10.100  1.00 23.38      .169 C
ATOM   4898  C   ASN A 533       3.038 -41.305   8.802  1.00 23.77      .251 C
ATOM   4899  O   ASN A 533       3.366 -40.124   8.730  1.00 24.32      .271 O
ATOM   4900  CB  ASN A 533       3.512 -42.290  11.078  1.00 22.14      .119 C
ATOM   4901  CG  ASN A 533       2.986 -42.566  12.494  1.00 27.69      .230 C
ATOM   4902  OD1 ASN A 533       1.955 -42.089  12.947  1.00 26.73      .273 O
ATOM   4903  ND2 ASN A 533       3.695 -43.394  13.230  1.00 21.16      .369 N
ATOM   4904  H   ASN A 533       1.772 -43.841   9.986  1.00 99.99      .164 H
ATOM   4905 1HD2 ASN A 533       3.362 -43.550  14.159  1.00 99.99      .159 H
ATOM   4906 2HD2 ASN A 533       4.530 -43.801  12.879  1.00 99.99      .159 H
ATOM   4907  N   ARG A 534       3.173 -42.157   7.786  1.00 24.48      .338 N
ATOM   4908  CA  ARG A 534       3.825 -41.745   6.525  1.00 25.46      .159 C
ATOM   4909  C   ARG A 534       2.857 -41.515   5.359  1.00 24.93      .251 C
ATOM   4910  O   ARG A 534       2.885 -40.450   4.745  1.00 36.43      .271 O
ATOM   4911  CB  ARG A 534       4.877 -42.770   6.097  1.00 26.52      .034 C
ATOM   4912  CG  ARG A 534       5.947 -42.946   7.170  1.00 28.43      .027 C
ATOM   4913  CD  ARG A 534       6.844 -44.129   6.820  1.00 31.59      .116 C
ATOM   4914  NE  ARG A 534       7.782 -44.331   7.934  1.00 39.95      .212 N
ATOM   4915  CZ  ARG A 534       8.947 -43.700   8.104  1.00 40.83      .666 C
ATOM   4916  NH1 ARG A 534       9.385 -42.811   7.220  1.00 34.71      .235 N
ATOM   4917  NH2 ARG A 534       9.683 -43.940   9.180  1.00 40.23      .235 N
ATOM   4918  H   ARG A 534       3.006 -43.142   7.874  1.00 99.99      .164 H
ATOM   4919  HE  ARG A 534       7.486 -44.991   8.619  1.00 99.99      .178 H
ATOM   4920 1HH1 ARG A 534      10.253 -42.338   7.348  1.00 99.99      .174 H
ATOM   4921 2HH1 ARG A 534       8.823 -42.631   6.414  1.00 99.99      .174 H
ATOM   4922 1HH2 ARG A 534      10.552 -43.462   9.298  1.00 99.99      .174 H
ATOM   4923 2HH2 ARG A 534       9.384 -44.603   9.863  1.00 99.99      .174 H
ATOM   4924  N   PHE A 535       1.952 -42.464   5.128  1.00 25.85      .337 N
ATOM   4925  CA  PHE A 535       1.066 -42.398   3.952  1.00 27.73      .164 C
ATOM   4926  C   PHE A 535      -0.205 -41.568   4.169  1.00 29.52      .251 C
ATOM   4927  O   PHE A 535      -0.466 -40.628   3.418  1.00 32.74      .271 O
ATOM   4928  CB  PHE A 535       0.721 -43.801   3.436  1.00 24.39      .056 C
ATOM   4929  CG  PHE A 535      -0.222 -43.724   2.229  1.00 26.16      .044 C
ATOM   4930  CD1 PHE A 535       0.249 -43.258   1.009  1.00 27.67      .008 C
ATOM   4931  CD2 PHE A 535      -1.564 -44.045   2.384  1.00 26.36      .008 C
ATOM   4932  CE1 PHE A 535      -0.625 -43.115  -0.064  1.00 29.19      .001 C
ATOM   4933  CE2 PHE A 535      -2.436 -43.910   1.309  1.00 32.17      .001 C
ATOM   4934  CZ  PHE A 535      -1.966 -43.446   0.086  1.00 31.02      .000 C
ATOM   4935  H   PHE A 535       1.803 -43.231   5.754  1.00 99.99      .164 H
ATOM   4936  N   LEU A 536      -0.964 -41.896   5.212  1.00 32.97      .338 N
ATOM   4937  CA  LEU A 536      -2.299 -41.302   5.413  1.00 33.83      .160 C
ATOM   4938  C   LEU A 536      -2.325 -39.759   5.492  1.00 34.18      .254 C
ATOM   4939  O   LEU A 536      -3.224 -39.182   4.871  1.00 37.39      .270 O
ATOM   4940  CB  LEU A 536      -3.021 -41.947   6.604  1.00 27.61      .032 C
ATOM   4941  CG  LEU A 536      -4.529 -41.673   6.559  1.00 36.86      .002 C
ATOM   4942  CD1 LEU A 536      -5.195 -42.396   5.383  1.00 37.05      .000 C
ATOM   4943  CD2 LEU A 536      -5.179 -42.083   7.878  1.00 32.33      .000 C
ATOM   4944  H   LEU A 536      -0.643 -42.496   5.953  1.00 99.99      .164 H
ATOM   4945  N   PRO A 537      -1.325 -39.087   6.097  1.00 35.13      .312 N
ATOM   4946  CA  PRO A 537      -1.210 -37.617   6.036  1.00 32.33      .163 C
ATOM   4947  C   PRO A 537      -1.150 -37.093   4.594  1.00 39.65      .251 C
ATOM   4948  O   PRO A 537      -1.946 -36.230   4.236  1.00 43.30      .271 O
ATOM   4949  CB  PRO A 537       0.092 -37.282   6.762  1.00 31.23      .034 C
ATOM   4950  CG  PRO A 537       0.203 -38.389   7.804  1.00 34.87      .027 C
ATOM   4951  CD  PRO A 537      -0.349 -39.614   7.078  1.00 33.67      .105 C
ATOM   4952  N   LYS A 538      -0.323 -37.720   3.751  1.00 43.30      .338 N
ATOM   4953  CA  LYS A 538      -0.185 -37.348   2.326  1.00 38.29      .159 C
ATOM   4954  C   LYS A 538      -1.524 -37.426   1.576  1.00 38.99      .251 C
ATOM   4955  O   LYS A 538      -1.916 -36.470   0.911  1.00 49.85      .271 O
ATOM   4956  CB  LYS A 538       0.819 -38.256   1.610  1.00 32.88      .032 C
ATOM   4957  CG  LYS A 538       2.243 -38.090   2.141  1.00 37.25      .004 C
ATOM   4958  CD  LYS A 538       3.213 -38.954   1.334  1.00 34.07      .032 C
ATOM   4959  CE  LYS A 538       4.673 -38.644   1.676  1.00 40.29      .206 C
ATOM   4960  NZ  LYS A 538       5.033 -39.049   3.043  1.00 49.96      .064 N
ATOM   4961  H   LYS A 538       0.257 -38.487   4.031  1.00 99.99      .164 H
ATOM   4962  HZ1 LYS A 538       5.985 -38.809   3.228  1.00 99.99      .275 H
ATOM   4963  HZ2 LYS A 538       4.435 -38.593   3.704  1.00 99.99      .275 H
ATOM   4964  HZ3 LYS A 538       4.909 -40.037   3.140  1.00 99.99      .275 H
ATOM   4965  N   LEU A 539      -2.269 -38.500   1.845  1.00 37.42      .338 N
ATOM   4966  CA  LEU A 539      -3.617 -38.701   1.283  1.00 44.09      .159 C
ATOM   4967  C   LEU A 539      -4.557 -37.553   1.685  1.00 43.65      .251 C
ATOM   4968  O   LEU A 539      -5.108 -36.879   0.814  1.00 49.22      .271 O
ATOM   4969  CB  LEU A 539      -4.148 -40.071   1.729  1.00 38.01      .032 C
ATOM   4970  CG  LEU A 539      -5.522 -40.416   1.140  1.00 44.98      .002 C
ATOM   4971  CD1 LEU A 539      -5.614 -41.924   0.917  1.00 37.82      .000 C
ATOM   4972  CD2 LEU A 539      -6.652 -40.001   2.086  1.00 41.41      .000 C
ATOM   4973  H   LEU A 539      -1.929 -39.244   2.423  1.00 99.99      .164 H
ATOM   4974  N   LEU A 540      -4.661 -37.303   2.992  1.00 53.11      .338 N
ATOM   4975  CA  LEU A 540      -5.514 -36.226   3.532  1.00 51.08      .159 C
ATOM   4976  C   LEU A 540      -5.184 -34.835   2.964  1.00 49.04      .251 C
ATOM   4977  O   LEU A 540      -6.099 -34.080   2.646  1.00 60.01      .271 O
ATOM   4978  CB  LEU A 540      -5.465 -36.184   5.066  1.00 42.63      .032 C
ATOM   4979  CG  LEU A 540      -5.947 -37.460   5.777  1.00 45.41      .002 C
ATOM   4980  CD1 LEU A 540      -5.916 -37.233   7.289  1.00 32.64      .000 C
ATOM   4981  CD2 LEU A 540      -7.357 -37.887   5.355  1.00 42.75      .000 C
ATOM   4982  H   LEU A 540      -4.202 -37.868   3.682  1.00 99.99      .164 H
ATOM   4983  N   SER A 541      -3.901 -34.586   2.698  1.00 46.80      .336 N
ATOM   4984  CA  SER A 541      -3.426 -33.321   2.095  1.00 48.24      .189 C
ATOM   4985  C   SER A 541      -3.766 -33.162   0.603  1.00 58.15      .254 C
ATOM   4986  O   SER A 541      -3.444 -32.145  -0.010  1.00 60.94      .270 O
ATOM   4987  CB  SER A 541      -1.914 -33.179   2.277  1.00 47.04      .169 C
ATOM   4988  OG  SER A 541      -1.582 -33.242   3.667  1.00 58.30      .380 O
ATOM   4989  H   SER A 541      -3.164 -35.220   2.948  1.00 99.99      .164 H
ATOM   4990  HG  SER A 541      -0.593 -33.150   3.767  1.00 99.99      .211 H
ATOM   4991  N   ALA A 542      -4.357 -34.198   0.015  1.00 61.61      .336 N
ATOM   4992  CA  ALA A 542      -4.792 -34.176  -1.392  1.00 61.36      .168 C
ATOM   4993  C   ALA A 542      -6.299 -34.473  -1.526  1.00 62.64      .206 C
ATOM   4994  O   ALA A 542      -7.077 -34.052  -0.640  1.00 61.06      .646 O
ATOM   4995  CB  ALA A 542      -3.903 -35.151  -2.179  1.00 49.85      .036 C
ATOM   4996  H   ALA A 542      -4.604 -35.029   0.522  1.00 99.99      .164 H
ATOM   4997  OXT ALA A 542      -6.665 -35.097  -2.537  1.00 99.99      .646 O
ENDMDL
CONECT  158  159  157  165
CONECT  157  160  156  158
CONECT  160  157  162  161
CONECT  163  161
CONECT  161  160  163
CONECT  162  160
CONECT  164  156
CONECT  156  157  164  153
CONECT  159  158
CONECT  287  286  294  288
CONECT  286  287  285  289
CONECT  289  291  290  286
CONECT  292  290
CONECT  290  292  289
CONECT  291  289
CONECT  293  285
CONECT  285  282  286  293
CONECT  288  287
CONECT 1089 1088 1090 1096
CONECT 1088 1091 1087 1089
CONECT 1091 1088 1092 1093
CONECT 1094 1092
CONECT 1092 1091 1094
CONECT 1093 1091
CONECT 1095 1087
CONECT 1087 1088 1073 1095
CONECT 1090 1089
CONECT 2349 2355 2348 2350 2354
CONECT 2348 2347 2349 2351
CONECT 2351 2352 2348
CONECT 2353 2352 2347
CONECT 2352 2353 2351
CONECT 2347 2348 2342 2353
CONECT 2350 2349
CONECT 2354 2349
CONECT 2847 2848 2846 2854
CONECT 2846 2845 2847 2849
CONECT 2849 2850 2846 2851
CONECT 2852 2850
CONECT 2850 2849 2852
CONECT 2851 2849
CONECT 2853 2845
CONECT 2845 2838 2846 2853
CONECT 2848 2847
CONECT 3188 3187 3195 3189
CONECT 3187 3188 3186 3190
CONECT 3190 3191 3187 3192
CONECT 3193 3191
CONECT 3191 3193 3190
CONECT 3192 3190
CONECT 3194 3186
CONECT 3186 3187 3194 3179
CONECT 3189 3188
CONECT 4093 4092 4094 4100
CONECT 4092 4093 4091 4095
CONECT 4095 4092 4096 4097
CONECT 4098 4096
CONECT 4096 4095 4098
CONECT 4097 4095
CONECT 4099 4091
CONECT 4091 4083 4092 4099
CONECT 4094 4093
CONECT 4124 4131 4125 4123
CONECT 4123 4122 4124 4126
CONECT 4126 4127 4128 4123
CONECT 4129 4127
CONECT 4127 4129 4126
CONECT 4128 4126
CONECT 4130 4122
CONECT 4122 4130 4112 4123
CONECT 4125 4124
CONECT 4150 4149 4151 4157
CONECT 4149 4148 4150 4152
CONECT 4152 4149 4154 4153
CONECT 4155 4153
CONECT 4153 4155 4152
CONECT 4154 4152
CONECT 4156 4148
CONECT 4148 4149 4156 4145
CONECT 4151 4150
CONECT 4289 4288 4296 4290
CONECT 4288 4289 4287 4291
CONECT 4291 4292 4288 4293
CONECT 4294 4292
CONECT 4292 4294 4291
CONECT 4293 4291
CONECT 4295 4287
CONECT 4287 4276 4295 4288
CONECT 4290 4289
CONECT 4537 4538 4545 4544 4536
CONECT 4536 4537 4539 4535
CONECT 4539 4540 4536
CONECT 4540 4542 4541 4539
CONECT 4543 4535
CONECT 4535 4520 4536 4543
CONECT 4538 4537
CONECT 4541 4540
CONECT 4542 4540
CONECT 4544 4537
MODEL        2
ATOM      1  O   UNK N   1     -14.438 -43.682  23.641  1.00  0.00           O
ATOM      2  C   UNK N   1     -14.479 -43.373  26.033  1.00  0.00           C
ATOM      3  C   UNK N   1     -15.689 -42.947  26.935  1.00  0.00           C
ATOM      4  C   UNK N   1     -15.062 -43.398  24.653  1.00  0.00           C
ATOM      5  C   UNK N   1     -16.781 -42.657  25.954  1.00  0.00           C
ATOM      6  C   UNK N   1     -16.416 -42.936  24.669  1.00  0.00           C
ATOM      7  C   UNK N   1     -18.060 -42.187  26.251  1.00  0.00           C
ATOM      8  C   UNK N   1     -17.290 -42.760  23.601  1.00  0.00           C
ATOM      9  C   UNK N   1     -18.969 -41.993  25.198  1.00  0.00           C
[truncated: 1,513 more chars]
