# Supplementary material for: An evaluation of Roluperidone as a promising repurposing candidate for Alzheimer’s Disease: A Computational Investigation
Source: PLoS One. 2025 Dec 17;20(12):e0338211. doi: 10.1371/journal.pone.0338211 (PMC12711050; doi:10.1371/journal.pone.0338211)
Supplement: S6 File — (ZIP) [file pone.0338211.s006.zip › S5.Binding Affinity/Molecular Docking/Binding Affinity.Rmd]

```{r}
setwd("F:/AD DRUG REPURPOSING/Molecular Docking")
```


```{r}
list.files("F:/AD DRUG REPURPOSING/Molecular Docking")
```
```{r}
docking.1=readxl::read_xlsx("Molecular Dockin Scores-2.xlsx")
```
```{r}
colnames(docking.1)
```
```{r}
docking.1
```

```{r}
library(ggsci)
```

```{r}
library(ggplot2)
```

```{r}
docking_plot1=ggplot(data = docking.1,mapping = aes(x=Binding.Affinity,y=Drugs))+
  geom_col(width = .5)+xlab("Binding affinity (kcal/mol)")+ylab("Compounds")+
  scale_x_continuous(breaks = seq(0,-12, by=-1.5))+
   geom_text(aes(label= Binding.Affinity),  vjust=.5, size=3.3)+scale_fill_jama()

```

```{r}
docking_plot1
```
```{r}
ggsave(filename = "docking_scores.tiff",plot = docking_plot1,dpi = 550)


```


```{r}


```
```{r}


```
```{r}

```


```{r}
docking.2=readxl::read_xlsx("molecular docking scores.xlsx")

```

```{r}
colnames(docking.2)
```

```{r}
ggplot(data = docking.2,mapping = aes(x=binding.affinity,y=small_molecule,fill = Status))+
  geom_col(width = .5)+scale_color_jco()+xlab("Binding Affinity(Kcal/mol)")+ylab("Compounds")+scale_x_continuous(breaks = seq(0,-12, by=-1))+geom_text(aes(label= binding.affinity),  vjust=.5, size=3)


```


```{r}
basic.plot.doc.2
```


```{r}
basic.plot.doc.2+scale_color_jco()+xlab("Binding Affinity(Kcal/mol)")+ylab("Drugs")
```


```{r}
```


```{r}
```


```{r}
```


```{r}
```


```{r}
```


```{r}
```


```{r}
```


```{r}
```


```{r}
```


```{r}
```


```{r}
```


```{r}
```


```{r}
```


```{r}
```


```{r}
```


```{r}
```


```{r}
```


```{r}
```


```{r}
```


```{r}
```


```{r}
```


```{r}
```


```{r}
```


```{r}
```


```{r}
```


```{r}
```


```{r}
```


```{r}
```


```{r}
```


```{r}
```


```{r}
```


```{r}
```


```{r}
```


```{r}
```


```{r}
```


```{r}
```


```{r}
```


```{r}
```


```{r}
```


```{r}
```


```{r}
```


```{r}
```


```{r}
```


```{r}
```


```{r}
```


```{r}
```


```{r}
```


```{r}
```


```{r}
```


```{r}
```


```{r}
```


```{r}
```


```{r}
```


```{r}
```


```{r}
```


```{r}
```


```{r}
```


```{r}
```


```{r}
```


```{r}
```


```{r}
```


```{r}
```


```{r}
```


```{r}
```


```{r}
```


```{r}
```


```{r}
```


```{r}
```


```{r}
```


```{r}
```


```{r}
```


```{r}
```


```{r}
```


```{r}
```


```{r}
```


```{r}
```


```{r}
```


```{r}
```


```{r}
```


```{r}
```


```{r}
```


```{r}
```


```{r}
```


```{r}
```


```{r}
```


```{r}
```


```{r}
```


```{r}
```


```{r}
```


```{r}
```


```{r}
```


```{r}
```


```{r}
```


```{r}
```


```{r}
```


```{r}
```


```{r}
```


```{r}
```


```{r}
```


```{r}
```


```{r}
```


```{r}
```


```{r}
```


```{r}
```


```{r}
```


```{r}
```


```{r}
```
