# Supplementary material for: An evaluation of Roluperidone as a promising repurposing candidate for Alzheimer’s Disease: A Computational Investigation
Source: PLoS One. 2025 Dec 17;20(12):e0338211. doi: 10.1371/journal.pone.0338211 (PMC12711050; doi:10.1371/journal.pone.0338211)
Supplement: S6 File — (ZIP) [file pone.0338211.s006.zip › S5.Binding Affinity/Molecular Docking/Compounds.sdf]

5417
  DSViewer          3D                             0

 51 54  0  0  0  0  0  0  0  0999 V2000
    4.5941   -1.3875    0.3725 O   0  0
   -4.7035    2.0772    0.5027 O   0  0
   -5.9767   -0.2287   -0.3788 O   0  0
    6.0184    0.9178   -0.1221 O   0  0
    0.3548   -1.3991   -0.1322 N   0  0
   -0.3256   -0.1941    0.4028 C   0  0  1  0  0  0
    0.3496    1.0406   -0.2440 C   0  0
   -0.3667   -2.6248    0.2207 C   0  0
   -1.8361   -0.1952    0.1763 C   0  0
    1.7439   -1.4642    0.3533 C   0  0
   -1.7202   -2.6330   -0.4852 C   0  0
   -2.4977   -1.3712   -0.2259 C   0  0
    1.8574    0.9995   -0.1935 C   0  0
    2.5262   -0.2081    0.0600 C   0  0
   -2.6061    0.9509    0.4368 C   0  0
    3.9270   -0.2294    0.0944 C   0  0
   -3.8864   -1.3651   -0.4243 C   0  0
    2.5989    2.1611   -0.4480 C   0  0
   -3.9895    0.9445    0.2499 C   0  0
   -4.6286   -0.2107   -0.1876 C   0  0
    4.6564    0.9339   -0.1497 C   0  0
    3.9928    2.1275   -0.4239 C   0  0
    4.8835   -1.6525    1.7424 C   0  0
   -5.2014    2.2468    1.8282 C   0  0
   -6.4527    0.1275   -1.6754 C   0  0
    6.6881    0.6363   -1.3494 C   0  0
   -0.1802   -0.1578    1.4933 H   0  0
    0.0202    1.9524    0.2685 H   0  0
    0.0486    1.1264   -1.2972 H   0  0
   -0.4973   -2.7059    1.3082 H   0  0
    0.1927   -3.5094   -0.1078 H   0  0
    2.2373   -2.3087   -0.1434 H   0  0
    1.7634   -1.6431    1.4360 H   0  0
   -2.2914   -3.5023   -0.1379 H   0  0
   -1.5785   -2.7374   -1.5684 H   0  0
   -2.1328    1.8614    0.7955 H   0  0
   -4.3901   -2.2698   -0.7577 H   0  0
    2.0928    3.0985   -0.6644 H   0  0
    4.5545    3.0373   -0.6179 H   0  0
    5.3268   -2.6496    1.8113 H   0  0
    3.9752   -1.6323    2.3520 H   0  0
    5.6048   -0.9241    2.1261 H   0  0
   -4.3755    2.2926    2.5451 H   0  0
   -5.8829    1.4316    2.0914 H   0  0
   -5.7527    3.1901    1.8690 H   0  0
   -6.0708   -0.5690   -2.4285 H   0  0
   -6.1580    1.1515   -1.9262 H   0  0
   -7.5446    0.0699   -1.6673 H   0  0
    6.4527    1.3992   -2.0982 H   0  0
    6.4101   -0.3546   -1.7221 H   0  0
    7.7653    0.6500   -1.1628 H   0  0
  1 16  1  0  0  0
  1 23  1  0  0  0
  2 19  1  0  0  0
  2 24  1  0  0  0
  3 20  1  0  0  0
  3 25  1  0  0  0
  4 21  1  0  0  0
  4 26  1  0  0  0
  5  6  1  0  0  0
  5  8  1  0  0  0
  5 10  1  0  0  0
  6  7  1  0  0  0
  6  9  1  0  0  0
  6 27  1  0  0  0
  7 13  1  0  0  0
  7 28  1  0  0  0
  7 29  1  0  0  0
  8 11  1  0  0  0
  8 30  1  0  0  0
  8 31  1  0  0  0
  9 12  1  0  0  0
  9 15  2  0  0  0
 10 14  1  0  0  0
 10 32  1  0  0  0
 10 33  1  0  0  0
 11 12  1  0  0  0
 11 34  1  0  0  0
 11 35  1  0  0  0
 12 17  2  0  0  0
 13 14  2  0  0  0
 13 18  1  0  0  0
 14 16  1  0  0  0
 15 19  1  0  0  0
 15 36  1  0  0  0
 16 21  2  0  0  0
 17 20  1  0  0  0
 17 37  1  0  0  0
 18 22  2  0  0  0
 18 38  1  0  0  0
 19 20  2  0  0  0
 21 22  1  0  0  0
 22 39  1  0  0  0
 23 40  1  0  0  0
 23 41  1  0  0  0
 23 42  1  0  0  0
 24 43  1  0  0  0
 24 44  1  0  0  0
 24 45  1  0  0  0
 25 46  1  0  0  0
 25 47  1  0  0  0
 25 48  1  0  0  0
 26 49  1  0  0  0
 26 50  1  0  0  0
 26 51  1  0  0  0
M  END
> <PUBCHEM_COMPOUND_CID>
5417

> <PUBCHEM_CONFORMER_RMSD>
0.8

> <PUBCHEM_CONFORMER_DIVERSEORDER>
2
5
6
3
10
7
4
11
1
8
9

> <PUBCHEM_MMFF94_PARTIAL_CHARGES>
30
1 -0.36
10 0.41
11 0.14
12 -0.14
13 -0.14
14 -0.14
15 -0.15
16 0.08
17 -0.15
18 -0.15
19 0.08
2 -0.36
20 0.08
21 0.08
22 -0.15
23 0.28
24 0.28
25 0.28
26 0.28
3 -0.36
36 0.15
37 0.15
38 0.15
39 0.15
4 -0.36
5 -0.81
6 0.41
7 0.14
8 0.27
9 -0.14

> <PUBCHEM_EFFECTIVE_ROTOR_COUNT>
4.8

> <PUBCHEM_PHARMACOPHORE_FEATURES>
9
1 1 acceptor
1 2 acceptor
1 3 acceptor
1 4 acceptor
1 5 cation
6 13 14 16 18 21 22 rings
6 5 6 7 10 13 14 rings
6 5 6 8 9 11 12 rings
6 9 12 15 17 19 20 rings

> <PUBCHEM_HEAVY_ATOM_COUNT>
26

> <PUBCHEM_ATOM_DEF_STEREO_COUNT>
0

> <PUBCHEM_ATOM_UDEF_STEREO_COUNT>
1

> <PUBCHEM_BOND_DEF_STEREO_COUNT>
0

> <PUBCHEM_BOND_UDEF_STEREO_COUNT>
0

> <PUBCHEM_ISOTOPIC_ATOM_COUNT>
0

> <PUBCHEM_COMPONENT_COUNT>
1

> <PUBCHEM_CACTVS_TAUTO_COUNT>
1

> <PUBCHEM_CONFORMER_ID>
1.529e+11

> <PUBCHEM_MMFF94_ENERGY>
115.43

> <PUBCHEM_FEATURE_SELFOVERLAP>
45.748

> <PUBCHEM_SHAPE_FINGERPRINT>
10411042 1 17831009131752589730
10595046 47 18339642359745156404
10670039 82 18342740702019165937
10763959 59 17530961380228012597
10906281 52 18335436659730165194
11315181 36 18337957890767728808
12107183 9 18193837037872343402
12236239 1 18342457023686744145
12390115 104 18130803222042675009
12788726 201 18130794429749118512
13583140 156 17677057935501156699
13785724 45 17833550098892573362
14739800 52 17985814051104048264
14767858 380 18272072934598643639
14790565 3 18410295787240140113
14931854 50 18272647940071837157
15064981 194 18192164883014052567
15183329 4 18410573980914603772
15196674 1 18410011048146443154
15420108 30 16903854653153857920
15475509 8 18197798634629211838
1577012 14 18341051835168677193
17349148 13 18131350812728841216
18681886 176 18131069398588619456
20511986 3 18266160890028750822
21033648 29 16081363025833529423
21033650 10 17273444757633721833
21267235 1 18338807826219931935
21421861 104 17822279155909500010
21859007 373 17751891701889547621
23402539 116 18272650190033099173
23559900 14 18129377275430812136
23569917 315 18412260614968655039
25147074 1 18129091227052143027
3004659 81 18409730651913301574
335352 9 18408886252900608422
34797466 226 16773797047488106272
34934 24 18335419119310341394
350125 39 18410854369823751049
3545911 37 18410013272886566645
3633792 109 18262786394897216797
3680242 22 18263079929588498954
4073 2 17750238165539911498
4214541 1 18411139181378166548
474 4 18113901597513635001
5104073 3 18408041827115889138
543358 83 18334858338204673722
59755656 215 18341900684268227542
6328613 192 18263089962959442292
7226269 152 17846787277765066601

> <PUBCHEM_SHAPE_MULTIPOLES>
506.61
15.41
2.57
1.13
0.62
0.4
-0.17
-5.19
2.2
-0.33
-0.41
-0.43
-0.17
-2.46

> <PUBCHEM_SHAPE_SELFOVERLAP>
1098.21

> <PUBCHEM_SHAPE_VOLUME>
278.4

> <PUBCHEM_COORDINATE_TYPE>
2
5
10

$$$$
3033818
  DSViewer          3D                             0

 44 48  0  0  0  0  0  0  0  0999 V2000
   -0.3020   -0.9053    0.8666 O   0  0
    6.5935    0.9365   -0.5757 O   0  0
   -1.1410    1.2102    1.1439 O   0  0
    3.4366   -0.7373   -0.9584 N   0  0
   -4.0253   -1.8895   -0.5346 N   0  0
    2.6565    0.5270   -1.0061 C   0  0  2  0  0  0
    3.4300   -1.2595    0.4335 C   0  0  1  0  0  0
    4.5072    1.0107    0.6361 C   0  0
    3.2943    1.6027   -0.0899 C   0  0
    4.0973   -0.2510    1.4034 C   0  0
    1.1889    0.2410   -0.6514 C   0  0
    1.9922   -1.6144    0.8434 C   0  0
    1.0321   -0.4337    0.7111 C   0  0
    4.8280   -0.4871   -1.3956 C   0  0
    5.4404    0.5342   -0.4574 C   0  0
   -1.2928    0.0422    0.8009 C   0  0
   -2.5592   -0.4771    0.2775 C   0  0
   -3.7546    0.2358    0.0876 C   0  0
   -2.7312   -1.7706   -0.1037 C   0  0
   -4.6739   -0.6797   -0.4292 C   0  0
   -4.1674    1.5667    0.2968 C   0  0
   -5.9906   -0.3294   -0.7485 C   0  0
   -5.4815    1.9314   -0.0180 C   0  0
   -6.3774    0.9963   -0.5325 C   0  0
    2.6612    0.9039   -2.0378 H   0  0
    4.0028   -2.1963    0.4603 H   0  0
    5.0037    1.7431    1.2782 H   0  0
    2.5771    1.9984    0.6376 H   0  0
    3.6204    2.4482   -0.7095 H   0  0
    4.9915   -0.7163    1.8384 H   0  0
    3.4382    0.0134    2.2375 H   0  0
    0.6209    1.1776   -0.6948 H   0  0
    0.7479   -0.4025   -1.4257 H   0  0
    1.6306   -2.4449    0.2207 H   0  0
    1.9690   -1.9941    1.8727 H   0  0
    1.2388    0.2801    1.5173 H   0  0
    4.8447   -0.0979   -2.4186 H   0  0
    5.4134   -1.4115   -1.3600 H   0  0
   -2.0730   -2.6285   -0.1179 H   0  0
   -4.4445   -2.7416   -0.8805 H   0  0
   -3.4876    2.3131    0.6965 H   0  0
   -6.6888   -1.0567   -1.1491 H   0  0
   -5.8056    2.9565    0.1413 H   0  0
   -7.3934    1.3013   -0.7701 H   0  0
  1 13  1  0  0  0
  1 16  1  0  0  0
  2 15  2  0  0  0
  3 16  2  0  0  0
  4  6  1  0  0  0
  4  7  1  0  0  0
  4 14  1  0  0  0
  5 19  1  0  0  0
  5 20  1  0  0  0
  5 40  1  0  0  0
  6  9  1  0  0  0
  6 11  1  0  0  0
  6 25  1  0  0  0
  7 10  1  0  0  0
  7 12  1  0  0  0
  7 26  1  0  0  0
  8  9  1  0  0  0
  8 10  1  0  0  0
  8 15  1  0  0  0
  8 27  1  0  0  0
  9 28  1  0  0  0
  9 29  1  0  0  0
 10 30  1  0  0  0
 10 31  1  0  0  0
 11 13  1  0  0  0
 11 32  1  0  0  0
 11 33  1  0  0  0
 12 13  1  0  0  0
 12 34  1  0  0  0
 12 35  1  0  0  0
 13 36  1  0  0  0
 14 15  1  0  0  0
 14 37  1  0  0  0
 14 38  1  0  0  0
 16 17  1  0  0  0
 17 18  1  0  0  0
 17 19  2  0  0  0
 18 20  1  0  0  0
 18 21  2  0  0  0
 19 39  1  0  0  0
 20 22  2  0  0  0
 21 23  1  0  0  0
 21 41  1  0  0  0
 22 24  1  0  0  0
 22 42  1  0  0  0
 23 24  2  0  0  0
 23 43  1  0  0  0
 24 44  1  0  0  0
M  END
> <PUBCHEM_COMPOUND_CID>
3033818

> <PUBCHEM_CONFORMER_RMSD>
0.8

> <PUBCHEM_CONFORMER_DIVERSEORDER>
1
16
11
15
17
5
12
19
8
14
10
18
13
6
20
2
3
21
4
22
9
7

> <PUBCHEM_MMFF94_PARTIAL_CHARGES>
25
1 -0.43
13 0.28
14 0.33
15 0.45
16 0.81
17 -0.09
19 -0.3
2 -0.57
20 -0.15
21 -0.15
22 -0.15
23 -0.15
24 -0.15
3 -0.57
39 0.15
4 -0.81
40 0.27
41 0.15
42 0.15
43 0.15
44 0.15
5 0.03
6 0.27
7 0.27
8 0.06

> <PUBCHEM_EFFECTIVE_ROTOR_COUNT>
4.2

> <PUBCHEM_PHARMACOPHORE_FEATURES>
9
1 2 acceptor
1 3 acceptor
1 4 cation
1 5 cation
1 5 donor
5 5 17 18 19 20 rings
6 18 20 21 22 23 24 rings
6 4 6 7 11 12 13 rings
8 4 6 7 8 9 10 14 15 rings

> <PUBCHEM_HEAVY_ATOM_COUNT>
24

> <PUBCHEM_ATOM_DEF_STEREO_COUNT>
2

> <PUBCHEM_ATOM_UDEF_STEREO_COUNT>
0

> <PUBCHEM_BOND_DEF_STEREO_COUNT>
0

> <PUBCHEM_BOND_UDEF_STEREO_COUNT>
0

> <PUBCHEM_ISOTOPIC_ATOM_COUNT>
0

> <PUBCHEM_COMPONENT_COUNT>
1

> <PUBCHEM_CACTVS_TAUTO_COUNT>
4

> <PUBCHEM_CONFORMER_ID>
002E4ADA00000001

> <PUBCHEM_MMFF94_ENERGY>
56.537

> <PUBCHEM_FEATURE_SELFOVERLAP>
46.161

> <PUBCHEM_SHAPE_FINGERPRINT>
10 15 12324247187051254390
10554248 39 18046605847293099511
10595046 47 18408881850126697331
10835480 77 17989200477528195208
10906281 52 17386301947271334580
11089746 13 18187083988205828292
11315181 36 17561369503864729225
11719270 70 17846215523957136246
12107183 9 17688586066063511995
12236239 1 18260544511466945163
12516196 113 16630804422203162361
12633257 1 16370727070907764550
12788726 201 17702948024574639689
13464513 79 12463572872680804474
13533116 47 18114737136515375122
13631057 29 17096375110968253595
13668630 136 15051734205039800045
13685833 64 15051729820437184391
13690498 29 18058442287603396495
14386348 63 16774077384403919975
14528608 73 18410854369211762930
15142383 8 12396288266787143230
15183329 4 18411696570003171117
1577012 14 18261670390426205525
15788980 27 18412265051346819203
17844677 252 18335708307594615585
1813 80 13326859949966380050
18222031 100 13973962099561455738
18681886 176 18201997776714698136
18927931 339 7925910396773052657
19489759 90 18343865519989401709
20511986 3 18263064600607281659
21033648 144 16661209302770968902
21033650 10 18194987174090051013
22061861 79 16558751200230971037
2215653 11 17203602679957791769
22393880 68 18271522086897905495
23198884 109 18342459219063891869
23402539 116 18412261752775006164
23402655 69 18334858316033647898
23559900 14 18060416936580459009
2767999 5 17603866706352083541
29717793 49 17989211421594773998
300161 21 18333447642535973051
3004659 81 18340484452835743954
34797466 226 17846219998436897061
351380 3 12031785864328118821
3545911 37 18411140233676692065
4073 2 17967537904017446010
4340502 62 12829489264420925456
465052 167 11815893483211987776
474 4 17603871117156811507
5104073 3 17748543757638513099
5283173 99 18130507436077243649
542803 24 17603586326496931721
543368 44 18259984881887071541
57724786 102 16154002347042238844
59755656 215 18341900658435366998
7495541 125 15985386707505921682

> <PUBCHEM_SHAPE_MULTIPOLES>
466.34
16.26
1.72
1.12
5.47
0.02
0
-4.61
-3.79
1.09
0.09
-0.93
0.07
-0.55

> <PUBCHEM_SHAPE_SELFOVERLAP>
1044.31

> <PUBCHEM_SHAPE_VOLUME>
245.7

> <PUBCHEM_COORDINATE_TYPE>
2
5
10

$$$$
68600
  SciTegic07282520273D

 43 45  0  0  1  0            999 V2000
   -0.1224    0.1179    0.4665 O   0  0
    0.3959   -1.8892   -0.5348 O   0  0
   -3.9561    0.8738   -0.5696 N   0  0
   -3.5499   -0.4736   -1.0119 C   0  0  2  0  0  0
   -3.8072    0.7934    0.8958 C   0  0  1  0  0  0
   -4.2067   -1.4223   -0.0032 C   0  0
   -4.3777   -0.5808    1.2640 C   0  0
   -2.0116   -0.5134   -0.9211 C   0  0
   -2.2954    0.8839    1.1830 C   0  0
   -1.4993   -0.2373    0.5004 C   0  0
   -5.3142    1.2192   -0.9822 C   0  0
    0.7186   -0.8029   -0.0796 C   0  0
    2.1206   -0.3146   -0.0540 C   0  0
    3.1450   -1.2334    0.0468 C   0  0
    2.3557    1.0429   -0.1332 C   0  0
    4.4622   -0.7748    0.0696 C   0  0
    3.6728    1.5016   -0.1102 C   0  0
    4.7262    0.5926   -0.0089 C   0  0
    5.5885   -1.7466    0.1779 C   0  0
    3.9549    2.9637   -0.1953 C   0  0
   -3.8531   -0.6922   -2.0420 H   0  0
   -4.3193    1.6072    1.4213 H   0  0
   -3.6116   -2.3224    0.1823 H   0  0
   -5.1909   -1.7465   -0.3614 H   0  0
   -3.8740   -1.0323    2.1249 H   0  0
   -5.4436   -0.5037    1.5094 H   0  0
   -1.6962   -1.4988   -1.2772 H   0  0
   -1.5812    0.2149   -1.6220 H   0  0
   -1.9147    1.8603    0.8528 H   0  0
   -2.1122    0.8482    2.2643 H   0  0
   -1.5985   -1.1456    1.1095 H   0  0
   -5.3760    1.2549   -2.0755 H   0  0
   -5.5723    2.2207   -0.6208 H   0  0
   -6.0786    0.5228   -0.6229 H   0  0
    2.9392   -2.2985    0.1095 H   0  0
    1.5455    1.7604   -0.2287 H   0  0
    5.7533    0.9496    0.0049 H   0  0
    5.9143   -2.0565   -0.8200 H   0  0
    6.4417   -1.3059    0.7048 H   0  0
    5.2897   -2.6369    0.7419 H   0  0
    4.8909    3.2174    0.3140 H   0  0
    4.0321    3.2709   -1.2429 H   0  0
    3.1616    3.5466    0.2849 H   0  0
  1 10  1  0
  1 12  1  0
  2 12  2  0
  3  4  1  0
  3  5  1  0
  3 11  1  0
  4  6  1  0
  4  8  1  0
  4 21  1  0
  5  7  1  0
  5  9  1  0
  5 22  1  0
  6  7  1  0
  6 23  1  0
  6 24  1  0
  7 25  1  0
  7 26  1  0
  8 10  1  0
  8 27  1  0
  8 28  1  0
  9 10  1  0
  9 29  1  0
  9 30  1  0
 10 31  1  0
 11 32  1  0
 11 33  1  0
 11 34  1  0
 12 13  1  0
 13 14  2  0
 13 15  1  0
 14 16  1  0
 14 35  1  0
 15 17  2  0
 15 36  1  0
 16 18  2  0
 16 19  1  0
 17 18  1  0
 17 20  1  0
 18 37  1  0
 19 38  1  0
 19 39  1  0
 19 40  1  0
 20 41  1  0
 20 42  1  0
 20 43  1  0
M  END
> <Name>
68600

> <PUBCHEM_COMPOUND_CID>
68600

> <PUBCHEM_CONFORMER_RMSD>
0.6

> <PUBCHEM_CONFORMER_DIVERSEORDER>
1
24
19
13
14
12
3
30
22
8
29
21
7
23
4
20
16
15
18
2
31
28
17
11
5
25
27
10
6
9
26

> <PUBCHEM_MMFF94_PARTIAL_CHARGES>
19
1 -0.43
10 0.28
11 0.27
12 0.63
13 0.09
14 -0.15
15 -0.15
16 -0.14
17 -0.14
18 -0.15
19 0.14
2 -0.57
20 0.14
3 -0.81
35 0.15
36 0.15
37 0.15
4 0.27
5 0.27

> <PUBCHEM_EFFECTIVE_ROTOR_COUNT>
4.2

> <PUBCHEM_PHARMACOPHORE_FEATURES>
4
1 2 acceptor
1 3 cation
6 13 14 15 16 17 18 rings
8 3 4 5 6 7 8 9 10 rings

> <PUBCHEM_HEAVY_ATOM_COUNT>
20

> <PUBCHEM_ATOM_DEF_STEREO_COUNT>
2

> <PUBCHEM_ATOM_UDEF_STEREO_COUNT>
0

> <PUBCHEM_BOND_DEF_STEREO_COUNT>
0

> <PUBCHEM_BOND_UDEF_STEREO_COUNT>
0

> <PUBCHEM_ISOTOPIC_ATOM_COUNT>
0

> <PUBCHEM_COMPONENT_COUNT>
1

> <PUBCHEM_CACTVS_TAUTO_COUNT>
1

> <PUBCHEM_CONFORMER_ID>
00010BF800000001

> <PUBCHEM_MMFF94_ENERGY>
54.7445

> <PUBCHEM_FEATURE_SELFOVERLAP>
20.297

> <PUBCHEM_SHAPE_FINGERPRINT>
10014705 185 18333728018686858277
10366900 7 15068622712153200217
10912923 1 18060142071563574507
11045977 3 18040720268100597450
11089746 13 18261383417100065415
11315181 36 17703785912052759187
11405975 8 18260828176781765057
11545043 162 17313112946614118416
12107183 9 17693383239384932610
12236239 1 18060135431596895319
12403259 415 17967536782898670573
12507557 5 18410009927159927017
12616971 3 18202006529346441811
128620 24 17418098723507428931
13167823 11 18412544327332253978
13224815 77 18271814531273486963
13583140 156 18114183012572125107
13675066 3 17967254221221309644
13760787 5 18273497879333437737
13911852 28 18048876287333953402
14341114 176 18261401061047328257
15196674 1 18410574010942568373
15239154 128 18412828005553211045
15788980 27 18407759226805121922
17349148 13 18131074822673508490
17834072 33 18412263969073134758
17844677 252 18407765836802047013
18186145 218 18411705382764275238
19433438 28 17894915135206188921
19489759 90 16515682256218967561
200 152 18201995521709167999
20612939 158 18410856568799683356
20645477 70 18409452479713934370
20832881 197 17968935280696883234
21033648 29 17458335355858139828
21033650 10 15697183797448379306
21065198 57 18260550043247639826
21065201 7 16588023523966783168
21709351 56 18411696560859199582
22646028 1 18060419109965636458
23402539 116 18410851040717727023
23402655 69 18272652359334435804
23557571 272 17095252393236024123
23559900 14 18410289181960552578
2838139 119 18190730948227665469
29717793 49 17775286028184057340
351380 180 18334574633665234752
4214541 1 18409729556158590379
474 4 18411420626580146010
5104073 3 18409451405307083257
5281201 14 18260268559881448380
542803 24 18411139138428376618
602551 16 15792022215778044146
633830 44 18113328730443868890
67856867 119 18272644697408367432
7495541 125 17632293535700565474
77779 3 18409730685513404191
90127 26 17967534583748964041
9971528 1 17822010926079316460
9981440 41 17549808332995127496

> <PUBCHEM_SHAPE_MULTIPOLES>
394.87
13.05
2.03
1
1.25
0.85
0.07
0.74
-0.34
2.43
-0.16
-1.28
0.06
-0.04

> <PUBCHEM_SHAPE_SELFOVERLAP>
844.002

> <PUBCHEM_SHAPE_VOLUME>
221.5

> <PUBCHEM_COORDINATE_TYPE>
2
5
10

$$$$
16061509
  SciTegic07282520273D

 51 54  0  0  0  0            999 V2000
    1.8306   -3.2651   -0.4383 O   0  0
   -5.7354    2.6871   -0.3534 O   0  0
    4.4064    1.0022   -0.0953 N   0  0
    2.4084   -1.0028   -0.5490 N   0  0
   -4.5106    0.1475    0.0366 N   0  0
    5.3529    1.8370    0.6883 C   0  0
    6.8028    1.8105    0.3462 C   0  0
    5.9779    3.0276    0.0464 C   0  0
    4.7447   -0.4259   -0.0035 C   0  0
    3.0151    1.2285    0.3232 C   0  0
    3.8090   -1.2629   -0.8732 C   0  0
    2.0386    0.4166   -0.5296 C   0  0
    1.5328   -2.0743   -0.3584 C   0  0
    0.1299   -1.7757   -0.0412 C   0  0
   -3.9544   -0.9067    0.8822 C   0  0
   -3.7549    1.3976    0.1962 C   0  0
   -5.9287    0.3730    0.3489 C   0  0
   -2.5300   -1.2104    0.5603 C   0  0
   -0.7965   -1.6282   -1.0701 C   0  0
   -0.2666   -1.6421    1.2869 C   0  0
   -4.3611    2.4857   -0.6855 C   0  0
   -6.4834    1.4846   -0.5374 C   0  0
   -2.1287   -1.3448   -0.7689 C   0  0
   -1.5988   -1.3590    1.5883 C   0  0
    5.1268    1.9057    1.7493 H   0  0
    7.5158    1.8739    1.1596 H   0  0
    7.1533    1.2390   -0.5043 H   0  0
    5.7530    3.2400   -0.9918 H   0  0
    6.1361    3.9076    0.6579 H   0  0
    5.7691   -0.6076   -0.3462 H   0  0
    4.6841   -0.7646    1.0394 H   0  0
    2.8859    0.9607    1.3804 H   0  0
    2.7659    2.2916    0.2225 H   0  0
    3.9465   -1.0170   -1.9334 H   0  0
    4.0423   -2.3258   -0.7518 H   0  0
    1.0222    0.5662   -0.1590 H   0  0
    2.0599    0.7652   -1.5694 H   0  0
   -4.5250   -1.8340    0.7405 H   0  0
   -4.0562   -0.6357    1.9420 H   0  0
   -2.7045    1.2936   -0.0934 H   0  0
   -3.7835    1.7256    1.2440 H   0  0
   -6.0470    0.6553    1.4033 H   0  0
   -6.5068   -0.5417    0.1751 H   0  0
   -0.4941   -1.7335   -2.1086 H   0  0
    0.4517   -1.7554    2.0946 H   0  0
   -3.8381    3.4333   -0.5210 H   0  0
   -4.2737    2.2391   -1.7507 H   0  0
   -6.4684    1.2025   -1.5972 H   0  0
   -7.5228    1.6945   -0.2654 H   0  0
   -2.8389   -1.2459   -1.5856 H   0  0
   -1.8961   -1.2576    2.6287 H   0  0
  1 13  2  0
  2 21  1  0
  2 22  1  0
  3  6  1  0
  3  9  1  0
  3 10  1  0
  4 11  1  0
  4 12  1  0
  4 13  1  0
  5 15  1  0
  5 16  1  0
  5 17  1  0
  6  7  1  0
  6  8  1  0
  6 25  1  0
  7  8  1  0
  7 26  1  0
  7 27  1  0
  8 28  1  0
  8 29  1  0
  9 11  1  0
  9 30  1  0
  9 31  1  0
 10 12  1  0
 10 32  1  0
 10 33  1  0
 11 34  1  0
 11 35  1  0
 12 36  1  0
 12 37  1  0
 13 14  1  0
 14 19  2  0
 14 20  1  0
 15 18  1  0
 15 38  1  0
 15 39  1  0
 16 21  1  0
 16 40  1  0
 16 41  1  0
 17 22  1  0
 17 42  1  0
 17 43  1  0
 18 23  2  0
 18 24  1  0
 19 23  1  0
 19 44  1  0
 20 24  2  0
 20 45  1  0
 21 46  1  0
 21 47  1  0
 22 48  1  0
 22 49  1  0
 23 50  1  0
 24 51  1  0
M  END
> <Name>
16061509

> <PUBCHEM_COMPOUND_CID>
16061509

> <PUBCHEM_CONFORMER_RMSD>
0.8

> <PUBCHEM_CONFORMER_DIVERSEORDER>
1
30
19
34
42
11
45
32
7
41
33
10
16
35
22
29
25
13
36
37
43
28
38
47
44
4
21
49
40
5
27
17
24
2
23
12
8
18
48
31
46
9
20
14
39
26
3
6
15

> <PUBCHEM_MMFF94_PARTIAL_CHARGES>
33
1 -0.57
10 0.27
11 0.3
12 0.3
13 0.54
14 0.09
15 0.41
16 0.27
17 0.27
18 -0.14
19 -0.15
2 -0.56
20 -0.15
21 0.28
22 0.28
23 -0.15
24 -0.15
25 0.1
26 0.1
27 0.1
28 0.1
29 0.1
3 -0.7
4 -0.66
44 0.15
45 0.15
5 -0.81
50 0.15
51 0.15
6 0.06
7 -0.2
8 -0.2
9 0.27

> <PUBCHEM_EFFECTIVE_ROTOR_COUNT>
8

> <PUBCHEM_PHARMACOPHORE_FEATURES>
7
1 1 acceptor
1 2 acceptor
1 3 cation
1 5 cation
6 14 18 19 20 23 24 rings
6 2 5 16 17 21 22 rings
6 3 4 9 10 11 12 rings

> <PUBCHEM_HEAVY_ATOM_COUNT>
24

> <PUBCHEM_ATOM_DEF_STEREO_COUNT>
0

> <PUBCHEM_ATOM_UDEF_STEREO_COUNT>
0

> <PUBCHEM_BOND_DEF_STEREO_COUNT>
0

> <PUBCHEM_BOND_UDEF_STEREO_COUNT>
0

> <PUBCHEM_ISOTOPIC_ATOM_COUNT>
0

> <PUBCHEM_COMPONENT_COUNT>
1

> <PUBCHEM_CACTVS_TAUTO_COUNT>
1

> <PUBCHEM_CONFORMER_ID>
00F5144500000001

> <PUBCHEM_MMFF94_ENERGY>
59.838

> <PUBCHEM_FEATURE_SELFOVERLAP>
35.522

> <PUBCHEM_SHAPE_FINGERPRINT>
10 15 18187367661588635817
12107183 9 18262223449138951890
12293681 160 17632301206844602346
12403259 118 17969228999902713390
12403259 415 18338812177232890306
12633257 1 16298389105937110654
12760667 363 7853577898689111441
12769317 202 18131348631144002696
12895837 130 18340486793344701861
13402501 40 18409729560301148545
13673619 4 9943811092426667459
13740256 8 8935011369097548530
13911987 19 17418377995772844463
14251764 30 9583525312844259568
14251764 38 18196937664942223705
14420673 8 9655580725587648053
14466204 15 18408884074761852040
14739800 52 18114454553267972233
14931854 50 17704080590112846544
14951699 99 18041003998684575828
15238133 3 17822018644256723660
15510800 12 11095585819691910965
17980427 26 18189599584405237303
18608769 82 18337675321539358483
20157964 124 18343867692757803646
20511986 3 17774430690417389242
20715895 44 18411418401992984088
21033648 144 18343029886889168027
21033648 29 18041010514022863003
21196832 93 10663810928016946808
21307412 95 10519985933928045585
21315764 268 18262232227355830660
21388113 180 18412547613082442868
21475661 188 18261114071058289917
22765269 38 18411980269187164395
23559900 14 18122626050862017987
23569914 2 17610014024477282141
270888 7 18411698828976581760
2748736 6 18412819209671490824
2838139 119 18338794512127035853
2916195 48 18334016081995733987
312425 54 17022899073456653274
34797466 226 18060144189726406183
439807 62 10303819790899894336
465052 167 10665233639579322346
474113 269 11675173609599404793
5104073 3 17894910719721762291
57724786 102 18260823843840219228
59682541 35 18187657925139170233
59682541 52 16845305899582930588
7237137 82 17346588721321966663
7808743 9 18338510940905643291
9981440 41 18260835933445755563
999808 66 11386353842994920224

> <PUBCHEM_SHAPE_MULTIPOLES>
467.23
16.63
3.36
1.05
2.05
0.75
0.17
17.65
0.28
0.91
-0.35
-0.33
-0.37
1.77

> <PUBCHEM_SHAPE_SELFOVERLAP>
979.688

> <PUBCHEM_SHAPE_VOLUME>
263.4

> <PUBCHEM_COORDINATE_TYPE>
2
5
10

$$$$
641115
  SciTegic07282520273D

 36 38  0  0  0  0            999 V2000
   -2.3684    2.2672   -0.2266 O   0  0
    3.7294   -2.0598    0.0381 O   0  0
    5.4491   -0.3783   -0.1132 O   0  0
   -3.2724    0.1844    0.2817 N   0  0
   -5.5463   -1.5614   -0.1614 C   0  0
   -5.6144   -0.0677   -0.4670 C   0  0
   -4.1141   -2.0725   -0.2901 C   0  0
   -4.6346    0.7126    0.4030 C   0  0
   -3.1438   -1.2542    0.5616 C   0  0
   -2.2340    1.0574   -0.0351 C   0  0
   -0.8723    0.4972   -0.1451 C   0  0
    0.1540    1.2947    0.1485 C   0  0
    1.5682    0.8866    0.0770 C   0  0
    3.2194   -0.7981    0.0294 C   0  0
    1.8822   -0.4650    0.0983 C   0  0
    4.2014    0.1620   -0.0569 C   0  0
    2.5537    1.8728   -0.0101 C   0  0
    3.9004    1.5083   -0.0789 C   0  0
    5.1426   -1.7862   -0.0531 C   0  0
   -5.9130   -1.7464    0.8556 H   0  0
   -6.2011   -2.1120   -0.8458 H   0  0
   -5.3747    0.0961   -1.5250 H   0  0
   -6.6333    0.3001   -0.3034 H   0  0
   -4.0681   -3.1267    0.0047 H   0  0
   -3.8062   -2.0165   -1.3416 H   0  0
   -4.6686    1.7727    0.1323 H   0  0
   -4.9182    0.6378    1.4596 H   0  0
   -3.3799   -1.3879    1.6246 H   0  0
   -2.1289   -1.6249    0.4203 H   0  0
   -0.7500   -0.5059   -0.5270 H   0  0
   -0.0110    2.3151    0.4874 H   0  0
    1.1477   -1.2567    0.1863 H   0  0
    2.2931    2.9283   -0.0272 H   0  0
    4.6771    2.2615   -0.1470 H   0  0
    5.5362   -2.2699   -0.9545 H   0  0
    5.6405   -2.2168    0.8233 H   0  0
  1 10  2  0
  2 14  1  0
  2 19  1  0
  3 16  1  0
  3 19  1  0
  4  8  1  0
  4  9  1  0
  4 10  1  0
  5  6  1  0
  5  7  1  0
  5 20  1  0
  5 21  1  0
  6  8  1  0
  6 22  1  0
  6 23  1  0
  7  9  1  0
  7 24  1  0
  7 25  1  0
  8 26  1  0
  8 27  1  0
  9 28  1  0
  9 29  1  0
 10 11  1  0
 11 12  2  0
 11 30  1  0
 12 13  1  0
 12 31  1  0
 13 15  2  0
 13 17  1  0
 14 15  1  0
 14 16  2  0
 15 32  1  0
 16 18  1  0
 17 18  2  0
 17 33  1  0
 18 34  1  0
 19 35  1  0
 19 36  1  0
M  END
> <Name>
641115

> <PUBCHEM_COMPOUND_CID>
641115

> <PUBCHEM_CONFORMER_RMSD>
0.6

> <PUBCHEM_CONFORMER_DIVERSEORDER>
2
8
5
25
15
13
24
1
22
3
17
7
21
16
12
4
9
20
14
10
11
18
6
23
19

> <PUBCHEM_MMFF94_PARTIAL_CHARGES>
21
1 -0.57
10 0.62
11 -0.14
12 -0.18
13 0.03
14 0.08
15 -0.15
16 0.08
17 -0.15
18 -0.15
19 0.56
2 -0.36
3 -0.36
30 0.15
31 0.15
32 0.15
33 0.15
34 0.15
4 -0.66
8 0.3
9 0.3

> <PUBCHEM_EFFECTIVE_ROTOR_COUNT>
4.8

> <PUBCHEM_PHARMACOPHORE_FEATURES>
6
1 1 acceptor
1 2 acceptor
1 3 acceptor
5 2 3 14 16 19 rings
6 13 14 15 16 17 18 rings
6 4 5 6 7 8 9 rings

> <PUBCHEM_HEAVY_ATOM_COUNT>
19

> <PUBCHEM_ATOM_DEF_STEREO_COUNT>
0

> <PUBCHEM_ATOM_UDEF_STEREO_COUNT>
0

> <PUBCHEM_BOND_DEF_STEREO_COUNT>
1

> <PUBCHEM_BOND_UDEF_STEREO_COUNT>
0

> <PUBCHEM_ISOTOPIC_ATOM_COUNT>
0

> <PUBCHEM_COMPONENT_COUNT>
1

> <PUBCHEM_CACTVS_TAUTO_COUNT>
1

> <PUBCHEM_CONFORMER_ID>
0009C85B00000002

> <PUBCHEM_MMFF94_ENERGY>
43.8598

> <PUBCHEM_FEATURE_SELFOVERLAP>
30.604

> <PUBCHEM_SHAPE_FINGERPRINT>
10835480 77 18338507629829502861
12107183 9 17836935499024349673
12555020 224 18410002257245356271
12596602 18 16917349259650995706
12916748 109 9583524235002582029
12916754 54 18411420604947560729
13167823 11 18411981373189035591
13288520 33 18411982464511577525
13533116 47 18342457092728117209
13685833 64 18334861653924883083
14251764 18 18202007651298107833
14341114 176 18411706469343645160
14576447 43 18408324372214669298
15183329 4 18261946372245168295
15188451 53 15410598342637688109
15196674 1 18410856590031803187
15352361 1 18410856572756806553
15880784 105 18202285835517714115
17834072 33 18411138064744711325
17844677 252 18411706486676923881
17857418 61 18410853261126154715
1813 80 17385722521459596773
19141452 34 18411141333858310785
200 152 18273214209828976897
20028762 73 18343861100447923294
20261772 1 17918270982551896430
20281475 54 18412547630357277041
20374829 77 18407755941587566299
20403669 9 18341618105052775119
20645477 70 18410011035519952182
21065198 48 18272657848002304177
21267235 1 18411989044169444374
21673915 165 18410855477340056278
220451 1 18341623641423693005
221490 88 18335709381299594368
22646028 1 18413389843136346521
23402539 116 18411133624360651981
23522609 53 18122660259859922404
23557571 272 17603296051080030389
23559900 14 18338508737983455593
239999 70 18201726171794340988
26918003 58 18130787841269136505
2871803 45 18186516613808195427
3004659 81 18260545632221047426
314194 84 18270120248596254059
3268164 11 16588016892759012789
351380 180 18410012143437060619
4073 2 18115030821624977411
4214541 1 18410856530013277681
4325135 7 18334016116561071020
465052 167 18201723946674435526
5104073 3 18272652346164802001
5283173 99 18187917349337519349
542803 24 11891330954629560801
559249 180 18411698756304925123
57483677 66 18412262852476485863
59682541 35 18201145642845804210
59755656 520 18192147089176516125
7495541 125 17918269883177262712
77779 3 18410857659230921937
7970288 3 18049720712105959618
960060 61 17967258606699352262
9709674 26 18261679275948734651
9971528 1 18040434433811553652

> <PUBCHEM_SHAPE_MULTIPOLES>
368.42
14.11
2.23
0.65
4.16
0.26
0.01
6.11
-0.77
-0.34
-0.07
0.22
0.02
-0.12

> <PUBCHEM_SHAPE_SELFOVERLAP>
790.015

> <PUBCHEM_SHAPE_VOLUME>
202.6

> <PUBCHEM_COORDINATE_TYPE>
2
5
10

$$$$
2780
  SciTegic07282520273D

 50 52  0  0  0  0            999 V2000
    3.2609   -3.8181    0.4456 Cl  0  0
    2.5336    2.2877    1.1736 O   0  0
    4.6158    1.8451   -0.3724 O   0  0
   -2.6836    1.0349   -0.4059 N   0  0
    0.7914    0.8087    0.7806 N   0  0
    5.8308   -2.7714   -0.8046 N   0  0
   -0.2792    1.7096    1.1444 C   0  0
   -1.4621    0.9468    1.7455 C   0  0
   -0.7422    2.5319   -0.0605 C   0  0
   -2.2388    0.1587    0.6861 C   0  0
   -1.5435    1.6912   -1.0596 C   0  0
   -3.4679    0.2788   -1.3820 C   0  0
   -4.6933   -0.3371   -0.7609 C   0  0
    2.1256    1.1822    0.8276 C   0  0
    3.1034    0.1499    0.3969 C   0  0
   -4.6171   -1.6117   -0.2168 C   0  0
   -5.8824    0.3787   -0.7414 C   0  0
    4.2967    0.5339   -0.1808 C   0  0
   -5.7528   -2.1820    0.3588 C   0  0
   -7.0180   -0.1917   -0.1659 C   0  0
    2.7763   -1.1774    0.5930 C   0  0
   -6.9532   -1.4719    0.3845 C   0  0
    5.2016   -0.4503   -0.5787 C   0  0
    3.6811   -2.1613    0.1947 C   0  0
    4.8939   -1.7979   -0.3909 C   0  0
    4.2231    2.4327   -1.6109 C   0  0
    0.1133    2.3968    1.9038 H   0  0
   -2.1414    1.6632    2.2265 H   0  0
   -1.1153    0.2621    2.5292 H   0  0
    0.1154    2.9850   -0.5722 H   0  0
   -1.3728    3.3585    0.2928 H   0  0
   -1.6317   -0.6745    0.3105 H   0  0
   -3.0840   -0.2621    1.2369 H   0  0
   -1.9051    2.3603   -1.8500 H   0  0
   -0.8862    0.9527   -1.5371 H   0  0
   -2.8639   -0.5053   -1.8600 H   0  0
   -3.7892    0.9416   -2.1969 H   0  0
    0.5285   -0.0819    0.3724 H   0  0
   -3.6941   -2.1840   -0.2431 H   0  0
   -5.9438    1.3771   -1.1650 H   0  0
   -5.7032   -3.1801    0.7838 H   0  0
   -7.9526    0.3612   -0.1458 H   0  0
    1.8536   -1.4823    1.0784 H   0  0
   -7.8375   -1.9162    0.8320 H   0  0
    6.1458   -0.1600   -1.0341 H   0  0
    5.6243   -3.7530   -0.6754 H   0  0
    6.7052   -2.4890   -1.2267 H   0  0
    4.7474    1.9523   -2.4430 H   0  0
    4.4970    3.4910   -1.5898 H   0  0
    3.1408    2.3547   -1.7556 H   0  0
  1 24  1  0
  2 14  2  0
  3 18  1  0
  3 26  1  0
  4 10  1  0
  4 11  1  0
  4 12  1  0
  5  7  1  0
  5 14  1  0
  5 38  1  0
  6 25  1  0
  6 46  1  0
  6 47  1  0
  7  8  1  0
  7  9  1  0
  7 27  1  0
  8 10  1  0
  8 28  1  0
  8 29  1  0
  9 11  1  0
  9 30  1  0
  9 31  1  0
 10 32  1  0
 10 33  1  0
 11 34  1  0
 11 35  1  0
 12 13  1  0
 12 36  1  0
 12 37  1  0
 13 16  2  0
 13 17  1  0
 14 15  1  0
 15 18  1  0
 15 21  2  0
 16 19  1  0
 16 39  1  0
 17 20  2  0
 17 40  1  0
 18 23  2  0
 19 22  2  0
 19 41  1  0
 20 22  1  0
 20 42  1  0
 21 24  1  0
 21 43  1  0
 22 44  1  0
 23 25  1  0
 23 45  1  0
 24 25  2  0
 26 48  1  0
 26 49  1  0
 26 50  1  0
M  END
> <Name>
2780

> <PUBCHEM_COMPOUND_CID>
2780

> <PUBCHEM_CONFORMER_RMSD>
0.8

> <PUBCHEM_CONFORMER_DIVERSEORDER>
1
78
75
132
91
109
71
79
67
135
69
115
39
90
119
51
127
83
92
59
5
74
52
82
106
73
53
35
143
145
80
29
112
23
121
110
130
10
89
85
14
147
34
139
93
65
98
125
16
144
105
88
87
129
68
137
124
6
61
149
33
24
17
76
95
15
72
27
31
57
18
120
45
114
148
107
111
94
134
146
38
63
40
43
62
81
49
42
9
108
37
8
66
36
48
123
99
58
12
26
140
7
70
77
54
116
84
104
122
113
25
102
55
131
136
30
56
13
141
28
21
19
118
22
11
96
101
126
100
32
3
97
60
138
20
47
41
128
86
142
46
50
103
44
133
2
4
117
64

> <PUBCHEM_MMFF94_PARTIAL_CHARGES>
34
1 -0.18
10 0.27
11 0.27
12 0.41
13 -0.14
14 0.54
15 0.09
16 -0.15
17 -0.15
18 0.08
19 -0.15
2 -0.57
20 -0.15
21 -0.15
22 -0.15
23 -0.15
24 0.18
25 0.1
26 0.28
3 -0.36
38 0.37
39 0.15
4 -0.81
40 0.15
41 0.15
42 0.15
43 0.15
44 0.15
45 0.15
46 0.4
47 0.4
5 -0.73
6 -0.9
7 0.3

> <PUBCHEM_EFFECTIVE_ROTOR_COUNT>
7.2

> <PUBCHEM_PHARMACOPHORE_FEATURES>
9
1 2 acceptor
1 3 acceptor
1 4 cation
1 5 donor
1 6 cation
1 6 donor
6 13 16 17 19 20 22 rings
6 15 18 21 23 24 25 rings
6 4 7 8 9 10 11 rings

> <PUBCHEM_HEAVY_ATOM_COUNT>
26

> <PUBCHEM_ATOM_DEF_STEREO_COUNT>
0

> <PUBCHEM_ATOM_UDEF_STEREO_COUNT>
0

> <PUBCHEM_BOND_DEF_STEREO_COUNT>
0

> <PUBCHEM_BOND_UDEF_STEREO_COUNT>
0

> <PUBCHEM_ISOTOPIC_ATOM_COUNT>
0

> <PUBCHEM_COMPONENT_COUNT>
1

> <PUBCHEM_CACTVS_TAUTO_COUNT>
3

> <PUBCHEM_CONFORMER_ID>
00000ADC00000001

> <PUBCHEM_MMFF94_ENERGY>
84.2451

> <PUBCHEM_FEATURE_SELFOVERLAP>
45.681

> <PUBCHEM_SHAPE_FINGERPRINT>
10319926 262 13542465410377477501
10670039 82 13696142926257375158
10928967 22 18060123345533058023
11135609 187 18264773327418618153
11315621 136 18339083692560366702
117089 54 17699863821471580462
12107183 9 18057895658599371281
12592606 108 18131066053083688559
12596602 18 15194992916834513879
12760667 363 18060133216042532515
12788726 201 17489316282319877721
13402501 40 18409448094341666355
13533116 47 18343864437182986977
1361 2 18114465664232555964
13955234 65 17915731183785773760
14251764 30 18411979196089067983
14420673 8 18411702080794657359
14617045 38 18411138082193826711
15082195 135 17822589308056168780
15183329 4 18409164390540075899
15348495 7 11455884789281654621
15352257 5 18409729599673123099
15537594 2 18059288867904984167
15799311 1 18339658797144122011
17492 89 18266455400173656774
17909252 39 18343015550204087994
19319366 153 18340762745637015542
20567600 234 9007052487799048249
20567600 247 18341046436837910687
21033650 10 16951122855458616061
21344244 181 18259707817636650555
21344244 246 18409738349016851524
21641784 216 15719662183276213925
21859007 373 12678918783258873203
221357 26 18410572855865456050
22950370 63 18411981382169548713
23522609 53 17985577587295240433
23559900 14 18335977640303336489
24771750 20 17101733137977535445
25222932 49 18198900490666190095
2838139 119 8862675581675444043
2916195 48 9655577418298903589
3004659 81 18334855000450783842
314194 84 18271237318044944575
33382 64 18412825798245716409
345986 75 17561080285404869315
3472631 163 15141252074028900172
34797466 226 17530964734940082277
351380 3 17775282781252000431
397830 11 10087346885847430117
4098825 35 18260548887928064517
439807 62 18336264548556276655
4435113 14 18335715974254664307
46194498 28 17967530203209630204
463206 1 18270673272458696511
465052 167 18131634490902416820
484989 97 18335712675693199354
5104073 3 17704069560367422288
54039377 194 18201723908336702414
6371380 46 10735888300247573188
7970288 3 18129943365010913334

> <PUBCHEM_SHAPE_MULTIPOLES>
510.26
17.39
3.4
1.25
17.09
1.79
0.05
10.18
-4.07
-4.41
-0.03
-0.08
-0.58
0.2

> <PUBCHEM_SHAPE_SELFOVERLAP>
1077.227

> <PUBCHEM_SHAPE_VOLUME>
285.9

> <PUBCHEM_COORDINATE_TYPE>
2
5
10

$$$$
156333
  SciTegic07282520273D

 53 55  0  0  1  0            999 V2000
    6.3626   -0.4425    1.3944 Cl  0  0
    2.0518   -2.9488   -0.3622 O   0  0
    1.2721    0.8637   -1.2434 O   0  0
   -2.5302   -0.9962    0.3675 N   0  0
    0.3683   -1.3561   -0.2830 N   0  0
    5.6005    2.2752    0.2559 N   0  0
   -1.7333   -2.1622    0.7784 C   0  0  1  0  0  0
   -0.7397   -2.2781   -0.3843 C   0  0  1  0  0  0
   -1.5972   -1.9581   -1.6067 C   0  0
   -2.7933   -1.1753   -1.0655 C   0  0
   -3.7622   -0.8278    1.1264 C   0  0
   -1.0779   -2.0125    2.1474 C   0  0
   -4.5435    0.3750    0.6683 C   0  0
    1.6885   -1.7784   -0.2807 C   0  0
   -4.3108    1.6080    1.2615 C   0  0
   -5.4855    0.2336   -0.3411 C   0  0
    2.7105   -0.7090   -0.1433 C   0  0
   -5.0348    2.7222    0.8365 C   0  0
   -6.2095    1.3477   -0.7659 C   0  0
    2.4504    0.5556   -0.6315 C   0  0
    3.9028   -1.0253    0.4775 C   0  0
   -5.9840    2.5923   -0.1774 C   0  0
    3.4228    1.5460   -0.4929 C   0  0
    4.8753   -0.0349    0.6158 C   0  0
    4.6353    1.2508    0.1309 C   0  0
    1.2083    0.6790   -2.6559 C   0  0
    5.2529    3.6561    0.3731 C   0  0
   -2.3644   -3.0628    0.7863 H   0  0
   -0.3536   -3.3011   -0.4540 H   0  0
   -1.0523   -1.3938   -2.3705 H   0  0
   -1.9512   -2.8884   -2.0672 H   0  0
   -3.6931   -1.7714   -1.2596 H   0  0
   -2.8827   -0.2142   -1.5824 H   0  0
   -3.5373   -0.7000    2.1926 H   0  0
   -4.3969   -1.7230    1.0662 H   0  0
   -0.5440   -1.0611    2.2461 H   0  0
   -1.8234   -2.0570    2.9479 H   0  0
   -0.3610   -2.8224    2.3197 H   0  0
    0.1441   -0.3722   -0.1721 H   0  0
   -3.5724    1.7212    2.0502 H   0  0
   -5.6897   -0.7303   -0.7972 H   0  0
   -4.8590    3.6911    1.2948 H   0  0
   -6.9521    1.2455   -1.5519 H   0  0
    4.0885   -2.0251    0.8614 H   0  0
   -6.5483    3.4594   -0.5076 H   0  0
    3.2120    2.5361   -0.8878 H   0  0
    6.5078    1.9869    0.6082 H   0  0
    0.1869    0.8915   -2.9830 H   0  0
    1.8877    1.3739   -3.1595 H   0  0
    1.4574   -0.3509   -2.9307 H   0  0
    4.8837    4.0607   -0.5745 H   0  0
    4.5021    3.8185    1.1536 H   0  0
    6.1406    4.2364    0.6453 H   0  0
  1 24  1  0
  2 14  2  0
  3 20  1  0
  3 26  1  0
  4  7  1  0
  4 10  1  0
  4 11  1  0
  5  8  1  0
  5 14  1  0
  5 39  1  0
  6 25  1  0
  6 27  1  0
  6 47  1  0
  7  8  1  0
  7 12  1  0
  7 28  1  0
  8  9  1  0
  8 29  1  0
  9 10  1  0
  9 30  1  0
  9 31  1  0
 10 32  1  0
 10 33  1  0
 11 13  1  0
 11 34  1  0
 11 35  1  0
 12 36  1  0
 12 37  1  0
 12 38  1  0
 13 15  2  0
 13 16  1  0
 14 17  1  0
 15 18  1  0
 15 40  1  0
 16 19  2  0
 16 41  1  0
 17 20  1  0
 17 21  2  0
 18 22  2  0
 18 42  1  0
 19 22  1  0
 19 43  1  0
 20 23  2  0
 21 24  1  0
 21 44  1  0
 22 45  1  0
 23 25  1  0
 23 46  1  0
 24 25  2  0
 26 48  1  0
 26 49  1  0
 26 50  1  0
 27 51  1  0
 27 52  1  0
 27 53  1  0
M  END
> <Name>
156333

> <PUBCHEM_COMPOUND_CID>
156333

> <PUBCHEM_CONFORMER_RMSD>
1

> <PUBCHEM_CONFORMER_DIVERSEORDER>
3
9
45
54
21
42
41
56
44
12
55
16
25
32
8
27
43
22
2
33
35
17
59
20
6
18
53
50
39
36
23
58
28
24
57
19
52
29
5
15
13
48
14
38
11
47
30
1
34
10
40
4
37
26
7
46
49
51
31

> <PUBCHEM_MMFF94_PARTIAL_CHARGES>
34
1 -0.18
10 0.27
11 0.41
13 -0.14
14 0.54
15 -0.15
16 -0.15
17 0.09
18 -0.15
19 -0.15
2 -0.57
20 0.08
21 -0.15
22 -0.15
23 -0.15
24 0.18
25 0.1
26 0.28
27 0.37
3 -0.36
39 0.37
4 -0.81
40 0.15
41 0.15
42 0.15
43 0.15
44 0.15
45 0.15
46 0.15
47 0.4
5 -0.73
6 -0.87
7 0.27
8 0.3

> <PUBCHEM_EFFECTIVE_ROTOR_COUNT>
8

> <PUBCHEM_PHARMACOPHORE_FEATURES>
9
1 2 acceptor
1 3 acceptor
1 4 cation
1 5 donor
1 6 cation
1 6 donor
5 4 7 8 9 10 rings
6 13 15 16 18 19 22 rings
6 17 20 21 23 24 25 rings

> <PUBCHEM_HEAVY_ATOM_COUNT>
27

> <PUBCHEM_ATOM_DEF_STEREO_COUNT>
2

> <PUBCHEM_ATOM_UDEF_STEREO_COUNT>
0

> <PUBCHEM_BOND_DEF_STEREO_COUNT>
0

> <PUBCHEM_BOND_UDEF_STEREO_COUNT>
0

> <PUBCHEM_ISOTOPIC_ATOM_COUNT>
0

> <PUBCHEM_COMPONENT_COUNT>
1

> <PUBCHEM_CACTVS_TAUTO_COUNT>
3

> <PUBCHEM_CONFORMER_ID>
000262AD00000003

> <PUBCHEM_MMFF94_ENERGY>
94.5004

> <PUBCHEM_FEATURE_SELFOVERLAP>
45.671

> <PUBCHEM_SHAPE_FINGERPRINT>
10042902 136 8646185044885443713
10674148 151 18408892850481993428
10928967 22 8285913498508890505
11370993 144 18261107517518574826
11961588 58 15769482192869900014
12107183 9 18337100203780499074
12422481 6 17748825211235670332
12596602 18 18113616828318082017
12633257 1 16660650712225293575
13103583 49 12685103536428564445
14251764 30 8214134153995461209
14251764 38 18198069066929071249
14739800 52 18042116558337984105
14767858 380 11383823914052340402
14790565 3 18048886492049446844
14950920 106 14851900187553873525
14951699 99 18189341324079968812
15064981 113 16845303717813578924
15238133 3 17895205393512508382
16112460 7 18408602578373887748
20511986 3 18338785788658255920
20715895 44 18339642239549401913
20739085 24 18040721385525116348
21033648 29 18268704090710205392
21304253 335 18334299781459367228
21403212 168 17895184460137124511
21475661 188 18115314367382527247
22122407 14 18410576210129263832
22950370 63 8502366737738789851
23379529 103 8790884073171742873
235170 7 15482390838193160233
2748736 6 18342451534814057241
2838139 119 18412260610682950873
3472631 163 18130788979372036709
3737641 26 11530751588057641353
3862424 121 12903203706929876624
4144715 1 18187939412152132370
465052 167 10737291225006093323
474 4 18334580092959272435
5104073 3 17969212499345082018
513202 73 16516516682576030232
57724786 102 18114462366261889196
6328613 192 18115040679260769444
6371380 46 18336274436099019406
7288768 16 18114181973189994219
7970288 3 8358272431430404552
9981440 41 18334867095780537307
999808 66 13551464839941376442

> <PUBCHEM_SHAPE_MULTIPOLES>
530.84
15.83
3.48
1.61
1.88
1.41
0.36
13.88
-3.93
-0.46
-0.37
0.23
-0.31
-0.37

> <PUBCHEM_SHAPE_SELFOVERLAP>
1118.811

> <PUBCHEM_SHAPE_VOLUME>
300.7

> <PUBCHEM_COORDINATE_TYPE>
2
5
10

$$$$
