# Supplementary material for: An evaluation of Roluperidone as a promising repurposing candidate for Alzheimer’s Disease: A Computational Investigation
Source: PLoS One. 2025 Dec 17;20(12):e0338211. doi: 10.1371/journal.pone.0338211 (PMC12711050; doi:10.1371/journal.pone.0338211)
Supplement: S6 File — (ZIP) [file pone.0338211.s006.zip › S5.Binding Affinity/Molecular Docking/docking files/156333_out.pdbqt]

MODEL 1
REMARK VINA RESULT:      -9.3      0.000      0.000
REMARK  6 active torsions:
REMARK  status: ('A' for Active; 'I' for Inactive)
REMARK    1  A    between atoms: O_3  and  C_20 
REMARK    2  A    between atoms: N_4  and  C_11 
REMARK    3  A    between atoms: N_5  and  C_8 
REMARK       I    between atoms: N_5  and  C_14 
REMARK    4  A    between atoms: N_6  and  C_25 
REMARK    5  A    between atoms: C_11  and  C_13 
REMARK    6  A    between atoms: C_14  and  C_17 
ROOT
HETATM    1  O   UNK N   1     -12.981 -46.053  26.953  0.00  0.00    -0.268 OA
HETATM    2  N   UNK N   1     -11.990 -44.563  28.429  0.00  0.00    -0.350 N 
HETATM    3  C   UNK N   1     -13.041 -45.060  27.674  0.00  0.00     0.254 C 
HETATM    4  H   UNK N   1     -12.105 -43.712  28.970  0.00  0.00     0.163 HD
ENDROOT
BRANCH   2   5
HETATM    5  C   UNK N   1     -10.685 -45.183  28.442  0.00  0.00     0.119 C 
HETATM    6  C   UNK N   1      -9.618 -44.334  29.142  0.00  0.00     0.242 C 
HETATM    7  N   UNK N   1      -9.889 -44.630  30.557  0.00  0.00     0.099 N 
HETATM    8  C   UNK N   1      -9.676 -42.850  28.798  0.00  0.00     0.045 C 
HETATM    9  C   UNK N   1     -10.117 -46.078  30.627  0.00  0.00     0.275 C 
HETATM   10  C   UNK N   1     -10.707 -46.466  29.271  0.00  0.00     0.057 C 
BRANCH   7  11
HETATM   11  C   UNK N   1      -8.828 -44.206  31.461  0.00  0.00     0.311 C 
BRANCH  11  12
HETATM   12  C   UNK N   1      -9.361 -43.383  32.603  0.00  0.00    -0.030 A 
HETATM   13  C   UNK N   1     -10.720 -43.108  32.673  0.00  0.00     0.009 A 
HETATM   14  C   UNK N   1     -11.213 -42.346  33.732  0.00  0.00     0.001 A 
HETATM   15  C   UNK N   1     -10.342 -41.865  34.710  0.00  0.00     0.000 A 
HETATM   16  C   UNK N   1      -8.978 -42.146  34.630  0.00  0.00     0.001 A 
HETATM   17  C   UNK N   1      -8.485 -42.909  33.571  0.00  0.00     0.009 A 
ENDBRANCH  11  12
ENDBRANCH   7  11
ENDBRANCH   2   5
BRANCH   3  18
HETATM   18  C   UNK N   1     -14.312 -44.293  27.746  0.00  0.00     0.067 A 
HETATM   19  C   UNK N   1     -14.932 -44.109  28.966  0.00  0.00     0.086 A 
HETATM   20  C   UNK N   1     -16.125 -43.387  29.014  0.00  0.00     0.068 A 
HETATM   21  C   UNK N   1     -16.671 -42.863  27.843  0.00  0.00     0.052 A 
HETATM   22  C   UNK N   1     -16.024 -43.062  26.622  0.00  0.00     0.061 A 
HETATM   23 Cl   UNK N   1     -16.667 -42.431  25.147  0.00  0.00    -0.082 Cl
HETATM   24  C   UNK N   1     -14.833 -43.785  26.574  0.00  0.00     0.046 A 
BRANCH  19  25
HETATM   25  O   UNK N   1     -14.415 -44.613  30.122  0.00  0.00    -0.355 OA
HETATM   26  C   UNK N   1     -14.321 -43.723  31.232  0.00  0.00     0.210 C 
ENDBRANCH  19  25
BRANCH  21  27
HETATM   27  N   UNK N   1     -17.880 -42.136  27.923  0.00  0.00    -0.393 N 
HETATM   28  C   UNK N   1     -19.162 -42.750  27.779  0.00  0.00     0.146 C 
HETATM   29  H   UNK N   1     -17.834 -41.255  28.424  0.00  0.00     0.159 HD
ENDBRANCH  21  27
ENDBRANCH   3  18
TORSDOF 6
ENDMDL
MODEL 2
REMARK VINA RESULT:      -9.3      1.735      2.403
REMARK  6 active torsions:
REMARK  status: ('A' for Active; 'I' for Inactive)
REMARK    1  A    between atoms: O_3  and  C_20 
REMARK    2  A    between atoms: N_4  and  C_11 
REMARK    3  A    between atoms: N_5  and  C_8 
REMARK       I    between atoms: N_5  and  C_14 
REMARK    4  A    between atoms: N_6  and  C_25 
REMARK    5  A    between atoms: C_11  and  C_13 
REMARK    6  A    between atoms: C_14  and  C_17 
ROOT
HETATM    1  O   UNK N   1     -13.500 -45.738  26.272  0.00  0.00    -0.268 OA
HETATM    2  N   UNK N   1     -12.899 -44.095  27.795  0.00  0.00    -0.350 N 
HETATM    3  C   UNK N   1     -13.717 -44.666  26.833  0.00  0.00     0.254 C 
HETATM    4  H   UNK N   1     -13.124 -43.186  28.186  0.00  0.00     0.163 HD
ENDROOT
BRANCH   2   5
HETATM    5  C   UNK N   1     -11.678 -44.723  28.245  0.00  0.00     0.119 C 
HETATM    6  C   UNK N   1     -11.041 -44.016  29.447  0.00  0.00     0.242 C 
HETATM    7  N   UNK N   1     -11.845 -44.546  30.559  0.00  0.00     0.099 N 
HETATM    8  C   UNK N   1     -11.043 -42.495  29.351  0.00  0.00     0.045 C 
HETATM    9  C   UNK N   1     -11.994 -45.982  30.297  0.00  0.00     0.275 C 
HETATM   10  C   UNK N   1     -11.958 -46.127  28.776  0.00  0.00     0.057 C 
BRANCH   7  11
HETATM   11  C   UNK N   1     -11.272 -44.293  31.874  0.00  0.00     0.311 C 
BRANCH  11  12
HETATM   12  C   UNK N   1      -9.794 -44.579  31.905  0.00  0.00    -0.030 A 
HETATM   13  C   UNK N   1      -9.329 -45.823  31.502  0.00  0.00     0.009 A 
HETATM   14  C   UNK N   1      -7.960 -46.087  31.532  0.00  0.00     0.001 A 
HETATM   15  C   UNK N   1      -7.069 -45.105  31.964  0.00  0.00     0.000 A 
HETATM   16  C   UNK N   1      -7.547 -43.858  32.368  0.00  0.00     0.001 A 
HETATM   17  C   UNK N   1      -8.916 -43.594  32.338  0.00  0.00     0.009 A 
ENDBRANCH  11  12
ENDBRANCH   7  11
ENDBRANCH   2   5
BRANCH   3  18
HETATM   18  C   UNK N   1     -14.923 -43.883  26.459  0.00  0.00     0.067 A 
HETATM   19  C   UNK N   1     -15.744 -43.376  27.446  0.00  0.00     0.086 A 
HETATM   20  C   UNK N   1     -16.873 -42.644  27.075  0.00  0.00     0.068 A 
HETATM   21  C   UNK N   1     -17.155 -42.434  25.726  0.00  0.00     0.052 A 
HETATM   22  C   UNK N   1     -16.310 -42.957  24.747  0.00  0.00     0.061 A 
HETATM   23 Cl   UNK N   1     -16.624 -42.721  23.064  0.00  0.00    -0.082 Cl
HETATM   24  C   UNK N   1     -15.183 -43.689  25.117  0.00  0.00     0.046 A 
BRANCH  19  25
HETATM   25  O   UNK N   1     -15.485 -43.570  28.770  0.00  0.00    -0.355 OA
HETATM   26  C   UNK N   1     -16.431 -43.046  29.700  0.00  0.00     0.210 C 
ENDBRANCH  19  25
BRANCH  21  27
HETATM   27  N   UNK N   1     -18.305 -41.689  25.382  0.00  0.00    -0.393 N 
HETATM   28  C   UNK N   1     -19.510 -41.727  26.149  0.00  0.00     0.146 C 
HETATM   29  H   UNK N   1     -18.147 -40.876  24.795  0.00  0.00     0.159 HD
ENDBRANCH  21  27
ENDBRANCH   3  18
TORSDOF 6
ENDMDL
MODEL 3
REMARK VINA RESULT:      -9.1      2.200      3.067
REMARK  6 active torsions:
REMARK  status: ('A' for Active; 'I' for Inactive)
REMARK    1  A    between atoms: O_3  and  C_20 
REMARK    2  A    between atoms: N_4  and  C_11 
REMARK    3  A    between atoms: N_5  and  C_8 
REMARK       I    between atoms: N_5  and  C_14 
REMARK    4  A    between atoms: N_6  and  C_25 
REMARK    5  A    between atoms: C_11  and  C_13 
REMARK    6  A    between atoms: C_14  and  C_17 
ROOT
HETATM    1  O   UNK N   1     -13.612 -43.144  25.139  0.00  0.00    -0.268 OA
HETATM    2  N   UNK N   1     -14.141 -44.497  26.946  0.00  0.00    -0.350 N 
HETATM    3  C   UNK N   1     -14.426 -43.573  25.954  0.00  0.00     0.254 C 
HETATM    4  H   UNK N   1     -14.858 -44.775  27.609  0.00  0.00     0.163 HD
ENDROOT
BRANCH   2   5
HETATM    5  C   UNK N   1     -12.823 -45.062  27.124  0.00  0.00     0.119 C 
HETATM    6  C   UNK N   1     -11.963 -44.288  28.129  0.00  0.00     0.242 C 
HETATM    7  N   UNK N   1     -12.471 -44.805  29.409  0.00  0.00     0.099 N 
HETATM    8  C   UNK N   1     -12.054 -42.772  27.993  0.00  0.00     0.045 C 
HETATM    9  C   UNK N   1     -12.612 -46.254  29.229  0.00  0.00     0.275 C 
HETATM   10  C   UNK N   1     -12.914 -46.455  27.744  0.00  0.00     0.057 C 
BRANCH   7  11
HETATM   11  C   UNK N   1     -11.627 -44.481  30.551  0.00  0.00     0.311 C 
BRANCH  11  12
HETATM   12  C   UNK N   1     -12.397 -43.779  31.638  0.00  0.00    -0.030 A 
HETATM   13  C   UNK N   1     -11.729 -42.939  32.517  0.00  0.00     0.009 A 
HETATM   14  C   UNK N   1     -12.444 -42.289  33.523  0.00  0.00     0.001 A 
HETATM   15  C   UNK N   1     -13.820 -42.486  33.640  0.00  0.00     0.000 A 
HETATM   16  C   UNK N   1     -14.481 -43.334  32.752  0.00  0.00     0.001 A 
HETATM   17  C   UNK N   1     -13.766 -43.984  31.746  0.00  0.00     0.009 A 
ENDBRANCH  11  12
ENDBRANCH   7  11
ENDBRANCH   2   5
BRANCH   3  18
HETATM   18  C   UNK N   1     -15.823 -43.067  25.919  0.00  0.00     0.067 A 
HETATM   19  C   UNK N   1     -16.481 -42.793  27.101  0.00  0.00     0.086 A 
HETATM   20  C   UNK N   1     -17.792 -42.319  27.049  0.00  0.00     0.068 A 
HETATM   21  C   UNK N   1     -18.416 -42.128  25.816  0.00  0.00     0.052 A 
HETATM   22  C   UNK N   1     -17.729 -42.412  24.635  0.00  0.00     0.061 A 
HETATM   23 Cl   UNK N   1     -18.466 -42.191  23.088  0.00  0.00    -0.082 Cl
HETATM   24  C   UNK N   1     -16.419 -42.887  24.688  0.00  0.00     0.046 A 
BRANCH  19  25
HETATM   25  O   UNK N   1     -15.889 -42.972  28.315  0.00  0.00    -0.355 OA
HETATM   26  C   UNK N   1     -16.715 -42.821  29.468  0.00  0.00     0.210 C 
ENDBRANCH  19  25
BRANCH  21  27
HETATM   27  N   UNK N   1     -19.745 -41.647  25.795  0.00  0.00    -0.393 N 
HETATM   28  C   UNK N   1     -20.459 -41.296  26.982  0.00  0.00     0.146 C 
HETATM   29  H   UNK N   1     -20.051 -41.230  24.922  0.00  0.00     0.159 HD
ENDBRANCH  21  27
ENDBRANCH   3  18
TORSDOF 6
ENDMDL
MODEL 4
REMARK VINA RESULT:      -8.5      1.435      2.453
REMARK  6 active torsions:
REMARK  status: ('A' for Active; 'I' for Inactive)
REMARK    1  A    between atoms: O_3  and  C_20 
REMARK    2  A    between atoms: N_4  and  C_11 
REMARK    3  A    between atoms: N_5  and  C_8 
REMARK       I    between atoms: N_5  and  C_14 
REMARK    4  A    between atoms: N_6  and  C_25 
REMARK    5  A    between atoms: C_11  and  C_13 
REMARK    6  A    between atoms: C_14  and  C_17 
ROOT
HETATM    1  O   UNK N   1     -13.246 -46.010  26.643  0.00  0.00    -0.268 OA
HETATM    2  N   UNK N   1     -12.240 -44.525  28.114  0.00  0.00    -0.350 N 
HETATM    3  C   UNK N   1     -13.285 -44.995  27.335  0.00  0.00     0.254 C 
HETATM    4  H   UNK N   1     -12.334 -43.655  28.628  0.00  0.00     0.163 HD
ENDROOT
BRANCH   2   5
HETATM    5  C   UNK N   1     -10.966 -45.203  28.190  0.00  0.00     0.119 C 
HETATM    6  C   UNK N   1      -9.896 -44.399  28.939  0.00  0.00     0.242 C 
HETATM    7  N   UNK N   1     -10.248 -44.679  30.340  0.00  0.00     0.099 N 
HETATM    8  C   UNK N   1      -9.872 -42.915  28.591  0.00  0.00     0.045 C 
HETATM    9  C   UNK N   1     -10.543 -46.114  30.401  0.00  0.00     0.275 C 
HETATM   10  C   UNK N   1     -11.085 -46.480  29.019  0.00  0.00     0.057 C 
BRANCH   7  11
HETATM   11  C   UNK N   1      -9.213 -44.299  31.293  0.00  0.00     0.311 C 
BRANCH  11  12
HETATM   12  C   UNK N   1      -9.763 -43.450  32.409  0.00  0.00    -0.030 A 
HETATM   13  C   UNK N   1      -8.902 -42.944  33.372  0.00  0.00     0.009 A 
HETATM   14  C   UNK N   1      -9.412 -42.158  34.405  0.00  0.00     0.001 A 
HETATM   15  C   UNK N   1     -10.779 -41.887  34.466  0.00  0.00     0.000 A 
HETATM   16  C   UNK N   1     -11.636 -42.402  33.493  0.00  0.00     0.001 A 
HETATM   17  C   UNK N   1     -11.126 -43.188  32.460  0.00  0.00     0.009 A 
ENDBRANCH  11  12
ENDBRANCH   7  11
ENDBRANCH   2   5
BRANCH   3  18
HETATM   18  C   UNK N   1     -14.521 -44.169  27.341  0.00  0.00     0.067 A 
HETATM   19  C   UNK N   1     -15.072 -43.752  26.146  0.00  0.00     0.086 A 
HETATM   20  C   UNK N   1     -16.232 -42.977  26.173  0.00  0.00     0.068 A 
HETATM   21  C   UNK N   1     -16.817 -42.638  27.393  0.00  0.00     0.052 A 
HETATM   22  C   UNK N   1     -16.241 -43.072  28.587  0.00  0.00     0.061 A 
HETATM   23 Cl   UNK N   1     -16.932 -42.674  30.119  0.00  0.00    -0.082 Cl
HETATM   24  C   UNK N   1     -15.081 -43.846  28.561  0.00  0.00     0.046 A 
BRANCH  19  25
HETATM   25  O   UNK N   1     -14.516 -44.073  24.944  0.00  0.00    -0.355 OA
HETATM   26  C   UNK N   1     -15.201 -43.630  23.774  0.00  0.00     0.210 C 
ENDBRANCH  19  25
BRANCH  21  27
HETATM   27  N   UNK N   1     -17.991 -41.852  27.387  0.00  0.00    -0.393 N 
HETATM   28  C   UNK N   1     -18.992 -41.965  26.373  0.00  0.00     0.146 C 
HETATM   29  H   UNK N   1     -18.271 -41.469  28.284  0.00  0.00     0.159 HD
ENDBRANCH  21  27
ENDBRANCH   3  18
TORSDOF 6
ENDMDL
MODEL 5
REMARK VINA RESULT:      -8.5      2.449      4.354
REMARK  6 active torsions:
REMARK  status: ('A' for Active; 'I' for Inactive)
REMARK    1  A    between atoms: O_3  and  C_20 
REMARK    2  A    between atoms: N_4  and  C_11 
REMARK    3  A    between atoms: N_5  and  C_8 
REMARK       I    between atoms: N_5  and  C_14 
REMARK    4  A    between atoms: N_6  and  C_25 
REMARK    5  A    between atoms: C_11  and  C_13 
REMARK    6  A    between atoms: C_14  and  C_17 
ROOT
HETATM    1  O   UNK N   1     -16.245 -42.470  30.671  0.00  0.00    -0.268 OA
HETATM    2  N   UNK N   1     -15.134 -44.281  29.741  0.00  0.00    -0.350 N 
HETATM    3  C   UNK N   1     -15.978 -43.182  29.706  0.00  0.00     0.254 C 
HETATM    4  H   UNK N   1     -14.993 -44.846  28.910  0.00  0.00     0.163 HD
ENDROOT
BRANCH   2   5
HETATM    5  C   UNK N   1     -14.467 -44.708  30.950  0.00  0.00     0.119 C 
HETATM    6  C   UNK N   1     -13.022 -45.164  30.717  0.00  0.00     0.242 C 
HETATM    7  N   UNK N   1     -12.315 -43.876  30.656  0.00  0.00     0.099 N 
HETATM    8  C   UNK N   1     -12.834 -46.033  29.478  0.00  0.00     0.045 C 
HETATM    9  C   UNK N   1     -12.868 -43.063  31.745  0.00  0.00     0.275 C 
HETATM   10  C   UNK N   1     -14.310 -43.538  31.920  0.00  0.00     0.057 C 
BRANCH   7  11
HETATM   11  C   UNK N   1     -10.866 -43.995  30.753  0.00  0.00     0.311 C 
BRANCH  11  12
HETATM   12  C   UNK N   1     -10.172 -43.362  29.576  0.00  0.00    -0.030 A 
HETATM   13  C   UNK N   1      -8.791 -43.223  29.590  0.00  0.00     0.009 A 
HETATM   14  C   UNK N   1      -8.149 -42.637  28.499  0.00  0.00     0.001 A 
HETATM   15  C   UNK N   1      -8.893 -42.195  27.406  0.00  0.00     0.000 A 
HETATM   16  C   UNK N   1     -10.281 -42.338  27.403  0.00  0.00     0.001 A 
HETATM   17  C   UNK N   1     -10.923 -42.924  28.494  0.00  0.00     0.009 A 
ENDBRANCH  11  12
ENDBRANCH   7  11
ENDBRANCH   2   5
BRANCH   3  18
HETATM   18  C   UNK N   1     -16.608 -42.890  28.393  0.00  0.00     0.067 A 
HETATM   19  C   UNK N   1     -15.863 -42.998  27.235  0.00  0.00     0.086 A 
HETATM   20  C   UNK N   1     -16.472 -42.718  26.012  0.00  0.00     0.068 A 
HETATM   21  C   UNK N   1     -17.813 -42.338  25.971  0.00  0.00     0.052 A 
HETATM   22  C   UNK N   1     -18.546 -42.236  27.155  0.00  0.00     0.061 A 
HETATM   23 Cl   UNK N   1     -20.209 -41.768  27.149  0.00  0.00    -0.082 Cl
HETATM   24  C   UNK N   1     -17.936 -42.515  28.377  0.00  0.00     0.046 A 
BRANCH  19  25
HETATM   25  O   UNK N   1     -14.551 -43.368  27.255  0.00  0.00    -0.355 OA
HETATM   26  C   UNK N   1     -14.153 -44.390  26.343  0.00  0.00     0.210 C 
ENDBRANCH  19  25
BRANCH  21  27
HETATM   27  N   UNK N   1     -18.402 -42.062  24.717  0.00  0.00    -0.393 N 
HETATM   28  C   UNK N   1     -17.736 -42.311  23.478  0.00  0.00     0.146 C 
HETATM   29  H   UNK N   1     -19.416 -42.015  24.705  0.00  0.00     0.159 HD
ENDBRANCH  21  27
ENDBRANCH   3  18
TORSDOF 6
ENDMDL
MODEL 6
REMARK VINA RESULT:      -8.5      2.006      3.221
REMARK  6 active torsions:
REMARK  status: ('A' for Active; 'I' for Inactive)
REMARK    1  A    between atoms: O_3  and  C_20 
REMARK    2  A    between atoms: N_4  and  C_11 
REMARK    3  A    between atoms: N_5  and  C_8 
REMARK       I    between atoms: N_5  and  C_14 
REMARK    4  A    between atoms: N_6  and  C_25 
REMARK    5  A    between atoms: C_11  and  C_13 
REMARK    6  A    between atoms: C_14  and  C_17 
ROOT
HETATM    1  O   UNK N   1     -13.465 -45.715  26.489  0.00  0.00    -0.268 OA
HETATM    2  N   UNK N   1     -12.729 -43.917  27.757  0.00  0.00    -0.350 N 
HETATM    3  C   UNK N   1     -13.632 -44.586  26.946  0.00  0.00     0.254 C 
HETATM    4  H   UNK N   1     -12.919 -42.968  28.063  0.00  0.00     0.163 HD
ENDROOT
BRANCH   2   5
HETATM    5  C   UNK N   1     -11.468 -44.500  28.157  0.00  0.00     0.119 C 
HETATM    6  C   UNK N   1     -10.927 -43.928  29.473  0.00  0.00     0.242 C 
HETATM    7  N   UNK N   1     -11.710 -44.683  30.464  0.00  0.00     0.099 N 
HETATM    8  C   UNK N   1     -11.063 -42.415  29.599  0.00  0.00     0.045 C 
HETATM    9  C   UNK N   1     -11.724 -46.071  29.990  0.00  0.00     0.275 C 
HETATM   10  C   UNK N   1     -11.636 -45.986  28.466  0.00  0.00     0.057 C 
BRANCH   7  11
HETATM   11  C   UNK N   1     -11.195 -44.580  31.822  0.00  0.00     0.311 C 
BRANCH  11  12
HETATM   12  C   UNK N   1      -9.702 -44.773  31.872  0.00  0.00    -0.030 A 
HETATM   13  C   UNK N   1      -8.894 -43.744  32.336  0.00  0.00     0.009 A 
HETATM   14  C   UNK N   1      -7.512 -43.924  32.382  0.00  0.00     0.001 A 
HETATM   15  C   UNK N   1      -6.951 -45.130  31.963  0.00  0.00     0.000 A 
HETATM   16  C   UNK N   1      -7.772 -46.157  31.497  0.00  0.00     0.001 A 
HETATM   17  C   UNK N   1      -9.154 -45.978  31.452  0.00  0.00     0.009 A 
ENDBRANCH  11  12
ENDBRANCH   7  11
ENDBRANCH   2   5
BRANCH   3  18
HETATM   18  C   UNK N   1     -14.871 -43.841  26.602  0.00  0.00     0.067 A 
HETATM   19  C   UNK N   1     -15.138 -43.528  25.284  0.00  0.00     0.086 A 
HETATM   20  C   UNK N   1     -16.306 -42.827  24.981  0.00  0.00     0.068 A 
HETATM   21  C   UNK N   1     -17.181 -42.456  26.001  0.00  0.00     0.052 A 
HETATM   22  C   UNK N   1     -16.889 -42.784  27.325  0.00  0.00     0.061 A 
HETATM   23 Cl   UNK N   1     -17.945 -42.341  28.619  0.00  0.00    -0.082 Cl
HETATM   24  C   UNK N   1     -15.721 -43.483  27.628  0.00  0.00     0.046 A 
BRANCH  19  25
HETATM   25  O   UNK N   1     -14.296 -43.883  24.273  0.00  0.00    -0.355 OA
HETATM   26  C   UNK N   1     -14.669 -45.012  23.485  0.00  0.00     0.210 C 
ENDBRANCH  19  25
BRANCH  21  27
HETATM   27  N   UNK N   1     -18.356 -41.747  25.662  0.00  0.00    -0.393 N 
HETATM   28  C   UNK N   1     -19.600 -42.396  25.391  0.00  0.00     0.146 C 
HETATM   29  H   UNK N   1     -18.386 -40.776  25.955  0.00  0.00     0.159 HD
ENDBRANCH  21  27
ENDBRANCH   3  18
TORSDOF 6
ENDMDL
MODEL 7
REMARK VINA RESULT:      -8.0      3.271      8.325
REMARK  6 active torsions:
REMARK  status: ('A' for Active; 'I' for Inactive)
REMARK    1  A    between atoms: O_3  and  C_20 
REMARK    2  A    between atoms: N_4  and  C_11 
REMARK    3  A    between atoms: N_5  and  C_8 
REMARK       I    between atoms: N_5  and  C_14 
REMARK    4  A    between atoms: N_6  and  C_25 
REMARK    5  A    between atoms: C_11  and  C_13 
REMARK    6  A    between atoms: C_14  and  C_17 
ROOT
HETATM    1  O   UNK N   1     -10.995 -46.709  28.007  0.00  0.00    -0.268 OA
HETATM    2  N   UNK N   1     -12.400 -45.013  28.733  0.00  0.00    -0.350 N 
HETATM    3  C   UNK N   1     -11.183 -45.669  28.634  0.00  0.00     0.254 C 
HETATM    4  H   UNK N   1     -12.487 -44.177  29.303  0.00  0.00     0.163 HD
ENDROOT
BRANCH   2   5
HETATM    5  C   UNK N   1     -13.598 -45.501  28.091  0.00  0.00     0.119 C 
HETATM    6  C   UNK N   1     -14.820 -44.605  28.325  0.00  0.00     0.242 C 
HETATM    7  N   UNK N   1     -14.597 -43.542  27.333  0.00  0.00     0.099 N 
HETATM    8  C   UNK N   1     -14.958 -44.099  29.756  0.00  0.00     0.045 C 
HETATM    9  C   UNK N   1     -14.165 -44.221  26.107  0.00  0.00     0.275 C 
HETATM   10  C   UNK N   1     -13.441 -45.485  26.572  0.00  0.00     0.057 C 
BRANCH   7  11
HETATM   11  C   UNK N   1     -15.763 -42.699  27.102  0.00  0.00     0.311 C 
BRANCH  11  12
HETATM   12  C   UNK N   1     -16.036 -42.511  25.634  0.00  0.00    -0.030 A 
HETATM   13  C   UNK N   1     -17.278 -42.857  25.119  0.00  0.00     0.009 A 
HETATM   14  C   UNK N   1     -17.531 -42.682  23.759  0.00  0.00     0.001 A 
HETATM   15  C   UNK N   1     -16.539 -42.164  22.926  0.00  0.00     0.000 A 
HETATM   16  C   UNK N   1     -15.294 -41.821  23.453  0.00  0.00     0.001 A 
HETATM   17  C   UNK N   1     -15.041 -41.996  24.814  0.00  0.00     0.009 A 
ENDBRANCH  11  12
ENDBRANCH   7  11
ENDBRANCH   2   5
BRANCH   3  18
HETATM   18  C   UNK N   1     -10.051 -45.054  29.374  0.00  0.00     0.067 A 
HETATM   19  C   UNK N   1      -9.820 -43.697  29.267  0.00  0.00     0.086 A 
HETATM   20  C   UNK N   1      -8.752 -43.137  29.969  0.00  0.00     0.068 A 
HETATM   21  C   UNK N   1      -7.940 -43.946  30.764  0.00  0.00     0.052 A 
HETATM   22  C   UNK N   1      -8.194 -45.314  30.856  0.00  0.00     0.061 A 
HETATM   23 Cl   UNK N   1      -7.211 -46.352  31.827  0.00  0.00    -0.082 Cl
HETATM   24  C   UNK N   1      -9.261 -45.874  30.153  0.00  0.00     0.046 A 
BRANCH  19  25
HETATM   25  O   UNK N   1     -10.603 -42.890  28.497  0.00  0.00    -0.355 OA
HETATM   26  C   UNK N   1      -9.954 -42.158  27.458  0.00  0.00     0.210 C 
ENDBRANCH  19  25
BRANCH  21  27
HETATM   27  N   UNK N   1      -6.865 -43.350  31.463  0.00  0.00    -0.393 N 
HETATM   28  C   UNK N   1      -6.913 -43.075  32.865  0.00  0.00     0.146 C 
HETATM   29  H   UNK N   1      -5.951 -43.443  31.032  0.00  0.00     0.159 HD
ENDBRANCH  21  27
ENDBRANCH   3  18
TORSDOF 6
ENDMDL
MODEL 8
REMARK VINA RESULT:      -7.9      2.298      3.817
REMARK  6 active torsions:
REMARK  status: ('A' for Active; 'I' for Inactive)
REMARK    1  A    between atoms: O_3  and  C_20 
REMARK    2  A    between atoms: N_4  and  C_11 
REMARK    3  A    between atoms: N_5  and  C_8 
REMARK       I    between atoms: N_5  and  C_14 
REMARK    4  A    between atoms: N_6  and  C_25 
REMARK    5  A    between atoms: C_11  and  C_13 
REMARK    6  A    between atoms: C_14  and  C_17 
ROOT
HETATM    1  O   UNK N   1     -15.900 -43.273  29.933  0.00  0.00    -0.268 OA
HETATM    2  N   UNK N   1     -14.530 -44.415  28.449  0.00  0.00    -0.350 N 
HETATM    3  C   UNK N   1     -15.592 -43.591  28.786  0.00  0.00     0.254 C 
HETATM    4  H   UNK N   1     -14.362 -44.665  27.480  0.00  0.00     0.163 HD
ENDROOT
BRANCH   2   5
HETATM    5  C   UNK N   1     -13.656 -44.997  29.442  0.00  0.00     0.119 C 
HETATM    6  C   UNK N   1     -12.366 -45.576  28.849  0.00  0.00     0.242 C 
HETATM    7  N   UNK N   1     -11.548 -44.365  28.687  0.00  0.00     0.099 N 
HETATM    8  C   UNK N   1     -12.570 -46.363  27.559  0.00  0.00     0.045 C 
HETATM    9  C   UNK N   1     -11.737 -43.586  29.916  0.00  0.00     0.275 C 
HETATM   10  C   UNK N   1     -13.146 -43.926  30.404  0.00  0.00     0.057 C 
BRANCH   7  11
HETATM   11  C   UNK N   1     -10.140 -44.636  28.431  0.00  0.00     0.311 C 
BRANCH  11  12
HETATM   12  C   UNK N   1      -9.339 -44.693  29.704  0.00  0.00    -0.030 A 
HETATM   13  C   UNK N   1      -8.604 -43.584  30.101  0.00  0.00     0.009 A 
HETATM   14  C   UNK N   1      -7.862 -43.637  31.281  0.00  0.00     0.001 A 
HETATM   15  C   UNK N   1      -7.862 -44.800  32.052  0.00  0.00     0.000 A 
HETATM   16  C   UNK N   1      -8.602 -45.909  31.644  0.00  0.00     0.001 A 
HETATM   17  C   UNK N   1      -9.344 -45.855  30.463  0.00  0.00     0.009 A 
ENDBRANCH  11  12
ENDBRANCH   7  11
ENDBRANCH   2   5
BRANCH   3  18
HETATM   18  C   UNK N   1     -16.413 -43.094  27.651  0.00  0.00     0.067 A 
HETATM   19  C   UNK N   1     -15.913 -43.155  26.366  0.00  0.00     0.086 A 
HETATM   20  C   UNK N   1     -16.698 -42.683  25.314  0.00  0.00     0.068 A 
HETATM   21  C   UNK N   1     -17.967 -42.162  25.569  0.00  0.00     0.052 A 
HETATM   22  C   UNK N   1     -18.450 -42.111  26.877  0.00  0.00     0.061 A 
HETATM   23 Cl   UNK N   1     -20.015 -41.473  27.237  0.00  0.00    -0.082 Cl
HETATM   24  C   UNK N   1     -17.665 -42.582  27.929  0.00  0.00     0.046 A 
BRANCH  19  25
HETATM   25  O   UNK N   1     -14.677 -43.660  26.096  0.00  0.00    -0.355 OA
HETATM   26  C   UNK N   1     -14.466 -44.193  24.790  0.00  0.00     0.210 C 
ENDBRANCH  19  25
BRANCH  21  27
HETATM   27  N   UNK N   1     -18.739 -41.691  24.483  0.00  0.00    -0.393 N 
HETATM   28  C   UNK N   1     -18.366 -41.904  23.120  0.00  0.00     0.146 C 
HETATM   29  H   UNK N   1     -19.718 -41.513  24.680  0.00  0.00     0.159 HD
ENDBRANCH  21  27
ENDBRANCH   3  18
TORSDOF 6
ENDMDL
MODEL 9
REMARK VINA RESULT:      -7.8      3.073      8.105
REMARK  6 active torsions:
REMARK  status: ('A' for Active; 'I' for Inactive)
REMARK    1  A    between atoms: O_3  and  C_20 
REMARK    2  A    between atoms: N_4  and  C_11 
REMARK    3  A    between atoms: N_5  and  C_8 
REMARK       I    between atoms: N_5  and  C_14 
REMARK    4  A    between atoms: N_6  and  C_25 
REMARK    5  A    between atoms: C_11  and  C_13 
REMARK    6  A    between atoms: C_14  and  C_17 
ROOT
HETATM    1  O   UNK N   1     -12.648 -46.408  30.849  0.00  0.00    -0.268 OA
HETATM    2  N   UNK N   1     -12.838 -44.551  29.473  0.00  0.00    -0.350 N 
HETATM    3  C   UNK N   1     -12.327 -45.261  30.547  0.00  0.00     0.254 C 
HETATM    4  H   UNK N   1     -12.553 -43.590  29.310  0.00  0.00     0.163 HD
ENDROOT
BRANCH   2   5
HETATM    5  C   UNK N   1     -13.826 -45.107  28.576  0.00  0.00     0.119 C 
HETATM    6  C   UNK N   1     -15.136 -44.312  28.549  0.00  0.00     0.242 C 
HETATM    7  N   UNK N   1     -14.787 -43.204  27.646  0.00  0.00     0.099 N 
HETATM    8  C   UNK N   1     -15.622 -43.862  29.922  0.00  0.00     0.045 C 
HETATM    9  C   UNK N   1     -14.046 -43.811  26.535  0.00  0.00     0.275 C 
HETATM   10  C   UNK N   1     -13.342 -45.032  27.129  0.00  0.00     0.057 C 
BRANCH   7  11
HETATM   11  C   UNK N   1     -15.937 -42.444  27.176  0.00  0.00     0.311 C 
BRANCH  11  12
HETATM   12  C   UNK N   1     -16.034 -42.443  25.673  0.00  0.00    -0.030 A 
HETATM   13  C   UNK N   1     -17.185 -42.918  25.061  0.00  0.00     0.009 A 
HETATM   14  C   UNK N   1     -17.274 -42.917  23.669  0.00  0.00     0.001 A 
HETATM   15  C   UNK N   1     -16.209 -42.441  22.903  0.00  0.00     0.000 A 
HETATM   16  C   UNK N   1     -15.056 -41.968  23.529  0.00  0.00     0.001 A 
HETATM   17  C   UNK N   1     -14.968 -41.969  24.921  0.00  0.00     0.009 A 
ENDBRANCH  11  12
ENDBRANCH   7  11
ENDBRANCH   2   5
BRANCH   3  18
HETATM   18  C   UNK N   1     -11.339 -44.539  31.391  0.00  0.00     0.067 A 
HETATM   19  C   UNK N   1     -11.743 -43.453  32.141  0.00  0.00     0.086 A 
HETATM   20  C   UNK N   1     -10.801 -42.788  32.926  0.00  0.00     0.068 A 
HETATM   21  C   UNK N   1      -9.476 -43.223  32.945  0.00  0.00     0.052 A 
HETATM   22  C   UNK N   1      -9.092 -44.324  32.179  0.00  0.00     0.061 A 
HETATM   23 Cl   UNK N   1      -7.462 -44.896  32.173  0.00  0.00    -0.082 Cl
HETATM   24  C   UNK N   1     -10.034 -44.988  31.393  0.00  0.00     0.046 A 
BRANCH  19  25
HETATM   25  O   UNK N   1     -13.032 -43.012  32.136  0.00  0.00    -0.355 OA
HETATM   26  C   UNK N   1     -13.555 -42.524  33.370  0.00  0.00     0.210 C 
ENDBRANCH  19  25
BRANCH  21  27
HETATM   27  N   UNK N   1      -8.545 -42.529  33.750  0.00  0.00    -0.393 N 
HETATM   28  C   UNK N   1      -8.890 -41.956  35.013  0.00  0.00     0.146 C 
HETATM   29  H   UNK N   1      -7.568 -42.746  33.584  0.00  0.00     0.159 HD
ENDBRANCH  21  27
ENDBRANCH   3  18
TORSDOF 6
ENDMDL
