# Supplementary material for: An evaluation of Roluperidone as a promising repurposing candidate for Alzheimer’s Disease: A Computational Investigation
Source: PLoS One. 2025 Dec 17;20(12):e0338211. doi: 10.1371/journal.pone.0338211 (PMC12711050; doi:10.1371/journal.pone.0338211)
Supplement: S6 File — (ZIP) [file pone.0338211.s006.zip › S5.Binding Affinity/Molecular Docking/docking files/16061509_out.pdbqt]

MODEL 1
REMARK VINA RESULT:      -9.2      0.000      0.000
REMARK  4 active torsions:
REMARK  status: ('A' for Active; 'I' for Inactive)
REMARK    1  A    between atoms: N_3  and  C_6 
REMARK       I    between atoms: N_4  and  C_13 
REMARK    2  A    between atoms: N_5  and  C_15 
REMARK    3  A    between atoms: C_13  and  C_14 
REMARK    4  A    between atoms: C_15  and  C_18 
ROOT
HETATM    1  C   UNK N   1     -15.413 -42.804  24.703  0.00  0.00     0.032 A 
HETATM    2  C   UNK N   1     -14.389 -44.216  26.874  0.00  0.00    -0.030 A 
HETATM    3  C   UNK N   1     -14.709 -43.986  24.490  0.00  0.00     0.017 A 
HETATM    4  C   UNK N   1     -15.609 -42.325  25.996  0.00  0.00     0.017 A 
HETATM    5  C   UNK N   1     -14.195 -44.693  25.578  0.00  0.00     0.010 A 
HETATM    6  C   UNK N   1     -15.095 -43.032  27.083  0.00  0.00     0.010 A 
ENDROOT
BRANCH   1   7
HETATM    7  C   UNK N   1     -15.954 -42.060  23.558  0.00  0.00     0.253 C 
HETATM    8  O   UNK N   1     -15.130 -41.497  22.838  0.00  0.00    -0.267 OA
HETATM    9  N   UNK N   1     -17.337 -42.053  23.370  0.00  0.00    -0.345 N 
HETATM   10  C   UNK N   1     -17.909 -41.328  22.236  0.00  0.00     0.156 C 
HETATM   11  C   UNK N   1     -18.315 -42.786  24.182  0.00  0.00     0.156 C 
HETATM   12  C   UNK N   1     -19.083 -40.454  22.671  0.00  0.00     0.292 C 
HETATM   13  N   UNK N   1     -20.089 -41.249  23.391  0.00  0.00     0.096 N 
HETATM   14  C   UNK N   1     -19.491 -41.889  24.571  0.00  0.00     0.292 C 
BRANCH  13  15
HETATM   15  C   UNK N   1     -21.272 -40.428  23.757  0.00  0.00     0.223 A 
HETATM   16  C   UNK N   1     -22.631 -41.036  23.691  0.00  0.00     0.038 A 
HETATM   17  C   UNK N   1     -22.005 -40.727  25.019  0.00  0.00     0.038 A 
ENDBRANCH  13  15
ENDBRANCH   1   7
BRANCH   2  18
HETATM   18  C   UNK N   1     -13.840 -44.971  28.037  0.00  0.00     0.311 C 
BRANCH  18  19
HETATM   19  N   UNK N   1     -12.385 -45.097  27.992  0.00  0.00     0.096 N 
HETATM   20  C   UNK N   1     -11.941 -46.294  28.721  0.00  0.00     0.299 C 
HETATM   21  C   UNK N   1     -10.420 -46.398  28.670  0.00  0.00     0.198 C 
HETATM   22  O   UNK N   1      -9.824 -45.225  29.227  0.00  0.00    -0.388 OA
HETATM   23  C   UNK N   1     -10.223 -44.061  28.504  0.00  0.00     0.198 C 
HETATM   24  C   UNK N   1     -11.740 -43.900  28.551  0.00  0.00     0.299 C 
ENDBRANCH  18  19
ENDBRANCH   2  18
TORSDOF 4
ENDMDL
MODEL 2
REMARK VINA RESULT:      -9.1      2.554      9.288
REMARK  4 active torsions:
REMARK  status: ('A' for Active; 'I' for Inactive)
REMARK    1  A    between atoms: N_3  and  C_6 
REMARK       I    between atoms: N_4  and  C_13 
REMARK    2  A    between atoms: N_5  and  C_15 
REMARK    3  A    between atoms: C_13  and  C_14 
REMARK    4  A    between atoms: C_15  and  C_18 
ROOT
HETATM    1  C   UNK N   1     -13.768 -44.941  26.841  0.00  0.00     0.032 A 
HETATM    2  C   UNK N   1     -15.773 -43.195  26.010  0.00  0.00    -0.030 A 
HETATM    3  C   UNK N   1     -14.530 -44.261  27.787  0.00  0.00     0.017 A 
HETATM    4  C   UNK N   1     -14.004 -44.753  25.481  0.00  0.00     0.017 A 
HETATM    5  C   UNK N   1     -15.534 -43.386  27.371  0.00  0.00     0.010 A 
HETATM    6  C   UNK N   1     -15.007 -43.878  25.066  0.00  0.00     0.010 A 
ENDROOT
BRANCH   1   7
HETATM    7  C   UNK N   1     -12.711 -45.863  27.279  0.00  0.00     0.253 C 
HETATM    8  O   UNK N   1     -12.780 -47.013  26.848  0.00  0.00    -0.267 OA
HETATM    9  N   UNK N   1     -11.720 -45.372  28.131  0.00  0.00    -0.345 N 
HETATM   10  C   UNK N   1     -10.650 -46.260  28.581  0.00  0.00     0.156 C 
HETATM   11  C   UNK N   1     -11.593 -43.983  28.585  0.00  0.00     0.156 C 
HETATM   12  C   UNK N   1     -10.436 -46.153  30.089  0.00  0.00     0.292 C 
HETATM   13  N   UNK N   1     -10.208 -44.756  30.488  0.00  0.00     0.096 N 
HETATM   14  C   UNK N   1     -11.349 -43.916  30.093  0.00  0.00     0.292 C 
BRANCH  13  15
HETATM   15  C   UNK N   1      -9.927 -44.644  31.942  0.00  0.00     0.223 A 
HETATM   16  C   UNK N   1      -8.921 -43.653  32.416  0.00  0.00     0.038 A 
HETATM   17  C   UNK N   1     -10.381 -43.433  32.682  0.00  0.00     0.038 A 
ENDBRANCH  13  15
ENDBRANCH   1   7
BRANCH   2  18
HETATM   18  C   UNK N   1     -16.846 -42.260  25.566  0.00  0.00     0.311 C 
BRANCH  18  19
HETATM   19  N   UNK N   1     -18.187 -42.778  25.824  0.00  0.00     0.096 N 
HETATM   20  C   UNK N   1     -18.940 -42.927  24.569  0.00  0.00     0.299 C 
HETATM   21  C   UNK N   1     -20.340 -43.458  24.864  0.00  0.00     0.198 C 
HETATM   22  O   UNK N   1     -21.026 -42.579  25.757  0.00  0.00    -0.388 OA
HETATM   23  C   UNK N   1     -20.319 -42.456  26.991  0.00  0.00     0.198 C 
HETATM   24  C   UNK N   1     -18.918 -41.900  26.748  0.00  0.00     0.299 C 
ENDBRANCH  18  19
ENDBRANCH   2  18
TORSDOF 4
ENDMDL
MODEL 3
REMARK VINA RESULT:      -8.9      2.670      9.909
REMARK  4 active torsions:
REMARK  status: ('A' for Active; 'I' for Inactive)
REMARK    1  A    between atoms: N_3  and  C_6 
REMARK       I    between atoms: N_4  and  C_13 
REMARK    2  A    between atoms: N_5  and  C_15 
REMARK    3  A    between atoms: C_13  and  C_14 
REMARK    4  A    between atoms: C_15  and  C_18 
ROOT
HETATM    1  C   UNK N   1     -12.666 -44.940  28.149  0.00  0.00     0.032 A 
HETATM    2  C   UNK N   1     -13.709 -43.646  25.915  0.00  0.00    -0.030 A 
HETATM    3  C   UNK N   1     -13.461 -45.645  27.250  0.00  0.00     0.017 A 
HETATM    4  C   UNK N   1     -12.389 -43.592  27.938  0.00  0.00     0.017 A 
HETATM    5  C   UNK N   1     -13.984 -44.996  26.130  0.00  0.00     0.010 A 
HETATM    6  C   UNK N   1     -12.912 -42.944  26.819  0.00  0.00     0.010 A 
ENDROOT
BRANCH   1   7
HETATM    7  C   UNK N   1     -12.115 -45.623  29.328  0.00  0.00     0.253 C 
HETATM    8  O   UNK N   1     -12.889 -46.356  29.943  0.00  0.00    -0.267 OA
HETATM    9  N   UNK N   1     -10.776 -45.401  29.653  0.00  0.00    -0.345 N 
HETATM   10  C   UNK N   1     -10.193 -46.070  30.814  0.00  0.00     0.156 C 
HETATM   11  C   UNK N   1      -9.830 -44.589  28.878  0.00  0.00     0.156 C 
HETATM   12  C   UNK N   1      -9.410 -45.090  31.685  0.00  0.00     0.292 C 
HETATM   13  N   UNK N   1      -8.403 -44.372  30.890  0.00  0.00     0.096 N 
HETATM   14  C   UNK N   1      -9.044 -43.643  29.786  0.00  0.00     0.292 C 
BRANCH  13  15
HETATM   15  C   UNK N   1      -7.585 -43.467  31.738  0.00  0.00     0.223 A 
HETATM   16  C   UNK N   1      -8.074 -43.099  33.096  0.00  0.00     0.038 A 
HETATM   17  C   UNK N   1      -6.898 -44.017  32.940  0.00  0.00     0.038 A 
ENDBRANCH  13  15
ENDBRANCH   1   7
BRANCH   2  18
HETATM   18  C   UNK N   1     -14.268 -42.952  24.719  0.00  0.00     0.311 C 
BRANCH  18  19
HETATM   19  N   UNK N   1     -15.718 -43.100  24.608  0.00  0.00     0.096 N 
HETATM   20  C   UNK N   1     -16.211 -42.487  23.366  0.00  0.00     0.299 C 
HETATM   21  C   UNK N   1     -17.727 -42.642  23.278  0.00  0.00     0.198 C 
HETATM   22  O   UNK N   1     -18.354 -42.045  24.413  0.00  0.00    -0.388 OA
HETATM   23  C   UNK N   1     -17.905 -42.658  25.622  0.00  0.00     0.198 C 
HETATM   24  C   UNK N   1     -16.394 -42.502  25.768  0.00  0.00     0.299 C 
ENDBRANCH  18  19
ENDBRANCH   2  18
TORSDOF 4
ENDMDL
MODEL 4
REMARK VINA RESULT:      -8.9      1.144      1.495
REMARK  4 active torsions:
REMARK  status: ('A' for Active; 'I' for Inactive)
REMARK    1  A    between atoms: N_3  and  C_6 
REMARK       I    between atoms: N_4  and  C_13 
REMARK    2  A    between atoms: N_5  and  C_15 
REMARK    3  A    between atoms: C_13  and  C_14 
REMARK    4  A    between atoms: C_15  and  C_18 
ROOT
HETATM    1  C   UNK N   1     -15.404 -42.957  24.594  0.00  0.00     0.032 A 
HETATM    2  C   UNK N   1     -14.145 -44.513  26.531  0.00  0.00    -0.030 A 
HETATM    3  C   UNK N   1     -14.776 -44.144  24.228  0.00  0.00     0.017 A 
HETATM    4  C   UNK N   1     -15.406 -42.544  25.924  0.00  0.00     0.017 A 
HETATM    5  C   UNK N   1     -14.145 -44.924  25.199  0.00  0.00     0.010 A 
HETATM    6  C   UNK N   1     -14.776 -43.323  26.894  0.00  0.00     0.010 A 
ENDROOT
BRANCH   1   7
HETATM    7  C   UNK N   1     -16.068 -42.136  23.573  0.00  0.00     0.253 C 
HETATM    8  O   UNK N   1     -15.330 -41.480  22.839  0.00  0.00    -0.267 OA
HETATM    9  N   UNK N   1     -17.462 -42.167  23.506  0.00  0.00    -0.345 N 
HETATM   10  C   UNK N   1     -18.155 -41.369  22.497  0.00  0.00     0.156 C 
HETATM   11  C   UNK N   1     -18.340 -43.007  24.329  0.00  0.00     0.156 C 
HETATM   12  C   UNK N   1     -19.313 -40.583  23.109  0.00  0.00     0.292 C 
HETATM   13  N   UNK N   1     -20.225 -41.478  23.837  0.00  0.00     0.096 N 
HETATM   14  C   UNK N   1     -19.503 -42.195  24.898  0.00  0.00     0.292 C 
BRANCH  13  15
HETATM   15  C   UNK N   1     -21.395 -40.739  24.377  0.00  0.00     0.223 A 
HETATM   16  C   UNK N   1     -22.562 -41.504  24.900  0.00  0.00     0.038 A 
HETATM   17  C   UNK N   1     -21.660 -40.764  25.843  0.00  0.00     0.038 A 
ENDBRANCH  13  15
ENDBRANCH   1   7
BRANCH   2  18
HETATM   18  C   UNK N   1     -13.472 -45.346  27.569  0.00  0.00     0.311 C 
BRANCH  18  19
HETATM   19  N   UNK N   1     -13.111 -44.580  28.759  0.00  0.00     0.096 N 
HETATM   20  C   UNK N   1     -11.653 -44.410  28.848  0.00  0.00     0.299 C 
HETATM   21  C   UNK N   1     -11.299 -43.618  30.104  0.00  0.00     0.198 C 
HETATM   22  O   UNK N   1     -11.796 -44.282  31.266  0.00  0.00    -0.388 OA
HETATM   23  C   UNK N   1     -13.215 -44.421  31.203  0.00  0.00     0.198 C 
HETATM   24  C   UNK N   1     -13.616 -45.233  29.975  0.00  0.00     0.299 C 
ENDBRANCH  18  19
ENDBRANCH   2  18
TORSDOF 4
ENDMDL
MODEL 5
REMARK VINA RESULT:      -8.8      2.175      9.451
REMARK  4 active torsions:
REMARK  status: ('A' for Active; 'I' for Inactive)
REMARK    1  A    between atoms: N_3  and  C_6 
REMARK       I    between atoms: N_4  and  C_13 
REMARK    2  A    between atoms: N_5  and  C_15 
REMARK    3  A    between atoms: C_13  and  C_14 
REMARK    4  A    between atoms: C_15  and  C_18 
ROOT
HETATM    1  C   UNK N   1     -14.696 -44.082  27.579  0.00  0.00     0.032 A 
HETATM    2  C   UNK N   1     -15.231 -43.355  24.944  0.00  0.00    -0.030 A 
HETATM    3  C   UNK N   1     -15.567 -43.029  27.314  0.00  0.00     0.017 A 
HETATM    4  C   UNK N   1     -14.091 -44.774  26.533  0.00  0.00     0.017 A 
HETATM    5  C   UNK N   1     -15.835 -42.664  25.994  0.00  0.00     0.010 A 
HETATM    6  C   UNK N   1     -14.359 -44.410  25.213  0.00  0.00     0.010 A 
ENDROOT
BRANCH   1   7
HETATM    7  C   UNK N   1     -14.414 -44.466  28.969  0.00  0.00     0.253 C 
HETATM    8  O   UNK N   1     -15.237 -44.107  29.809  0.00  0.00    -0.267 OA
HETATM    9  N   UNK N   1     -13.257 -45.203  29.228  0.00  0.00    -0.345 N 
HETATM   10  C   UNK N   1     -12.949 -45.608  30.598  0.00  0.00     0.156 C 
HETATM   11  C   UNK N   1     -12.314 -45.698  28.218  0.00  0.00     0.156 C 
HETATM   12  C   UNK N   1     -11.496 -45.303  30.954  0.00  0.00     0.292 C 
HETATM   13  N   UNK N   1     -10.580 -45.906  29.974  0.00  0.00     0.096 N 
HETATM   14  C   UNK N   1     -10.869 -45.404  28.623  0.00  0.00     0.292 C 
BRANCH  13  15
HETATM   15  C   UNK N   1      -9.159 -45.680  30.347  0.00  0.00     0.223 A 
HETATM   16  C   UNK N   1      -8.824 -45.310  31.751  0.00  0.00     0.038 A 
HETATM   17  C   UNK N   1      -8.469 -46.669  31.222  0.00  0.00     0.038 A 
ENDBRANCH  13  15
ENDBRANCH   1   7
BRANCH   2  18
HETATM   18  C   UNK N   1     -15.517 -42.966  23.533  0.00  0.00     0.311 C 
BRANCH  18  19
HETATM   19  N   UNK N   1     -16.717 -42.141  23.409  0.00  0.00     0.096 N 
HETATM   20  C   UNK N   1     -17.924 -42.979  23.349  0.00  0.00     0.299 C 
HETATM   21  C   UNK N   1     -19.161 -42.097  23.208  0.00  0.00     0.198 C 
HETATM   22  O   UNK N   1     -19.060 -41.284  22.038  0.00  0.00    -0.388 OA
HETATM   23  C   UNK N   1     -17.908 -40.442  22.104  0.00  0.00     0.198 C 
HETATM   24  C   UNK N   1     -16.640 -41.284  22.218  0.00  0.00     0.299 C 
ENDBRANCH  18  19
ENDBRANCH   2  18
TORSDOF 4
ENDMDL
MODEL 6
REMARK VINA RESULT:      -8.8      3.196      9.484
REMARK  4 active torsions:
REMARK  status: ('A' for Active; 'I' for Inactive)
REMARK    1  A    between atoms: N_3  and  C_6 
REMARK       I    between atoms: N_4  and  C_13 
REMARK    2  A    between atoms: N_5  and  C_15 
REMARK    3  A    between atoms: C_13  and  C_14 
REMARK    4  A    between atoms: C_15  and  C_18 
ROOT
HETATM    1  C   UNK N   1     -12.054 -44.614  27.835  0.00  0.00     0.032 A 
HETATM    2  C   UNK N   1     -14.064 -43.531  26.239  0.00  0.00    -0.030 A 
HETATM    3  C   UNK N   1     -11.969 -43.288  27.418  0.00  0.00     0.017 A 
HETATM    4  C   UNK N   1     -13.140 -45.401  27.458  0.00  0.00     0.017 A 
HETATM    5  C   UNK N   1     -12.976 -42.746  26.618  0.00  0.00     0.010 A 
HETATM    6  C   UNK N   1     -14.146 -44.859  26.659  0.00  0.00     0.010 A 
ENDROOT
BRANCH   1   7
HETATM    7  C   UNK N   1     -10.995 -45.184  28.677  0.00  0.00     0.253 C 
HETATM    8  O   UNK N   1     -10.633 -46.326  28.395  0.00  0.00    -0.267 OA
HETATM    9  N   UNK N   1     -10.480 -44.401  29.711  0.00  0.00    -0.345 N 
HETATM   10  C   UNK N   1      -9.420 -44.934  30.563  0.00  0.00     0.156 C 
HETATM   11  C   UNK N   1     -10.855 -43.012  30.000  0.00  0.00     0.156 C 
HETATM   12  C   UNK N   1      -9.727 -44.706  32.042  0.00  0.00     0.292 C 
HETATM   13  N   UNK N   1      -9.996 -43.285  32.307  0.00  0.00     0.096 N 
HETATM   14  C   UNK N   1     -11.125 -42.814  31.492  0.00  0.00     0.292 C 
BRANCH  13  15
HETATM   15  C   UNK N   1     -10.226 -43.035  33.753  0.00  0.00     0.223 A 
HETATM   16  C   UNK N   1      -9.215 -42.264  34.530  0.00  0.00     0.038 A 
HETATM   17  C   UNK N   1     -10.550 -41.655  34.213  0.00  0.00     0.038 A 
ENDBRANCH  13  15
ENDBRANCH   1   7
BRANCH   2  18
HETATM   18  C   UNK N   1     -15.141 -42.952  25.385  0.00  0.00     0.311 C 
BRANCH  18  19
HETATM   19  N   UNK N   1     -16.463 -43.052  25.999  0.00  0.00     0.096 N 
HETATM   20  C   UNK N   1     -17.488 -42.454  25.131  0.00  0.00     0.299 C 
HETATM   21  C   UNK N   1     -18.857 -42.560  25.797  0.00  0.00     0.198 C 
HETATM   22  O   UNK N   1     -18.841 -41.913  27.070  0.00  0.00    -0.388 OA
HETATM   23  C   UNK N   1     -17.871 -42.509  27.931  0.00  0.00     0.198 C 
HETATM   24  C   UNK N   1     -16.478 -42.402  27.317  0.00  0.00     0.299 C 
ENDBRANCH  18  19
ENDBRANCH   2  18
TORSDOF 4
ENDMDL
MODEL 7
REMARK VINA RESULT:      -8.3      2.028      9.314
REMARK  4 active torsions:
REMARK  status: ('A' for Active; 'I' for Inactive)
REMARK    1  A    between atoms: N_3  and  C_6 
REMARK       I    between atoms: N_4  and  C_13 
REMARK    2  A    between atoms: N_5  and  C_15 
REMARK    3  A    between atoms: C_13  and  C_14 
REMARK    4  A    between atoms: C_15  and  C_18 
ROOT
HETATM    1  C   UNK N   1     -13.698 -44.854  27.244  0.00  0.00     0.032 A 
HETATM    2  C   UNK N   1     -15.832 -43.268  26.414  0.00  0.00    -0.030 A 
HETATM    3  C   UNK N   1     -13.934 -44.667  25.885  0.00  0.00     0.017 A 
HETATM    4  C   UNK N   1     -14.523 -44.252  28.190  0.00  0.00     0.017 A 
HETATM    5  C   UNK N   1     -15.004 -43.873  25.469  0.00  0.00     0.010 A 
HETATM    6  C   UNK N   1     -15.592 -43.458  27.775  0.00  0.00     0.010 A 
ENDROOT
BRANCH   1   7
HETATM    7  C   UNK N   1     -12.572 -45.689  27.682  0.00  0.00     0.253 C 
HETATM    8  O   UNK N   1     -12.729 -46.906  27.588  0.00  0.00    -0.267 OA
HETATM    9  N   UNK N   1     -11.423 -45.053  28.156  0.00  0.00    -0.345 N 
HETATM   10  C   UNK N   1     -10.282 -45.853  28.593  0.00  0.00     0.156 C 
HETATM   11  C   UNK N   1     -11.204 -43.603  28.197  0.00  0.00     0.156 C 
HETATM   12  C   UNK N   1      -9.754 -45.378  29.945  0.00  0.00     0.292 C 
HETATM   13  N   UNK N   1      -9.449 -43.940  29.912  0.00  0.00     0.096 N 
HETATM   14  C   UNK N   1     -10.647 -43.168  29.553  0.00  0.00     0.292 C 
BRANCH  13  15
HETATM   15  C   UNK N   1      -8.867 -43.477  31.198  0.00  0.00     0.223 A 
HETATM   16  C   UNK N   1      -9.467 -43.943  32.480  0.00  0.00     0.038 A 
HETATM   17  C   UNK N   1      -8.120 -44.444  32.050  0.00  0.00     0.038 A 
ENDBRANCH  13  15
ENDBRANCH   1   7
BRANCH   2  18
HETATM   18  C   UNK N   1     -16.975 -42.420  25.970  0.00  0.00     0.311 C 
BRANCH  18  19
HETATM   19  N   UNK N   1     -17.136 -42.407  24.517  0.00  0.00     0.096 N 
HETATM   20  C   UNK N   1     -16.134 -41.534  23.888  0.00  0.00     0.299 C 
HETATM   21  C   UNK N   1     -16.329 -41.527  22.375  0.00  0.00     0.198 C 
HETATM   22  O   UNK N   1     -17.649 -41.091  22.046  0.00  0.00    -0.388 OA
HETATM   23  C   UNK N   1     -18.627 -41.953  22.626  0.00  0.00     0.198 C 
HETATM   24  C   UNK N   1     -18.489 -41.970  24.145  0.00  0.00     0.299 C 
ENDBRANCH  18  19
ENDBRANCH   2  18
TORSDOF 4
ENDMDL
MODEL 8
REMARK VINA RESULT:      -8.0      3.441      6.671
REMARK  4 active torsions:
REMARK  status: ('A' for Active; 'I' for Inactive)
REMARK    1  A    between atoms: N_3  and  C_6 
REMARK       I    between atoms: N_4  and  C_13 
REMARK    2  A    between atoms: N_5  and  C_15 
REMARK    3  A    between atoms: C_13  and  C_14 
REMARK    4  A    between atoms: C_15  and  C_18 
ROOT
HETATM    1  C   UNK N   1     -11.020 -45.598  28.932  0.00  0.00     0.032 A 
HETATM    2  C   UNK N   1      -9.588 -44.602  31.103  0.00  0.00    -0.030 A 
HETATM    3  C   UNK N   1     -10.119 -44.553  28.746  0.00  0.00     0.017 A 
HETATM    4  C   UNK N   1     -11.209 -46.148  30.197  0.00  0.00     0.017 A 
HETATM    5  C   UNK N   1      -9.402 -44.054  29.834  0.00  0.00     0.010 A 
HETATM    6  C   UNK N   1     -10.492 -45.649  31.284  0.00  0.00     0.010 A 
ENDROOT
BRANCH   1   7
HETATM    7  C   UNK N   1     -11.776 -46.124  27.787  0.00  0.00     0.253 C 
HETATM    8  O   UNK N   1     -11.287 -47.097  27.214  0.00  0.00    -0.267 OA
HETATM    9  N   UNK N   1     -12.974 -45.496  27.442  0.00  0.00    -0.345 N 
HETATM   10  C   UNK N   1     -13.755 -45.997  26.313  0.00  0.00     0.156 C 
HETATM   11  C   UNK N   1     -13.597 -44.384  28.169  0.00  0.00     0.156 C 
HETATM   12  C   UNK N   1     -14.187 -44.861  25.389  0.00  0.00     0.292 C 
HETATM   13  N   UNK N   1     -14.898 -43.816  26.140  0.00  0.00     0.096 N 
HETATM   14  C   UNK N   1     -14.044 -43.281  27.210  0.00  0.00     0.292 C 
BRANCH  13  15
HETATM   15  C   UNK N   1     -15.388 -42.739  25.242  0.00  0.00     0.223 A 
HETATM   16  C   UNK N   1     -15.939 -43.098  23.905  0.00  0.00     0.038 A 
HETATM   17  C   UNK N   1     -16.852 -42.608  24.991  0.00  0.00     0.038 A 
ENDBRANCH  13  15
ENDBRANCH   1   7
BRANCH   2  18
HETATM   18  C   UNK N   1      -8.821 -44.069  32.265  0.00  0.00     0.311 C 
BRANCH  18  19
HETATM   19  N   UNK N   1      -9.683 -43.468  33.281  0.00  0.00     0.096 N 
HETATM   20  C   UNK N   1     -10.832 -42.794  32.658  0.00  0.00     0.299 C 
HETATM   21  C   UNK N   1     -11.710 -42.164  33.736  0.00  0.00     0.198 C 
HETATM   22  O   UNK N   1     -10.952 -41.240  34.517  0.00  0.00    -0.388 OA
HETATM   23  C   UNK N   1      -9.853 -41.894  35.152  0.00  0.00     0.198 C 
HETATM   24  C   UNK N   1      -8.929 -42.516  34.109  0.00  0.00     0.299 C 
ENDBRANCH  18  19
ENDBRANCH   2  18
TORSDOF 4
ENDMDL
MODEL 9
REMARK VINA RESULT:      -8.0      1.596      2.115
REMARK  4 active torsions:
REMARK  status: ('A' for Active; 'I' for Inactive)
REMARK    1  A    between atoms: N_3  and  C_6 
REMARK       I    between atoms: N_4  and  C_13 
REMARK    2  A    between atoms: N_5  and  C_15 
REMARK    3  A    between atoms: C_13  and  C_14 
REMARK    4  A    between atoms: C_15  and  C_18 
ROOT
HETATM    1  C   UNK N   1     -15.914 -43.161  25.062  0.00  0.00     0.032 A 
HETATM    2  C   UNK N   1     -14.041 -44.551  26.584  0.00  0.00    -0.030 A 
HETATM    3  C   UNK N   1     -15.079 -44.093  24.451  0.00  0.00     0.017 A 
HETATM    4  C   UNK N   1     -15.817 -42.921  26.430  0.00  0.00     0.017 A 
HETATM    5  C   UNK N   1     -14.140 -44.789  25.214  0.00  0.00     0.010 A 
HETATM    6  C   UNK N   1     -14.879 -43.616  27.192  0.00  0.00     0.010 A 
ENDROOT
BRANCH   1   7
HETATM    7  C   UNK N   1     -16.902 -42.429  24.259  0.00  0.00     0.253 C 
HETATM    8  O   UNK N   1     -16.468 -41.832  23.274  0.00  0.00    -0.267 OA
HETATM    9  N   UNK N   1     -18.238 -42.468  24.660  0.00  0.00    -0.345 N 
HETATM   10  C   UNK N   1     -19.249 -41.757  23.881  0.00  0.00     0.156 C 
HETATM   11  C   UNK N   1     -18.770 -43.241  25.789  0.00  0.00     0.156 C 
HETATM   12  C   UNK N   1     -20.163 -40.927  24.780  0.00  0.00     0.292 C 
HETATM   13  N   UNK N   1     -20.756 -41.762  25.835  0.00  0.00     0.096 N 
HETATM   14  C   UNK N   1     -19.704 -42.388  26.648  0.00  0.00     0.292 C 
BRANCH  13  15
HETATM   15  C   UNK N   1     -21.704 -40.985  26.675  0.00  0.00     0.223 A 
HETATM   16  C   UNK N   1     -22.722 -40.120  26.015  0.00  0.00     0.038 A 
HETATM   17  C   UNK N   1     -23.140 -41.382  26.712  0.00  0.00     0.038 A 
ENDBRANCH  13  15
ENDBRANCH   1   7
BRANCH   2  18
HETATM   18  C   UNK N   1     -13.038 -45.295  27.400  0.00  0.00     0.311 C 
BRANCH  18  19
HETATM   19  N   UNK N   1     -13.010 -44.858  28.794  0.00  0.00     0.096 N 
HETATM   20  C   UNK N   1     -11.725 -44.220  29.115  0.00  0.00     0.299 C 
HETATM   21  C   UNK N   1     -11.714 -43.783  30.577  0.00  0.00     0.198 C 
HETATM   22  O   UNK N   1     -11.943 -44.904  31.432  0.00  0.00    -0.388 OA
HETATM   23  C   UNK N   1     -13.205 -45.509  31.149  0.00  0.00     0.198 C 
HETATM   24  C   UNK N   1     -13.252 -45.988  29.701  0.00  0.00     0.299 C 
ENDBRANCH  18  19
ENDBRANCH   2  18
TORSDOF 4
ENDMDL
