# Supplementary material for: An evaluation of Roluperidone as a promising repurposing candidate for Alzheimer’s Disease: A Computational Investigation
Source: PLoS One. 2025 Dec 17;20(12):e0338211. doi: 10.1371/journal.pone.0338211 (PMC12711050; doi:10.1371/journal.pone.0338211)
Supplement: S6 File — (ZIP) [file pone.0338211.s006.zip › S5.Binding Affinity/Molecular Docking/docking files/2780_out.pdbqt]

MODEL 1
REMARK VINA RESULT:     -10.1      0.000      0.000
REMARK  6 active torsions:
REMARK  status: ('A' for Active; 'I' for Inactive)
REMARK    1  A    between atoms: O_3  and  C_18 
REMARK    2  A    between atoms: N_4  and  C_12 
REMARK    3  A    between atoms: N_5  and  C_7 
REMARK       I    between atoms: N_5  and  C_14 
REMARK    4  A    between atoms: N_6  and  C_25 
REMARK    5  A    between atoms: C_12  and  C_13 
REMARK    6  A    between atoms: C_14  and  C_15 
ROOT
HETATM    1  O   UNK N   1      -9.859 -46.590  31.080  0.00  0.00    -0.268 OA
HETATM    2  N   UNK N   1     -11.238 -45.002  30.103  0.00  0.00    -0.352 N 
HETATM    3  C   UNK N   1     -10.300 -45.445  31.024  0.00  0.00     0.254 C 
HETATM    4  H   UNK N   1     -11.640 -44.074  30.196  0.00  0.00     0.163 HD
ENDROOT
BRANCH   2   5
HETATM    5  C   UNK N   1     -11.803 -45.868  29.094  0.00  0.00     0.088 C 
HETATM    6  C   UNK N   1     -11.698 -45.235  27.703  0.00  0.00     0.055 C 
HETATM    7  C   UNK N   1     -12.684 -44.076  27.522  0.00  0.00     0.275 C 
HETATM    8  N   UNK N   1     -14.062 -44.504  27.798  0.00  0.00     0.092 N 
HETATM    9  C   UNK N   1     -14.196 -45.014  29.169  0.00  0.00     0.275 C 
HETATM   10  C   UNK N   1     -13.261 -46.206  29.409  0.00  0.00     0.055 C 
BRANCH   8  11
HETATM   11  C   UNK N   1     -14.996 -43.402  27.570  0.00  0.00     0.311 C 
BRANCH  11  12
HETATM   12  C   UNK N   1     -15.443 -43.334  26.134  0.00  0.00    -0.030 A 
HETATM   13  C   UNK N   1     -14.674 -43.938  25.149  0.00  0.00     0.009 A 
HETATM   14  C   UNK N   1     -15.090 -43.875  23.818  0.00  0.00     0.001 A 
HETATM   15  C   UNK N   1     -16.270 -43.210  23.487  0.00  0.00     0.000 A 
HETATM   16  C   UNK N   1     -17.034 -42.606  24.485  0.00  0.00     0.001 A 
HETATM   17  C   UNK N   1     -16.620 -42.669  25.816  0.00  0.00     0.009 A 
ENDBRANCH  11  12
ENDBRANCH   8  11
ENDBRANCH   2   5
BRANCH   3  18
HETATM   18  C   UNK N   1      -9.838 -44.439  32.014  0.00  0.00     0.067 A 
HETATM   19  C   UNK N   1     -10.763 -43.710  32.735  0.00  0.00     0.086 A 
HETATM   20  C   UNK N   1     -10.309 -42.770  33.660  0.00  0.00     0.068 A 
HETATM   21  C   UNK N   1      -8.940 -42.578  33.845  0.00  0.00     0.050 A 
HETATM   22  C   UNK N   1      -8.024 -43.327  33.105  0.00  0.00     0.061 A 
HETATM   23 Cl   UNK N   1      -6.321 -43.121  33.303  0.00  0.00    -0.082 Cl
HETATM   24  C   UNK N   1      -8.478 -44.267  32.179  0.00  0.00     0.046 A 
BRANCH  19  25
HETATM   25  O   UNK N   1     -12.104 -43.884  32.569  0.00  0.00    -0.355 OA
HETATM   26  C   UNK N   1     -12.934 -42.738  32.756  0.00  0.00     0.210 C 
ENDBRANCH  19  25
BRANCH  21  27
HETATM   27  N   UNK N   1      -8.512 -41.619  34.790  0.00  0.00    -0.398 N 
HETATM   28  H   UNK N   1      -9.089 -41.417  35.596  0.00  0.00     0.156 HD
HETATM   29  H   UNK N   1      -7.634 -41.134  34.661  0.00  0.00     0.156 HD
ENDBRANCH  21  27
ENDBRANCH   3  18
TORSDOF 6
ENDMDL
MODEL 2
REMARK VINA RESULT:      -9.9      4.072      8.761
REMARK  6 active torsions:
REMARK  status: ('A' for Active; 'I' for Inactive)
REMARK    1  A    between atoms: O_3  and  C_18 
REMARK    2  A    between atoms: N_4  and  C_12 
REMARK    3  A    between atoms: N_5  and  C_7 
REMARK       I    between atoms: N_5  and  C_14 
REMARK    4  A    between atoms: N_6  and  C_25 
REMARK    5  A    between atoms: C_12  and  C_13 
REMARK    6  A    between atoms: C_14  and  C_15 
ROOT
HETATM    1  O   UNK N   1     -14.072 -43.019  25.238  0.00  0.00    -0.268 OA
HETATM    2  N   UNK N   1     -14.371 -44.378  27.095  0.00  0.00    -0.352 N 
HETATM    3  C   UNK N   1     -14.778 -43.449  26.148  0.00  0.00     0.254 C 
HETATM    4  H   UNK N   1     -14.972 -44.593  27.883  0.00  0.00     0.163 HD
ENDROOT
BRANCH   2   5
HETATM    5  C   UNK N   1     -13.042 -44.945  27.103  0.00  0.00     0.088 C 
HETATM    6  C   UNK N   1     -13.008 -46.258  27.890  0.00  0.00     0.055 C 
HETATM    7  C   UNK N   1     -13.118 -46.028  29.401  0.00  0.00     0.275 C 
HETATM    8  N   UNK N   1     -12.075 -45.108  29.875  0.00  0.00     0.092 N 
HETATM    9  C   UNK N   1     -12.167 -43.807  29.200  0.00  0.00     0.275 C 
HETATM   10  C   UNK N   1     -12.024 -43.960  27.681  0.00  0.00     0.055 C 
BRANCH   8  11
HETATM   11  C   UNK N   1     -12.161 -44.940  31.325  0.00  0.00     0.311 C 
BRANCH  11  12
HETATM   12  C   UNK N   1     -10.875 -44.413  31.905  0.00  0.00    -0.030 A 
HETATM   13  C   UNK N   1     -10.905 -43.302  32.737  0.00  0.00     0.009 A 
HETATM   14  C   UNK N   1      -9.713 -42.815  33.275  0.00  0.00     0.001 A 
HETATM   15  C   UNK N   1      -8.505 -43.442  32.975  0.00  0.00     0.000 A 
HETATM   16  C   UNK N   1      -8.487 -44.557  32.136  0.00  0.00     0.001 A 
HETATM   17  C   UNK N   1      -9.678 -45.045  31.599  0.00  0.00     0.009 A 
ENDBRANCH  11  12
ENDBRANCH   8  11
ENDBRANCH   2   5
BRANCH   3  18
HETATM   18  C   UNK N   1     -16.166 -42.942  26.292  0.00  0.00     0.067 A 
HETATM   19  C   UNK N   1     -16.701 -42.756  27.551  0.00  0.00     0.086 A 
HETATM   20  C   UNK N   1     -18.007 -42.278  27.666  0.00  0.00     0.068 A 
HETATM   21  C   UNK N   1     -18.750 -41.996  26.519  0.00  0.00     0.050 A 
HETATM   22  C   UNK N   1     -18.187 -42.192  25.258  0.00  0.00     0.061 A 
HETATM   23 Cl   UNK N   1     -19.072 -41.856  23.813  0.00  0.00    -0.082 Cl
HETATM   24  C   UNK N   1     -16.881 -42.670  25.143  0.00  0.00     0.046 A 
BRANCH  19  25
HETATM   25  O   UNK N   1     -15.991 -43.024  28.683  0.00  0.00    -0.355 OA
HETATM   26  C   UNK N   1     -16.614 -42.712  29.928  0.00  0.00     0.210 C 
ENDBRANCH  19  25
BRANCH  21  27
HETATM   27  N   UNK N   1     -20.069 -41.514  26.669  0.00  0.00    -0.398 N 
HETATM   28  H   UNK N   1     -20.819 -42.161  26.877  0.00  0.00     0.156 HD
HETATM   29  H   UNK N   1     -20.266 -40.527  26.566  0.00  0.00     0.156 HD
ENDBRANCH  21  27
ENDBRANCH   3  18
TORSDOF 6
ENDMDL
MODEL 3
REMARK VINA RESULT:      -9.8      1.362      1.926
REMARK  6 active torsions:
REMARK  status: ('A' for Active; 'I' for Inactive)
REMARK    1  A    between atoms: O_3  and  C_18 
REMARK    2  A    between atoms: N_4  and  C_12 
REMARK    3  A    between atoms: N_5  and  C_7 
REMARK       I    between atoms: N_5  and  C_14 
REMARK    4  A    between atoms: N_6  and  C_25 
REMARK    5  A    between atoms: C_12  and  C_13 
REMARK    6  A    between atoms: C_14  and  C_15 
ROOT
HETATM    1  O   UNK N   1     -10.838 -45.772  29.951  0.00  0.00    -0.268 OA
HETATM    2  N   UNK N   1     -11.850 -43.887  29.054  0.00  0.00    -0.352 N 
HETATM    3  C   UNK N   1     -11.210 -44.605  30.054  0.00  0.00     0.254 C 
HETATM    4  H   UNK N   1     -12.232 -42.969  29.256  0.00  0.00     0.163 HD
ENDROOT
BRANCH   2   5
HETATM    5  C   UNK N   1     -12.148 -44.457  27.760  0.00  0.00     0.088 C 
HETATM    6  C   UNK N   1     -12.325 -43.363  26.704  0.00  0.00     0.055 C 
HETATM    7  C   UNK N   1     -13.644 -42.602  26.877  0.00  0.00     0.275 C 
HETATM    8  N   UNK N   1     -14.790 -43.520  26.874  0.00  0.00     0.092 N 
HETATM    9  C   UNK N   1     -14.682 -44.510  27.954  0.00  0.00     0.275 C 
HETATM   10  C   UNK N   1     -13.398 -45.337  27.818  0.00  0.00     0.055 C 
BRANCH   8  11
HETATM   11  C   UNK N   1     -16.043 -42.775  26.987  0.00  0.00     0.311 C 
BRANCH  11  12
HETATM   12  C   UNK N   1     -16.753 -42.666  25.664  0.00  0.00    -0.030 A 
HETATM   13  C   UNK N   1     -18.090 -42.294  25.633  0.00  0.00     0.009 A 
HETATM   14  C   UNK N   1     -18.747 -42.193  24.406  0.00  0.00     0.001 A 
HETATM   15  C   UNK N   1     -18.060 -42.466  23.223  0.00  0.00     0.000 A 
HETATM   16  C   UNK N   1     -16.717 -42.840  23.266  0.00  0.00     0.001 A 
HETATM   17  C   UNK N   1     -16.060 -42.940  24.493  0.00  0.00     0.009 A 
ENDBRANCH  11  12
ENDBRANCH   8  11
ENDBRANCH   2   5
BRANCH   3  18
HETATM   18  C   UNK N   1     -11.000 -43.887  31.336  0.00  0.00     0.067 A 
HETATM   19  C   UNK N   1     -12.083 -43.359  32.012  0.00  0.00     0.086 A 
HETATM   20  C   UNK N   1     -11.866 -42.687  33.215  0.00  0.00     0.068 A 
HETATM   21  C   UNK N   1     -10.570 -42.557  33.717  0.00  0.00     0.050 A 
HETATM   22  C   UNK N   1      -9.493 -43.098  33.016  0.00  0.00     0.061 A 
HETATM   23 Cl   UNK N   1      -7.874 -42.959  33.602  0.00  0.00    -0.082 Cl
HETATM   24  C   UNK N   1      -9.710 -43.770  31.812  0.00  0.00     0.046 A 
BRANCH  19  25
HETATM   25  O   UNK N   1     -13.355 -43.477  31.538  0.00  0.00    -0.355 OA
HETATM   26  C   UNK N   1     -14.414 -43.317  32.481  0.00  0.00     0.210 C 
ENDBRANCH  19  25
BRANCH  21  27
HETATM   27  N   UNK N   1     -10.383 -41.871  34.938  0.00  0.00    -0.398 N 
HETATM   28  H   UNK N   1      -9.454 -41.795  35.333  0.00  0.00     0.156 HD
HETATM   29  H   UNK N   1     -11.172 -41.459  35.417  0.00  0.00     0.156 HD
ENDBRANCH  21  27
ENDBRANCH   3  18
TORSDOF 6
ENDMDL
MODEL 4
REMARK VINA RESULT:      -9.6      1.469      2.462
REMARK  6 active torsions:
REMARK  status: ('A' for Active; 'I' for Inactive)
REMARK    1  A    between atoms: O_3  and  C_18 
REMARK    2  A    between atoms: N_4  and  C_12 
REMARK    3  A    between atoms: N_5  and  C_7 
REMARK       I    between atoms: N_5  and  C_14 
REMARK    4  A    between atoms: N_6  and  C_25 
REMARK    5  A    between atoms: C_12  and  C_13 
REMARK    6  A    between atoms: C_14  and  C_15 
ROOT
HETATM    1  O   UNK N   1     -11.585 -46.712  31.586  0.00  0.00    -0.268 OA
HETATM    2  N   UNK N   1     -11.984 -45.022  30.048  0.00  0.00    -0.352 N 
HETATM    3  C   UNK N   1     -11.391 -45.570  31.175  0.00  0.00     0.254 C 
HETATM    4  H   UNK N   1     -11.865 -44.036  29.842  0.00  0.00     0.163 HD
ENDROOT
BRANCH   2   5
HETATM    5  C   UNK N   1     -12.914 -45.761  29.225  0.00  0.00     0.088 C 
HETATM    6  C   UNK N   1     -12.464 -45.776  27.761  0.00  0.00     0.055 C 
HETATM    7  C   UNK N   1     -12.662 -44.415  27.084  0.00  0.00     0.275 C 
HETATM    8  N   UNK N   1     -14.055 -43.964  27.197  0.00  0.00     0.092 N 
HETATM    9  C   UNK N   1     -14.463 -43.845  28.603  0.00  0.00     0.275 C 
HETATM   10  C   UNK N   1     -14.327 -45.186  29.334  0.00  0.00     0.055 C 
BRANCH   8  11
HETATM   11  C   UNK N   1     -14.239 -42.691  26.501  0.00  0.00     0.311 C 
BRANCH  11  12
HETATM   12  C   UNK N   1     -15.447 -42.712  25.604  0.00  0.00    -0.030 A 
HETATM   13  C   UNK N   1     -16.714 -42.594  26.158  0.00  0.00     0.009 A 
HETATM   14  C   UNK N   1     -17.834 -42.614  25.325  0.00  0.00     0.001 A 
HETATM   15  C   UNK N   1     -17.674 -42.751  23.946  0.00  0.00     0.000 A 
HETATM   16  C   UNK N   1     -16.396 -42.870  23.400  0.00  0.00     0.001 A 
HETATM   17  C   UNK N   1     -15.277 -42.849  24.233  0.00  0.00     0.009 A 
ENDBRANCH  11  12
ENDBRANCH   8  11
ENDBRANCH   2   5
BRANCH   3  18
HETATM   18  C   UNK N   1     -10.480 -44.672  31.930  0.00  0.00     0.067 A 
HETATM   19  C   UNK N   1      -9.112 -44.820  31.805  0.00  0.00     0.086 A 
HETATM   20  C   UNK N   1      -8.273 -43.967  32.522  0.00  0.00     0.068 A 
HETATM   21  C   UNK N   1      -8.818 -42.984  33.348  0.00  0.00     0.050 A 
HETATM   22  C   UNK N   1     -10.203 -42.855  33.458  0.00  0.00     0.061 A 
HETATM   23 Cl   UNK N   1     -10.919 -41.651  34.469  0.00  0.00    -0.082 Cl
HETATM   24  C   UNK N   1     -11.043 -43.708  32.741  0.00  0.00     0.046 A 
BRANCH  19  25
HETATM   25  O   UNK N   1      -8.561 -45.773  31.003  0.00  0.00    -0.355 OA
HETATM   26  C   UNK N   1      -7.144 -45.925  31.057  0.00  0.00     0.210 C 
ENDBRANCH  19  25
BRANCH  21  27
HETATM   27  N   UNK N   1      -7.942 -42.135  34.061  0.00  0.00    -0.398 N 
HETATM   28  H   UNK N   1      -7.027 -42.473  34.331  0.00  0.00     0.156 HD
HETATM   29  H   UNK N   1      -8.227 -41.196  34.302  0.00  0.00     0.156 HD
ENDBRANCH  21  27
ENDBRANCH   3  18
TORSDOF 6
ENDMDL
MODEL 5
REMARK VINA RESULT:      -9.4      2.026      2.841
REMARK  6 active torsions:
REMARK  status: ('A' for Active; 'I' for Inactive)
REMARK    1  A    between atoms: O_3  and  C_18 
REMARK    2  A    between atoms: N_4  and  C_12 
REMARK    3  A    between atoms: N_5  and  C_7 
REMARK       I    between atoms: N_5  and  C_14 
REMARK    4  A    between atoms: N_6  and  C_25 
REMARK    5  A    between atoms: C_12  and  C_13 
REMARK    6  A    between atoms: C_14  and  C_15 
ROOT
HETATM    1  O   UNK N   1     -11.118 -45.785  30.300  0.00  0.00    -0.268 OA
HETATM    2  N   UNK N   1     -11.866 -43.863  29.238  0.00  0.00    -0.352 N 
HETATM    3  C   UNK N   1     -11.392 -44.588  30.322  0.00  0.00     0.254 C 
HETATM    4  H   UNK N   1     -12.181 -42.907  29.367  0.00  0.00     0.163 HD
ENDROOT
BRANCH   2   5
HETATM    5  C   UNK N   1     -12.089 -44.463  27.942  0.00  0.00     0.088 C 
HETATM    6  C   UNK N   1     -12.203 -43.394  26.852  0.00  0.00     0.055 C 
HETATM    7  C   UNK N   1     -13.530 -42.631  26.931  0.00  0.00     0.275 C 
HETATM    8  N   UNK N   1     -14.675 -43.550  26.882  0.00  0.00     0.092 N 
HETATM    9  C   UNK N   1     -14.629 -44.514  27.990  0.00  0.00     0.275 C 
HETATM   10  C   UNK N   1     -13.340 -45.343  27.948  0.00  0.00     0.055 C 
BRANCH   8  11
HETATM   11  C   UNK N   1     -15.932 -42.803  26.905  0.00  0.00     0.311 C 
BRANCH  11  12
HETATM   12  C   UNK N   1     -16.574 -42.745  25.545  0.00  0.00    -0.030 A 
HETATM   13  C   UNK N   1     -17.904 -42.361  25.432  0.00  0.00     0.009 A 
HETATM   14  C   UNK N   1     -18.498 -42.307  24.171  0.00  0.00     0.001 A 
HETATM   15  C   UNK N   1     -17.758 -42.638  23.036  0.00  0.00     0.000 A 
HETATM   16  C   UNK N   1     -16.423 -43.024  23.162  0.00  0.00     0.001 A 
HETATM   17  C   UNK N   1     -15.828 -43.077  24.423  0.00  0.00     0.009 A 
ENDBRANCH  11  12
ENDBRANCH   8  11
ENDBRANCH   2   5
BRANCH   3  18
HETATM   18  C   UNK N   1     -11.243 -43.832  31.591  0.00  0.00     0.067 A 
HETATM   19  C   UNK N   1      -9.988 -43.651  32.139  0.00  0.00     0.086 A 
HETATM   20  C   UNK N   1      -9.868 -42.938  33.331  0.00  0.00     0.068 A 
HETATM   21  C   UNK N   1     -11.006 -42.421  33.953  0.00  0.00     0.050 A 
HETATM   22  C   UNK N   1     -12.263 -42.618  33.381  0.00  0.00     0.061 A 
HETATM   23 Cl   UNK N   1     -13.696 -41.995  34.117  0.00  0.00    -0.082 Cl
HETATM   24  C   UNK N   1     -12.383 -43.331  32.188  0.00  0.00     0.046 A 
BRANCH  19  25
HETATM   25  O   UNK N   1      -8.865 -44.146  31.546  0.00  0.00    -0.355 OA
HETATM   26  C   UNK N   1      -7.637 -43.475  31.822  0.00  0.00     0.210 C 
ENDBRANCH  19  25
BRANCH  21  27
HETATM   27  N   UNK N   1     -10.851 -41.704  35.160  0.00  0.00    -0.398 N 
HETATM   28  H   UNK N   1     -11.668 -41.462  35.707  0.00  0.00     0.156 HD
HETATM   29  H   UNK N   1      -9.931 -41.432  35.477  0.00  0.00     0.156 HD
ENDBRANCH  21  27
ENDBRANCH   3  18
TORSDOF 6
ENDMDL
MODEL 6
REMARK VINA RESULT:      -9.1      5.048      9.232
REMARK  6 active torsions:
REMARK  status: ('A' for Active; 'I' for Inactive)
REMARK    1  A    between atoms: O_3  and  C_18 
REMARK    2  A    between atoms: N_4  and  C_12 
REMARK    3  A    between atoms: N_5  and  C_7 
REMARK       I    between atoms: N_5  and  C_14 
REMARK    4  A    between atoms: N_6  and  C_25 
REMARK    5  A    between atoms: C_12  and  C_13 
REMARK    6  A    between atoms: C_14  and  C_15 
ROOT
HETATM    1  O   UNK N   1     -16.470 -43.024  23.787  0.00  0.00    -0.268 OA
HETATM    2  N   UNK N   1     -15.443 -42.662  25.835  0.00  0.00    -0.352 N 
HETATM    3  C   UNK N   1     -16.527 -42.696  24.970  0.00  0.00     0.254 C 
HETATM    4  H   UNK N   1     -15.549 -42.268  26.765  0.00  0.00     0.163 HD
ENDROOT
BRANCH   2   5
HETATM    5  C   UNK N   1     -14.106 -43.018  25.418  0.00  0.00     0.088 C 
HETATM    6  C   UNK N   1     -14.049 -44.468  24.928  0.00  0.00     0.055 C 
HETATM    7  C   UNK N   1     -14.152 -45.470  26.083  0.00  0.00     0.275 C 
HETATM    8  N   UNK N   1     -13.119 -45.221  27.097  0.00  0.00     0.092 N 
HETATM    9  C   UNK N   1     -13.234 -43.865  27.650  0.00  0.00     0.275 C 
HETATM   10  C   UNK N   1     -13.099 -42.806  26.549  0.00  0.00     0.055 C 
BRANCH   8  11
HETATM   11  C   UNK N   1     -13.198 -46.217  28.165  0.00  0.00     0.311 C 
BRANCH  11  12
HETATM   12  C   UNK N   1     -11.962 -46.217  29.024  0.00  0.00    -0.030 A 
HETATM   13  C   UNK N   1     -12.078 -45.994  30.389  0.00  0.00     0.009 A 
HETATM   14  C   UNK N   1     -10.932 -45.995  31.185  0.00  0.00     0.001 A 
HETATM   15  C   UNK N   1      -9.682 -46.218  30.608  0.00  0.00     0.000 A 
HETATM   16  C   UNK N   1      -9.578 -46.440  29.234  0.00  0.00     0.001 A 
HETATM   17  C   UNK N   1     -10.724 -46.440  28.438  0.00  0.00     0.009 A 
ENDBRANCH  11  12
ENDBRANCH   8  11
ENDBRANCH   2   5
BRANCH   3  18
HETATM   18  C   UNK N   1     -17.829 -42.275  25.545  0.00  0.00     0.067 A 
HETATM   19  C   UNK N   1     -18.024 -42.322  26.912  0.00  0.00     0.086 A 
HETATM   20  C   UNK N   1     -19.254 -41.922  27.433  0.00  0.00     0.068 A 
HETATM   21  C   UNK N   1     -20.264 -41.483  26.577  0.00  0.00     0.050 A 
HETATM   22  C   UNK N   1     -20.044 -41.444  25.200  0.00  0.00     0.061 A 
HETATM   23 Cl   UNK N   1     -21.268 -40.906  24.106  0.00  0.00    -0.082 Cl
HETATM   24  C   UNK N   1     -18.814 -41.844  24.679  0.00  0.00     0.046 A 
BRANCH  19  25
HETATM   25  O   UNK N   1     -17.049 -42.748  27.764  0.00  0.00    -0.355 OA
HETATM   26  C   UNK N   1     -17.368 -42.767  29.154  0.00  0.00     0.210 C 
ENDBRANCH  19  25
BRANCH  21  27
HETATM   27  N   UNK N   1     -21.500 -41.084  27.136  0.00  0.00    -0.398 N 
HETATM   28  H   UNK N   1     -21.518 -40.637  28.043  0.00  0.00     0.156 HD
HETATM   29  H   UNK N   1     -22.361 -41.246  26.633  0.00  0.00     0.156 HD
ENDBRANCH  21  27
ENDBRANCH   3  18
TORSDOF 6
ENDMDL
MODEL 7
REMARK VINA RESULT:      -8.9      6.022     10.608
REMARK  6 active torsions:
REMARK  status: ('A' for Active; 'I' for Inactive)
REMARK    1  A    between atoms: O_3  and  C_18 
REMARK    2  A    between atoms: N_4  and  C_12 
REMARK    3  A    between atoms: N_5  and  C_7 
REMARK       I    between atoms: N_5  and  C_14 
REMARK    4  A    between atoms: N_6  and  C_25 
REMARK    5  A    between atoms: C_12  and  C_13 
REMARK    6  A    between atoms: C_14  and  C_15 
ROOT
HETATM    1  O   UNK N   1     -17.255 -41.098  22.307  0.00  0.00    -0.268 OA
HETATM    2  N   UNK N   1     -16.775 -42.718  23.896  0.00  0.00    -0.352 N 
HETATM    3  C   UNK N   1     -17.622 -41.908  23.154  0.00  0.00     0.254 C 
HETATM    4  H   UNK N   1     -17.146 -43.275  24.659  0.00  0.00     0.163 HD
ENDROOT
BRANCH   2   5
HETATM    5  C   UNK N   1     -15.339 -42.687  23.739  0.00  0.00     0.088 C 
HETATM    6  C   UNK N   1     -14.744 -44.095  23.825  0.00  0.00     0.055 C 
HETATM    7  C   UNK N   1     -14.760 -44.641  25.257  0.00  0.00     0.275 C 
HETATM    8  N   UNK N   1     -14.074 -43.727  26.180  0.00  0.00     0.092 N 
HETATM    9  C   UNK N   1     -14.705 -42.401  26.183  0.00  0.00     0.275 C 
HETATM   10  C   UNK N   1     -14.688 -41.777  24.783  0.00  0.00     0.055 C 
BRANCH   8  11
HETATM   11  C   UNK N   1     -14.051 -44.286  27.532  0.00  0.00     0.311 C 
BRANCH  11  12
HETATM   12  C   UNK N   1     -12.683 -44.789  27.908  0.00  0.00    -0.030 A 
HETATM   13  C   UNK N   1     -11.710 -43.887  28.314  0.00  0.00     0.009 A 
HETATM   14  C   UNK N   1     -10.442 -44.355  28.663  0.00  0.00     0.001 A 
HETATM   15  C   UNK N   1     -10.161 -45.719  28.601  0.00  0.00     0.000 A 
HETATM   16  C   UNK N   1     -11.147 -46.617  28.190  0.00  0.00     0.001 A 
HETATM   17  C   UNK N   1     -12.415 -46.150  27.842  0.00  0.00     0.009 A 
ENDBRANCH  11  12
ENDBRANCH   8  11
ENDBRANCH   2   5
BRANCH   3  18
HETATM   18  C   UNK N   1     -19.071 -42.040  23.453  0.00  0.00     0.067 A 
HETATM   19  C   UNK N   1     -19.514 -41.944  24.757  0.00  0.00     0.086 A 
HETATM   20  C   UNK N   1     -20.879 -42.069  25.018  0.00  0.00     0.068 A 
HETATM   21  C   UNK N   1     -21.772 -42.289  23.968  0.00  0.00     0.050 A 
HETATM   22  C   UNK N   1     -21.300 -42.383  22.659  0.00  0.00     0.061 A 
HETATM   23 Cl   UNK N   1     -22.371 -42.654  21.331  0.00  0.00    -0.082 Cl
HETATM   24  C   UNK N   1     -19.935 -42.257  22.398  0.00  0.00     0.046 A 
BRANCH  19  25
HETATM   25  O   UNK N   1     -18.658 -41.728  25.795  0.00  0.00    -0.355 OA
HETATM   26  C   UNK N   1     -19.152 -41.991  27.107  0.00  0.00     0.210 C 
ENDBRANCH  19  25
BRANCH  21  27
HETATM   27  N   UNK N   1     -23.148 -42.413  24.264  0.00  0.00    -0.398 N 
HETATM   28  H   UNK N   1     -23.704 -41.581  24.418  0.00  0.00     0.156 HD
HETATM   29  H   UNK N   1     -23.575 -43.327  24.324  0.00  0.00     0.156 HD
ENDBRANCH  21  27
ENDBRANCH   3  18
TORSDOF 6
ENDMDL
MODEL 8
REMARK VINA RESULT:      -8.5      2.242      2.505
REMARK  6 active torsions:
REMARK  status: ('A' for Active; 'I' for Inactive)
REMARK    1  A    between atoms: O_3  and  C_18 
REMARK    2  A    between atoms: N_4  and  C_12 
REMARK    3  A    between atoms: N_5  and  C_7 
REMARK       I    between atoms: N_5  and  C_14 
REMARK    4  A    between atoms: N_6  and  C_25 
REMARK    5  A    between atoms: C_12  and  C_13 
REMARK    6  A    between atoms: C_14  and  C_15 
ROOT
HETATM    1  O   UNK N   1     -10.527 -46.720  28.496  0.00  0.00    -0.268 OA
HETATM    2  N   UNK N   1     -12.086 -45.235  29.361  0.00  0.00    -0.352 N 
HETATM    3  C   UNK N   1     -10.804 -45.731  29.170  0.00  0.00     0.254 C 
HETATM    4  H   UNK N   1     -12.245 -44.486  30.027  0.00  0.00     0.163 HD
ENDROOT
BRANCH   2   5
HETATM    5  C   UNK N   1     -13.251 -45.852  28.770  0.00  0.00     0.088 C 
HETATM    6  C   UNK N   1     -13.147 -45.879  27.243  0.00  0.00     0.055 C 
HETATM    7  C   UNK N   1     -13.344 -44.490  26.628  0.00  0.00     0.275 C 
HETATM    8  N   UNK N   1     -14.619 -43.897  27.053  0.00  0.00     0.092 N 
HETATM    9  C   UNK N   1     -14.685 -43.769  28.515  0.00  0.00     0.275 C 
HETATM   10  C   UNK N   1     -14.533 -45.134  29.197  0.00  0.00     0.055 C 
BRANCH   8  11
HETATM   11  C   UNK N   1     -14.816 -42.595  26.417  0.00  0.00     0.311 C 
BRANCH  11  12
HETATM   12  C   UNK N   1     -15.981 -42.608  25.464  0.00  0.00    -0.030 A 
HETATM   13  C   UNK N   1     -15.748 -42.722  24.100  0.00  0.00     0.009 A 
HETATM   14  C   UNK N   1     -16.829 -42.734  23.217  0.00  0.00     0.001 A 
HETATM   15  C   UNK N   1     -18.131 -42.633  23.706  0.00  0.00     0.000 A 
HETATM   16  C   UNK N   1     -18.353 -42.517  25.079  0.00  0.00     0.001 A 
HETATM   17  C   UNK N   1     -17.273 -42.506  25.962  0.00  0.00     0.009 A 
ENDBRANCH  11  12
ENDBRANCH   8  11
ENDBRANCH   2   5
BRANCH   3  18
HETATM   18  C   UNK N   1      -9.716 -44.999  29.868  0.00  0.00     0.067 A 
HETATM   19  C   UNK N   1      -9.658 -43.622  29.794  0.00  0.00     0.086 A 
HETATM   20  C   UNK N   1      -8.628 -42.953  30.456  0.00  0.00     0.068 A 
HETATM   21  C   UNK N   1      -7.678 -43.676  31.179  0.00  0.00     0.050 A 
HETATM   22  C   UNK N   1      -7.758 -45.068  31.238  0.00  0.00     0.061 A 
HETATM   23 Cl   UNK N   1      -6.603 -46.000  32.121  0.00  0.00    -0.082 Cl
HETATM   24  C   UNK N   1      -8.788 -45.736  30.576  0.00  0.00     0.046 A 
BRANCH  19  25
HETATM   25  O   UNK N   1     -10.577 -42.898  29.095  0.00  0.00    -0.355 OA
HETATM   26  C   UNK N   1     -10.130 -42.275  27.892  0.00  0.00     0.210 C 
ENDBRANCH  19  25
BRANCH  21  27
HETATM   27  N   UNK N   1      -6.647 -42.970  31.838  0.00  0.00    -0.398 N 
HETATM   28  H   UNK N   1      -6.083 -42.309  31.321  0.00  0.00     0.156 HD
HETATM   29  H   UNK N   1      -6.473 -43.125  32.822  0.00  0.00     0.156 HD
ENDBRANCH  21  27
ENDBRANCH   3  18
TORSDOF 6
ENDMDL
MODEL 9
REMARK VINA RESULT:      -8.3      5.791     10.639
REMARK  6 active torsions:
REMARK  status: ('A' for Active; 'I' for Inactive)
REMARK    1  A    between atoms: O_3  and  C_18 
REMARK    2  A    between atoms: N_4  and  C_12 
REMARK    3  A    between atoms: N_5  and  C_7 
REMARK       I    between atoms: N_5  and  C_14 
REMARK    4  A    between atoms: N_6  and  C_25 
REMARK    5  A    between atoms: C_12  and  C_13 
REMARK    6  A    between atoms: C_14  and  C_15 
ROOT
HETATM    1  O   UNK N   1     -17.238 -41.206  22.453  0.00  0.00    -0.268 OA
HETATM    2  N   UNK N   1     -16.712 -42.801  24.053  0.00  0.00    -0.352 N 
HETATM    3  C   UNK N   1     -17.582 -42.014  23.312  0.00  0.00     0.254 C 
HETATM    4  H   UNK N   1     -17.065 -43.357  24.825  0.00  0.00     0.163 HD
ENDROOT
BRANCH   2   5
HETATM    5  C   UNK N   1     -15.278 -42.745  23.882  0.00  0.00     0.088 C 
HETATM    6  C   UNK N   1     -14.659 -44.142  23.958  0.00  0.00     0.055 C 
HETATM    7  C   UNK N   1     -14.650 -44.692  25.388  0.00  0.00     0.275 C 
HETATM    8  N   UNK N   1     -13.971 -43.769  26.307  0.00  0.00     0.092 N 
HETATM    9  C   UNK N   1     -14.625 -42.454  26.320  0.00  0.00     0.275 C 
HETATM   10  C   UNK N   1     -14.633 -41.827  24.921  0.00  0.00     0.055 C 
BRANCH   8  11
HETATM   11  C   UNK N   1     -13.925 -44.331  27.656  0.00  0.00     0.311 C 
BRANCH  11  12
HETATM   12  C   UNK N   1     -12.547 -44.822  28.013  0.00  0.00    -0.030 A 
HETATM   13  C   UNK N   1     -11.596 -43.920  28.471  0.00  0.00     0.009 A 
HETATM   14  C   UNK N   1     -10.320 -44.377  28.801  0.00  0.00     0.001 A 
HETATM   15  C   UNK N   1     -10.007 -45.729  28.670  0.00  0.00     0.000 A 
HETATM   16  C   UNK N   1     -10.970 -46.626  28.207  0.00  0.00     0.001 A 
HETATM   17  C   UNK N   1     -12.247 -46.170  27.878  0.00  0.00     0.009 A 
ENDBRANCH  11  12
ENDBRANCH   8  11
ENDBRANCH   2   5
BRANCH   3  18
HETATM   18  C   UNK N   1     -19.025 -42.170  23.626  0.00  0.00     0.067 A 
HETATM   19  C   UNK N   1     -19.961 -41.420  22.942  0.00  0.00     0.086 A 
HETATM   20  C   UNK N   1     -21.312 -41.580  23.251  0.00  0.00     0.068 A 
HETATM   21  C   UNK N   1     -21.698 -42.488  24.238  0.00  0.00     0.050 A 
HETATM   22  C   UNK N   1     -20.733 -43.234  24.916  0.00  0.00     0.061 A 
HETATM   23 Cl   UNK N   1     -21.169 -44.368  26.144  0.00  0.00    -0.082 Cl
HETATM   24  C   UNK N   1     -19.383 -43.074  24.606  0.00  0.00     0.046 A 
BRANCH  19  25
HETATM   25  O   UNK N   1     -19.603 -40.529  21.974  0.00  0.00    -0.355 OA
HETATM   26  C   UNK N   1     -20.210 -39.239  22.026  0.00  0.00     0.210 C 
ENDBRANCH  19  25
BRANCH  21  27
HETATM   27  N   UNK N   1     -23.074 -42.627  24.529  0.00  0.00    -0.398 N 
HETATM   28  H   UNK N   1     -23.462 -42.171  25.344  0.00  0.00     0.156 HD
HETATM   29  H   UNK N   1     -23.667 -43.182  23.927  0.00  0.00     0.156 HD
ENDBRANCH  21  27
ENDBRANCH   3  18
TORSDOF 6
ENDMDL
