# Supplementary material for: An evaluation of Roluperidone as a promising repurposing candidate for Alzheimer’s Disease: A Computational Investigation
Source: PLoS One. 2025 Dec 17;20(12):e0338211. doi: 10.1371/journal.pone.0338211 (PMC12711050; doi:10.1371/journal.pone.0338211)
Supplement: S6 File — (ZIP) [file pone.0338211.s006.zip › S5.Binding Affinity/Molecular Docking/docking files/3033818_out.pdbqt]

MODEL 1
REMARK VINA RESULT:     -11.1      0.000      0.000
REMARK  3 active torsions:
REMARK  status: ('A' for Active; 'I' for Inactive)
REMARK    1  A    between atoms: O_1  and  C_13 
REMARK    2  A    between atoms: O_1  and  C_16 
REMARK    3  A    between atoms: C_16  and  C_17 
ROOT
HETATM    1  O   UNK N   1     -14.058 -43.540  26.416  0.00  0.00    -0.312 OA
ENDROOT
BRANCH   1   2
HETATM    2  C   UNK N   1     -13.385 -44.100  27.539  0.00  0.00     0.136 C 
HETATM    3  C   UNK N   1     -12.000 -43.471  27.681  0.00  0.00     0.068 C 
HETATM    4  C   UNK N   1     -11.113 -44.213  28.693  0.00  0.00     0.227 C 
HETATM    5  N   UNK N   1     -10.998 -45.643  28.303  0.00  0.00     0.105 N 
HETATM    6  C   UNK N   1     -11.627 -44.079  30.149  0.00  0.00     0.048 C 
HETATM    7  C   UNK N   1     -12.343 -46.274  28.372  0.00  0.00     0.227 C 
HETATM    8  C   UNK N   1     -10.065 -46.341  29.214  0.00  0.00     0.351 C 
HETATM    9  C   UNK N   1     -12.902 -46.218  29.816  0.00  0.00     0.048 C 
HETATM   10  C   UNK N   1     -13.276 -45.611  27.348  0.00  0.00     0.068 C 
HETATM   11  C   UNK N   1     -11.919 -45.470  30.724  0.00  0.00     0.061 C 
HETATM   12  C   UNK N   1     -10.615 -46.232  30.623  0.00  0.00     0.159 C 
HETATM   13  O   UNK N   1     -10.049 -46.722  31.596  0.00  0.00    -0.296 OA
ENDBRANCH   1   2
BRANCH   1  14
HETATM   14  C   UNK N   1     -15.358 -43.151  26.618  0.00  0.00     0.296 C 
HETATM   15  O   UNK N   1     -15.849 -42.971  27.728  0.00  0.00    -0.259 OA
BRANCH  14  16
HETATM   16  C   UNK N   1     -16.110 -42.969  25.375  0.00  0.00     0.067 A 
HETATM   17  C   UNK N   1     -17.430 -42.506  25.241  0.00  0.00     0.008 A 
HETATM   18  C   UNK N   1     -17.703 -42.504  23.871  0.00  0.00     0.043 A 
HETATM   19  C   UNK N   1     -18.435 -42.083  26.134  0.00  0.00     0.015 A 
HETATM   20  N   UNK N   1     -16.570 -42.954  23.231  0.00  0.00    -0.364 N 
HETATM   21  C   UNK N   1     -18.936 -42.098  23.347  0.00  0.00     0.030 A 
HETATM   22  C   UNK N   1     -15.592 -43.239  24.146  0.00  0.00     0.107 A 
HETATM   23  H   UNK N   1     -16.474 -43.058  22.231  0.00  0.00     0.165 HD
HETATM   24  C   UNK N   1     -19.917 -41.684  24.252  0.00  0.00     0.002 A 
HETATM   25  C   UNK N   1     -19.673 -41.676  25.624  0.00  0.00     0.001 A 
ENDBRANCH  14  16
ENDBRANCH   1  14
TORSDOF 3
ENDMDL
MODEL 2
REMARK VINA RESULT:     -11.1      1.238      2.130
REMARK  3 active torsions:
REMARK  status: ('A' for Active; 'I' for Inactive)
REMARK    1  A    between atoms: O_1  and  C_13 
REMARK    2  A    between atoms: O_1  and  C_16 
REMARK    3  A    between atoms: C_16  and  C_17 
ROOT
HETATM    1  O   UNK N   1     -14.054 -43.146  26.077  0.00  0.00    -0.312 OA
ENDROOT
BRANCH   1   2
HETATM    2  C   UNK N   1     -13.353 -43.962  27.010  0.00  0.00     0.136 C 
HETATM    3  C   UNK N   1     -14.301 -44.415  28.119  0.00  0.00     0.068 C 
HETATM    4  C   UNK N   1     -13.565 -45.063  29.301  0.00  0.00     0.227 C 
HETATM    5  N   UNK N   1     -12.551 -44.117  29.837  0.00  0.00     0.105 N 
HETATM    6  C   UNK N   1     -12.909 -46.418  28.927  0.00  0.00     0.048 C 
HETATM    7  C   UNK N   1     -11.528 -43.856  28.790  0.00  0.00     0.227 C 
HETATM    8  C   UNK N   1     -11.908 -44.695  31.038  0.00  0.00     0.351 C 
HETATM    9  C   UNK N   1     -10.797 -45.165  28.398  0.00  0.00     0.048 C 
HETATM   10  C   UNK N   1     -12.188 -43.162  27.589  0.00  0.00     0.068 C 
HETATM   11  C   UNK N   1     -11.398 -46.345  29.169  0.00  0.00     0.061 C 
HETATM   12  C   UNK N   1     -11.238 -45.994  30.634  0.00  0.00     0.159 C 
HETATM   13  O   UNK N   1     -10.622 -46.697  31.428  0.00  0.00    -0.296 OA
ENDBRANCH   1   2
BRANCH   1  14
HETATM   14  C   UNK N   1     -14.746 -43.806  25.092  0.00  0.00     0.296 C 
HETATM   15  O   UNK N   1     -14.341 -44.826  24.545  0.00  0.00    -0.259 OA
BRANCH  14  16
HETATM   16  C   UNK N   1     -16.022 -43.172  24.755  0.00  0.00     0.067 A 
HETATM   17  C   UNK N   1     -17.020 -42.744  25.648  0.00  0.00     0.008 A 
HETATM   18  C   UNK N   1     -18.040 -42.206  24.859  0.00  0.00     0.043 A 
HETATM   19  C   UNK N   1     -17.176 -42.752  27.048  0.00  0.00     0.015 A 
HETATM   20  N   UNK N   1     -17.641 -42.320  23.546  0.00  0.00    -0.364 N 
HETATM   21  C   UNK N   1     -19.214 -41.673  25.405  0.00  0.00     0.030 A 
HETATM   22  C   UNK N   1     -16.407 -42.910  23.477  0.00  0.00     0.107 A 
HETATM   23  H   UNK N   1     -18.181 -42.013  22.750  0.00  0.00     0.165 HD
HETATM   24  C   UNK N   1     -19.346 -41.692  26.796  0.00  0.00     0.002 A 
HETATM   25  C   UNK N   1     -18.344 -42.222  27.606  0.00  0.00     0.001 A 
ENDBRANCH  14  16
ENDBRANCH   1  14
TORSDOF 3
ENDMDL
MODEL 3
REMARK VINA RESULT:     -10.7      1.745      2.130
REMARK  3 active torsions:
REMARK  status: ('A' for Active; 'I' for Inactive)
REMARK    1  A    between atoms: O_1  and  C_13 
REMARK    2  A    between atoms: O_1  and  C_16 
REMARK    3  A    between atoms: C_16  and  C_17 
ROOT
HETATM    1  O   UNK N   1     -12.903 -44.301  27.313  0.00  0.00    -0.312 OA
ENDROOT
BRANCH   1   2
HETATM    2  C   UNK N   1     -12.073 -44.252  28.468  0.00  0.00     0.136 C 
HETATM    3  C   UNK N   1     -11.311 -42.928  28.504  0.00  0.00     0.068 C 
HETATM    4  C   UNK N   1     -10.197 -42.913  29.561  0.00  0.00     0.227 C 
HETATM    5  N   UNK N   1      -9.264 -44.045  29.320  0.00  0.00     0.105 N 
HETATM    6  C   UNK N   1     -10.747 -42.954  31.010  0.00  0.00     0.048 C 
HETATM    7  C   UNK N   1      -9.999 -45.326  29.493  0.00  0.00     0.227 C 
HETATM    8  C   UNK N   1      -8.134 -43.979  30.272  0.00  0.00     0.351 C 
HETATM    9  C   UNK N   1     -10.541 -45.457  30.939  0.00  0.00     0.048 C 
HETATM   10  C   UNK N   1     -11.105 -45.432  28.433  0.00  0.00     0.068 C 
HETATM   11  C   UNK N   1     -10.205 -44.191  31.735  0.00  0.00     0.061 C 
HETATM   12  C   UNK N   1      -8.697 -44.066  31.677  0.00  0.00     0.159 C 
HETATM   13  O   UNK N   1      -7.989 -44.036  32.679  0.00  0.00    -0.296 OA
ENDBRANCH   1   2
BRANCH   1  14
HETATM   14  C   UNK N   1     -14.239 -44.057  27.512  0.00  0.00     0.296 C 
HETATM   15  O   UNK N   1     -14.788 -44.137  28.606  0.00  0.00    -0.259 OA
BRANCH  14  16
HETATM   16  C   UNK N   1     -14.952 -43.689  26.287  0.00  0.00     0.067 A 
HETATM   17  C   UNK N   1     -16.224 -43.100  26.190  0.00  0.00     0.008 A 
HETATM   18  C   UNK N   1     -16.473 -42.939  24.825  0.00  0.00     0.043 A 
HETATM   19  C   UNK N   1     -17.202 -42.680  27.113  0.00  0.00     0.015 A 
HETATM   20  N   UNK N   1     -15.373 -43.423  24.152  0.00  0.00    -0.364 N 
HETATM   21  C   UNK N   1     -17.658 -42.377  24.335  0.00  0.00     0.030 A 
HETATM   22  C   UNK N   1     -14.440 -43.882  25.042  0.00  0.00     0.107 A 
HETATM   23  H   UNK N   1     -15.271 -43.437  23.147  0.00  0.00     0.165 HD
HETATM   24  C   UNK N   1     -18.614 -41.969  25.268  0.00  0.00     0.002 A 
HETATM   25  C   UNK N   1     -18.391 -42.116  26.636  0.00  0.00     0.001 A 
ENDBRANCH  14  16
ENDBRANCH   1  14
TORSDOF 3
ENDMDL
MODEL 4
REMARK VINA RESULT:     -10.6      1.379      2.394
REMARK  3 active torsions:
REMARK  status: ('A' for Active; 'I' for Inactive)
REMARK    1  A    between atoms: O_1  and  C_13 
REMARK    2  A    between atoms: O_1  and  C_16 
REMARK    3  A    between atoms: C_16  and  C_17 
ROOT
HETATM    1  O   UNK N   1     -13.655 -42.901  26.662  0.00  0.00    -0.312 OA
ENDROOT
BRANCH   1   2
HETATM    2  C   UNK N   1     -12.786 -43.765  27.386  0.00  0.00     0.136 C 
HETATM    3  C   UNK N   1     -13.601 -44.651  28.328  0.00  0.00     0.068 C 
HETATM    4  C   UNK N   1     -12.724 -45.409  29.336  0.00  0.00     0.227 C 
HETATM    5  N   UNK N   1     -11.903 -44.442  30.111  0.00  0.00     0.105 N 
HETATM    6  C   UNK N   1     -11.825 -46.477  28.662  0.00  0.00     0.048 C 
HETATM    7  C   UNK N   1     -10.976 -43.739  29.184  0.00  0.00     0.227 C 
HETATM    8  C   UNK N   1     -11.130 -45.156  31.152  0.00  0.00     0.351 C 
HETATM    9  C   UNK N   1     -10.012 -44.745  28.505  0.00  0.00     0.048 C 
HETATM   10  C   UNK N   1     -11.787 -42.918  28.171  0.00  0.00     0.068 C 
HETATM   11  C   UNK N   1     -10.351 -46.171  28.952  0.00  0.00     0.061 C 
HETATM   12  C   UNK N   1     -10.229 -46.161  30.461  0.00  0.00     0.159 C 
HETATM   13  O   UNK N   1      -9.468 -46.901  31.076  0.00  0.00    -0.296 OA
ENDBRANCH   1   2
BRANCH   1  14
HETATM   14  C   UNK N   1     -14.661 -43.507  25.952  0.00  0.00     0.296 C 
HETATM   15  O   UNK N   1     -14.471 -44.394  25.126  0.00  0.00    -0.259 OA
BRANCH  14  16
HETATM   16  C   UNK N   1     -15.993 -42.991  26.275  0.00  0.00     0.067 A 
HETATM   17  C   UNK N   1     -17.014 -42.649  25.372  0.00  0.00     0.008 A 
HETATM   18  C   UNK N   1     -18.088 -42.210  26.149  0.00  0.00     0.043 A 
HETATM   19  C   UNK N   1     -17.151 -42.662  23.970  0.00  0.00     0.015 A 
HETATM   20  N   UNK N   1     -17.698 -42.296  27.467  0.00  0.00    -0.364 N 
HETATM   21  C   UNK N   1     -19.298 -41.781  25.590  0.00  0.00     0.030 A 
HETATM   22  C   UNK N   1     -16.417 -42.774  27.549  0.00  0.00     0.107 A 
HETATM   23  H   UNK N   1     -18.273 -42.043  28.257  0.00  0.00     0.165 HD
HETATM   24  C   UNK N   1     -19.410 -41.802  24.198  0.00  0.00     0.002 A 
HETATM   25  C   UNK N   1     -18.355 -42.236  23.398  0.00  0.00     0.001 A 
ENDBRANCH  14  16
ENDBRANCH   1  14
TORSDOF 3
ENDMDL
MODEL 5
REMARK VINA RESULT:     -10.4      1.565      2.236
REMARK  3 active torsions:
REMARK  status: ('A' for Active; 'I' for Inactive)
REMARK    1  A    between atoms: O_1  and  C_13 
REMARK    2  A    between atoms: O_1  and  C_16 
REMARK    3  A    between atoms: C_16  and  C_17 
ROOT
HETATM    1  O   UNK N   1     -14.025 -45.135  28.135  0.00  0.00    -0.312 OA
ENDROOT
BRANCH   1   2
HETATM    2  C   UNK N   1     -12.870 -44.926  28.940  0.00  0.00     0.136 C 
HETATM    3  C   UNK N   1     -11.622 -45.386  28.188  0.00  0.00     0.068 C 
HETATM    4  C   UNK N   1     -10.378 -45.450  29.087  0.00  0.00     0.227 C 
HETATM    5  N   UNK N   1     -10.645 -46.340  30.247  0.00  0.00     0.105 N 
HETATM    6  C   UNK N   1      -9.912 -44.050  29.564  0.00  0.00     0.048 C 
HETATM    7  C   UNK N   1     -11.735 -45.752  31.070  0.00  0.00     0.227 C 
HETATM    8  C   UNK N   1      -9.420 -46.487  31.064  0.00  0.00     0.351 C 
HETATM    9  C   UNK N   1     -11.320 -44.364  31.621  0.00  0.00     0.048 C 
HETATM   10  C   UNK N   1     -13.031 -45.700  30.246  0.00  0.00     0.068 C 
HETATM   11  C   UNK N   1      -9.928 -43.993  31.095  0.00  0.00     0.061 C 
HETATM   12  C   UNK N   1      -9.013 -45.110  31.552  0.00  0.00     0.159 C 
HETATM   13  O   UNK N   1      -8.027 -44.921  32.257  0.00  0.00    -0.296 OA
ENDBRANCH   1   2
BRANCH   1  14
HETATM   14  C   UNK N   1     -14.841 -44.048  27.947  0.00  0.00     0.296 C 
HETATM   15  O   UNK N   1     -15.517 -43.543  28.838  0.00  0.00    -0.259 OA
BRANCH  14  16
HETATM   16  C   UNK N   1     -14.829 -43.542  26.572  0.00  0.00     0.067 A 
HETATM   17  C   UNK N   1     -15.925 -43.065  25.834  0.00  0.00     0.008 A 
HETATM   18  C   UNK N   1     -15.419 -42.697  24.584  0.00  0.00     0.043 A 
HETATM   19  C   UNK N   1     -17.301 -42.900  26.085  0.00  0.00     0.015 A 
HETATM   20  N   UNK N   1     -14.067 -42.956  24.602  0.00  0.00    -0.364 N 
HETATM   21  C   UNK N   1     -16.226 -42.170  23.569  0.00  0.00     0.030 A 
HETATM   22  C   UNK N   1     -13.701 -43.473  25.816  0.00  0.00     0.107 A 
HETATM   23  H   UNK N   1     -13.437 -42.789  23.830  0.00  0.00     0.165 HD
HETATM   24  C   UNK N   1     -17.588 -42.017  23.841  0.00  0.00     0.002 A 
HETATM   25  C   UNK N   1     -18.119 -42.374  25.078  0.00  0.00     0.001 A 
ENDBRANCH  14  16
ENDBRANCH   1  14
TORSDOF 3
ENDMDL
MODEL 6
REMARK VINA RESULT:     -10.4      2.612      3.876
REMARK  3 active torsions:
REMARK  status: ('A' for Active; 'I' for Inactive)
REMARK    1  A    between atoms: O_1  and  C_13 
REMARK    2  A    between atoms: O_1  and  C_16 
REMARK    3  A    between atoms: C_16  and  C_17 
ROOT
HETATM    1  O   UNK N   1     -11.560 -45.114  27.599  0.00  0.00    -0.312 OA
ENDROOT
BRANCH   1   2
HETATM    2  C   UNK N   1     -11.017 -44.746  28.862  0.00  0.00     0.136 C 
HETATM    3  C   UNK N   1     -10.449 -43.329  28.791  0.00  0.00     0.068 C 
HETATM    4  C   UNK N   1      -9.605 -42.966  30.022  0.00  0.00     0.227 C 
HETATM    5  N   UNK N   1      -8.511 -43.959  30.188  0.00  0.00     0.105 N 
HETATM    6  C   UNK N   1     -10.451 -42.858  31.316  0.00  0.00     0.048 C 
HETATM    7  C   UNK N   1      -9.104 -45.295  30.458  0.00  0.00     0.227 C 
HETATM    8  C   UNK N   1      -7.635 -43.560  31.312  0.00  0.00     0.351 C 
HETATM    9  C   UNK N   1      -9.932 -45.274  31.769  0.00  0.00     0.048 C 
HETATM   10  C   UNK N   1      -9.929 -45.747  29.243  0.00  0.00     0.068 C 
HETATM   11  C   UNK N   1      -9.936 -43.858  32.356  0.00  0.00     0.061 C 
HETATM   12  C   UNK N   1      -8.479 -43.506  32.570  0.00  0.00     0.159 C 
HETATM   13  O   UNK N   1      -8.017 -43.202  33.666  0.00  0.00    -0.296 OA
ENDBRANCH   1   2
BRANCH   1  14
HETATM   14  C   UNK N   1     -12.792 -45.718  27.619  0.00  0.00     0.296 C 
HETATM   15  O   UNK N   1     -12.953 -46.933  27.666  0.00  0.00    -0.259 OA
BRANCH  14  16
HETATM   16  C   UNK N   1     -13.906 -44.768  27.579  0.00  0.00     0.067 A 
HETATM   17  C   UNK N   1     -14.502 -44.205  26.437  0.00  0.00     0.008 A 
HETATM   18  C   UNK N   1     -15.516 -43.366  26.903  0.00  0.00     0.043 A 
HETATM   19  C   UNK N   1     -14.294 -44.313  25.048  0.00  0.00     0.015 A 
HETATM   20  N   UNK N   1     -15.507 -43.442  28.278  0.00  0.00    -0.364 N 
HETATM   21  C   UNK N   1     -16.338 -42.626  26.044  0.00  0.00     0.030 A 
HETATM   22  C   UNK N   1     -14.524 -44.299  28.696  0.00  0.00     0.107 A 
HETATM   23  H   UNK N   1     -16.134 -42.939  28.889  0.00  0.00     0.165 HD
HETATM   24  C   UNK N   1     -16.113 -42.748  24.671  0.00  0.00     0.002 A 
HETATM   25  C   UNK N   1     -15.108 -43.578  24.178  0.00  0.00     0.001 A 
ENDBRANCH  14  16
ENDBRANCH   1  14
TORSDOF 3
ENDMDL
MODEL 7
REMARK VINA RESULT:     -10.1      2.740      4.268
REMARK  3 active torsions:
REMARK  status: ('A' for Active; 'I' for Inactive)
REMARK    1  A    between atoms: O_1  and  C_13 
REMARK    2  A    between atoms: O_1  and  C_16 
REMARK    3  A    between atoms: C_16  and  C_17 
ROOT
HETATM    1  O   UNK N   1     -12.031 -46.224  28.996  0.00  0.00    -0.312 OA
ENDROOT
BRANCH   1   2
HETATM    2  C   UNK N   1     -10.917 -45.630  29.652  0.00  0.00     0.136 C 
HETATM    3  C   UNK N   1     -10.772 -46.209  31.059  0.00  0.00     0.068 C 
HETATM    4  C   UNK N   1      -9.772 -45.427  31.923  0.00  0.00     0.227 C 
HETATM    5  N   UNK N   1     -10.178 -43.998  31.987  0.00  0.00     0.105 N 
HETATM    6  C   UNK N   1      -8.312 -45.562  31.418  0.00  0.00     0.048 C 
HETATM    7  C   UNK N   1     -10.111 -43.412  30.622  0.00  0.00     0.227 C 
HETATM    8  C   UNK N   1      -9.277 -43.258  32.899  0.00  0.00     0.351 C 
HETATM    9  C   UNK N   1      -8.664 -43.471  30.069  0.00  0.00     0.048 C 
HETATM   10  C   UNK N   1     -11.125 -44.118  29.709  0.00  0.00     0.068 C 
HETATM   11  C   UNK N   1      -7.752 -44.176  31.080  0.00  0.00     0.061 C 
HETATM   12  C   UNK N   1      -7.865 -43.370  32.357  0.00  0.00     0.159 C 
HETATM   13  O   UNK N   1      -6.900 -42.851  32.908  0.00  0.00    -0.296 OA
ENDBRANCH   1   2
BRANCH   1  14
HETATM   14  C   UNK N   1     -13.263 -45.693  29.287  0.00  0.00     0.296 C 
HETATM   15  O   UNK N   1     -13.812 -45.807  30.378  0.00  0.00    -0.259 OA
BRANCH  14  16
HETATM   16  C   UNK N   1     -13.864 -44.972  28.163  0.00  0.00     0.067 A 
HETATM   17  C   UNK N   1     -14.964 -44.098  28.206  0.00  0.00     0.008 A 
HETATM   18  C   UNK N   1     -15.162 -43.659  26.895  0.00  0.00     0.043 A 
HETATM   19  C   UNK N   1     -15.823 -43.625  29.218  0.00  0.00     0.015 A 
HETATM   20  N   UNK N   1     -14.201 -44.263  26.116  0.00  0.00    -0.364 N 
HETATM   21  C   UNK N   1     -16.181 -42.766  26.544  0.00  0.00     0.030 A 
HETATM   22  C   UNK N   1     -13.404 -45.067  26.886  0.00  0.00     0.107 A 
HETATM   23  H   UNK N   1     -14.100 -44.133  25.119  0.00  0.00     0.165 HD
HETATM   24  C   UNK N   1     -17.021 -42.311  27.564  0.00  0.00     0.002 A 
HETATM   25  C   UNK N   1     -16.846 -42.732  28.880  0.00  0.00     0.001 A 
ENDBRANCH  14  16
ENDBRANCH   1  14
TORSDOF 3
ENDMDL
MODEL 8
REMARK VINA RESULT:     -10.0      1.518      2.458
REMARK  3 active torsions:
REMARK  status: ('A' for Active; 'I' for Inactive)
REMARK    1  A    between atoms: O_1  and  C_13 
REMARK    2  A    between atoms: O_1  and  C_16 
REMARK    3  A    between atoms: C_16  and  C_17 
ROOT
HETATM    1  O   UNK N   1     -14.279 -44.829  27.683  0.00  0.00    -0.312 OA
ENDROOT
BRANCH   1   2
HETATM    2  C   UNK N   1     -13.190 -45.154  28.540  0.00  0.00     0.136 C 
HETATM    3  C   UNK N   1     -13.342 -44.422  29.873  0.00  0.00     0.068 C 
HETATM    4  C   UNK N   1     -12.076 -44.501  30.741  0.00  0.00     0.227 C 
HETATM    5  N   UNK N   1     -10.916 -43.966  29.982  0.00  0.00     0.105 N 
HETATM    6  C   UNK N   1     -11.787 -45.938  31.247  0.00  0.00     0.048 C 
HETATM    7  C   UNK N   1     -10.672 -44.827  28.794  0.00  0.00     0.227 C 
HETATM    8  C   UNK N   1      -9.714 -43.946  30.845  0.00  0.00     0.351 C 
HETATM    9  C   UNK N   1     -10.331 -46.276  29.228  0.00  0.00     0.048 C 
HETATM   10  C   UNK N   1     -11.885 -44.760  27.853  0.00  0.00     0.068 C 
HETATM   11  C   UNK N   1     -10.409 -46.392  30.754  0.00  0.00     0.061 C 
HETATM   12  C   UNK N   1      -9.430 -45.368  31.288  0.00  0.00     0.159 C 
HETATM   13  O   UNK N   1      -8.487 -45.659  32.017  0.00  0.00    -0.296 OA
ENDBRANCH   1   2
BRANCH   1  14
HETATM   14  C   UNK N   1     -14.328 -43.536  27.225  0.00  0.00     0.296 C 
HETATM   15  O   UNK N   1     -13.337 -42.826  27.086  0.00  0.00    -0.259 OA
BRANCH  14  16
HETATM   16  C   UNK N   1     -15.685 -43.080  26.916  0.00  0.00     0.067 A 
HETATM   17  C   UNK N   1     -16.262 -42.933  25.643  0.00  0.00     0.008 A 
HETATM   18  C   UNK N   1     -17.564 -42.475  25.858  0.00  0.00     0.043 A 
HETATM   19  C   UNK N   1     -15.823 -43.137  24.320  0.00  0.00     0.015 A 
HETATM   20  N   UNK N   1     -17.734 -42.362  27.220  0.00  0.00    -0.364 N 
HETATM   21  C   UNK N   1     -18.454 -42.212  24.810  0.00  0.00     0.030 A 
HETATM   22  C   UNK N   1     -16.588 -42.731  27.871  0.00  0.00     0.107 A 
HETATM   23  H   UNK N   1     -18.582 -42.051  27.672  0.00  0.00     0.165 HD
HETATM   24  C   UNK N   1     -17.997 -42.421  23.507  0.00  0.00     0.002 A 
HETATM   25  C   UNK N   1     -16.703 -42.877  23.263  0.00  0.00     0.001 A 
ENDBRANCH  14  16
ENDBRANCH   1  14
TORSDOF 3
ENDMDL
MODEL 9
REMARK VINA RESULT:      -9.6      3.910      5.627
REMARK  3 active torsions:
REMARK  status: ('A' for Active; 'I' for Inactive)
REMARK    1  A    between atoms: O_1  and  C_13 
REMARK    2  A    between atoms: O_1  and  C_16 
REMARK    3  A    between atoms: C_16  and  C_17 
ROOT
HETATM    1  O   UNK N   1     -12.119 -46.457  31.785  0.00  0.00    -0.312 OA
ENDROOT
BRANCH   1   2
HETATM    2  C   UNK N   1     -11.423 -45.518  30.972  0.00  0.00     0.136 C 
HETATM    3  C   UNK N   1     -10.204 -46.184  30.336  0.00  0.00     0.068 C 
HETATM    4  C   UNK N   1      -9.256 -45.175  29.672  0.00  0.00     0.227 C 
HETATM    5  N   UNK N   1      -8.832 -44.158  30.669  0.00  0.00     0.105 N 
HETATM    6  C   UNK N   1      -9.881 -44.497  28.426  0.00  0.00     0.048 C 
HETATM    7  C   UNK N   1     -10.024 -43.390  31.117  0.00  0.00     0.227 C 
HETATM    8  C   UNK N   1      -7.840 -43.241  30.064  0.00  0.00     0.351 C 
HETATM    9  C   UNK N   1     -10.677 -42.645  29.926  0.00  0.00     0.048 C 
HETATM   10  C   UNK N   1     -11.001 -44.332  31.836  0.00  0.00     0.068 C 
HETATM   11  C   UNK N   1      -9.927 -42.979  28.631  0.00  0.00     0.061 C 
HETATM   12  C   UNK N   1      -8.492 -42.560  28.877  0.00  0.00     0.159 C 
HETATM   13  O   UNK N   1      -7.905 -41.740  28.178  0.00  0.00    -0.296 OA
ENDBRANCH   1   2
BRANCH   1  14
HETATM   14  C   UNK N   1     -13.465 -46.586  31.550  0.00  0.00     0.296 C 
HETATM   15  O   UNK N   1     -14.170 -47.435  32.085  0.00  0.00    -0.259 OA
BRANCH  14  16
HETATM   16  C   UNK N   1     -13.984 -45.606  30.594  0.00  0.00     0.067 A 
HETATM   17  C   UNK N   1     -13.769 -45.578  29.205  0.00  0.00     0.008 A 
HETATM   18  C   UNK N   1     -14.463 -44.465  28.728  0.00  0.00     0.043 A 
HETATM   19  C   UNK N   1     -13.058 -46.379  28.290  0.00  0.00     0.015 A 
HETATM   20  N   UNK N   1     -15.064 -43.865  29.812  0.00  0.00    -0.364 N 
HETATM   21  C   UNK N   1     -14.482 -44.111  27.373  0.00  0.00     0.030 A 
HETATM   22  C   UNK N   1     -14.774 -44.560  30.956  0.00  0.00     0.107 A 
HETATM   23  H   UNK N   1     -15.635 -43.033  29.769  0.00  0.00     0.165 HD
HETATM   24  C   UNK N   1     -13.768 -44.919  26.485  0.00  0.00     0.002 A 
HETATM   25  C   UNK N   1     -13.067 -46.036  26.933  0.00  0.00     0.001 A 
ENDBRANCH  14  16
ENDBRANCH   1  14
TORSDOF 3
ENDMDL
