# Supplementary material for: An evaluation of Roluperidone as a promising repurposing candidate for Alzheimer’s Disease: A Computational Investigation
Source: PLoS One. 2025 Dec 17;20(12):e0338211. doi: 10.1371/journal.pone.0338211 (PMC12711050; doi:10.1371/journal.pone.0338211)
Supplement: S6 File — (ZIP) [file pone.0338211.s006.zip › S5.Binding Affinity/Molecular Docking/docking files/5417_uff_E=594.17_out.pdbqt]

MODEL 1
REMARK VINA RESULT:      -9.8      0.000      0.000
REMARK  4 active torsions:
REMARK  status: ('A' for Active; 'I' for Inactive)
REMARK    1  A    between atoms: O_1  and  C_16 
REMARK    2  A    between atoms: O_2  and  C_19 
REMARK    3  A    between atoms: O_3  and  C_20 
REMARK    4  A    between atoms: O_4  and  C_21 
ROOT
HETATM    1  N   UNK N   1     -16.158 -43.483  28.424  0.00  0.00     0.102 N 
HETATM    2  C   UNK N   1     -15.483 -43.152  27.150  0.00  0.00     0.261 C 
HETATM    3  C   UNK N   1     -14.671 -44.396  26.717  0.00  0.00     0.080 C 
HETATM    4  C   UNK N   1     -17.188 -42.502  28.775  0.00  0.00     0.278 C 
HETATM    5  C   UNK N   1     -16.469 -42.719  26.061  0.00  0.00    -0.016 A 
HETATM    6  C   UNK N   1     -15.180 -43.603  29.520  0.00  0.00     0.315 C 
HETATM    7  C   UNK N   1     -18.337 -42.591  27.778  0.00  0.00     0.069 C 
HETATM    8  C   UNK N   1     -17.833 -42.490  26.368  0.00  0.00    -0.045 A 
HETATM    9  C   UNK N   1     -13.824 -44.941  27.841  0.00  0.00    -0.045 A 
HETATM   10  C   UNK N   1     -14.047 -44.541  29.177  0.00  0.00     0.013 A 
HETATM   11  C   UNK N   1     -16.031 -42.540  24.735  0.00  0.00     0.049 A 
HETATM   12  C   UNK N   1     -13.227 -45.045  30.201  0.00  0.00     0.110 A 
HETATM   13  C   UNK N   1     -18.733 -42.146  25.349  0.00  0.00     0.047 A 
HETATM   14  C   UNK N   1     -12.800 -45.856  27.555  0.00  0.00     0.011 A 
HETATM   15  C   UNK N   1     -16.935 -42.183  23.729  0.00  0.00     0.102 A 
HETATM   16  C   UNK N   1     -18.288 -41.997  24.033  0.00  0.00     0.102 A 
HETATM   17  C   UNK N   1     -12.214 -45.969  29.906  0.00  0.00     0.102 A 
HETATM   18  C   UNK N   1     -12.001 -46.367  28.579  0.00  0.00     0.040 A 
ENDROOT
BRANCH  12  19
HETATM   19  O   UNK N   1     -13.436 -44.663  31.483  0.00  0.00    -0.352 OA
HETATM   20  C   UNK N   1     -12.748 -43.608  32.036  0.00  0.00     0.210 C 
ENDBRANCH  12  19
BRANCH  17  21
HETATM   21  O   UNK N   1     -11.462 -46.491  30.894  0.00  0.00    -0.353 OA
HETATM   22  C   UNK N   1     -10.110 -46.225  30.968  0.00  0.00     0.210 C 
ENDBRANCH  17  21
BRANCH  15  23
HETATM   23  O   UNK N   1     -16.504 -42.025  22.460  0.00  0.00    -0.353 OA
HETATM   24  C   UNK N   1     -16.358 -40.772  21.911  0.00  0.00     0.210 C 
ENDBRANCH  15  23
BRANCH  16  25
HETATM   25  O   UNK N   1     -19.160 -41.658  23.062  0.00  0.00    -0.353 OA
HETATM   26  C   UNK N   1     -20.234 -40.837  23.324  0.00  0.00     0.210 C 
ENDBRANCH  16  25
TORSDOF 4
ENDMDL
MODEL 2
REMARK VINA RESULT:      -8.7      2.994      9.578
REMARK  4 active torsions:
REMARK  status: ('A' for Active; 'I' for Inactive)
REMARK    1  A    between atoms: O_1  and  C_16 
REMARK    2  A    between atoms: O_2  and  C_19 
REMARK    3  A    between atoms: O_3  and  C_20 
REMARK    4  A    between atoms: O_4  and  C_21 
ROOT
HETATM    1  N   UNK N   1     -20.282 -41.292  25.150  0.00  0.00     0.102 N 
HETATM    2  C   UNK N   1     -19.243 -41.899  24.289  0.00  0.00     0.261 C 
HETATM    3  C   UNK N   1     -18.908 -40.879  23.176  0.00  0.00     0.080 C 
HETATM    4  C   UNK N   1     -20.462 -42.030  26.404  0.00  0.00     0.278 C 
HETATM    5  C   UNK N   1     -17.993 -42.301  25.077  0.00  0.00    -0.016 A 
HETATM    6  C   UNK N   1     -21.566 -41.194  24.433  0.00  0.00     0.315 C 
HETATM    7  C   UNK N   1     -19.214 -41.882  27.265  0.00  0.00     0.069 C 
HETATM    8  C   UNK N   1     -17.982 -42.253  26.493  0.00  0.00    -0.045 A 
HETATM    9  C   UNK N   1     -20.148 -40.340  22.507  0.00  0.00    -0.045 A 
HETATM   10  C   UNK N   1     -21.422 -40.515  23.091  0.00  0.00     0.013 A 
HETATM   11  C   UNK N   1     -16.832 -42.726  24.402  0.00  0.00     0.049 A 
HETATM   12  C   UNK N   1     -22.563 -40.025  22.434  0.00  0.00     0.110 A 
HETATM   13  C   UNK N   1     -16.812 -42.573  27.197  0.00  0.00     0.047 A 
HETATM   14  C   UNK N   1     -20.036 -39.657  21.286  0.00  0.00     0.011 A 
HETATM   15  C   UNK N   1     -15.675 -43.056  25.115  0.00  0.00     0.102 A 
HETATM   16  C   UNK N   1     -15.660 -42.969  26.512  0.00  0.00     0.102 A 
HETATM   17  C   UNK N   1     -22.438 -39.332  21.221  0.00  0.00     0.102 A 
HETATM   18  C   UNK N   1     -21.172 -39.157  20.648  0.00  0.00     0.040 A 
ENDROOT
BRANCH  12  19
HETATM   19  O   UNK N   1     -23.787 -40.191  22.990  0.00  0.00    -0.352 OA
HETATM   20  C   UNK N   1     -24.331 -39.235  23.817  0.00  0.00     0.210 C 
ENDBRANCH  12  19
BRANCH  17  21
HETATM   21  O   UNK N   1     -23.528 -38.818  20.617  0.00  0.00    -0.353 OA
HETATM   22  C   UNK N   1     -23.702 -37.453  20.520  0.00  0.00     0.210 C 
ENDBRANCH  17  21
BRANCH  15  23
HETATM   23  O   UNK N   1     -14.567 -43.453  24.455  0.00  0.00    -0.353 OA
HETATM   24  C   UNK N   1     -14.479 -44.712  23.909  0.00  0.00     0.210 C 
ENDBRANCH  15  23
BRANCH  16  25
HETATM   25  O   UNK N   1     -14.543 -43.283  27.198  0.00  0.00    -0.353 OA
HETATM   26  C   UNK N   1     -14.372 -44.534  27.747  0.00  0.00     0.210 C 
ENDBRANCH  16  25
TORSDOF 4
ENDMDL
MODEL 3
REMARK VINA RESULT:      -8.7      1.690      8.463
REMARK  4 active torsions:
REMARK  status: ('A' for Active; 'I' for Inactive)
REMARK    1  A    between atoms: O_1  and  C_16 
REMARK    2  A    between atoms: O_2  and  C_19 
REMARK    3  A    between atoms: O_3  and  C_20 
REMARK    4  A    between atoms: O_4  and  C_21 
ROOT
HETATM    1  N   UNK N   1     -16.325 -43.410  24.782  0.00  0.00     0.102 N 
HETATM    2  C   UNK N   1     -15.975 -42.953  26.145  0.00  0.00     0.261 C 
HETATM    3  C   UNK N   1     -17.272 -42.970  26.989  0.00  0.00     0.080 C 
HETATM    4  C   UNK N   1     -15.139 -43.723  23.981  0.00  0.00     0.278 C 
HETATM    5  C   UNK N   1     -14.878 -43.809  26.784  0.00  0.00    -0.016 A 
HETATM    6  C   UNK N   1     -17.152 -42.405  24.089  0.00  0.00     0.315 C 
HETATM    7  C   UNK N   1     -14.447 -44.953  24.557  0.00  0.00     0.069 C 
HETATM    8  C   UNK N   1     -14.183 -44.782  26.025  0.00  0.00    -0.045 A 
HETATM    9  C   UNK N   1     -18.415 -42.279  26.288  0.00  0.00    -0.045 A 
HETATM   10  C   UNK N   1     -18.348 -41.982  24.908  0.00  0.00     0.013 A 
HETATM   11  C   UNK N   1     -14.542 -43.639  28.141  0.00  0.00     0.049 A 
HETATM   12  C   UNK N   1     -19.417 -41.315  24.287  0.00  0.00     0.110 A 
HETATM   13  C   UNK N   1     -13.220 -45.595  26.639  0.00  0.00     0.047 A 
HETATM   14  C   UNK N   1     -19.561 -41.924  27.015  0.00  0.00     0.011 A 
HETATM   15  C   UNK N   1     -13.569 -44.445  28.740  0.00  0.00     0.102 A 
HETATM   16  C   UNK N   1     -12.915 -45.431  27.992  0.00  0.00     0.102 A 
HETATM   17  C   UNK N   1     -20.562 -40.976  25.021  0.00  0.00     0.102 A 
HETATM   18  C   UNK N   1     -20.627 -41.277  26.387  0.00  0.00     0.040 A 
ENDROOT
BRANCH  12  19
HETATM   19  O   UNK N   1     -19.356 -41.027  22.964  0.00  0.00    -0.352 OA
HETATM   20  C   UNK N   1     -19.997 -41.811  22.033  0.00  0.00     0.210 C 
ENDBRANCH  12  19
BRANCH  17  21
HETATM   21  O   UNK N   1     -21.608 -40.382  24.412  0.00  0.00    -0.353 OA
HETATM   22  C   UNK N   1     -22.860 -40.960  24.438  0.00  0.00     0.210 C 
ENDBRANCH  17  21
BRANCH  15  23
HETATM   23  O   UNK N   1     -13.264 -44.278  30.044  0.00  0.00    -0.353 OA
HETATM   24  C   UNK N   1     -13.961 -44.943  31.026  0.00  0.00     0.210 C 
ENDBRANCH  15  23
BRANCH  16  25
HETATM   25  O   UNK N   1     -11.980 -46.211  28.572  0.00  0.00    -0.353 OA
HETATM   26  C   UNK N   1     -10.639 -45.925  28.450  0.00  0.00     0.210 C 
ENDBRANCH  16  25
TORSDOF 4
ENDMDL
MODEL 4
REMARK VINA RESULT:      -8.3      2.583      9.228
REMARK  4 active torsions:
REMARK  status: ('A' for Active; 'I' for Inactive)
REMARK    1  A    between atoms: O_1  and  C_16 
REMARK    2  A    between atoms: O_2  and  C_19 
REMARK    3  A    between atoms: O_3  and  C_20 
REMARK    4  A    between atoms: O_4  and  C_21 
ROOT
HETATM    1  N   UNK N   1     -17.656 -42.218  23.473  0.00  0.00     0.102 N 
HETATM    2  C   UNK N   1     -17.754 -41.941  24.923  0.00  0.00     0.261 C 
HETATM    3  C   UNK N   1     -19.177 -42.344  25.378  0.00  0.00     0.080 C 
HETATM    4  C   UNK N   1     -16.273 -42.163  22.992  0.00  0.00     0.278 C 
HETATM    5  C   UNK N   1     -16.678 -42.671  25.732  0.00  0.00    -0.016 A 
HETATM    6  C   UNK N   1     -18.496 -41.285  22.703  0.00  0.00     0.315 C 
HETATM    7  C   UNK N   1     -15.480 -43.320  23.588  0.00  0.00     0.069 C 
HETATM    8  C   UNK N   1     -15.621 -43.354  25.082  0.00  0.00    -0.045 A 
HETATM    9  C   UNK N   1     -20.245 -41.772  24.479  0.00  0.00    -0.045 A 
HETATM   10  C   UNK N   1     -19.917 -41.238  23.212  0.00  0.00     0.013 A 
HETATM   11  C   UNK N   1     -16.724 -42.672  27.139  0.00  0.00     0.049 A 
HETATM   12  C   UNK N   1     -20.929 -40.689  22.406  0.00  0.00     0.110 A 
HETATM   13  C   UNK N   1     -14.675 -44.062  25.835  0.00  0.00     0.047 A 
HETATM   14  C   UNK N   1     -21.581 -41.767  24.906  0.00  0.00     0.011 A 
HETATM   15  C   UNK N   1     -15.766 -43.371  27.882  0.00  0.00     0.102 A 
HETATM   16  C   UNK N   1     -14.748 -44.075  27.231  0.00  0.00     0.102 A 
HETATM   17  C   UNK N   1     -22.263 -40.700  22.838  0.00  0.00     0.102 A 
HETATM   18  C   UNK N   1     -22.583 -41.235  24.093  0.00  0.00     0.040 A 
ENDROOT
BRANCH  12  19
HETATM   19  O   UNK N   1     -20.620 -40.176  21.191  0.00  0.00    -0.352 OA
HETATM   20  C   UNK N   1     -20.429 -38.825  21.014  0.00  0.00     0.210 C 
ENDBRANCH  12  19
BRANCH  17  21
HETATM   21  O   UNK N   1     -23.238 -40.220  22.042  0.00  0.00    -0.353 OA
HETATM   22  C   UNK N   1     -23.916 -39.066  22.376  0.00  0.00     0.210 C 
ENDBRANCH  17  21
BRANCH  15  23
HETATM   23  O   UNK N   1     -15.829 -43.372  29.230  0.00  0.00    -0.353 OA
HETATM   24  C   UNK N   1     -16.790 -42.648  29.897  0.00  0.00     0.210 C 
ENDBRANCH  15  23
BRANCH  16  25
HETATM   25  O   UNK N   1     -13.828 -44.752  27.947  0.00  0.00    -0.353 OA
HETATM   26  C   UNK N   1     -13.005 -45.682  27.352  0.00  0.00     0.210 C 
ENDBRANCH  16  25
TORSDOF 4
ENDMDL
MODEL 5
REMARK VINA RESULT:      -8.3      3.149      6.128
REMARK  4 active torsions:
REMARK  status: ('A' for Active; 'I' for Inactive)
REMARK    1  A    between atoms: O_1  and  C_16 
REMARK    2  A    between atoms: O_2  and  C_19 
REMARK    3  A    between atoms: O_3  and  C_20 
REMARK    4  A    between atoms: O_4  and  C_21 
ROOT
HETATM    1  N   UNK N   1     -18.577 -41.589  23.639  0.00  0.00     0.102 N 
HETATM    2  C   UNK N   1     -19.573 -42.036  24.637  0.00  0.00     0.261 C 
HETATM    3  C   UNK N   1     -18.959 -41.815  26.039  0.00  0.00     0.080 C 
HETATM    4  C   UNK N   1     -19.154 -41.466  22.297  0.00  0.00     0.278 C 
HETATM    5  C   UNK N   1     -20.914 -41.309  24.491  0.00  0.00    -0.016 A 
HETATM    6  C   UNK N   1     -17.419 -42.501  23.609  0.00  0.00     0.315 C 
HETATM    7  C   UNK N   1     -20.155 -40.318  22.278  0.00  0.00     0.069 C 
HETATM    8  C   UNK N   1     -21.163 -40.466  23.380  0.00  0.00    -0.045 A 
HETATM    9  C   UNK N   1     -17.562 -42.375  26.142  0.00  0.00    -0.045 A 
HETATM   10  C   UNK N   1     -16.835 -42.730  24.983  0.00  0.00     0.013 A 
HETATM   11  C   UNK N   1     -21.921 -41.471  25.461  0.00  0.00     0.049 A 
HETATM   12  C   UNK N   1     -15.545 -43.273  25.110  0.00  0.00     0.110 A 
HETATM   13  C   UNK N   1     -22.374 -39.766  23.289  0.00  0.00     0.047 A 
HETATM   14  C   UNK N   1     -16.975 -42.547  27.405  0.00  0.00     0.011 A 
HETATM   15  C   UNK N   1     -23.131 -40.778  25.353  0.00  0.00     0.102 A 
HETATM   16  C   UNK N   1     -23.354 -39.917  24.273  0.00  0.00     0.102 A 
HETATM   17  C   UNK N   1     -14.964 -43.429  26.376  0.00  0.00     0.102 A 
HETATM   18  C   UNK N   1     -15.686 -43.070  27.522  0.00  0.00     0.040 A 
ENDROOT
BRANCH  12  19
HETATM   19  O   UNK N   1     -14.846 -43.616  24.002  0.00  0.00    -0.352 OA
HETATM   20  C   UNK N   1     -14.699 -44.932  23.628  0.00  0.00     0.210 C 
ENDBRANCH  12  19
BRANCH  17  21
HETATM   21  O   UNK N   1     -13.707 -43.902  26.493  0.00  0.00    -0.353 OA
HETATM   22  C   UNK N   1     -13.433 -44.984  27.304  0.00  0.00     0.210 C 
ENDBRANCH  17  21
BRANCH  15  23
HETATM   23  O   UNK N   1     -24.083 -40.935  26.296  0.00  0.00    -0.353 OA
HETATM   24  C   UNK N   1     -23.899 -40.466  27.576  0.00  0.00     0.210 C 
ENDBRANCH  15  23
BRANCH  16  25
HETATM   25  O   UNK N   1     -24.520 -39.246  24.173  0.00  0.00    -0.353 OA
HETATM   26  C   UNK N   1     -25.461 -39.592  23.229  0.00  0.00     0.210 C 
ENDBRANCH  16  25
TORSDOF 4
ENDMDL
MODEL 6
REMARK VINA RESULT:      -8.2      2.133      4.338
REMARK  4 active torsions:
REMARK  status: ('A' for Active; 'I' for Inactive)
REMARK    1  A    between atoms: O_1  and  C_16 
REMARK    2  A    between atoms: O_2  and  C_19 
REMARK    3  A    between atoms: O_3  and  C_20 
REMARK    4  A    between atoms: O_4  and  C_21 
ROOT
HETATM    1  N   UNK N   1     -16.194 -42.396  24.524  0.00  0.00     0.102 N 
HETATM    2  C   UNK N   1     -17.611 -42.634  24.876  0.00  0.00     0.261 C 
HETATM    3  C   UNK N   1     -17.796 -42.229  26.358  0.00  0.00     0.080 C 
HETATM    4  C   UNK N   1     -15.966 -42.453  23.078  0.00  0.00     0.278 C 
HETATM    5  C   UNK N   1     -18.576 -41.873  23.962  0.00  0.00    -0.016 A 
HETATM    6  C   UNK N   1     -15.315 -43.358  25.213  0.00  0.00     0.315 C 
HETATM    7  C   UNK N   1     -16.659 -41.274  22.407  0.00  0.00     0.069 C 
HETATM    8  C   UNK N   1     -18.103 -41.199  22.809  0.00  0.00    -0.045 A 
HETATM    9  C   UNK N   1     -16.740 -42.835  27.248  0.00  0.00    -0.045 A 
HETATM   10  C   UNK N   1     -15.567 -43.402  26.701  0.00  0.00     0.013 A 
HETATM   11  C   UNK N   1     -19.953 -41.832  24.256  0.00  0.00     0.049 A 
HETATM   12  C   UNK N   1     -14.612 -43.982  27.552  0.00  0.00     0.110 A 
HETATM   13  C   UNK N   1     -18.991 -40.462  22.013  0.00  0.00     0.047 A 
HETATM   14  C   UNK N   1     -16.925 -42.840  28.639  0.00  0.00     0.011 A 
HETATM   15  C   UNK N   1     -20.831 -41.105  23.447  0.00  0.00     0.102 A 
HETATM   16  C   UNK N   1     -20.350 -40.410  22.331  0.00  0.00     0.102 A 
HETATM   17  C   UNK N   1     -14.800 -43.969  28.942  0.00  0.00     0.102 A 
HETATM   18  C   UNK N   1     -15.963 -43.402  29.480  0.00  0.00     0.040 A 
ENDROOT
BRANCH  12  19
HETATM   19  O   UNK N   1     -13.486 -44.526  27.032  0.00  0.00    -0.352 OA
HETATM   20  C   UNK N   1     -13.319 -45.890  26.960  0.00  0.00     0.210 C 
ENDBRANCH  12  19
BRANCH  17  21
HETATM   21  O   UNK N   1     -13.860 -44.480  29.760  0.00  0.00    -0.353 OA
HETATM   22  C   UNK N   1     -13.920 -44.271  31.122  0.00  0.00     0.210 C 
ENDBRANCH  17  21
BRANCH  15  23
HETATM   23  O   UNK N   1     -22.147 -41.066  23.746  0.00  0.00    -0.353 OA
HETATM   24  C   UNK N   1     -22.590 -40.515  24.926  0.00  0.00     0.210 C 
ENDBRANCH  15  23
BRANCH  16  25
HETATM   25  O   UNK N   1     -21.198 -39.706  21.555  0.00  0.00    -0.353 OA
HETATM   26  C   UNK N   1     -20.734 -38.749  20.680  0.00  0.00     0.210 C 
ENDBRANCH  16  25
TORSDOF 4
ENDMDL
MODEL 7
REMARK VINA RESULT:      -8.1      4.189      7.242
REMARK  4 active torsions:
REMARK  status: ('A' for Active; 'I' for Inactive)
REMARK    1  A    between atoms: O_1  and  C_16 
REMARK    2  A    between atoms: O_2  and  C_19 
REMARK    3  A    between atoms: O_3  and  C_20 
REMARK    4  A    between atoms: O_4  and  C_21 
ROOT
HETATM    1  N   UNK N   1     -20.314 -41.167  24.682  0.00  0.00     0.102 N 
HETATM    2  C   UNK N   1     -20.986 -41.773  25.853  0.00  0.00     0.261 C 
HETATM    3  C   UNK N   1     -20.041 -41.613  27.067  0.00  0.00     0.080 C 
HETATM    4  C   UNK N   1     -21.227 -40.987  23.551  0.00  0.00     0.278 C 
HETATM    5  C   UNK N   1     -22.359 -41.150  26.125  0.00  0.00    -0.016 A 
HETATM    6  C   UNK N   1     -19.152 -41.975  24.270  0.00  0.00     0.315 C 
HETATM    7  C   UNK N   1     -22.266 -39.927  23.900  0.00  0.00     0.069 C 
HETATM    8  C   UNK N   1     -22.940 -40.245  25.203  0.00  0.00    -0.045 A 
HETATM    9  C   UNK N   1     -18.635 -42.062  26.754  0.00  0.00    -0.045 A 
HETATM   10  C   UNK N   1     -18.217 -42.264  25.420  0.00  0.00     0.013 A 
HETATM   11  C   UNK N   1     -23.066 -41.471  27.300  0.00  0.00     0.049 A 
HETATM   12  C   UNK N   1     -16.909 -42.706  25.159  0.00  0.00     0.110 A 
HETATM   13  C   UNK N   1     -24.172 -39.642  25.492  0.00  0.00     0.047 A 
HETATM   14  C   UNK N   1     -17.729 -42.285  27.803  0.00  0.00     0.011 A 
HETATM   15  C   UNK N   1     -24.301 -40.874  27.572  0.00  0.00     0.102 A 
HETATM   16  C   UNK N   1     -24.850 -39.951  26.674  0.00  0.00     0.102 A 
HETATM   17  C   UNK N   1     -16.008 -42.914  26.214  0.00  0.00     0.102 A 
HETATM   18  C   UNK N   1     -16.426 -42.707  27.535  0.00  0.00     0.040 A 
ENDROOT
BRANCH  12  19
HETATM   19  O   UNK N   1     -16.504 -42.901  23.882  0.00  0.00    -0.352 OA
HETATM   20  C   UNK N   1     -15.900 -41.896  23.163  0.00  0.00     0.210 C 
ENDBRANCH  12  19
BRANCH  17  21
HETATM   21  O   UNK N   1     -14.739 -43.289  25.960  0.00  0.00    -0.353 OA
HETATM   22  C   UNK N   1     -14.222 -44.444  26.508  0.00  0.00     0.210 C 
ENDBRANCH  17  21
BRANCH  15  23
HETATM   23  O   UNK N   1     -24.963 -41.183  28.706  0.00  0.00    -0.353 OA
HETATM   24  C   UNK N   1     -25.177 -42.493  29.069  0.00  0.00     0.210 C 
ENDBRANCH  15  23
BRANCH  16  25
HETATM   25  O   UNK N   1     -26.039 -39.374  26.940  0.00  0.00    -0.353 OA
HETATM   26  C   UNK N   1     -26.112 -38.093  27.441  0.00  0.00     0.210 C 
ENDBRANCH  16  25
TORSDOF 4
ENDMDL
MODEL 8
REMARK VINA RESULT:      -8.0      2.947      9.386
REMARK  4 active torsions:
REMARK  status: ('A' for Active; 'I' for Inactive)
REMARK    1  A    between atoms: O_1  and  C_16 
REMARK    2  A    between atoms: O_2  and  C_19 
REMARK    3  A    between atoms: O_3  and  C_20 
REMARK    4  A    between atoms: O_4  and  C_21 
ROOT
HETATM    1  N   UNK N   1     -18.501 -42.073  23.376  0.00  0.00     0.102 N 
HETATM    2  C   UNK N   1     -18.438 -41.875  24.841  0.00  0.00     0.261 C 
HETATM    3  C   UNK N   1     -19.737 -42.460  25.446  0.00  0.00     0.080 C 
HETATM    4  C   UNK N   1     -17.207 -41.837  22.730  0.00  0.00     0.278 C 
HETATM    5  C   UNK N   1     -17.193 -42.513  25.464  0.00  0.00    -0.016 A 
HETATM    6  C   UNK N   1     -19.531 -41.208  22.775  0.00  0.00     0.315 C 
HETATM    7  C   UNK N   1     -16.223 -42.922  23.152  0.00  0.00     0.069 C 
HETATM    8  C   UNK N   1     -16.162 -43.039  24.646  0.00  0.00    -0.045 A 
HETATM    9  C   UNK N   1     -20.969 -41.974  24.723  0.00  0.00    -0.045 A 
HETATM   10  C   UNK N   1     -20.870 -41.349  23.460  0.00  0.00     0.013 A 
HETATM   11  C   UNK N   1     -17.053 -42.584  26.863  0.00  0.00     0.049 A 
HETATM   12  C   UNK N   1     -22.032 -40.883  22.821  0.00  0.00     0.110 A 
HETATM   13  C   UNK N   1     -15.054 -43.668  25.232  0.00  0.00     0.047 A 
HETATM   14  C   UNK N   1     -22.230 -42.142  25.314  0.00  0.00     0.011 A 
HETATM   15  C   UNK N   1     -15.937 -43.201  27.437  0.00  0.00     0.102 A 
HETATM   16  C   UNK N   1     -14.942 -43.753  26.622  0.00  0.00     0.102 A 
HETATM   17  C   UNK N   1     -23.289 -41.067  23.415  0.00  0.00     0.102 A 
HETATM   18  C   UNK N   1     -23.381 -41.692  24.665  0.00  0.00     0.040 A 
ENDROOT
BRANCH  12  19
HETATM   19  O   UNK N   1     -21.941 -40.282  21.610  0.00  0.00    -0.352 OA
HETATM   20  C   UNK N   1     -21.876 -38.913  21.495  0.00  0.00     0.210 C 
ENDBRANCH  12  19
BRANCH  17  21
HETATM   21  O   UNK N   1     -24.406 -40.666  22.778  0.00  0.00    -0.353 OA
HETATM   22  C   UNK N   1     -25.146 -39.603  23.254  0.00  0.00     0.210 C 
ENDBRANCH  17  21
BRANCH  15  23
HETATM   23  O   UNK N   1     -15.821 -43.271  28.779  0.00  0.00    -0.353 OA
HETATM   24  C   UNK N   1     -16.825 -42.815  29.603  0.00  0.00     0.210 C 
ENDBRANCH  15  23
BRANCH  16  25
HETATM   25  O   UNK N   1     -13.869 -44.352  27.176  0.00  0.00    -0.353 OA
HETATM   26  C   UNK N   1     -12.687 -43.669  27.358  0.00  0.00     0.210 C 
ENDBRANCH  16  25
TORSDOF 4
ENDMDL
MODEL 9
REMARK VINA RESULT:      -7.3      4.728      8.472
REMARK  4 active torsions:
REMARK  status: ('A' for Active; 'I' for Inactive)
REMARK    1  A    between atoms: O_1  and  C_16 
REMARK    2  A    between atoms: O_2  and  C_19 
REMARK    3  A    between atoms: O_3  and  C_20 
REMARK    4  A    between atoms: O_4  and  C_21 
ROOT
HETATM    1  N   UNK N   1     -22.098 -41.781  25.626  0.00  0.00     0.102 N 
HETATM    2  C   UNK N   1     -20.837 -42.199  26.276  0.00  0.00     0.261 C 
HETATM    3  C   UNK N   1     -21.036 -43.643  26.793  0.00  0.00     0.080 C 
HETATM    4  C   UNK N   1     -21.936 -40.557  24.837  0.00  0.00     0.278 C 
HETATM    5  C   UNK N   1     -19.633 -42.100  25.334  0.00  0.00    -0.016 A 
HETATM    6  C   UNK N   1     -23.168 -41.601  26.624  0.00  0.00     0.315 C 
HETATM    7  C   UNK N   1     -21.042 -40.840  23.637  0.00  0.00     0.069 C 
HETATM    8  C   UNK N   1     -19.755 -41.482  24.065  0.00  0.00    -0.045 A 
HETATM    9  C   UNK N   1     -22.314 -43.794  27.579  0.00  0.00    -0.045 A 
HETATM   10  C   UNK N   1     -23.322 -42.806  27.522  0.00  0.00     0.013 A 
HETATM   11  C   UNK N   1     -18.384 -42.624  25.718  0.00  0.00     0.049 A 
HETATM   12  C   UNK N   1     -24.493 -42.961  28.284  0.00  0.00     0.110 A 
HETATM   13  C   UNK N   1     -18.658 -41.448  23.193  0.00  0.00     0.047 A 
HETATM   14  C   UNK N   1     -22.506 -44.931  28.379  0.00  0.00     0.011 A 
HETATM   15  C   UNK N   1     -17.292 -42.572  24.846  0.00  0.00     0.102 A 
HETATM   16  C   UNK N   1     -17.431 -41.995  23.579  0.00  0.00     0.102 A 
HETATM   17  C   UNK N   1     -24.679 -44.107  29.070  0.00  0.00     0.102 A 
HETATM   18  C   UNK N   1     -23.679 -45.087  29.119  0.00  0.00     0.040 A 
ENDROOT
BRANCH  12  19
HETATM   19  O   UNK N   1     -25.461 -42.015  28.233  0.00  0.00    -0.352 OA
HETATM   20  C   UNK N   1     -25.518 -41.000  29.160  0.00  0.00     0.210 C 
ENDBRANCH  12  19
BRANCH  17  21
HETATM   21  O   UNK N   1     -25.824 -44.278  29.760  0.00  0.00    -0.353 OA
HETATM   22  C   UNK N   1     -26.197 -45.528  30.208  0.00  0.00     0.210 C 
ENDBRANCH  17  21
BRANCH  15  23
HETATM   23  O   UNK N   1     -16.103 -43.087  25.223  0.00  0.00    -0.353 OA
HETATM   24  C   UNK N   1     -15.668 -42.989  26.525  0.00  0.00     0.210 C 
ENDBRANCH  15  23
BRANCH  16  25
HETATM   25  O   UNK N   1     -16.379 -41.950  22.736  0.00  0.00    -0.353 OA
HETATM   26  C   UNK N   1     -16.203 -40.892  21.872  0.00  0.00     0.210 C 
ENDBRANCH  16  25
TORSDOF 4
ENDMDL
