# Supplementary material for: An evaluation of Roluperidone as a promising repurposing candidate for Alzheimer’s Disease: A Computational Investigation
Source: PLoS One. 2025 Dec 17;20(12):e0338211. doi: 10.1371/journal.pone.0338211 (PMC12711050; doi:10.1371/journal.pone.0338211)
Supplement: S6 File — (ZIP) [file pone.0338211.s006.zip › S5.Binding Affinity/Molecular Docking/docking files/641115_out.pdbqt]

MODEL 1
REMARK VINA RESULT:      -9.7      0.000      0.000
REMARK  2 active torsions:
REMARK  status: ('A' for Active; 'I' for Inactive)
REMARK       I    between atoms: N_4  and  C_10 
REMARK    1  A    between atoms: C_10  and  C_11 
REMARK    2  A    between atoms: C_12  and  C_13 
ROOT
HETATM    1  C   UNK N   1     -14.286 -44.035  26.994  0.00  0.00     0.075 C 
HETATM    2  C   UNK N   1     -13.624 -45.184  27.124  0.00  0.00     0.017 C 
ENDROOT
BRANCH   2   3
HETATM    3  C   UNK N   1     -12.859 -45.569  28.324  0.00  0.00    -0.033 A 
HETATM    4  C   UNK N   1     -11.520 -45.907  28.191  0.00  0.00     0.051 A 
HETATM    5  C   UNK N   1     -10.846 -46.260  29.342  0.00  0.00     0.105 A 
HETATM    6  O   UNK N   1      -9.537 -46.624  29.421  0.00  0.00    -0.323 OA
HETATM    7  C   UNK N   1     -11.468 -46.278  30.569  0.00  0.00     0.105 A 
HETATM    8  C   UNK N   1      -9.405 -46.872  30.836  0.00  0.00     0.352 A 
HETATM    9  O   UNK N   1     -10.627 -46.655  31.570  0.00  0.00    -0.323 OA
HETATM   10  C   UNK N   1     -12.799 -45.944  30.712  0.00  0.00     0.040 A 
HETATM   11  C   UNK N   1     -13.505 -45.583  29.563  0.00  0.00     0.014 A 
ENDBRANCH   2   3
BRANCH   1  12
HETATM   12  C   UNK N   1     -15.014 -43.799  25.732  0.00  0.00     0.243 C 
HETATM   13  O   UNK N   1     -14.594 -44.363  24.719  0.00  0.00    -0.268 OA
HETATM   14  N   UNK N   1     -16.121 -42.954  25.768  0.00  0.00    -0.349 N 
HETATM   15  C   UNK N   1     -16.862 -42.697  24.528  0.00  0.00     0.126 C 
HETATM   16  C   UNK N   1     -16.624 -42.230  26.945  0.00  0.00     0.126 C 
HETATM   17  C   UNK N   1     -18.351 -42.973  24.703  0.00  0.00     0.020 C 
HETATM   18  C   UNK N   1     -18.917 -42.191  25.884  0.00  0.00     0.003 C 
HETATM   19  C   UNK N   1     -18.118 -42.479  27.152  0.00  0.00     0.020 C 
ENDBRANCH   1  12
TORSDOF 2
ENDMDL
MODEL 2
REMARK VINA RESULT:      -9.7      2.364      7.669
REMARK  2 active torsions:
REMARK  status: ('A' for Active; 'I' for Inactive)
REMARK       I    between atoms: N_4  and  C_10 
REMARK    1  A    between atoms: C_10  and  C_11 
REMARK    2  A    between atoms: C_12  and  C_13 
ROOT
HETATM    1  C   UNK N   1     -12.274 -44.730  28.092  0.00  0.00     0.075 C 
HETATM    2  C   UNK N   1     -13.316 -45.219  27.422  0.00  0.00     0.017 C 
ENDROOT
BRANCH   2   3
HETATM    3  C   UNK N   1     -14.296 -44.393  26.694  0.00  0.00    -0.033 A 
HETATM    4  C   UNK N   1     -14.332 -44.454  25.308  0.00  0.00     0.051 A 
HETATM    5  C   UNK N   1     -15.266 -43.663  24.671  0.00  0.00     0.105 A 
HETATM    6  O   UNK N   1     -15.458 -43.580  23.326  0.00  0.00    -0.323 OA
HETATM    7  C   UNK N   1     -16.125 -42.848  25.373  0.00  0.00     0.105 A 
HETATM    8  C   UNK N   1     -16.535 -42.621  23.260  0.00  0.00     0.352 A 
HETATM    9  O   UNK N   1     -16.962 -42.153  24.556  0.00  0.00    -0.323 OA
HETATM   10  C   UNK N   1     -16.097 -42.780  26.750  0.00  0.00     0.040 A 
HETATM   11  C   UNK N   1     -15.161 -43.571  27.420  0.00  0.00     0.014 A 
ENDBRANCH   2   3
BRANCH   1  12
HETATM   12  C   UNK N   1     -11.374 -45.689  28.763  0.00  0.00     0.243 C 
HETATM   13  O   UNK N   1     -11.033 -46.688  28.127  0.00  0.00    -0.268 OA
HETATM   14  N   UNK N   1     -10.976 -45.404  30.067  0.00  0.00    -0.349 N 
HETATM   15  C   UNK N   1     -10.087 -46.342  30.761  0.00  0.00     0.126 C 
HETATM   16  C   UNK N   1     -11.398 -44.248  30.872  0.00  0.00     0.126 C 
HETATM   17  C   UNK N   1      -8.859 -45.632  31.322  0.00  0.00     0.020 C 
HETATM   18  C   UNK N   1      -9.264 -44.459  32.208  0.00  0.00     0.003 C 
HETATM   19  C   UNK N   1     -10.193 -43.511  31.456  0.00  0.00     0.020 C 
ENDBRANCH   1  12
TORSDOF 2
ENDMDL
MODEL 3
REMARK VINA RESULT:      -9.6      2.468      7.956
REMARK  2 active torsions:
REMARK  status: ('A' for Active; 'I' for Inactive)
REMARK       I    between atoms: N_4  and  C_10 
REMARK    1  A    between atoms: C_10  and  C_11 
REMARK    2  A    between atoms: C_12  and  C_13 
ROOT
HETATM    1  C   UNK N   1     -13.994 -44.791  28.052  0.00  0.00     0.075 C 
HETATM    2  C   UNK N   1     -14.556 -43.664  27.614  0.00  0.00     0.017 C 
ENDROOT
BRANCH   2   3
HETATM    3  C   UNK N   1     -15.170 -43.506  26.284  0.00  0.00    -0.033 A 
HETATM    4  C   UNK N   1     -16.367 -42.812  26.172  0.00  0.00     0.051 A 
HETATM    5  C   UNK N   1     -16.903 -42.690  24.907  0.00  0.00     0.105 A 
HETATM    6  O   UNK N   1     -18.063 -42.053  24.589  0.00  0.00    -0.323 OA
HETATM    7  C   UNK N   1     -16.284 -43.230  23.803  0.00  0.00     0.105 A 
HETATM    8  C   UNK N   1     -18.104 -42.251  23.161  0.00  0.00     0.352 A 
HETATM    9  O   UNK N   1     -16.979 -42.998  22.655  0.00  0.00    -0.323 OA
HETATM   10  C   UNK N   1     -15.095 -43.921  23.903  0.00  0.00     0.040 A 
HETATM   11  C   UNK N   1     -14.530 -44.060  25.172  0.00  0.00     0.014 A 
ENDBRANCH   2   3
BRANCH   1  12
HETATM   12  C   UNK N   1     -13.429 -44.794  29.416  0.00  0.00     0.243 C 
HETATM   13  O   UNK N   1     -14.204 -44.595  30.353  0.00  0.00    -0.268 OA
HETATM   14  N   UNK N   1     -12.061 -45.017  29.552  0.00  0.00    -0.349 N 
HETATM   15  C   UNK N   1     -11.470 -45.021  30.894  0.00  0.00     0.126 C 
HETATM   16  C   UNK N   1     -11.098 -45.212  28.457  0.00  0.00     0.126 C 
HETATM   17  C   UNK N   1     -10.662 -46.290  31.143  0.00  0.00     0.020 C 
HETATM   18  C   UNK N   1      -9.614 -46.493  30.052  0.00  0.00     0.003 C 
HETATM   19  C   UNK N   1     -10.265 -46.475  28.672  0.00  0.00     0.020 C 
ENDBRANCH   1  12
TORSDOF 2
ENDMDL
MODEL 4
REMARK VINA RESULT:      -9.2      2.792      7.896
REMARK  2 active torsions:
REMARK  status: ('A' for Active; 'I' for Inactive)
REMARK       I    between atoms: N_4  and  C_10 
REMARK    1  A    between atoms: C_10  and  C_11 
REMARK    2  A    between atoms: C_12  and  C_13 
ROOT
HETATM    1  C   UNK N   1     -13.510 -44.133  26.732  0.00  0.00     0.075 C 
HETATM    2  C   UNK N   1     -14.679 -43.522  26.924  0.00  0.00     0.017 C 
ENDROOT
BRANCH   2   3
HETATM    3  C   UNK N   1     -15.515 -42.973  25.842  0.00  0.00    -0.033 A 
HETATM    4  C   UNK N   1     -14.899 -42.436  24.720  0.00  0.00     0.051 A 
HETATM    5  C   UNK N   1     -15.723 -41.935  23.733  0.00  0.00     0.105 A 
HETATM    6  O   UNK N   1     -15.316 -41.369  22.564  0.00  0.00    -0.323 OA
HETATM    7  C   UNK N   1     -17.094 -41.963  23.851  0.00  0.00     0.105 A 
HETATM    8  C   UNK N   1     -16.586 -41.044  21.959  0.00  0.00     0.352 A 
HETATM    9  O   UNK N   1     -17.718 -41.418  22.771  0.00  0.00    -0.323 OA
HETATM   10  C   UNK N   1     -17.716 -42.495  24.962  0.00  0.00     0.040 A 
HETATM   11  C   UNK N   1     -16.905 -43.009  25.976  0.00  0.00     0.014 A 
ENDBRANCH   2   3
BRANCH   1  12
HETATM   12  C   UNK N   1     -12.794 -44.639  27.920  0.00  0.00     0.243 C 
HETATM   13  O   UNK N   1     -13.184 -45.701  28.409  0.00  0.00    -0.268 OA
HETATM   14  N   UNK N   1     -11.731 -43.883  28.409  0.00  0.00    -0.349 N 
HETATM   15  C   UNK N   1     -11.004 -44.358  29.591  0.00  0.00     0.126 C 
HETATM   16  C   UNK N   1     -11.267 -42.591  27.880  0.00  0.00     0.126 C 
HETATM   17  C   UNK N   1      -9.502 -44.420  29.332  0.00  0.00     0.020 C 
HETATM   18  C   UNK N   1      -8.978 -43.076  28.835  0.00  0.00     0.003 C 
HETATM   19  C   UNK N   1      -9.763 -42.612  27.611  0.00  0.00     0.020 C 
ENDBRANCH   1  12
TORSDOF 2
ENDMDL
MODEL 5
REMARK VINA RESULT:      -9.2      1.409      1.755
REMARK  2 active torsions:
REMARK  status: ('A' for Active; 'I' for Inactive)
REMARK       I    between atoms: N_4  and  C_10 
REMARK    1  A    between atoms: C_10  and  C_11 
REMARK    2  A    between atoms: C_12  and  C_13 
ROOT
HETATM    1  C   UNK N   1     -14.075 -43.558  25.681  0.00  0.00     0.075 C 
HETATM    2  C   UNK N   1     -13.954 -44.692  26.368  0.00  0.00     0.017 C 
ENDROOT
BRANCH   2   3
HETATM    3  C   UNK N   1     -12.848 -44.984  27.298  0.00  0.00    -0.033 A 
HETATM    4  C   UNK N   1     -12.252 -43.937  27.987  0.00  0.00     0.051 A 
HETATM    5  C   UNK N   1     -11.222 -44.259  28.846  0.00  0.00     0.105 A 
HETATM    6  O   UNK N   1     -10.512 -43.381  29.606  0.00  0.00    -0.323 OA
HETATM    7  C   UNK N   1     -10.800 -45.558  29.016  0.00  0.00     0.105 A 
HETATM    8  C   UNK N   1      -9.596 -44.274  30.274  0.00  0.00     0.352 A 
HETATM    9  O   UNK N   1      -9.774 -45.656  29.904  0.00  0.00    -0.323 OA
HETATM   10  C   UNK N   1     -11.386 -46.606  28.337  0.00  0.00     0.040 A 
HETATM   11  C   UNK N   1     -12.431 -46.307  27.460  0.00  0.00     0.014 A 
ENDBRANCH   2   3
BRANCH   1  12
HETATM   12  C   UNK N   1     -15.248 -43.411  24.795  0.00  0.00     0.243 C 
HETATM   13  O   UNK N   1     -15.171 -43.897  23.665  0.00  0.00    -0.268 OA
HETATM   14  N   UNK N   1     -16.357 -42.731  25.292  0.00  0.00    -0.349 N 
HETATM   15  C   UNK N   1     -17.534 -42.565  24.433  0.00  0.00     0.126 C 
HETATM   16  C   UNK N   1     -16.468 -42.099  26.616  0.00  0.00     0.126 C 
HETATM   17  C   UNK N   1     -18.802 -43.050  25.128  0.00  0.00     0.020 C 
HETATM   18  C   UNK N   1     -18.977 -42.371  26.482  0.00  0.00     0.003 C 
HETATM   19  C   UNK N   1     -17.732 -42.558  27.343  0.00  0.00     0.020 C 
ENDBRANCH   1  12
TORSDOF 2
ENDMDL
MODEL 6
REMARK VINA RESULT:      -9.2      1.769      2.600
REMARK  2 active torsions:
REMARK  status: ('A' for Active; 'I' for Inactive)
REMARK       I    between atoms: N_4  and  C_10 
REMARK    1  A    between atoms: C_10  and  C_11 
REMARK    2  A    between atoms: C_12  and  C_13 
ROOT
HETATM    1  C   UNK N   1     -15.284 -43.133  25.812  0.00  0.00     0.075 C 
HETATM    2  C   UNK N   1     -14.548 -44.244  25.836  0.00  0.00     0.017 C 
ENDROOT
BRANCH   2   3
HETATM    3  C   UNK N   1     -13.965 -44.825  27.058  0.00  0.00    -0.033 A 
HETATM    4  C   UNK N   1     -14.331 -44.307  28.293  0.00  0.00     0.051 A 
HETATM    5  C   UNK N   1     -13.759 -44.884  29.408  0.00  0.00     0.105 A 
HETATM    6  O   UNK N   1     -13.985 -44.520  30.700  0.00  0.00    -0.323 OA
HETATM    7  C   UNK N   1     -12.866 -45.926  29.307  0.00  0.00     0.105 A 
HETATM    8  C   UNK N   1     -13.134 -45.451  31.401  0.00  0.00     0.352 A 
HETATM    9  O   UNK N   1     -12.421 -46.346  30.523  0.00  0.00    -0.323 OA
HETATM   10  C   UNK N   1     -12.497 -46.449  28.085  0.00  0.00     0.040 A 
HETATM   11  C   UNK N   1     -13.060 -45.883  26.940  0.00  0.00     0.014 A 
ENDBRANCH   2   3
BRANCH   1  12
HETATM   12  C   UNK N   1     -15.808 -42.681  24.507  0.00  0.00     0.243 C 
HETATM   13  O   UNK N   1     -15.029 -42.682  23.552  0.00  0.00    -0.268 OA
HETATM   14  N   UNK N   1     -17.141 -42.282  24.445  0.00  0.00    -0.349 N 
HETATM   15  C   UNK N   1     -17.687 -41.824  23.163  0.00  0.00     0.126 C 
HETATM   16  C   UNK N   1     -18.085 -42.225  25.571  0.00  0.00     0.126 C 
HETATM   17  C   UNK N   1     -18.963 -42.577  22.801  0.00  0.00     0.020 C 
HETATM   18  C   UNK N   1     -19.987 -42.490  23.928  0.00  0.00     0.003 C 
HETATM   19  C   UNK N   1     -19.380 -42.967  25.244  0.00  0.00     0.020 C 
ENDBRANCH   1  12
TORSDOF 2
ENDMDL
MODEL 7
REMARK VINA RESULT:      -9.1      2.532      7.804
REMARK  2 active torsions:
REMARK  status: ('A' for Active; 'I' for Inactive)
REMARK       I    between atoms: N_4  and  C_10 
REMARK    1  A    between atoms: C_10  and  C_11 
REMARK    2  A    between atoms: C_12  and  C_13 
ROOT
HETATM    1  C   UNK N   1     -12.944 -43.757  27.630  0.00  0.00     0.075 C 
HETATM    2  C   UNK N   1     -13.240 -43.001  26.574  0.00  0.00     0.017 C 
ENDROOT
BRANCH   2   3
HETATM    3  C   UNK N   1     -14.593 -42.860  26.008  0.00  0.00    -0.033 A 
HETATM    4  C   UNK N   1     -14.741 -42.740  24.633  0.00  0.00     0.051 A 
HETATM    5  C   UNK N   1     -16.027 -42.611  24.151  0.00  0.00     0.105 A 
HETATM    6  O   UNK N   1     -16.379 -42.479  22.843  0.00  0.00    -0.323 OA
HETATM    7  C   UNK N   1     -17.118 -42.601  24.990  0.00  0.00     0.105 A 
HETATM    8  C   UNK N   1     -17.815 -42.387  22.953  0.00  0.00     0.352 A 
HETATM    9  O   UNK N   1     -18.290 -42.463  24.312  0.00  0.00    -0.323 OA
HETATM   10  C   UNK N   1     -16.982 -42.720  26.357  0.00  0.00     0.040 A 
HETATM   11  C   UNK N   1     -15.691 -42.852  26.872  0.00  0.00     0.014 A 
ENDBRANCH   2   3
BRANCH   1  12
HETATM   12  C   UNK N   1     -11.539 -43.786  28.085  0.00  0.00     0.243 C 
HETATM   13  O   UNK N   1     -10.799 -42.879  27.700  0.00  0.00    -0.268 OA
HETATM   14  N   UNK N   1     -11.145 -44.836  28.911  0.00  0.00    -0.349 N 
HETATM   15  C   UNK N   1      -9.755 -44.894  29.374  0.00  0.00     0.126 C 
HETATM   16  C   UNK N   1     -11.987 -45.958  29.352  0.00  0.00     0.126 C 
HETATM   17  C   UNK N   1      -9.678 -45.027  30.891  0.00  0.00     0.020 C 
HETATM   18  C   UNK N   1     -10.498 -46.218  31.378  0.00  0.00     0.003 C 
HETATM   19  C   UNK N   1     -11.934 -46.126  30.871  0.00  0.00     0.020 C 
ENDBRANCH   1  12
TORSDOF 2
ENDMDL
MODEL 8
REMARK VINA RESULT:      -8.9      2.342      7.539
REMARK  2 active torsions:
REMARK  status: ('A' for Active; 'I' for Inactive)
REMARK       I    between atoms: N_4  and  C_10 
REMARK    1  A    between atoms: C_10  and  C_11 
REMARK    2  A    between atoms: C_12  and  C_13 
ROOT
HETATM    1  C   UNK N   1     -13.727 -45.303  27.639  0.00  0.00     0.075 C 
HETATM    2  C   UNK N   1     -13.622 -44.319  26.746  0.00  0.00     0.017 C 
ENDROOT
BRANCH   2   3
HETATM    3  C   UNK N   1     -14.752 -43.781  25.969  0.00  0.00    -0.033 A 
HETATM    4  C   UNK N   1     -15.834 -43.232  26.643  0.00  0.00     0.051 A 
HETATM    5  C   UNK N   1     -16.868 -42.741  25.873  0.00  0.00     0.105 A 
HETATM    6  O   UNK N   1     -18.011 -42.170  26.341  0.00  0.00    -0.323 OA
HETATM    7  C   UNK N   1     -16.832 -42.790  24.498  0.00  0.00     0.105 A 
HETATM    8  C   UNK N   1     -18.691 -41.863  25.105  0.00  0.00     0.352 A 
HETATM    9  O   UNK N   1     -17.949 -42.254  23.933  0.00  0.00    -0.323 OA
HETATM   10  C   UNK N   1     -15.762 -43.332  23.818  0.00  0.00     0.040 A 
HETATM   11  C   UNK N   1     -14.702 -43.837  24.574  0.00  0.00     0.014 A 
ENDBRANCH   2   3
BRANCH   1  12
HETATM   12  C   UNK N   1     -12.502 -45.726  28.347  0.00  0.00     0.243 C 
HETATM   13  O   UNK N   1     -11.615 -46.258  27.677  0.00  0.00    -0.268 OA
HETATM   14  N   UNK N   1     -12.434 -45.500  29.720  0.00  0.00    -0.349 N 
HETATM   15  C   UNK N   1     -11.230 -45.914  30.450  0.00  0.00     0.126 C 
HETATM   16  C   UNK N   1     -13.488 -44.910  30.558  0.00  0.00     0.126 C 
HETATM   17  C   UNK N   1     -10.653 -44.764  31.268  0.00  0.00     0.020 C 
HETATM   18  C   UNK N   1     -11.709 -44.165  32.191  0.00  0.00     0.003 C 
HETATM   19  C   UNK N   1     -12.946 -43.754  31.397  0.00  0.00     0.020 C 
ENDBRANCH   1  12
TORSDOF 2
ENDMDL
MODEL 9
REMARK VINA RESULT:      -8.7      2.276      3.146
REMARK  2 active torsions:
REMARK  status: ('A' for Active; 'I' for Inactive)
REMARK       I    between atoms: N_4  and  C_10 
REMARK    1  A    between atoms: C_10  and  C_11 
REMARK    2  A    between atoms: C_12  and  C_13 
ROOT
HETATM    1  C   UNK N   1     -15.261 -42.697  26.559  0.00  0.00     0.075 C 
HETATM    2  C   UNK N   1     -14.749 -43.863  26.950  0.00  0.00     0.017 C 
ENDROOT
BRANCH   2   3
HETATM    3  C   UNK N   1     -13.369 -44.042  27.433  0.00  0.00    -0.033 A 
HETATM    4  C   UNK N   1     -12.486 -42.973  27.364  0.00  0.00     0.051 A 
HETATM    5  C   UNK N   1     -11.205 -43.188  27.829  0.00  0.00     0.105 A 
HETATM    6  O   UNK N   1     -10.197 -42.273  27.845  0.00  0.00    -0.323 OA
HETATM    7  C   UNK N   1     -10.814 -44.405  28.339  0.00  0.00     0.105 A 
HETATM    8  C   UNK N   1      -9.129 -43.051  28.424  0.00  0.00     0.352 A 
HETATM    9  O   UNK N   1      -9.514 -44.405  28.739  0.00  0.00    -0.323 OA
HETATM   10  C   UNK N   1     -11.683 -45.474  28.412  0.00  0.00     0.040 A 
HETATM   11  C   UNK N   1     -12.987 -45.283  27.948  0.00  0.00     0.014 A 
ENDBRANCH   2   3
BRANCH   1  12
HETATM   12  C   UNK N   1     -16.668 -42.678  26.109  0.00  0.00     0.243 C 
HETATM   13  O   UNK N   1     -17.542 -42.726  26.976  0.00  0.00    -0.268 OA
HETATM   14  N   UNK N   1     -16.911 -42.612  24.739  0.00  0.00    -0.349 N 
HETATM   15  C   UNK N   1     -18.298 -42.597  24.262  0.00  0.00     0.126 C 
HETATM   16  C   UNK N   1     -15.896 -42.599  23.675  0.00  0.00     0.126 C 
HETATM   17  C   UNK N   1     -18.552 -41.421  23.326  0.00  0.00     0.020 C 
HETATM   18  C   UNK N   1     -17.548 -41.411  22.177  0.00  0.00     0.003 C 
HETATM   19  C   UNK N   1     -16.119 -41.434  22.711  0.00  0.00     0.020 C 
ENDBRANCH   1  12
TORSDOF 2
ENDMDL
