# Supplementary material for: An evaluation of Roluperidone as a promising repurposing candidate for Alzheimer’s Disease: A Computational Investigation
Source: PLoS One. 2025 Dec 17;20(12):e0338211. doi: 10.1371/journal.pone.0338211 (PMC12711050; doi:10.1371/journal.pone.0338211)
Supplement: S6 File — (ZIP) [file pone.0338211.s006.zip › S5.Binding Affinity/Molecular Docking/docking files/68600_out.pdbqt]

MODEL 1
REMARK VINA RESULT:      -9.8      0.000      0.000
REMARK  3 active torsions:
REMARK  status: ('A' for Active; 'I' for Inactive)
REMARK    1  A    between atoms: O_1  and  C_10 
REMARK    2  A    between atoms: O_1  and  C_12 
REMARK    3  A    between atoms: C_12  and  C_13 
ROOT
HETATM    1  O   UNK N   1     -13.917 -42.708  26.639  0.00  0.00    -0.312 OA
ENDROOT
BRANCH   1   2
HETATM    2  C   UNK N   1     -13.249 -43.835  27.194  0.00  0.00     0.136 C 
HETATM    3  C   UNK N   1     -14.154 -44.541  28.215  0.00  0.00     0.068 C 
HETATM    4  C   UNK N   1     -13.368 -45.479  29.152  0.00  0.00     0.225 C 
HETATM    5  N   UNK N   1     -12.373 -44.634  29.841  0.00  0.00     0.093 N 
HETATM    6  C   UNK N   1     -12.530 -46.497  28.371  0.00  0.00     0.038 C 
HETATM    7  C   UNK N   1     -11.348 -44.426  28.800  0.00  0.00     0.225 C 
HETATM    8  C   UNK N   1     -11.836 -45.262  31.046  0.00  0.00     0.310 C 
HETATM    9  C   UNK N   1     -11.189 -45.799  28.138  0.00  0.00     0.038 C 
HETATM   10  C   UNK N   1     -11.927 -43.380  27.827  0.00  0.00     0.068 C 
ENDBRANCH   1   2
BRANCH   1  11
HETATM   11  C   UNK N   1     -14.396 -42.861  25.374  0.00  0.00     0.293 C 
HETATM   12  O   UNK N   1     -13.736 -43.142  24.386  0.00  0.00    -0.259 OA
BRANCH  11  13
HETATM   13  C   UNK N   1     -15.863 -42.636  25.337  0.00  0.00     0.040 A 
HETATM   14  C   UNK N   1     -16.481 -42.468  24.116  0.00  0.00     0.024 A 
HETATM   15  C   UNK N   1     -17.860 -42.257  24.081  0.00  0.00    -0.060 A 
HETATM   16  C   UNK N   1     -18.590 -42.220  25.269  0.00  0.00     0.013 A 
HETATM   17  C   UNK N   1     -18.553 -42.073  22.773  0.00  0.00     0.048 C 
HETATM   18  C   UNK N   1     -17.941 -42.392  26.492  0.00  0.00    -0.060 A 
HETATM   19  C   UNK N   1     -16.563 -42.603  26.526  0.00  0.00     0.024 A 
HETATM   20  C   UNK N   1     -18.722 -42.353  27.762  0.00  0.00     0.048 C 
ENDBRANCH  11  13
ENDBRANCH   1  11
TORSDOF 3
ENDMDL
MODEL 2
REMARK VINA RESULT:      -9.8      0.064      1.916
REMARK  3 active torsions:
REMARK  status: ('A' for Active; 'I' for Inactive)
REMARK    1  A    between atoms: O_1  and  C_10 
REMARK    2  A    between atoms: O_1  and  C_12 
REMARK    3  A    between atoms: C_12  and  C_13 
ROOT
HETATM    1  O   UNK N   1     -13.939 -42.691  26.610  0.00  0.00    -0.312 OA
ENDROOT
BRANCH   1   2
HETATM    2  C   UNK N   1     -13.250 -43.797  27.181  0.00  0.00     0.136 C 
HETATM    3  C   UNK N   1     -14.155 -44.530  28.182  0.00  0.00     0.068 C 
HETATM    4  C   UNK N   1     -13.362 -45.442  29.139  0.00  0.00     0.225 C 
HETATM    5  N   UNK N   1     -12.410 -44.566  29.850  0.00  0.00     0.093 N 
HETATM    6  C   UNK N   1     -12.475 -46.434  28.379  0.00  0.00     0.038 C 
HETATM    7  C   UNK N   1     -11.369 -44.326  28.832  0.00  0.00     0.225 C 
HETATM    8  C   UNK N   1     -11.882 -45.176  31.067  0.00  0.00     0.310 C 
HETATM    9  C   UNK N   1     -11.152 -45.694  28.175  0.00  0.00     0.038 C 
HETATM   10  C   UNK N   1     -11.957 -43.300  27.844  0.00  0.00     0.068 C 
ENDBRANCH   1   2
BRANCH   1  11
HETATM   11  C   UNK N   1     -14.432 -42.879  25.355  0.00  0.00     0.293 C 
HETATM   12  O   UNK N   1     -13.784 -43.198  24.370  0.00  0.00    -0.259 OA
BRANCH  11  13
HETATM   13  C   UNK N   1     -15.897 -42.640  25.324  0.00  0.00     0.040 A 
HETATM   14  C   UNK N   1     -16.593 -42.606  26.514  0.00  0.00     0.024 A 
HETATM   15  C   UNK N   1     -17.968 -42.380  26.485  0.00  0.00    -0.060 A 
HETATM   16  C   UNK N   1     -18.619 -42.191  25.265  0.00  0.00     0.013 A 
HETATM   17  C   UNK N   1     -18.744 -42.338  27.758  0.00  0.00     0.048 C 
HETATM   18  C   UNK N   1     -17.893 -42.230  24.074  0.00  0.00    -0.060 A 
HETATM   19  C   UNK N   1     -16.517 -42.456  24.104  0.00  0.00     0.024 A 
HETATM   20  C   UNK N   1     -18.588 -42.027  22.770  0.00  0.00     0.048 C 
ENDBRANCH  11  13
ENDBRANCH   1  11
TORSDOF 3
ENDMDL
MODEL 3
REMARK VINA RESULT:      -9.8      1.924      3.386
REMARK  3 active torsions:
REMARK  status: ('A' for Active; 'I' for Inactive)
REMARK    1  A    between atoms: O_1  and  C_10 
REMARK    2  A    between atoms: O_1  and  C_12 
REMARK    3  A    between atoms: C_12  and  C_13 
ROOT
HETATM    1  O   UNK N   1     -12.196 -44.289  27.797  0.00  0.00    -0.312 OA
ENDROOT
BRANCH   1   2
HETATM    2  C   UNK N   1     -11.439 -44.904  28.833  0.00  0.00     0.136 C 
HETATM    3  C   UNK N   1     -12.119 -44.683  30.192  0.00  0.00     0.068 C 
HETATM    4  C   UNK N   1     -11.166 -44.930  31.377  0.00  0.00     0.225 C 
HETATM    5  N   UNK N   1     -10.041 -43.991  31.205  0.00  0.00     0.093 N 
HETATM    6  C   UNK N   1     -10.520 -46.318  31.311  0.00  0.00     0.038 C 
HETATM    7  C   UNK N   1      -9.252 -44.624  30.130  0.00  0.00     0.225 C 
HETATM    8  C   UNK N   1      -9.272 -43.799  32.432  0.00  0.00     0.310 C 
HETATM    9  C   UNK N   1      -9.249 -46.115  30.484  0.00  0.00     0.038 C 
HETATM   10  C   UNK N   1     -10.010 -44.345  28.816  0.00  0.00     0.068 C 
ENDBRANCH   1   2
BRANCH   1  11
HETATM   11  C   UNK N   1     -13.144 -45.068  27.207  0.00  0.00     0.293 C 
HETATM   12  O   UNK N   1     -13.078 -46.276  27.040  0.00  0.00    -0.259 OA
BRANCH  11  13
HETATM   13  C   UNK N   1     -14.303 -44.248  26.775  0.00  0.00     0.040 A 
HETATM   14  C   UNK N   1     -15.125 -43.696  27.735  0.00  0.00     0.024 A 
HETATM   15  C   UNK N   1     -16.213 -42.924  27.329  0.00  0.00    -0.060 A 
HETATM   16  C   UNK N   1     -16.456 -42.721  25.970  0.00  0.00     0.013 A 
HETATM   17  C   UNK N   1     -17.117 -42.316  28.347  0.00  0.00     0.048 C 
HETATM   18  C   UNK N   1     -15.611 -43.291  25.018  0.00  0.00    -0.060 A 
HETATM   19  C   UNK N   1     -14.523 -44.062  25.424  0.00  0.00     0.024 A 
HETATM   20  C   UNK N   1     -15.870 -43.073  23.565  0.00  0.00     0.048 C 
ENDBRANCH  11  13
ENDBRANCH   1  11
TORSDOF 3
ENDMDL
MODEL 4
REMARK VINA RESULT:      -9.8      1.917      2.817
REMARK  3 active torsions:
REMARK  status: ('A' for Active; 'I' for Inactive)
REMARK    1  A    between atoms: O_1  and  C_10 
REMARK    2  A    between atoms: O_1  and  C_12 
REMARK    3  A    between atoms: C_12  and  C_13 
ROOT
HETATM    1  O   UNK N   1     -12.183 -44.309  27.765  0.00  0.00    -0.312 OA
ENDROOT
BRANCH   1   2
HETATM    2  C   UNK N   1     -11.438 -44.911  28.816  0.00  0.00     0.136 C 
HETATM    3  C   UNK N   1     -12.139 -44.682  30.164  0.00  0.00     0.068 C 
HETATM    4  C   UNK N   1     -11.201 -44.914  31.364  0.00  0.00     0.225 C 
HETATM    5  N   UNK N   1     -10.078 -43.970  31.200  0.00  0.00     0.093 N 
HETATM    6  C   UNK N   1     -10.546 -46.299  31.320  0.00  0.00     0.038 C 
HETATM    7  C   UNK N   1      -9.271 -44.608  30.142  0.00  0.00     0.225 C 
HETATM    8  C   UNK N   1      -9.328 -43.763  32.436  0.00  0.00     0.310 C 
HETATM    9  C   UNK N   1      -9.265 -46.096  30.508  0.00  0.00     0.038 C 
HETATM   10  C   UNK N   1     -10.011 -44.344  28.815  0.00  0.00     0.068 C 
ENDBRANCH   1   2
BRANCH   1  11
HETATM   11  C   UNK N   1     -13.147 -45.085  27.196  0.00  0.00     0.293 C 
HETATM   12  O   UNK N   1     -13.095 -46.295  27.041  0.00  0.00    -0.259 OA
BRANCH  11  13
HETATM   13  C   UNK N   1     -14.303 -44.257  26.769  0.00  0.00     0.040 A 
HETATM   14  C   UNK N   1     -14.531 -44.073  25.422  0.00  0.00     0.024 A 
HETATM   15  C   UNK N   1     -15.618 -43.297  25.021  0.00  0.00    -0.060 A 
HETATM   16  C   UNK N   1     -16.455 -42.722  25.979  0.00  0.00     0.013 A 
HETATM   17  C   UNK N   1     -15.887 -43.082  23.570  0.00  0.00     0.048 C 
HETATM   18  C   UNK N   1     -16.204 -42.923  27.336  0.00  0.00    -0.060 A 
HETATM   19  C   UNK N   1     -15.116 -43.699  27.736  0.00  0.00     0.024 A 
HETATM   20  C   UNK N   1     -17.099 -42.309  28.359  0.00  0.00     0.048 C 
ENDBRANCH  11  13
ENDBRANCH   1  11
TORSDOF 3
ENDMDL
MODEL 5
REMARK VINA RESULT:      -9.4      1.232      2.554
REMARK  3 active torsions:
REMARK  status: ('A' for Active; 'I' for Inactive)
REMARK    1  A    between atoms: O_1  and  C_10 
REMARK    2  A    between atoms: O_1  and  C_12 
REMARK    3  A    between atoms: C_12  and  C_13 
ROOT
HETATM    1  O   UNK N   1     -13.763 -44.920  27.106  0.00  0.00    -0.312 OA
ENDROOT
BRANCH   1   2
HETATM    2  C   UNK N   1     -13.275 -45.307  28.385  0.00  0.00     0.136 C 
HETATM    3  C   UNK N   1     -14.163 -44.723  29.493  0.00  0.00     0.068 C 
HETATM    4  C   UNK N   1     -13.471 -44.729  30.870  0.00  0.00     0.225 C 
HETATM    5  N   UNK N   1     -12.242 -43.926  30.718  0.00  0.00     0.093 N 
HETATM    6  C   UNK N   1     -12.971 -46.126  31.253  0.00  0.00     0.038 C 
HETATM    7  C   UNK N   1     -11.342 -44.846  29.996  0.00  0.00     0.225 C 
HETATM    8  C   UNK N   1     -11.693 -43.486  31.998  0.00  0.00     0.310 C 
HETATM    9  C   UNK N   1     -11.557 -46.204  30.673  0.00  0.00     0.038 C 
HETATM   10  C   UNK N   1     -11.816 -44.852  28.529  0.00  0.00     0.068 C 
ENDBRANCH   1   2
BRANCH   1  11
HETATM   11  C   UNK N   1     -13.828 -43.580  26.872  0.00  0.00     0.293 C 
HETATM   12  O   UNK N   1     -12.936 -42.771  27.078  0.00  0.00    -0.259 OA
BRANCH  11  13
HETATM   13  C   UNK N   1     -15.155 -43.206  26.322  0.00  0.00     0.040 A 
HETATM   14  C   UNK N   1     -16.164 -42.856  27.195  0.00  0.00     0.024 A 
HETATM   15  C   UNK N   1     -17.411 -42.503  26.679  0.00  0.00    -0.060 A 
HETATM   16  C   UNK N   1     -17.621 -42.508  25.299  0.00  0.00     0.013 A 
HETATM   17  C   UNK N   1     -18.519 -42.120  27.600  0.00  0.00     0.048 C 
HETATM   18  C   UNK N   1     -16.584 -42.866  24.437  0.00  0.00    -0.060 A 
HETATM   19  C   UNK N   1     -15.338 -43.219  24.954  0.00  0.00     0.024 A 
HETATM   20  C   UNK N   1     -16.808 -42.871  22.962  0.00  0.00     0.048 C 
ENDBRANCH  11  13
ENDBRANCH   1  11
TORSDOF 3
ENDMDL
MODEL 6
REMARK VINA RESULT:      -8.9      2.589      4.154
REMARK  3 active torsions:
REMARK  status: ('A' for Active; 'I' for Inactive)
REMARK    1  A    between atoms: O_1  and  C_10 
REMARK    2  A    between atoms: O_1  and  C_12 
REMARK    3  A    between atoms: C_12  and  C_13 
ROOT
HETATM    1  O   UNK N   1     -11.981 -45.410  28.594  0.00  0.00    -0.312 OA
ENDROOT
BRANCH   1   2
HETATM    2  C   UNK N   1     -11.162 -44.892  29.635  0.00  0.00     0.136 C 
HETATM    3  C   UNK N   1      -9.890 -44.262  29.049  0.00  0.00     0.068 C 
HETATM    4  C   UNK N   1      -8.781 -44.078  30.103  0.00  0.00     0.225 C 
HETATM    5  N   UNK N   1      -8.491 -45.424  30.636  0.00  0.00     0.093 N 
HETATM    6  C   UNK N   1      -9.272 -43.283  31.318  0.00  0.00     0.038 C 
HETATM    7  C   UNK N   1      -9.635 -45.670  31.535  0.00  0.00     0.225 C 
HETATM    8  C   UNK N   1      -7.205 -45.494  31.325  0.00  0.00     0.310 C 
HETATM    9  C   UNK N   1      -9.839 -44.339  32.269  0.00  0.00     0.038 C 
HETATM   10  C   UNK N   1     -10.832 -46.016  30.628  0.00  0.00     0.068 C 
ENDBRANCH   1   2
BRANCH   1  11
HETATM   11  C   UNK N   1     -13.303 -45.553  28.889  0.00  0.00     0.293 C 
HETATM   12  O   UNK N   1     -13.776 -46.327  29.707  0.00  0.00    -0.259 OA
BRANCH  11  13
HETATM   13  C   UNK N   1     -14.126 -44.628  28.070  0.00  0.00     0.040 A 
HETATM   14  C   UNK N   1     -13.810 -44.454  26.740  0.00  0.00     0.024 A 
HETATM   15  C   UNK N   1     -14.584 -43.586  25.970  0.00  0.00    -0.060 A 
HETATM   16  C   UNK N   1     -15.660 -42.912  26.549  0.00  0.00     0.013 A 
HETATM   17  C   UNK N   1     -14.264 -43.380  24.528  0.00  0.00     0.048 C 
HETATM   18  C   UNK N   1     -15.960 -43.105  27.897  0.00  0.00    -0.060 A 
HETATM   19  C   UNK N   1     -15.185 -43.973  28.667  0.00  0.00     0.024 A 
HETATM   20  C   UNK N   1     -17.111 -42.385  28.516  0.00  0.00     0.048 C 
ENDBRANCH  11  13
ENDBRANCH   1  11
TORSDOF 3
ENDMDL
MODEL 7
REMARK VINA RESULT:      -8.5      2.799      4.198
REMARK  3 active torsions:
REMARK  status: ('A' for Active; 'I' for Inactive)
REMARK    1  A    between atoms: O_1  and  C_10 
REMARK    2  A    between atoms: O_1  and  C_12 
REMARK    3  A    between atoms: C_12  and  C_13 
ROOT
HETATM    1  O   UNK N   1     -12.125 -46.225  29.441  0.00  0.00    -0.312 OA
ENDROOT
BRANCH   1   2
HETATM    2  C   UNK N   1     -10.863 -45.704  29.840  0.00  0.00     0.136 C 
HETATM    3  C   UNK N   1     -10.443 -46.303  31.191  0.00  0.00     0.068 C 
HETATM    4  C   UNK N   1      -9.334 -45.484  31.881  0.00  0.00     0.225 C 
HETATM    5  N   UNK N   1      -9.878 -44.125  32.066  0.00  0.00     0.093 N 
HETATM    6  C   UNK N   1      -8.117 -45.289  30.971  0.00  0.00     0.038 C 
HETATM    7  C   UNK N   1      -9.787 -43.552  30.709  0.00  0.00     0.225 C 
HETATM    8  C   UNK N   1      -9.138 -43.350  33.058  0.00  0.00     0.310 C 
HETATM    9  C   UNK N   1      -8.417 -44.006  30.193  0.00  0.00     0.038 C 
HETATM   10  C   UNK N   1     -10.942 -44.172  29.898  0.00  0.00     0.068 C 
ENDBRANCH   1   2
BRANCH   1  11
HETATM   11  C   UNK N   1     -12.345 -46.293  28.099  0.00  0.00     0.293 C 
HETATM   12  O   UNK N   1     -11.764 -47.025  27.312  0.00  0.00    -0.259 OA
BRANCH  11  13
HETATM   13  C   UNK N   1     -13.407 -45.339  27.691  0.00  0.00     0.040 A 
HETATM   14  C   UNK N   1     -13.585 -45.072  26.350  0.00  0.00     0.024 A 
HETATM   15  C   UNK N   1     -14.584 -44.177  25.967  0.00  0.00    -0.060 A 
HETATM   16  C   UNK N   1     -15.384 -43.569  26.935  0.00  0.00     0.013 A 
HETATM   17  C   UNK N   1     -14.797 -43.871  24.523  0.00  0.00     0.048 C 
HETATM   18  C   UNK N   1     -15.184 -43.856  28.286  0.00  0.00    -0.060 A 
HETATM   19  C   UNK N   1     -14.185 -44.751  28.668  0.00  0.00     0.024 A 
HETATM   20  C   UNK N   1     -16.040 -43.206  29.320  0.00  0.00     0.048 C 
ENDBRANCH  11  13
ENDBRANCH   1  11
TORSDOF 3
ENDMDL
MODEL 8
REMARK VINA RESULT:      -8.4      1.428      2.339
REMARK  3 active torsions:
REMARK  status: ('A' for Active; 'I' for Inactive)
REMARK    1  A    between atoms: O_1  and  C_10 
REMARK    2  A    between atoms: O_1  and  C_12 
REMARK    3  A    between atoms: C_12  and  C_13 
ROOT
HETATM    1  O   UNK N   1     -13.374 -44.622  27.389  0.00  0.00    -0.312 OA
ENDROOT
BRANCH   1   2
HETATM    2  C   UNK N   1     -12.929 -44.733  28.736  0.00  0.00     0.136 C 
HETATM    3  C   UNK N   1     -12.458 -46.166  29.025  0.00  0.00     0.068 C 
HETATM    4  C   UNK N   1     -12.378 -46.469  30.534  0.00  0.00     0.225 C 
HETATM    5  N   UNK N   1     -13.736 -46.254  31.071  0.00  0.00     0.093 N 
HETATM    6  C   UNK N   1     -11.507 -45.450  31.276  0.00  0.00     0.038 C 
HETATM    7  C   UNK N   1     -13.832 -44.782  31.129  0.00  0.00     0.225 C 
HETATM    8  C   UNK N   1     -13.936 -46.885  32.373  0.00  0.00     0.310 C 
HETATM    9  C   UNK N   1     -12.472 -44.330  31.671  0.00  0.00     0.038 C 
HETATM   10  C   UNK N   1     -14.061 -44.306  29.680  0.00  0.00     0.068 C 
ENDBRANCH   1   2
BRANCH   1  11
HETATM   11  C   UNK N   1     -13.494 -43.356  26.902  0.00  0.00     0.293 C 
HETATM   12  O   UNK N   1     -12.627 -42.496  26.917  0.00  0.00    -0.259 OA
BRANCH  11  13
HETATM   13  C   UNK N   1     -14.849 -43.137  26.336  0.00  0.00     0.040 A 
HETATM   14  C   UNK N   1     -15.028 -43.248  24.973  0.00  0.00     0.024 A 
HETATM   15  C   UNK N   1     -16.301 -43.044  24.441  0.00  0.00    -0.060 A 
HETATM   16  C   UNK N   1     -17.368 -42.733  25.285  0.00  0.00     0.013 A 
HETATM   17  C   UNK N   1     -16.521 -43.159  22.970  0.00  0.00     0.048 C 
HETATM   18  C   UNK N   1     -17.161 -42.626  26.660  0.00  0.00    -0.060 A 
HETATM   19  C   UNK N   1     -15.888 -42.831  27.192  0.00  0.00     0.024 A 
HETATM   20  C   UNK N   1     -18.302 -42.295  27.562  0.00  0.00     0.048 C 
ENDBRANCH  11  13
ENDBRANCH   1  11
TORSDOF 3
ENDMDL
MODEL 9
REMARK VINA RESULT:      -8.3      3.242      7.426
REMARK  3 active torsions:
REMARK  status: ('A' for Active; 'I' for Inactive)
REMARK    1  A    between atoms: O_1  and  C_10 
REMARK    2  A    between atoms: O_1  and  C_12 
REMARK    3  A    between atoms: C_12  and  C_13 
ROOT
HETATM    1  O   UNK N   1     -17.173 -43.123  23.435  0.00  0.00    -0.312 OA
ENDROOT
BRANCH   1   2
HETATM    2  C   UNK N   1     -18.348 -42.346  23.633  0.00  0.00     0.136 C 
HETATM    3  C   UNK N   1     -19.338 -43.098  24.535  0.00  0.00     0.068 C 
HETATM    4  C   UNK N   1     -20.769 -42.534  24.440  0.00  0.00     0.225 C 
HETATM    5  N   UNK N   1     -21.168 -42.654  23.025  0.00  0.00     0.093 N 
HETATM    6  C   UNK N   1     -20.810 -41.029  24.724  0.00  0.00     0.038 C 
HETATM    7  C   UNK N   1     -20.433 -41.545  22.386  0.00  0.00     0.225 C 
HETATM    8  C   UNK N   1     -22.612 -42.558  22.834  0.00  0.00     0.310 C 
HETATM    9  C   UNK N   1     -20.587 -40.371  23.360  0.00  0.00     0.038 C 
HETATM   10  C   UNK N   1     -18.967 -42.007  22.269  0.00  0.00     0.068 C 
ENDBRANCH   1   2
BRANCH   1  11
HETATM   11  C   UNK N   1     -16.009 -42.568  23.873  0.00  0.00     0.293 C 
HETATM   12  O   UNK N   1     -15.297 -41.803  23.242  0.00  0.00    -0.259 OA
BRANCH  11  13
HETATM   13  C   UNK N   1     -15.698 -43.020  25.252  0.00  0.00     0.040 A 
HETATM   14  C   UNK N   1     -14.688 -43.940  25.441  0.00  0.00     0.024 A 
HETATM   15  C   UNK N   1     -14.395 -44.364  26.737  0.00  0.00    -0.060 A 
HETATM   16  C   UNK N   1     -15.119 -43.857  27.817  0.00  0.00     0.013 A 
HETATM   17  C   UNK N   1     -13.307 -45.358  26.968  0.00  0.00     0.048 C 
HETATM   18  C   UNK N   1     -16.136 -42.928  27.600  0.00  0.00    -0.060 A 
HETATM   19  C   UNK N   1     -16.429 -42.505  26.304  0.00  0.00     0.024 A 
HETATM   20  C   UNK N   1     -16.909 -42.386  28.754  0.00  0.00     0.048 C 
ENDBRANCH  11  13
ENDBRANCH   1  11
TORSDOF 3
ENDMDL
