# Supplementary material for: An evaluation of Roluperidone as a promising repurposing candidate for Alzheimer’s Disease: A Computational Investigation
Source: PLoS One. 2025 Dec 17;20(12):e0338211. doi: 10.1371/journal.pone.0338211 (PMC12711050; doi:10.1371/journal.pone.0338211)
Supplement: S6 File — (ZIP) [file pone.0338211.s006.zip › S5.Binding Affinity/Molecular Docking/docking files/conf.txt]

receptor = Final.pdbqt
exhaustiveness  = 8
center_x = -13.8123400865
center_y = -43.9323589733
center_z = 32.7647276815
size_x = 25.0
size_y = 27.0488297617
size_z = 25.0
