# Supplementary material for: An evaluation of Roluperidone as a promising repurposing candidate for Alzheimer’s Disease: A Computational Investigation
Source: PLoS One. 2025 Dec 17;20(12):e0338211. doi: 10.1371/journal.pone.0338211 (PMC12711050; doi:10.1371/journal.pone.0338211)
Supplement: S6 File — (ZIP) [file pone.0338211.s006.zip › S5.Binding Affinity/Molecular Docking/docking scores.csv]

Ligand	Binding Affinity	rmsd/ub	rmsd/lb
Final_3033818	-22.2	0	0
Final_3033818	-11.1	2.13	1.238
Final_3033818	-10.7	2.13	1.745
Final_3033818	-10.6	2.394	1.379
Final_3033818	-10.4	2.236	1.565
Final_3033818	-10.4	3.876	2.612
Final_3033818	-10.1	4.268	2.74
Final_2780	-10.1	0	0
Final_3033818	-10	2.458	1.518
Final_2780	-9.9	8.761	4.072
Final_5417_uff_E=594.17	-9.8	0	0
Final_68600	-9.8	0	0
Final_68600	-9.8	1.916	0.064
Final_68600	-9.8	3.386	1.924
Final_68600	-9.8	2.817	1.917
Final_2780	-9.8	1.926	1.362
Final_641115	-9.7	0	0
Final_641115	-9.7	7.669	2.364
Final_3033818	-9.6	5.627	3.91
Final_641115	-9.6	7.956	2.468
Final_2780	-9.6	2.462	1.469
Final_68600	-9.4	2.554	1.232
Final_2780	-9.4	2.841	2.026
Final_156333	-9.3	0	0
Final_156333	-9.3	2.403	1.735
Final_16061509	-9.2	0	0
Final_641115	-9.2	7.896	2.792
Final_641115	-9.2	1.755	1.409
Final_641115	-9.2	2.6	1.769
Final_16061509	-9.1	9.288	2.554
Final_641115	-9.1	7.804	2.532
Final_2780	-9.1	9.232	5.048
Final_156333	-9.1	3.067	2.2
Final_68600	-8.9	4.154	2.589
Final_16061509	-8.9	9.909	2.67
Final_16061509	-8.9	1.495	1.144
Final_641115	-8.9	7.539	2.342
Final_2780	-8.9	10.608	6.022
Final_16061509	-8.8	9.451	2.175
Final_16061509	-8.8	9.484	3.196
Final_5417_uff_E=594.17	-8.7	9.578	2.994
Final_5417_uff_E=594.17	-8.7	8.463	1.69
Final_641115	-8.7	3.146	2.276
Final_68600	-8.5	4.198	2.799
Final_2780	-8.5	2.505	2.242
Final_156333	-8.5	2.453	1.435
Final_156333	-8.5	4.354	2.449
Final_156333	-8.5	3.221	2.006
Final_68600	-8.4	2.339	1.428
Final_5417_uff_E=594.17	-8.3	9.228	2.583
Final_5417_uff_E=594.17	-8.3	6.128	3.149
Final_68600	-8.3	7.426	3.242
Final_16061509	-8.3	9.314	2.028
Final_2780	-8.3	10.639	5.791
Final_5417_uff_E=594.17	-8.2	4.338	2.133
Final_5417_uff_E=594.17	-8.1	7.242	4.189
Final_5417_uff_E=594.17	-8	9.386	2.947
Final_16061509	-8	6.671	3.441
Final_16061509	-8	2.115	1.596
Final_156333	-8	8.325	3.271
Final_156333	-7.9	3.817	2.298
Final_156333	-7.8	8.105	3.073
Final_5417_uff_E=594.17	-7.3	8.472	4.728
