# Supplementary material for: An evaluation of Roluperidone as a promising repurposing candidate for Alzheimer’s Disease: A Computational Investigation
Source: PLoS One. 2025 Dec 17;20(12):e0338211. doi: 10.1371/journal.pone.0338211 (PMC12711050; doi:10.1371/journal.pone.0338211)
Supplement: S6 File — (ZIP) [file pone.0338211.s006.zip › S5.Binding Affinity/Molecular Docking/Molecular Dockin Scores-2.xlsx]

## Sheet: Sheet1
Drugs	Binding.Affinity
Donepezil	-11.8
Dolasetron	-11.1
Clebopride	-10.1
Rotundine	-9.8
Tropanserin	-9.8
Ilepcimide	-9.7
Nemonapride	-9.3
Bavisant	-9.2
Roluperidone	-12
Napitane	-11.9
