# Supplementary material for: An evaluation of Roluperidone as a promising repurposing candidate for Alzheimer’s Disease: A Computational Investigation
Source: PLoS One. 2025 Dec 17;20(12):e0338211. doi: 10.1371/journal.pone.0338211 (PMC12711050; doi:10.1371/journal.pone.0338211)
Supplement: S7 File — (ZIP) [file pone.0338211.s007.zip › S6.Molecular Dynamic Simulation/S6.Molecular Dynamic Simulation/MDS result for Donepezil_hAChE/Donepezil & hAChE - Al amin Afendy_analysis.tab]

Time[ps] Time[ns] CellLengthX CellLengthY CellLengthZ TotalEnergy Bond Angle Dihedral Planarity Coulomb VdW SurfVdW SurfMol SurfAcc SoluteHBonds SltSlvHBonds Helix Sheet Turn Coil Helix310 HelixPi RadGyration RMSDCa RMSDBb RMSDAll
0.000 0.000 96.797 96.797 96.797 -1523552.914 1494.166 4676.883 106901.986 229.649 -1885867.173 249011.574 45530.212 21652.852 19137.678 429.000 781.000 33.962 16.981 15.472 32.453 1.132 0.000 22.663 0.388 0.435 0.467
250.000 0.250 96.732 96.732 96.732 -1229844.346 6551.145 13574.389 109340.974 951.029 -1520171.298 159909.415 46625.309 22858.963 19776.125 394.000 799.000 31.321 15.660 14.906 37.170 0.943 0.000 22.875 0.837 0.882 1.056
500.000 0.500 96.727 96.727 96.727 -1232020.740 6554.680 13470.684 109731.861 1033.979 -1522789.373 159977.429 46685.762 22600.180 19748.518 391.000 815.000 30.000 16.792 11.321 38.868 3.019 0.000 22.840 0.966 1.005 1.223
750.000 0.750 96.749 96.749 96.749 -1232533.100 6736.714 13433.052 109393.060 1037.224 -1520273.336 157140.186 46766.888 22627.720 19932.548 391.000 799.000 33.962 17.358 10.566 36.415 1.698 0.000 22.903 0.963 1.009 1.278
1000.000 1.000 96.711 96.711 96.711 -1229817.099 6411.144 13351.965 109181.574 1025.552 -1521555.935 161768.600 46653.361 22618.705 19816.640 382.000 797.000 32.264 17.736 13.585 34.906 1.509 0.000 22.841 0.887 0.943 1.195
1250.000 1.250 96.716 96.716 96.716 -1229060.197 6635.408 13634.996 108702.687 976.862 -1519786.200 160776.051 46812.384 22568.243 19739.261 397.000 801.000 30.566 16.604 13.962 38.113 0.755 0.000 22.931 1.128 1.175 1.389
1500.000 1.500 96.742 96.742 96.742 -1231030.580 6446.100 13577.821 109210.223 1058.232 -1519196.502 157873.546 46792.076 22747.137 19782.438 408.000 794.000 32.642 16.981 12.453 35.849 2.075 0.000 22.946 1.127 1.175 1.404
1750.000 1.750 96.716 96.716 96.716 -1231103.766 6514.331 13611.891 109607.358 1053.951 -1521221.079 159329.783 46617.621 22661.788 19858.522 401.000 803.000 29.811 17.547 16.792 33.774 2.075 0.000 22.927 1.181 1.225 1.478
2000.000 2.000 96.723 96.723 96.723 -1231274.208 6532.986 13434.237 109125.370 976.322 -1521649.696 160306.572 46853.042 22768.075 19984.276 387.000 814.000 33.019 16.226 12.830 35.849 2.075 0.000 22.962 0.985 1.038 1.349
2250.000 2.250 96.726 96.726 96.726 -1231944.564 6625.062 13567.200 109152.765 1051.624 -1519283.854 156942.638 46583.046 22308.045 19743.721 387.000 794.000 32.453 16.604 11.887 38.302 0.755 0.000 22.924 1.149 1.187 1.492
2500.000 2.500 96.717 96.717 96.717 -1230198.356 6403.513 13305.504 109284.998 1065.101 -1520118.913 159861.440 46360.012 22586.018 19738.541 390.000 804.000 32.830 17.170 14.906 35.094 0.000 0.000 22.862 1.011 1.065 1.397
2750.000 2.750 96.716 96.716 96.716 -1228558.565 6371.558 13686.594 108978.015 1072.407 -1519501.640 160834.501 46871.079 22565.590 19844.163 397.000 785.000 32.830 15.849 14.151 36.415 0.755 0.000 22.890 1.214 1.251 1.530
3000.000 3.000 96.745 96.745 96.745 -1231771.233 6571.138 13515.527 109147.830 1000.249 -1521658.060 159652.081 46645.387 22595.989 19809.649 389.000 808.000 33.396 16.981 14.528 35.094 0.000 0.000 22.855 1.160 1.195 1.481
3250.000 3.250 96.711 96.711 96.711 -1230548.258 6483.568 13559.575 109033.508 1013.121 -1520442.521 159804.491 46734.800 22730.472 19942.926 391.000 785.000 32.075 16.604 15.283 36.038 0.000 0.000 22.949 1.123 1.166 1.463
3500.000 3.500 96.695 96.695 96.695 -1229260.746 6711.380 13533.568 108986.891 998.846 -1522160.606 162669.174 46392.417 22643.022 19774.824 391.000 804.000 31.509 15.283 16.226 36.981 0.000 0.000 22.908 1.266 1.303 1.597
3750.000 3.750 96.732 96.732 96.732 -1231190.089 6432.936 13401.631 109348.307 967.337 -1521666.122 160325.821 46434.460 22697.097 19986.829 393.000 793.000 32.264 15.849 13.585 36.604 1.698 0.000 22.954 1.386 1.424 1.718
4000.000 4.000 96.694 96.694 96.694 -1229548.890 6418.812 13402.479 109623.802 948.506 -1520115.076 160172.587 46478.695 22678.801 19849.384 388.000 811.000 34.151 17.170 12.453 36.226 0.000 0.000 22.891 1.357 1.390 1.660
4250.000 4.250 96.739 96.739 96.739 -1231095.663 6561.278 13694.114 109159.311 1026.115 -1521141.712 159605.232 47048.404 22812.670 20250.370 394.000 804.000 32.830 15.660 15.849 35.660 0.000 0.000 22.964 1.183 1.217 1.522
4500.000 4.500 96.731 96.731 96.731 -1232263.189 6659.348 13528.711 108926.226 1060.477 -1522290.157 159852.205 46814.808 22872.989 20146.393 403.000 788.000 33.019 16.604 12.453 36.415 1.509 0.000 22.966 1.323 1.354 1.647
4750.000 4.750 96.714 96.714 96.714 -1229044.287 6598.596 13133.929 109638.692 997.432 -1519501.960 160089.024 46791.306 22908.642 20071.865 397.000 815.000 33.019 16.981 15.472 34.528 0.000 0.000 22.939 1.352 1.383 1.637
5000.000 5.000 96.726 96.726 96.726 -1230159.878 6357.584 13598.576 109317.005 1027.258 -1522112.529 161652.228 46956.419 23333.408 20187.658 385.000 838.000 33.208 15.472 13.962 35.849 1.509 0.000 22.973 1.230 1.257 1.526
5250.000 5.250 96.708 96.708 96.708 -1230026.377 6687.467 13539.872 109353.856 1022.325 -1519342.733 158712.836 46828.719 23047.033 20155.166 379.000 814.000 33.396 16.226 13.962 36.415 0.000 0.000 22.931 1.346 1.377 1.633
5500.000 5.500 96.721 96.721 96.721 -1231011.314 6484.197 13552.746 109354.982 1019.912 -1521396.422 159973.270 47118.324 22795.728 20092.269 396.000 798.000 30.566 16.415 16.226 34.151 2.642 0.000 23.066 1.519 1.552 1.809
5750.000 5.750 96.755 96.755 96.755 -1231438.035 6533.960 13326.422 109295.034 1029.403 -1522472.041 160849.187 47006.875 23104.329 20086.745 386.000 839.000 30.189 16.226 16.038 36.792 0.755 0.000 22.999 1.362 1.390 1.687
6000.000 6.000 96.718 96.718 96.718 -1231165.198 6268.519 13134.278 109751.624 1021.061 -1521164.782 159824.103 46659.927 23050.612 20294.774 385.000 793.000 32.264 13.962 15.660 36.226 1.887 0.000 23.033 1.279 1.305 1.642
6250.000 6.250 96.705 96.705 96.705 -1230212.918 6542.684 13474.120 109400.589 1069.063 -1522518.925 161819.551 46723.864 23014.066 20329.867 395.000 837.000 32.075 16.792 14.151 36.226 0.755 0.000 22.955 1.299 1.328 1.588
6500.000 6.500 96.713 96.713 96.713 -1231596.799 6500.880 13686.443 108982.477 1057.289 -1522897.090 161073.201 47068.033 23094.230 20275.809 397.000 786.000 31.132 16.226 13.962 36.792 1.887 0.000 22.992 1.432 1.463 1.707
6750.000 6.750 96.712 96.712 96.712 -1231122.925 6438.149 13447.478 109350.596 990.197 -1522672.598 161323.253 46978.362 23437.149 20530.335 376.000 821.000 33.774 16.415 14.151 35.660 0.000 0.000 23.026 1.305 1.332 1.594
7000.000 7.000 96.730 96.730 96.730 -1230770.610 6716.932 13334.329 109335.440 997.861 -1520330.068 159174.896 46794.123 23253.687 20208.648 406.000 820.000 30.566 16.415 16.981 34.906 1.132 0.000 22.915 1.174 1.216 1.503
7250.000 7.250 96.718 96.718 96.718 -1228970.461 6615.172 13618.365 109486.458 1020.316 -1518128.444 158417.672 46858.697 23283.199 20077.532 408.000 795.000 32.264 15.660 15.094 35.849 1.132 0.000 22.931 1.255 1.288 1.566
7500.000 7.500 96.727 96.727 96.727 -1230553.008 6472.980 13407.066 109426.357 1061.282 -1520904.858 159984.164 46503.984 23023.212 20280.166 400.000 789.000 33.019 15.472 13.208 38.302 0.000 0.000 22.957 1.185 1.224 1.479
7750.000 7.750 96.727 96.727 96.727 -1229868.192 6524.205 13257.434 109710.068 1004.010 -1519740.289 159376.381 46898.238 22881.233 19973.252 393.000 771.000 30.566 15.660 15.472 36.792 1.509 0.000 22.919 1.126 1.175 1.450
8000.000 8.000 96.734 96.734 96.734 -1230911.877 6515.089 13555.562 109359.371 1061.716 -1522299.799 160896.184 46409.327 22812.703 20032.841 408.000 804.000 31.698 17.925 13.774 33.962 2.642 0.000 22.903 1.317 1.343 1.651
8250.000 8.250 96.739 96.739 96.739 -1231032.485 6554.661 13347.124 109692.992 1050.609 -1521459.751 159781.880 46897.717 23439.393 20102.911 412.000 793.000 30.943 16.415 16.226 35.660 0.755 0.000 22.946 1.303 1.339 1.633
8500.000 8.500 96.735 96.735 96.735 -1229593.998 6283.028 13547.139 110098.553 988.502 -1518375.460 157864.239 46900.135 22967.033 20073.776 398.000 815.000 30.755 16.604 15.849 35.849 0.943 0.000 22.893 1.102 1.140 1.439
8750.000 8.750 96.732 96.732 96.732 -1230152.619 6455.429 13781.787 109542.291 992.218 -1519837.808 158913.465 46644.919 23056.199 20138.634 385.000 792.000 29.811 15.283 15.660 38.302 0.943 0.000 22.956 1.217 1.261 1.499
9000.000 9.000 96.733 96.733 96.733 -1230384.634 6726.144 13410.280 109383.160 1074.245 -1520904.784 159926.322 46655.394 23108.501 20107.672 397.000 795.000 35.283 17.170 13.019 34.528 0.000 0.000 22.923 1.063 1.102 1.406
9250.000 9.250 96.714 96.714 96.714 -1230372.377 6431.841 13445.480 109793.714 969.115 -1522567.550 161555.022 46867.724 23294.155 20222.003 383.000 821.000 31.698 15.849 16.415 36.038 0.000 0.000 22.977 1.180 1.223 1.537
9500.000 9.500 96.753 96.753 96.753 -1232122.111 6684.974 13355.149 109506.845 1001.886 -1521894.029 159223.064 46985.666 23259.446 20127.715 399.000 815.000 33.208 16.038 16.226 33.774 0.755 0.000 22.967 1.172 1.210 1.503
9750.000 9.750 96.753 96.753 96.753 -1231184.531 6802.188 13341.770 109086.627 999.092 -1519727.664 158313.456 46998.863 23379.839 20171.573 379.000 810.000 31.887 16.792 13.774 36.415 1.132 0.000 23.023 1.352 1.388 1.689
10000.000 10.000 96.723 96.723 96.723 -1231335.828 6267.187 13657.808 109463.673 1045.252 -1520854.809 159085.060 46907.142 23209.339 19893.771 392.000 793.000 28.491 16.415 16.981 36.981 1.132 0.000 22.996 1.190 1.233 1.522
10250.000 10.250 96.722 96.722 96.722 -1230952.669 6364.940 13493.246 109528.477 1059.460 -1521216.494 159817.702 46909.034 22815.956 19933.824 405.000 806.000 30.377 16.415 16.981 35.472 0.755 0.000 23.066 1.460 1.492 1.761
10500.000 10.500 96.734 96.734 96.734 -1231933.414 6901.975 13348.992 109182.179 1097.754 -1522189.152 159724.838 46901.462 23223.614 20024.862 398.000 788.000 32.642 16.792 14.151 36.415 0.000 0.000 23.012 1.175 1.223 1.554
10750.000 10.750 96.734 96.734 96.734 -1231198.458 6464.501 13464.433 109175.785 1047.457 -1519884.613 158533.979 46945.493 22717.133 20040.039 379.000 803.000 29.057 16.038 15.472 37.358 2.075 0.000 23.012 1.225 1.261 1.550
11000.000 11.000 96.719 96.719 96.719 -1228862.122 6553.374 13416.435 109714.094 1013.742 -1521249.976 161690.209 46763.949 22890.657 20109.665 407.000 790.000 31.132 17.170 16.981 33.962 0.755 0.000 23.018 1.102 1.142 1.480
11250.000 11.250 96.733 96.733 96.733 -1231303.067 6644.202 13669.143 109083.374 1015.002 -1521873.546 160158.758 46835.227 22607.579 20050.073 400.000 828.000 31.509 17.170 16.226 35.094 0.000 0.000 23.018 1.202 1.234 1.556
11500.000 11.500 96.735 96.735 96.735 -1230364.931 6472.666 13477.426 109137.857 1046.783 -1521383.495 160883.832 46604.351 22837.735 20282.728 398.000 795.000 32.075 15.849 14.717 36.415 0.943 0.000 22.990 1.119 1.170 1.452
11750.000 11.750 96.721 96.721 96.721 -1230011.173 6729.771 13495.796 108933.032 1046.650 -1520346.896 160130.475 47022.928 22960.981 19997.167 402.000 812.000 30.566 16.415 14.528 36.415 2.075 0.000 22.975 1.181 1.231 1.489
12000.000 12.000 96.722 96.722 96.722 -1230709.345 6805.880 13407.431 109174.015 998.725 -1522724.176 161628.781 46885.495 22871.439 20042.990 402.000 797.000 30.566 16.415 15.472 35.849 1.698 0.000 22.965 1.112 1.153 1.468
12250.000 12.250 96.705 96.705 96.705 -1230962.414 6405.721 13677.772 109118.677 1041.360 -1523165.182 161959.238 46457.651 22347.001 19723.717 386.000 800.000 28.868 16.792 18.679 34.906 0.755 0.000 22.917 1.180 1.216 1.528
12500.000 12.500 96.712 96.712 96.712 -1229569.732 6445.521 13601.973 109477.850 1064.336 -1521648.905 161489.494 46496.434 22460.826 19667.620 399.000 795.000 33.396 16.038 11.698 36.792 2.075 0.000 22.895 1.155 1.199 1.509
12750.000 12.750 96.715 96.715 96.715 -1229142.668 6782.140 13516.113 109384.535 1071.704 -1519818.452 159921.292 46822.064 22768.319 20063.158 399.000 792.000 30.943 16.792 14.717 35.472 2.075 0.000 22.933 1.094 1.141 1.436
13000.000 13.000 96.720 96.720 96.720 -1229012.672 6465.234 13652.671 109169.724 980.667 -1519787.829 160506.860 46669.660 22849.676 19863.912 404.000 783.000 32.830 16.415 15.283 34.717 0.755 0.000 23.053 1.259 1.301 1.603
13250.000 13.250 96.716 96.716 96.716 -1229886.501 6438.944 13491.516 108827.051 1066.869 -1520573.541 160862.661 46750.742 22912.021 20012.772 401.000 797.000 31.132 16.792 14.906 36.226 0.943 0.000 22.983 1.150 1.193 1.537
13500.000 13.500 96.739 96.739 96.739 -1231175.334 6641.074 13629.541 109033.497 998.168 -1522032.590 160554.976 46732.923 22690.359 19709.246 400.000 819.000 32.264 17.358 13.962 36.415 0.000 0.000 22.957 1.150 1.193 1.486
13750.000 13.750 96.725 96.725 96.725 -1229681.430 6580.561 13253.048 109560.263 1024.742 -1519567.007 159466.963 46722.237 22515.452 19820.737 402.000 785.000 31.698 16.038 10.943 40.189 1.132 0.000 22.936 1.060 1.097 1.406
14000.000 14.000 96.742 96.742 96.742 -1230875.643 6346.999 13545.992 109168.499 1027.279 -1521634.741 160670.330 46785.466 22559.543 19489.017 419.000 783.000 32.830 16.038 13.962 35.849 1.321 0.000 22.867 1.069 1.103 1.438
14250.000 14.250 96.713 96.713 96.713 -1230354.441 6551.604 13561.581 109162.777 1118.585 -1520586.948 159837.961 46526.229 22592.870 19836.614 416.000 792.000 30.566 15.660 16.792 35.472 1.509 0.000 22.931 1.063 1.107 1.454
14500.000 14.500 96.704 96.704 96.704 -1229866.970 6526.005 13455.817 109633.906 1019.336 -1519656.845 159154.812 46736.123 22330.155 19832.018 406.000 801.000 29.811 16.415 13.208 36.415 4.151 0.000 22.911 1.109 1.149 1.450
14750.000 14.750 96.700 96.700 96.700 -1230690.562 6453.873 13324.673 109833.083 995.755 -1521234.692 159936.746 46540.760 22846.714 19898.644 404.000 777.000 31.698 16.792 15.849 34.528 1.132 0.000 22.944 1.084 1.123 1.453
15000.000 15.000 96.755 96.755 96.755 -1230314.681 6581.903 13399.247 109202.990 1044.062 -1517721.145 157178.263 46743.648 23061.152 19793.082 399.000 792.000 29.434 16.792 15.472 36.981 1.321 0.000 22.906 1.113 1.150 1.495
15250.000 15.250 96.702 96.702 96.702 -1230756.828 6557.952 13373.301 109502.593 1081.883 -1522384.142 161111.584 46300.728 22821.591 19753.395 395.000 809.000 30.000 17.925 18.302 33.774 0.000 0.000 22.871 1.079 1.120 1.470
15500.000 15.500 96.722 96.722 96.722 -1230606.948 6754.615 13478.167 109080.193 1000.008 -1521169.763 160249.831 46763.079 22895.067 19754.175 392.000 793.000 29.434 16.038 18.491 35.283 0.755 0.000 22.882 1.020 1.070 1.411
15750.000 15.750 96.739 96.739 96.739 -1231828.165 6563.347 13363.435 109066.458 1038.284 -1521186.041 159326.352 46706.004 22419.699 19792.376 400.000 789.000 29.623 15.283 17.170 36.981 0.943 0.000 22.901 1.113 1.143 1.498
16000.000 16.000 96.702 96.702 96.702 -1230869.853 6328.609 13387.125 108980.798 988.519 -1520248.216 159693.313 46932.735 22893.224 19928.589 405.000 808.000 29.434 16.226 16.038 36.792 1.509 0.000 22.945 1.094 1.132 1.492
16250.000 16.250 96.712 96.712 96.712 -1230554.645 6380.049 13661.179 109069.084 986.190 -1521039.954 160388.807 46323.162 22750.564 19598.592 408.000 788.000 31.887 16.981 15.094 35.094 0.943 0.000 22.872 1.036 1.086 1.423
16500.000 16.500 96.706 96.706 96.706 -1231390.703 6449.503 13497.197 109114.365 1040.437 -1523291.517 161799.312 46610.854 22692.262 19620.046 398.000 798.000 29.434 17.925 14.717 37.925 0.000 0.000 22.932 1.059 1.101 1.420
16750.000 16.750 96.724 96.724 96.724 -1231021.170 6288.213 13649.197 108960.742 1029.865 -1521762.279 160813.092 46621.016 22616.388 19625.992 400.000 804.000 32.642 17.736 15.849 32.642 1.132 0.000 22.951 1.288 1.320 1.673
17000.000 17.000 96.726 96.726 96.726 -1229761.905 6606.469 13361.736 109473.199 1133.584 -1521012.369 160675.477 46788.957 22689.223 19889.194 391.000 792.000 30.755 16.415 13.585 38.491 0.755 0.000 22.944 1.285 1.313 1.685
17250.000 17.250 96.731 96.731 96.731 -1231289.405 6714.420 13454.638 108790.040 1060.021 -1519733.970 158425.445 46730.612 22786.524 19679.788 389.000 813.000 29.623 17.925 15.094 35.472 1.887 0.000 23.015 1.331 1.360 1.707
17500.000 17.500 96.733 96.733 96.733 -1231117.889 6326.322 13721.285 108857.040 1004.730 -1521426.256 160398.990 46568.390 22813.223 19788.459 392.000 825.000 31.132 16.415 14.717 36.981 0.755 0.000 22.981 1.198 1.243 1.583
17750.000 17.750 96.704 96.704 96.704 -1229805.520 6277.066 13504.264 109525.627 1028.128 -1520642.095 160501.489 46563.127 22507.420 19814.614 396.000 810.000 31.509 16.981 13.585 36.038 1.887 0.000 23.035 1.285 1.315 1.669
18000.000 18.000 96.707 96.707 96.707 -1230433.257 6282.446 13498.618 109082.320 1011.664 -1520122.909 159814.604 46852.110 23100.707 19940.443 391.000 805.000 30.566 16.415 15.472 36.792 0.755 0.000 22.988 1.194 1.230 1.551
18250.000 18.250 96.733 96.733 96.733 -1231040.079 6439.542 13372.687 109213.645 976.663 -1517739.981 156697.364 46676.140 22664.768 19837.238 391.000 803.000 30.000 17.358 16.226 33.774 2.642 0.000 22.983 1.175 1.216 1.521
18500.000 18.500 96.724 96.724 96.724 -1230320.708 6652.089 13422.497 109262.830 1009.810 -1520281.387 159613.454 46313.785 22684.590 19764.525 402.000 807.000 31.321 17.547 15.094 36.038 0.000 0.000 22.892 1.107 1.145 1.450
18750.000 18.750 96.717 96.717 96.717 -1231126.623 6487.327 13447.561 108760.761 1045.344 -1519861.160 158993.544 46805.546 22776.257 20059.399 382.000 813.000 31.321 17.547 15.283 34.528 1.321 0.000 22.975 1.204 1.235 1.542
19000.000 19.000 96.700 96.700 96.700 -1232321.443 6239.271 13481.531 108984.339 1025.896 -1521578.055 159525.575 46837.226 22722.868 20009.060 397.000 807.000 33.585 16.415 12.453 36.038 1.509 0.000 23.015 1.157 1.202 1.496
19250.000 19.250 96.713 96.713 96.713 -1230820.942 6904.890 13376.514 108823.591 985.850 -1521083.969 160172.181 46844.534 22597.427 19852.910 384.000 810.000 30.566 17.736 13.962 36.226 1.509 0.000 22.956 1.149 1.181 1.507
19500.000 19.500 96.718 96.718 96.718 -1229495.892 6487.010 13323.709 109239.751 975.756 -1520445.086 160922.968 46823.635 22446.213 19735.391 393.000 779.000 32.264 16.981 12.642 38.113 0.000 0.000 22.915 1.229 1.259 1.565
19750.000 19.750 96.710 96.710 96.710 -1230936.390 6554.269 13701.656 108559.004 1045.424 -1522253.015 161456.272 46802.745 22313.907 19860.562 407.000 785.000 28.302 17.170 18.302 35.094 1.132 0.000 22.951 1.251 1.284 1.569
20000.000 20.000 96.708 96.708 96.708 -1230347.339 6325.382 13677.623 109507.111 1142.581 -1523614.307 162614.271 46486.267 22757.532 19799.286 403.000 779.000 29.245 17.925 16.226 35.849 0.755 0.000 22.953 1.206 1.244 1.545
20250.000 20.250 96.727 96.727 96.727 -1230790.024 6540.501 13335.899 108918.343 1011.892 -1519508.747 158912.089 46454.058 22837.058 19701.782 408.000 793.000 30.377 16.415 17.170 33.774 2.264 0.000 22.925 1.106 1.139 1.436
20500.000 20.500 96.719 96.719 96.719 -1229481.266 6397.516 13539.476 109526.461 1074.856 -1522064.824 162045.248 46463.929 22554.336 19664.595 389.000 804.000 31.698 17.170 14.340 35.472 1.321 0.000 22.872 1.063 1.100 1.434
20750.000 20.750 96.699 96.699 96.699 -1230595.803 6557.051 13338.849 108855.997 1035.579 -1521471.228 161087.949 46633.270 22558.964 19960.050 382.000 824.000 30.755 16.792 14.151 37.170 1.132 0.000 22.881 0.993 1.039 1.395
21000.000 21.000 96.737 96.737 96.737 -1229893.250 6688.464 13501.675 108747.838 1051.135 -1521627.239 161744.877 46646.255 22796.139 19793.650 392.000 782.000 31.321 17.358 16.792 34.528 0.000 0.000 22.885 1.129 1.171 1.443
21250.000 21.250 96.718 96.718 96.718 -1228552.603 6143.935 13452.082 109496.907 1036.834 -1521506.234 162823.872 46909.884 22933.300 19787.704 390.000 815.000 33.208 17.358 13.208 34.528 1.698 0.000 22.879 1.163 1.200 1.451
21500.000 21.500 96.709 96.709 96.709 -1229028.838 6284.009 13365.313 109321.747 1033.529 -1519471.344 160437.908 46714.102 22724.077 19896.290 392.000 817.000 34.717 16.981 11.698 36.604 0.000 0.000 22.946 1.109 1.139 1.432
21750.000 21.750 96.677 96.677 96.677 -1229300.244 6405.275 13562.177 109382.291 1118.909 -1522539.686 162770.790 46624.014 22747.809 19639.974 408.000 794.000 33.396 18.113 12.264 34.340 1.887 0.000 22.933 1.035 1.070 1.396
22000.000 22.000 96.752 96.752 96.752 -1232055.201 6835.092 13401.902 109094.688 996.713 -1521520.321 159136.725 46776.531 22608.583 19749.511 398.000 796.000 32.642 17.925 13.208 34.151 2.075 0.000 22.921 1.068 1.114 1.436
22250.000 22.250 96.718 96.718 96.718 -1230558.208 6295.813 13643.006 109016.719 1043.463 -1521865.155 161307.946 46794.610 22806.601 19624.751 400.000 828.000 30.943 16.038 18.491 34.528 0.000 0.000 22.927 1.197 1.227 1.537
22500.000 22.500 96.711 96.711 96.711 -1229701.573 6298.116 13313.941 109270.066 1023.314 -1523017.593 163410.583 46568.042 22632.995 19763.329 391.000 789.000 32.453 17.925 13.208 34.528 1.887 0.000 22.963 1.244 1.276 1.579
22750.000 22.750 96.728 96.728 96.728 -1230173.196 6676.534 13401.327 108775.822 1009.638 -1519771.587 159735.070 47059.253 22925.571 19884.785 398.000 790.000 29.245 17.925 16.415 34.151 2.264 0.000 22.952 1.110 1.143 1.496
23000.000 23.000 96.723 96.723 96.723 -1231087.370 6474.753 13539.444 109089.258 983.779 -1522204.550 161029.945 46419.473 22545.146 19578.879 397.000 787.000 29.623 16.226 17.358 35.094 1.698 0.000 22.835 1.024 1.055 1.404
23250.000 23.250 96.731 96.731 96.731 -1230372.572 6601.000 13569.294 109147.276 1053.461 -1519702.832 158959.230 46577.081 22606.810 19826.506 393.000 797.000 30.000 15.283 15.660 38.302 0.755 0.000 22.896 0.975 1.020 1.359
23500.000 23.500 96.725 96.725 96.725 -1230200.602 6394.414 13228.179 109212.848 986.531 -1520624.661 160602.088 46490.447 22859.788 19834.677 385.000 820.000 29.811 16.226 15.660 36.038 2.264 0.000 22.913 1.046 1.082 1.451
23750.000 23.750 96.735 96.735 96.735 -1228986.846 6354.955 13269.304 109240.135 1030.818 -1521276.738 162394.680 46470.465 22601.838 19740.809 387.000 788.000 31.509 16.604 12.453 37.170 2.264 0.000 22.874 1.072 1.112 1.470
24000.000 24.000 96.723 96.723 96.723 -1231244.660 6267.753 13267.372 109156.547 1031.661 -1522325.120 161357.128 46470.274 22875.677 20135.066 388.000 805.000 32.453 17.358 15.094 34.151 0.943 0.000 22.902 1.102 1.141 1.497
24250.000 24.250 96.733 96.733 96.733 -1231362.766 6389.908 13723.810 109368.926 1002.989 -1523263.087 161414.687 46765.186 22998.322 19950.154 392.000 806.000 31.509 16.038 16.415 35.283 0.755 0.000 22.983 1.194 1.223 1.566
24500.000 24.500 96.698 96.698 96.698 -1230874.772 6359.236 13772.090 108919.788 962.520 -1523768.099 162879.694 46691.748 22683.979 19859.701 397.000 807.000 31.887 16.981 13.962 35.094 2.075 0.000 22.884 1.202 1.241 1.601
24750.000 24.750 96.714 96.714 96.714 -1230957.167 6621.011 13067.407 108889.588 1029.370 -1521411.199 160846.656 46564.866 22809.432 19805.330 398.000 822.000 31.132 16.981 14.717 35.283 1.887 0.000 22.895 1.208 1.236 1.592
25000.000 25.000 96.731 96.731 96.731 -1231744.845 6468.854 13199.185 108996.473 998.490 -1520477.729 159069.881 46794.428 23138.249 20134.455 398.000 796.000 30.377 14.906 15.660 38.113 0.943 0.000 22.927 1.277 1.311 1.662
25250.000 25.250 96.734 96.734 96.734 -1231933.201 6237.449 13622.817 109461.425 1040.047 -1522958.397 160663.457 46795.968 22870.954 19919.911 395.000 817.000 29.623 17.358 14.717 34.906 3.396 0.000 22.917 1.318 1.340 1.652
25500.000 25.500 96.733 96.733 96.733 -1229806.069 6622.395 13696.069 108876.555 985.642 -1518825.893 158839.163 46756.878 23165.571 20065.132 392.000 817.000 30.000 14.906 14.528 37.736 2.830 0.000 22.881 1.264 1.288 1.580
25750.000 25.750 96.724 96.724 96.724 -1230381.976 6331.158 13294.355 109242.611 990.422 -1521296.441 161055.918 46903.673 22761.813 19962.831 398.000 818.000 30.189 16.604 16.226 35.849 1.132 0.000 22.940 1.213 1.246 1.531
26000.000 26.000 96.709 96.709 96.709 -1228831.768 6509.539 13384.435 108984.807 1059.459 -1520117.352 161347.344 46410.917 22507.792 20064.712 392.000 799.000 30.566 17.547 11.509 37.736 2.642 0.000 22.865 1.217 1.260 1.590
26250.000 26.250 96.744 96.744 96.744 -1231994.354 6611.617 13337.867 109020.760 1116.298 -1519688.421 157607.525 47020.297 22909.731 19783.548 392.000 798.000 31.321 16.038 12.642 36.981 3.019 0.000 22.978 1.358 1.393 1.700
26500.000 26.500 96.705 96.705 96.705 -1230431.099 6462.972 13331.337 108837.443 1007.311 -1522754.560 162684.399 46913.263 23125.716 19725.684 399.000 793.000 33.208 16.038 13.962 36.038 0.755 0.000 22.915 1.107 1.147 1.513
26750.000 26.750 96.711 96.711 96.711 -1230350.256 6566.410 13353.539 108973.745 1028.976 -1521222.743 160949.816 46795.952 22891.207 19851.723 385.000 812.000 29.623 16.981 16.038 35.094 2.264 0.000 22.917 1.378 1.413 1.739
27000.000 27.000 96.715 96.715 96.715 -1231596.231 6488.224 13600.679 108767.665 966.210 -1522428.451 161009.443 46802.877 22917.679 19740.584 390.000 799.000 29.057 18.302 15.660 35.094 1.887 0.000 22.964 1.295 1.318 1.644
27250.000 27.250 96.747 96.747 96.747 -1232232.950 6561.854 13122.094 109130.468 968.960 -1521003.881 158987.556 46758.969 22711.001 19606.600 399.000 806.000 30.566 16.981 14.717 36.038 1.698 0.000 22.924 1.203 1.243 1.557
27500.000 27.500 96.710 96.710 96.710 -1230612.395 6462.761 13257.775 109128.677 1088.391 -1521665.678 161115.678 46608.716 22862.580 19705.733 381.000 813.000 30.189 16.226 16.415 37.170 0.000 0.000 22.929 1.273 1.301 1.644
27750.000 27.750 96.734 96.734 96.734 -1231348.613 6622.637 13337.848 108743.939 1014.158 -1520070.289 159003.094 47056.182 23070.915 19978.466 399.000 802.000 30.377 16.415 16.415 35.849 0.943 0.000 22.920 1.228 1.269 1.576
28000.000 28.000 96.712 96.712 96.712 -1230844.530 6619.362 13504.998 109075.187 1035.071 -1523246.043 162166.895 46475.538 23103.397 19916.251 396.000 824.000 31.132 16.792 14.151 35.472 2.453 0.000 22.914 1.282 1.317 1.600
28250.000 28.250 96.707 96.707 96.707 -1230735.143 6597.354 13641.901 108501.756 1004.456 -1521394.969 160914.359 46948.254 23120.634 19869.312 405.000 795.000 30.189 18.302 16.226 34.528 0.755 0.000 22.941 1.307 1.366 1.612
28500.000 28.500 96.715 96.715 96.715 -1228925.851 6350.687 13530.001 109275.218 1082.027 -1520973.769 161809.985 46739.771 22726.303 19927.430 394.000 812.000 31.698 17.170 13.396 34.151 3.585 0.000 22.919 1.228 1.280 1.565
28750.000 28.750 96.709 96.709 96.709 -1230828.814 6278.907 13827.210 109112.633 912.599 -1521616.486 160656.322 46664.337 22520.215 19764.434 392.000 789.000 32.075 17.170 16.415 33.396 0.943 0.000 22.900 1.170 1.215 1.527
29000.000 29.000 96.719 96.719 96.719 -1230066.037 6550.426 13423.594 109361.324 921.099 -1520494.724 160172.244 46542.162 22682.060 19940.499 397.000 809.000 32.264 16.226 15.660 35.094 0.755 0.000 22.920 1.241 1.275 1.545
29250.000 29.250 96.727 96.727 96.727 -1230703.588 6614.045 13280.926 108871.973 1003.622 -1520605.816 160131.662 46920.051 23106.844 19797.495 405.000 809.000 30.377 15.660 15.660 36.415 1.887 0.000 22.928 1.109 1.156 1.458
29500.000 29.500 96.715 96.715 96.715 -1230885.838 6435.676 13494.259 109059.110 1004.644 -1521723.466 160843.939 46969.291 23147.093 19859.603 379.000 802.000 30.943 17.358 14.340 35.472 1.887 0.000 23.003 1.196 1.241 1.526
29750.000 29.750 96.720 96.720 96.720 -1229416.941 6504.486 13672.458 109339.879 1006.102 -1519798.591 159858.725 46780.382 23079.977 19979.860 390.000 815.000 32.075 16.604 13.208 36.415 1.698 0.000 22.919 1.114 1.162 1.444
30000.000 30.000 96.712 96.712 96.712 -1231157.353 6340.868 13366.170 109573.778 1004.042 -1523667.633 162225.423 46709.906 23090.660 20007.060 395.000 780.000 30.189 15.660 12.642 40.566 0.943 0.000 22.945 1.258 1.298 1.571
30250.000 30.250 96.717 96.717 96.717 -1231323.120 6776.069 13442.840 108558.748 1006.974 -1521546.498 160438.746 46694.772 22821.625 19916.794 401.000 805.000 29.623 17.358 16.981 33.962 2.075 0.000 22.948 1.308 1.346 1.669
30500.000 30.500 96.711 96.711 96.711 -1230193.036 6788.458 13412.184 109005.822 1061.992 -1520085.876 159624.383 46727.607 22781.837 19832.151 398.000 802.000 26.604 16.415 17.547 36.604 2.830 0.000 22.883 1.157 1.212 1.516
30750.000 30.750 96.737 96.737 96.737 -1230397.793 6748.862 13520.000 108949.149 1056.109 -1517120.392 156448.479 46817.851 23043.121 20083.013 402.000 775.000 30.189 16.981 16.226 34.717 1.887 0.000 22.979 1.237 1.283 1.595
31000.000 31.000 96.739 96.739 96.739 -1230005.232 6617.953 13305.230 109620.922 1060.804 -1521158.547 160548.406 46823.803 22941.814 19749.131 401.000 807.000 32.642 15.283 15.472 35.660 0.943 0.000 22.939 1.222 1.266 1.560
31250.000 31.250 96.717 96.717 96.717 -1230221.576 6461.614 13396.087 109336.309 1073.636 -1521132.823 160643.600 47016.809 23022.353 19811.402 396.000 804.000 29.623 15.849 16.415 36.981 1.132 0.000 23.060 1.365 1.405 1.704
31500.000 31.500 96.720 96.720 96.720 -1231882.395 6776.488 13122.526 109172.474 1068.127 -1523016.657 160994.646 46764.816 22849.669 20043.774 398.000 786.000 29.811 17.358 14.717 36.792 1.321 0.000 22.995 1.241 1.280 1.637
31750.000 31.750 96.720 96.720 96.720 -1230900.253 6435.962 13535.353 108918.317 1030.408 -1520790.825 159970.530 46632.102 22964.719 19807.385 417.000 789.000 30.377 16.038 14.151 36.415 3.019 0.000 22.928 1.147 1.197 1.505
32000.000 32.000 96.723 96.723 96.723 -1233114.329 6503.351 13328.179 109549.566 1027.628 -1523822.346 160299.292 46792.689 22725.125 19707.722 392.000 787.000 30.755 16.226 11.698 39.434 1.887 0.000 22.933 1.246 1.292 1.591
32250.000 32.250 96.715 96.715 96.715 -1230944.506 6467.770 13569.838 109368.620 1024.648 -1522058.054 160682.673 46458.676 22598.929 19466.239 403.000 789.000 32.264 15.849 13.962 35.849 2.075 0.000 22.845 1.146 1.197 1.476
32500.000 32.500 96.728 96.728 96.728 -1229289.152 6403.051 13449.355 108959.595 1028.167 -1522003.119 162873.800 46815.921 23151.563 19977.195 399.000 781.000 33.019 16.415 13.396 36.415 0.755 0.000 22.959 1.222 1.266 1.633
32750.000 32.750 96.725 96.725 96.725 -1231763.263 6591.134 13418.901 109145.400 1063.405 -1522343.109 160361.005 46744.998 22772.379 19559.717 401.000 798.000 30.000 16.981 14.717 35.849 2.453 0.000 22.912 1.178 1.227 1.570
33000.000 33.000 96.731 96.731 96.731 -1230165.429 6466.495 13136.208 109207.863 1080.125 -1521356.695 161300.574 46953.974 22864.413 19700.124 398.000 799.000 31.698 16.604 16.981 33.962 0.755 0.000 22.971 1.214 1.266 1.544
33250.000 33.250 96.724 96.724 96.724 -1229821.169 6614.379 12888.188 109196.049 996.855 -1518528.912 159012.273 46865.115 22527.363 19614.723 406.000 790.000 34.717 17.358 11.698 34.528 1.698 0.000 22.892 1.157 1.195 1.512
33500.000 33.500 96.719 96.719 96.719 -1231342.462 6652.536 13202.352 109660.057 1081.811 -1522271.590 160332.371 46631.051 23039.492 19851.671 406.000 801.000 30.943 16.981 14.906 35.283 1.887 0.000 22.913 1.195 1.239 1.554
33750.000 33.750 96.706 96.706 96.706 -1230869.321 6596.468 13692.401 109082.746 1038.658 -1521390.565 160110.971 46643.433 22951.384 19597.434 388.000 798.000 29.434 17.170 16.981 35.660 0.755 0.000 22.941 1.195 1.251 1.566
34000.000 34.000 96.739 96.739 96.739 -1231817.668 6832.053 13439.782 109299.146 1018.723 -1520791.996 158384.624 46951.233 22786.988 19715.783 386.000 795.000 30.755 17.547 13.962 35.094 2.642 0.000 22.990 1.062 1.108 1.451
34250.000 34.250 96.704 96.704 96.704 -1231291.333 6696.837 13340.466 108879.411 1057.820 -1520421.726 159155.860 46704.991 22886.478 19624.870 384.000 789.000 31.698 16.415 14.717 35.660 1.509 0.000 22.936 1.138 1.187 1.500
34500.000 34.500 96.734 96.734 96.734 -1229641.639 6353.112 13285.309 109789.969 1087.297 -1519980.930 159823.603 46970.151 22906.040 19671.808 390.000 792.000 29.811 15.849 16.604 35.472 2.264 0.000 22.972 1.236 1.281 1.601
34750.000 34.750 96.735 96.735 96.735 -1231442.837 6627.592 13366.265 109180.745 1046.069 -1520129.760 158466.251 47185.240 22899.092 19987.498 384.000 775.000 30.566 16.792 13.019 38.868 0.755 0.000 23.012 1.275 1.316 1.649
35000.000 35.000 96.742 96.742 96.742 -1231700.418 6521.070 13458.671 109431.521 1011.712 -1522014.045 159890.652 46683.768 22737.891 19724.816 399.000 799.000 29.057 16.981 18.491 32.642 2.830 0.000 22.962 1.198 1.238 1.561
35250.000 35.250 96.728 96.728 96.728 -1231368.696 6476.532 13142.735 109250.416 1105.244 -1522115.486 160771.863 46899.178 22925.285 19809.178 384.000 785.000 32.453 16.981 10.943 38.868 0.755 0.000 22.905 1.186 1.219 1.510
35500.000 35.500 96.703 96.703 96.703 -1231000.593 6483.443 13387.362 109470.100 987.295 -1522065.627 160736.833 46814.703 22925.366 19841.723 393.000 798.000 31.321 16.038 14.717 36.415 1.509 0.000 22.956 1.200 1.253 1.593
35750.000 35.750 96.731 96.731 96.731 -1230928.377 6649.734 13537.568 108974.771 1102.886 -1521383.010 160189.674 46772.817 23170.992 19845.477 387.000 788.000 28.302 16.981 14.717 37.170 2.830 0.000 22.989 1.232 1.280 1.587
36000.000 36.000 96.719 96.719 96.719 -1231989.150 6452.670 13592.665 108959.004 999.584 -1522779.495 160786.423 46950.393 22741.430 19863.329 385.000 814.000 28.868 17.358 16.038 35.849 1.887 0.000 22.945 1.223 1.266 1.569
36250.000 36.250 96.722 96.722 96.722 -1230798.526 6449.939 13485.175 109423.324 1037.104 -1522370.530 161176.462 47058.812 22796.775 19912.647 384.000 797.000 27.736 16.981 19.057 34.340 1.887 0.000 22.914 1.254 1.297 1.601
36500.000 36.500 96.731 96.731 96.731 -1229306.125 6669.080 13343.676 109325.457 1084.582 -1518775.106 159046.185 46827.282 22675.687 19749.635 409.000 801.000 31.698 17.358 17.736 33.208 0.000 0.000 22.954 1.263 1.304 1.627
36750.000 36.750 96.707 96.707 96.707 -1230242.260 6467.922 13278.977 109088.362 1061.206 -1521995.921 161857.194 46554.661 22876.815 19892.435 389.000 791.000 29.811 17.170 14.528 35.660 2.830 0.000 22.952 1.251 1.302 1.598
37000.000 37.000 96.735 96.735 96.735 -1230651.805 6585.985 13375.382 108899.076 1041.639 -1518883.359 158329.472 46637.167 22633.849 19768.372 383.000 785.000 30.566 16.792 14.717 36.981 0.943 0.000 22.948 1.198 1.238 1.576
37250.000 37.250 96.719 96.719 96.719 -1231184.404 6649.361 13231.761 109076.905 1040.803 -1522255.718 161072.483 46754.737 22870.794 19912.422 391.000 807.000 30.566 16.415 14.906 35.094 3.019 0.000 22.950 1.191 1.226 1.571
37500.000 37.500 96.728 96.728 96.728 -1232283.082 6822.991 13623.779 108476.091 971.927 -1521975.999 159798.129 46907.336 22943.809 19910.851 380.000 815.000 32.453 16.792 12.830 36.981 0.943 0.000 22.956 1.237 1.278 1.608
37750.000 37.750 96.704 96.704 96.704 -1230420.433 6660.039 13363.025 109213.612 1048.952 -1521103.300 160397.238 46483.053 22831.942 19892.569 393.000 804.000 29.623 16.038 14.340 37.736 2.264 0.000 22.953 1.305 1.339 1.675
38000.000 38.000 96.721 96.721 96.721 -1231399.539 6555.549 13595.560 108450.933 1030.297 -1521968.418 160936.539 46655.749 22871.311 19823.658 381.000 812.000 30.000 16.604 15.660 36.038 1.698 0.000 22.897 1.181 1.232 1.568
38250.000 38.250 96.734 96.734 96.734 -1229607.078 6714.536 13282.335 108562.956 1061.132 -1519192.305 159964.269 46915.795 23346.965 20034.781 388.000 816.000 31.509 17.547 13.774 35.472 1.698 0.000 22.956 1.312 1.350 1.694
38500.000 38.500 96.731 96.731 96.731 -1231278.424 6565.443 13402.377 108728.778 988.103 -1519121.258 158158.132 47099.239 23516.275 20051.774 396.000 821.000 29.623 16.038 15.472 35.660 3.208 0.000 22.955 1.273 1.313 1.666
38750.000 38.750 96.703 96.703 96.703 -1229056.143 6474.345 13644.566 109161.482 958.414 -1520172.496 160877.546 47219.432 23403.611 20149.289 383.000 807.000 32.642 16.604 15.472 33.585 1.698 0.000 23.000 1.294 1.337 1.680
39000.000 39.000 96.722 96.722 96.722 -1230338.540 6778.124 13542.061 108964.035 956.303 -1519336.466 158757.404 46739.078 23286.383 20096.833 398.000 794.000 30.377 17.170 16.226 33.396 2.830 0.000 22.895 1.326 1.370 1.709
39250.000 39.250 96.696 96.696 96.696 -1229432.291 6458.859 13529.794 108892.073 985.797 -1520787.558 161488.744 46878.345 23326.534 19877.801 382.000 804.000 33.396 15.849 13.396 35.849 1.509 0.000 22.947 1.307 1.342 1.640
39500.000 39.500 96.702 96.702 96.702 -1228925.612 6443.021 13627.057 109233.341 1013.010 -1520018.931 160776.890 46727.029 23123.809 20059.024 388.000 801.000 31.321 15.660 12.830 36.415 3.774 0.000 22.909 1.267 1.304 1.633
39750.000 39.750 96.737 96.737 96.737 -1230094.314 6617.535 13390.815 109545.426 1085.858 -1521114.717 160380.769 46799.908 23293.730 19996.339 391.000 779.000 29.811 14.906 13.962 39.057 2.264 0.000 22.954 1.255 1.300 1.655
40000.000 40.000 96.723 96.723 96.723 -1231918.281 6574.177 13300.692 109510.126 1065.487 -1523548.495 161179.732 47020.838 23057.512 19822.264 387.000 801.000 31.509 16.038 12.830 36.792 2.830 0.000 22.988 1.400 1.435 1.778
40250.000 40.250 96.733 96.733 96.733 -1231346.024 6708.774 13222.365 109276.707 1034.491 -1520260.845 158672.484 46814.761 23130.669 19899.539 399.000 778.000 30.377 16.604 16.226 33.962 2.830 0.000 22.939 1.288 1.336 1.649
40500.000 40.500 96.721 96.721 96.721 -1229007.543 6344.582 13711.399 109351.107 1002.040 -1520802.371 161385.701 46973.251 23201.432 20074.166 397.000 805.000 29.811 15.472 16.981 36.226 1.509 0.000 22.955 1.211 1.260 1.572
40750.000 40.750 96.737 96.737 96.737 -1231474.782 6584.650 13501.987 109043.107 1024.674 -1521534.334 159905.134 46721.248 23011.007 19803.485 385.000 804.000 28.868 16.604 13.208 37.170 4.151 0.000 22.918 1.234 1.283 1.623
41000.000 41.000 96.727 96.727 96.727 -1231837.186 6497.445 13535.772 109177.469 1083.081 -1523098.133 160967.179 46740.590 23019.898 20099.339 388.000 836.000 30.377 16.415 13.396 37.547 2.264 0.000 22.923 1.277 1.321 1.644
41250.000 41.250 96.713 96.713 96.713 -1228847.590 6473.977 13135.569 109275.458 957.121 -1519212.701 160522.986 46855.928 22933.969 19948.541 396.000 839.000 31.887 14.717 14.151 38.113 1.132 0.000 22.944 1.243 1.288 1.637
41500.000 41.500 96.733 96.733 96.733 -1230841.133 6256.792 13404.705 109062.110 1046.950 -1520798.713 160187.024 46731.416 22923.197 19935.346 384.000 801.000 31.321 16.792 15.472 35.472 0.943 0.000 22.870 1.255 1.293 1.610
41750.000 41.750 96.734 96.734 96.734 -1230136.955 6643.627 13555.513 109155.338 1001.040 -1521254.255 160761.782 46795.341 23204.316 19925.081 386.000 816.000 30.566 16.415 15.472 36.604 0.943 0.000 22.935 1.443 1.477 1.794
42000.000 42.000 96.729 96.729 96.729 -1231874.659 6716.857 13161.998 109053.913 1019.204 -1520861.115 159034.484 46665.371 23090.889 19831.916 390.000 767.000 30.755 14.528 13.962 39.245 1.509 0.000 22.889 1.358 1.391 1.728
42250.000 42.250 96.720 96.720 96.720 -1231489.131 6383.811 13650.545 109099.098 1066.130 -1520408.276 158719.563 46709.907 23112.279 19871.838 392.000 783.000 27.358 16.038 16.226 37.358 3.019 0.000 22.884 1.285 1.324 1.650
42500.000 42.500 96.721 96.721 96.721 -1230276.610 6661.277 13421.315 108935.171 1016.405 -1519029.870 158719.091 46704.205 22946.807 19926.168 404.000 816.000 32.642 16.038 13.208 35.094 3.019 0.000 22.893 1.441 1.477 1.785
42750.000 42.750 96.727 96.727 96.727 -1229124.896 6505.859 13397.082 109232.884 1060.329 -1520147.454 160826.404 46831.556 23363.065 20143.871 394.000 801.000 29.811 15.283 15.660 36.038 3.208 0.000 22.933 1.281 1.318 1.638
43000.000 43.000 96.712 96.712 96.712 -1229895.706 6280.855 13704.949 109089.890 1008.567 -1520785.375 160805.408 46783.034 22899.659 19602.581 407.000 787.000 33.208 16.038 11.509 36.226 3.019 0.000 22.900 1.180 1.218 1.597
43250.000 43.250 96.740 96.740 96.740 -1230723.021 6773.697 13672.225 108602.684 1141.838 -1520742.616 159829.151 46824.125 23349.379 19751.870 405.000 793.000 31.132 16.226 15.472 35.472 1.698 0.000 22.981 1.164 1.194 1.551
43500.000 43.500 96.714 96.714 96.714 -1229160.416 6412.632 13340.572 109344.236 955.907 -1518519.413 159305.649 47048.163 23201.921 20085.872 400.000 811.000 32.264 16.226 16.038 34.528 0.943 0.000 22.972 1.194 1.235 1.591
43750.000 43.750 96.721 96.721 96.721 -1229303.676 6357.031 13633.564 109188.626 1084.251 -1521190.153 161623.005 46929.071 23147.443 19901.866 413.000 791.000 30.943 16.981 15.849 35.472 0.755 0.000 22.921 1.140 1.173 1.541
44000.000 44.000 96.716 96.716 96.716 -1230726.346 6633.995 13317.179 109335.990 1069.532 -1520823.344 159740.303 46930.810 23046.832 19972.166 398.000 790.000 35.094 15.472 10.377 38.302 0.755 0.000 22.933 1.189 1.218 1.575
44250.000 44.250 96.706 96.706 96.706 -1229622.225 6418.115 13344.382 109038.589 1035.314 -1522292.849 162834.223 46626.046 23166.332 20051.127 397.000 797.000 32.453 15.283 12.075 38.491 1.698 0.000 22.950 1.265 1.289 1.648
44500.000 44.500 96.737 96.737 96.737 -1230551.560 6482.942 13357.707 109028.542 999.212 -1521580.633 161160.671 46930.457 23443.249 20148.690 405.000 791.000 30.000 16.604 19.245 34.151 0.000 0.000 22.962 1.263 1.290 1.645
44750.000 44.750 96.720 96.720 96.720 -1231669.385 6668.109 13515.296 108787.963 1029.535 -1523220.709 161550.421 46818.113 23316.037 20182.817 395.000 798.000 31.887 14.528 13.019 38.491 2.075 0.000 22.937 1.163 1.192 1.562
45000.000 45.000 96.707 96.707 96.707 -1229857.552 6529.845 13299.327 109032.964 1075.228 -1521027.707 161232.791 46201.957 22859.006 20065.598 412.000 809.000 31.321 15.849 15.660 35.283 1.887 0.000 22.953 1.214 1.243 1.578
45250.000 45.250 96.707 96.707 96.707 -1230390.748 6528.479 13408.647 108573.805 1144.854 -1522857.098 162810.566 46408.700 22889.565 19675.980 395.000 790.000 29.811 15.849 15.660 35.660 3.019 0.000 22.900 1.195 1.235 1.539
45500.000 45.500 96.753 96.753 96.753 -1231763.438 6528.036 13408.087 109225.263 950.645 -1522428.182 160552.714 46590.782 23114.766 19857.283 398.000 799.000 35.849 16.415 11.887 34.340 1.509 0.000 22.959 1.189 1.218 1.595
45750.000 45.750 96.717 96.717 96.717 -1230922.581 6377.153 13463.984 109306.049 999.615 -1521677.947 160608.566 46700.875 23102.259 20053.444 399.000 796.000 31.132 14.528 14.151 37.736 2.453 0.000 22.989 1.414 1.440 1.785
46000.000 46.000 96.720 96.720 96.720 -1230773.419 6578.290 13477.212 109371.732 1053.766 -1520350.264 159095.845 46572.386 23283.597 20156.256 402.000 806.000 30.377 16.038 13.396 39.434 0.755 0.000 22.955 1.279 1.308 1.642
46250.000 46.250 96.701 96.701 96.701 -1228784.390 6537.559 13415.163 109577.179 1023.323 -1520936.389 161598.775 46755.110 23264.001 20103.004 398.000 806.000 33.019 15.660 14.151 36.038 1.132 0.000 22.996 1.334 1.359 1.720
46500.000 46.500 96.723 96.723 96.723 -1230166.988 6233.423 13538.990 109926.800 1045.915 -1520924.880 160012.764 46804.670 23139.594 20099.409 394.000 808.000 32.075 16.415 13.396 37.358 0.755 0.000 23.030 1.347 1.378 1.732
46750.000 46.750 96.732 96.732 96.732 -1230010.823 6738.351 13321.362 109188.543 994.986 -1520894.979 160640.915 46863.476 23324.011 20086.001 386.000 835.000 33.208 15.660 14.151 35.283 1.698 0.000 22.998 1.405 1.435 1.770
47000.000 47.000 96.723 96.723 96.723 -1230481.596 6483.254 13438.483 109205.227 970.179 -1521051.004 160472.264 46914.534 23007.863 20144.988 387.000 824.000 29.057 15.660 15.472 38.302 1.509 0.000 22.922 1.337 1.366 1.728
47250.000 47.250 96.738 96.738 96.738 -1231495.405 6916.838 13503.855 108735.512 1000.869 -1521030.981 159378.503 47154.343 23621.794 20387.585 395.000 819.000 29.623 15.849 13.962 37.925 2.642 0.000 23.086 1.277 1.306 1.687
47500.000 47.500 96.739 96.739 96.739 -1233094.211 6585.879 13399.278 109403.444 1059.971 -1523723.435 160180.651 46926.812 23471.889 20062.995 393.000 822.000 32.642 16.415 13.019 36.038 1.887 0.000 22.998 1.596 1.618 1.980
47750.000 47.750 96.711 96.711 96.711 -1231099.679 6136.526 13521.770 109158.309 1080.145 -1522821.110 161824.681 46741.869 23096.939 19977.612 409.000 789.000 30.755 16.415 15.472 36.415 0.943 0.000 22.990 1.470 1.491 1.825
48000.000 48.000 96.722 96.722 96.722 -1230878.951 6430.050 13648.002 109020.650 1003.860 -1523027.583 162046.069 46883.397 23046.122 20071.258 406.000 815.000 33.208 16.792 13.774 35.094 1.132 0.000 22.983 1.428 1.452 1.819
48250.000 48.250 96.736 96.736 96.736 -1231630.559 6387.555 13601.454 109410.921 1011.221 -1520777.682 158735.973 46862.547 23145.030 19989.817 390.000 805.000 32.453 16.604 16.226 34.717 0.000 0.000 23.004 1.230 1.272 1.688
48500.000 48.500 96.737 96.737 96.737 -1232288.208 6938.490 13201.643 109189.787 1022.513 -1522979.666 160339.025 46986.376 23287.350 20142.681 398.000 826.000 28.113 15.472 17.170 38.491 0.755 0.000 22.999 1.272 1.304 1.706
48750.000 48.750 96.705 96.705 96.705 -1229543.871 6374.244 13417.451 109380.658 1007.201 -1520553.316 160829.893 46632.276 23107.316 19987.587 391.000 809.000 33.774 16.604 13.962 35.660 0.000 0.000 22.936 1.347 1.362 1.754
49000.000 49.000 96.719 96.719 96.719 -1231801.242 6473.356 13494.724 109098.254 1065.207 -1521879.472 159946.689 46822.060 22970.833 19981.184 393.000 797.000 33.774 15.660 13.585 36.226 0.755 0.000 22.978 1.281 1.319 1.697
49250.000 49.250 96.714 96.714 96.714 -1231238.730 6517.627 13763.459 108998.428 1098.340 -1522385.376 160768.792 46487.533 22953.063 19690.795 387.000 802.000 30.755 15.094 17.170 36.981 0.000 0.000 22.864 1.250 1.298 1.687
49500.000 49.500 96.723 96.723 96.723 -1231648.834 6241.640 13579.742 109359.475 1009.836 -1520026.826 158187.300 46813.781 22842.151 19999.192 398.000 803.000 33.208 15.472 14.151 35.283 1.887 0.000 22.984 1.348 1.378 1.750
49750.000 49.750 96.716 96.716 96.716 -1231535.374 6619.863 13537.286 109738.448 968.382 -1521406.597 159007.243 46861.982 23362.283 20041.191 396.000 797.000 27.736 16.792 14.340 38.302 2.830 0.000 22.968 1.294 1.319 1.660
50000.000 50.000 96.723 96.723 96.723 -1230176.830 6567.864 13163.599 109324.361 990.003 -1518868.608 158645.950 47320.014 23013.403 20220.464 377.000 840.000 30.000 15.283 14.906 39.811 0.000 0.000 23.037 1.434 1.448 1.814
50250.000 50.250 96.715 96.715 96.715 -1229058.404 6610.265 13279.384 109368.552 972.452 -1520136.356 160847.300 46632.577 22829.713 19629.191 399.000 791.000 29.434 16.226 20.189 34.151 0.000 0.000 22.948 1.219 1.255 1.629
50500.000 50.500 96.713 96.713 96.713 -1230510.895 6451.298 13521.987 108912.986 1005.531 -1520549.563 160146.866 46949.848 23011.772 20007.485 390.000 825.000 28.302 15.472 13.585 40.755 1.887 0.000 22.966 1.326 1.354 1.722
50750.000 50.750 96.709 96.709 96.709 -1229012.352 6456.583 13396.335 109218.615 1016.757 -1521346.622 162245.980 46719.547 23048.499 20036.165 398.000 795.000 30.189 16.415 14.906 36.981 1.509 0.000 22.929 1.339 1.369 1.706
51000.000 51.000 96.737 96.737 96.737 -1230287.872 6435.762 13467.535 109530.365 994.750 -1518724.953 158008.669 46865.401 22951.628 19818.425 396.000 797.000 33.962 16.226 13.396 35.094 1.321 0.000 22.952 1.362 1.384 1.722
51250.000 51.250 96.728 96.728 96.728 -1229665.581 6584.678 13598.665 108702.243 1066.876 -1520920.902 161302.861 46721.152 22972.174 19822.992 409.000 809.000 31.321 16.604 14.151 36.038 1.887 0.000 22.938 1.208 1.251 1.628
51500.000 51.500 96.699 96.699 96.699 -1230669.705 6452.582 13445.058 109163.871 1026.573 -1521407.601 160649.813 46806.527 23041.161 19846.650 403.000 824.000 30.943 16.038 15.660 36.604 0.755 0.000 22.932 1.182 1.223 1.574
51750.000 51.750 96.728 96.728 96.728 -1230554.861 6432.601 13439.589 108771.007 1031.754 -1520205.409 159975.598 46729.728 23063.442 19863.774 405.000 795.000 31.887 14.151 15.094 38.113 0.755 0.000 22.952 1.173 1.210 1.535
52000.000 52.000 96.713 96.713 96.713 -1228332.236 6832.666 13528.544 108840.665 1015.455 -1519235.955 160686.389 46765.537 23027.317 19991.781 395.000 825.000 32.830 15.094 13.962 37.358 0.755 0.000 23.013 1.359 1.388 1.689
52250.000 52.250 96.705 96.705 96.705 -1230837.412 6400.379 13618.993 109136.052 1048.218 -1521422.009 160380.954 46869.528 22660.398 19456.096 394.000 798.000 28.491 16.792 16.226 36.226 2.264 0.000 22.980 1.232 1.260 1.605
52500.000 52.500 96.727 96.727 96.727 -1231689.877 6839.501 13477.985 108693.881 972.243 -1520926.591 159253.102 46867.953 22843.488 19799.387 418.000 799.000 31.132 16.038 12.830 37.358 2.642 0.000 22.931 1.346 1.397 1.672
52750.000 52.750 96.723 96.723 96.723 -1229726.657 6629.410 13545.394 108975.578 1014.257 -1520861.959 160970.663 46704.113 22630.286 19591.657 389.000 789.000 30.566 16.604 15.472 35.660 1.698 0.000 22.885 1.373 1.416 1.687
53000.000 53.000 96.730 96.730 96.730 -1230848.513 6518.410 13426.490 108341.377 1052.393 -1519488.673 159301.490 46857.465 23037.387 19842.015 406.000 816.000 30.566 16.981 16.981 33.396 2.075 0.000 22.989 1.316 1.354 1.686
53250.000 53.250 96.732 96.732 96.732 -1231677.404 6573.680 13758.071 109042.104 1056.110 -1521120.440 159013.070 46911.805 23347.345 20133.668 380.000 818.000 30.189 16.981 17.170 33.774 1.887 0.000 22.980 1.253 1.292 1.670
53500.000 53.500 96.746 96.746 96.746 -1231333.201 6623.372 13165.905 109230.226 1073.982 -1520660.231 159233.546 46857.609 23199.305 20043.106 392.000 814.000 28.868 15.094 15.660 38.302 2.075 0.000 23.049 1.532 1.554 1.841
53750.000 53.750 96.725 96.725 96.725 -1230423.255 6325.926 13629.646 109081.616 1011.007 -1520101.083 159629.633 46827.268 23236.407 20202.710 387.000 779.000 31.698 16.415 16.415 34.717 0.755 0.000 22.974 1.309 1.348 1.682
54000.000 54.000 96.733 96.733 96.733 -1230148.502 6711.949 13503.675 108513.558 1046.676 -1519009.657 159085.297 47112.299 23244.687 19849.752 377.000 821.000 28.868 16.226 19.434 34.717 0.755 0.000 23.002 1.391 1.409 1.716
54250.000 54.250 96.741 96.741 96.741 -1230648.706 6922.362 13436.723 108787.568 1043.918 -1519597.604 158758.327 47005.901 22936.008 19943.200 392.000 791.000 29.811 15.849 15.849 35.849 2.642 0.000 23.010 1.345 1.386 1.717
54500.000 54.500 96.751 96.751 96.751 -1230500.944 6620.850 13640.005 108746.221 986.400 -1519608.699 159114.280 46604.418 22589.287 19695.871 398.000 785.000 30.943 16.226 15.094 35.849 1.887 0.000 22.898 1.419 1.446 1.790
54750.000 54.750 96.734 96.734 96.734 -1231528.044 6592.712 13208.269 108882.034 1008.391 -1522752.662 161533.212 46873.726 22903.721 19990.658 397.000 763.000 31.321 15.660 16.226 35.094 1.698 0.000 22.980 1.405 1.421 1.778
55000.000 55.000 96.736 96.736 96.736 -1230459.098 6337.895 13502.384 108970.585 1042.069 -1521953.929 161641.898 46994.665 23067.089 20082.755 385.000 783.000 30.377 15.660 13.585 38.868 1.509 0.000 22.946 1.300 1.322 1.708
55250.000 55.250 96.739 96.739 96.739 -1230761.474 6482.907 13717.885 108638.235 1130.126 -1521336.419 160605.792 46761.006 22710.387 19965.845 396.000 802.000 29.245 16.604 17.736 33.585 2.830 0.000 22.965 1.456 1.478 1.835
55500.000 55.500 96.741 96.741 96.741 -1230497.638 6444.021 13320.145 109094.881 1056.541 -1518078.660 157665.433 46744.560 22849.824 19957.849 390.000 816.000 31.887 15.660 14.717 36.226 1.509 0.000 22.884 1.449 1.466 1.841
55750.000 55.750 96.708 96.708 96.708 -1230100.593 6289.417 13227.405 109596.467 1000.870 -1520890.889 160676.137 46485.975 23052.133 20027.046 406.000 785.000 32.264 15.660 14.906 36.226 0.943 0.000 22.934 1.437 1.460 1.820
56000.000 56.000 96.708 96.708 96.708 -1230250.255 6555.188 13415.540 109074.251 1063.485 -1520850.502 160491.783 46586.578 22871.872 19814.510 397.000 778.000 31.698 16.226 13.396 36.792 1.887 0.000 22.947 1.500 1.521 1.875
56250.000 56.250 96.726 96.726 96.726 -1230302.217 6371.639 13489.143 108654.929 1036.975 -1519173.782 159318.878 46749.341 23156.656 20304.035 394.000 817.000 33.208 15.660 12.453 37.925 0.755 0.000 23.009 1.480 1.498 1.878
56500.000 56.500 96.705 96.705 96.705 -1230020.847 6440.250 13245.096 109099.129 1033.189 -1519305.517 159467.006 46395.249 23096.428 19949.726 409.000 815.000 32.075 16.038 13.962 35.472 2.453 0.000 22.909 1.347 1.378 1.755
56750.000 56.750 96.732 96.732 96.732 -1231156.748 6630.344 13180.477 108799.238 963.535 -1520436.106 159705.764 46511.500 22950.266 20013.612 393.000 854.000 33.019 16.604 14.717 35.660 0.000 0.000 22.825 1.288 1.322 1.739
57000.000 57.000 96.732 96.732 96.732 -1231242.286 6570.306 13415.203 108873.148 1129.684 -1521945.411 160714.784 46940.637 23270.991 20265.353 391.000 775.000 30.000 15.849 14.528 37.736 1.887 0.000 22.928 1.378 1.405 1.816
57250.000 57.250 96.723 96.723 96.723 -1230835.102 6517.558 13251.967 108765.393 999.886 -1520330.529 159960.622 46763.074 23539.947 20185.376 389.000 819.000 32.264 15.660 15.660 35.094 1.321 0.000 22.956 1.230 1.257 1.681
57500.000 57.500 96.718 96.718 96.718 -1230632.136 6685.924 13372.295 108504.588 967.792 -1519445.153 159282.418 46860.574 23054.603 20167.149 401.000 831.000 31.321 16.792 16.981 33.962 0.943 0.000 22.927 1.274 1.304 1.720
57750.000 57.750 96.729 96.729 96.729 -1231795.486 6872.701 13479.541 108748.843 1021.792 -1521715.979 159797.615 47149.839 23206.513 20185.412 380.000 809.000 30.943 15.094 17.358 34.906 1.698 0.000 22.981 1.259 1.289 1.725
58000.000 58.000 96.720 96.720 96.720 -1231252.828 6644.204 13497.438 109074.390 977.011 -1523601.223 162155.352 46800.569 23309.300 20018.037 383.000 803.000 33.208 15.283 13.962 36.604 0.943 0.000 22.942 1.395 1.419 1.879
58250.000 58.250 96.733 96.733 96.733 -1230618.585 6612.261 13509.251 108727.466 1000.018 -1519611.757 159144.176 46786.257 23035.010 20179.038 405.000 799.000 32.642 16.604 11.887 36.415 2.453 0.000 22.898 1.103 1.137 1.569
58500.000 58.500 96.749 96.749 96.749 -1231140.824 6669.318 13165.791 108612.053 1086.304 -1521586.097 160911.807 46999.111 23382.240 20276.904 391.000 817.000 29.623 15.660 14.717 37.925 2.075 0.000 22.972 1.303 1.335 1.787
58750.000 58.750 96.716 96.716 96.716 -1228347.195 6490.349 13409.065 109184.250 1012.337 -1519318.937 160875.739 46959.642 23037.035 20265.362 378.000 816.000 29.434 15.283 12.075 39.623 3.585 0.000 22.948 1.477 1.508 1.862
59000.000 59.000 96.714 96.714 96.714 -1230033.055 6731.859 13596.730 109016.436 982.189 -1522101.865 161741.596 46626.923 22702.971 20170.151 407.000 825.000 32.642 16.981 16.226 32.830 1.321 0.000 22.911 1.401 1.427 1.815
59250.000 59.250 96.728 96.728 96.728 -1230718.024 6619.321 13362.717 108951.645 953.480 -1518798.678 158193.490 47085.296 23117.583 20208.191 376.000 821.000 31.698 15.849 12.642 38.113 1.698 0.000 22.962 1.448 1.471 1.943
59500.000 59.500 96.739 96.739 96.739 -1231939.968 6782.155 13382.582 109558.732 1098.045 -1523987.595 161226.113 46563.294 22871.966 20037.037 411.000 805.000 28.679 16.792 16.038 34.340 4.151 0.000 22.890 1.278 1.311 1.742
59750.000 59.750 96.738 96.738 96.738 -1230892.993 6636.405 13480.829 109357.483 964.315 -1519796.379 158464.352 46788.600 23084.834 20143.429 397.000 783.000 31.509 15.660 13.962 37.736 1.132 0.000 22.948 1.371 1.412 1.842
60000.000 60.000 96.738 96.738 96.738 -1231057.777 6657.186 13321.860 109060.614 1035.187 -1521502.711 160370.088 46643.597 23014.120 19977.488 388.000 801.000 30.000 15.472 11.132 39.057 4.340 0.000 22.916 1.272 1.307 1.762
60250.000 60.250 96.720 96.720 96.720 -1230874.845 6563.364 13367.180 109300.784 1005.302 -1521346.586 160235.111 46565.494 22737.142 19967.132 399.000 792.000 32.264 16.415 15.660 34.151 1.509 0.000 22.930 1.594 1.616 2.044
60500.000 60.500 96.722 96.722 96.722 -1229013.334 6604.860 13336.816 109727.661 1036.628 -1521169.534 161450.235 46612.631 23044.620 19867.491 392.000 807.000 30.189 16.038 17.170 34.717 1.887 0.000 22.959 1.434 1.467 1.839
60750.000 60.750 96.720 96.720 96.720 -1230385.114 6539.763 13560.934 109280.084 1004.275 -1522319.915 161549.745 46716.885 22867.682 19930.387 403.000 778.000 29.434 15.283 15.094 36.038 4.151 0.000 22.882 1.236 1.265 1.676
61000.000 61.000 96.724 96.724 96.724 -1229887.036 6610.642 13491.753 109198.185 962.951 -1521446.380 161295.815 46843.892 23191.683 20234.702 376.000 812.000 29.811 16.038 14.717 38.302 1.132 0.000 23.015 1.398 1.445 1.806
61250.000 61.250 96.714 96.714 96.714 -1228269.828 6483.129 13610.612 109229.572 979.569 -1520045.304 161472.594 46689.481 22559.028 19798.572 400.000 820.000 30.566 16.604 16.981 35.849 0.000 0.000 22.953 1.419 1.450 1.843
61500.000 61.500 96.717 96.717 96.717 -1230594.002 6575.734 13378.857 109317.733 1007.923 -1522466.484 161592.236 46917.370 22756.545 19979.812 388.000 766.000 31.321 16.226 15.660 36.038 0.755 0.000 22.953 1.197 1.221 1.640
61750.000 61.750 96.732 96.732 96.732 -1230181.370 6590.045 13284.271 109581.277 1032.544 -1519649.946 158980.439 46702.956 22721.691 19859.422 392.000 813.000 29.811 15.472 14.151 37.736 2.830 0.000 22.948 1.289 1.326 1.720
62000.000 62.000 96.739 96.739 96.739 -1231028.173 6416.623 13854.395 109355.843 1009.145 -1521335.408 159671.227 46555.736 22971.918 19688.441 399.000 807.000 31.698 16.981 13.208 36.415 1.698 0.000 22.938 1.343 1.371 1.796
62250.000 62.250 96.717 96.717 96.717 -1229764.412 6485.177 13557.545 109051.802 1063.652 -1522175.538 162252.950 46807.126 23028.147 19959.211 387.000 785.000 30.000 16.415 11.887 38.868 2.830 0.000 22.956 1.506 1.526 2.000
62500.000 62.500 96.743 96.743 96.743 -1231637.103 6534.072 13504.478 109074.435 975.987 -1520801.084 159075.009 46842.405 23086.633 20185.078 395.000 783.000 32.453 16.981 12.075 36.415 2.075 0.000 23.004 1.486 1.508 1.898
62750.000 62.750 96.730 96.730 96.730 -1230693.386 6631.604 13337.367 109215.033 1047.411 -1522321.789 161396.987 46201.416 22630.762 19756.654 404.000 782.000 32.642 16.604 14.340 36.415 0.000 0.000 22.884 1.317 1.350 1.749
63000.000 63.000 96.729 96.729 96.729 -1230169.799 6499.142 13533.744 109112.274 1128.904 -1519997.892 159554.028 46350.558 22904.030 19894.176 394.000 794.000 30.566 16.792 15.094 36.604 0.943 0.000 22.842 1.333 1.358 1.787
63250.000 63.250 96.723 96.723 96.723 -1230643.004 6470.451 13404.724 109300.369 1067.123 -1521269.689 160384.019 46498.147 22495.612 19880.433 381.000 809.000 30.377 17.170 14.717 35.660 2.075 0.000 22.893 1.509 1.538 1.943
63500.000 63.500 96.723 96.723 96.723 -1229403.583 6607.895 13479.440 108754.220 1094.599 -1520814.119 161474.381 46446.202 22794.901 19918.460 373.000 823.000 30.189 16.415 15.472 36.226 1.698 0.000 22.911 1.260 1.293 1.758
63750.000 63.750 96.737 96.737 96.737 -1230718.909 6445.826 13318.579 109359.534 1022.326 -1520451.884 159586.710 46550.514 22903.502 19845.972 399.000 809.000 31.509 16.415 14.151 37.170 0.755 0.000 22.876 1.219 1.247 1.707
64000.000 64.000 96.722 96.722 96.722 -1232209.354 6627.894 13522.450 108702.587 1005.204 -1521266.541 159199.052 46596.089 22425.592 19738.911 393.000 793.000 31.321 14.528 14.717 38.491 0.943 0.000 22.839 1.193 1.227 1.662
64250.000 64.250 96.734 96.734 96.734 -1230898.979 6606.859 13233.337 109128.558 1053.138 -1519352.571 158431.701 46696.011 22714.236 19848.440 390.000 794.000 32.264 15.472 13.396 38.868 0.000 0.000 22.917 1.300 1.330 1.730
64500.000 64.500 96.749 96.749 96.749 -1230872.624 6463.000 13432.310 109294.832 1135.193 -1519390.706 158192.747 46692.131 23227.193 20022.512 391.000 829.000 31.132 15.849 11.887 38.868 2.264 0.000 23.010 1.475 1.510 1.871
64750.000 64.750 96.724 96.724 96.724 -1230083.288 6389.872 13450.035 109450.255 999.567 -1519902.777 159529.760 46483.875 22621.727 19751.705 390.000 789.000 31.698 16.038 13.396 37.925 0.943 0.000 22.946 1.530 1.577 1.906
65000.000 65.000 96.735 96.735 96.735 -1230925.690 6380.046 13390.800 109214.041 1141.923 -1521234.338 160181.837 46505.012 22757.734 19775.456 403.000 819.000 32.453 16.415 17.170 33.208 0.755 0.000 22.904 1.368 1.400 1.796
65250.000 65.250 96.712 96.712 96.712 -1230770.044 6354.794 13569.374 108922.420 1007.435 -1518540.379 157916.312 47176.775 23102.636 19970.737 396.000 796.000 30.377 15.283 14.906 37.547 1.887 0.000 22.956 1.339 1.360 1.773
65500.000 65.500 96.716 96.716 96.716 -1230399.820 6784.984 13447.594 108932.967 1028.952 -1520685.240 160090.922 46460.612 22676.338 19806.628 398.000 789.000 29.434 16.981 16.981 35.283 1.321 0.000 22.886 1.385 1.408 1.794
65750.000 65.750 96.729 96.729 96.729 -1230595.927 6554.314 13254.592 109327.042 938.028 -1522412.961 161743.058 46479.323 23183.127 19871.151 373.000 812.000 33.019 16.604 13.208 34.528 2.642 0.000 22.915 1.384 1.409 1.784
66000.000 66.000 96.723 96.723 96.723 -1230124.521 6483.179 13215.522 108799.624 1066.392 -1518963.974 159274.736 46778.446 22881.356 19983.931 394.000 787.000 30.377 14.340 16.038 38.302 0.943 0.000 22.935 1.349 1.380 1.773
66250.000 66.250 96.712 96.712 96.712 -1230061.668 6489.593 13426.014 108823.889 986.793 -1521613.220 161825.263 46792.956 22956.591 19959.157 383.000 806.000 31.509 15.472 13.396 37.925 1.698 0.000 22.893 1.316 1.345 1.751
66500.000 66.500 96.740 96.740 96.740 -1231800.153 6441.124 13230.438 109336.301 1056.442 -1520971.288 159106.830 46534.191 23060.100 20106.867 376.000 811.000 32.453 16.226 14.340 36.981 0.000 0.000 22.923 1.388 1.415 1.799
66750.000 66.750 96.730 96.730 96.730 -1231528.842 6502.028 13449.148 109117.790 925.561 -1523964.561 162441.192 46533.392 23092.178 20087.814 392.000 811.000 30.189 16.038 13.019 37.736 3.019 0.000 22.952 1.247 1.278 1.705
67000.000 67.000 96.709 96.709 96.709 -1229557.488 6354.391 13449.358 109257.035 1067.717 -1522809.304 163123.315 46441.650 22652.272 19858.824 392.000 807.000 30.943 14.906 14.717 37.925 1.509 0.000 22.869 1.315 1.343 1.760
67250.000 67.250 96.709 96.709 96.709 -1230488.999 6666.746 13417.154 108910.034 1109.720 -1521636.516 161043.863 46512.806 22792.053 19936.891 390.000 800.000 30.566 15.660 17.170 35.849 0.755 0.000 22.866 1.272 1.307 1.704
67500.000 67.500 96.726 96.726 96.726 -1232248.414 6660.729 13399.141 108863.923 1041.629 -1522065.623 159851.787 46748.458 22905.307 19936.048 393.000 812.000 27.925 15.472 16.226 37.547 2.830 0.000 22.954 1.353 1.381 1.768
67750.000 67.750 96.731 96.731 96.731 -1231087.455 6806.778 13740.078 108887.380 1078.238 -1520606.825 159006.896 46740.039 22804.685 20077.578 387.000 825.000 29.245 16.981 14.906 36.415 2.453 0.000 22.899 1.260 1.283 1.710
68000.000 68.000 96.701 96.701 96.701 -1230307.465 6543.762 13287.908 108923.126 1027.114 -1520640.633 160551.257 46733.445 22728.550 20054.080 393.000 790.000 32.264 14.906 14.151 37.736 0.943 0.000 22.927 1.249 1.281 1.708
68250.000 68.250 96.720 96.720 96.720 -1231167.146 6422.775 13518.502 109240.604 1038.944 -1522546.173 161158.203 46617.983 22768.877 19725.668 388.000 806.000 33.208 15.660 13.019 36.415 1.698 0.000 22.871 1.207 1.241 1.656
68500.000 68.500 96.739 96.739 96.739 -1232373.937 6494.391 13587.162 109337.389 1010.083 -1522838.061 160035.099 46548.779 22905.700 19940.013 402.000 817.000 32.642 15.849 15.094 36.415 0.000 0.000 22.916 1.273 1.300 1.723
68750.000 68.750 96.704 96.704 96.704 -1229309.348 6627.410 13333.024 109126.267 1075.679 -1520655.103 161183.374 46567.504 22777.081 19700.364 393.000 798.000 34.151 16.415 13.208 35.472 0.755 0.000 22.849 1.104 1.150 1.603
69000.000 69.000 96.726 96.726 96.726 -1231254.588 6679.189 13508.247 108928.355 1023.923 -1521894.175 160499.873 46751.143 23105.668 20035.409 397.000 808.000 32.453 16.038 14.717 36.038 0.755 0.000 22.923 1.337 1.373 1.792
69250.000 69.250 96.710 96.710 96.710 -1231364.624 6514.346 13523.195 108941.497 964.213 -1523246.147 161938.271 46830.269 22841.620 19824.743 395.000 819.000 29.811 16.038 16.226 33.396 4.528 0.000 22.874 1.230 1.268 1.685
69500.000 69.500 96.757 96.757 96.757 -1230437.685 6418.091 13432.457 109270.103 1059.785 -1519417.152 158799.030 46739.302 22880.442 19969.405 386.000 804.000 30.755 16.604 14.151 37.170 1.321 0.000 22.894 1.363 1.407 1.802
69750.000 69.750 96.726 96.726 96.726 -1231387.788 6525.118 13572.274 108936.208 1050.454 -1521609.128 160137.286 46672.006 22781.963 19891.527 397.000 794.000 31.509 16.415 14.717 34.528 2.830 0.000 22.941 1.261 1.301 1.694
70000.000 70.000 96.708 96.708 96.708 -1229834.621 6568.768 13329.928 108674.500 974.539 -1517157.266 157774.910 46507.596 22474.754 19713.442 384.000 815.000 29.057 14.340 17.925 37.547 1.132 0.000 22.853 1.234 1.270 1.641
70250.000 70.250 96.701 96.701 96.701 -1230603.379 6583.176 13564.071 108880.369 990.529 -1522449.194 161827.670 46717.065 23139.467 19978.449 398.000 798.000 32.453 16.226 14.717 35.849 0.755 0.000 22.909 1.273 1.310 1.720
70500.000 70.500 96.712 96.712 96.712 -1230615.726 6439.639 13643.038 108566.941 915.057 -1522141.499 161961.098 46834.976 22946.484 20066.577 400.000 830.000 30.377 16.604 13.396 36.981 2.642 0.000 22.932 1.290 1.325 1.748
70750.000 70.750 96.749 96.749 96.749 -1230040.116 6369.894 13608.467 109244.148 1070.125 -1520229.811 159897.060 46826.852 22921.805 20125.225 392.000 803.000 33.208 16.604 14.717 33.396 2.075 0.000 22.973 1.328 1.359 1.781
71000.000 71.000 96.748 96.748 96.748 -1232753.748 6678.176 13423.785 108957.494 1007.921 -1521261.121 158439.997 46610.321 23395.745 19928.678 390.000 814.000 29.623 15.849 13.962 37.170 3.396 0.000 22.914 1.236 1.288 1.694
71250.000 71.250 96.728 96.728 96.728 -1230658.366 6459.644 13624.094 109615.850 962.512 -1523489.442 162168.975 46615.641 23107.827 19880.182 395.000 834.000 32.264 15.660 16.226 35.849 0.000 0.000 22.925 1.217 1.260 1.684
71500.000 71.500 96.714 96.714 96.714 -1230897.772 6485.109 13308.543 109351.687 1003.324 -1521126.781 160080.347 46849.198 22870.735 19968.783 395.000 812.000 30.566 16.604 14.717 35.094 3.019 0.000 22.941 1.218 1.255 1.664
71750.000 71.750 96.704 96.704 96.704 -1230384.854 6327.246 13397.589 109132.669 977.398 -1522282.434 162062.678 46800.477 22918.479 19865.749 393.000 819.000 32.075 15.472 15.094 36.604 0.755 0.000 22.977 1.313 1.347 1.724
72000.000 72.000 96.719 96.719 96.719 -1231463.656 6483.827 13622.785 109489.892 1042.310 -1523066.345 160963.874 46746.683 23037.011 20284.253 393.000 804.000 32.830 15.660 13.208 37.547 0.755 0.000 22.944 1.166 1.188 1.633
72250.000 72.250 96.720 96.720 96.720 -1230015.528 6497.915 13559.315 108710.618 1077.503 -1519531.898 159671.019 46639.619 22915.224 20107.881 398.000 830.000 31.132 15.283 15.094 37.736 0.755 0.000 22.958 1.218 1.263 1.663
72500.000 72.500 96.704 96.704 96.704 -1229730.122 6532.191 13314.854 109625.688 956.534 -1521630.570 161471.180 46474.589 22645.647 19897.614 387.000 795.000 32.075 15.472 14.151 36.415 1.887 0.000 22.868 1.142 1.182 1.617
72750.000 72.750 96.743 96.743 96.743 -1231282.087 6661.235 13713.822 109106.205 977.433 -1519628.489 157887.708 46652.125 23118.438 19929.305 392.000 791.000 32.830 17.358 13.396 34.528 1.887 0.000 22.958 1.413 1.447 1.829
73000.000 73.000 96.734 96.734 96.734 -1231517.752 6545.725 13468.232 109196.733 991.061 -1521771.442 160051.938 46731.533 23051.672 20097.571 394.000 817.000 32.830 14.906 13.019 39.245 0.000 0.000 22.938 1.194 1.235 1.664
73250.000 73.250 96.728 96.728 96.728 -1231336.376 6338.020 13386.812 109104.478 1012.597 -1522178.064 160999.781 46749.770 23437.663 20142.021 389.000 812.000 31.321 14.151 16.604 36.415 1.509 0.000 22.975 1.263 1.308 1.683
73500.000 73.500 96.746 96.746 96.746 -1230850.262 6711.786 13379.092 109046.801 1076.460 -1520746.566 159682.163 46467.980 22838.314 19730.896 389.000 817.000 32.830 15.283 15.849 36.038 0.000 0.000 22.943 1.219 1.255 1.623
73750.000 73.750 96.731 96.731 96.731 -1230724.800 6548.477 13647.930 109231.893 1044.879 -1521286.532 160088.553 46701.681 23256.853 19852.539 392.000 792.000 30.189 15.472 13.396 39.057 1.887 0.000 22.979 1.486 1.521 1.894
74000.000 74.000 96.716 96.716 96.716 -1230449.433 6340.894 13387.915 109747.501 1026.276 -1521342.773 160390.754 46933.142 23288.824 20139.706 395.000 805.000 29.811 16.981 14.717 35.849 2.642 0.000 22.916 1.265 1.299 1.722
74250.000 74.250 96.734 96.734 96.734 -1232963.399 6416.993 13495.196 109506.076 1098.923 -1522146.438 158665.850 46582.755 22996.959 20137.313 381.000 806.000 29.811 16.226 13.962 38.679 1.321 0.000 22.924 1.309 1.345 1.717
74500.000 74.500 96.732 96.732 96.732 -1231008.579 6664.353 13402.370 109174.505 1111.745 -1520575.991 159214.439 46717.875 22979.562 19841.897 390.000 798.000 31.698 16.415 13.585 37.547 0.755 0.000 22.928 1.349 1.388 1.769
74750.000 74.750 96.735 96.735 96.735 -1230736.761 6371.566 13477.713 109147.746 1057.616 -1524583.057 163791.654 46672.976 23283.061 19921.973 397.000 788.000 33.208 13.962 13.962 38.113 0.755 0.000 22.958 1.316 1.366 1.761
75000.000 75.000 96.716 96.716 96.716 -1232059.041 6432.078 13472.097 108772.114 1036.581 -1522660.418 160888.507 46835.949 23037.115 19864.555 387.000 808.000 31.887 15.283 12.830 39.057 0.943 0.000 22.972 1.396 1.431 1.856
75250.000 75.250 96.719 96.719 96.719 -1230796.927 6723.950 13379.577 108867.722 1036.243 -1523446.691 162642.272 46558.079 22846.995 19698.700 406.000 783.000 30.000 15.660 14.528 37.358 2.453 0.000 22.928 1.191 1.235 1.649
75500.000 75.500 96.721 96.721 96.721 -1230782.687 6525.635 13559.943 108861.730 1056.567 -1522309.793 161523.230 46871.035 22992.228 19781.360 387.000 817.000 31.321 14.906 14.528 37.547 1.698 0.000 22.999 1.298 1.334 1.727
75750.000 75.750 96.718 96.718 96.718 -1231406.096 6469.444 13683.732 108659.544 1011.564 -1521605.447 160375.068 46637.180 22963.988 19983.007 379.000 827.000 30.189 14.717 16.792 38.302 0.000 0.000 22.996 1.391 1.431 1.866
76000.000 76.000 96.731 96.731 96.731 -1230134.107 6277.071 13449.099 109061.692 1020.775 -1521037.840 161095.095 46652.131 23075.530 19872.934 378.000 818.000 31.321 14.717 16.415 36.415 1.132 0.000 22.954 1.282 1.313 1.776
76250.000 76.250 96.720 96.720 96.720 -1230253.635 6506.011 13455.542 108467.682 961.178 -1519633.777 159989.728 46813.783 23338.108 20068.034 393.000 845.000 31.698 15.660 13.208 37.547 1.887 0.000 23.030 1.361 1.417 1.808
76500.000 76.500 96.720 96.720 96.720 -1230668.799 6892.310 13504.457 108513.316 1037.291 -1520709.439 160093.266 47128.479 23575.909 20182.890 387.000 813.000 33.208 15.472 13.396 37.925 0.000 0.000 23.091 1.291 1.331 1.739
76750.000 76.750 96.732 96.732 96.732 -1230422.354 6629.297 13465.436 108952.920 988.733 -1521178.828 160720.088 46919.610 23238.514 19873.889 395.000 812.000 30.377 15.849 14.906 37.736 1.132 0.000 22.972 1.142 1.177 1.629
77000.000 77.000 96.720 96.720 96.720 -1231349.344 6635.371 13647.183 108896.163 993.374 -1521014.376 159492.941 46620.121 23043.379 19861.880 378.000 835.000 30.755 16.038 13.208 35.849 4.151 0.000 22.915 1.184 1.226 1.661
77250.000 77.250 96.743 96.743 96.743 -1230513.495 6659.853 13749.192 108539.282 1020.412 -1520447.339 159965.105 47383.696 23631.792 20363.486 390.000 821.000 28.113 15.849 19.434 35.849 0.755 0.000 23.082 1.195 1.252 1.653
77500.000 77.500 96.694 96.694 96.694 -1229386.224 6449.021 13421.046 108785.711 985.086 -1521528.247 162501.159 46810.396 23216.414 20225.425 392.000 816.000 32.830 14.340 13.396 36.792 2.642 0.000 23.041 1.310 1.356 1.777
77750.000 77.750 96.735 96.735 96.735 -1230840.479 6528.447 13277.933 109136.167 994.012 -1520638.455 159861.417 46719.847 22955.171 20156.518 399.000 799.000 31.698 16.792 15.849 34.151 1.509 0.000 22.999 1.275 1.325 1.736
78000.000 78.000 96.733 96.733 96.733 -1230933.885 6517.154 13451.580 109222.559 1028.569 -1521395.503 160241.755 46579.207 23311.109 20032.760 394.000 810.000 34.340 16.792 13.774 34.340 0.755 0.000 22.999 1.155 1.216 1.668
78250.000 78.250 96.722 96.722 96.722 -1230009.827 6716.228 13821.028 108667.031 1019.201 -1521504.270 161270.955 46572.925 23079.941 20105.427 401.000 796.000 33.396 16.038 13.396 36.226 0.943 0.000 22.956 1.142 1.202 1.630
78500.000 78.500 96.731 96.731 96.731 -1230258.474 6550.789 13612.307 108806.366 1036.783 -1519057.302 158792.583 46818.026 23282.959 20140.575 392.000 800.000 31.698 16.604 16.038 33.962 1.698 0.000 23.004 1.120 1.173 1.622
78750.000 78.750 96.753 96.753 96.753 -1230763.022 6616.986 13679.466 109190.325 1068.391 -1520839.311 159521.120 46902.961 23334.270 19866.023 379.000 806.000 33.019 16.226 15.660 34.151 0.943 0.000 23.009 1.164 1.213 1.653
79000.000 79.000 96.734 96.734 96.734 -1230376.124 6434.933 13391.629 108955.621 1019.305 -1521495.006 161317.393 46658.626 23230.889 20022.929 404.000 798.000 33.208 16.415 15.660 33.774 0.943 0.000 22.997 1.251 1.299 1.754
79250.000 79.250 96.724 96.724 96.724 -1230418.309 6584.697 13753.565 108531.478 1044.987 -1519668.047 159335.012 47045.529 23190.382 20070.711 391.000 773.000 33.208 15.660 14.151 36.226 0.755 0.000 23.050 1.339 1.375 1.809
79500.000 79.500 96.745 96.745 96.745 -1232568.282 6430.454 13421.538 108885.721 987.728 -1523337.317 161043.594 47098.267 23371.728 20069.110 387.000 802.000 28.679 16.792 17.170 36.038 1.321 0.000 23.060 1.292 1.326 1.762
79750.000 79.750 96.738 96.738 96.738 -1230972.814 6363.120 13624.858 109102.901 1074.398 -1521110.694 159972.603 46793.616 23215.618 20417.581 399.000 783.000 31.887 16.226 14.340 35.849 1.698 0.000 23.069 1.499 1.534 1.953
80000.000 80.000 96.729 96.729 96.729 -1229770.362 6265.436 13501.718 109327.833 981.343 -1523774.032 163927.341 46746.974 22770.338 20166.440 395.000 814.000 30.566 15.660 12.075 38.679 3.019 0.000 22.952 1.225 1.271 1.705
80250.000 80.250 96.726 96.726 96.726 -1231239.110 6373.490 13537.478 109048.599 1129.455 -1518319.422 156991.289 46959.126 23231.433 19997.038 381.000 821.000 30.566 16.604 15.660 33.774 3.396 0.000 23.012 1.230 1.272 1.738
80500.000 80.500 96.716 96.716 96.716 -1230447.780 6492.266 13397.946 108714.341 1039.143 -1519049.206 158957.731 46762.113 22988.260 19862.346 387.000 800.000 30.377 15.472 15.094 37.736 1.321 0.000 22.892 1.123 1.160 1.611
80750.000 80.750 96.717 96.717 96.717 -1231186.701 6557.426 13384.707 109496.816 1043.239 -1524381.463 162712.573 46615.462 22817.084 19949.733 374.000 842.000 30.377 16.981 13.396 35.849 3.396 0.000 22.945 1.129 1.177 1.601
81000.000 81.000 96.729 96.729 96.729 -1231017.209 6553.326 13554.457 108836.853 1052.652 -1520822.277 159807.780 46903.781 23294.495 19947.410 386.000 816.000 33.019 15.660 12.642 36.226 2.453 0.000 22.938 1.102 1.156 1.639
81250.000 81.250 96.733 96.733 96.733 -1230211.304 6654.321 13596.555 108526.192 985.019 -1522391.155 162417.764 46753.226 23225.138 20183.734 398.000 794.000 33.019 16.038 10.566 37.736 2.642 0.000 22.989 1.187 1.231 1.688
81500.000 81.500 96.742 96.742 96.742 -1228780.592 6459.677 13413.953 109133.615 1057.777 -1520104.692 161259.077 46813.582 23256.126 20127.198 385.000 805.000 29.057 15.660 18.679 36.604 0.000 0.000 22.987 1.257 1.294 1.758
81750.000 81.750 96.720 96.720 96.720 -1232005.268 6429.907 13300.861 109175.886 1038.010 -1523668.653 161718.722 46928.726 23230.699 20166.416 383.000 807.000 33.585 14.528 12.075 38.868 0.943 0.000 22.952 1.272 1.303 1.795
82000.000 82.000 96.722 96.722 96.722 -1230622.767 6680.975 13467.884 109259.435 1018.520 -1522357.747 161308.165 46846.335 22981.235 20114.311 391.000 829.000 30.566 15.094 13.396 37.736 3.208 0.000 22.968 1.266 1.303 1.790
82250.000 82.250 96.737 96.737 96.737 -1230055.366 6316.898 13406.482 109427.736 1027.498 -1518753.226 158519.246 47049.069 23638.662 20198.657 380.000 800.000 34.906 17.736 11.698 34.906 0.755 0.000 22.992 1.234 1.266 1.779
82500.000 82.500 96.740 96.740 96.740 -1231784.250 6588.569 13741.793 108974.274 1014.102 -1523703.070 161600.082 46658.332 23466.036 20016.611 393.000 788.000 30.755 15.094 16.415 36.415 1.321 0.000 22.956 1.203 1.248 1.714
82750.000 82.750 96.721 96.721 96.721 -1229966.748 6588.031 13448.693 109322.237 1086.812 -1521151.774 160739.253 46641.873 22743.694 19876.626 376.000 791.000 32.075 16.038 13.396 36.226 2.264 0.000 22.946 1.229 1.272 1.741
83000.000 83.000 96.729 96.729 96.729 -1230760.921 6725.723 13463.430 109292.821 980.340 -1521563.410 160340.175 47043.766 23311.854 20085.279 376.000 810.000 29.623 15.849 17.736 36.792 0.000 0.000 22.990 1.271 1.322 1.770
83250.000 83.250 96.714 96.714 96.714 -1230633.088 6280.545 13412.137 109436.664 1057.677 -1524085.323 163265.212 46798.266 23385.389 20104.533 402.000 808.000 33.019 15.660 11.887 36.415 3.019 0.000 23.004 1.249 1.295 1.745
83500.000 83.500 96.736 96.736 96.736 -1229205.978 6794.687 13441.353 109091.661 1063.766 -1518791.304 159193.858 47040.672 23845.342 20007.044 395.000 815.000 33.019 16.792 13.774 35.660 0.755 0.000 23.032 1.372 1.403 1.845
83750.000 83.750 96.752 96.752 96.752 -1231536.767 6499.182 13344.347 109664.060 1059.604 -1520853.782 158749.822 46897.040 23619.802 20058.062 408.000 812.000 32.453 15.472 13.585 37.547 0.943 0.000 23.051 1.483 1.513 1.952
84000.000 84.000 96.720 96.720 96.720 -1229094.747 6568.136 13504.694 109100.000 1038.580 -1520660.733 161354.576 46925.265 23588.999 20282.561 385.000 837.000 31.509 16.604 13.774 35.472 2.642 0.000 23.067 1.413 1.455 1.871
84250.000 84.250 96.741 96.741 96.741 -1230400.297 6609.248 13348.643 109073.893 1125.171 -1519881.676 159324.423 47220.161 23233.214 19939.257 377.000 805.000 29.434 16.981 15.472 35.283 2.830 0.000 23.019 1.444 1.474 1.954
84500.000 84.500 96.720 96.720 96.720 -1228727.366 6358.618 13617.401 109400.965 1022.180 -1520789.909 161663.380 46697.491 23013.580 19650.562 399.000 802.000 29.245 16.038 16.981 35.283 2.453 0.000 22.909 1.282 1.321 1.757
84750.000 84.750 96.711 96.711 96.711 -1229785.907 6505.939 13444.768 109037.157 1062.479 -1522157.892 162321.642 46937.225 23404.853 20037.864 376.000 812.000 30.943 16.604 17.736 33.962 0.755 0.000 22.981 1.323 1.357 1.809
85000.000 85.000 96.725 96.725 96.725 -1229570.514 6482.766 13436.128 109094.395 1011.286 -1520687.995 161092.906 46639.799 23444.040 19943.629 392.000 795.000 32.264 16.226 14.717 35.660 1.132 0.000 22.991 1.398 1.437 1.890
85250.000 85.250 96.773 96.773 96.773 -1231588.408 6783.573 13540.342 108624.259 1046.058 -1518777.705 157195.065 47283.154 23833.442 20608.837 385.000 814.000 30.943 15.283 15.283 36.981 1.509 0.000 23.068 1.259 1.319 1.752
85500.000 85.500 96.748 96.748 96.748 -1231186.195 6719.209 13075.526 108955.655 959.878 -1519012.658 158116.195 47014.658 23820.540 20425.694 380.000 822.000 33.019 15.094 16.604 34.340 0.943 0.000 23.100 1.266 1.324 1.748
85750.000 85.750 96.743 96.743 96.743 -1232250.087 6608.604 13415.968 108537.157 981.598 -1522228.065 160434.652 46839.199 23249.398 20200.126 396.000 805.000 30.566 16.038 14.717 35.472 3.208 0.000 23.062 1.336 1.389 1.807
86000.000 86.000 96.736 96.736 96.736 -1229308.911 6380.447 13692.231 108891.830 1103.976 -1519799.954 160422.559 46982.332 23550.486 20415.055 382.000 812.000 32.075 16.981 15.283 34.528 1.132 0.000 23.015 1.274 1.316 1.772
86250.000 86.250 96.702 96.702 96.702 -1229590.316 6568.770 13427.675 108961.763 1042.256 -1521900.831 162310.051 46600.041 23427.199 20094.205 387.000 798.000 27.170 15.283 16.604 35.472 5.472 0.000 22.979 1.417 1.461 1.887
86500.000 86.500 96.756 96.756 96.756 -1230913.614 6587.353 13372.877 108838.567 1005.559 -1520993.922 160275.952 47010.547 23598.651 20180.265 391.000 828.000 31.887 16.604 15.472 35.094 0.943 0.000 22.951 1.360 1.413 1.839
86750.000 86.750 96.722 96.722 96.722 -1231005.825 6517.276 13486.729 108457.244 1007.897 -1521213.759 160738.788 47007.297 23341.425 20483.118 396.000 805.000 31.132 16.604 16.415 34.906 0.943 0.000 23.002 1.490 1.526 1.968
87000.000 87.000 96.719 96.719 96.719 -1231514.271 6600.314 13604.753 108788.111 1047.882 -1520457.903 158902.572 47239.351 23387.153 20061.039 388.000 831.000 31.321 16.981 13.962 35.283 2.453 0.000 22.963 1.295 1.338 1.786
87250.000 87.250 96.720 96.720 96.720 -1230238.100 6615.136 13305.245 108912.227 960.125 -1520447.412 160416.579 47080.867 23603.263 20250.749 386.000 819.000 30.755 16.226 16.415 35.849 0.755 0.000 22.988 1.345 1.396 1.782
87500.000 87.500 96.739 96.739 96.739 -1231416.191 6655.866 13471.016 109439.107 1016.922 -1520517.093 158517.992 47049.975 23562.369 20351.593 391.000 817.000 30.189 16.981 16.226 33.585 3.019 0.000 23.059 1.381 1.422 1.838
87750.000 87.750 96.739 96.739 96.739 -1230881.430 6682.577 13278.639 108804.860 1098.399 -1518579.504 157833.598 46972.879 23373.380 20009.890 383.000 828.000 29.623 15.472 17.736 34.151 3.019 0.000 23.001 1.323 1.370 1.795
88000.000 88.000 96.731 96.731 96.731 -1231858.918 6455.291 13625.356 108952.229 1037.004 -1520615.041 158686.243 47183.861 23580.745 20127.154 379.000 851.000 30.566 16.792 15.472 35.660 1.509 0.000 23.052 1.501 1.540 2.000
88250.000 88.250 96.732 96.732 96.732 -1231630.370 6659.116 13387.316 108794.689 1080.666 -1520003.252 158451.095 47086.831 23622.418 20214.196 378.000 818.000 30.943 15.472 13.585 39.245 0.755 0.000 23.012 1.430 1.467 1.865
88500.000 88.500 96.716 96.716 96.716 -1229120.000 6416.785 13320.226 109038.266 1010.658 -1520334.830 161428.896 46992.433 23177.941 20173.074 394.000 827.000 31.887 16.415 12.642 35.660 3.396 0.000 22.949 1.396 1.443 1.834
88750.000 88.750 96.712 96.712 96.712 -1229572.036 6468.814 13434.139 109074.474 1058.908 -1522363.943 162755.572 47051.720 23437.076 20025.974 377.000 821.000 30.943 16.604 15.660 34.906 1.887 0.000 23.007 1.370 1.408 1.814
89000.000 89.000 96.723 96.723 96.723 -1230477.695 6610.939 13540.230 109323.487 1027.034 -1521062.258 160082.872 46975.800 23696.856 20331.766 393.000 811.000 30.755 14.717 16.038 37.736 0.755 0.000 22.965 1.453 1.497 1.892
89250.000 89.250 96.727 96.727 96.727 -1232251.057 6811.418 13388.519 108995.246 1085.304 -1520920.321 158388.777 47054.940 23192.759 20141.088 377.000 819.000 30.189 16.415 17.170 35.283 0.943 0.000 23.020 1.365 1.404 1.825
89500.000 89.500 96.703 96.703 96.703 -1230541.737 6661.904 13592.713 108873.134 971.334 -1523446.319 162805.496 46950.663 23266.955 19969.079 389.000 815.000 31.698 15.660 13.962 36.792 1.887 0.000 22.988 1.345 1.396 1.794
89750.000 89.750 96.725 96.725 96.725 -1230477.223 6815.608 13645.404 108952.308 1004.104 -1522231.578 161336.933 46503.149 22996.001 19773.233 389.000 819.000 29.811 15.849 13.774 39.434 1.132 0.000 22.863 1.373 1.426 1.825
90000.000 90.000 96.726 96.726 96.726 -1231469.070 6667.699 13240.487 108991.909 1030.408 -1523074.674 161675.101 46771.330 23284.052 19935.696 384.000 824.000 30.755 16.226 14.717 35.849 2.453 0.000 22.972 1.345 1.401 1.796
90250.000 90.250 96.755 96.755 96.755 -1230402.263 6524.046 13489.686 108482.501 1032.448 -1519644.542 159713.598 47284.339 23501.136 20077.117 383.000 811.000 28.868 15.660 18.679 35.094 1.698 0.000 23.022 1.362 1.413 1.790
90500.000 90.500 96.731 96.731 96.731 -1230697.394 6502.975 13464.528 108457.722 1039.934 -1520762.357 160599.804 46997.046 23167.875 19801.920 384.000 824.000 31.321 16.981 14.717 36.981 0.000 0.000 23.049 1.363 1.400 1.809
90750.000 90.750 96.707 96.707 96.707 -1229177.223 6439.201 13337.874 109029.781 999.358 -1520956.941 161973.503 47120.895 23359.568 19950.318 374.000 826.000 31.321 16.415 14.151 34.340 3.774 0.000 22.995 1.331 1.382 1.780
91000.000 91.000 96.722 96.722 96.722 -1230245.241 6580.900 13576.946 108870.580 958.575 -1521901.903 161669.661 46780.459 23379.590 19745.215 399.000 834.000 29.057 15.849 15.660 36.604 2.830 0.000 22.989 1.461 1.513 1.942
91250.000 91.250 96.714 96.714 96.714 -1230298.987 6508.507 13516.251 108622.746 1067.383 -1522469.221 162455.348 46681.031 23099.342 19788.107 397.000 807.000 28.868 17.358 15.472 36.226 2.075 0.000 22.967 1.362 1.407 1.853
91500.000 91.500 96.723 96.723 96.723 -1229227.464 6279.228 13373.520 109433.993 994.015 -1521206.116 161897.896 46627.182 23337.595 19995.805 380.000 819.000 30.189 15.472 16.792 35.283 2.264 0.000 22.977 1.256 1.314 1.771
91750.000 91.750 96.749 96.749 96.749 -1230072.781 6649.922 13392.739 108261.835 1015.984 -1519541.578 160148.317 47049.780 23506.918 20019.047 375.000 816.000 29.623 17.358 18.491 33.208 1.321 0.000 23.080 1.342 1.386 1.839
92000.000 92.000 96.721 96.721 96.721 -1231189.544 6539.695 13674.827 108740.621 1062.967 -1521081.398 159873.743 46646.554 23029.242 19732.962 400.000 791.000 28.679 15.472 17.358 36.604 1.887 0.000 22.985 1.359 1.428 1.855
92250.000 92.250 96.721 96.721 96.721 -1229639.533 6347.849 13411.500 109051.520 1005.093 -1520148.118 160692.623 46591.558 23513.587 20065.242 395.000 819.000 31.509 15.660 16.038 35.283 1.509 0.000 23.027 1.360 1.428 1.891
92500.000 92.500 96.713 96.713 96.713 -1231026.403 6542.751 13074.432 108794.018 1011.070 -1520387.882 159939.209 46924.407 23278.601 19831.190 388.000 814.000 30.189 16.792 16.415 34.906 1.698 0.000 23.038 1.496 1.554 2.034
92750.000 92.750 96.721 96.721 96.721 -1231091.522 6739.286 13555.943 108674.204 1035.895 -1522237.301 161140.452 46870.553 23306.670 20066.074 387.000 839.000 29.811 15.660 16.415 36.604 1.509 0.000 23.025 1.450 1.504 1.988
93000.000 93.000 96.714 96.714 96.714 -1229655.400 6578.910 13890.705 109049.292 995.329 -1520630.024 160460.388 46982.541 23749.653 20149.597 390.000 827.000 32.453 15.660 14.151 36.226 1.509 0.000 23.061 1.314 1.379 1.879
93250.000 93.250 96.739 96.739 96.739 -1229664.343 6367.642 13808.851 109272.500 1025.365 -1522091.770 161953.070 46727.469 23446.940 19986.938 387.000 824.000 30.755 16.604 14.151 35.849 2.642 0.000 22.999 1.304 1.361 1.806
93500.000 93.500 96.726 96.726 96.726 -1231438.842 6576.779 13323.990 109587.994 1018.096 -1521375.144 159429.443 47082.160 23768.989 20259.988 385.000 808.000 30.943 16.981 15.283 35.660 1.132 0.000 23.104 1.273 1.342 1.828
93750.000 93.750 96.719 96.719 96.719 -1230396.682 6348.112 13522.756 109513.575 1008.666 -1522635.412 161845.620 46738.906 23532.117 19892.095 406.000 799.000 31.887 15.849 16.415 34.340 1.509 0.000 22.977 1.300 1.363 1.870
94000.000 94.000 96.718 96.718 96.718 -1228977.889 6345.682 13402.537 109418.403 1030.771 -1520833.767 161658.485 46850.899 23420.190 19931.511 396.000 824.000 28.302 15.660 16.415 38.868 0.755 0.000 22.993 1.352 1.413 1.918
94250.000 94.250 96.716 96.716 96.716 -1229839.205 6360.902 13451.087 109065.990 980.340 -1522135.236 162437.713 47105.380 23535.161 20094.232 372.000 833.000 30.943 17.170 13.962 36.792 1.132 0.000 23.075 1.394 1.468 1.920
94500.000 94.500 96.712 96.712 96.712 -1230332.216 6548.814 13464.579 108969.888 1057.932 -1522168.141 161794.713 46872.647 23318.638 20173.871 390.000 797.000 32.642 16.792 12.075 36.415 2.075 0.000 23.078 1.498 1.548 2.001
94750.000 94.750 96.731 96.731 96.731 -1230463.453 6625.230 13797.929 108595.261 1070.151 -1520735.478 160183.455 47080.004 23610.021 20169.711 375.000 817.000 29.245 16.415 15.472 35.849 3.019 0.000 23.041 1.449 1.505 1.974
95000.000 95.000 96.730 96.730 96.730 -1229040.866 6653.985 13506.258 108898.095 1020.367 -1518736.449 159616.878 46827.182 23257.016 20022.568 388.000 804.000 32.830 14.906 14.717 36.792 0.755 0.000 23.029 1.386 1.439 1.892
95250.000 95.250 96.729 96.729 96.729 -1231495.312 6628.729 13223.706 109598.550 1034.155 -1521186.859 159206.406 46739.463 23200.191 20167.940 387.000 823.000 31.321 16.415 15.094 36.415 0.755 0.000 22.964 1.344 1.397 1.913
95500.000 95.500 96.722 96.722 96.722 -1230228.525 6426.739 13746.520 109169.601 983.559 -1520699.584 160144.640 46861.396 23252.477 19942.948 380.000 841.000 32.642 16.604 14.151 34.906 1.698 0.000 22.997 1.386 1.449 1.954
95750.000 95.750 96.716 96.716 96.716 -1230702.435 6495.299 13225.915 108827.223 1013.673 -1520862.408 160597.862 47139.479 23043.791 19730.990 391.000 822.000 30.755 17.358 15.660 34.906 1.321 0.000 23.005 1.322 1.395 1.832
96000.000 96.000 96.738 96.738 96.738 -1231217.216 6760.571 13289.029 108742.981 1038.750 -1520967.779 159919.231 46628.306 23065.812 19886.834 388.000 817.000 30.189 16.038 16.038 35.849 1.887 0.000 22.937 1.404 1.464 1.941
96250.000 96.250 96.742 96.742 96.742 -1230624.990 6536.167 13654.373 108849.382 1063.179 -1521723.144 160995.053 46844.610 23215.698 20137.749 401.000 833.000 28.491 16.792 16.415 36.415 1.887 0.000 22.988 1.411 1.469 1.955
96500.000 96.500 96.716 96.716 96.716 -1229555.132 6454.197 13616.136 109039.339 1053.272 -1521181.370 161463.294 46691.973 23332.207 19917.959 404.000 811.000 32.453 16.792 14.906 34.717 1.132 0.000 22.968 1.274 1.331 1.849
96750.000 96.750 96.709 96.709 96.709 -1231082.009 6352.479 13566.004 108863.992 1015.758 -1522204.608 161324.366 46938.896 23620.971 19931.596 395.000 813.000 28.491 16.038 15.660 36.792 3.019 0.000 22.992 1.319 1.364 1.889
97000.000 97.000 96.698 96.698 96.698 -1230653.650 6606.696 13796.620 108616.594 1045.127 -1521683.153 160964.465 46810.309 23114.290 20144.288 383.000 842.000 32.453 14.906 16.604 36.038 0.000 0.000 23.035 1.423 1.470 1.989
97250.000 97.250 96.723 96.723 96.723 -1230014.341 6506.468 13343.805 109356.070 1046.317 -1521244.788 160977.787 46622.088 23152.514 19880.903 388.000 834.000 30.000 16.038 14.906 37.358 1.698 0.000 23.048 1.394 1.456 1.954
97500.000 97.500 96.744 96.744 96.744 -1230078.165 6784.180 13692.876 108722.999 1047.361 -1520830.967 160505.385 47141.642 23397.569 19938.294 392.000 820.000 29.245 16.981 16.226 35.849 1.698 0.000 23.030 1.341 1.387 1.916
97750.000 97.750 96.729 96.729 96.729 -1230867.508 6576.062 13330.270 109300.103 962.440 -1520576.998 159540.613 46709.310 23081.236 19897.958 377.000 831.000 30.377 15.094 17.358 36.415 0.755 0.000 23.025 1.200 1.261 1.748
98000.000 98.000 96.730 96.730 96.730 -1231418.073 6466.543 13361.445 108884.847 1057.048 -1521387.237 160199.281 46941.952 23414.870 19969.249 373.000 822.000 31.321 16.415 14.717 36.415 1.132 0.000 23.087 1.428 1.483 1.933
98250.000 98.250 96.720 96.720 96.720 -1230565.588 6631.022 13395.777 109096.242 1008.371 -1522926.631 162229.631 46982.627 23279.925 19898.544 377.000 839.000 30.377 16.038 14.906 38.679 0.000 0.000 23.030 1.248 1.320 1.761
98500.000 98.500 96.722 96.722 96.722 -1231724.938 6586.963 13441.171 109012.140 1082.628 -1520894.051 159046.210 46895.060 23429.256 20094.965 376.000 827.000 29.245 16.415 16.981 36.415 0.943 0.000 23.087 1.511 1.565 1.964
98750.000 98.750 96.723 96.723 96.723 -1231000.854 6736.486 13530.890 108752.356 1037.632 -1520541.830 159483.612 46942.753 23295.564 19901.773 379.000 826.000 30.943 16.604 13.208 35.849 3.396 0.000 22.994 1.318 1.380 1.825
99000.000 99.000 96.731 96.731 96.731 -1230933.577 6484.798 13507.640 109054.120 955.935 -1522027.119 161091.049 47093.075 23634.299 19960.812 388.000 836.000 32.453 16.038 12.642 37.170 1.698 0.000 23.013 1.301 1.359 1.833
99250.000 99.250 96.722 96.722 96.722 -1229749.388 6556.086 13317.249 108882.521 1069.029 -1521064.500 161490.227 46890.058 23347.445 19970.233 388.000 808.000 30.000 15.849 15.849 37.547 0.755 0.000 23.046 1.371 1.420 1.844
99500.000 99.500 96.708 96.708 96.708 -1230220.591 6304.604 13599.421 108811.685 1031.200 -1523423.535 163456.033 46719.710 23018.714 19928.154 378.000 820.000 30.377 14.906 16.604 36.415 1.698 0.000 23.102 1.672 1.730 2.129
99750.000 99.750 96.714 96.714 96.714 -1230490.468 6482.956 13315.939 108972.720 1030.212 -1520275.477 159983.182 46315.693 23254.727 20050.718 391.000 815.000 31.887 17.170 11.887 37.170 1.887 0.000 22.993 1.457 1.517 1.951
100000.000 100.000 96.739 96.739 96.739 -1231292.987 6571.441 13792.069 108652.377 1029.238 -1522449.062 161110.951 46969.600 23326.883 19909.692 384.000 850.000 30.755 16.038 13.774 36.981 2.453 0.000 23.061 1.488 1.550 1.946
_ Mean 96.724 96.724 96.724 -1231346.500 6521.546 13439.181 109099.678 1026.382 -1522009.931 160576.643 46774.222 23022.479 19955.775 392.723 806.015 31.151 16.257 14.872 36.181 1.539 0.000 22.956 1.268 1.307 1.675
_ Min 96.677 96.677 96.677 -1523552.914 1494.166 4676.883 106901.986 229.649 -1885867.173 156448.479 45530.212 21652.852 19137.678 372.000 763.000 26.604 13.962 10.377 32.453 0.000 0.000 22.663 0.388 0.435 0.467
_ Max 96.797 96.797 96.797 -1228269.828 6938.490 13890.705 110098.553 1144.854 -1517120.392 249011.574 47383.696 23845.342 20608.837 429.000 854.000 35.849 18.302 20.189 40.755 5.472 0.000 23.104 1.672 1.730 2.129
