# Supplementary material for: An evaluation of Roluperidone as a promising repurposing candidate for Alzheimer’s Disease: A Computational Investigation
Source: PLoS One. 2025 Dec 17;20(12):e0338211. doi: 10.1371/journal.pone.0338211 (PMC12711050; doi:10.1371/journal.pone.0338211)
Supplement: S7 File — (ZIP) [file pone.0338211.s007.zip › S6.Molecular Dynamic Simulation/S6.Molecular Dynamic Simulation/MDS result for Donepezil_hAChE/Donepezil & hAChE - Al amin Afendy_average.pdb]

REMARK YASARA *************************************************************
REMARK YASARA *                                                           *
REMARK YASARA *                     Y  A  S  A  R  A                      *
REMARK YASARA *                                                           *
REMARK YASARA *   Yet Another Scientific Artificial Reality Application   *
REMARK YASARA *                                                           *
REMARK YASARA *            MOLECULE STRUCTURE FILE, PDB FORMAT            *
REMARK YASARA *                                                           *
REMARK YASARA * Just use YASARA every day to make your questions go away! *
REMARK YASARA *                                                           *
REMARK YASARA *                      www.YASARA.org                       *
REMARK YASARA *                                                           *
REMARK YASARA *************************************************************
REMARK YASARA
REMARK YASARA Written on:        Mon May 13 19:43:03 2024
REMARK YASARA Number of models: 1
REMARK YASARA Number of atoms:   8154
REMARK YASARA Please address questions or suggestions to: Eliza@yasara.org
REMARK YASARA
SEQRES   1 A  255  GLU ASP ALA GLU LEU LEU VAL THR VAL ARG GLY GLY ARG 
SEQRES   2 A  255  LEU ARG GLY ILE ARG LEU LYS THR PRO GLY GLY PRO VAL 
SEQRES   3 A  255  SER ALA PHE LEU GLY ILE PRO PHE ALA GLU PRO PRO MET 
SEQRES   4 A  255  GLY PRO ARG ARG PHE LEU PRO PRO GLU PRO LYS GLN PRO 
SEQRES   5 A  255  TRP SER GLY VAL VAL ASP ALA THR THR PHE GLN SER VAL 
SEQRES   6 A  255  CYS TYR GLN TYR VAL ASP THR LEU TYR PRO GLY PHE GLU 
SEQRES   7 A  255  GLY THR GLU MET TRP ASN PRO ASN ARG GLU LEU SER GLU 
SEQRES   8 A  255  ASP CYS LEU TYR LEU ASN VAL TRP THR PRO TYR PRO ARG 
SEQRES   9 A  255  PRO THR SER PRO THR PRO VAL LEU VAL TRP ILE TYR GLY 
SEQRES  10 A  255  GLY GLY PHE TYR SER GLY ALA SER SER LEU ASP VAL TYR 
SEQRES  11 A  255  ASP GLY ARG PHE LEU VAL GLN ALA GLU ARG THR VAL LEU 
SEQRES  12 A  255  VAL SER MET ASN TYR ARG VAL GLY ALA PHE GLY PHE LEU 
SEQRES  13 A  255  ALA LEU PRO GLY SER ARG GLU ALA PRO GLY ASN VAL GLY 
SEQRES  14 A  255  LEU LEU ASP GLN ARG LEU ALA LEU GLN TRP VAL GLN GLU 
SEQRES  15 A  255  ASN VAL ALA ALA PHE GLY GLY ASP PRO THR SER VAL THR 
SEQRES  16 A  255  LEU PHE GLY GLU SER ALA GLY ALA ALA SER VAL GLY MET 
SEQRES  17 A  255  HIS LEU LEU SER PRO PRO SER ARG GLY LEU PHE HIS ARG 
SEQRES  18 A  255  ALA VAL LEU GLN SER GLY ALA PRO ASN GLY PRO TRP ALA 
SEQRES  19 A  255  THR VAL GLY MET GLY GLU ALA ARG ARG ARG ALA THR GLN 
SEQRES  20 A  255  LEU ALA HIS LEU VAL GLY CYS PRO 
SEQRES   1 A  275  ASN ASP THR GLU LEU VAL ALA CYS LEU ARG THR ARG PRO 
SEQRES   2 A  275  ALA GLN VAL LEU VAL ASN HIS GLU TRP HIS VAL LEU PRO 
SEQRES   3 A  275  GLN GLU SER VAL PHE ARG PHE SER PHE VAL PRO VAL VAL 
SEQRES   4 A  275  ASP GLY ASP PHE LEU SER ASP THR PRO GLU ALA LEU ILE 
SEQRES   5 A  275  ASN ALA GLY ASP PHE HIS GLY LEU GLN VAL LEU VAL GLY 
SEQRES   6 A  275  VAL VAL LYS ASP GLU GLY SER TYR PHE LEU VAL TYR GLY 
SEQRES   7 A  275  ALA PRO GLY PHE SER LYS ASP ASN GLU SER LEU ILE SER 
SEQRES   8 A  275  ARG ALA GLU PHE LEU ALA GLY VAL ARG VAL GLY VAL PRO 
SEQRES   9 A  275  GLN VAL SER ASP LEU ALA ALA GLU ALA VAL VAL LEU HIS 
SEQRES  10 A  275  TYR THR ASP TRP LEU HIS PRO GLU ASP PRO ALA ARG LEU 
SEQRES  11 A  275  ARG GLU ALA LEU SER ASP VAL VAL GLY ASP HIS ASN VAL 
SEQRES  12 A  275  VAL CYS PRO VAL ALA GLN LEU ALA GLY ARG LEU ALA ALA 
SEQRES  13 A  275  GLN GLY ALA ARG VAL TYR ALA TYR VAL PHE GLU HIS ARG 
SEQRES  14 A  275  ALA SER THR LEU SER TRP PRO LEU TRP MET GLY VAL PRO 
SEQRES  15 A  275  HIS GLY TYR GLU ILE GLU PHE ILE PHE GLY ILE PRO LEU 
SEQRES  16 A  275  ASP PRO SER ARG ASN TYR THR ALA GLU GLU LYS ILE PHE 
SEQRES  17 A  275  ALA GLN ARG LEU MET ARG TYR TRP ALA ASN PHE ALA ARG 
SEQRES  18 A  275  THR GLY ASP PRO ASN GLU PRO ARG ASP PRO GLN TRP PRO 
SEQRES  19 A  275  PRO TYR THR ALA GLY ALA GLN GLN TYR VAL SER LEU ASP 
SEQRES  20 A  275  LEU ARG PRO LEU GLU VAL ARG ARG GLY LEU ARG ALA GLN 
SEQRES  21 A  275  ALA CYS ALA PHE TRP ASN ARG PHE LEU PRO LYS LEU LEU 
SEQRES  22 A  275  SER ALA 
SSBOND   0 CYS A   69    CYS A   96                                       2.03
SSBOND   1 CYS A  257    CYS A  272                                       1.97
SSBOND   2 CYS A  409    CYS A  529                                       2.01
LINK         C   ARG A 493                 N   ASP A 494                  1.33
LINK         C   ASP A 494                 N   PRO A 498                  1.48
ATOM      1  N   GLU A   4       2.447 -34.841  68.432  1.00209.45      .058 N
ATOM      2 1H   GLU A   4       2.481 -34.793  68.697  1.00251.12      .058 H
ATOM      3 2H   GLU A   4       2.396 -34.823  68.707  1.00255.32      .058 H
ATOM      4 3H   GLU A   4       2.408 -34.728  68.668  1.00257.95      .058 H
ATOM      5  CA  GLU A   4       2.532 -35.109  67.295  1.00140.56      .256 C
ATOM      6  HA  GLU A   4       2.027 -35.861  67.283  1.00137.38      .256 H
ATOM      7  C   GLU A   4       3.783 -35.290  66.860  1.00 81.97      .259 C
ATOM      8  O   GLU A   4       4.578 -34.707  67.196  1.00 99.80      .271 O
ATOM      9  CB  GLU A   4       2.014 -34.235  66.595  1.00205.65      .051 C
ATOM     10 1HB  GLU A   4       1.177 -34.024  66.977  1.00251.72      .051 H
ATOM     11 2HB  GLU A   4       2.527 -33.564  66.592  1.00252.59      .051 H
ATOM     12  CG  GLU A   4       1.900 -34.474  65.400  1.00224.72      .100 C
ATOM     13 1HG  GLU A   4       1.525 -33.874  64.988  1.00292.03      .100 H
ATOM     14 2HG  GLU A   4       2.681 -34.554  64.971  1.00198.61      .100 H
ATOM     15  CD  GLU A   4       1.237 -35.388  65.333  1.00273.42      .185 C
ATOM     16  OE1 GLU A   4       0.912 -35.765  65.276  1.00337.22      .647 O
ATOM     17  OE2 GLU A   4       1.024 -35.727  65.371  1.00340.90      .647 O
ATOM     18  N   ASP A   5       3.960 -36.103  66.127  1.00 51.35      .337 N
ATOM     19  H   ASP A   5       3.268 -36.539  65.869  1.00 67.48      .337 H
ATOM     20  CA  ASP A   5       5.106 -36.377  65.602  1.00 34.54      .170 C
ATOM     21  HA  ASP A   5       5.712 -36.519  66.333  1.00 41.02      .170 H
ATOM     22  C   ASP A   5       5.641 -35.300  64.702  1.00 31.20      .251 C
ATOM     23  O   ASP A   5       5.036 -34.937  63.724  1.00 30.50      .271 O
ATOM     24  CB  ASP A   5       4.967 -37.591  64.987  1.00 52.14      .129 C
ATOM     25 1HB  ASP A   5       4.432 -37.884  65.128  1.00 85.22      .129 H
ATOM     26 2HB  ASP A   5       4.933 -37.548  64.294  1.00 84.52      .129 H
ATOM     27  CG  ASP A   5       5.566 -38.498  65.089  1.00 80.98      .188 C
ATOM     28  OD1 ASP A   5       5.697 -39.095  65.007  1.00129.49      .647 O
ATOM     29  OD2 ASP A   5       5.908 -38.643  65.269  1.00146.43      .647 O
ATOM     30  N   ALA A   6       6.800 -34.813  65.000  1.00 36.98      .338 N
ATOM     31  H   ALA A   6       7.267 -35.158  65.787  1.00 43.01      .338 H
ATOM     32  CA  ALA A   6       7.451 -33.787  64.243  1.00 43.06      .159 C
ATOM     33  HA  ALA A   6       6.808 -32.956  64.190  1.00 48.41      .159 H
ATOM     34  C   ALA A   6       7.788 -34.166  62.810  1.00 35.55      .251 C
ATOM     35  O   ALA A   6       7.939 -33.316  61.975  1.00 41.83      .271 O
ATOM     36  CB  ALA A   6       8.655 -33.382  65.001  1.00 63.51      .034 C
ATOM     37 1HB  ALA A   6       8.916 -33.291  65.189  1.00100.50      .034 H
ATOM     38 2HB  ALA A   6       8.955 -33.257  65.174  1.00 91.49      .034 H
ATOM     39 3HB  ALA A   6       8.946 -33.304  65.169  1.00100.41      .034 H
ATOM     40  N   GLU A   7       7.864 -35.429  62.503  1.00 29.06      .338 N
ATOM     41  H   GLU A   7       7.752 -36.083  63.224  1.00 29.66      .338 H
ATOM     42  CA  GLU A   7       8.023 -35.938  61.165  1.00 27.08      .160 C
ATOM     43  HA  GLU A   7       8.861 -35.462  60.715  1.00 35.92      .160 H
ATOM     44  C   GLU A   7       6.814 -35.654  60.279  1.00 19.91      .251 C
ATOM     45  O   GLU A   7       6.939 -35.568  59.085  1.00 24.17      .271 O
ATOM     46  CB  GLU A   7       8.290 -37.427  61.235  1.00 29.27      .043 C
ATOM     47 1HB  GLU A   7       7.986 -37.701  61.771  1.00 62.50      .043 H
ATOM     48 2HB  GLU A   7       8.065 -37.881  60.702  1.00 63.68      .043 H
ATOM     49  CG  GLU A   7       9.248 -37.981  61.313  1.00 22.67      .100 C
ATOM     50 1HG  GLU A   7       9.246 -38.226  62.046  1.00 35.14      .100 H
ATOM     51 2HG  GLU A   7       9.042 -38.702  60.982  1.00 53.15      .100 H
ATOM     52  CD  GLU A   7      10.458 -37.289  60.877  1.00 33.74      .185 C
ATOM     53  OE1 GLU A   7      11.054 -36.851  61.127  1.00 62.13      .647 O
ATOM     54  OE2 GLU A   7      10.836 -37.197  60.281  1.00 71.77      .647 O
ATOM     55  N   LEU A   8       5.653 -35.476  60.856  1.00 14.48      .338 N
ATOM     56  H   LEU A   8       5.623 -35.527  61.837  1.00 16.25      .338 H
ATOM     57  CA  LEU A   8       4.400 -35.200  60.178  1.00 11.33      .159 C
ATOM     58  HA  LEU A   8       4.489 -35.515  59.157  1.00 13.25      .159 H
ATOM     59  C   LEU A   8       4.031 -33.706  60.167  1.00 10.31      .251 C
ATOM     60  O   LEU A   8       3.038 -33.345  59.612  1.00 12.67      .271 O
ATOM     61  CB  LEU A   8       3.299 -36.040  60.820  1.00 11.45      .032 C
ATOM     62 1HB  LEU A   8       3.172 -35.704  61.822  1.00 13.23      .032 H
ATOM     63 2HB  LEU A   8       2.391 -35.851  60.295  1.00 13.36      .032 H
ATOM     64  CG  LEU A   8       3.525 -37.544  60.854  1.00 13.52      .002 C
ATOM     65  HG  LEU A   8       4.407 -37.730  61.413  1.00 16.90      .002 H
ATOM     66  CD1 LEU A   8       2.388 -38.219  61.554  1.00 17.50      .000 C
ATOM     67 1HD1 LEU A   8       2.139 -38.398  61.773  1.00 44.35      .000 H
ATOM     68 2HD1 LEU A   8       2.121 -38.404  61.675  1.00 49.65      .000 H
ATOM     69 3HD1 LEU A   8       2.103 -38.331  61.725  1.00 46.84      .000 H
ATOM     70  CD2 LEU A   8       3.680 -38.151  59.492  1.00 15.99      .000 C
ATOM     71 1HD2 LEU A   8       3.726 -38.300  59.169  1.00 46.05      .000 H
ATOM     72 2HD2 LEU A   8       3.715 -38.282  59.169  1.00 45.83      .000 H
ATOM     73 3HD2 LEU A   8       3.711 -38.301  59.175  1.00 43.78      .000 H
ATOM     74  N   LEU A   9       4.816 -32.843  60.756  1.00 11.68      .338 N
ATOM     75  H   LEU A   9       5.596 -33.202  61.217  1.00 16.08      .338 H
ATOM     76  CA  LEU A   9       4.702 -31.389  60.694  1.00 12.04      .159 C
ATOM     77  HA  LEU A   9       3.707 -31.125  60.378  1.00 11.52      .159 H
ATOM     78  C   LEU A   9       5.687 -30.819  59.667  1.00 12.94      .251 C
ATOM     79  O   LEU A   9       6.818 -31.095  59.701  1.00 24.43      .271 O
ATOM     80  CB  LEU A   9       4.933 -30.799  62.083  1.00 16.83      .032 C
ATOM     81 1HB  LEU A   9       5.754 -31.144  62.439  1.00 27.34      .032 H
ATOM     82 2HB  LEU A   9       5.043 -29.839  62.029  1.00 23.03      .032 H
ATOM     83  CG  LEU A   9       3.968 -30.995  63.066  1.00 30.68      .002 C
ATOM     84  HG  LEU A   9       3.926 -31.889  63.045  1.00 58.68      .002 H
ATOM     85  CD1 LEU A   9       4.253 -30.547  64.260  1.00 52.72      .000 C
ATOM     86 1HD1 LEU A   9       4.351 -30.456  64.510  1.00 92.74      .000 H
ATOM     87 2HD1 LEU A   9       4.312 -30.458  64.562  1.00 92.14      .000 H
ATOM     88 3HD1 LEU A   9       4.298 -30.423  64.557  1.00 86.79      .000 H
ATOM     89  CD2 LEU A   9       2.792 -30.417  62.941  1.00 44.26      .000 C
ATOM     90 1HD2 LEU A   9       2.487 -30.296  62.927  1.00 80.64      .000 H
ATOM     91 2HD2 LEU A   9       2.529 -30.294  62.877  1.00 81.37      .000 H
ATOM     92 3HD2 LEU A   9       2.528 -30.256  62.932  1.00 78.13      .000 H
ATOM     93  N   VAL A  10       5.266 -30.014  58.761  1.00  9.30      .338 N
ATOM     94  H   VAL A  10       4.328 -29.817  58.775  1.00 11.74      .338 H
ATOM     95  CA  VAL A  10       6.064 -29.416  57.685  1.00  9.05      .159 C
ATOM     96  HA  VAL A  10       7.093 -29.402  58.001  1.00 10.85      .159 H
ATOM     97  C   VAL A  10       5.635 -27.970  57.413  1.00  9.04      .251 C
ATOM     98  O   VAL A  10       4.493 -27.631  57.536  1.00 11.74      .271 O
ATOM     99  CB  VAL A  10       5.994 -30.287  56.422  1.00 10.27      .029 C
ATOM    100  HB  VAL A  10       5.777 -30.941  56.528  1.00 33.16      .029 H
ATOM    101  CG1 VAL A  10       5.395 -30.123  55.569  1.00 40.30      .002 C
ATOM    102 1HG1 VAL A  10       5.261 -30.081  55.313  1.00 80.46      .002 H
ATOM    103 2HG1 VAL A  10       5.268 -30.064  55.426  1.00 88.88      .002 H
ATOM    104 3HG1 VAL A  10       5.233 -30.114  55.366  1.00 84.68      .002 H
ATOM    105  CG2 VAL A  10       6.824 -30.535  55.832  1.00 42.51      .002 C
ATOM    106 1HG2 VAL A  10       7.047 -30.606  55.696  1.00 86.88      .002 H
ATOM    107 2HG2 VAL A  10       7.000 -30.570  55.688  1.00 87.83      .002 H
ATOM    108 3HG2 VAL A  10       7.017 -30.613  55.692  1.00 87.39      .002 H
ATOM    109  N   THR A  11       6.550 -27.115  57.031  1.00 10.57      .336 N
ATOM    110  H   THR A  11       7.475 -27.436  56.970  1.00 13.86      .336 H
ATOM    111  CA  THR A  11       6.317 -25.727  56.626  1.00 10.97      .186 C
ATOM    112  HA  THR A  11       5.295 -25.458  56.830  1.00 11.45      .186 H
ATOM    113  C   THR A  11       6.566 -25.553  55.129  1.00 10.80      .253 C
ATOM    114  O   THR A  11       7.589 -25.931  54.624  1.00 14.53      .270 O
ATOM    115  CB  THR A  11       7.190 -24.774  57.426  1.00 15.56      .140 C
ATOM    116  HB  THR A  11       8.193 -24.992  57.234  1.00 19.70      .140 H
ATOM    117  OG1 THR A  11       6.958 -24.932  58.759  1.00 22.06      .382 O
ATOM    118  HG1 THR A  11       7.309 -25.546  59.042  1.00 33.54      .382 H
ATOM    119  CG2 THR A  11       6.955 -23.344  57.140  1.00 20.85      .034 C
ATOM    120 1HG2 THR A  11       6.935 -23.020  57.008  1.00 52.52      .034 H
ATOM    121 2HG2 THR A  11       6.944 -22.984  57.129  1.00 49.43      .034 H
ATOM    122 3HG2 THR A  11       6.834 -23.005  57.085  1.00 50.83      .034 H
ATOM    123  N   VAL A  12       5.646 -24.937  54.431  1.00 10.47      .337 N
ATOM    124  H   VAL A  12       4.851 -24.624  54.922  1.00 12.28      .337 H
ATOM    125  CA  VAL A  12       5.704 -24.548  53.007  1.00 10.46      .159 C
ATOM    126  HA  VAL A  12       6.680 -24.794  52.613  1.00 11.91      .159 H
ATOM    127  C   VAL A  12       5.515 -23.024  52.870  1.00 11.27      .251 C
ATOM    128  O   VAL A  12       5.227 -22.352  53.849  1.00 12.56      .271 O
ATOM    129  CB  VAL A  12       4.684 -25.348  52.176  1.00 10.49      .029 C
ATOM    130  HB  VAL A  12       4.764 -25.023  51.153  1.00 11.89      .029 H
ATOM    131  CG1 VAL A  12       4.992 -26.835  52.195  1.00 11.82      .002 C
ATOM    132 1HG1 VAL A  12       5.166 -27.163  52.177  1.00 39.12      .002 H
ATOM    133 2HG1 VAL A  12       4.995 -27.202  52.117  1.00 40.59      .002 H
ATOM    134 3HG1 VAL A  12       5.032 -27.191  52.299  1.00 40.31      .002 H
ATOM    135  CG2 VAL A  12       3.243 -25.135  52.594  1.00 11.72      .002 C
ATOM    136 1HG2 VAL A  12       2.924 -25.110  52.744  1.00 40.84      .002 H
ATOM    137 2HG2 VAL A  12       2.876 -25.125  52.649  1.00 37.64      .002 H
ATOM    138 3HG2 VAL A  12       2.904 -25.027  52.678  1.00 41.85      .002 H
ATOM    139  N   ARG A  13       5.674 -22.451  51.676  1.00 12.48      .338 N
ATOM    140  H   ARG A  13       5.895 -23.023  50.893  1.00 13.67      .338 H
ATOM    141  CA  ARG A  13       5.628 -21.005  51.438  1.00 14.45      .159 C
ATOM    142  HA  ARG A  13       6.428 -20.562  52.003  1.00 16.66      .159 H
ATOM    143  C   ARG A  13       4.322 -20.346  51.906  1.00 14.75      .251 C
ATOM    144  O   ARG A  13       4.355 -19.240  52.393  1.00 18.81      .271 O
ATOM    145  CB  ARG A  13       5.903 -20.730  49.961  1.00 17.57      .034 C
ATOM    146 1HB  ARG A  13       6.736 -21.245  49.653  1.00 21.00      .034 H
ATOM    147 2HB  ARG A  13       5.127 -21.070  49.402  1.00 22.46      .034 H
ATOM    148  CG  ARG A  13       6.112 -19.332  49.605  1.00 28.42      .027 C
ATOM    149 1HG  ARG A  13       5.768 -19.091  49.215  1.00 62.33      .027 H
ATOM    150 2HG  ARG A  13       6.043 -18.927  49.999  1.00 62.28      .027 H
ATOM    151  CD  ARG A  13       6.873 -18.808  49.212  1.00 52.33      .116 C
ATOM    152 1HD  ARG A  13       7.231 -18.738  49.194  1.00 89.36      .116 H
ATOM    153 2HD  ARG A  13       6.687 -19.043  49.174  1.00114.32      .116 H
ATOM    154  NE  ARG A  13       7.368 -18.075  48.913  1.00 88.67      .212 N
ATOM    155  HE  ARG A  13       7.118 -17.969  48.928  1.00133.59      .212 H
ATOM    156  CZ  ARG A  13       8.084 -17.574  48.630  1.00151.01      .666 C
ATOM    157  NH1 ARG A  13       8.455 -17.665  48.578  1.00207.88      .235 N
ATOM    158 1HH1 ARG A  13       8.229 -18.129  48.738  1.00209.64      .235 H
ATOM    159 2HH1 ARG A  13       8.977 -17.253  48.349  1.00312.57      .235 H
ATOM    160  NH2 ARG A  13       8.431 -16.963  48.382  1.00252.31      .235 N
ATOM    161 1HH2 ARG A  13       8.155 -16.867  48.394  1.00302.68      .235 H
ATOM    162 2HH2 ARG A  13       8.959 -16.598  48.161  1.00340.10      .235 H
ATOM    163  N   GLY A  14       3.200 -21.028  51.809  1.00 13.69      .336 N
ATOM    164  H   GLY A  14       3.228 -21.893  51.334  1.00 14.26      .336 H
ATOM    165  CA  GLY A  14       1.909 -20.575  52.294  1.00 15.13      .189 C
ATOM    166 1HA  GLY A  14       1.760 -19.552  52.016  1.00 19.28      .189 H
ATOM    167 2HA  GLY A  14       1.148 -21.157  51.823  1.00 17.51      .189 H
ATOM    168  C   GLY A  14       1.697 -20.677  53.814  1.00 12.95      .253 C
ATOM    169  O   GLY A  14       0.934 -19.910  54.355  1.00 15.46      .270 O
ATOM    170  N   GLY A  15       2.377 -21.573  54.504  1.00 11.53      .336 N
ATOM    171  H   GLY A  15       3.032 -22.142  54.036  1.00 13.37      .336 H
ATOM    172  CA  GLY A  15       2.245 -21.780  55.937  1.00 10.57      .189 C
ATOM    173 1HA  GLY A  15       2.883 -21.096  56.447  1.00 13.29      .189 H
ATOM    174 2HA  GLY A  15       1.241 -21.567  56.234  1.00 11.83      .189 H
ATOM    175  C   GLY A  15       2.592 -23.194  56.411  1.00  9.71      .253 C
ATOM    176  O   GLY A  15       3.229 -23.951  55.725  1.00 12.28      .270 O
ATOM    177  N   ARG A  16       2.178 -23.550  57.606  1.00  9.78      .337 N
ATOM    178  H   ARG A  16       1.671 -22.885  58.130  1.00 12.05      .337 H
ATOM    179  CA  ARG A  16       2.401 -24.850  58.240  1.00  9.59      .159 C
ATOM    180  HA  ARG A  16       3.340 -25.242  57.886  1.00 10.44      .159 H
ATOM    181  C   ARG A  16       1.305 -25.869  57.888  1.00  8.80      .251 C
ATOM    182  O   ARG A  16       0.142 -25.523  57.791  1.00 10.15      .271 O
ATOM    183  CB  ARG A  16       2.513 -24.671  59.744  1.00 12.71      .034 C
ATOM    184 1HB  ARG A  16       1.861 -24.148  60.078  1.00 24.35      .034 H
ATOM    185 2HB  ARG A  16       2.434 -25.461  60.200  1.00 22.46      .034 H
ATOM    186  CG  ARG A  16       3.624 -24.146  60.226  1.00 31.32      .027 C
ATOM    187 1HG  ARG A  16       4.216 -24.622  59.965  1.00 58.34      .027 H
ATOM    188 2HG  ARG A  16       3.719 -23.429  59.828  1.00 58.83      .027 H
ATOM    189  CD  ARG A  16       3.814 -23.946  61.618  1.00 39.66      .116 C
ATOM    190 1HD  ARG A  16       3.902 -23.758  61.895  1.00 64.35      .116 H
ATOM    191 2HD  ARG A  16       3.691 -23.918  61.927  1.00 80.92      .116 H
ATOM    192  NE  ARG A  16       4.054 -24.034  62.189  1.00 90.68      .212 N
ATOM    193  HE  ARG A  16       4.237 -24.176  61.800  1.00146.64      .212 H
ATOM    194  CZ  ARG A  16       4.060 -23.933  63.159  1.00155.60      .666 C
ATOM    195  NH1 ARG A  16       3.848 -23.742  63.723  1.00170.36      .235 N
ATOM    196 1HH1 ARG A  16       3.695 -23.642  63.462  1.00149.08      .235 H
ATOM    197 2HH1 ARG A  16       3.881 -23.676  64.430  1.00264.83      .235 H
ATOM    198  NH2 ARG A  16       4.282 -24.031  63.572  1.00303.49      .235 N
ATOM    199 1HH2 ARG A  16       4.467 -24.165  63.171  1.00382.22      .235 H
ATOM    200 2HH2 ARG A  16       4.292 -23.946  64.291  1.00398.16      .235 H
ATOM    201  N   LEU A  17       1.692 -27.123  57.749  1.00  8.73      .338 N
ATOM    202  H   LEU A  17       2.664 -27.308  57.838  1.00  9.89      .338 H
ATOM    203  CA  LEU A  17       0.840 -28.280  57.457  1.00  8.50      .159 C
ATOM    204  HA  LEU A  17      -0.191 -27.998  57.547  1.00 10.12      .159 H
ATOM    205  C   LEU A  17       1.090 -29.443  58.426  1.00  8.60      .251 C
ATOM    206  O   LEU A  17       2.173 -29.591  58.937  1.00 11.88      .271 O
ATOM    207  CB  LEU A  17       1.082 -28.761  56.029  1.00 11.37      .032 C
ATOM    208 1HB  LEU A  17       1.916 -29.059  55.983  1.00 27.17      .032 H
ATOM    209 2HB  LEU A  17       0.553 -29.468  55.869  1.00 29.34      .032 H
ATOM    210  CG  LEU A  17       0.940 -27.993  54.888  1.00 12.24      .002 C
ATOM    211  HG  LEU A  17       1.435 -27.168  55.109  1.00 23.78      .002 H
ATOM    212  CD1 LEU A  17       1.426 -28.608  53.740  1.00 23.99      .000 C
ATOM    213 1HD1 LEU A  17       1.592 -28.744  53.481  1.00 57.27      .000 H
ATOM    214 2HD1 LEU A  17       1.519 -28.729  53.429  1.00 56.22      .000 H
ATOM    215 3HD1 LEU A  17       1.519 -28.781  53.493  1.00 59.49      .000 H
ATOM    216  CD2 LEU A  17      -0.339 -27.743  54.545  1.00 29.56      .000 C
ATOM    217 1HD2 LEU A  17      -0.627 -27.646  54.402  1.00 64.33      .000 H
ATOM    218 2HD2 LEU A  17      -0.649 -27.634  54.503  1.00 64.63      .000 H
ATOM    219 3HD2 LEU A  17      -0.647 -27.763  54.492  1.00 67.46      .000 H
ATOM    220  N   ARG A  18       0.099 -30.298  58.625  1.00  8.39      .338 N
ATOM    221  H   ARG A  18      -0.775 -30.075  58.221  1.00  9.68      .338 H
ATOM    222  CA  ARG A  18       0.176 -31.567  59.353  1.00  8.76      .159 C
ATOM    223  HA  ARG A  18       1.204 -31.753  59.615  1.00  9.94      .159 H
ATOM    224  C   ARG A  18      -0.315 -32.740  58.498  1.00  7.85      .251 C
ATOM    225  O   ARG A  18      -1.399 -32.694  57.982  1.00 10.34      .271 O
ATOM    226  CB  ARG A  18      -0.601 -31.440  60.653  1.00 12.69      .034 C
ATOM    227 1HB  ARG A  18      -0.253 -30.992  61.196  1.00 29.07      .034 H
ATOM    228 2HB  ARG A  18      -1.284 -31.099  60.561  1.00 37.62      .034 H
ATOM    229  CG  ARG A  18      -0.920 -32.351  61.386  1.00 28.15      .027 C
ATOM    230 1HG  ARG A  18      -1.341 -32.777  60.908  1.00 63.76      .027 H
ATOM    231 2HG  ARG A  18      -0.258 -32.723  61.433  1.00 55.60      .027 H
ATOM    232  CD  ARG A  18      -1.555 -32.186  62.724  1.00 29.11      .116 C
ATOM    233 1HD  ARG A  18      -1.433 -32.968  63.265  1.00 39.90      .116 H
ATOM    234 2HD  ARG A  18      -1.150 -31.466  63.196  1.00 39.14      .116 H
ATOM    235  NE  ARG A  18      -2.853 -31.953  62.701  1.00 37.22      .212 N
ATOM    236  HE  ARG A  18      -3.228 -31.467  62.257  1.00 37.07      .212 H
ATOM    237  CZ  ARG A  18      -3.538 -32.320  63.220  1.00 91.99      .666 C
ATOM    238  NH1 ARG A  18      -3.141 -32.948  63.812  1.00166.83      .235 N
ATOM    239 1HH1 ARG A  18      -2.281 -33.199  63.900  1.00162.40      .235 H
ATOM    240 2HH1 ARG A  18      -3.717 -33.179  64.175  1.00261.88      .235 H
ATOM    241  NH2 ARG A  18      -4.670 -32.044  63.137  1.00125.26      .235 N
ATOM    242 1HH2 ARG A  18      -5.012 -31.561  62.670  1.00101.11      .235 H
ATOM    243 2HH2 ARG A  18      -5.186 -32.309  63.522  1.00205.73      .235 H
ATOM    244  N   GLY A  19       0.482 -33.777  58.370  1.00  7.87      .336 N
ATOM    245  H   GLY A  19       1.350 -33.726  58.839  1.00 10.15      .336 H
ATOM    246  CA  GLY A  19       0.215 -35.001  57.618  1.00  7.50      .189 C
ATOM    247 1HA  GLY A  19      -0.562 -34.833  56.901  1.00  9.60      .189 H
ATOM    248 2HA  GLY A  19       1.097 -35.268  57.070  1.00  8.85      .189 H
ATOM    249  C   GLY A  19      -0.183 -36.196  58.479  1.00  6.93      .253 C
ATOM    250  O   GLY A  19      -0.499 -36.057  59.644  1.00  9.38      .270 O
ATOM    251  N   ILE A  20      -0.153 -37.381  57.895  1.00  6.85      .337 N
ATOM    252  H   ILE A  20       0.126 -37.415  56.941  1.00  7.47      .337 H
ATOM    253  CA  ILE A  20      -0.504 -38.673  58.503  1.00  7.80      .159 C
ATOM    254  HA  ILE A  20      -0.551 -38.532  59.572  1.00  8.90      .159 H
ATOM    255  C   ILE A  20       0.560 -39.750  58.218  1.00  7.78      .251 C
ATOM    256  O   ILE A  20       1.175 -39.761  57.171  1.00  8.62      .271 O
ATOM    257  CB  ILE A  20      -1.904 -39.134  58.047  1.00 11.01      .029 C
ATOM    258  HB  ILE A  20      -2.170 -39.517  58.400  1.00 45.75      .029 H
ATOM    259  CG1 ILE A  20      -2.221 -39.605  57.269  1.00 38.27      .002 C
ATOM    260 1HG1 ILE A  20      -2.167 -39.259  56.890  1.00 75.73      .002 H
ATOM    261 2HG1 ILE A  20      -1.627 -39.903  57.298  1.00 89.36      .002 H
ATOM    262  CG2 ILE A  20      -2.665 -38.639  57.970  1.00 51.27      .002 C
ATOM    263 1HG2 ILE A  20      -2.840 -38.613  57.983  1.00103.65      .002 H
ATOM    264 2HG2 ILE A  20      -2.851 -38.462  57.899  1.00 97.76      .002 H
ATOM    265 3HG2 ILE A  20      -2.844 -38.491  57.976  1.00 98.86      .002 H
ATOM    266  CD1 ILE A  20      -3.364 -40.138  56.954  1.00 63.19      .000 C
ATOM    267 1HD1 ILE A  20      -3.659 -40.277  56.969  1.00102.13      .000 H
ATOM    268 2HD1 ILE A  20      -3.596 -40.336  56.859  1.00103.16      .000 H
ATOM    269 3HD1 ILE A  20      -3.640 -40.185  56.805  1.00100.47      .000 H
ATOM    270  N   ARG A  21       0.745 -40.679  59.143  1.00  9.38      .338 N
ATOM    271  H   ARG A  21       0.206 -40.608  59.971  1.00 11.87      .338 H
ATOM    272  CA  ARG A  21       1.515 -41.908  58.968  1.00 10.51      .159 C
ATOM    273  HA  ARG A  21       2.337 -41.717  58.298  1.00 11.12      .159 H
ATOM    274  C   ARG A  21       0.635 -42.985  58.338  1.00 11.69      .251 C
ATOM    275  O   ARG A  21      -0.220 -43.467  58.916  1.00 25.46      .271 O
ATOM    276  CB  ARG A  21       2.078 -42.336  60.312  1.00 14.58      .034 C
ATOM    277 1HB  ARG A  21       2.303 -41.740  60.744  1.00 38.00      .034 H
ATOM    278 2HB  ARG A  21       1.577 -42.703  60.767  1.00 34.57      .034 H
ATOM    279  CG  ARG A  21       3.027 -43.059  60.486  1.00 29.12      .027 C
ATOM    280 1HG  ARG A  21       2.835 -43.662  60.059  1.00 57.68      .027 H
ATOM    281 2HG  ARG A  21       3.557 -42.686  60.078  1.00 62.40      .027 H
ATOM    282  CD  ARG A  21       3.535 -43.464  61.816  1.00 32.17      .116 C
ATOM    283 1HD  ARG A  21       3.828 -43.620  61.905  1.00 68.24      .116 H
ATOM    284 2HD  ARG A  21       3.656 -43.306  62.177  1.00 61.01      .116 H
ATOM    285  NE  ARG A  21       3.512 -43.855  62.521  1.00 67.20      .212 N
ATOM    286  HE  ARG A  21       3.402 -43.963  62.255  1.00129.53      .212 H
ATOM    287  CZ  ARG A  21       3.612 -44.068  63.471  1.00109.28      .666 C
ATOM    288  NH1 ARG A  21       3.756 -43.967  63.902  1.00132.02      .235 N
ATOM    289 1HH1 ARG A  21       3.799 -43.716  63.550  1.00129.76      .235 H
ATOM    290 2HH1 ARG A  21       3.822 -44.136  64.613  1.00212.82      .235 H
ATOM    291  NH2 ARG A  21       3.562 -44.396  64.003  1.00226.51      .235 N
ATOM    292 1HH2 ARG A  21       3.450 -44.486  63.718  1.00305.27      .235 H
ATOM    293 2HH2 ARG A  21       3.630 -44.543  64.702  1.00298.48      .235 H
ATOM    294  N   LEU A  22       0.828 -43.346  57.174  1.00 10.10      .338 N
ATOM    295  H   LEU A  22       1.577 -42.931  56.767  1.00 15.18      .338 H
ATOM    296  CA  LEU A  22       0.067 -44.333  56.444  1.00 13.92      .159 C
ATOM    297  HA  LEU A  22      -0.926 -44.359  56.845  1.00 17.24      .159 H
ATOM    298  C   LEU A  22       0.658 -45.714  56.587  1.00 17.43      .251 C
ATOM    299  O   LEU A  22       1.802 -45.892  56.412  1.00 23.04      .271 O
ATOM    300  CB  LEU A  22      -0.012 -43.918  54.986  1.00 19.77      .032 C
ATOM    301 1HB  LEU A  22       0.339 -43.434  54.829  1.00 58.78      .032 H
ATOM    302 2HB  LEU A  22       0.194 -44.339  54.593  1.00 53.33      .032 H
ATOM    303  CG  LEU A  22      -0.793 -43.591  54.254  1.00 19.67      .002 C
ATOM    304  HG  LEU A  22      -0.396 -43.612  54.437  1.00 71.11      .002 H
ATOM    305  CD1 LEU A  22      -1.439 -43.524  53.640  1.00 54.04      .000 C
ATOM    306 1HD1 LEU A  22      -1.604 -43.500  53.483  1.00101.51      .000 H
ATOM    307 2HD1 LEU A  22      -1.599 -43.499  53.473  1.00100.16      .000 H
ATOM    308 3HD1 LEU A  22      -1.567 -43.534  53.522  1.00104.09      .000 H
ATOM    309  CD2 LEU A  22      -1.457 -43.292  53.839  1.00 64.05      .000 C
ATOM    310 1HD2 LEU A  22      -1.602 -43.170  53.777  1.00117.16      .000 H
ATOM    311 2HD2 LEU A  22      -1.618 -43.279  53.737  1.00116.96      .000 H
ATOM    312 3HD2 LEU A  22      -1.622 -43.210  53.703  1.00110.49      .000 H
ATOM    313  N   LYS A  23      -0.138 -46.695  56.865  1.00 24.19      .338 N
ATOM    314  H   LYS A  23      -1.061 -46.480  56.983  1.00 28.92      .338 H
ATOM    315  CA  LYS A  23       0.228 -48.074  57.026  1.00 33.26      .159 C
ATOM    316  HA  LYS A  23       1.095 -48.119  57.615  1.00 36.30      .159 H
ATOM    317  C   LYS A  23       0.538 -48.749  55.718  1.00 34.66      .251 C
ATOM    318  O   LYS A  23      -0.159 -48.726  54.905  1.00 61.60      .271 O
ATOM    319  CB  LYS A  23      -0.856 -48.776  57.764  1.00 50.82      .032 C
ATOM    320 1HB  LYS A  23      -1.290 -48.672  57.925  1.00 67.38      .032 H
ATOM    321 2HB  LYS A  23      -1.107 -49.140  57.680  1.00 87.16      .032 H
ATOM    322  CG  LYS A  23      -1.004 -49.138  58.405  1.00117.25      .004 C
ATOM    323 1HG  LYS A  23      -0.643 -49.210  58.222  1.00189.44      .004 H
ATOM    324 2HG  LYS A  23      -0.788 -48.876  58.489  1.00168.55      .004 H
ATOM    325  CD  LYS A  23      -1.939 -49.757  59.165  1.00151.30      .032 C
ATOM    326 1HD  LYS A  23      -2.206 -49.719  59.368  1.00167.45      .032 H
ATOM    327 2HD  LYS A  23      -2.183 -49.948  59.141  1.00178.73      .032 H
ATOM    328  CE  LYS A  23      -2.169 -50.155  59.671  1.00267.75      .206 C
ATOM    329 1HE  LYS A  23      -1.985 -50.210  59.543  1.00338.15      .206 H
ATOM    330 2HE  LYS A  23      -1.978 -50.061  59.743  1.00337.52      .206 H
ATOM    331  NZ  LYS A  23      -2.866 -50.590  60.229  1.00353.83      .064 N
ATOM    332 1HZ  LYS A  23      -3.026 -50.647  60.370  1.00412.89      .064 H
ATOM    333 2HZ  LYS A  23      -2.997 -50.716  60.363  1.00403.47      .064 H
ATOM    334 3HZ  LYS A  23      -3.053 -50.702  60.334  1.00401.62      .064 H
ATOM    335  N   THR A  24       1.586 -49.343  55.528  1.00 25.52      .336 N
ATOM    336  H   THR A  24       2.093 -49.331  56.242  1.00 31.30      .336 H
ATOM    337  CA  THR A  24       2.106 -50.010  54.364  1.00 26.82      .187 C
ATOM    338  HA  THR A  24       1.299 -50.248  53.726  1.00 30.60      .187 H
ATOM    339  C   THR A  24       2.815 -51.288  54.752  1.00 33.75      .257 C
ATOM    340  O   THR A  24       3.364 -51.335  55.805  1.00 36.80      .270 O
ATOM    341  CB  THR A  24       3.033 -49.127  53.600  1.00 28.58      .140 C
ATOM    342  HB  THR A  24       3.594 -49.320  53.603  1.00 64.87      .140 H
ATOM    343  OG1 THR A  24       3.170 -48.296  53.757  1.00 85.43      .382 O
ATOM    344  HG1 THR A  24       3.277 -48.090  54.415  1.00109.59      .382 H
ATOM    345  CG2 THR A  24       3.086 -48.811  52.607  1.00 24.08      .034 C
ATOM    346 1HG2 THR A  24       3.133 -48.734  52.389  1.00 60.03      .034 H
ATOM    347 2HG2 THR A  24       3.087 -48.701  52.329  1.00 59.05      .034 H
ATOM    348 3HG2 THR A  24       3.085 -48.765  52.388  1.00 61.69      .034 H
ATOM    349  N   PRO A  25       2.831 -52.336  53.952  1.00 42.53      .312 N
ATOM    350  CA  PRO A  25       3.536 -53.556  54.251  1.00 52.03      .163 C
ATOM    351  HA  PRO A  25       3.149 -53.954  55.134  1.00 58.94      .163 H
ATOM    352  C   PRO A  25       4.997 -53.377  54.431  1.00 51.34      .251 C
ATOM    353  O   PRO A  25       5.543 -53.024  53.966  1.00 94.77      .271 O
ATOM    354  CB  PRO A  25       3.233 -54.491  53.145  1.00 68.40      .034 C
ATOM    355 1HB  PRO A  25       4.009 -54.679  52.602  1.00 78.30      .034 H
ATOM    356 2HB  PRO A  25       2.862 -55.330  53.457  1.00 87.65      .034 H
ATOM    357  CG  PRO A  25       2.287 -53.850  52.376  1.00 75.77      .027 C
ATOM    358 1HG  PRO A  25       2.554 -53.878  51.522  1.00104.09      .027 H
ATOM    359 2HG  PRO A  25       1.516 -54.280  52.480  1.00 98.61      .027 H
ATOM    360  CD  PRO A  25       2.122 -52.494  52.769  1.00 53.14      .105 C
ATOM    361 1HD  PRO A  25       2.483 -51.890  52.050  1.00 57.83      .105 H
ATOM    362 2HD  PRO A  25       1.143 -52.291  52.912  1.00 57.35      .105 H
ATOM    363  N   GLY A  26       5.638 -53.616  55.129  1.00 53.61      .336 N
ATOM    364  H   GLY A  26       5.148 -53.909  55.474  1.00 86.41      .336 H
ATOM    365  CA  GLY A  26       7.009 -53.452  55.470  1.00 59.69      .189 C
ATOM    366 1HA  GLY A  26       7.334 -54.298  55.970  1.00 76.32      .189 H
ATOM    367 2HA  GLY A  26       7.554 -53.365  54.610  1.00 67.52      .189 H
ATOM    368  C   GLY A  26       7.327 -52.271  56.317  1.00 52.34      .253 C
ATOM    369  O   GLY A  26       8.221 -52.238  56.893  1.00 78.56      .270 O
ATOM    370  N   GLY A  27       6.600 -51.323  56.417  1.00 41.21      .336 N
ATOM    371  H   GLY A  27       5.887 -51.391  55.906  1.00 47.60      .336 H
ATOM    372  CA  GLY A  27       6.744 -50.170  57.237  1.00 41.23      .189 C
ATOM    373 1HA  GLY A  27       6.453 -50.424  58.178  1.00 57.01      .189 H
ATOM    374 2HA  GLY A  27       7.728 -49.896  57.268  1.00 49.30      .189 H
ATOM    375  C   GLY A  27       5.948 -48.970  56.824  1.00 27.07      .257 C
ATOM    376  O   GLY A  27       5.575 -48.889  55.735  1.00 25.81      .270 O
ATOM    377  N   PRO A  28       5.682 -48.027  57.666  1.00 28.07      .312 N
ATOM    378  CA  PRO A  28       4.887 -46.870  57.376  1.00 22.33      .163 C
ATOM    379  HA  PRO A  28       3.993 -47.179  56.939  1.00 23.51      .163 H
ATOM    380  C   PRO A  28       5.532 -45.858  56.469  1.00 14.77      .251 C
ATOM    381  O   PRO A  28       6.700 -45.819  56.343  1.00 20.96      .271 O
ATOM    382  CB  PRO A  28       4.598 -46.268  58.685  1.00 37.02      .034 C
ATOM    383 1HB  PRO A  28       4.641 -45.251  58.679  1.00 40.92      .034 H
ATOM    384 2HB  PRO A  28       3.717 -46.570  59.025  1.00 49.80      .034 H
ATOM    385  CG  PRO A  28       5.585 -46.779  59.520  1.00 55.36      .027 C
ATOM    386 1HG  PRO A  28       6.283 -46.142  59.548  1.00 70.77      .027 H
ATOM    387 2HG  PRO A  28       5.238 -46.945  60.379  1.00 83.08      .027 H
ATOM    388  CD  PRO A  28       6.057 -48.026  58.981  1.00 47.21      .105 C
ATOM    389 1HD  PRO A  28       7.053 -48.078  59.056  1.00 57.95      .105 H
ATOM    390 2HD  PRO A  28       5.642 -48.823  59.467  1.00 61.92      .105 H
ATOM    391  N   VAL A  29       4.757 -44.999  55.880  1.00 10.66      .338 N
ATOM    392  H   VAL A  29       3.809 -45.094  56.033  1.00 14.63      .338 H
ATOM    393  CA  VAL A  29       5.142 -43.861  55.057  1.00  7.46      .159 C
ATOM    394  HA  VAL A  29       6.196 -43.733  55.128  1.00  9.00      .159 H
ATOM    395  C   VAL A  29       4.471 -42.581  55.556  1.00  6.27      .251 C
ATOM    396  O   VAL A  29       3.416 -42.633  56.146  1.00  9.47      .271 O
ATOM    397  CB  VAL A  29       4.841 -44.127  53.593  1.00 11.21      .029 C
ATOM    398  HB  VAL A  29       4.784 -43.935  53.402  1.00 58.85      .029 H
ATOM    399  CG1 VAL A  29       5.003 -44.376  52.909  1.00 56.78      .002 C
ATOM    400 1HG1 VAL A  29       5.077 -44.498  52.783  1.00107.31      .002 H
ATOM    401 2HG1 VAL A  29       5.139 -44.346  52.747  1.00110.56      .002 H
ATOM    402 3HG1 VAL A  29       4.910 -44.460  52.706  1.00108.01      .002 H
ATOM    403  CG2 VAL A  29       4.477 -44.421  52.986  1.00 42.35      .002 C
ATOM    404 1HG2 VAL A  29       4.384 -44.511  52.821  1.00 91.27      .002 H
ATOM    405 2HG2 VAL A  29       4.410 -44.442  52.820  1.00 90.81      .002 H
ATOM    406 3HG2 VAL A  29       4.381 -44.520  52.883  1.00 90.85      .002 H
ATOM    407  N   SER A  30       5.074 -41.433  55.328  1.00  5.33      .336 N
ATOM    408  H   SER A  30       5.900 -41.433  54.782  1.00  6.45      .336 H
ATOM    409  CA  SER A  30       4.487 -40.117  55.611  1.00  5.65      .189 C
ATOM    410  HA  SER A  30       3.831 -40.188  56.468  1.00  6.84      .189 H
ATOM    411  C   SER A  30       3.667 -39.627  54.414  1.00  5.60      .253 C
ATOM    412  O   SER A  30       4.140 -39.626  53.311  1.00 10.06      .270 O
ATOM    413  CB  SER A  30       5.570 -39.097  55.935  1.00  7.05      .169 C
ATOM    414 1HB  SER A  30       6.077 -39.027  55.483  1.00 30.87      .169 H
ATOM    415 2HB  SER A  30       5.414 -38.415  56.001  1.00 24.86      .169 H
ATOM    416  OG  SER A  30       6.132 -39.087  56.704  1.00 32.40      .380 O
ATOM    417  HG  SER A  30       6.858 -39.140  56.486  1.00 51.68      .380 H
ATOM    418  N   ALA A  31       2.460 -39.191  54.616  1.00  5.10      .337 N
ATOM    419  H   ALA A  31       2.102 -39.221  55.531  1.00  7.52      .337 H
ATOM    420  CA  ALA A  31       1.587 -38.680  53.568  1.00  4.91      .159 C
ATOM    421  HA  ALA A  31       2.175 -38.511  52.680  1.00  5.81      .159 H
ATOM    422  C   ALA A  31       0.923 -37.347  53.954  1.00  4.44      .251 C
ATOM    423  O   ALA A  31       0.549 -37.126  55.091  1.00  6.34      .271 O
ATOM    424  CB  ALA A  31       0.571 -39.744  53.214  1.00  7.74      .034 C
ATOM    425 1HB  ALA A  31       0.327 -39.994  53.114  1.00 36.09      .034 H
ATOM    426 2HB  ALA A  31       0.319 -39.991  53.144  1.00 36.68      .034 H
ATOM    427 3HB  ALA A  31       0.351 -40.005  53.139  1.00 37.23      .034 H
ATOM    428  N   PHE A  32       0.770 -36.474  52.975  1.00  4.17      .337 N
ATOM    429  H   PHE A  32       1.119 -36.740  52.081  1.00  4.96      .337 H
ATOM    430  CA  PHE A  32       0.185 -35.141  53.086  1.00  4.30      .164 C
ATOM    431  HA  PHE A  32      -0.358 -35.049  54.019  1.00  4.77      .164 H
ATOM    432  C   PHE A  32      -0.798 -34.965  51.926  1.00  4.54      .251 C
ATOM    433  O   PHE A  32      -0.402 -34.871  50.786  1.00  6.60      .271 O
ATOM    434  CB  PHE A  32       1.290 -34.083  53.068  1.00  5.17      .056 C
ATOM    435 1HB  PHE A  32       1.789 -34.115  52.115  1.00  6.05      .056 H
ATOM    436 2HB  PHE A  32       0.822 -33.118  53.148  1.00  6.80      .056 H
ATOM    437  CG  PHE A  32       2.341 -34.189  54.156  1.00  6.35      .044 C
ATOM    438  CD1 PHE A  32       3.413 -35.076  54.029  1.00  7.89      .008 C
ATOM    439  HD1 PHE A  32       3.489 -35.696  53.167  1.00  8.93      .008 H
ATOM    440  CD2 PHE A  32       2.267 -33.374  55.278  1.00  8.74      .008 C
ATOM    441  HD2 PHE A  32       1.457 -32.691  55.371  1.00 10.58      .008 H
ATOM    442  CE1 PHE A  32       4.381 -35.153  55.023  1.00 11.02      .001 C
ATOM    443  HE1 PHE A  32       5.192 -35.833  54.930  1.00 14.67      .001 H
ATOM    444  CE2 PHE A  32       3.249 -33.440  56.265  1.00 11.99      .001 C
ATOM    445  HE2 PHE A  32       3.184 -32.803  57.112  1.00 16.42      .001 H
ATOM    446  CZ  PHE A  32       4.298 -34.339  56.143  1.00 12.90      .000 C
ATOM    447  HZ  PHE A  32       5.040 -34.394  56.905  1.00 17.66      .000 H
ATOM    448  N   LEU A  33      -2.077 -34.989  52.207  1.00  4.88      .338 N
ATOM    449  H   LEU A  33      -2.328 -35.000  53.165  1.00  6.93      .338 H
ATOM    450  CA  LEU A  33      -3.170 -35.122  51.242  1.00  4.82      .159 C
ATOM    451  HA  LEU A  33      -2.762 -35.260  50.249  1.00  5.31      .159 H
ATOM    452  C   LEU A  33      -4.058 -33.867  51.221  1.00  4.95      .251 C
ATOM    453  O   LEU A  33      -4.306 -33.262  52.245  1.00  6.88      .271 O
ATOM    454  CB  LEU A  33      -4.008 -36.370  51.594  1.00  6.46      .032 C
ATOM    455 1HB  LEU A  33      -4.517 -36.170  52.516  1.00  8.02      .032 H
ATOM    456 2HB  LEU A  33      -4.751 -36.485  50.828  1.00  8.63      .032 H
ATOM    457  CG  LEU A  33      -3.259 -37.694  51.756  1.00  7.65      .002 C
ATOM    458  HG  LEU A  33      -2.564 -37.581  52.512  1.00 12.29      .002 H
ATOM    459  CD1 LEU A  33      -4.161 -38.778  52.167  1.00 13.79      .000 C
ATOM    460 1HD1 LEU A  33      -4.375 -39.033  52.222  1.00 44.63      .000 H
ATOM    461 2HD1 LEU A  33      -4.405 -39.007  52.284  1.00 45.20      .000 H
ATOM    462 3HD1 LEU A  33      -4.342 -39.060  52.290  1.00 43.42      .000 H
ATOM    463  CD2 LEU A  33      -2.560 -38.139  50.551  1.00 12.21      .000 C
ATOM    464 1HD2 LEU A  33      -2.433 -38.225  50.238  1.00 41.85      .000 H
ATOM    465 2HD2 LEU A  33      -2.384 -38.300  50.288  1.00 44.02      .000 H
ATOM    466 3HD2 LEU A  33      -2.362 -38.204  50.272  1.00 41.74      .000 H
ATOM    467  N   GLY A  34      -4.570 -33.500  50.056  1.00  4.92      .336 N
ATOM    468  H   GLY A  34      -4.330 -34.020  49.246  1.00  6.13      .336 H
ATOM    469  CA  GLY A  34      -5.522 -32.410  49.888  1.00  5.55      .189 C
ATOM    470 1HA  GLY A  34      -5.877 -32.433  48.874  1.00  7.11      .189 H
ATOM    471 2HA  GLY A  34      -6.362 -32.573  50.541  1.00  7.29      .189 H
ATOM    472  C   GLY A  34      -4.972 -31.006  50.166  1.00  5.43      .253 C
ATOM    473  O   GLY A  34      -5.696 -30.160  50.646  1.00  8.18      .270 O
ATOM    474  N   ILE A  35      -3.698 -30.762  49.896  1.00  4.93      .337 N
ATOM    475  H   ILE A  35      -3.171 -31.478  49.455  1.00  5.41      .337 H
ATOM    476  CA  ILE A  35      -3.015 -29.480  50.090  1.00  5.54      .160 C
ATOM    477  HA  ILE A  35      -3.209 -29.138  51.095  1.00  7.65      .160 H
ATOM    478  C   ILE A  35      -3.559 -28.430  49.115  1.00  5.86      .254 C
ATOM    479  O   ILE A  35      -3.537 -28.680  47.922  1.00  5.70      .270 O
ATOM    480  CB  ILE A  35      -1.488 -29.639  49.922  1.00  6.02      .029 C
ATOM    481  HB  ILE A  35      -1.306 -29.991  48.927  1.00  6.14      .029 H
ATOM    482  CG1 ILE A  35      -0.890 -30.660  50.887  1.00  7.91      .002 C
ATOM    483 1HG1 ILE A  35      -0.875 -30.250  51.843  1.00 11.65      .002 H
ATOM    484 2HG1 ILE A  35      -1.518 -31.490  50.908  1.00 12.59      .002 H
ATOM    485  CG2 ILE A  35      -0.778 -28.302  50.063  1.00  9.45      .002 C
ATOM    486 1HG2 ILE A  35      -0.581 -28.000  50.058  1.00 38.23      .002 H
ATOM    487 2HG2 ILE A  35      -0.594 -27.999  50.140  1.00 36.88      .002 H
ATOM    488 3HG2 ILE A  35      -0.652 -27.972  50.086  1.00 40.57      .002 H
ATOM    489  CD1 ILE A  35       0.473 -31.153  50.550  1.00 11.17      .000 C
ATOM    490 1HD1 ILE A  35       0.790 -31.292  50.495  1.00 40.99      .000 H
ATOM    491 2HD1 ILE A  35       0.801 -31.244  50.480  1.00 41.49      .000 H
ATOM    492 3HD1 ILE A  35       0.786 -31.285  50.441  1.00 39.95      .000 H
ATOM    493  N   PRO A  36      -4.018 -27.257  49.550  1.00  9.14      .312 N
ATOM    494  CA  PRO A  36      -4.459 -26.207  48.652  1.00 11.91      .163 C
ATOM    495  HA  PRO A  36      -5.104 -26.615  47.901  1.00 12.59      .163 H
ATOM    496  C   PRO A  36      -3.291 -25.515  47.952  1.00 10.67      .251 C
ATOM    497  O   PRO A  36      -2.516 -24.916  48.521  1.00 21.30      .271 O
ATOM    498  CB  PRO A  36      -5.247 -25.266  49.523  1.00 20.61      .034 C
ATOM    499 1HB  PRO A  36      -5.073 -24.297  49.296  1.00 33.51      .034 H
ATOM    500 2HB  PRO A  36      -6.236 -25.460  49.455  1.00 28.56      .034 H
ATOM    501  CG  PRO A  36      -4.831 -25.519  50.871  1.00 20.25      .027 C
ATOM    502 1HG  PRO A  36      -4.155 -24.849  51.129  1.00 32.43      .027 H
ATOM    503 2HG  PRO A  36      -5.610 -25.483  51.479  1.00 29.72      .027 H
ATOM    504  CD  PRO A  36      -4.226 -26.865  50.908  1.00 13.36      .105 C
ATOM    505 1HD  PRO A  36      -3.306 -26.827  51.418  1.00 15.54      .105 H
ATOM    506 2HD  PRO A  36      -4.885 -27.542  51.382  1.00 16.67      .105 H
ATOM    507  N   PHE A  37      -3.167 -25.569  46.713  1.00 11.48      .337 N
ATOM    508  H   PHE A  37      -3.798 -26.090  46.300  1.00 22.08      .337 H
ATOM    509  CA  PHE A  37      -2.127 -24.917  45.927  1.00 11.74      .164 C
ATOM    510  HA  PHE A  37      -1.398 -24.530  46.616  1.00 15.17      .164 H
ATOM    511  C   PHE A  37      -2.632 -23.728  45.082  1.00  9.34      .251 C
ATOM    512  O   PHE A  37      -1.851 -22.887  44.705  1.00 12.37      .271 O
ATOM    513  CB  PHE A  37      -1.391 -25.943  45.071  1.00 13.81      .056 C
ATOM    514 1HB  PHE A  37      -0.444 -25.527  44.807  1.00 18.51      .056 H
ATOM    515 2HB  PHE A  37      -1.185 -26.806  45.664  1.00 17.96      .056 H
ATOM    516  CG  PHE A  37      -2.068 -26.399  43.802  1.00 10.33      .044 C
ATOM    517  CD1 PHE A  37      -1.775 -25.775  42.606  1.00 11.52      .008 C
ATOM    518  HD1 PHE A  37      -1.097 -24.963  42.590  1.00 15.74      .008 H
ATOM    519  CD2 PHE A  37      -2.948 -27.464  43.803  1.00 10.79      .008 C
ATOM    520  HD2 PHE A  37      -3.175 -27.941  44.714  1.00 14.91      .008 H
ATOM    521  CE1 PHE A  37      -2.363 -26.213  41.428  1.00 12.27      .001 C
ATOM    522  HE1 PHE A  37      -2.144 -25.736  40.515  1.00 17.57      .001 H
ATOM    523  CE2 PHE A  37      -3.510 -27.918  42.620  1.00 10.57      .001 C
ATOM    524  HE2 PHE A  37      -4.158 -28.754  42.625  1.00 13.92      .001 H
ATOM    525  CZ  PHE A  37      -3.220 -27.295  41.432  1.00 10.87      .000 C
ATOM    526  HZ  PHE A  37      -3.655 -27.648  40.529  1.00 14.00      .000 H
ATOM    527  N   ALA A  38      -3.915 -23.623  44.827  1.00  8.01      .338 N
ATOM    528  H   ALA A  38      -4.508 -24.323  45.180  1.00 10.40      .338 H
ATOM    529  CA  ALA A  38      -4.541 -22.579  44.022  1.00  7.23      .159 C
ATOM    530  HA  ALA A  38      -3.871 -21.739  43.949  1.00  8.77      .159 H
ATOM    531  C   ALA A  38      -5.855 -22.077  44.631  1.00  8.44      .251 C
ATOM    532  O   ALA A  38      -6.502 -22.780  45.377  1.00 11.95      .271 O
ATOM    533  CB  ALA A  38      -4.745 -23.118  42.629  1.00  7.80      .034 C
ATOM    534 1HB  ALA A  38      -4.795 -23.253  42.297  1.00 35.47      .034 H
ATOM    535 2HB  ALA A  38      -4.790 -23.244  42.305  1.00 37.46      .034 H
ATOM    536 3HB  ALA A  38      -4.797 -23.245  42.303  1.00 36.14      .034 H
ATOM    537  N   GLU A  39      -6.262 -20.864  44.296  1.00  8.67      .338 N
ATOM    538  H   GLU A  39      -5.696 -20.340  43.672  1.00  8.76      .338 H
ATOM    539  CA  GLU A  39      -7.577 -20.303  44.612  1.00  9.57      .160 C
ATOM    540  HA  GLU A  39      -7.764 -20.458  45.662  1.00 10.94      .160 H
ATOM    541  C   GLU A  39      -8.709 -21.004  43.834  1.00  8.95      .254 C
ATOM    542  O   GLU A  39      -8.480 -21.457  42.732  1.00 10.30      .270 O
ATOM    543  CB  GLU A  39      -7.577 -18.807  44.319  1.00 12.51      .043 C
ATOM    544 1HB  GLU A  39      -7.219 -18.636  43.450  1.00 22.63      .043 H
ATOM    545 2HB  GLU A  39      -8.467 -18.460  44.301  1.00 22.49      .043 H
ATOM    546  CG  GLU A  39      -6.876 -17.958  45.160  1.00 22.07      .100 C
ATOM    547 1HG  GLU A  39      -5.991 -18.197  45.104  1.00 37.45      .100 H
ATOM    548 2HG  GLU A  39      -6.934 -17.120  44.807  1.00 40.77      .100 H
ATOM    549  CD  GLU A  39      -7.266 -17.878  46.538  1.00 31.87      .185 C
ATOM    550  OE1 GLU A  39      -7.447 -17.849  47.087  1.00 67.40      .647 O
ATOM    551  OE2 GLU A  39      -7.390 -17.828  47.093  1.00 75.39      .647 O
ATOM    552  N   PRO A  40      -9.936 -21.081  44.348  1.00  9.85      .312 N
ATOM    553  CA  PRO A  40     -11.026 -21.790  43.701  1.00  9.78      .163 C
ATOM    554  HA  PRO A  40     -10.730 -22.810  43.548  1.00 11.09      .163 H
ATOM    555  C   PRO A  40     -11.444 -21.213  42.356  1.00  9.03      .254 C
ATOM    556  O   PRO A  40     -11.781 -20.049  42.303  1.00 11.85      .270 O
ATOM    557  CB  PRO A  40     -12.165 -21.772  44.692  1.00 14.22      .034 C
ATOM    558 1HB  PRO A  40     -12.957 -21.320  44.361  1.00 23.79      .034 H
ATOM    559 2HB  PRO A  40     -12.418 -22.665  44.975  1.00 22.99      .034 H
ATOM    560  CG  PRO A  40     -11.715 -21.089  45.798  1.00 23.70      .027 C
ATOM    561 1HG  PRO A  40     -12.259 -20.383  45.930  1.00 46.88      .027 H
ATOM    562 2HG  PRO A  40     -11.751 -21.644  46.503  1.00 43.15      .027 H
ATOM    563  CD  PRO A  40     -10.354 -20.620  45.621  1.00 14.97      .105 C
ATOM    564 1HD  PRO A  40     -10.325 -19.588  45.659  1.00 19.78      .105 H
ATOM    565 2HD  PRO A  40      -9.750 -21.011  46.366  1.00 19.01      .105 H
ATOM    566  N   PRO A  41     -11.518 -21.989  41.271  1.00  8.74      .312 N
ATOM    567  CA  PRO A  41     -12.004 -21.540  39.974  1.00 10.39      .163 C
ATOM    568  HA  PRO A  41     -11.576 -20.585  39.761  1.00 12.79      .163 H
ATOM    569  C   PRO A  41     -13.531 -21.386  39.866  1.00  9.30      .251 C
ATOM    570  O   PRO A  41     -14.089 -21.533  38.822  1.00 12.72      .271 O
ATOM    571  CB  PRO A  41     -11.452 -22.538  38.992  1.00 16.04      .034 C
ATOM    572 1HB  PRO A  41     -12.099 -22.892  38.412  1.00 29.26      .034 H
ATOM    573 2HB  PRO A  41     -10.759 -22.183  38.488  1.00 32.56      .034 H
ATOM    574  CG  PRO A  41     -10.952 -23.552  39.695  1.00 18.05      .027 C
ATOM    575 1HG  PRO A  41     -11.439 -24.249  39.504  1.00 39.17      .027 H
ATOM    576 2HG  PRO A  41     -10.130 -23.680  39.434  1.00 38.04      .027 H
ATOM    577  CD  PRO A  41     -10.975 -23.295  41.129  1.00 10.34      .105 C
ATOM    578 1HD  PRO A  41     -11.578 -23.991  41.620  1.00 14.15      .105 H
ATOM    579 2HD  PRO A  41      -9.993 -23.332  41.509  1.00 11.89      .105 H
ATOM    580  N   MET A  42     -14.224 -21.121  40.938  1.00  9.96      .337 N
ATOM    581  H   MET A  42     -13.715 -20.958  41.741  1.00 14.98      .337 H
ATOM    582  CA  MET A  42     -15.666 -21.033  41.043  1.00 10.56      .160 C
ATOM    583  HA  MET A  42     -16.082 -21.892  40.572  1.00 12.74      .160 H
ATOM    584  C   MET A  42     -16.265 -19.809  40.361  1.00 11.76      .251 C
ATOM    585  O   MET A  42     -15.699 -18.741  40.410  1.00 15.11      .271 O
ATOM    586  CB  MET A  42     -16.042 -21.094  42.498  1.00 15.27      .043 C
ATOM    587 1HB  MET A  42     -16.002 -21.452  42.811  1.00 48.09      .043 H
ATOM    588 2HB  MET A  42     -15.865 -20.845  42.844  1.00 45.88      .043 H
ATOM    589  CG  MET A  42     -16.703 -21.017  43.103  1.00 47.21      .060 C
ATOM    590 1HG  MET A  42     -16.778 -20.740  42.884  1.00101.79      .060 H
ATOM    591 2HG  MET A  42     -16.859 -21.181  42.870  1.00102.18      .060 H
ATOM    592  SD  MET A  42     -17.136 -21.103  44.533  1.00 81.87      .139 S
ATOM    593  CE  MET A  42     -17.358 -21.214  45.078  1.00115.50      .069 C
ATOM    594 1HE  MET A  42     -17.439 -21.236  45.240  1.00163.69      .069 H
ATOM    595 2HE  MET A  42     -17.366 -21.222  45.158  1.00170.43      .069 H
ATOM    596 3HE  MET A  42     -17.404 -21.251  45.169  1.00171.31      .069 H
ATOM    597  N   GLY A  43     -17.429 -19.961  39.767  1.00 14.05      .336 N
ATOM    598  H   GLY A  43     -17.819 -20.860  39.748  1.00 15.79      .336 H
ATOM    599  CA  GLY A  43     -18.259 -18.891  39.257  1.00 19.02      .189 C
ATOM    600 1HA  GLY A  43     -19.091 -19.309  38.766  1.00 26.13      .189 H
ATOM    601 2HA  GLY A  43     -18.612 -18.329  40.073  1.00 26.20      .189 H
ATOM    602  C   GLY A  43     -17.575 -17.950  38.288  1.00 15.00      .257 C
ATOM    603  O   GLY A  43     -17.174 -18.392  37.236  1.00 13.47      .270 O
ATOM    604  N   PRO A  44     -17.381 -16.674  38.605  1.00 17.73      .312 N
ATOM    605  CA  PRO A  44     -16.695 -15.732  37.745  1.00 18.40      .163 C
ATOM    606  HA  PRO A  44     -17.259 -15.623  36.849  1.00 20.74      .163 H
ATOM    607  C   PRO A  44     -15.264 -16.097  37.363  1.00 14.65      .251 C
ATOM    608  O   PRO A  44     -14.770 -15.584  36.393  1.00 18.06      .271 O
ATOM    609  CB  PRO A  44     -16.734 -14.432  38.483  1.00 28.93      .034 C
ATOM    610 1HB  PRO A  44     -15.856 -14.162  38.793  1.00 39.15      .034 H
ATOM    611 2HB  PRO A  44     -17.117 -13.718  37.954  1.00 43.21      .034 H
ATOM    612  CG  PRO A  44     -17.543 -14.624  39.574  1.00 36.82      .027 C
ATOM    613 1HG  PRO A  44     -17.112 -14.321  40.297  1.00 60.89      .027 H
ATOM    614 2HG  PRO A  44     -18.300 -14.161  39.444  1.00 57.00      .027 H
ATOM    615  CD  PRO A  44     -17.857 -16.008  39.757  1.00 25.52      .105 C
ATOM    616 1HD  PRO A  44     -17.382 -16.367  40.603  1.00 30.35      .105 H
ATOM    617 2HD  PRO A  44     -18.886 -16.119  39.849  1.00 30.30      .105 H
ATOM    618  N   ARG A  45     -14.604 -16.990  38.084  1.00 12.01      .338 N
ATOM    619  H   ARG A  45     -15.066 -17.385  38.861  1.00 13.25      .338 H
ATOM    620  CA  ARG A  45     -13.270 -17.506  37.796  1.00 11.06      .159 C
ATOM    621  HA  ARG A  45     -12.721 -16.725  37.299  1.00 14.19      .159 H
ATOM    622  C   ARG A  45     -13.252 -18.736  36.861  1.00  8.54      .251 C
ATOM    623  O   ARG A  45     -12.189 -19.202  36.497  1.00 10.67      .271 O
ATOM    624  CB  ARG A  45     -12.545 -17.791  39.111  1.00 12.60      .034 C
ATOM    625 1HB  ARG A  45     -13.025 -18.305  39.668  1.00 22.27      .034 H
ATOM    626 2HB  ARG A  45     -11.774 -18.250  38.990  1.00 17.16      .034 H
ATOM    627  CG  ARG A  45     -12.173 -16.785  39.865  1.00 40.36      .027 C
ATOM    628 1HG  ARG A  45     -12.119 -16.420  39.627  1.00 84.42      .027 H
ATOM    629 2HG  ARG A  45     -12.449 -16.540  40.166  1.00 79.42      .027 H
ATOM    630  CD  ARG A  45     -11.481 -16.623  40.567  1.00 80.59      .116 C
ATOM    631 1HD  ARG A  45     -11.926 -16.561  40.727  1.00150.08      .116 H
ATOM    632 2HD  ARG A  45     -11.227 -16.812  40.790  1.00145.92      .116 H
ATOM    633  NE  ARG A  45     -10.565 -16.307  40.763  1.00 79.54      .212 N
ATOM    634  HE  ARG A  45     -10.442 -16.536  40.783  1.00109.00      .212 H
ATOM    635  CZ  ARG A  45      -9.907 -15.766  40.915  1.00128.19      .666 C
ATOM    636  NH1 ARG A  45     -10.000 -15.435  40.930  1.00210.26      .235 N
ATOM    637 1HH1 ARG A  45     -10.577 -15.578  40.836  1.00235.60      .235 H
ATOM    638 2HH1 ARG A  45      -9.486 -15.030  41.041  1.00310.01      .235 H
ATOM    639  NH2 ARG A  45      -9.118 -15.548  41.048  1.00190.98      .235 N
ATOM    640 1HH2 ARG A  45      -8.992 -15.795  41.018  1.00218.65      .235 H
ATOM    641 2HH2 ARG A  45      -8.627 -15.143  41.165  1.00269.51      .235 H
ATOM    642  N   ARG A  46     -14.406 -19.245  36.443  1.00  6.88      .338 N
ATOM    643  H   ARG A  46     -15.245 -18.828  36.768  1.00  7.92      .338 H
ATOM    644  CA  ARG A  46     -14.554 -20.356  35.499  1.00  5.92      .159 C
ATOM    645  HA  ARG A  46     -14.002 -21.199  35.893  1.00  6.29      .159 H
ATOM    646  C   ARG A  46     -13.959 -20.000  34.123  1.00  6.00      .251 C
ATOM    647  O   ARG A  46     -14.076 -18.878  33.666  1.00  7.65      .271 O
ATOM    648  CB  ARG A  46     -16.038 -20.754  35.421  1.00  6.13      .034 C
ATOM    649 1HB  ARG A  46     -16.413 -20.856  36.425  1.00  7.37      .034 H
ATOM    650 2HB  ARG A  46     -16.586 -19.965  34.934  1.00  7.37      .034 H
ATOM    651  CG  ARG A  46     -16.325 -22.063  34.672  1.00  6.21      .027 C
ATOM    652 1HG  ARG A  46     -15.907 -22.002  33.681  1.00  7.23      .027 H
ATOM    653 2HG  ARG A  46     -15.849 -22.880  35.185  1.00  7.40      .027 H
ATOM    654  CD  ARG A  46     -17.821 -22.369  34.552  1.00  6.55      .116 C
ATOM    655 1HD  ARG A  46     -18.305 -21.553  34.049  1.00  7.69      .116 H
ATOM    656 2HD  ARG A  46     -17.948 -23.252  33.956  1.00  8.37      .116 H
ATOM    657  NE  ARG A  46     -18.477 -22.577  35.843  1.00  6.93      .212 N
ATOM    658  HE  ARG A  46     -17.856 -22.754  36.599  1.00  8.96      .212 H
ATOM    659  CZ  ARG A  46     -19.789 -22.524  36.067  1.00  7.18      .666 C
ATOM    660  NH1 ARG A  46     -20.665 -22.318  35.147  1.00  7.53      .235 N
ATOM    661 1HH1 ARG A  46     -20.389 -22.146  34.209  1.00  7.56      .235 H
ATOM    662 2HH1 ARG A  46     -21.628 -22.322  35.393  1.00  9.13      .235 H
ATOM    663  NH2 ARG A  46     -20.231 -22.692  37.255  1.00  9.73      .235 N
ATOM    664 1HH2 ARG A  46     -19.590 -22.870  37.989  1.00 11.20      .235 H
ATOM    665 2HH2 ARG A  46     -21.185 -22.539  37.451  1.00 12.15      .235 H
ATOM    666  N   PHE A  47     -13.326 -20.973  33.484  1.00  5.64      .337 N
ATOM    667  H   PHE A  47     -13.276 -21.847  33.963  1.00  6.11      .337 H
ATOM    668  CA  PHE A  47     -12.580 -20.903  32.210  1.00  5.89      .164 C
ATOM    669  HA  PHE A  47     -12.241 -21.915  32.028  1.00  6.39      .164 H
ATOM    670  C   PHE A  47     -11.316 -19.996  32.203  1.00  6.18      .251 C
ATOM    671  O   PHE A  47     -10.624 -19.971  31.214  1.00  8.19      .271 O
ATOM    672  CB  PHE A  47     -13.502 -20.567  31.030  1.00  6.93      .056 C
ATOM    673 1HB  PHE A  47     -13.647 -19.501  31.007  1.00  8.32      .056 H
ATOM    674 2HB  PHE A  47     -12.990 -20.825  30.119  1.00  9.12      .056 H
ATOM    675  CG  PHE A  47     -14.866 -21.236  31.018  1.00  6.41      .044 C
ATOM    676  CD1 PHE A  47     -14.981 -22.620  30.896  1.00  7.06      .008 C
ATOM    677  HD1 PHE A  47     -14.108 -23.224  30.808  1.00  8.71      .008 H
ATOM    678  CD2 PHE A  47     -16.021 -20.466  31.132  1.00  7.43      .008 C
ATOM    679  HD2 PHE A  47     -15.935 -19.406  31.216  1.00  9.43      .008 H
ATOM    680  CE1 PHE A  47     -16.241 -23.229  30.898  1.00  7.63      .001 C
ATOM    681  HE1 PHE A  47     -16.329 -24.288  30.807  1.00  9.85      .001 H
ATOM    682  CE2 PHE A  47     -17.279 -21.070  31.131  1.00  8.31      .001 C
ATOM    683  HE2 PHE A  47     -18.152 -20.470  31.217  1.00 11.25      .001 H
ATOM    684  CZ  PHE A  47     -17.388 -22.453  31.015  1.00  7.91      .000 C
ATOM    685  HZ  PHE A  47     -18.353 -22.912  31.012  1.00 10.06      .000 H
ATOM    686  N   LEU A  48     -10.989 -19.298  33.280  1.00  6.88      .338 N
ATOM    687  H   LEU A  48     -11.588 -19.340  34.059  1.00  9.67      .338 H
ATOM    688  CA  LEU A  48      -9.801 -18.452  33.415  1.00  6.74      .160 C
ATOM    689  HA  LEU A  48      -9.554 -18.061  32.440  1.00  8.68      .160 H
ATOM    690  C   LEU A  48      -8.563 -19.228  33.917  1.00  5.68      .254 C
ATOM    691  O   LEU A  48      -8.715 -20.249  34.579  1.00  6.14      .270 O
ATOM    692  CB  LEU A  48     -10.111 -17.271  34.342  1.00  8.58      .032 C
ATOM    693 1HB  LEU A  48     -10.426 -17.647  35.260  1.00 11.09      .032 H
ATOM    694 2HB  LEU A  48      -9.225 -16.744  34.513  1.00 12.38      .032 H
ATOM    695  CG  LEU A  48     -11.123 -16.293  33.875  1.00 15.10      .002 C
ATOM    696  HG  LEU A  48     -11.923 -16.797  33.743  1.00 29.94      .002 H
ATOM    697  CD1 LEU A  48     -11.384 -15.262  34.770  1.00 24.32      .000 C
ATOM    698 1HD1 LEU A  48     -11.483 -15.072  35.042  1.00 54.12      .000 H
ATOM    699 2HD1 LEU A  48     -11.488 -14.992  34.919  1.00 59.05      .000 H
ATOM    700 3HD1 LEU A  48     -11.369 -14.994  34.985  1.00 58.75      .000 H
ATOM    701  CD2 LEU A  48     -10.812 -15.624  32.728  1.00 30.10      .000 C
ATOM    702 1HD2 LEU A  48     -10.730 -15.448  32.480  1.00 66.25      .000 H
ATOM    703 2HD2 LEU A  48     -10.770 -15.467  32.426  1.00 63.19      .000 H
ATOM    704 3HD2 LEU A  48     -10.722 -15.476  32.465  1.00 65.82      .000 H
ATOM    705  N   PRO A  49      -7.340 -18.740  33.668  1.00  6.28      .312 N
ATOM    706  CA  PRO A  49      -6.123 -19.269  34.273  1.00  6.07      .163 C
ATOM    707  HA  PRO A  49      -5.985 -20.285  33.936  1.00  6.83      .163 H
ATOM    708  C   PRO A  49      -6.152 -19.275  35.805  1.00  5.42      .254 C
ATOM    709  O   PRO A  49      -6.791 -18.416  36.394  1.00  6.88      .270 O
ATOM    710  CB  PRO A  49      -4.993 -18.407  33.738  1.00  8.47      .034 C
ATOM    711 1HB  PRO A  49      -4.725 -17.678  34.417  1.00 12.56      .034 H
ATOM    712 2HB  PRO A  49      -4.165 -18.965  33.476  1.00 13.95      .034 H
ATOM    713  CG  PRO A  49      -5.538 -17.777  32.552  1.00 12.39      .027 C
ATOM    714 1HG  PRO A  49      -5.158 -16.857  32.426  1.00 22.59      .027 H
ATOM    715 2HG  PRO A  49      -5.339 -18.356  31.762  1.00 22.06      .027 H
ATOM    716  CD  PRO A  49      -7.000 -17.694  32.757  1.00  9.12      .105 C
ATOM    717 1HD  PRO A  49      -7.246 -16.757  33.175  1.00 12.17      .105 H
ATOM    718 2HD  PRO A  49      -7.497 -17.840  31.837  1.00 12.50      .105 H
ATOM    719  N   PRO A  50      -5.472 -20.217  36.479  1.00  5.28      .312 N
ATOM    720  CA  PRO A  50      -5.482 -20.315  37.929  1.00  5.25      .163 C
ATOM    721  HA  PRO A  50      -6.491 -20.242  38.301  1.00  6.08      .163 H
ATOM    722  C   PRO A  50      -4.645 -19.229  38.613  1.00  6.05      .251 C
ATOM    723  O   PRO A  50      -3.756 -18.658  38.040  1.00  9.62      .271 O
ATOM    724  CB  PRO A  50      -4.952 -21.706  38.222  1.00  6.08      .034 C
ATOM    725 1HB  PRO A  50      -4.447 -21.771  39.173  1.00  7.61      .034 H
ATOM    726 2HB  PRO A  50      -5.755 -22.422  38.168  1.00  7.18      .034 H
ATOM    727  CG  PRO A  50      -3.978 -21.933  37.097  1.00  6.62      .027 C
ATOM    728 1HG  PRO A  50      -3.033 -21.475  37.320  1.00  8.15      .027 H
ATOM    729 2HG  PRO A  50      -3.858 -22.980  36.881  1.00  8.76      .027 H
ATOM    730  CD  PRO A  50      -4.624 -21.239  35.928  1.00  5.92      .105 C
ATOM    731 1HD  PRO A  50      -3.877 -20.789  35.300  1.00  7.54      .105 H
ATOM    732 2HD  PRO A  50      -5.220 -21.940  35.373  1.00  7.30      .105 H
ATOM    733  N   GLU A  51      -4.903 -18.980  39.862  1.00  8.07      .337 N
ATOM    734  H   GLU A  51      -5.634 -19.483  40.278  1.00 11.03      .337 H
ATOM    735  CA  GLU A  51      -4.155 -18.079  40.739  1.00 10.44      .160 C
ATOM    736  HA  GLU A  51      -3.320 -17.681  40.202  1.00 13.71      .160 H
ATOM    737  C   GLU A  51      -3.610 -18.810  41.971  1.00  8.57      .254 C
ATOM    738  O   GLU A  51      -4.324 -19.627  42.528  1.00  8.93      .270 O
ATOM    739  CB  GLU A  51      -5.036 -16.926  41.135  1.00 17.01      .043 C
ATOM    740 1HB  GLU A  51      -5.475 -16.801  40.978  1.00 48.21      .043 H
ATOM    741 2HB  GLU A  51      -5.212 -16.855  41.541  1.00 54.91      .043 H
ATOM    742  CG  GLU A  51      -5.122 -16.017  41.197  1.00 43.39      .100 C
ATOM    743 1HG  GLU A  51      -5.246 -16.282  41.245  1.00110.32      .100 H
ATOM    744 2HG  GLU A  51      -5.004 -15.854  41.290  1.00 88.98      .100 H
ATOM    745  CD  GLU A  51      -5.216 -14.946  41.087  1.00 70.30      .185 C
ATOM    746  OE1 GLU A  51      -5.187 -14.498  41.076  1.00128.14      .647 O
ATOM    747  OE2 GLU A  51      -5.322 -14.534  41.014  1.00131.27      .647 O
ATOM    748  N   PRO A  52      -2.379 -18.552  42.429  1.00  9.21      .312 N
ATOM    749  CA  PRO A  52      -1.807 -19.198  43.601  1.00  9.63      .163 C
ATOM    750  HA  PRO A  52      -1.836 -20.266  43.467  1.00 10.43      .163 H
ATOM    751  C   PRO A  52      -2.540 -18.853  44.891  1.00  9.46      .251 C
ATOM    752  O   PRO A  52      -2.977 -17.738  45.091  1.00 11.01      .271 O
ATOM    753  CB  PRO A  52      -0.363 -18.762  43.654  1.00 13.45      .034 C
ATOM    754 1HB  PRO A  52      -0.084 -18.444  44.571  1.00 21.76      .034 H
ATOM    755 2HB  PRO A  52       0.250 -19.501  43.352  1.00 20.41      .034 H
ATOM    756  CG  PRO A  52      -0.254 -17.683  42.741  1.00 16.97      .027 C
ATOM    757 1HG  PRO A  52      -0.237 -16.866  43.231  1.00 30.36      .027 H
ATOM    758 2HG  PRO A  52       0.544 -17.787  42.227  1.00 31.46      .027 H
ATOM    759  CD  PRO A  52      -1.413 -17.682  41.850  1.00 12.44      .105 C
ATOM    760 1HD  PRO A  52      -1.796 -16.712  41.773  1.00 15.52      .105 H
ATOM    761 2HD  PRO A  52      -1.135 -18.033  40.908  1.00 18.03      .105 H
ATOM    762  N   LYS A  53      -2.645 -19.812  45.793  1.00 10.75      .338 N
ATOM    763  H   LYS A  53      -2.233 -20.684  45.594  1.00 12.98      .338 H
ATOM    764  CA  LYS A  53      -3.329 -19.690  47.079  1.00 11.90      .159 C
ATOM    765  HA  LYS A  53      -4.315 -19.320  46.878  1.00 13.53      .159 H
ATOM    766  C   LYS A  53      -2.631 -18.689  48.003  1.00 11.99      .251 C
ATOM    767  O   LYS A  53      -1.431 -18.735  48.159  1.00 14.00      .271 O
ATOM    768  CB  LYS A  53      -3.444 -21.067  47.726  1.00 15.25      .032 C
ATOM    769 1HB  LYS A  53      -3.797 -21.756  47.014  1.00 16.23      .032 H
ATOM    770 2HB  LYS A  53      -2.493 -21.374  48.008  1.00 20.35      .032 H
ATOM    771  CG  LYS A  53      -4.324 -21.152  48.910  1.00 23.56      .004 C
ATOM    772 1HG  LYS A  53      -4.152 -21.903  49.413  1.00 40.71      .004 H
ATOM    773 2HG  LYS A  53      -4.147 -20.440  49.414  1.00 46.25      .004 H
ATOM    774  CD  LYS A  53      -5.655 -21.211  48.758  1.00 24.47      .032 C
ATOM    775 1HD  LYS A  53      -5.822 -20.630  48.332  1.00 51.45      .032 H
ATOM    776 2HD  LYS A  53      -5.795 -21.798  48.376  1.00 45.14      .032 H
ATOM    777  CE  LYS A  53      -6.556 -21.269  49.706  1.00 39.93      .206 C
ATOM    778 1HE  LYS A  53      -6.637 -21.909  49.855  1.00 71.97      .206 H
ATOM    779 2HE  LYS A  53      -6.280 -20.999  50.275  1.00 72.54      .206 H
ATOM    780  NZ  LYS A  53      -7.653 -20.850  49.668  1.00 59.08      .064 N
ATOM    781 1HZ  LYS A  53      -7.902 -20.713  49.747  1.00 92.66      .064 H
ATOM    782 2HZ  LYS A  53      -7.921 -20.861  49.648  1.00 92.07      .064 H
ATOM    783 3HZ  LYS A  53      -7.885 -20.689  49.579  1.00 93.59      .064 H
ATOM    784  N   GLN A  54      -3.383 -17.825  48.645  1.00 13.59      .338 N
ATOM    785  H   GLN A  54      -4.350 -17.815  48.448  1.00 15.91      .338 H
ATOM    786  CA  GLN A  54      -2.912 -16.904  49.668  1.00 15.33      .160 C
ATOM    787  HA  GLN A  54      -2.085 -16.354  49.266  1.00 17.35      .160 H
ATOM    788  C   GLN A  54      -2.412 -17.623  50.928  1.00 13.37      .254 C
ATOM    789  O   GLN A  54      -2.943 -18.666  51.260  1.00 14.73      .270 O
ATOM    790  CB  GLN A  54      -4.010 -15.918  50.003  1.00 22.63      .042 C
ATOM    791 1HB  GLN A  54      -4.477 -15.961  50.236  1.00 43.27      .042 H
ATOM    792 2HB  GLN A  54      -3.994 -15.519  50.293  1.00 56.09      .042 H
ATOM    793  CG  GLN A  54      -4.527 -15.388  49.633  1.00 70.29      .090 C
ATOM    794 1HG  GLN A  54      -4.470 -15.694  49.360  1.00127.66      .090 H
ATOM    795 2HG  GLN A  54      -4.788 -15.214  49.758  1.00116.87      .090 H
ATOM    796  CD  GLN A  54      -4.796 -14.658  49.464  1.00143.14      .227 C
ATOM    797  OE1 GLN A  54      -4.685 -14.315  49.793  1.00208.13      .273 O
ATOM    798  NE2 GLN A  54      -5.155 -14.395  48.943  1.00244.92      .369 N
ATOM    799 1HE2 GLN A  54      -5.334 -13.919  48.832  1.00360.82      .369 H
ATOM    800 2HE2 GLN A  54      -5.251 -14.672  48.660  1.00273.69      .369 H
ATOM    801  N   PRO A  55      -1.429 -17.095  51.661  1.00 13.75      .312 N
ATOM    802  CA  PRO A  55      -0.917 -17.707  52.877  1.00 13.20      .163 C
ATOM    803  HA  PRO A  55      -0.573 -18.701  52.651  1.00 13.69      .163 H
ATOM    804  C   PRO A  55      -1.950 -17.810  54.000  1.00 13.40      .251 C
ATOM    805  O   PRO A  55      -2.874 -17.056  54.066  1.00 16.71      .271 O
ATOM    806  CB  PRO A  55       0.262 -16.849  53.277  1.00 16.36      .034 C
ATOM    807 1HB  PRO A  55       0.192 -16.514  54.177  1.00 25.30      .034 H
ATOM    808 2HB  PRO A  55       1.110 -17.308  53.185  1.00 24.50      .034 H
ATOM    809  CG  PRO A  55       0.279 -15.777  52.427  1.00 27.08      .027 C
ATOM    810 1HG  PRO A  55       0.075 -15.054  52.902  1.00 51.68      .027 H
ATOM    811 2HG  PRO A  55       1.101 -15.701  52.091  1.00 47.73      .027 H
ATOM    812  CD  PRO A  55      -0.678 -15.928  51.358  1.00 17.99      .105 C
ATOM    813 1HD  PRO A  55      -1.297 -15.096  51.310  1.00 22.30      .105 H
ATOM    814 2HD  PRO A  55      -0.182 -16.041  50.455  1.00 21.45      .105 H
ATOM    815  N   TRP A  56      -1.770 -18.727  54.907  1.00 15.72      .337 N
ATOM    816  H   TRP A  56      -0.978 -19.301  54.813  1.00 18.94      .337 H
ATOM    817  CA  TRP A  56      -2.666 -19.012  56.025  1.00 17.96      .164 C
ATOM    818  HA  TRP A  56      -3.461 -18.285  56.017  1.00 22.14      .164 H
ATOM    819  C   TRP A  56      -1.971 -18.944  57.383  1.00 19.34      .251 C
ATOM    820  O   TRP A  56      -0.812 -19.250  57.523  1.00 19.05      .271 O
ATOM    821  CB  TRP A  56      -3.310 -20.381  55.839  1.00 17.28      .059 C
ATOM    822 1HB  TRP A  56      -3.989 -20.557  56.655  1.00 20.52      .059 H
ATOM    823 2HB  TRP A  56      -3.904 -20.348  54.942  1.00 19.23      .059 H
ATOM    824  CG  TRP A  56      -2.380 -21.554  55.744  1.00 14.01      .016 C
ATOM    825  CD1 TRP A  56      -1.924 -22.287  56.768  1.00 13.16      .097 C
ATOM    826  HD1 TRP A  56      -2.161 -22.157  57.799  1.00 15.28      .097 H
ATOM    827  CD2 TRP A  56      -1.764 -22.142  54.571  1.00 13.50      .001 C
ATOM    828  NE1 TRP A  56      -1.101 -23.257  56.335  1.00 12.35      .365 N
ATOM    829  HE1 TRP A  56      -0.687 -23.942  56.925  1.00 13.86      .365 H
ATOM    830  CE2 TRP A  56      -0.954 -23.222  54.986  1.00 12.40      .042 C
ATOM    831  CE3 TRP A  56      -1.821 -21.887  53.195  1.00 16.17      .014 C
ATOM    832  HE3 TRP A  56      -2.426 -21.086  52.844  1.00 19.12      .014 H
ATOM    833  CZ2 TRP A  56      -0.229 -23.995  54.091  1.00 13.76      .030 C
ATOM    834  HZ2 TRP A  56       0.381 -24.790  54.448  1.00 15.12      .030 H
ATOM    835  CZ3 TRP A  56      -1.117 -22.678  52.286  1.00 17.55      .001 C
ATOM    836  HZ3 TRP A  56      -1.190 -22.469  51.245  1.00 22.06      .001 H
ATOM    837  CH2 TRP A  56      -0.317 -23.723  52.733  1.00 16.28      .002 C
ATOM    838  HH2 TRP A  56       0.222 -24.321  52.037  1.00 19.58      .002 H
ATOM    839  N   SER A  57      -2.705 -18.570  58.403  1.00 25.07      .336 N
ATOM    840  H   SER A  57      -3.642 -18.335  58.227  1.00 29.80      .336 H
ATOM    841  CA  SER A  57      -2.307 -18.630  59.801  1.00 28.68      .189 C
ATOM    842  HA  SER A  57      -1.276 -18.417  59.871  1.00 30.35      .189 H
ATOM    843  C   SER A  57      -2.537 -19.990  60.412  1.00 25.04      .254 C
ATOM    844  O   SER A  57      -3.369 -20.641  60.071  1.00 38.12      .270 O
ATOM    845  CB  SER A  57      -3.035 -17.591  60.571  1.00 44.52      .169 C
ATOM    846 1HB  SER A  57      -3.101 -17.071  60.457  1.00 71.26      .169 H
ATOM    847 2HB  SER A  57      -3.540 -17.577  60.692  1.00 79.89      .169 H
ATOM    848  OG  SER A  57      -2.979 -17.301  61.270  1.00 83.07      .380 O
ATOM    849  HG  SER A  57      -3.003 -16.970  61.381  1.00118.43      .380 H
ATOM    850  N   GLY A  58      -1.808 -20.418  61.323  1.00 23.93      .336 N
ATOM    851  H   GLY A  58      -1.149 -19.840  61.568  1.00 34.32      .336 H
ATOM    852  CA  GLY A  58      -1.906 -21.690  62.007  1.00 23.12      .189 C
ATOM    853 1HA  GLY A  58      -1.294 -21.667  62.868  1.00 28.91      .189 H
ATOM    854 2HA  GLY A  58      -2.902 -21.844  62.328  1.00 27.11      .189 H
ATOM    855  C   GLY A  58      -1.495 -22.899  61.180  1.00 17.49      .253 C
ATOM    856  O   GLY A  58      -0.920 -22.781  60.168  1.00 20.06      .270 O
ATOM    857  N   VAL A  59      -1.773 -24.070  61.625  1.00 19.19      .337 N
ATOM    858  H   VAL A  59      -2.249 -24.106  62.453  1.00 28.17      .337 H
ATOM    859  CA  VAL A  59      -1.486 -25.348  60.982  1.00 16.33      .159 C
ATOM    860  HA  VAL A  59      -0.703 -25.204  60.259  1.00 15.61      .159 H
ATOM    861  C   VAL A  59      -2.711 -25.870  60.248  1.00 17.25      .251 C
ATOM    862  O   VAL A  59      -3.735 -26.015  60.825  1.00 26.59      .271 O
ATOM    863  CB  VAL A  59      -0.980 -26.367  62.006  1.00 18.67      .029 C
ATOM    864  HB  VAL A  59      -1.545 -26.458  62.675  1.00 31.30      .029 H
ATOM    865  CG1 VAL A  59      -0.784 -27.563  61.602  1.00 37.70      .002 C
ATOM    866 1HG1 VAL A  59      -0.650 -27.838  61.478  1.00 75.12      .002 H
ATOM    867 2HG1 VAL A  59      -0.824 -27.845  61.464  1.00 76.39      .002 H
ATOM    868 3HG1 VAL A  59      -0.736 -27.854  61.591  1.00 74.45      .002 H
ATOM    869  CG2 VAL A  59       0.117 -26.121  62.591  1.00 40.11      .002 C
ATOM    870 1HG2 VAL A  59       0.365 -26.058  62.729  1.00 79.79      .002 H
ATOM    871 2HG2 VAL A  59       0.383 -26.073  62.726  1.00 79.67      .002 H
ATOM    872 3HG2 VAL A  59       0.378 -26.063  62.738  1.00 76.60      .002 H
ATOM    873  N   VAL A  60      -2.611 -26.173  58.985  1.00 13.99      .338 N
ATOM    874  H   VAL A  60      -1.750 -26.029  58.555  1.00 14.18      .338 H
ATOM    875  CA  VAL A  60      -3.649 -26.816  58.179  1.00 14.58      .159 C
ATOM    876  HA  VAL A  60      -4.605 -26.594  58.610  1.00 18.59      .159 H
ATOM    877  C   VAL A  60      -3.483 -28.337  58.196  1.00 11.68      .251 C
ATOM    878  O   VAL A  60      -2.407 -28.856  57.991  1.00 11.72      .271 O
ATOM    879  CB  VAL A  60      -3.662 -26.236  56.768  1.00 18.50      .029 C
ATOM    880  HB  VAL A  60      -2.672 -26.129  56.453  1.00 20.02      .029 H
ATOM    881  CG1 VAL A  60      -4.380 -27.050  55.764  1.00 25.88      .002 C
ATOM    882 1HG1 VAL A  60      -4.558 -27.156  55.454  1.00 55.92      .002 H
ATOM    883 2HG1 VAL A  60      -4.627 -27.254  55.612  1.00 58.18      .002 H
ATOM    884 3HG1 VAL A  60      -4.464 -27.310  55.507  1.00 54.89      .002 H
ATOM    885  CG2 VAL A  60      -4.263 -24.891  56.757  1.00 28.36      .002 C
ATOM    886 1HG2 VAL A  60      -4.370 -24.562  56.615  1.00 59.43      .002 H
ATOM    887 2HG2 VAL A  60      -4.326 -24.518  56.851  1.00 58.93      .002 H
ATOM    888 3HG2 VAL A  60      -4.516 -24.644  56.796  1.00 59.88      .002 H
ATOM    889  N   ASP A  61      -4.569 -29.050  58.421  1.00 12.45      .337 N
ATOM    890  H   ASP A  61      -5.417 -28.572  58.588  1.00 15.62      .337 H
ATOM    891  CA  ASP A  61      -4.628 -30.497  58.355  1.00 12.27      .170 C
ATOM    892  HA  ASP A  61      -3.765 -30.899  58.850  1.00 12.77      .170 H
ATOM    893  C   ASP A  61      -4.606 -31.004  56.909  1.00 11.97      .251 C
ATOM    894  O   ASP A  61      -5.504 -30.855  56.203  1.00 23.59      .271 O
ATOM    895  CB  ASP A  61      -5.854 -31.000  59.098  1.00 17.23      .129 C
ATOM    896 1HB  ASP A  61      -6.626 -30.584  58.905  1.00 22.72      .129 H
ATOM    897 2HB  ASP A  61      -6.016 -31.830  58.899  1.00 37.33      .129 H
ATOM    898  CG  ASP A  61      -5.870 -30.974  60.364  1.00 38.80      .188 C
ATOM    899  OD1 ASP A  61      -5.758 -31.031  60.803  1.00 94.22      .647 O
ATOM    900  OD2 ASP A  61      -5.993 -30.941  60.937  1.00 84.27      .647 O
ATOM    901  N   ALA A  62      -3.584 -31.635  56.487  1.00  8.89      .338 N
ATOM    902  H   ALA A  62      -2.877 -31.703  57.123  1.00 13.25      .338 H
ATOM    903  CA  ALA A  62      -3.401 -32.322  55.211  1.00  7.69      .159 C
ATOM    904  HA  ALA A  62      -4.182 -32.002  54.542  1.00  8.36      .159 H
ATOM    905  C   ALA A  62      -3.535 -33.851  55.373  1.00  6.98      .251 C
ATOM    906  O   ALA A  62      -2.710 -34.621  54.940  1.00  8.62      .271 O
ATOM    907  CB  ALA A  62      -2.078 -31.876  54.601  1.00  9.77      .034 C
ATOM    908 1HB  ALA A  62      -1.837 -31.706  54.375  1.00 37.54      .034 H
ATOM    909 2HB  ALA A  62      -1.733 -31.887  54.424  1.00 36.69      .034 H
ATOM    910 3HB  ALA A  62      -1.735 -31.723  54.563  1.00 39.68      .034 H
ATOM    911  N   THR A  63      -4.560 -34.295  56.077  1.00  7.74      .336 N
ATOM    912  H   THR A  63      -5.206 -33.629  56.420  1.00 10.02      .336 H
ATOM    913  CA  THR A  63      -4.753 -35.672  56.550  1.00  8.03      .186 C
ATOM    914  HA  THR A  63      -3.797 -36.171  56.547  1.00  9.12      .186 H
ATOM    915  C   THR A  63      -5.717 -36.507  55.693  1.00  8.15      .253 C
ATOM    916  O   THR A  63      -5.803 -37.698  55.880  1.00 11.22      .270 O
ATOM    917  CB  THR A  63      -5.240 -35.674  57.990  1.00 11.10      .140 C
ATOM    918  HB  THR A  63      -5.354 -36.692  58.311  1.00 13.52      .140 H
ATOM    919  OG1 THR A  63      -6.469 -35.034  58.089  1.00 14.28      .382 O
ATOM    920  HG1 THR A  63      -6.831 -35.092  58.487  1.00 27.66      .382 H
ATOM    921  CG2 THR A  63      -4.298 -34.988  58.948  1.00 14.22      .034 C
ATOM    922 1HG2 THR A  63      -4.089 -34.821  59.187  1.00 43.37      .034 H
ATOM    923 2HG2 THR A  63      -4.067 -34.824  59.163  1.00 44.35      .034 H
ATOM    924 3HG2 THR A  63      -4.070 -34.849  59.185  1.00 42.28      .034 H
ATOM    925  N   THR A  64      -6.443 -35.907  54.760  1.00  7.51      .336 N
ATOM    926  H   THR A  64      -6.334 -34.938  54.641  1.00  8.89      .336 H
ATOM    927  CA  THR A  64      -7.448 -36.546  53.913  1.00  8.58      .186 C
ATOM    928  HA  THR A  64      -7.136 -37.541  53.737  1.00 11.71      .186 H
ATOM    929  C   THR A  64      -7.610 -35.859  52.566  1.00  6.86      .253 C
ATOM    930  O   THR A  64      -7.282 -34.705  52.429  1.00  8.67      .270 O
ATOM    931  CB  THR A  64      -8.766 -36.626  54.618  1.00 17.13      .140 C
ATOM    932  HB  THR A  64      -8.789 -37.009  55.127  1.00 48.41      .140 H
ATOM    933  OG1 THR A  64      -9.429 -36.910  54.199  1.00 66.37      .382 O
ATOM    934  HG1 THR A  64      -9.365 -37.296  54.158  1.00116.86      .382 H
ATOM    935  CG2 THR A  64      -9.420 -35.924  55.115  1.00 31.81      .034 C
ATOM    936 1HG2 THR A  64      -9.617 -35.775  55.217  1.00 69.12      .034 H
ATOM    937 2HG2 THR A  64      -9.549 -35.736  55.222  1.00 74.71      .034 H
ATOM    938 3HG2 THR A  64      -9.569 -35.772  55.272  1.00 72.02      .034 H
ATOM    939  N   PHE A  65      -8.115 -36.556  51.566  1.00  7.52      .337 N
ATOM    940  H   PHE A  65      -8.390 -37.485  51.737  1.00 10.20      .337 H
ATOM    941  CA  PHE A  65      -8.436 -36.008  50.255  1.00  7.76      .164 C
ATOM    942  HA  PHE A  65      -7.556 -35.509  49.881  1.00  7.99      .164 H
ATOM    943  C   PHE A  65      -9.575 -34.974  50.302  1.00  8.41      .251 C
ATOM    944  O   PHE A  65     -10.348 -34.917  51.217  1.00 12.33      .271 O
ATOM    945  CB  PHE A  65      -8.781 -37.138  49.287  1.00  9.81      .056 C
ATOM    946 1HB  PHE A  65      -9.620 -37.687  49.672  1.00 12.03      .056 H
ATOM    947 2HB  PHE A  65      -9.094 -36.716  48.350  1.00 11.84      .056 H
ATOM    948  CG  PHE A  65      -7.656 -38.113  49.017  1.00 10.53      .044 C
ATOM    949  CD1 PHE A  65      -6.555 -37.738  48.275  1.00 11.96      .008 C
ATOM    950  HD1 PHE A  65      -6.491 -36.756  47.905  1.00 14.63      .008 H
ATOM    951  CD2 PHE A  65      -7.732 -39.402  49.481  1.00 14.73      .008 C
ATOM    952  HD2 PHE A  65      -8.578 -39.690  50.039  1.00 19.27      .008 H
ATOM    953  CE1 PHE A  65      -5.539 -38.646  48.003  1.00 14.71      .001 C
ATOM    954  HE1 PHE A  65      -4.700 -38.364  47.428  1.00 19.14      .001 H
ATOM    955  CE2 PHE A  65      -6.716 -40.304  49.215  1.00 18.51      .001 C
ATOM    956  HE2 PHE A  65      -6.774 -41.283  49.580  1.00 27.00      .001 H
ATOM    957  CZ  PHE A  65      -5.619 -39.927  48.475  1.00 17.12      .000 C
ATOM    958  HZ  PHE A  65      -4.840 -40.621  48.274  1.00 22.43      .000 H
ATOM    959  N   GLN A  66      -9.678 -34.172  49.278  1.00  9.21      .338 N
ATOM    960  H   GLN A  66      -9.016 -34.292  48.565  1.00 12.14      .338 H
ATOM    961  CA  GLN A  66     -10.686 -33.135  49.060  1.00  9.18      .160 C
ATOM    962  HA  GLN A  66     -11.360 -33.106  49.897  1.00 10.73      .160 H
ATOM    963  C   GLN A  66     -11.531 -33.419  47.800  1.00  7.82      .251 C
ATOM    964  O   GLN A  66     -11.356 -34.426  47.139  1.00  8.98      .271 O
ATOM    965  CB  GLN A  66      -9.975 -31.790  48.977  1.00 12.29      .042 C
ATOM    966 1HB  GLN A  66      -9.225 -31.847  48.256  1.00 15.58      .042 H
ATOM    967 2HB  GLN A  66     -10.651 -31.058  48.670  1.00 19.69      .042 H
ATOM    968  CG  GLN A  66      -9.332 -31.308  50.247  1.00 13.35      .090 C
ATOM    969 1HG  GLN A  66      -8.769 -32.026  50.638  1.00 17.15      .090 H
ATOM    970 2HG  GLN A  66      -8.708 -30.521  50.063  1.00 19.97      .090 H
ATOM    971  CD  GLN A  66     -10.233 -30.892  51.233  1.00 26.67      .227 C
ATOM    972  OE1 GLN A  66     -11.273 -30.802  51.210  1.00 40.74      .273 O
ATOM    973  NE2 GLN A  66      -9.860 -30.616  52.147  1.00 61.02      .369 N
ATOM    974 1HE2 GLN A  66     -10.440 -30.344  52.787  1.00 90.93      .369 H
ATOM    975 2HE2 GLN A  66      -9.011 -30.676  52.195  1.00 83.50      .369 H
ATOM    976  N   SER A  67     -12.467 -32.541  47.488  1.00  7.75      .336 N
ATOM    977  H   SER A  67     -12.582 -31.752  48.077  1.00  9.94      .336 H
ATOM    978  CA  SER A  67     -13.401 -32.647  46.362  1.00  6.43      .189 C
ATOM    979  HA  SER A  67     -13.982 -33.547  46.489  1.00  6.94      .189 H
ATOM    980  C   SER A  67     -12.719 -32.713  44.988  1.00  6.05      .253 C
ATOM    981  O   SER A  67     -11.650 -32.172  44.784  1.00  7.82      .270 O
ATOM    982  CB  SER A  67     -14.359 -31.465  46.380  1.00  7.73      .169 C
ATOM    983 1HB  SER A  67     -13.888 -30.632  46.047  1.00 12.70      .169 H
ATOM    984 2HB  SER A  67     -15.143 -31.643  45.757  1.00 11.78      .169 H
ATOM    985  OG  SER A  67     -14.847 -31.202  47.597  1.00 14.69      .380 O
ATOM    986  HG  SER A  67     -15.135 -31.839  47.880  1.00 28.18      .380 H
ATOM    987  N   VAL A  68     -13.361 -33.358  44.034  1.00  5.99      .337 N
ATOM    988  H   VAL A  68     -14.273 -33.694  44.239  1.00  7.23      .337 H
ATOM    989  CA  VAL A  68     -12.919 -33.520  42.641  1.00  5.63      .159 C
ATOM    990  HA  VAL A  68     -11.844 -33.443  42.614  1.00  7.63      .159 H
ATOM    991  C   VAL A  68     -13.495 -32.421  41.743  1.00  4.73      .251 C
ATOM    992  O   VAL A  68     -14.558 -31.891  42.024  1.00  6.35      .271 O
ATOM    993  CB  VAL A  68     -13.274 -34.910  42.114  1.00  7.44      .029 C
ATOM    994  HB  VAL A  68     -13.294 -34.982  41.621  1.00 40.32      .029 H
ATOM    995  CG1 VAL A  68     -12.921 -35.730  42.160  1.00 48.61      .002 C
ATOM    996 1HG1 VAL A  68     -12.731 -35.900  42.200  1.00 94.97      .002 H
ATOM    997 2HG1 VAL A  68     -12.873 -35.867  42.133  1.00102.96      .002 H
ATOM    998 3HG1 VAL A  68     -12.905 -35.998  42.180  1.00 95.73      .002 H
ATOM    999  CG2 VAL A  68     -13.936 -35.466  42.173  1.00 42.31      .002 C
ATOM   1000 1HG2 VAL A  68     -14.114 -35.635  42.207  1.00 89.14      .002 H
ATOM   1001 2HG2 VAL A  68     -14.076 -35.586  42.178  1.00 92.49      .002 H
ATOM   1002 3HG2 VAL A  68     -14.091 -35.576  42.178  1.00 89.72      .002 H
ATOM   1003  N   CYS A  69     -12.821 -32.090  40.649  1.00  4.43      .337 N
ATOM   1004  H   CYS A  69     -11.977 -32.567  40.424  1.00  5.18      .337 H
ATOM   1005  CA  CYS A  69     -13.316 -31.116  39.686  1.00  4.64      .171 C
ATOM   1006  HA  CYS A  69     -13.644 -30.241  40.234  1.00  5.08      .171 H
ATOM   1007  C   CYS A  69     -14.534 -31.665  38.910  1.00  4.83      .252 C
ATOM   1008  O   CYS A  69     -14.557 -32.823  38.529  1.00  6.36      .271 O
ATOM   1009  CB  CYS A  69     -12.192 -30.674  38.751  1.00  5.45      .100 C
ATOM   1010 1HB  CYS A  69     -11.886 -31.513  38.147  1.00  7.07      .100 H
ATOM   1011 2HB  CYS A  69     -12.587 -29.924  38.084  1.00  6.43      .100 H
ATOM   1012  SG  CYS A  69     -10.716 -29.988  39.561  1.00  6.16      .080 S
ATOM   1013  N   TYR A  70     -15.539 -30.833  38.674  1.00  5.34      .337 N
ATOM   1014  H   TYR A  70     -15.467 -29.910  39.012  1.00  7.69      .337 H
ATOM   1015  CA  TYR A  70     -16.796 -31.212  38.033  1.00  5.71      .164 C
ATOM   1016  HA  TYR A  70     -17.266 -31.954  38.662  1.00  6.48      .164 H
ATOM   1017  C   TYR A  70     -16.570 -31.847  36.655  1.00  5.34      .251 C
ATOM   1018  O   TYR A  70     -15.826 -31.324  35.848  1.00  7.20      .271 O
ATOM   1019  CB  TYR A  70     -17.731 -30.009  37.942  1.00  9.35      .056 C
ATOM   1020 1HB  TYR A  70     -17.284 -29.238  38.280  1.00 25.73      .056 H
ATOM   1021 2HB  TYR A  70     -17.956 -29.800  37.024  1.00 18.89      .056 H
ATOM   1022  CG  TYR A  70     -18.964 -30.079  38.599  1.00  8.25      .044 C
ATOM   1023  CD1 TYR A  70     -19.141 -29.537  39.730  1.00 26.12      .011 C
ATOM   1024  HD1 TYR A  70     -18.415 -29.041  40.128  1.00 41.93      .011 H
ATOM   1025  CD2 TYR A  70     -19.932 -30.702  38.075  1.00 17.85      .011 C
ATOM   1026  HD2 TYR A  70     -19.815 -31.096  37.201  1.00 26.98      .011 H
ATOM   1027  CE1 TYR A  70     -20.271 -29.647  40.348  1.00 50.22      .037 C
ATOM   1028  HE1 TYR A  70     -20.407 -29.237  41.211  1.00 84.23      .037 H
ATOM   1029  CE2 TYR A  70     -21.061 -30.818  38.692  1.00 41.63      .037 C
ATOM   1030  HE2 TYR A  70     -21.794 -31.307  38.296  1.00 68.95      .037 H
ATOM   1031  CZ  TYR A  70     -21.228 -30.299  39.833  1.00 56.22      .065 C
ATOM   1032  OH  TYR A  70     -22.304 -30.425  40.433  1.00103.95      .361 O
ATOM   1033  HH  TYR A  70     -22.532 -30.468  40.661  1.00149.86      .361 H
ATOM   1034  N   GLN A  71     -17.194 -32.990  36.406  1.00  5.11      .338 N
ATOM   1035  H   GLN A  71     -17.819 -33.348  37.088  1.00  5.98      .338 H
ATOM   1036  CA  GLN A  71     -16.916 -33.863  35.260  1.00  5.11      .160 C
ATOM   1037  HA  GLN A  71     -16.757 -33.251  34.383  1.00  6.41      .160 H
ATOM   1038  C   GLN A  71     -18.075 -34.826  34.971  1.00  4.96      .251 C
ATOM   1039  O   GLN A  71     -18.898 -35.102  35.832  1.00  5.52      .271 O
ATOM   1040  CB  GLN A  71     -15.632 -34.651  35.531  1.00  5.38      .042 C
ATOM   1041 1HB  GLN A  71     -15.388 -35.234  34.660  1.00  7.24      .042 H
ATOM   1042 2HB  GLN A  71     -14.830 -33.949  35.685  1.00  6.76      .042 H
ATOM   1043  CG  GLN A  71     -15.673 -35.595  36.738  1.00  5.02      .090 C
ATOM   1044 1HG  GLN A  71     -16.048 -35.071  37.598  1.00  5.79      .090 H
ATOM   1045 2HG  GLN A  71     -16.338 -36.415  36.531  1.00  6.52      .090 H
ATOM   1046  CD  GLN A  71     -14.292 -36.149  37.060  1.00  5.19      .227 C
ATOM   1047  OE1 GLN A  71     -13.958 -37.267  36.747  1.00  5.79      .273 O
ATOM   1048  NE2 GLN A  71     -13.441 -35.379  37.653  1.00  7.38      .369 N
ATOM   1049 1HE2 GLN A  71     -12.520 -35.713  37.830  1.00  7.86      .369 H
ATOM   1050 2HE2 GLN A  71     -13.704 -34.457  37.921  1.00  8.66      .369 H
ATOM   1051  N   TYR A  72     -18.103 -35.375  33.765  1.00  5.63      .337 N
ATOM   1052  H   TYR A  72     -17.435 -35.062  33.093  1.00  7.10      .337 H
ATOM   1053  CA  TYR A  72     -18.943 -36.508  33.376  1.00  5.31      .164 C
ATOM   1054  HA  TYR A  72     -19.971 -36.267  33.598  1.00  5.05      .164 H
ATOM   1055  C   TYR A  72     -18.580 -37.783  34.151  1.00  5.75      .251 C
ATOM   1056  O   TYR A  72     -17.428 -38.064  34.385  1.00  9.21      .271 O
ATOM   1057  CB  TYR A  72     -18.815 -36.724  31.872  1.00  7.47      .056 C
ATOM   1058 1HB  TYR A  72     -19.163 -35.849  31.365  1.00  9.84      .056 H
ATOM   1059 2HB  TYR A  72     -17.781 -36.842  31.627  1.00 10.60      .056 H
ATOM   1060  CG  TYR A  72     -19.574 -37.917  31.341  1.00  7.46      .044 C
ATOM   1061  CD1 TYR A  72     -20.931 -37.820  31.094  1.00  9.16      .011 C
ATOM   1062  HD1 TYR A  72     -21.441 -36.909  31.274  1.00 11.67      .011 H
ATOM   1063  CD2 TYR A  72     -18.919 -39.116  31.105  1.00  9.33      .011 C
ATOM   1064  HD2 TYR A  72     -17.885 -39.198  31.307  1.00 12.18      .011 H
ATOM   1065  CE1 TYR A  72     -21.632 -38.921  30.611  1.00 11.70      .037 C
ATOM   1066  HE1 TYR A  72     -22.669 -38.848  30.422  1.00 16.63      .037 H
ATOM   1067  CE2 TYR A  72     -19.614 -40.218  30.618  1.00 11.60      .037 C
ATOM   1068  HE2 TYR A  72     -19.115 -41.135  30.440  1.00 15.97      .037 H
ATOM   1069  CZ  TYR A  72     -20.977 -40.124  30.371  1.00 12.38      .065 C
ATOM   1070  OH  TYR A  72     -21.657 -41.177  29.898  1.00 18.31      .361 O
ATOM   1071  HH  TYR A  72     -21.693 -41.617  29.790  1.00 32.42      .361 H
ATOM   1072  N   VAL A  73     -19.567 -38.570  34.513  1.00  5.87      .338 N
ATOM   1073  H   VAL A  73     -20.479 -38.292  34.269  1.00  7.57      .338 H
ATOM   1074  CA  VAL A  73     -19.449 -39.859  35.206  1.00  6.73      .159 C
ATOM   1075  HA  VAL A  73     -18.407 -40.096  35.339  1.00  8.45      .159 H
ATOM   1076  C   VAL A  73     -20.080 -40.961  34.352  1.00  6.54      .251 C
ATOM   1077  O   VAL A  73     -21.190 -40.817  33.876  1.00  7.80      .271 O
ATOM   1078  CB  VAL A  73     -20.082 -39.785  36.598  1.00  9.36      .029 C
ATOM   1079  HB  VAL A  73     -21.041 -39.488  36.508  1.00 13.54      .029 H
ATOM   1080  CG1 VAL A  73     -20.099 -41.032  37.299  1.00 20.56      .002 C
ATOM   1081 1HG1 VAL A  73     -20.140 -41.309  37.478  1.00 55.48      .002 H
ATOM   1082 2HG1 VAL A  73     -20.077 -41.320  37.494  1.00 50.57      .002 H
ATOM   1083 3HG1 VAL A  73     -20.089 -41.344  37.430  1.00 54.00      .002 H
ATOM   1084  CG2 VAL A  73     -19.434 -38.836  37.466  1.00 18.12      .002 C
ATOM   1085 1HG2 VAL A  73     -19.306 -38.631  37.718  1.00 50.31      .002 H
ATOM   1086 2HG2 VAL A  73     -19.306 -38.583  37.631  1.00 50.07      .002 H
ATOM   1087 3HG2 VAL A  73     -19.239 -38.626  37.668  1.00 50.18      .002 H
ATOM   1088  N   ASP A  74     -19.365 -42.054  34.143  1.00  7.40      .337 N
ATOM   1089  H   ASP A  74     -18.489 -42.142  34.593  1.00  9.50      .337 H
ATOM   1090  CA  ASP A  74     -19.757 -43.146  33.255  1.00  7.72      .170 C
ATOM   1091  HA  ASP A  74     -20.100 -42.717  32.330  1.00  8.58      .170 H
ATOM   1092  C   ASP A  74     -20.886 -44.005  33.819  1.00  8.83      .252 C
ATOM   1093  O   ASP A  74     -20.867 -44.390  34.953  1.00 13.41      .271 O
ATOM   1094  CB  ASP A  74     -18.530 -43.982  32.937  1.00 10.20      .129 C
ATOM   1095 1HB  ASP A  74     -17.776 -43.339  32.562  1.00 13.83      .129 H
ATOM   1096 2HB  ASP A  74     -18.170 -44.413  33.835  1.00 13.66      .129 H
ATOM   1097  CG  ASP A  74     -18.740 -45.098  31.932  1.00 11.29      .188 C
ATOM   1098  OD1 ASP A  74     -19.020 -45.450  31.486  1.00 42.02      .647 O
ATOM   1099  OD2 ASP A  74     -18.612 -45.620  31.606  1.00 43.84      .647 O
ATOM   1100  N   THR A  75     -21.853 -44.337  32.995  1.00  9.97      .336 N
ATOM   1101  H   THR A  75     -21.771 -44.022  32.080  1.00 12.45      .336 H
ATOM   1102  CA  THR A  75     -23.050 -45.115  33.302  1.00 13.39      .186 C
ATOM   1103  HA  THR A  75     -22.905 -45.573  34.245  1.00 16.86      .186 H
ATOM   1104  C   THR A  75     -23.348 -46.235  32.294  1.00 13.16      .253 C
ATOM   1105  O   THR A  75     -24.439 -46.754  32.288  1.00 18.19      .270 O
ATOM   1106  CB  THR A  75     -24.250 -44.225  33.440  1.00 21.56      .140 C
ATOM   1107  HB  THR A  75     -25.086 -44.815  33.602  1.00 29.20      .140 H
ATOM   1108  OG1 THR A  75     -24.465 -43.507  32.345  1.00 29.67      .382 O
ATOM   1109  HG1 THR A  75     -24.614 -43.555  31.951  1.00 46.22      .382 H
ATOM   1110  CG2 THR A  75     -24.174 -43.277  34.543  1.00 31.59      .034 C
ATOM   1111 1HG2 THR A  75     -24.200 -43.052  34.778  1.00 64.82      .034 H
ATOM   1112 2HG2 THR A  75     -24.127 -43.026  34.786  1.00 63.92      .034 H
ATOM   1113 3HG2 THR A  75     -24.152 -43.080  34.849  1.00 61.60      .034 H
ATOM   1114  N   LEU A  76     -22.404 -46.634  31.449  1.00 11.33      .337 N
ATOM   1115  H   LEU A  76     -21.513 -46.205  31.484  1.00 11.02      .337 H
ATOM   1116  CA  LEU A  76     -22.577 -47.718  30.483  1.00 11.91      .159 C
ATOM   1117  HA  LEU A  76     -23.426 -47.467  29.877  1.00 14.89      .159 H
ATOM   1118  C   LEU A  76     -22.870 -49.070  31.147  1.00 11.49      .251 C
ATOM   1119  O   LEU A  76     -23.768 -49.772  30.727  1.00 13.82      .271 O
ATOM   1120  CB  LEU A  76     -21.353 -47.796  29.572  1.00 13.54      .032 C
ATOM   1121 1HB  LEU A  76     -21.211 -46.836  29.128  1.00 17.09      .032 H
ATOM   1122 2HB  LEU A  76     -20.499 -47.991  30.178  1.00 13.92      .032 H
ATOM   1123  CG  LEU A  76     -21.416 -48.859  28.478  1.00 16.07      .002 C
ATOM   1124  HG  LEU A  76     -21.629 -49.784  28.921  1.00 16.54      .002 H
ATOM   1125  CD1 LEU A  76     -22.447 -48.586  27.466  1.00 25.57      .000 C
ATOM   1126 1HD1 LEU A  76     -22.715 -48.569  27.237  1.00 57.74      .000 H
ATOM   1127 2HD1 LEU A  76     -22.651 -48.519  27.179  1.00 57.56      .000 H
ATOM   1128 3HD1 LEU A  76     -22.706 -48.476  27.259  1.00 55.30      .000 H
ATOM   1129  CD2 LEU A  76     -20.124 -49.000  27.768  1.00 21.35      .000 C
ATOM   1130 1HD2 LEU A  76     -19.809 -48.965  27.599  1.00 52.62      .000 H
ATOM   1131 2HD2 LEU A  76     -19.840 -49.069  27.546  1.00 49.74      .000 H
ATOM   1132 3HD2 LEU A  76     -19.807 -49.073  27.659  1.00 51.95      .000 H
ATOM   1133  N   TYR A  77     -22.157 -49.392  32.205  1.00 11.84      .337 N
ATOM   1134  H   TYR A  77     -21.434 -48.769  32.470  1.00 13.37      .337 H
ATOM   1135  CA  TYR A  77     -22.330 -50.575  33.030  1.00 13.92      .164 C
ATOM   1136  HA  TYR A  77     -23.247 -51.064  32.762  1.00 15.76      .164 H
ATOM   1137  C   TYR A  77     -22.424 -50.171  34.509  1.00 17.40      .254 C
ATOM   1138  O   TYR A  77     -21.442 -50.150  35.202  1.00 18.99      .270 O
ATOM   1139  CB  TYR A  77     -21.194 -51.556  32.771  1.00 14.81      .056 C
ATOM   1140 1HB  TYR A  77     -20.284 -51.116  33.119  1.00 16.68      .056 H
ATOM   1141 2HB  TYR A  77     -21.369 -52.429  33.361  1.00 19.20      .056 H
ATOM   1142  CG  TYR A  77     -20.989 -51.995  31.333  1.00 13.40      .044 C
ATOM   1143  CD1 TYR A  77     -21.984 -52.656  30.645  1.00 15.18      .011 C
ATOM   1144  HD1 TYR A  77     -22.901 -52.835  31.123  1.00 20.13      .011 H
ATOM   1145  CD2 TYR A  77     -19.788 -51.776  30.704  1.00 16.12      .011 C
ATOM   1146  HD2 TYR A  77     -19.022 -51.282  31.220  1.00 21.82      .011 H
ATOM   1147  CE1 TYR A  77     -21.792 -53.067  29.330  1.00 16.20      .037 C
ATOM   1148  HE1 TYR A  77     -22.554 -53.565  28.808  1.00 21.48      .037 H
ATOM   1149  CE2 TYR A  77     -19.585 -52.202  29.392  1.00 17.40      .037 C
ATOM   1150  HE2 TYR A  77     -18.674 -52.022  28.906  1.00 24.01      .037 H
ATOM   1151  CZ  TYR A  77     -20.590 -52.843  28.703  1.00 15.72      .065 C
ATOM   1152  OH  TYR A  77     -20.397 -53.245  27.431  1.00 19.75      .361 O
ATOM   1153  HH  TYR A  77     -21.053 -53.177  26.924  1.00 28.87      .361 H
ATOM   1154  N   PRO A  78     -23.580 -49.803  35.014  1.00 23.87      .312 N
ATOM   1155  CA  PRO A  78     -23.730 -49.313  36.367  1.00 30.37      .163 C
ATOM   1156  HA  PRO A  78     -23.137 -48.451  36.484  1.00 35.14      .163 H
ATOM   1157  C   PRO A  78     -23.327 -50.312  37.423  1.00 25.82      .251 C
ATOM   1158  O   PRO A  78     -23.750 -51.426  37.400  1.00 27.84      .271 O
ATOM   1159  CB  PRO A  78     -25.160 -48.925  36.488  1.00 45.34      .034 C
ATOM   1160 1HB  PRO A  78     -25.651 -49.459  37.130  1.00 55.85      .034 H
ATOM   1161 2HB  PRO A  78     -25.267 -48.004  36.704  1.00 64.61      .034 H
ATOM   1162  CG  PRO A  78     -25.700 -49.120  35.253  1.00 51.57      .027 C
ATOM   1163 1HG  PRO A  78     -26.410 -49.612  35.356  1.00 75.32      .027 H
ATOM   1164 2HG  PRO A  78     -25.918 -48.349  34.924  1.00 80.70      .027 H
ATOM   1165  CD  PRO A  78     -24.808 -49.754  34.337  1.00 31.71      .105 C
ATOM   1166 1HD  PRO A  78     -25.138 -50.690  34.118  1.00 34.40      .105 H
ATOM   1167 2HD  PRO A  78     -24.739 -49.210  33.458  1.00 35.16      .105 H
ATOM   1168  N   GLY A  79     -22.500 -49.922  38.350  1.00 26.84      .336 N
ATOM   1169  H   GLY A  79     -22.183 -49.006  38.310  1.00 32.24      .336 H
ATOM   1170  CA  GLY A  79     -22.010 -50.733  39.439  1.00 26.95      .189 C
ATOM   1171 1HA  GLY A  79     -21.599 -50.095  40.182  1.00 32.18      .189 H
ATOM   1172 2HA  GLY A  79     -22.835 -51.241  39.875  1.00 30.46      .189 H
ATOM   1173  C   GLY A  79     -20.949 -51.772  39.082  1.00 23.22      .253 C
ATOM   1174  O   GLY A  79     -20.486 -52.454  39.951  1.00 28.82      .270 O
ATOM   1175  N   PHE A  80     -20.555 -51.902  37.833  1.00 19.12      .337 N
ATOM   1176  H   PHE A  80     -20.944 -51.304  37.160  1.00 19.71      .337 H
ATOM   1177  CA  PHE A  80     -19.565 -52.863  37.373  1.00 17.33      .164 C
ATOM   1178  HA  PHE A  80     -19.789 -53.811  37.825  1.00 19.63      .164 H
ATOM   1179  C   PHE A  80     -18.146 -52.470  37.788  1.00 18.36      .251 C
ATOM   1180  O   PHE A  80     -17.676 -51.393  37.501  1.00 19.79      .271 O
ATOM   1181  CB  PHE A  80     -19.684 -53.025  35.867  1.00 15.79      .056 C
ATOM   1182 1HB  PHE A  80     -20.655 -53.414  35.645  1.00 17.96      .056 H
ATOM   1183 2HB  PHE A  80     -19.617 -52.054  35.424  1.00 16.84      .056 H
ATOM   1184  CG  PHE A  80     -18.655 -53.916  35.216  1.00 15.40      .044 C
ATOM   1185  CD1 PHE A  80     -18.561 -55.237  35.547  1.00 19.85      .008 C
ATOM   1186  HD1 PHE A  80     -19.220 -55.633  36.262  1.00 25.60      .008 H
ATOM   1187  CD2 PHE A  80     -17.802 -53.418  34.263  1.00 16.56      .008 C
ATOM   1188  HD2 PHE A  80     -17.884 -52.412  33.996  1.00 20.49      .008 H
ATOM   1189  CE1 PHE A  80     -17.611 -56.046  34.943  1.00 23.12      .001 C
ATOM   1190  HE1 PHE A  80     -17.539 -57.055  35.199  1.00 32.36      .001 H
ATOM   1191  CE2 PHE A  80     -16.854 -54.227  33.657  1.00 18.62      .001 C
ATOM   1192  HE2 PHE A  80     -16.207 -53.835  32.930  1.00 23.69      .001 H
ATOM   1193  CZ  PHE A  80     -16.753 -55.541  33.999  1.00 20.91      .000 C
ATOM   1194  HZ  PHE A  80     -16.028 -56.157  33.530  1.00 26.10      .000 H
ATOM   1195  N   GLU A  81     -17.441 -53.366  38.428  1.00 22.10      .338 N
ATOM   1196  H   GLU A  81     -17.862 -54.232  38.628  1.00 25.13      .338 H
ATOM   1197  CA  GLU A  81     -16.138 -53.128  39.023  1.00 27.10      .160 C
ATOM   1198  HA  GLU A  81     -16.252 -52.345  39.731  1.00 30.34      .160 H
ATOM   1199  C   GLU A  81     -15.054 -52.692  38.032  1.00 26.99      .251 C
ATOM   1200  O   GLU A  81     -14.165 -52.001  38.400  1.00 36.58      .271 O
ATOM   1201  CB  GLU A  81     -15.708 -54.351  39.779  1.00 37.41      .043 C
ATOM   1202 1HB  GLU A  81     -15.298 -54.467  39.984  1.00 68.94      .043 H
ATOM   1203 2HB  GLU A  81     -15.851 -54.523  40.183  1.00 77.79      .043 H
ATOM   1204  CG  GLU A  81     -15.597 -55.212  39.785  1.00 67.51      .100 C
ATOM   1205 1HG  GLU A  81     -15.477 -55.342  39.439  1.00119.14      .100 H
ATOM   1206 2HG  GLU A  81     -15.202 -55.283  39.980  1.00115.96      .100 H
ATOM   1207  CD  GLU A  81     -16.141 -55.824  40.017  1.00122.43      .185 C
ATOM   1208  OE1 GLU A  81     -16.370 -56.092  40.067  1.00198.21      .647 O
ATOM   1209  OE2 GLU A  81     -16.339 -56.059  40.158  1.00201.32      .647 O
ATOM   1210  N   GLY A  82     -15.146 -53.049  36.782  1.00 23.25      .336 N
ATOM   1211  H   GLY A  82     -15.885 -53.629  36.538  1.00 23.80      .336 H
ATOM   1212  CA  GLY A  82     -14.231 -52.646  35.738  1.00 24.76      .189 C
ATOM   1213 1HA  GLY A  82     -13.225 -52.804  36.053  1.00 29.92      .189 H
ATOM   1214 2HA  GLY A  82     -14.394 -53.266  34.888  1.00 28.67      .189 H
ATOM   1215  C   GLY A  82     -14.352 -51.202  35.291  1.00 22.09      .253 C
ATOM   1216  O   GLY A  82     -13.435 -50.668  34.786  1.00 31.64      .270 O
ATOM   1217  N   THR A  83     -15.462 -50.562  35.483  1.00 18.34      .336 N
ATOM   1218  H   THR A  83     -16.188 -51.036  35.914  1.00 19.26      .336 H
ATOM   1219  CA  THR A  83     -15.718 -49.172  35.120  1.00 19.96      .186 C
ATOM   1220  HA  THR A  83     -14.903 -48.812  34.528  1.00 22.65      .186 H
ATOM   1221  C   THR A  83     -15.846 -48.252  36.318  1.00 16.80      .253 C
ATOM   1222  O   THR A  83     -15.390 -47.126  36.263  1.00 17.41      .270 O
ATOM   1223  CB  THR A  83     -16.946 -49.075  34.256  1.00 29.93      .140 C
ATOM   1224  HB  THR A  83     -17.227 -48.479  34.172  1.00 59.94      .140 H
ATOM   1225  OG1 THR A  83     -17.715 -49.538  34.422  1.00 66.79      .382 O
ATOM   1226  HG1 THR A  83     -18.205 -49.279  34.438  1.00 94.36      .382 H
ATOM   1227  CG2 THR A  83     -17.005 -49.302  33.280  1.00 57.97      .034 C
ATOM   1228 1HG2 THR A  83     -17.041 -49.369  33.037  1.00104.96      .034 H
ATOM   1229 2HG2 THR A  83     -17.039 -49.354  33.049  1.00101.71      .034 H
ATOM   1230 3HG2 THR A  83     -16.981 -49.335  33.055  1.00101.09      .034 H
ATOM   1231  N   GLU A  84     -16.382 -48.731  37.423  1.00 16.48      .337 N
ATOM   1232  H   GLU A  84     -16.780 -49.642  37.431  1.00 17.92      .337 H
ATOM   1233  CA  GLU A  84     -16.520 -47.962  38.635  1.00 18.72      .160 C
ATOM   1234  HA  GLU A  84     -17.010 -47.049  38.389  1.00 24.78      .160 H
ATOM   1235  C   GLU A  84     -15.186 -47.585  39.270  1.00 15.46      .251 C
ATOM   1236  O   GLU A  84     -15.106 -46.631  39.985  1.00 22.56      .271 O
ATOM   1237  CB  GLU A  84     -17.377 -48.723  39.629  1.00 25.08      .043 C
ATOM   1238 1HB  GLU A  84     -17.202 -49.624  39.612  1.00 33.99      .043 H
ATOM   1239 2HB  GLU A  84     -17.192 -48.459  40.482  1.00 48.31      .043 H
ATOM   1240  CG  GLU A  84     -18.724 -48.674  39.556  1.00 30.09      .100 C
ATOM   1241 1HG  GLU A  84     -18.917 -49.189  38.884  1.00 47.03      .100 H
ATOM   1242 2HG  GLU A  84     -19.022 -49.075  40.278  1.00 45.45      .100 H
ATOM   1243  CD  GLU A  84     -19.441 -47.428  39.437  1.00 44.74      .185 C
ATOM   1244  OE1 GLU A  84     -19.763 -46.968  39.404  1.00 91.66      .647 O
ATOM   1245  OE2 GLU A  84     -19.703 -46.906  39.370  1.00 80.90      .647 O
ATOM   1246  N   MET A  85     -14.126 -48.271  38.961  1.00 12.09      .337 N
ATOM   1247  H   MET A  85     -14.243 -49.065  38.409  1.00 13.08      .337 H
ATOM   1248  CA  MET A  85     -12.793 -47.941  39.384  1.00 14.43      .160 C
ATOM   1249  HA  MET A  85     -12.786 -47.932  40.428  1.00 21.70      .160 H
ATOM   1250  C   MET A  85     -12.283 -46.568  38.917  1.00 10.67      .251 C
ATOM   1251  O   MET A  85     -11.469 -45.973  39.585  1.00 13.83      .271 O
ATOM   1252  CB  MET A  85     -11.888 -49.023  38.948  1.00 23.63      .043 C
ATOM   1253 1HB  MET A  85     -11.680 -49.425  39.360  1.00 52.19      .043 H
ATOM   1254 2HB  MET A  85     -12.156 -49.373  38.592  1.00 69.67      .043 H
ATOM   1255  CG  MET A  85     -10.885 -49.143  38.462  1.00 27.87      .060 C
ATOM   1256 1HG  MET A  85     -10.901 -48.864  37.988  1.00 69.31      .060 H
ATOM   1257 2HG  MET A  85     -10.627 -48.790  38.774  1.00 65.01      .060 H
ATOM   1258  SD  MET A  85     -10.074 -50.288  38.134  1.00 51.36      .139 S
ATOM   1259  CE  MET A  85      -8.793 -50.028  38.158  1.00 71.49      .069 C
ATOM   1260 1HE  MET A  85      -8.551 -49.970  38.153  1.00117.57      .069 H
ATOM   1261 2HE  MET A  85      -8.535 -50.009  38.160  1.00112.23      .069 H
ATOM   1262 3HE  MET A  85      -8.525 -49.950  38.177  1.00109.48      .069 H
ATOM   1263  N   TRP A  86     -12.773 -46.068  37.805  1.00  7.99      .337 N
ATOM   1264  H   TRP A  86     -13.420 -46.617  37.300  1.00  9.08      .337 H
ATOM   1265  CA  TRP A  86     -12.396 -44.787  37.207  1.00  7.44      .164 C
ATOM   1266  HA  TRP A  86     -11.414 -44.516  37.569  1.00  8.02      .164 H
ATOM   1267  C   TRP A  86     -13.360 -43.637  37.549  1.00  7.84      .251 C
ATOM   1268  O   TRP A  86     -13.013 -42.491  37.372  1.00 10.45      .271 O
ATOM   1269  CB  TRP A  86     -12.278 -44.959  35.695  1.00  8.00      .059 C
ATOM   1270 1HB  TRP A  86     -13.265 -45.048  35.280  1.00 10.58      .059 H
ATOM   1271 2HB  TRP A  86     -11.843 -44.065  35.288  1.00  9.52      .059 H
ATOM   1272  CG  TRP A  86     -11.463 -46.130  35.239  1.00  7.22      .016 C
ATOM   1273  CD1 TRP A  86     -11.939 -47.228  34.652  1.00  8.57      .097 C
ATOM   1274  HD1 TRP A  86     -12.954 -47.428  34.406  1.00 11.12      .097 H
ATOM   1275  CD2 TRP A  86     -10.036 -46.355  35.355  1.00  7.29      .001 C
ATOM   1276  NE1 TRP A  86     -10.951 -48.100  34.410  1.00  9.39      .365 N
ATOM   1277  HE1 TRP A  86     -11.091 -48.977  33.971  1.00 12.49      .365 H
ATOM   1278  CE2 TRP A  86      -9.751 -47.632  34.820  1.00  8.47      .042 C
ATOM   1279  CE3 TRP A  86      -8.958 -45.628  35.871  1.00  9.12      .014 C
ATOM   1280  HE3 TRP A  86      -9.133 -44.659  36.271  1.00 11.13      .014 H
ATOM   1281  CZ2 TRP A  86      -8.470 -48.162  34.797  1.00 11.05      .030 C
ATOM   1282  HZ2 TRP A  86      -8.302 -49.133  34.397  1.00 14.45      .030 H
ATOM   1283  CZ3 TRP A  86      -7.665 -46.150  35.843  1.00 11.36      .001 C
ATOM   1284  HZ3 TRP A  86      -6.859 -45.572  36.229  1.00 14.83      .001 H
ATOM   1285  CH2 TRP A  86      -7.422 -47.413  35.319  1.00 12.25      .002 C
ATOM   1286  HH2 TRP A  86      -6.436 -47.814  35.321  1.00 16.32      .002 H
ATOM   1287  N   ASN A  87     -14.554 -43.928  38.045  1.00  7.90      .337 N
ATOM   1288  H   ASN A  87     -14.767 -44.876  38.210  1.00  9.85      .337 H
ATOM   1289  CA  ASN A  87     -15.516 -42.937  38.510  1.00  7.65      .169 C
ATOM   1290  HA  ASN A  87     -15.548 -42.148  37.775  1.00  8.62      .169 H
ATOM   1291  C   ASN A  87     -15.069 -42.305  39.846  1.00  6.99      .255 C
ATOM   1292  O   ASN A  87     -14.500 -42.997  40.670  1.00  9.01      .270 O
ATOM   1293  CB  ASN A  87     -16.905 -43.572  38.602  1.00  9.65      .119 C
ATOM   1294 1HB  ASN A  87     -16.858 -44.487  39.115  1.00 10.33      .119 H
ATOM   1295 2HB  ASN A  87     -17.528 -42.957  39.170  1.00 14.72      .119 H
ATOM   1296  CG  ASN A  87     -17.547 -43.816  37.300  1.00 15.75      .230 C
ATOM   1297  OD1 ASN A  87     -17.239 -43.223  36.326  1.00 22.62      .273 O
ATOM   1298  ND2 ASN A  87     -18.482 -44.671  37.255  1.00 22.80      .369 N
ATOM   1299 1HD2 ASN A  87     -18.953 -44.787  36.424  1.00 34.28      .369 H
ATOM   1300 2HD2 ASN A  87     -18.761 -45.159  38.049  1.00 22.64      .369 H
ATOM   1301  N   PRO A  88     -15.317 -41.019  40.091  1.00  7.28      .312 N
ATOM   1302  CA  PRO A  88     -14.772 -40.307  41.229  1.00  8.05      .163 C
ATOM   1303  HA  PRO A  88     -13.704 -40.363  41.195  1.00 10.13      .163 H
ATOM   1304  C   PRO A  88     -15.233 -40.842  42.577  1.00  7.70      .251 C
ATOM   1305  O   PRO A  88     -16.396 -40.990  42.817  1.00 10.87      .271 O
ATOM   1306  CB  PRO A  88     -15.173 -38.869  41.025  1.00 12.49      .034 C
ATOM   1307 1HB  PRO A  88     -15.621 -38.485  41.806  1.00 21.76      .034 H
ATOM   1308 2HB  PRO A  88     -14.396 -38.324  40.792  1.00 24.00      .034 H
ATOM   1309  CG  PRO A  88     -16.057 -38.840  39.951  1.00 15.68      .027 C
ATOM   1310 1HG  PRO A  88     -16.911 -38.674  40.284  1.00 30.35      .027 H
ATOM   1311 2HG  PRO A  88     -15.807 -38.162  39.364  1.00 32.58      .027 H
ATOM   1312  CD  PRO A  88     -16.034 -40.124  39.254  1.00 10.42      .105 C
ATOM   1313 1HD  PRO A  88     -17.010 -40.468  39.108  1.00 13.80      .105 H
ATOM   1314 2HD  PRO A  88     -15.550 -40.016  38.333  1.00 14.85      .105 H
ATOM   1315  N   ASN A  89     -14.308 -41.093  43.478  1.00  8.62      .337 N
ATOM   1316  H   ASN A  89     -13.372 -40.967  43.218  1.00 11.55      .337 H
ATOM   1317  CA  ASN A  89     -14.545 -41.580  44.837  1.00  9.74      .169 C
ATOM   1318  HA  ASN A  89     -15.408 -42.223  44.805  1.00 11.44      .169 H
ATOM   1319  C   ASN A  89     -14.844 -40.465  45.863  1.00  9.96      .251 C
ATOM   1320  O   ASN A  89     -15.094 -40.721  46.964  1.00 19.73      .271 O
ATOM   1321  CB  ASN A  89     -13.367 -42.440  45.267  1.00 12.38      .119 C
ATOM   1322 1HB  ASN A  89     -13.613 -42.905  46.196  1.00 15.81      .119 H
ATOM   1323 2HB  ASN A  89     -13.236 -43.226  44.558  1.00 15.95      .119 H
ATOM   1324  CG  ASN A  89     -12.047 -41.722  45.433  1.00 12.35      .230 C
ATOM   1325  OD1 ASN A  89     -11.791 -40.674  44.941  1.00 13.03      .273 O
ATOM   1326  ND2 ASN A  89     -11.170 -42.286  46.124  1.00 19.29      .369 N
ATOM   1327 1HD2 ASN A  89     -10.267 -41.885  46.181  1.00 21.39      .369 H
ATOM   1328 2HD2 ASN A  89     -11.355 -43.161  46.507  1.00 26.12      .369 H
ATOM   1329  N   ARG A  90     -14.822 -39.238  45.498  1.00  9.30      .338 N
ATOM   1330  H   ARG A  90     -14.647 -39.125  44.585  1.00 15.34      .338 H
ATOM   1331  CA  ARG A  90     -15.156 -38.028  46.261  1.00  8.57      .159 C
ATOM   1332  HA  ARG A  90     -15.629 -38.322  47.186  1.00  9.48      .159 H
ATOM   1333  C   ARG A  90     -16.151 -37.167  45.471  1.00  8.52      .251 C
ATOM   1334  O   ARG A  90     -16.322 -37.327  44.278  1.00 10.10      .271 O
ATOM   1335  CB  ARG A  90     -13.882 -37.248  46.586  1.00  9.85      .034 C
ATOM   1336 1HB  ARG A  90     -13.292 -37.160  45.702  1.00 11.51      .034 H
ATOM   1337 2HB  ARG A  90     -14.136 -36.254  46.892  1.00 11.14      .034 H
ATOM   1338  CG  ARG A  90     -13.003 -37.858  47.673  1.00 13.29      .027 C
ATOM   1339 1HG  ARG A  90     -12.730 -38.831  47.405  1.00 17.52      .027 H
ATOM   1340 2HG  ARG A  90     -12.125 -37.298  47.752  1.00 18.81      .027 H
ATOM   1341  CD  ARG A  90     -13.618 -37.920  49.015  1.00 17.99      .116 C
ATOM   1342 1HD  ARG A  90     -14.363 -38.409  49.021  1.00 30.76      .116 H
ATOM   1343 2HD  ARG A  90     -13.087 -38.307  49.590  1.00 33.95      .116 H
ATOM   1344  NE  ARG A  90     -13.907 -36.839  49.535  1.00 35.61      .212 N
ATOM   1345  HE  ARG A  90     -14.515 -36.411  49.188  1.00 56.18      .212 H
ATOM   1346  CZ  ARG A  90     -13.459 -36.415  50.399  1.00 68.93      .666 C
ATOM   1347  NH1 ARG A  90     -12.741 -36.946  50.968  1.00 91.11      .235 N
ATOM   1348 1HH1 ARG A  90     -12.519 -37.727  50.817  1.00 74.47      .235 H
ATOM   1349 2HH1 ARG A  90     -12.422 -36.562  51.565  1.00155.35      .235 H
ATOM   1350  NH2 ARG A  90     -13.754 -35.424  50.683  1.00127.69      .235 N
ATOM   1351 1HH2 ARG A  90     -14.316 -35.000  50.251  1.00140.95      .235 H
ATOM   1352 2HH2 ARG A  90     -13.466 -35.108  51.353  1.00186.96      .235 H
ATOM   1353  N   GLU A  91     -16.821 -36.274  46.166  1.00  8.89      .338 N
ATOM   1354  H   GLU A  91     -16.620 -36.199  47.134  1.00 10.47      .338 H
ATOM   1355  CA  GLU A  91     -17.844 -35.375  45.637  1.00  8.48      .160 C
ATOM   1356  HA  GLU A  91     -18.574 -35.980  45.130  1.00 10.13      .160 H
ATOM   1357  C   GLU A  91     -17.302 -34.357  44.619  1.00  6.73      .251 C
ATOM   1358  O   GLU A  91     -16.175 -33.903  44.720  1.00  7.82      .271 O
ATOM   1359  CB  GLU A  91     -18.577 -34.689  46.785  1.00 12.03      .043 C
ATOM   1360 1HB  GLU A  91     -19.388 -34.314  46.465  1.00 21.53      .043 H
ATOM   1361 2HB  GLU A  91     -18.837 -35.322  47.433  1.00 24.84      .043 H
ATOM   1362  CG  GLU A  91     -17.997 -33.660  47.511  1.00 20.75      .100 C
ATOM   1363 1HG  GLU A  91     -17.665 -32.924  46.973  1.00 27.55      .100 H
ATOM   1364 2HG  GLU A  91     -18.627 -33.202  48.035  1.00 31.32      .100 H
ATOM   1365  CD  GLU A  91     -17.050 -34.159  48.276  1.00 54.97      .185 C
ATOM   1366  OE1 GLU A  91     -16.900 -34.887  48.563  1.00100.23      .647 O
ATOM   1367  OE2 GLU A  91     -16.447 -33.801  48.639  1.00 99.40      .647 O
ATOM   1368  N   LEU A  92     -18.126 -33.991  43.652  1.00  6.71      .338 N
ATOM   1369  H   LEU A  92     -19.038 -34.376  43.646  1.00  8.62      .338 H
ATOM   1370  CA  LEU A  92     -17.823 -32.993  42.634  1.00  6.43      .159 C
ATOM   1371  HA  LEU A  92     -16.797 -33.119  42.317  1.00  6.81      .159 H
ATOM   1372  C   LEU A  92     -17.978 -31.570  43.183  1.00  6.89      .251 C
ATOM   1373  O   LEU A  92     -18.910 -31.283  43.903  1.00 10.04      .271 O
ATOM   1374  CB  LEU A  92     -18.737 -33.194  41.413  1.00  8.38      .032 C
ATOM   1375 1HB  LEU A  92     -19.738 -33.095  41.737  1.00 11.57      .032 H
ATOM   1376 2HB  LEU A  92     -18.552 -32.409  40.729  1.00 10.46      .032 H
ATOM   1377  CG  LEU A  92     -18.625 -34.478  40.648  1.00 12.73      .002 C
ATOM   1378  HG  LEU A  92     -18.483 -34.846  40.949  1.00 53.96      .002 H
ATOM   1379  CD1 LEU A  92     -19.220 -34.992  40.148  1.00 50.03      .000 C
ATOM   1380 1HD1 LEU A  92     -19.366 -35.068  40.014  1.00102.31      .000 H
ATOM   1381 2HD1 LEU A  92     -19.418 -35.152  40.050  1.00 93.48      .000 H
ATOM   1382 3HD1 LEU A  92     -19.298 -35.121  40.028  1.00 98.00      .000 H
ATOM   1383  CD2 LEU A  92     -18.154 -34.778  39.905  1.00 39.10      .000 C
ATOM   1384 1HD2 LEU A  92     -18.022 -34.785  39.743  1.00 87.10      .000 H
ATOM   1385 2HD2 LEU A  92     -18.090 -34.852  39.737  1.00 84.59      .000 H
ATOM   1386 3HD2 LEU A  92     -18.016 -34.913  39.718  1.00 82.02      .000 H
ATOM   1387  N   SER A  93     -17.089 -30.666  42.814  1.00  6.77      .336 N
ATOM   1388  H   SER A  93     -16.314 -30.963  42.273  1.00  7.69      .336 H
ATOM   1389  CA  SER A  93     -17.085 -29.266  43.232  1.00  7.48      .189 C
ATOM   1390  HA  SER A  93     -18.101 -28.935  43.340  1.00  9.64      .189 H
ATOM   1391  C   SER A  93     -16.378 -28.362  42.229  1.00  8.70      .253 C
ATOM   1392  O   SER A  93     -15.540 -28.803  41.472  1.00 10.20      .270 O
ATOM   1393  CB  SER A  93     -16.410 -29.161  44.579  1.00  9.34      .169 C
ATOM   1394 1HB  SER A  93     -16.812 -29.822  45.223  1.00 15.39      .169 H
ATOM   1395 2HB  SER A  93     -15.439 -29.378  44.493  1.00 13.98      .169 H
ATOM   1396  OG  SER A  93     -16.508 -27.972  45.125  1.00 19.19      .380 O
ATOM   1397  HG  SER A  93     -16.268 -27.977  45.702  1.00 43.71      .380 H
ATOM   1398  N   GLU A  94     -16.695 -27.081  42.227  1.00 11.37      .337 N
ATOM   1399  H   GLU A  94     -17.395 -26.773  42.846  1.00 13.98      .337 H
ATOM   1400  CA  GLU A  94     -15.928 -26.050  41.539  1.00 14.16      .160 C
ATOM   1401  HA  GLU A  94     -15.623 -26.431  40.586  1.00 16.60      .160 H
ATOM   1402  C   GLU A  94     -14.657 -25.643  42.305  1.00 11.86      .251 C
ATOM   1403  O   GLU A  94     -13.746 -25.169  41.748  1.00 22.03      .271 O
ATOM   1404  CB  GLU A  94     -16.790 -24.833  41.284  1.00 21.51      .043 C
ATOM   1405 1HB  GLU A  94     -17.172 -24.493  42.165  1.00 27.63      .043 H
ATOM   1406 2HB  GLU A  94     -16.198 -24.090  40.895  1.00 29.05      .043 H
ATOM   1407  CG  GLU A  94     -17.912 -25.040  40.370  1.00 28.96      .100 C
ATOM   1408 1HG  GLU A  94     -17.656 -25.608  39.676  1.00 48.57      .100 H
ATOM   1409 2HG  GLU A  94     -18.603 -25.472  40.818  1.00 49.00      .100 H
ATOM   1410  CD  GLU A  94     -18.460 -23.883  39.773  1.00 21.53      .185 C
ATOM   1411  OE1 GLU A  94     -18.352 -23.302  39.300  1.00 55.74      .647 O
ATOM   1412  OE2 GLU A  94     -19.000 -23.535  39.770  1.00 45.04      .647 O
ATOM   1413  N   ASP A  95     -14.589 -25.852  43.569  1.00  7.62      .337 N
ATOM   1414  H   ASP A  95     -15.379 -26.248  43.955  1.00 10.76      .337 H
ATOM   1415  CA  ASP A  95     -13.407 -25.753  44.415  1.00  6.06      .170 C
ATOM   1416  HA  ASP A  95     -12.693 -25.075  43.971  1.00  5.83      .170 H
ATOM   1417  C   ASP A  95     -12.745 -27.137  44.528  1.00  5.25      .252 C
ATOM   1418  O   ASP A  95     -13.198 -27.982  45.280  1.00  7.39      .271 O
ATOM   1419  CB  ASP A  95     -13.827 -25.182  45.764  1.00  8.77      .129 C
ATOM   1420 1HB  ASP A  95     -14.271 -24.216  45.618  1.00 10.40      .129 H
ATOM   1421 2HB  ASP A  95     -14.571 -25.810  46.201  1.00 12.26      .129 H
ATOM   1422  CG  ASP A  95     -12.697 -25.028  46.754  1.00 11.41      .188 C
ATOM   1423  OD1 ASP A  95     -12.381 -24.909  47.383  1.00 38.67      .647 O
ATOM   1424  OD2 ASP A  95     -12.134 -25.012  46.921  1.00 48.10      .647 O
ATOM   1425  N   CYS A  96     -11.706 -27.377  43.747  1.00  4.34      .337 N
ATOM   1426  H   CYS A  96     -11.394 -26.639  43.175  1.00  6.30      .337 H
ATOM   1427  CA  CYS A  96     -11.174 -28.704  43.475  1.00  3.82      .171 C
ATOM   1428  HA  CYS A  96     -11.421 -29.358  44.302  1.00  4.56      .171 H
ATOM   1429  C   CYS A  96      -9.643 -28.786  43.260  1.00  3.38      .252 C
ATOM   1430  O   CYS A  96      -9.116 -29.885  43.163  1.00  4.35      .271 O
ATOM   1431  CB  CYS A  96     -11.885 -29.232  42.237  1.00  5.10      .100 C
ATOM   1432 1HB  CYS A  96     -11.663 -30.283  42.165  1.00  6.03      .100 H
ATOM   1433 2HB  CYS A  96     -12.950 -29.139  42.364  1.00  7.11      .100 H
ATOM   1434  SG  CYS A  96     -11.426 -28.445  40.664  1.00  6.02      .080 S
ATOM   1435  N   LEU A  97      -8.923 -27.671  43.166  1.00  3.27      .337 N
ATOM   1436  H   LEU A  97      -9.369 -26.796  43.336  1.00  4.20      .337 H
ATOM   1437  CA  LEU A  97      -7.489 -27.635  42.882  1.00  3.32      .159 C
ATOM   1438  HA  LEU A  97      -7.258 -28.419  42.171  1.00  3.92      .159 H
ATOM   1439  C   LEU A  97      -6.659 -27.905  44.157  1.00  3.45      .251 C
ATOM   1440  O   LEU A  97      -6.231 -27.008  44.854  1.00  6.02      .271 O
ATOM   1441  CB  LEU A  97      -7.120 -26.302  42.203  1.00  4.07      .032 C
ATOM   1442 1HB  LEU A  97      -7.397 -25.501  42.869  1.00  5.16      .032 H
ATOM   1443 2HB  LEU A  97      -6.049 -26.275  42.078  1.00  5.17      .032 H
ATOM   1444  CG  LEU A  97      -7.759 -26.044  40.836  1.00  5.07      .002 C
ATOM   1445  HG  LEU A  97      -8.817 -25.971  40.969  1.00  6.97      .002 H
ATOM   1446  CD1 LEU A  97      -7.263 -24.740  40.266  1.00  7.83      .000 C
ATOM   1447 1HD1 LEU A  97      -7.048 -24.393  40.307  1.00 37.78      .000 H
ATOM   1448 2HD1 LEU A  97      -7.334 -24.363  40.108  1.00 32.94      .000 H
ATOM   1449 3HD1 LEU A  97      -7.057 -24.539  39.983  1.00 36.46      .000 H
ATOM   1450  CD2 LEU A  97      -7.468 -27.127  39.832  1.00  7.30      .000 C
ATOM   1451 1HD2 LEU A  97      -7.338 -27.347  39.573  1.00 35.58      .000 H
ATOM   1452 2HD2 LEU A  97      -7.460 -27.364  39.559  1.00 37.68      .000 H
ATOM   1453 3HD2 LEU A  97      -7.400 -27.428  39.641  1.00 35.01      .000 H
ATOM   1454  N   TYR A  98      -6.436 -29.177  44.426  1.00  3.56      .337 N
ATOM   1455  H   TYR A  98      -6.867 -29.830  43.826  1.00  5.58      .337 H
ATOM   1456  CA  TYR A  98      -5.703 -29.721  45.571  1.00  3.95      .164 C
ATOM   1457  HA  TYR A  98      -5.235 -28.907  46.105  1.00  4.61      .164 H
ATOM   1458  C   TYR A  98      -4.588 -30.694  45.133  1.00  3.56      .251 C
ATOM   1459  O   TYR A  98      -4.666 -31.317  44.089  1.00  4.67      .271 O
ATOM   1460  CB  TYR A  98      -6.685 -30.387  46.526  1.00  6.06      .056 C
ATOM   1461 1HB  TYR A  98      -7.163 -31.209  46.027  1.00  7.45      .056 H
ATOM   1462 2HB  TYR A  98      -6.126 -30.789  47.353  1.00  8.07      .056 H
ATOM   1463  CG  TYR A  98      -7.760 -29.470  47.073  1.00  7.75      .044 C
ATOM   1464  CD1 TYR A  98      -7.461 -28.588  48.102  1.00  9.90      .011 C
ATOM   1465  HD1 TYR A  98      -6.485 -28.573  48.521  1.00 11.00      .011 H
ATOM   1466  CD2 TYR A  98      -9.044 -29.494  46.544  1.00 10.60      .011 C
ATOM   1467  HD2 TYR A  98      -9.290 -30.181  45.772  1.00 12.10      .011 H
ATOM   1468  CE1 TYR A  98      -8.433 -27.722  48.594  1.00 14.26      .037 C
ATOM   1469  HE1 TYR A  98      -8.203 -27.059  49.391  1.00 18.81      .037 H
ATOM   1470  CE2 TYR A  98     -10.016 -28.620  47.023  1.00 15.30      .037 C
ATOM   1471  HE2 TYR A  98     -10.996 -28.637  46.623  1.00 20.89      .037 H
ATOM   1472  CZ  TYR A  98      -9.706 -27.726  48.045  1.00 16.89      .065 C
ATOM   1473  OH  TYR A  98     -10.630 -26.875  48.510  1.00 25.41      .361 O
ATOM   1474  HH  TYR A  98     -11.145 -26.530  47.979  1.00 27.23      .361 H
ATOM   1475  N   LEU A  99      -3.547 -30.803  45.942  1.00  4.17      .338 N
ATOM   1476  H   LEU A  99      -3.577 -30.265  46.778  1.00  5.94      .338 H
ATOM   1477  CA  LEU A  99      -2.293 -31.530  45.694  1.00  3.75      .159 C
ATOM   1478  HA  LEU A  99      -2.391 -32.097  44.780  1.00  4.55      .159 H
ATOM   1479  C   LEU A  99      -1.994 -32.540  46.829  1.00  3.26      .251 C
ATOM   1480  O   LEU A  99      -2.419 -32.350  47.949  1.00  4.54      .271 O
ATOM   1481  CB  LEU A  99      -1.196 -30.475  45.470  1.00  5.84      .032 C
ATOM   1482 1HB  LEU A  99      -1.464 -29.931  44.765  1.00 19.70      .032 H
ATOM   1483 2HB  LEU A  99      -1.159 -29.917  46.220  1.00 17.60      .032 H
ATOM   1484  CG  LEU A  99       0.143 -30.782  45.174  1.00  8.66      .002 C
ATOM   1485  HG  LEU A  99       0.039 -31.591  44.729  1.00 27.60      .002 H
ATOM   1486  CD1 LEU A  99       0.870 -29.846  44.408  1.00 16.12      .000 C
ATOM   1487 1HD1 LEU A  99       1.052 -29.621  44.241  1.00 48.29      .000 H
ATOM   1488 2HD1 LEU A  99       1.033 -29.622  44.225  1.00 48.79      .000 H
ATOM   1489 3HD1 LEU A  99       1.041 -29.639  44.210  1.00 48.34      .000 H
ATOM   1490  CD2 LEU A  99       0.943 -30.887  46.208  1.00 26.60      .000 C
ATOM   1491 1HD2 LEU A  99       1.106 -30.878  46.492  1.00 62.12      .000 H
ATOM   1492 2HD2 LEU A  99       1.178 -30.889  46.411  1.00 63.43      .000 H
ATOM   1493 3HD2 LEU A  99       1.118 -30.974  46.450  1.00 64.27      .000 H
ATOM   1494  N   ASN A 100      -1.274 -33.613  46.530  1.00  3.53      .337 N
ATOM   1495  H   ASN A 100      -0.958 -33.709  45.591  1.00  4.66      .337 H
ATOM   1496  CA  ASN A 100      -0.909 -34.684  47.459  1.00  3.71      .169 C
ATOM   1497  HA  ASN A 100      -1.139 -34.374  48.470  1.00  3.99      .169 H
ATOM   1498  C   ASN A 100       0.596 -34.981  47.381  1.00  4.09      .251 C
ATOM   1499  O   ASN A 100       1.167 -34.912  46.307  1.00  5.57      .271 O
ATOM   1500  CB  ASN A 100      -1.706 -35.946  47.136  1.00  5.24      .119 C
ATOM   1501 1HB  ASN A 100      -1.269 -36.404  46.272  1.00  7.32      .119 H
ATOM   1502 2HB  ASN A 100      -1.606 -36.642  47.944  1.00  7.41      .119 H
ATOM   1503  CG  ASN A 100      -3.179 -35.712  46.871  1.00  6.15      .230 C
ATOM   1504  OD1 ASN A 100      -3.939 -35.287  47.692  1.00  7.03      .273 O
ATOM   1505  ND2 ASN A 100      -3.604 -35.975  45.694  1.00 10.78      .369 N
ATOM   1506 1HD2 ASN A 100      -4.556 -35.835  45.469  1.00 13.65      .369 H
ATOM   1507 2HD2 ASN A 100      -2.966 -36.292  45.013  1.00 13.94      .369 H
ATOM   1508  N   VAL A 101       1.216 -35.356  48.494  1.00  4.12      .338 N
ATOM   1509  H   VAL A 101       0.686 -35.386  49.336  1.00  4.83      .338 H
ATOM   1510  CA  VAL A 101       2.630 -35.760  48.607  1.00  3.89      .159 C
ATOM   1511  HA  VAL A 101       2.996 -35.997  47.614  1.00  4.10      .159 H
ATOM   1512  C   VAL A 101       2.763 -37.008  49.484  1.00  3.94      .251 C
ATOM   1513  O   VAL A 101       2.229 -37.051  50.576  1.00  5.91      .271 O
ATOM   1514  CB  VAL A 101       3.516 -34.625  49.166  1.00  4.76      .029 C
ATOM   1515  HB  VAL A 101       3.221 -34.450  50.183  1.00  6.07      .029 H
ATOM   1516  CG1 VAL A 101       4.985 -35.004  49.164  1.00  6.28      .002 C
ATOM   1517 1HG1 VAL A 101       5.300 -35.156  49.136  1.00 36.65      .002 H
ATOM   1518 2HG1 VAL A 101       5.342 -35.082  49.239  1.00 33.06      .002 H
ATOM   1519 3HG1 VAL A 101       5.353 -35.035  49.119  1.00 34.42      .002 H
ATOM   1520  CG2 VAL A 101       3.375 -33.311  48.426  1.00  6.99      .002 C
ATOM   1521 1HG2 VAL A 101       3.312 -33.009  48.239  1.00 35.41      .002 H
ATOM   1522 2HG2 VAL A 101       3.368 -33.009  48.238  1.00 35.68      .002 H
ATOM   1523 3HG2 VAL A 101       3.341 -32.985  48.280  1.00 36.32      .002 H
ATOM   1524  N   TRP A 102       3.530 -37.990  49.041  1.00  3.76      .337 N
ATOM   1525  H   TRP A 102       3.928 -37.882  48.135  1.00  4.82      .337 H
ATOM   1526  CA  TRP A 102       3.997 -39.140  49.825  1.00  3.71      .164 C
ATOM   1527  HA  TRP A 102       3.604 -39.083  50.835  1.00  4.22      .164 H
ATOM   1528  C   TRP A 102       5.534 -39.119  49.911  1.00  3.82      .251 C
ATOM   1529  O   TRP A 102       6.216 -38.878  48.926  1.00  5.03      .271 O
ATOM   1530  CB  TRP A 102       3.507 -40.455  49.215  1.00  4.29      .059 C
ATOM   1531 1HB  TRP A 102       3.910 -40.520  48.215  1.00  4.99      .059 H
ATOM   1532 2HB  TRP A 102       3.945 -41.260  49.786  1.00  5.47      .059 H
ATOM   1533  CG  TRP A 102       2.019 -40.700  49.132  1.00  4.90      .016 C
ATOM   1534  CD1 TRP A 102       1.321 -41.520  49.922  1.00  7.05      .097 C
ATOM   1535  HD1 TRP A 102       1.702 -42.096  50.733  1.00  9.53      .097 H
ATOM   1536  CD2 TRP A 102       1.050 -40.197  48.172  1.00  5.31      .001 C
ATOM   1537  NE1 TRP A 102       0.030 -41.574  49.540  1.00  8.16      .365 N
ATOM   1538  HE1 TRP A 102      -0.653 -42.170  49.940  1.00 11.62      .365 H
ATOM   1539  CE2 TRP A 102      -0.208 -40.776  48.465  1.00  6.90      .042 C
ATOM   1540  CE3 TRP A 102       1.106 -39.348  47.057  1.00  6.73      .014 C
ATOM   1541  HE3 TRP A 102       2.043 -38.910  46.789  1.00  7.68      .014 H
ATOM   1542  CZ2 TRP A 102      -1.345 -40.524  47.706  1.00  8.99      .030 C
ATOM   1543  HZ2 TRP A 102      -2.272 -40.991  47.953  1.00 11.58      .030 H
ATOM   1544  CZ3 TRP A 102      -0.029 -39.094  46.282  1.00  9.20      .001 C
ATOM   1545  HZ3 TRP A 102       0.049 -38.453  45.435  1.00 12.38      .001 H
ATOM   1546  CH2 TRP A 102      -1.254 -39.673  46.611  1.00  9.95      .002 C
ATOM   1547  HH2 TRP A 102      -2.125 -39.469  46.028  1.00 13.28      .002 H
ATOM   1548  N   THR A 103       6.089 -39.379  51.089  1.00  4.14      .336 N
ATOM   1549  H   THR A 103       5.491 -39.598  51.857  1.00  5.07      .336 H
ATOM   1550  CA  THR A 103       7.535 -39.377  51.388  1.00  4.30      .187 C
ATOM   1551  HA  THR A 103       8.069 -39.696  50.501  1.00  4.81      .187 H
ATOM   1552  C   THR A 103       7.852 -40.385  52.514  1.00  4.40      .257 C
ATOM   1553  O   THR A 103       6.952 -40.716  53.276  1.00  4.93      .270 O
ATOM   1554  CB  THR A 103       8.003 -37.944  51.705  1.00  5.16      .140 C
ATOM   1555  HB  THR A 103       7.747 -37.314  50.872  1.00  5.95      .140 H
ATOM   1556  OG1 THR A 103       9.381 -37.882  51.874  1.00  6.75      .382 O
ATOM   1557  HG1 THR A 103       9.670 -36.998  51.836  1.00  6.97      .382 H
ATOM   1558  CG2 THR A 103       7.397 -37.335  52.943  1.00  7.37      .034 C
ATOM   1559 1HG2 THR A 103       7.188 -37.158  53.180  1.00 36.34      .034 H
ATOM   1560 2HG2 THR A 103       7.326 -37.131  53.254  1.00 33.79      .034 H
ATOM   1561 3HG2 THR A 103       7.249 -37.270  53.273  1.00 37.56      .034 H
ATOM   1562  N   PRO A 104       9.070 -40.942  52.636  1.00  5.02      .312 N
ATOM   1563  CA  PRO A 104       9.393 -41.905  53.691  1.00  5.71      .163 C
ATOM   1564  HA  PRO A 104       8.785 -42.782  53.534  1.00  6.72      .163 H
ATOM   1565  C   PRO A 104       9.150 -41.417  55.128  1.00  6.24      .251 C
ATOM   1566  O   PRO A 104       9.046 -40.239  55.397  1.00  7.61      .271 O
ATOM   1567  CB  PRO A 104      10.847 -42.279  53.458  1.00  7.75      .034 C
ATOM   1568 1HB  PRO A 104      11.494 -41.608  53.982  1.00  9.81      .034 H
ATOM   1569 2HB  PRO A 104      11.051 -43.293  53.730  1.00 10.86      .034 H
ATOM   1570  CG  PRO A 104      11.014 -42.102  51.978  1.00  7.53      .027 C
ATOM   1571 1HG  PRO A 104      12.032 -41.896  51.708  1.00  9.71      .027 H
ATOM   1572 2HG  PRO A 104      10.642 -42.965  51.467  1.00  9.57      .027 H
ATOM   1573  CD  PRO A 104      10.147 -40.912  51.686  1.00  6.14      .105 C
ATOM   1574 1HD  PRO A 104      10.715 -40.011  51.809  1.00  7.48      .105 H
ATOM   1575 2HD  PRO A 104       9.752 -40.973  50.689  1.00  7.58      .105 H
ATOM   1576  N   TYR A 105       9.070 -42.347  56.066  1.00  7.80      .337 N
ATOM   1577  H   TYR A 105       9.167 -43.293  55.782  1.00  9.51      .337 H
ATOM   1578  CA  TYR A 105       8.983 -42.105  57.506  1.00  8.91      .164 C
ATOM   1579  HA  TYR A 105       9.034 -41.044  57.694  1.00  9.06      .164 H
ATOM   1580  C   TYR A 105      10.145 -42.773  58.247  1.00 12.01      .254 C
ATOM   1581  O   TYR A 105      10.254 -43.984  58.173  1.00 15.36      .270 O
ATOM   1582  CB  TYR A 105       7.630 -42.579  58.032  1.00 10.02      .056 C
ATOM   1583 1HB  TYR A 105       6.850 -42.107  57.464  1.00 10.63      .056 H
ATOM   1584 2HB  TYR A 105       7.549 -43.638  57.876  1.00 12.02      .056 H
ATOM   1585  CG  TYR A 105       7.394 -42.291  59.498  1.00 11.53      .044 C
ATOM   1586  CD1 TYR A 105       7.785 -43.188  60.455  1.00 17.56      .011 C
ATOM   1587  HD1 TYR A 105       8.240 -44.090  60.159  1.00 22.41      .011 H
ATOM   1588  CD2 TYR A 105       6.794 -41.121  59.897  1.00 13.39      .011 C
ATOM   1589  HD2 TYR A 105       6.490 -40.425  59.175  1.00 16.14      .011 H
ATOM   1590  CE1 TYR A 105       7.598 -42.905  61.802  1.00 23.23      .037 C
ATOM   1591  HE1 TYR A 105       7.903 -43.584  62.531  1.00 34.03      .037 H
ATOM   1592  CE2 TYR A 105       6.589 -40.837  61.247  1.00 17.23      .037 C
ATOM   1593  HE2 TYR A 105       6.123 -39.943  61.550  1.00 22.24      .037 H
ATOM   1594  CZ  TYR A 105       7.003 -41.726  62.201  1.00 21.11      .065 C
ATOM   1595  OH  TYR A 105       6.813 -41.466  63.497  1.00 29.91      .361 O
ATOM   1596  HH  TYR A 105       6.579 -40.866  63.771  1.00 31.58      .361 H
ATOM   1597  N   PRO A 106      11.004 -42.047  58.970  1.00 13.89      .312 N
ATOM   1598  CA  PRO A 106      11.154 -40.601  58.988  1.00 13.52      .163 C
ATOM   1599  HA  PRO A 106      10.235 -40.140  59.297  1.00 14.82      .163 H
ATOM   1600  C   PRO A 106      11.548 -40.025  57.634  1.00 10.81      .251 C
ATOM   1601  O   PRO A 106      12.051 -40.734  56.785  1.00 11.01      .271 O
ATOM   1602  CB  PRO A 106      12.216 -40.321  60.031  1.00 19.44      .034 C
ATOM   1603 1HB  PRO A 106      12.930 -39.720  59.716  1.00 27.39      .034 H
ATOM   1604 2HB  PRO A 106      11.840 -39.957  60.862  1.00 27.62      .034 H
ATOM   1605  CG  PRO A 106      12.775 -41.545  60.316  1.00 30.88      .027 C
ATOM   1606 1HG  PRO A 106      13.579 -41.568  59.944  1.00 53.61      .027 H
ATOM   1607 2HG  PRO A 106      12.833 -41.627  61.194  1.00 54.91      .027 H
ATOM   1608  CD  PRO A 106      12.002 -42.630  59.799  1.00 20.34      .105 C
ATOM   1609 1HD  PRO A 106      12.608 -43.258  59.257  1.00 24.05      .105 H
ATOM   1610 2HD  PRO A 106      11.571 -43.159  60.570  1.00 26.54      .105 H
ATOM   1611  N   ARG A 107      11.332 -38.739  57.427  1.00 12.00      .338 N
ATOM   1612  H   ARG A 107      10.978 -38.188  58.164  1.00 14.93      .338 H
ATOM   1613  CA  ARG A 107      11.570 -38.050  56.164  1.00 12.29      .160 C
ATOM   1614  HA  ARG A 107      11.024 -38.583  55.397  1.00 11.57      .160 H
ATOM   1615  C   ARG A 107      13.048 -38.051  55.778  1.00 12.91      .254 C
ATOM   1616  O   ARG A 107      13.869 -37.918  56.661  1.00 17.10      .270 O
ATOM   1617  CB  ARG A 107      11.026 -36.636  56.222  1.00 18.11      .034 C
ATOM   1618 1HB  ARG A 107      11.192 -36.265  56.955  1.00 37.04      .034 H
ATOM   1619 2HB  ARG A 107      11.381 -36.144  55.645  1.00 41.80      .034 H
ATOM   1620  CG  ARG A 107       9.781 -36.347  56.061  1.00 21.40      .027 C
ATOM   1621 1HG  ARG A 107       9.641 -36.722  55.455  1.00 57.10      .027 H
ATOM   1622 2HG  ARG A 107       9.436 -36.698  56.595  1.00 44.57      .027 H
ATOM   1623  CD  ARG A 107       9.162 -35.066  55.980  1.00 20.04      .116 C
ATOM   1624 1HD  ARG A 107       9.211 -34.870  55.168  1.00 47.02      .116 H
ATOM   1625 2HD  ARG A 107       8.280 -35.059  56.219  1.00 35.16      .116 H
ATOM   1626  NE  ARG A 107       9.637 -34.112  56.629  1.00 17.65      .212 N
ATOM   1627  HE  ARG A 107      10.200 -34.166  56.372  1.00 48.49      .212 H
ATOM   1628  CZ  ARG A 107       9.379 -33.221  57.496  1.00 17.32      .666 C
ATOM   1629  NH1 ARG A 107       8.704 -33.112  57.916  1.00 42.48      .235 N
ATOM   1630 1HH1 ARG A 107       8.372 -33.732  57.626  1.00 80.55      .235 H
ATOM   1631 2HH1 ARG A 107       8.550 -32.421  58.562  1.00 58.48      .235 H
ATOM   1632  NH2 ARG A 107       9.816 -32.414  57.955  1.00 40.79      .235 N
ATOM   1633 1HH2 ARG A 107      10.319 -32.453  57.643  1.00 91.67      .235 H
ATOM   1634 2HH2 ARG A 107       9.645 -31.781  58.627  1.00 41.54      .235 H
ATOM   1635  N   PRO A 108      13.420 -38.163  54.504  1.00 12.44      .312 N
ATOM   1636  CA  PRO A 108      14.795 -38.215  54.078  1.00 15.78      .163 C
ATOM   1637  HA  PRO A 108      15.254 -39.035  54.543  1.00 20.24      .163 H
ATOM   1638  C   PRO A 108      15.585 -36.994  54.404  1.00 21.79      .251 C
ATOM   1639  O   PRO A 108      15.118 -35.917  54.303  1.00 28.17      .271 O
ATOM   1640  CB  PRO A 108      14.775 -38.447  52.600  1.00 18.47      .034 C
ATOM   1641 1HB  PRO A 108      15.110 -37.680  52.108  1.00 31.56      .034 H
ATOM   1642 2HB  PRO A 108      15.291 -39.235  52.355  1.00 30.22      .034 H
ATOM   1643  CG  PRO A 108      13.440 -38.671  52.228  1.00 14.41      .027 C
ATOM   1644 1HG  PRO A 108      13.214 -38.106  51.488  1.00 26.93      .027 H
ATOM   1645 2HG  PRO A 108      13.348 -39.593  51.981  1.00 22.41      .027 H
ATOM   1646  CD  PRO A 108      12.576 -38.360  53.381  1.00 12.45      .105 C
ATOM   1647 1HD  PRO A 108      12.035 -37.492  53.187  1.00 16.54      .105 H
ATOM   1648 2HD  PRO A 108      11.924 -39.157  53.567  1.00 15.73      .105 H
ATOM   1649  N   THR A 109      16.803 -37.159  54.763  1.00 29.59      .336 N
ATOM   1650  H   THR A 109      17.129 -38.061  54.832  1.00 33.28      .336 H
ATOM   1651  CA  THR A 109      17.762 -36.123  55.013  1.00 43.39      .186 C
ATOM   1652  HA  THR A 109      17.237 -35.287  55.301  1.00 53.75      .186 H
ATOM   1653  C   THR A 109      18.618 -35.759  53.826  1.00 35.33      .253 C
ATOM   1654  O   THR A 109      19.112 -34.749  53.720  1.00 53.89      .270 O
ATOM   1655  CB  THR A 109      18.629 -36.470  56.120  1.00 71.61      .140 C
ATOM   1656  HB  THR A 109      19.300 -36.016  56.158  1.00 96.53      .140 H
ATOM   1657  OG1 THR A 109      19.034 -37.430  56.163  1.00 95.74      .382 O
ATOM   1658  HG1 THR A 109      19.315 -37.624  56.155  1.00125.60      .382 H
ATOM   1659  CG2 THR A 109      18.189 -36.418  57.181  1.00120.49      .034 C
ATOM   1660 1HG2 THR A 109      18.102 -36.390  57.440  1.00165.91      .034 H
ATOM   1661 2HG2 THR A 109      18.087 -36.444  57.396  1.00177.44      .034 H
ATOM   1662 3HG2 THR A 109      18.074 -36.370  57.469  1.00158.95      .034 H
ATOM   1663  N   SER A 110      18.756 -36.561  52.913  1.00 24.99      .335 N
ATOM   1664  H   SER A 110      18.345 -37.383  53.066  1.00 28.94      .335 H
ATOM   1665  CA  SER A 110      19.377 -36.327  51.639  1.00 23.02      .189 C
ATOM   1666  HA  SER A 110      19.991 -35.488  51.718  1.00 28.84      .189 H
ATOM   1667  C   SER A 110      18.373 -36.067  50.545  1.00 16.77      .257 C
ATOM   1668  O   SER A 110      17.350 -36.673  50.564  1.00 19.27      .270 O
ATOM   1669  CB  SER A 110      20.222 -37.465  51.296  1.00 34.56      .169 C
ATOM   1670 1HB  SER A 110      20.550 -37.702  51.539  1.00 64.98      .169 H
ATOM   1671 2HB  SER A 110      20.119 -37.897  51.185  1.00 68.19      .169 H
ATOM   1672  OG  SER A 110      20.716 -37.662  50.817  1.00 73.50      .380 O
ATOM   1673  HG  SER A 110      21.057 -37.737  50.867  1.00107.54      .380 H
ATOM   1674  N   PRO A 111      18.617 -35.207  49.583  1.00 16.90      .312 N
ATOM   1675  CA  PRO A 111      17.683 -34.911  48.525  1.00 16.79      .163 C
ATOM   1676  HA  PRO A 111      16.800 -34.534  48.957  1.00 21.58      .163 H
ATOM   1677  C   PRO A 111      17.319 -36.111  47.680  1.00 12.32      .251 C
ATOM   1678  O   PRO A 111      18.137 -36.705  47.068  1.00 17.27      .271 O
ATOM   1679  CB  PRO A 111      18.323 -33.833  47.728  1.00 26.43      .034 C
ATOM   1680 1HB  PRO A 111      18.620 -34.126  46.849  1.00 33.25      .034 H
ATOM   1681 2HB  PRO A 111      17.748 -33.076  47.620  1.00 40.87      .034 H
ATOM   1682  CG  PRO A 111      19.416 -33.435  48.452  1.00 39.10      .027 C
ATOM   1683 1HG  PRO A 111      20.105 -33.341  47.880  1.00 63.43      .027 H
ATOM   1684 2HG  PRO A 111      19.231 -32.652  48.842  1.00 63.64      .027 H
ATOM   1685  CD  PRO A 111      19.738 -34.386  49.474  1.00 25.82      .105 C
ATOM   1686 1HD  PRO A 111      20.549 -34.927  49.194  1.00 31.09      .105 H
ATOM   1687 2HD  PRO A 111      19.935 -33.907  50.374  1.00 31.83      .105 H
ATOM   1688  N   THR A 112      16.080 -36.477  47.661  1.00 10.09      .336 N
ATOM   1689  H   THR A 112      15.461 -35.950  48.186  1.00 14.12      .336 H
ATOM   1690  CA  THR A 112      15.551 -37.700  47.076  1.00  8.34      .187 C
ATOM   1691  HA  THR A 112      16.366 -38.367  46.883  1.00  9.38      .187 H
ATOM   1692  C   THR A 112      14.815 -37.430  45.765  1.00  6.31      .257 C
ATOM   1693  O   THR A 112      14.036 -36.496  45.717  1.00  6.51      .270 O
ATOM   1694  CB  THR A 112      14.650 -38.377  48.080  1.00 13.29      .140 C
ATOM   1695  HB  THR A 112      14.044 -37.829  48.324  1.00 37.34      .140 H
ATOM   1696  OG1 THR A 112      15.182 -38.718  49.031  1.00 35.94      .382 O
ATOM   1697  HG1 THR A 112      15.369 -38.132  49.382  1.00 66.36      .382 H
ATOM   1698  CG2 THR A 112      13.998 -39.454  47.813  1.00 18.15      .034 C
ATOM   1699 1HG2 THR A 112      13.794 -39.685  47.690  1.00 50.03      .034 H
ATOM   1700 2HG2 THR A 112      13.815 -39.702  47.828  1.00 52.17      .034 H
ATOM   1701 3HG2 THR A 112      13.912 -39.748  47.744  1.00 53.71      .034 H
ATOM   1702  N   PRO A 113      15.007 -38.212  44.695  1.00  6.78      .312 N
ATOM   1703  CA  PRO A 113      14.328 -37.992  43.420  1.00  6.14      .163 C
ATOM   1704  HA  PRO A 113      14.628 -37.030  43.042  1.00  6.75      .163 H
ATOM   1705  C   PRO A 113      12.801 -38.009  43.520  1.00  5.00      .251 C
ATOM   1706  O   PRO A 113      12.228 -38.762  44.287  1.00  7.22      .271 O
ATOM   1707  CB  PRO A 113      14.841 -39.060  42.486  1.00 10.14      .034 C
ATOM   1708 1HB  PRO A 113      14.154 -39.737  42.264  1.00 17.06      .034 H
ATOM   1709 2HB  PRO A 113      15.210 -38.687  41.648  1.00 17.42      .034 H
ATOM   1710  CG  PRO A 113      15.870 -39.681  43.182  1.00 21.20      .027 C
ATOM   1711 1HG  PRO A 113      15.741 -40.564  43.139  1.00 45.10      .027 H
ATOM   1712 2HG  PRO A 113      16.644 -39.459  42.795  1.00 42.42      .027 H
ATOM   1713  CD  PRO A 113      15.925 -39.289  44.567  1.00 11.46      .105 C
ATOM   1714 1HD  PRO A 113      15.645 -40.076  45.169  1.00 16.20      .105 H
ATOM   1715 2HD  PRO A 113      16.886 -38.990  44.815  1.00 15.34      .105 H
ATOM   1716  N   VAL A 114      12.157 -37.167  42.733  1.00  4.43      .338 N
ATOM   1717  H   VAL A 114      12.697 -36.619  42.108  1.00  5.90      .338 H
ATOM   1718  CA  VAL A 114      10.724 -36.854  42.793  1.00  3.88      .159 C
ATOM   1719  HA  VAL A 114      10.295 -37.332  43.666  1.00  4.44      .159 H
ATOM   1720  C   VAL A 114       9.999 -37.365  41.548  1.00  3.87      .251 C
ATOM   1721  O   VAL A 114      10.413 -37.098  40.445  1.00  6.21      .271 O
ATOM   1722  CB  VAL A 114      10.515 -35.336  42.954  1.00  4.31      .029 C
ATOM   1723  HB  VAL A 114      10.902 -34.855  42.079  1.00  5.82      .029 H
ATOM   1724  CG1 VAL A 114       9.056 -34.945  43.081  1.00  6.53      .002 C
ATOM   1725 1HG1 VAL A 114       8.722 -34.838  43.091  1.00 36.26      .002 H
ATOM   1726 2HG1 VAL A 114       8.717 -34.841  43.132  1.00 35.30      .002 H
ATOM   1727 3HG1 VAL A 114       8.703 -34.871  43.106  1.00 34.67      .002 H
ATOM   1728  CG2 VAL A 114      11.255 -34.757  44.143  1.00  5.84      .002 C
ATOM   1729 1HG2 VAL A 114      11.405 -34.625  44.440  1.00 34.73      .002 H
ATOM   1730 2HG2 VAL A 114      11.431 -34.589  44.407  1.00 34.88      .002 H
ATOM   1731 3HG2 VAL A 114      11.455 -34.641  44.416  1.00 33.86      .002 H
ATOM   1732  N   LEU A 115       8.877 -38.037  41.719  1.00  3.78      .338 N
ATOM   1733  H   LEU A 115       8.601 -38.235  42.652  1.00  5.14      .338 H
ATOM   1734  CA  LEU A 115       7.920 -38.387  40.668  1.00  3.72      .159 C
ATOM   1735  HA  LEU A 115       8.361 -38.194  39.699  1.00  4.29      .159 H
ATOM   1736  C   LEU A 115       6.652 -37.522  40.789  1.00  3.83      .251 C
ATOM   1737  O   LEU A 115       6.089 -37.419  41.847  1.00  7.61      .271 O
ATOM   1738  CB  LEU A 115       7.580 -39.884  40.747  1.00  5.50      .032 C
ATOM   1739 1HB  LEU A 115       7.354 -40.106  41.681  1.00 13.34      .032 H
ATOM   1740 2HB  LEU A 115       6.761 -40.048  40.215  1.00 12.88      .032 H
ATOM   1741  CG  LEU A 115       8.549 -40.851  40.299  1.00 10.95      .002 C
ATOM   1742  HG  LEU A 115       9.223 -40.434  40.095  1.00 36.35      .002 H
ATOM   1743  CD1 LEU A 115       8.873 -41.679  41.060  1.00 40.13      .000 C
ATOM   1744 1HD1 LEU A 115       8.950 -41.887  41.265  1.00 80.43      .000 H
ATOM   1745 2HD1 LEU A 115       8.955 -41.836  41.199  1.00 86.34      .000 H
ATOM   1746 3HD1 LEU A 115       8.951 -41.901  41.256  1.00 80.04      .000 H
ATOM   1747  CD2 LEU A 115       8.282 -41.601  39.334  1.00 25.67      .000 C
ATOM   1748 1HD2 LEU A 115       8.217 -41.745  39.094  1.00 63.13      .000 H
ATOM   1749 2HD2 LEU A 115       8.195 -41.797  39.101  1.00 60.92      .000 H
ATOM   1750 3HD2 LEU A 115       8.251 -41.787  39.116  1.00 64.75      .000 H
ATOM   1751  N   VAL A 116       6.181 -36.928  39.711  1.00  2.95      .338 N
ATOM   1752  H   VAL A 116       6.711 -37.000  38.879  1.00  4.27      .338 H
ATOM   1753  CA  VAL A 116       4.977 -36.084  39.638  1.00  2.67      .159 C
ATOM   1754  HA  VAL A 116       4.518 -36.055  40.620  1.00  2.98      .159 H
ATOM   1755  C   VAL A 116       3.964 -36.682  38.651  1.00  2.75      .251 C
ATOM   1756  O   VAL A 116       4.224 -36.727  37.461  1.00  4.24      .271 O
ATOM   1757  CB  VAL A 116       5.315 -34.629  39.261  1.00  3.52      .029 C
ATOM   1758  HB  VAL A 116       5.731 -34.630  38.268  1.00  4.60      .029 H
ATOM   1759  CG1 VAL A 116       4.076 -33.748  39.261  1.00  5.65      .002 C
ATOM   1760 1HG1 VAL A 116       3.800 -33.528  39.242  1.00 34.51      .002 H
ATOM   1761 2HG1 VAL A 116       3.786 -33.535  39.285  1.00 34.14      .002 H
ATOM   1762 3HG1 VAL A 116       3.769 -33.560  39.253  1.00 34.57      .002 H
ATOM   1763  CG2 VAL A 116       6.341 -33.995  40.188  1.00  4.78      .002 C
ATOM   1764 1HG2 VAL A 116       6.587 -33.883  40.426  1.00 33.49      .002 H
ATOM   1765 2HG2 VAL A 116       6.559 -33.814  40.413  1.00 32.47      .002 H
ATOM   1766 3HG2 VAL A 116       6.614 -33.842  40.369  1.00 33.48      .002 H
ATOM   1767  N   TRP A 117       2.829 -37.156  39.148  1.00  2.68      .337 N
ATOM   1768  H   TRP A 117       2.674 -37.071  40.129  1.00  3.47      .337 H
ATOM   1769  CA  TRP A 117       1.788 -37.844  38.377  1.00  2.55      .164 C
ATOM   1770  HA  TRP A 117       2.255 -38.380  37.559  1.00  2.93      .164 H
ATOM   1771  C   TRP A 117       0.733 -36.896  37.785  1.00  2.80      .251 C
ATOM   1772  O   TRP A 117       0.198 -36.046  38.480  1.00  4.49      .271 O
ATOM   1773  CB  TRP A 117       1.109 -38.887  39.260  1.00  3.44      .059 C
ATOM   1774 1HB  TRP A 117       1.848 -39.588  39.610  1.00  4.80      .059 H
ATOM   1775 2HB  TRP A 117       0.720 -38.384  40.130  1.00  4.87      .059 H
ATOM   1776  CG  TRP A 117      -0.014 -39.664  38.622  1.00  3.48      .016 C
ATOM   1777  CD1 TRP A 117      -1.300 -39.656  38.997  1.00  4.99      .097 C
ATOM   1778  HD1 TRP A 117      -1.730 -39.095  39.796  1.00  7.18      .097 H
ATOM   1779  CD2 TRP A 117       0.044 -40.597  37.509  1.00  3.59      .001 C
ATOM   1780  NE1 TRP A 117      -2.021 -40.502  38.237  1.00  5.53      .365 N
ATOM   1781  HE1 TRP A 117      -2.983 -40.711  38.393  1.00  7.75      .365 H
ATOM   1782  CE2 TRP A 117      -1.252 -41.117  37.297  1.00  4.75      .042 C
ATOM   1783  CE3 TRP A 117       1.067 -41.070  36.678  1.00  4.69      .014 C
ATOM   1784  HE3 TRP A 117       2.057 -40.693  36.805  1.00  5.96      .014 H
ATOM   1785  CZ2 TRP A 117      -1.518 -42.067  36.314  1.00  6.55      .030 C
ATOM   1786  HZ2 TRP A 117      -2.512 -42.432  36.180  1.00  9.19      .030 H
ATOM   1787  CZ3 TRP A 117       0.813 -42.037  35.701  1.00  6.34      .001 C
ATOM   1788  HZ3 TRP A 117       1.611 -42.387  35.087  1.00  9.01      .001 H
ATOM   1789  CH2 TRP A 117      -0.476 -42.537  35.522  1.00  7.03      .002 C
ATOM   1790  HH2 TRP A 117      -0.665 -43.284  34.780  1.00  9.70      .002 H
ATOM   1791  N   ILE A 118       0.375 -37.112  36.527  1.00  2.86      .338 N
ATOM   1792  H   ILE A 118       0.905 -37.778  36.014  1.00  3.90      .338 H
ATOM   1793  CA  ILE A 118      -0.760 -36.502  35.822  1.00  2.86      .159 C
ATOM   1794  HA  ILE A 118      -1.314 -35.871  36.509  1.00  3.27      .159 H
ATOM   1795  C   ILE A 118      -1.702 -37.615  35.331  1.00  2.89      .251 C
ATOM   1796  O   ILE A 118      -1.354 -38.374  34.437  1.00  3.77      .271 O
ATOM   1797  CB  ILE A 118      -0.283 -35.595  34.661  1.00  3.85      .029 C
ATOM   1798  HB  ILE A 118       0.184 -36.227  33.931  1.00  5.33      .029 H
ATOM   1799  CG1 ILE A 118       0.750 -34.551  35.078  1.00  7.42      .002 C
ATOM   1800 1HG1 ILE A 118       0.661 -34.325  35.650  1.00 39.27      .002 H
ATOM   1801 2HG1 ILE A 118       1.383 -34.734  35.123  1.00 30.49      .002 H
ATOM   1802  CG2 ILE A 118      -1.481 -34.913  34.001  1.00  4.55      .002 C
ATOM   1803 1HG2 ILE A 118      -1.907 -34.849  34.020  1.00 31.69      .002 H
ATOM   1804 2HG2 ILE A 118      -1.719 -34.875  33.639  1.00 31.07      .002 H
ATOM   1805 3HG2 ILE A 118      -1.658 -34.531  33.881  1.00 31.05      .002 H
ATOM   1806  CD1 ILE A 118       1.089 -33.592  34.682  1.00 25.60      .000 C
ATOM   1807 1HD1 ILE A 118       1.177 -33.345  34.576  1.00 67.16      .000 H
ATOM   1808 2HD1 ILE A 118       1.181 -33.361  34.605  1.00 64.54      .000 H
ATOM   1809 3HD1 ILE A 118       1.158 -33.387  34.593  1.00 67.90      .000 H
ATOM   1810  N   TYR A 119      -2.901 -37.711  35.898  1.00  3.14      .337 N
ATOM   1811  H   TYR A 119      -3.138 -37.106  36.653  1.00  4.14      .337 H
ATOM   1812  CA  TYR A 119      -3.894 -38.710  35.512  1.00  3.10      .164 C
ATOM   1813  HA  TYR A 119      -3.403 -39.676  35.525  1.00  3.84      .164 H
ATOM   1814  C   TYR A 119      -4.459 -38.495  34.090  1.00  3.13      .251 C
ATOM   1815  O   TYR A 119      -4.557 -37.379  33.597  1.00  3.97      .271 O
ATOM   1816  CB  TYR A 119      -5.028 -38.777  36.548  1.00  3.37      .056 C
ATOM   1817 1HB  TYR A 119      -5.751 -39.513  36.223  1.00  4.30      .056 H
ATOM   1818 2HB  TYR A 119      -4.600 -39.150  37.467  1.00  4.26      .056 H
ATOM   1819  CG  TYR A 119      -5.771 -37.483  36.859  1.00  3.06      .044 C
ATOM   1820  CD1 TYR A 119      -6.688 -36.938  35.951  1.00  3.54      .011 C
ATOM   1821  HD1 TYR A 119      -6.875 -37.430  35.019  1.00  4.74      .011 H
ATOM   1822  CD2 TYR A 119      -5.563 -36.844  38.083  1.00  3.46      .011 C
ATOM   1823  HD2 TYR A 119      -4.877 -37.258  38.792  1.00  4.66      .011 H
ATOM   1824  CE1 TYR A 119      -7.368 -35.743  36.247  1.00  3.58      .037 C
ATOM   1825  HE1 TYR A 119      -8.055 -35.326  35.542  1.00  4.98      .037 H
ATOM   1826  CE2 TYR A 119      -6.256 -35.665  38.395  1.00  3.59      .037 C
ATOM   1827  HE2 TYR A 119      -6.092 -35.186  39.338  1.00  4.85      .037 H
ATOM   1828  CZ  TYR A 119      -7.151 -35.100  37.474  1.00  3.33      .065 C
ATOM   1829  OH  TYR A 119      -7.799 -33.950  37.786  1.00  4.05      .361 O
ATOM   1830  HH  TYR A 119      -8.154 -33.505  37.046  1.00  5.30      .361 H
ATOM   1831  N   GLY A 120      -4.882 -39.588  33.470  1.00  3.81      .336 N
ATOM   1832  H   GLY A 120      -4.722 -40.461  33.924  1.00  5.14      .336 H
ATOM   1833  CA  GLY A 120      -5.664 -39.632  32.235  1.00  4.58      .189 C
ATOM   1834 1HA  GLY A 120      -5.445 -38.778  31.631  1.00  6.62      .189 H
ATOM   1835 2HA  GLY A 120      -5.377 -40.503  31.685  1.00  7.45      .189 H
ATOM   1836  C   GLY A 120      -7.173 -39.684  32.446  1.00  4.05      .253 C
ATOM   1837  O   GLY A 120      -7.660 -39.512  33.528  1.00  6.70      .270 O
ATOM   1838  N   GLY A 121      -7.910 -39.930  31.394  1.00  5.64      .336 N
ATOM   1839  H   GLY A 121      -7.447 -40.171  30.574  1.00  9.95      .336 H
ATOM   1840  CA  GLY A 121      -9.365 -39.853  31.328  1.00  6.46      .189 C
ATOM   1841 1HA  GLY A 121      -9.748 -40.847  31.206  1.00  9.22      .189 H
ATOM   1842 2HA  GLY A 121      -9.760 -39.464  32.248  1.00  8.17      .189 H
ATOM   1843  C   GLY A 121      -9.911 -38.994  30.179  1.00  5.50      .253 C
ATOM   1844  O   GLY A 121     -10.845 -38.231  30.369  1.00  6.24      .270 O
ATOM   1845  N   GLY A 122      -9.290 -39.070  29.001  1.00  5.78      .336 N
ATOM   1846  H   GLY A 122      -8.586 -39.767  28.908  1.00  7.12      .336 H
ATOM   1847  CA  GLY A 122      -9.706 -38.409  27.755  1.00  5.74      .189 C
ATOM   1848 1HA  GLY A 122      -8.987 -38.657  26.992  1.00  6.70      .189 H
ATOM   1849 2HA  GLY A 122     -10.660 -38.808  27.452  1.00  7.43      .189 H
ATOM   1850  C   GLY A 122      -9.831 -36.876  27.803  1.00  4.99      .253 C
ATOM   1851  O   GLY A 122     -10.586 -36.317  27.028  1.00  6.15      .270 O
ATOM   1852  N   PHE A 123      -9.172 -36.209  28.748  1.00  4.45      .337 N
ATOM   1853  H   PHE A 123      -8.622 -36.748  29.381  1.00  4.98      .337 H
ATOM   1854  CA  PHE A 123      -9.386 -34.799  29.137  1.00  4.47      .164 C
ATOM   1855  HA  PHE A 123      -8.699 -34.621  29.954  1.00  4.90      .164 H
ATOM   1856  C   PHE A 123     -10.813 -34.485  29.666  1.00  4.97      .251 C
ATOM   1857  O   PHE A 123     -11.031 -33.382  30.102  1.00  7.01      .271 O
ATOM   1858  CB  PHE A 123      -8.965 -33.831  28.018  1.00  5.14      .056 C
ATOM   1859 1HB  PHE A 123      -9.631 -33.939  27.184  1.00  6.92      .056 H
ATOM   1860 2HB  PHE A 123      -9.107 -32.829  28.377  1.00  6.96      .056 H
ATOM   1861  CG  PHE A 123      -7.545 -33.951  27.507  1.00  4.86      .044 C
ATOM   1862  CD1 PHE A 123      -6.503 -33.390  28.229  1.00  6.33      .008 C
ATOM   1863  HD1 PHE A 123      -6.702 -32.923  29.158  1.00  8.60      .008 H
ATOM   1864  CD2 PHE A 123      -7.277 -34.549  26.287  1.00  6.86      .008 C
ATOM   1865  HD2 PHE A 123      -8.073 -34.975  25.732  1.00  9.63      .008 H
ATOM   1866  CE1 PHE A 123      -5.208 -33.412  27.729  1.00  8.79      .001 C
ATOM   1867  HE1 PHE A 123      -4.419 -32.963  28.272  1.00 13.10      .001 H
ATOM   1868  CE2 PHE A 123      -5.979 -34.570  25.791  1.00  9.47      .001 C
ATOM   1869  HE2 PHE A 123      -5.790 -35.000  24.844  1.00 14.46      .001 H
ATOM   1870  CZ  PHE A 123      -4.944 -34.003  26.509  1.00 10.00      .000 C
ATOM   1871  HZ  PHE A 123      -3.959 -34.010  26.113  1.00 14.76      .000 H
ATOM   1872  N   TYR A 124     -11.759 -35.418  29.668  1.00  5.49      .337 N
ATOM   1873  H   TYR A 124     -11.531 -36.312  29.324  1.00  7.51      .337 H
ATOM   1874  CA  TYR A 124     -13.137 -35.231  30.146  1.00  6.13      .164 C
ATOM   1875  HA  TYR A 124     -13.378 -34.179  30.066  1.00  7.00      .164 H
ATOM   1876  C   TYR A 124     -13.338 -35.649  31.617  1.00  5.85      .251 C
ATOM   1877  O   TYR A 124     -14.328 -35.277  32.219  1.00  7.40      .271 O
ATOM   1878  CB  TYR A 124     -14.123 -35.968  29.225  1.00  7.78      .056 C
ATOM   1879 1HB  TYR A 124     -15.115 -35.608  29.449  1.00  9.66      .056 H
ATOM   1880 2HB  TYR A 124     -13.918 -35.694  28.200  1.00  9.30      .056 H
ATOM   1881  CG  TYR A 124     -14.132 -37.484  29.320  1.00  7.73      .044 C
ATOM   1882  CD1 TYR A 124     -14.899 -38.123  30.300  1.00  8.90      .011 C
ATOM   1883  HD1 TYR A 124     -15.501 -37.545  30.965  1.00 10.25      .011 H
ATOM   1884  CD2 TYR A 124     -13.383 -38.249  28.426  1.00  8.57      .011 C
ATOM   1885  HD2 TYR A 124     -12.828 -37.772  27.648  1.00  9.95      .011 H
ATOM   1886  CE1 TYR A 124     -14.866 -39.514  30.430  1.00 10.10      .037 C
ATOM   1887  HE1 TYR A 124     -15.423 -40.001  31.199  1.00 12.27      .037 H
ATOM   1888  CE2 TYR A 124     -13.335 -39.640  28.555  1.00 10.01      .037 C
ATOM   1889  HE2 TYR A 124     -12.742 -40.225  27.888  1.00 12.54      .037 H
ATOM   1890  CZ  TYR A 124     -14.063 -40.272  29.571  1.00 10.48      .065 C
ATOM   1891  OH  TYR A 124     -13.991 -41.606  29.722  1.00 13.94      .361 O
ATOM   1892  HH  TYR A 124     -14.401 -41.931  30.469  1.00 16.30      .361 H
ATOM   1893  N   SER A 125     -12.424 -36.425  32.194  1.00  5.66      .336 N
ATOM   1894  H   SER A 125     -11.637 -36.699  31.647  1.00  6.57      .336 H
ATOM   1895  CA  SER A 125     -12.542 -37.054  33.516  1.00  5.81      .189 C
ATOM   1896  HA  SER A 125     -13.189 -36.462  34.142  1.00  7.39      .189 H
ATOM   1897  C   SER A 125     -11.199 -37.211  34.234  1.00  4.65      .254 C
ATOM   1898  O   SER A 125     -10.141 -37.121  33.633  1.00  6.34      .270 O
ATOM   1899  CB  SER A 125     -13.202 -38.411  33.347  1.00  8.45      .169 C
ATOM   1900 1HB  SER A 125     -13.723 -38.617  33.731  1.00 21.68      .169 H
ATOM   1901 2HB  SER A 125     -13.479 -38.517  32.780  1.00 40.70      .169 H
ATOM   1902  OG  SER A 125     -12.814 -39.275  33.418  1.00 33.83      .380 O
ATOM   1903  HG  SER A 125     -13.094 -39.071  33.081  1.00 89.14      .380 H
ATOM   1904  N   GLY A 126     -11.258 -37.461  35.526  1.00  4.64      .336 N
ATOM   1905  H   GLY A 126     -12.160 -37.473  35.941  1.00  6.13      .336 H
ATOM   1906  CA  GLY A 126     -10.144 -37.883  36.365  1.00  5.06      .189 C
ATOM   1907 1HA  GLY A 126     -10.251 -38.930  36.558  1.00  7.58      .189 H
ATOM   1908 2HA  GLY A 126      -9.215 -37.754  35.847  1.00  7.21      .189 H
ATOM   1909  C   GLY A 126     -10.042 -37.162  37.708  1.00  3.88      .253 C
ATOM   1910  O   GLY A 126     -10.601 -36.091  37.898  1.00  4.53      .270 O
ATOM   1911  N   ALA A 127      -9.325 -37.768  38.646  1.00  4.30      .337 N
ATOM   1912  H   ALA A 127      -8.908 -38.639  38.421  1.00  5.96      .337 H
ATOM   1913  CA  ALA A 127      -9.063 -37.246  39.977  1.00  4.97      .159 C
ATOM   1914  HA  ALA A 127      -8.906 -36.189  39.915  1.00  6.07      .159 H
ATOM   1915  C   ALA A 127      -7.815 -37.885  40.600  1.00  4.70      .251 C
ATOM   1916  O   ALA A 127      -7.570 -39.064  40.428  1.00  6.38      .271 O
ATOM   1917  CB  ALA A 127     -10.269 -37.503  40.841  1.00  9.67      .034 C
ATOM   1918 1HB  ALA A 127     -10.556 -37.552  41.043  1.00 38.64      .034 H
ATOM   1919 2HB  ALA A 127     -10.550 -37.559  41.053  1.00 39.01      .034 H
ATOM   1920 3HB  ALA A 127     -10.555 -37.567  41.044  1.00 40.05      .034 H
ATOM   1921  N   SER A 128      -7.052 -37.134  41.379  1.00  4.50      .336 N
ATOM   1922  H   SER A 128      -7.291 -36.179  41.524  1.00  5.34      .336 H
ATOM   1923  CA  SER A 128      -5.861 -37.626  42.071  1.00  4.68      .189 C
ATOM   1924  HA  SER A 128      -5.286 -38.215  41.371  1.00  5.76      .189 H
ATOM   1925  C   SER A 128      -6.181 -38.523  43.281  1.00  5.10      .254 C
ATOM   1926  O   SER A 128      -5.337 -39.291  43.697  1.00  7.56      .270 O
ATOM   1927  CB  SER A 128      -4.981 -36.455  42.489  1.00  5.78      .169 C
ATOM   1928 1HB  SER A 128      -4.082 -36.832  42.935  1.00  7.21      .169 H
ATOM   1929 2HB  SER A 128      -4.715 -35.895  41.620  1.00  7.97      .169 H
ATOM   1930  OG  SER A 128      -5.622 -35.624  43.406  1.00  7.53      .380 O
ATOM   1931  HG  SER A 128      -6.271 -35.127  42.949  1.00  8.71      .380 H
ATOM   1932  N   SER A 129      -7.392 -38.466  43.818  1.00  5.04      .335 N
ATOM   1933  H   SER A 129      -8.041 -37.831  43.425  1.00  6.36      .335 H
ATOM   1934  CA  SER A 129      -7.847 -39.221  44.990  1.00  5.52      .189 C
ATOM   1935  HA  SER A 129      -7.063 -39.193  45.729  1.00  7.33      .189 H
ATOM   1936  C   SER A 129      -8.186 -40.699  44.728  1.00  5.10      .253 C
ATOM   1937  O   SER A 129      -8.447 -41.421  45.674  1.00  6.34      .270 O
ATOM   1938  CB  SER A 129      -9.056 -38.519  45.593  1.00  7.31      .169 C
ATOM   1939 1HB  SER A 129      -9.389 -39.076  46.453  1.00  9.06      .169 H
ATOM   1940 2HB  SER A 129      -8.759 -37.539  45.921  1.00  9.83      .169 H
ATOM   1941  OG  SER A 129     -10.104 -38.384  44.673  1.00  7.84      .380 O
ATOM   1942  HG  SER A 129     -10.649 -39.125  44.740  1.00  9.16      .380 H
ATOM   1943  N   LEU A 130      -8.204 -41.159  43.480  1.00  5.21      .337 N
ATOM   1944  H   LEU A 130      -7.944 -40.550  42.741  1.00  6.48      .337 H
ATOM   1945  CA  LEU A 130      -8.548 -42.528  43.119  1.00  5.31      .159 C
ATOM   1946  HA  LEU A 130      -9.505 -42.758  43.568  1.00  6.12      .159 H
ATOM   1947  C   LEU A 130      -7.523 -43.544  43.662  1.00  5.54      .251 C
ATOM   1948  O   LEU A 130      -6.323 -43.310  43.629  1.00  6.36      .271 O
ATOM   1949  CB  LEU A 130      -8.699 -42.674  41.593  1.00  6.53      .032 C
ATOM   1950 1HB  LEU A 130      -7.764 -42.432  41.147  1.00  8.70      .032 H
ATOM   1951 2HB  LEU A 130      -8.902 -43.697  41.380  1.00  8.77      .032 H
ATOM   1952  CG  LEU A 130      -9.782 -41.852  40.918  1.00  8.46      .002 C
ATOM   1953  HG  LEU A 130      -9.583 -40.882  41.105  1.00 16.77      .002 H
ATOM   1954  CD1 LEU A 130      -9.818 -42.034  39.475  1.00 13.72      .000 C
ATOM   1955 1HD1 LEU A 130      -9.803 -42.034  39.132  1.00 44.99      .000 H
ATOM   1956 2HD1 LEU A 130      -9.871 -42.084  39.146  1.00 45.95      .000 H
ATOM   1957 3HD1 LEU A 130      -9.808 -42.106  39.124  1.00 42.50      .000 H
ATOM   1958  CD2 LEU A 130     -11.104 -42.133  41.376  1.00 16.32      .000 C
ATOM   1959 1HD2 LEU A 130     -11.409 -42.225  41.484  1.00 49.83      .000 H
ATOM   1960 2HD2 LEU A 130     -11.440 -42.188  41.446  1.00 47.28      .000 H
ATOM   1961 3HD2 LEU A 130     -11.406 -42.177  41.513  1.00 47.80      .000 H
ATOM   1962  N   ASP A 131      -8.002 -44.688  44.132  1.00  6.77      .337 N
ATOM   1963  H   ASP A 131      -8.983 -44.835  44.104  1.00  8.43      .337 H
ATOM   1964  CA  ASP A 131      -7.206 -45.728  44.783  1.00  8.42      .170 C
ATOM   1965  HA  ASP A 131      -6.657 -45.273  45.585  1.00  9.97      .170 H
ATOM   1966  C   ASP A 131      -6.181 -46.415  43.859  1.00  8.60      .251 C
ATOM   1967  O   ASP A 131      -5.230 -46.986  44.334  1.00 12.06      .271 O
ATOM   1968  CB  ASP A 131      -8.125 -46.778  45.391  1.00 12.93      .129 C
ATOM   1969 1HB  ASP A 131      -8.511 -47.219  44.837  1.00 34.28      .129 H
ATOM   1970 2HB  ASP A 131      -7.742 -47.353  45.835  1.00 28.20      .129 H
ATOM   1971  CG  ASP A 131      -9.042 -46.525  46.152  1.00 31.55      .188 C
ATOM   1972  OD1 ASP A 131      -9.409 -46.430  46.501  1.00 80.13      .647 O
ATOM   1973  OD2 ASP A 131      -9.405 -46.448  46.425  1.00 85.79      .647 O
ATOM   1974  N   VAL A 132      -6.353 -46.331  42.554  1.00  8.05      .338 N
ATOM   1975  H   VAL A 132      -7.179 -45.899  42.234  1.00  9.23      .338 H
ATOM   1976  CA  VAL A 132      -5.407 -46.775  41.528  1.00  9.08      .159 C
ATOM   1977  HA  VAL A 132      -5.099 -47.777  41.784  1.00 11.68      .159 H
ATOM   1978  C   VAL A 132      -4.126 -45.908  41.465  1.00  7.67      .251 C
ATOM   1979  O   VAL A 132      -3.110 -46.372  41.000  1.00 11.05      .271 O
ATOM   1980  CB  VAL A 132      -6.129 -46.875  40.170  1.00 11.33      .029 C
ATOM   1981  HB  VAL A 132      -6.928 -47.577  40.275  1.00 13.73      .029 H
ATOM   1982  CG1 VAL A 132      -6.761 -45.586  39.718  1.00 10.77      .002 C
ATOM   1983 1HG1 VAL A 132      -6.898 -45.281  39.602  1.00 38.86      .002 H
ATOM   1984 2HG1 VAL A 132      -6.912 -45.278  39.627  1.00 41.10      .002 H
ATOM   1985 3HG1 VAL A 132      -6.925 -45.293  39.599  1.00 37.72      .002 H
ATOM   1986  CG2 VAL A 132      -5.259 -47.394  39.065  1.00 18.97      .002 C
ATOM   1987 1HG2 VAL A 132      -5.091 -47.531  38.798  1.00 49.79      .002 H
ATOM   1988 2HG2 VAL A 132      -5.036 -47.539  38.829  1.00 49.33      .002 H
ATOM   1989 3HG2 VAL A 132      -5.042 -47.495  38.790  1.00 49.23      .002 H
ATOM   1990  N   TYR A 133      -4.150 -44.687  41.975  1.00  5.71      .337 N
ATOM   1991  H   TYR A 133      -5.000 -44.366  42.370  1.00  6.31      .337 H
ATOM   1992  CA  TYR A 133      -3.020 -43.749  42.015  1.00  5.45      .164 C
ATOM   1993  HA  TYR A 133      -2.237 -44.135  41.376  1.00  5.99      .164 H
ATOM   1994  C   TYR A 133      -2.416 -43.591  43.434  1.00  6.61      .251 C
ATOM   1995  O   TYR A 133      -1.856 -42.580  43.765  1.00 10.08      .271 O
ATOM   1996  CB  TYR A 133      -3.448 -42.394  41.426  1.00  5.41      .056 C
ATOM   1997 1HB  TYR A 133      -4.080 -41.903  42.149  1.00  6.54      .056 H
ATOM   1998 2HB  TYR A 133      -2.565 -41.787  41.307  1.00  7.08      .056 H
ATOM   1999  CG  TYR A 133      -4.186 -42.412  40.090  1.00  4.67      .044 C
ATOM   2000  CD1 TYR A 133      -3.808 -43.281  39.062  1.00  5.63      .011 C
ATOM   2001  HD1 TYR A 133      -2.979 -43.939  39.199  1.00  7.99      .011 H
ATOM   2002  CD2 TYR A 133      -5.255 -41.540  39.880  1.00  4.86      .011 C
ATOM   2003  HD2 TYR A 133      -5.538 -40.863  40.653  1.00  6.57      .011 H
ATOM   2004  CE1 TYR A 133      -4.531 -43.320  37.864  1.00  5.69      .037 C
ATOM   2005  HE1 TYR A 133      -4.256 -44.006  37.095  1.00  8.00      .037 H
ATOM   2006  CE2 TYR A 133      -5.973 -41.561  38.678  1.00  4.94      .037 C
ATOM   2007  HE2 TYR A 133      -6.798 -40.901  38.530  1.00  6.57      .037 H
ATOM   2008  CZ  TYR A 133      -5.623 -42.468  37.673  1.00  4.84      .065 C
ATOM   2009  OH  TYR A 133      -6.326 -42.523  36.525  1.00  6.33      .361 O
ATOM   2010  HH  TYR A 133      -6.968 -41.934  36.433  1.00  9.38      .361 H
ATOM   2011  N   ASP A 134      -2.585 -44.562  44.301  1.00  7.86      .337 N
ATOM   2012  H   ASP A 134      -3.039 -45.367  43.987  1.00 10.93      .337 H
ATOM   2013  CA  ASP A 134      -2.117 -44.571  45.687  1.00  8.92      .170 C
ATOM   2014  HA  ASP A 134      -2.359 -43.626  46.124  1.00 10.86      .170 H
ATOM   2015  C   ASP A 134      -0.601 -44.756  45.790  1.00  8.16      .252 C
ATOM   2016  O   ASP A 134      -0.080 -45.807  45.530  1.00 11.05      .271 O
ATOM   2017  CB  ASP A 134      -2.878 -45.634  46.444  1.00 13.63      .129 C
ATOM   2018 1HB  ASP A 134      -3.918 -45.464  46.284  1.00 18.32      .129 H
ATOM   2019 2HB  ASP A 134      -2.645 -46.587  46.044  1.00 15.91      .129 H
ATOM   2020  CG  ASP A 134      -2.625 -45.688  47.943  1.00 17.18      .188 C
ATOM   2021  OD1 ASP A 134      -2.765 -45.774  48.561  1.00 49.94      .647 O
ATOM   2022  OD2 ASP A 134      -2.342 -45.644  48.523  1.00 48.73      .647 O
ATOM   2023  N   GLY A 135       0.108 -43.724  46.156  1.00  9.44      .336 N
ATOM   2024  H   GLY A 135      -0.377 -42.902  46.342  1.00 13.02      .336 H
ATOM   2025  CA  GLY A 135       1.556 -43.635  46.098  1.00 11.72      .189 C
ATOM   2026 1HA  GLY A 135       1.882 -44.014  45.158  1.00 14.82      .189 H
ATOM   2027 2HA  GLY A 135       1.816 -42.608  46.134  1.00 17.51      .189 H
ATOM   2028  C   GLY A 135       2.352 -44.352  47.196  1.00  9.61      .253 C
ATOM   2029  O   GLY A 135       3.563 -44.315  47.169  1.00 13.01      .270 O
ATOM   2030  N   ARG A 136       1.706 -44.984  48.164  1.00  7.47      .337 N
ATOM   2031  H   ARG A 136       0.718 -45.004  48.144  1.00  7.98      .337 H
ATOM   2032  CA  ARG A 136       2.354 -45.492  49.371  1.00  7.03      .159 C
ATOM   2033  HA  ARG A 136       2.909 -44.666  49.792  1.00  8.07      .159 H
ATOM   2034  C   ARG A 136       3.364 -46.640  49.123  1.00  7.02      .251 C
ATOM   2035  O   ARG A 136       4.389 -46.684  49.768  1.00  7.73      .271 O
ATOM   2036  CB  ARG A 136       1.289 -45.867  50.408  1.00  7.65      .034 C
ATOM   2037 1HB  ARG A 136       1.769 -45.939  51.362  1.00  9.61      .034 H
ATOM   2038 2HB  ARG A 136       0.572 -45.074  50.471  1.00  9.25      .034 H
ATOM   2039  CG  ARG A 136       0.540 -47.166  50.154  1.00  8.70      .027 C
ATOM   2040 1HG  ARG A 136       0.076 -47.130  49.194  1.00 10.56      .027 H
ATOM   2041 2HG  ARG A 136       1.237 -47.974  50.161  1.00 11.03      .027 H
ATOM   2042  CD  ARG A 136      -0.537 -47.444  51.200  1.00 10.46      .116 C
ATOM   2043 1HD  ARG A 136      -0.716 -48.436  51.233  1.00 18.16      .116 H
ATOM   2044 2HD  ARG A 136      -0.217 -47.163  52.117  1.00 18.40      .116 H
ATOM   2045  NE  ARG A 136      -1.736 -46.809  50.962  1.00 11.00      .212 N
ATOM   2046  HE  ARG A 136      -1.824 -46.379  50.085  1.00 13.72      .212 H
ATOM   2047  CZ  ARG A 136      -2.702 -46.826  51.780  1.00 19.62      .666 C
ATOM   2048  NH1 ARG A 136      -2.668 -47.338  52.932  1.00 23.08      .235 N
ATOM   2049 1HH1 ARG A 136      -1.899 -47.764  53.251  1.00 18.39      .235 H
ATOM   2050 2HH1 ARG A 136      -3.425 -47.319  53.485  1.00 38.97      .235 H
ATOM   2051  NH2 ARG A 136      -3.737 -46.303  51.417  1.00 37.96      .235 N
ATOM   2052 1HH2 ARG A 136      -3.801 -45.958  50.515  1.00 41.43      .235 H
ATOM   2053 2HH2 ARG A 136      -4.481 -46.333  51.990  1.00 57.39      .235 H
ATOM   2054  N   PHE A 137       3.090 -47.550  48.204  1.00  8.31      .337 N
ATOM   2055  H   PHE A 137       2.298 -47.412  47.629  1.00 10.79      .337 H
ATOM   2056  CA  PHE A 137       3.876 -48.757  47.966  1.00  8.62      .164 C
ATOM   2057  HA  PHE A 137       4.107 -49.198  48.924  1.00  8.92      .164 H
ATOM   2058  C   PHE A 137       5.204 -48.454  47.254  1.00  8.11      .251 C
ATOM   2059  O   PHE A 137       6.224 -48.985  47.644  1.00  9.48      .271 O
ATOM   2060  CB  PHE A 137       3.066 -49.786  47.182  1.00 11.94      .056 C
ATOM   2061 1HB  PHE A 137       2.886 -49.427  46.191  1.00 13.93      .056 H
ATOM   2062 2HB  PHE A 137       3.647 -50.682  47.093  1.00 13.73      .056 H
ATOM   2063  CG  PHE A 137       1.742 -50.139  47.806  1.00 15.50      .044 C
ATOM   2064  CD1 PHE A 137       0.578 -49.556  47.376  1.00 20.86      .008 C
ATOM   2065  HD1 PHE A 137       0.609 -48.872  46.592  1.00 25.05      .008 H
ATOM   2066  CD2 PHE A 137       1.677 -51.049  48.814  1.00 20.84      .008 C
ATOM   2067  HD2 PHE A 137       2.565 -51.504  49.132  1.00 24.33      .008 H
ATOM   2068  CE1 PHE A 137      -0.637 -49.869  47.965  1.00 27.57      .001 C
ATOM   2069  HE1 PHE A 137      -1.526 -49.426  47.636  1.00 36.51      .001 H
ATOM   2070  CE2 PHE A 137       0.463 -51.360  49.397  1.00 29.09      .001 C
ATOM   2071  HE2 PHE A 137       0.421 -52.066  50.156  1.00 40.29      .001 H
ATOM   2072  CZ  PHE A 137      -0.692 -50.770  48.975  1.00 30.45      .000 C
ATOM   2073  HZ  PHE A 137      -1.619 -51.016  49.421  1.00 39.88      .000 H
ATOM   2074  N   LEU A 138       5.202 -47.554  46.278  1.00  8.31      .338 N
ATOM   2075  H   LEU A 138       4.334 -47.161  46.000  1.00  9.78      .338 H
ATOM   2076  CA  LEU A 138       6.394 -47.076  45.588  1.00  8.73      .159 C
ATOM   2077  HA  LEU A 138       6.917 -47.934  45.195  1.00 10.26      .159 H
ATOM   2078  C   LEU A 138       7.340 -46.348  46.551  1.00  7.27      .251 C
ATOM   2079  O   LEU A 138       8.524 -46.617  46.565  1.00  9.26      .271 O
ATOM   2080  CB  LEU A 138       5.957 -46.187  44.421  1.00 12.52      .032 C
ATOM   2081 1HB  LEU A 138       5.249 -46.476  44.070  1.00 33.77      .032 H
ATOM   2082 2HB  LEU A 138       5.756 -45.406  44.671  1.00 32.32      .032 H
ATOM   2083  CG  LEU A 138       6.680 -45.943  43.403  1.00 17.26      .002 C
ATOM   2084  HG  LEU A 138       6.978 -46.053  43.746  1.00 64.50      .002 H
ATOM   2085  CD1 LEU A 138       6.799 -46.129  42.508  1.00 56.44      .000 C
ATOM   2086 1HD1 LEU A 138       6.872 -46.137  42.289  1.00104.06      .000 H
ATOM   2087 2HD1 LEU A 138       6.787 -46.165  42.334  1.00107.50      .000 H
ATOM   2088 3HD1 LEU A 138       6.823 -46.215  42.266  1.00103.32      .000 H
ATOM   2089  CD2 LEU A 138       6.872 -45.322  42.768  1.00 53.74      .000 C
ATOM   2090 1HD2 LEU A 138       6.886 -45.182  42.648  1.00102.90      .000 H
ATOM   2091 2HD2 LEU A 138       6.945 -45.164  42.561  1.00 99.02      .000 H
ATOM   2092 3HD2 LEU A 138       6.927 -45.177  42.639  1.00103.17      .000 H
ATOM   2093  N   VAL A 139       6.810 -45.486  47.403  1.00  6.27      .338 N
ATOM   2094  H   VAL A 139       5.838 -45.297  47.347  1.00  7.45      .338 H
ATOM   2095  CA  VAL A 139       7.572 -44.740  48.391  1.00  6.65      .159 C
ATOM   2096  HA  VAL A 139       8.386 -44.249  47.883  1.00  8.37      .159 H
ATOM   2097  C   VAL A 139       8.179 -45.660  49.460  1.00  7.18      .251 C
ATOM   2098  O   VAL A 139       9.302 -45.459  49.850  1.00 11.01      .271 O
ATOM   2099  CB  VAL A 139       6.696 -43.645  48.999  1.00  8.02      .029 C
ATOM   2100  HB  VAL A 139       5.793 -44.093  49.356  1.00  9.44      .029 H
ATOM   2101  CG1 VAL A 139       7.356 -42.924  50.141  1.00 12.27      .002 C
ATOM   2102 1HG1 VAL A 139       7.472 -42.736  50.406  1.00 42.02      .002 H
ATOM   2103 2HG1 VAL A 139       7.536 -42.733  50.386  1.00 41.58      .002 H
ATOM   2104 3HG1 VAL A 139       7.522 -42.776  50.433  1.00 41.61      .002 H
ATOM   2105  CG2 VAL A 139       6.339 -42.612  47.959  1.00 10.72      .002 C
ATOM   2106 1HG2 VAL A 139       6.295 -42.359  47.698  1.00 38.93      .002 H
ATOM   2107 2HG2 VAL A 139       6.236 -42.353  47.760  1.00 41.72      .002 H
ATOM   2108 3HG2 VAL A 139       6.225 -42.394  47.689  1.00 38.57      .002 H
ATOM   2109  N   GLN A 140       7.496 -46.709  49.882  1.00  6.77      .338 N
ATOM   2110  H   GLN A 140       6.568 -46.843  49.570  1.00  7.54      .338 H
ATOM   2111  CA  GLN A 140       8.043 -47.692  50.800  1.00  8.65      .160 C
ATOM   2112  HA  GLN A 140       8.496 -47.156  51.613  1.00 11.54      .160 H
ATOM   2113  C   GLN A 140       9.135 -48.562  50.152  1.00  8.48      .251 C
ATOM   2114  O   GLN A 140      10.166 -48.764  50.739  1.00 13.40      .271 O
ATOM   2115  CB  GLN A 140       6.911 -48.527  51.381  1.00 11.31      .042 C
ATOM   2116 1HB  GLN A 140       6.249 -47.896  51.891  1.00 14.92      .042 H
ATOM   2117 2HB  GLN A 140       6.369 -48.969  50.610  1.00 12.70      .042 H
ATOM   2118  CG  GLN A 140       7.317 -49.610  52.320  1.00 20.19      .090 C
ATOM   2119 1HG  GLN A 140       6.836 -49.857  52.726  1.00 45.33      .090 H
ATOM   2120 2HG  GLN A 140       7.503 -50.171  52.044  1.00 48.87      .090 H
ATOM   2121  CD  GLN A 140       8.075 -49.653  53.090  1.00 46.87      .227 C
ATOM   2122  OE1 GLN A 140       8.504 -49.440  53.065  1.00113.99      .273 O
ATOM   2123  NE2 GLN A 140       8.278 -49.937  53.796  1.00 88.83      .369 N
ATOM   2124 1HE2 GLN A 140       8.767 -49.974  54.299  1.00147.73      .369 H
ATOM   2125 2HE2 GLN A 140       7.932 -50.143  53.855  1.00118.09      .369 H
ATOM   2126  N   ALA A 141       8.929 -49.069  48.956  1.00  6.93      .338 N
ATOM   2127  H   ALA A 141       8.070 -48.879  48.507  1.00  7.67      .338 H
ATOM   2128  CA  ALA A 141       9.842 -49.987  48.295  1.00  7.89      .159 C
ATOM   2129  HA  ALA A 141      10.192 -50.704  49.012  1.00 11.00      .159 H
ATOM   2130  C   ALA A 141      11.079 -49.316  47.681  1.00  6.66      .251 C
ATOM   2131  O   ALA A 141      12.166 -49.840  47.774  1.00  9.92      .271 O
ATOM   2132  CB  ALA A 141       9.065 -50.739  47.245  1.00 11.54      .034 C
ATOM   2133 1HB  ALA A 141       8.907 -50.946  47.002  1.00 41.70      .034 H
ATOM   2134 2HB  ALA A 141       8.894 -50.892  46.972  1.00 41.40      .034 H
ATOM   2135 3HB  ALA A 141       8.849 -50.915  47.014  1.00 39.07      .034 H
ATOM   2136  N   GLU A 142      10.923 -48.171  47.046  1.00  5.45      .338 N
ATOM   2137  H   GLU A 142      10.006 -47.801  46.983  1.00  6.23      .338 H
ATOM   2138  CA  GLU A 142      11.949 -47.501  46.236  1.00  5.17      .160 C
ATOM   2139  HA  GLU A 142      12.821 -48.139  46.188  1.00  5.98      .160 H
ATOM   2140  C   GLU A 142      12.405 -46.140  46.811  1.00  5.63      .251 C
ATOM   2141  O   GLU A 142      13.331 -45.547  46.293  1.00  7.44      .271 O
ATOM   2142  CB  GLU A 142      11.431 -47.345  44.800  1.00  5.73      .043 C
ATOM   2143 1HB  GLU A 142      10.499 -46.801  44.812  1.00  7.17      .043 H
ATOM   2144 2HB  GLU A 142      12.133 -46.750  44.237  1.00  6.41      .043 H
ATOM   2145  CG  GLU A 142      11.211 -48.666  44.058  1.00  6.41      .100 C
ATOM   2146 1HG  GLU A 142      10.497 -49.270  44.592  1.00  7.90      .100 H
ATOM   2147 2HG  GLU A 142      10.795 -48.458  43.085  1.00  7.85      .100 H
ATOM   2148  CD  GLU A 142      12.488 -49.477  43.871  1.00  6.59      .185 C
ATOM   2149  OE1 GLU A 142      13.569 -48.901  43.708  1.00  7.02      .647 O
ATOM   2150  OE2 GLU A 142      12.431 -50.706  43.912  1.00  9.31      .647 O
ATOM   2151  N   ARG A 143      11.797 -45.662  47.895  1.00  6.40      .338 N
ATOM   2152  H   ARG A 143      11.028 -46.184  48.242  1.00  7.76      .338 H
ATOM   2153  CA  ARG A 143      12.165 -44.473  48.683  1.00  7.71      .159 C
ATOM   2154  HA  ARG A 143      11.405 -44.371  49.434  1.00  9.44      .159 H
ATOM   2155  C   ARG A 143      12.205 -43.141  47.907  1.00  8.45      .251 C
ATOM   2156  O   ARG A 143      12.688 -42.217  48.368  1.00 20.57      .271 O
ATOM   2157  CB  ARG A 143      13.451 -44.737  49.456  1.00 11.61      .034 C
ATOM   2158 1HB  ARG A 143      14.087 -44.887  49.055  1.00 26.00      .034 H
ATOM   2159 2HB  ARG A 143      13.696 -44.156  49.883  1.00 34.67      .034 H
ATOM   2160  CG  ARG A 143      13.581 -45.566  50.229  1.00 38.79      .027 C
ATOM   2161 1HG  ARG A 143      13.228 -45.671  50.275  1.00 94.79      .027 H
ATOM   2162 2HG  ARG A 143      13.652 -45.916  50.146  1.00 80.11      .027 H
ATOM   2163  CD  ARG A 143      14.123 -45.806  51.072  1.00 72.25      .116 C
ATOM   2164 1HD  ARG A 143      14.120 -45.973  51.324  1.00106.28      .116 H
ATOM   2165 2HD  ARG A 143      14.327 -45.909  50.862  1.00124.16      .116 H
ATOM   2166  NE  ARG A 143      14.388 -45.692  51.833  1.00141.82      .212 N
ATOM   2167  HE  ARG A 143      14.524 -45.565  51.651  1.00214.22      .212 H
ATOM   2168  CZ  ARG A 143      14.463 -45.759  52.707  1.00206.78      .666 C
ATOM   2169  NH1 ARG A 143      14.306 -45.937  52.996  1.00229.05      .235 N
ATOM   2170 1HH1 ARG A 143      14.128 -46.045  52.576  1.00200.54      .235 H
ATOM   2171 2HH1 ARG A 143      14.377 -45.980  53.657  1.00340.57      .235 H
ATOM   2172  NH2 ARG A 143      14.704 -45.649  53.305  1.00353.81      .235 N
ATOM   2173 1HH2 ARG A 143      14.837 -45.516  53.127  1.00433.29      .235 H
ATOM   2174 2HH2 ARG A 143      14.766 -45.707  53.958  1.00449.19      .235 H
ATOM   2175  N   THR A 144      11.669 -43.049  46.762  1.00  7.15      .336 N
ATOM   2176  H   THR A 144      11.316 -43.855  46.446  1.00 12.75      .336 H
ATOM   2177  CA  THR A 144      11.405 -41.838  45.977  1.00  7.50      .186 C
ATOM   2178  HA  THR A 144      12.282 -41.227  45.943  1.00  7.87      .186 H
ATOM   2179  C   THR A 144      10.285 -41.024  46.582  1.00  9.43      .253 C
ATOM   2180  O   THR A 144       9.454 -41.559  47.172  1.00 22.73      .270 O
ATOM   2181  CB  THR A 144      11.045 -42.195  44.552  1.00 11.94      .140 C
ATOM   2182  HB  THR A 144      10.821 -41.457  44.053  1.00 21.23      .140 H
ATOM   2183  OG1 THR A 144      10.127 -42.931  44.474  1.00 32.43      .382 O
ATOM   2184  HG1 THR A 144       9.596 -42.679  44.773  1.00 49.75      .382 H
ATOM   2185  CG2 THR A 144      11.956 -42.782  43.839  1.00 31.44      .034 C
ATOM   2186 1HG2 THR A 144      12.173 -42.909  43.684  1.00 68.40      .034 H
ATOM   2187 2HG2 THR A 144      12.168 -42.898  43.650  1.00 69.71      .034 H
ATOM   2188 3HG2 THR A 144      12.172 -42.945  43.668  1.00 68.63      .034 H
ATOM   2189  N   VAL A 145      10.225 -39.743  46.407  1.00  5.65      .337 N
ATOM   2190  H   VAL A 145      10.909 -39.355  45.859  1.00  6.94      .337 H
ATOM   2191  CA  VAL A 145       9.083 -38.887  46.761  1.00  5.09      .159 C
ATOM   2192  HA  VAL A 145       8.592 -39.284  47.641  1.00  5.81      .159 H
ATOM   2193  C   VAL A 145       8.071 -38.895  45.611  1.00  4.94      .251 C
ATOM   2194  O   VAL A 145       8.452 -38.785  44.480  1.00  8.24      .271 O
ATOM   2195  CB  VAL A 145       9.561 -37.465  47.105  1.00  6.22      .029 C
ATOM   2196  HB  VAL A 145      10.155 -37.113  46.291  1.00  8.10      .029 H
ATOM   2197  CG1 VAL A 145       8.446 -36.466  47.333  1.00  8.38      .002 C
ATOM   2198 1HG1 VAL A 145       8.199 -36.244  47.418  1.00 38.38      .002 H
ATOM   2199 2HG1 VAL A 145       8.155 -36.244  47.373  1.00 35.99      .002 H
ATOM   2200 3HG1 VAL A 145       8.200 -36.206  47.371  1.00 37.38      .002 H
ATOM   2201  CG2 VAL A 145      10.415 -37.472  48.348  1.00  9.52      .002 C
ATOM   2202 1HG2 VAL A 145      10.590 -37.483  48.666  1.00 38.86      .002 H
ATOM   2203 2HG2 VAL A 145      10.617 -37.436  48.624  1.00 38.86      .002 H
ATOM   2204 3HG2 VAL A 145      10.643 -37.501  48.630  1.00 38.65      .002 H
ATOM   2205  N   LEU A 146       6.793 -39.014  45.888  1.00  5.21      .338 N
ATOM   2206  H   LEU A 146       6.533 -39.057  46.835  1.00  7.63      .338 H
ATOM   2207  CA  LEU A 146       5.712 -39.033  44.904  1.00  4.92      .159 C
ATOM   2208  HA  LEU A 146       6.141 -38.893  43.920  1.00  5.68      .159 H
ATOM   2209  C   LEU A 146       4.724 -37.882  45.157  1.00  4.20      .251 C
ATOM   2210  O   LEU A 146       4.339 -37.626  46.281  1.00  5.67      .271 O
ATOM   2211  CB  LEU A 146       5.051 -40.422  44.918  1.00  6.74      .032 C
ATOM   2212 1HB  LEU A 146       5.770 -41.111  44.901  1.00 14.50      .032 H
ATOM   2213 2HB  LEU A 146       4.562 -40.541  45.786  1.00 11.57      .032 H
ATOM   2214  CG  LEU A 146       4.116 -40.778  43.869  1.00 14.50      .002 C
ATOM   2215  HG  LEU A 146       3.884 -40.675  43.809  1.00 65.92      .002 H
ATOM   2216  CD1 LEU A 146       3.870 -40.965  43.138  1.00 52.58      .000 C
ATOM   2217 1HD1 LEU A 146       3.830 -41.013  42.914  1.00102.98      .000 H
ATOM   2218 2HD1 LEU A 146       3.749 -40.984  42.948  1.00 99.43      .000 H
ATOM   2219 3HD1 LEU A 146       3.848 -41.036  43.034  1.00104.83      .000 H
ATOM   2220  CD2 LEU A 146       3.703 -41.169  43.614  1.00 59.66      .000 C
ATOM   2221 1HD2 LEU A 146       3.589 -41.234  43.569  1.00112.59      .000 H
ATOM   2222 2HD2 LEU A 146       3.557 -41.287  43.577  1.00112.59      .000 H
ATOM   2223 3HD2 LEU A 146       3.664 -41.269  43.513  1.00113.93      .000 H
ATOM   2224  N   VAL A 147       4.312 -37.205  44.098  1.00  3.87      .338 N
ATOM   2225  H   VAL A 147       4.710 -37.453  43.223  1.00  5.24      .338 H
ATOM   2226  CA  VAL A 147       3.392 -36.059  44.090  1.00  3.22      .159 C
ATOM   2227  HA  VAL A 147       2.938 -35.969  45.072  1.00  3.38      .159 H
ATOM   2228  C   VAL A 147       2.283 -36.277  43.058  1.00  2.95      .251 C
ATOM   2229  O   VAL A 147       2.535 -36.796  41.983  1.00  4.05      .271 O
ATOM   2230  CB  VAL A 147       4.158 -34.746  43.794  1.00  4.14      .029 C
ATOM   2231  HB  VAL A 147       4.572 -34.827  42.811  1.00  5.44      .029 H
ATOM   2232  CG1 VAL A 147       3.270 -33.515  43.820  1.00  5.95      .002 C
ATOM   2233 1HG1 VAL A 147       3.084 -33.210  43.860  1.00 34.57      .002 H
ATOM   2234 2HG1 VAL A 147       3.028 -33.247  43.834  1.00 33.79      .002 H
ATOM   2235 3HG1 VAL A 147       3.076 -33.216  43.789  1.00 35.50      .002 H
ATOM   2236  CG2 VAL A 147       5.316 -34.509  44.745  1.00  7.10      .002 C
ATOM   2237 1HG2 VAL A 147       5.560 -34.449  45.012  1.00 36.37      .002 H
ATOM   2238 2HG2 VAL A 147       5.598 -34.413  44.934  1.00 36.40      .002 H
ATOM   2239 3HG2 VAL A 147       5.608 -34.503  44.954  1.00 35.60      .002 H
ATOM   2240  N   SER A 148       1.066 -35.841  43.346  1.00  3.00      .336 N
ATOM   2241  H   SER A 148       0.903 -35.438  44.243  1.00  3.82      .336 H
ATOM   2242  CA  SER A 148      -0.054 -35.795  42.399  1.00  3.40      .189 C
ATOM   2243  HA  SER A 148       0.343 -35.684  41.400  1.00  4.28      .189 H
ATOM   2244  C   SER A 148      -0.983 -34.605  42.683  1.00  3.72      .253 C
ATOM   2245  O   SER A 148      -0.999 -34.084  43.774  1.00  5.87      .270 O
ATOM   2246  CB  SER A 148      -0.819 -37.110  42.423  1.00  4.81      .169 C
ATOM   2247 1HB  SER A 148      -1.254 -37.250  41.699  1.00 18.78      .169 H
ATOM   2248 2HB  SER A 148      -0.317 -37.810  42.496  1.00 17.61      .169 H
ATOM   2249  OG  SER A 148      -1.614 -37.291  43.242  1.00 21.23      .380 O
ATOM   2250  HG  SER A 148      -1.862 -38.123  43.243  1.00 29.92      .380 H
ATOM   2251  N   MET A 149      -1.739 -34.152  41.696  1.00  3.97      .337 N
ATOM   2252  H   MET A 149      -1.695 -34.607  40.824  1.00  6.13      .337 H
ATOM   2253  CA  MET A 149      -2.635 -32.998  41.794  1.00  4.09      .160 C
ATOM   2254  HA  MET A 149      -2.905 -32.879  42.830  1.00  5.95      .160 H
ATOM   2255  C   MET A 149      -3.929 -33.179  40.990  1.00  2.93      .251 C
ATOM   2256  O   MET A 149      -3.947 -33.861  39.979  1.00  3.78      .271 O
ATOM   2257  CB  MET A 149      -1.914 -31.720  41.368  1.00  6.50      .043 C
ATOM   2258 1HB  MET A 149      -2.446 -30.887  41.770  1.00  8.65      .043 H
ATOM   2259 2HB  MET A 149      -0.939 -31.700  41.792  1.00  9.92      .043 H
ATOM   2260  CG  MET A 149      -1.771 -31.490  39.878  1.00  9.52      .060 C
ATOM   2261 1HG  MET A 149      -2.683 -31.480  39.488  1.00 18.63      .060 H
ATOM   2262 2HG  MET A 149      -1.384 -30.567  39.701  1.00 14.61      .060 H
ATOM   2263  SD  MET A 149      -0.827 -32.573  38.944  1.00 21.04      .139 S
ATOM   2264  CE  MET A 149       0.648 -32.362  39.101  1.00 18.93      .069 C
ATOM   2265 1HE  MET A 149       0.971 -32.291  39.121  1.00 50.40      .069 H
ATOM   2266 2HE  MET A 149       0.959 -32.327  39.107  1.00 50.96      .069 H
ATOM   2267 3HE  MET A 149       0.899 -32.350  39.160  1.00 56.87      .069 H
ATOM   2268  N   ASN A 150      -4.998 -32.525  41.427  1.00  3.19      .337 N
ATOM   2269  H   ASN A 150      -4.916 -31.995  42.267  1.00  4.27      .337 H
ATOM   2270  CA  ASN A 150      -6.179 -32.289  40.605  1.00  3.06      .169 C
ATOM   2271  HA  ASN A 150      -6.402 -33.182  40.033  1.00  3.43      .169 H
ATOM   2272  C   ASN A 150      -5.927 -31.139  39.610  1.00  3.22      .251 C
ATOM   2273  O   ASN A 150      -5.338 -30.134  39.948  1.00  5.58      .271 O
ATOM   2274  CB  ASN A 150      -7.389 -31.988  41.493  1.00  3.90      .119 C
ATOM   2275 1HB  ASN A 150      -7.118 -31.211  42.182  1.00  5.28      .119 H
ATOM   2276 2HB  ASN A 150      -8.181 -31.601  40.881  1.00  5.55      .119 H
ATOM   2277  CG  ASN A 150      -7.916 -33.175  42.277  1.00  4.57      .230 C
ATOM   2278  OD1 ASN A 150      -7.558 -34.312  42.074  1.00  5.68      .273 O
ATOM   2279  ND2 ASN A 150      -8.785 -32.926  43.200  1.00  6.88      .369 N
ATOM   2280 1HD2 ASN A 150      -9.149 -33.678  43.737  1.00  8.99      .369 H
ATOM   2281 2HD2 ASN A 150      -9.112 -31.997  43.346  1.00  7.61      .369 H
ATOM   2282  N   TYR A 151      -6.429 -31.297  38.402  1.00  2.94      .337 N
ATOM   2283  H   TYR A 151      -6.884 -32.159  38.215  1.00  4.32      .337 H
ATOM   2284  CA  TYR A 151      -6.504 -30.277  37.354  1.00  2.70      .164 C
ATOM   2285  HA  TYR A 151      -6.378 -29.296  37.798  1.00  3.10      .164 H
ATOM   2286  C   TYR A 151      -7.888 -30.326  36.688  1.00  2.63      .251 C
ATOM   2287  O   TYR A 151      -8.534 -31.369  36.676  1.00  3.53      .271 O
ATOM   2288  CB  TYR A 151      -5.368 -30.471  36.348  1.00  3.49      .056 C
ATOM   2289 1HB  TYR A 151      -5.340 -29.595  35.719  1.00  4.73      .056 H
ATOM   2290 2HB  TYR A 151      -4.432 -30.511  36.884  1.00  4.81      .056 H
ATOM   2291  CG  TYR A 151      -5.452 -31.700  35.447  1.00  3.19      .044 C
ATOM   2292  CD1 TYR A 151      -4.869 -32.917  35.827  1.00  3.49      .011 C
ATOM   2293  HD1 TYR A 151      -4.374 -33.003  36.772  1.00  4.66      .011 H
ATOM   2294  CD2 TYR A 151      -6.095 -31.611  34.208  1.00  3.54      .011 C
ATOM   2295  HD2 TYR A 151      -6.539 -30.685  33.904  1.00  4.62      .011 H
ATOM   2296  CE1 TYR A 151      -4.945 -34.042  34.986  1.00  3.73      .037 C
ATOM   2297  HE1 TYR A 151      -4.513 -34.974  35.288  1.00  5.06      .037 H
ATOM   2298  CE2 TYR A 151      -6.191 -32.731  33.369  1.00  3.76      .037 C
ATOM   2299  HE2 TYR A 151      -6.702 -32.659  32.433  1.00  5.17      .037 H
ATOM   2300  CZ  TYR A 151      -5.621 -33.954  33.758  1.00  3.72      .065 C
ATOM   2301  OH  TYR A 151      -5.734 -35.033  32.948  1.00  4.97      .361 O
ATOM   2302  HH  TYR A 151      -5.255 -35.788  33.248  1.00  4.97      .361 H
ATOM   2303  N   ARG A 152      -8.363 -29.199  36.156  1.00  2.74      .338 N
ATOM   2304  H   ARG A 152      -7.807 -28.368  36.182  1.00  3.22      .338 H
ATOM   2305  CA  ARG A 152      -9.688 -29.083  35.545  1.00  2.87      .159 C
ATOM   2306  HA  ARG A 152     -10.417 -29.479  36.242  1.00  3.33      .159 H
ATOM   2307  C   ARG A 152      -9.793 -29.881  34.236  1.00  3.25      .251 C
ATOM   2308  O   ARG A 152      -8.917 -29.843  33.392  1.00  4.31      .271 O
ATOM   2309  CB  ARG A 152     -10.029 -27.617  35.305  1.00  3.33      .034 C
ATOM   2310 1HB  ARG A 152      -9.212 -27.138  34.789  1.00  4.11      .034 H
ATOM   2311 2HB  ARG A 152     -10.910 -27.553  34.686  1.00  4.63      .034 H
ATOM   2312  CG  ARG A 152     -10.292 -26.863  36.608  1.00  3.61      .027 C
ATOM   2313 1HG  ARG A 152     -11.206 -27.238  37.038  1.00  4.76      .027 H
ATOM   2314 2HG  ARG A 152      -9.495 -27.031  37.315  1.00  4.33      .027 H
ATOM   2315  CD  ARG A 152     -10.433 -25.368  36.358  1.00  4.56      .116 C
ATOM   2316 1HD  ARG A 152     -11.032 -25.226  35.477  1.00  6.32      .116 H
ATOM   2317 2HD  ARG A 152     -10.936 -24.922  37.195  1.00  6.42      .116 H
ATOM   2318  NE  ARG A 152      -9.148 -24.706  36.170  1.00  4.43      .212 N
ATOM   2319  HE  ARG A 152      -8.347 -25.289  36.304  1.00  4.56      .212 H
ATOM   2320  CZ  ARG A 152      -8.995 -23.421  35.874  1.00  5.69      .666 C
ATOM   2321  NH1 ARG A 152      -9.969 -22.615  35.616  1.00  6.95      .235 N
ATOM   2322 1HH1 ARG A 152     -10.903 -22.944  35.568  1.00  6.66      .235 H
ATOM   2323 2HH1 ARG A 152      -9.758 -21.670  35.402  1.00  9.57      .235 H
ATOM   2324  NH2 ARG A 152      -7.824 -22.912  35.838  1.00  7.86      .235 N
ATOM   2325 1HH2 ARG A 152      -7.045 -23.492  36.056  1.00  7.15      .235 H
ATOM   2326 2HH2 ARG A 152      -7.702 -21.960  35.624  1.00 11.23      .235 H
ATOM   2327  N   VAL A 153     -10.908 -30.558  34.077  1.00  4.19      .338 N
ATOM   2328  H   VAL A 153     -11.580 -30.488  34.802  1.00  6.19      .338 H
ATOM   2329  CA  VAL A 153     -11.257 -31.449  32.958  1.00  4.11      .159 C
ATOM   2330  HA  VAL A 153     -10.475 -31.396  32.213  1.00  4.80      .159 H
ATOM   2331  C   VAL A 153     -12.574 -31.015  32.290  1.00  4.18      .251 C
ATOM   2332  O   VAL A 153     -13.313 -30.207  32.829  1.00  5.43      .271 O
ATOM   2333  CB  VAL A 153     -11.312 -32.916  33.437  1.00  5.02      .029 C
ATOM   2334  HB  VAL A 153     -11.683 -33.516  32.629  1.00  6.02      .029 H
ATOM   2335  CG1 VAL A 153      -9.942 -33.443  33.777  1.00  8.23      .002 C
ATOM   2336 1HG1 VAL A 153      -9.637 -33.634  33.862  1.00 36.13      .002 H
ATOM   2337 2HG1 VAL A 153      -9.622 -33.527  33.902  1.00 38.49      .002 H
ATOM   2338 3HG1 VAL A 153      -9.599 -33.553  33.793  1.00 37.46      .002 H
ATOM   2339  CG2 VAL A 153     -12.230 -33.147  34.608  1.00  7.64      .002 C
ATOM   2340 1HG2 VAL A 153     -12.479 -33.164  34.878  1.00 38.55      .002 H
ATOM   2341 2HG2 VAL A 153     -12.406 -33.211  34.908  1.00 35.92      .002 H
ATOM   2342 3HG2 VAL A 153     -12.469 -33.251  34.852  1.00 35.19      .002 H
ATOM   2343  N   GLY A 154     -12.843 -31.517  31.097  1.00  4.82      .336 N
ATOM   2344  H   GLY A 154     -12.188 -32.155  30.702  1.00  5.97      .336 H
ATOM   2345  CA  GLY A 154     -13.990 -31.155  30.266  1.00  5.26      .189 C
ATOM   2346 1HA  GLY A 154     -13.999 -31.773  29.385  1.00  7.31      .189 H
ATOM   2347 2HA  GLY A 154     -14.896 -31.349  30.814  1.00  6.27      .189 H
ATOM   2348  C   GLY A 154     -13.987 -29.692  29.835  1.00  4.74      .253 C
ATOM   2349  O   GLY A 154     -12.937 -29.066  29.738  1.00  5.58      .270 O
ATOM   2350  N   ALA A 155     -15.163 -29.122  29.615  1.00  5.02      .337 N
ATOM   2351  H   ALA A 155     -15.991 -29.670  29.681  1.00  6.11      .337 H
ATOM   2352  CA  ALA A 155     -15.320 -27.717  29.266  1.00  5.15      .159 C
ATOM   2353  HA  ALA A 155     -14.853 -27.553  28.306  1.00  6.22      .159 H
ATOM   2354  C   ALA A 155     -14.643 -26.773  30.283  1.00  4.86      .251 C
ATOM   2355  O   ALA A 155     -14.006 -25.808  29.896  1.00  5.77      .271 O
ATOM   2356  CB  ALA A 155     -16.804 -27.404  29.127  1.00  6.41      .034 C
ATOM   2357 1HB  ALA A 155     -17.159 -27.332  29.111  1.00 32.88      .034 H
ATOM   2358 2HB  ALA A 155     -17.158 -27.348  29.083  1.00 34.96      .034 H
ATOM   2359 3HB  ALA A 155     -17.144 -27.319  29.084  1.00 36.56      .034 H
ATOM   2360  N   PHE A 156     -14.702 -27.087  31.574  1.00  4.90      .337 N
ATOM   2361  H   PHE A 156     -15.223 -27.889  31.846  1.00  5.94      .337 H
ATOM   2362  CA  PHE A 156     -14.100 -26.296  32.646  1.00  4.91      .164 C
ATOM   2363  HA  PHE A 156     -14.542 -25.308  32.627  1.00  5.80      .164 H
ATOM   2364  C   PHE A 156     -12.574 -26.131  32.520  1.00  5.06      .251 C
ATOM   2365  O   PHE A 156     -12.049 -25.124  32.962  1.00  6.98      .271 O
ATOM   2366  CB  PHE A 156     -14.412 -26.940  33.992  1.00  5.34      .056 C
ATOM   2367 1HB  PHE A 156     -13.904 -27.884  34.045  1.00  6.97      .056 H
ATOM   2368 2HB  PHE A 156     -13.994 -26.321  34.763  1.00  6.74      .056 H
ATOM   2369  CG  PHE A 156     -15.872 -27.164  34.298  1.00  5.87      .044 C
ATOM   2370  CD1 PHE A 156     -16.637 -26.343  34.798  1.00 17.31      .008 C
ATOM   2371  HD1 PHE A 156     -16.194 -25.553  34.970  1.00 43.04      .008 H
ATOM   2372  CD2 PHE A 156     -16.456 -28.202  34.094  1.00 21.67      .008 C
ATOM   2373  HD2 PHE A 156     -15.867 -28.842  33.732  1.00 48.36      .008 H
ATOM   2374  CE1 PHE A 156     -17.980 -26.549  35.077  1.00 19.61      .001 C
ATOM   2375  HE1 PHE A 156     -18.569 -25.924  35.459  1.00 45.22      .001 H
ATOM   2376  CE2 PHE A 156     -17.799 -28.407  34.362  1.00 26.67      .001 C
ATOM   2377  HE2 PHE A 156     -18.239 -29.203  34.202  1.00 59.27      .001 H
ATOM   2378  CZ  PHE A 156     -18.563 -27.577  34.845  1.00 13.30      .000 C
ATOM   2379  HZ  PHE A 156     -19.592 -27.738  35.042  1.00 19.24      .000 H
ATOM   2380  N   GLY A 157     -11.874 -27.102  31.939  1.00  4.66      .336 N
ATOM   2381  H   GLY A 157     -12.366 -27.901  31.615  1.00  5.42      .336 H
ATOM   2382  CA  GLY A 157     -10.437 -27.068  31.706  1.00  5.27      .189 C
ATOM   2383 1HA  GLY A 157      -9.964 -26.420  32.420  1.00  7.32      .189 H
ATOM   2384 2HA  GLY A 157     -10.048 -28.053  31.868  1.00  7.59      .189 H
ATOM   2385  C   GLY A 157     -10.008 -26.617  30.306  1.00  4.26      .253 C
ATOM   2386  O   GLY A 157      -8.896 -26.144  30.140  1.00  5.24      .270 O
ATOM   2387  N   PHE A 158     -10.864 -26.777  29.303  1.00  4.38      .337 N
ATOM   2388  H   PHE A 158     -11.747 -27.186  29.509  1.00  5.46      .337 H
ATOM   2389  CA  PHE A 158     -10.455 -26.763  27.900  1.00  4.68      .164 C
ATOM   2390  HA  PHE A 158      -9.521 -26.220  27.845  1.00  5.10      .164 H
ATOM   2391  C   PHE A 158     -11.436 -26.066  26.908  1.00  5.81      .251 C
ATOM   2392  O   PHE A 158     -11.144 -26.039  25.720  1.00  7.55      .271 O
ATOM   2393  CB  PHE A 158     -10.143 -28.201  27.471  1.00  5.20      .056 C
ATOM   2394 1HB  PHE A 158     -11.033 -28.798  27.571  1.00  6.77      .056 H
ATOM   2395 2HB  PHE A 158      -9.871 -28.200  26.429  1.00  6.81      .056 H
ATOM   2396  CG  PHE A 158      -9.028 -28.878  28.251  1.00  4.74      .044 C
ATOM   2397  CD1 PHE A 158      -9.310 -29.840  29.214  1.00  5.92      .008 C
ATOM   2398  HD1 PHE A 158     -10.314 -30.141  29.377  1.00  8.42      .008 H
ATOM   2399  CD2 PHE A 158      -7.708 -28.497  28.047  1.00  6.06      .008 C
ATOM   2400  HD2 PHE A 158      -7.491 -27.758  27.316  1.00  8.65      .008 H
ATOM   2401  CE1 PHE A 158      -8.287 -30.395  29.981  1.00  7.12      .001 C
ATOM   2402  HE1 PHE A 158      -8.508 -31.122  30.723  1.00 10.58      .001 H
ATOM   2403  CE2 PHE A 158      -6.688 -29.048  28.819  1.00  7.62      .001 C
ATOM   2404  HE2 PHE A 158      -5.688 -28.734  28.669  1.00 11.61      .001 H
ATOM   2405  CZ  PHE A 158      -6.977 -29.998  29.786  1.00  7.52      .000 C
ATOM   2406  HZ  PHE A 158      -6.193 -30.414  30.375  1.00 10.64      .000 H
ATOM   2407  N   LEU A 159     -12.543 -25.476  27.359  1.00  6.13      .338 N
ATOM   2408  H   LEU A 159     -12.752 -25.501  28.332  1.00  6.56      .338 H
ATOM   2409  CA  LEU A 159     -13.361 -24.575  26.538  1.00  6.66      .159 C
ATOM   2410  HA  LEU A 159     -13.605 -25.090  25.619  1.00  7.30      .159 H
ATOM   2411  C   LEU A 159     -12.568 -23.312  26.180  1.00  7.13      .251 C
ATOM   2412  O   LEU A 159     -11.949 -22.713  27.038  1.00  8.99      .271 O
ATOM   2413  CB  LEU A 159     -14.682 -24.258  27.261  1.00  8.05      .032 C
ATOM   2414 1HB  LEU A 159     -15.166 -25.191  27.489  1.00  9.68      .032 H
ATOM   2415 2HB  LEU A 159     -14.444 -23.781  28.193  1.00  9.30      .032 H
ATOM   2416  CG  LEU A 159     -15.669 -23.384  26.480  1.00  9.18      .002 C
ATOM   2417  HG  LEU A 159     -15.432 -23.446  25.457  1.00 13.64      .002 H
ATOM   2418  CD1 LEU A 159     -17.071 -23.850  26.654  1.00 11.41      .000 C
ATOM   2419 1HD1 LEU A 159     -17.406 -23.915  26.768  1.00 39.90      .000 H
ATOM   2420 2HD1 LEU A 159     -17.373 -24.041  26.696  1.00 39.51      .000 H
ATOM   2421 3HD1 LEU A 159     -17.426 -23.918  26.618  1.00 42.44      .000 H
ATOM   2422  CD2 LEU A 159     -15.643 -21.956  26.884  1.00 13.11      .000 C
ATOM   2423 1HD2 LEU A 159     -15.688 -21.609  26.970  1.00 42.33      .000 H
ATOM   2424 2HD2 LEU A 159     -15.603 -21.616  26.935  1.00 42.74      .000 H
ATOM   2425 3HD2 LEU A 159     -15.622 -21.629  27.029  1.00 43.38      .000 H
ATOM   2426  N   ALA A 160     -12.603 -22.916  24.917  1.00  7.84      .338 N
ATOM   2427  H   ALA A 160     -13.135 -23.455  24.274  1.00  9.16      .338 H
ATOM   2428  CA  ALA A 160     -11.801 -21.835  24.365  1.00  8.88      .159 C
ATOM   2429  HA  ALA A 160     -11.500 -21.178  25.165  1.00 10.07      .159 H
ATOM   2430  C   ALA A 160     -12.546 -20.993  23.318  1.00 10.45      .251 C
ATOM   2431  O   ALA A 160     -13.276 -21.511  22.502  1.00 12.15      .271 O
ATOM   2432  CB  ALA A 160     -10.540 -22.434  23.774  1.00 10.67      .034 C
ATOM   2433 1HB  ALA A 160     -10.262 -22.607  23.637  1.00 39.71      .034 H
ATOM   2434 2HB  ALA A 160     -10.222 -22.562  23.665  1.00 39.52      .034 H
ATOM   2435 3HB  ALA A 160     -10.243 -22.552  23.602  1.00 38.72      .034 H
ATOM   2436  N   LEU A 161     -12.283 -19.702  23.306  1.00 12.83      .338 N
ATOM   2437  H   LEU A 161     -11.696 -19.364  24.028  1.00 15.20      .338 H
ATOM   2438  CA  LEU A 161     -12.655 -18.743  22.272  1.00 13.70      .160 C
ATOM   2439  HA  LEU A 161     -13.009 -19.276  21.403  1.00 13.77      .160 H
ATOM   2440  C   LEU A 161     -11.413 -17.948  21.854  1.00 15.89      .254 C
ATOM   2441  O   LEU A 161     -10.892 -17.233  22.516  1.00 22.71      .270 O
ATOM   2442  CB  LEU A 161     -13.774 -17.822  22.778  1.00 17.01      .032 C
ATOM   2443 1HB  LEU A 161     -13.469 -17.417  23.662  1.00 25.64      .032 H
ATOM   2444 2HB  LEU A 161     -13.877 -17.048  22.117  1.00 21.96      .032 H
ATOM   2445  CG  LEU A 161     -15.113 -18.388  22.986  1.00 19.75      .002 C
ATOM   2446  HG  LEU A 161     -15.006 -19.111  23.281  1.00 46.99      .002 H
ATOM   2447  CD1 LEU A 161     -15.824 -17.831  23.727  1.00 50.87      .000 C
ATOM   2448 1HD1 LEU A 161     -16.066 -17.769  23.909  1.00 91.66      .000 H
ATOM   2449 2HD1 LEU A 161     -16.001 -17.625  23.821  1.00 95.29      .000 H
ATOM   2450 3HD1 LEU A 161     -15.909 -17.708  23.982  1.00 92.83      .000 H
ATOM   2451  CD2 LEU A 161     -15.932 -18.513  22.076  1.00 28.38      .000 C
ATOM   2452 1HD2 LEU A 161     -16.112 -18.559  21.864  1.00 65.92      .000 H
ATOM   2453 2HD2 LEU A 161     -16.121 -18.506  21.843  1.00 64.13      .000 H
ATOM   2454 3HD2 LEU A 161     -16.143 -18.567  21.880  1.00 63.83      .000 H
ATOM   2455  N   PRO A 162     -10.906 -18.063  20.804  1.00 32.08      .312 N
ATOM   2456  CA  PRO A 162      -9.683 -17.435  20.396  1.00 43.05      .163 C
ATOM   2457  HA  PRO A 162      -8.989 -17.707  20.957  1.00 49.68      .163 H
ATOM   2458  C   PRO A 162      -9.612 -16.044  20.405  1.00 36.67      .251 C
ATOM   2459  O   PRO A 162     -10.492 -15.481  20.057  1.00 53.82      .271 O
ATOM   2460  CB  PRO A 162      -9.432 -17.896  19.184  1.00 95.48      .034 C
ATOM   2461 1HB  PRO A 162      -9.383 -17.281  18.492  1.00111.12      .034 H
ATOM   2462 2HB  PRO A 162      -8.651 -18.305  19.077  1.00116.31      .034 H
ATOM   2463  CG  PRO A 162     -10.468 -18.702  19.175  1.00152.87      .027 C
ATOM   2464 1HG  PRO A 162     -10.725 -18.558  18.670  1.00232.98      .027 H
ATOM   2465 2HG  PRO A 162     -10.297 -19.265  19.157  1.00231.58      .027 H
ATOM   2466  CD  PRO A 162     -11.391 -18.860  19.972  1.00 71.50      .105 C
ATOM   2467 1HD  PRO A 162     -12.166 -18.670  19.670  1.00 81.24      .105 H
ATOM   2468 2HD  PRO A 162     -11.580 -19.731  20.224  1.00 78.88      .105 H
ATOM   2469  N   GLY A 163      -8.564 -15.485  20.821  1.00 35.64      .336 N
ATOM   2470  H   GLY A 163      -7.873 -16.005  21.078  1.00 38.73      .336 H
ATOM   2471  CA  GLY A 163      -8.368 -14.147  20.999  1.00 50.62      .189 C
ATOM   2472 1HA  GLY A 163      -7.359 -13.990  21.046  1.00 63.07      .189 H
ATOM   2473 2HA  GLY A 163      -8.695 -13.670  20.189  1.00 70.80      .189 H
ATOM   2474  C   GLY A 163      -9.047 -13.551  22.191  1.00 47.41      .253 C
ATOM   2475  O   GLY A 163      -8.887 -12.459  22.454  1.00 71.80      .270 O
ATOM   2476  N   SER A 164      -9.780 -14.252  22.920  1.00 32.53      .335 N
ATOM   2477  H   SER A 164      -9.880 -15.138  22.651  1.00 30.03      .335 H
ATOM   2478  CA  SER A 164     -10.443 -13.804  24.107  1.00 29.70      .189 C
ATOM   2479  HA  SER A 164     -10.702 -12.813  23.960  1.00 34.22      .189 H
ATOM   2480  C   SER A 164      -9.610 -13.887  25.353  1.00 26.32      .253 C
ATOM   2481  O   SER A 164      -8.837 -14.769  25.507  1.00 34.07      .270 O
ATOM   2482  CB  SER A 164     -11.683 -14.555  24.303  1.00 39.35      .169 C
ATOM   2483 1HB  SER A 164     -12.227 -14.242  24.132  1.00 60.90      .169 H
ATOM   2484 2HB  SER A 164     -11.711 -15.084  23.947  1.00 83.17      .169 H
ATOM   2485  OG  SER A 164     -12.112 -14.954  25.152  1.00 47.47      .380 O
ATOM   2486  HG  SER A 164     -12.407 -14.981  24.719  1.00 85.26      .380 H
ATOM   2487  N   ARG A 165      -9.799 -12.981  26.265  1.00 23.91      .337 N
ATOM   2488  H   ARG A 165     -10.418 -12.271  26.058  1.00 25.66      .337 H
ATOM   2489  CA  ARG A 165      -9.290 -13.016  27.614  1.00 27.00      .159 C
ATOM   2490  HA  ARG A 165      -8.371 -13.496  27.602  1.00 35.29      .159 H
ATOM   2491  C   ARG A 165     -10.177 -13.767  28.583  1.00 21.48      .251 C
ATOM   2492  O   ARG A 165      -9.734 -14.152  29.608  1.00 26.55      .271 O
ATOM   2493  CB  ARG A 165      -9.073 -11.642  28.077  1.00 40.67      .034 C
ATOM   2494 1HB  ARG A 165      -9.336 -11.076  27.810  1.00 49.86      .034 H
ATOM   2495 2HB  ARG A 165      -9.258 -11.544  28.650  1.00 74.39      .034 H
ATOM   2496  CG  ARG A 165      -8.252 -11.126  28.147  1.00 96.11      .027 C
ATOM   2497 1HG  ARG A 165      -8.103 -11.483  28.255  1.00162.20      .027 H
ATOM   2498 2HG  ARG A 165      -7.987 -11.031  27.833  1.00126.72      .027 H
ATOM   2499  CD  ARG A 165      -7.968 -10.225  28.496  1.00167.07      .116 C
ATOM   2500 2HD  ARG A 165      -7.798  -9.949  28.672  1.00194.77      .116 H
ATOM   2501 1HD  ARG A 165      -8.040 -10.077  28.494  1.00214.25      .116 H
ATOM   2502  NE  ARG A 165      -7.828  -9.903  28.601  1.00303.10      .212 N
ATOM   2503  HE  ARG A 165      -7.939  -9.941  28.498  1.00348.47      .212 H
ATOM   2504  CZ  ARG A 165      -7.583  -9.572  28.819  1.00486.13      .666 C
ATOM   2505  NH1 ARG A 165      -7.434  -9.483  28.970  1.00562.45      .235 N
ATOM   2506 1HH1 ARG A 165      -7.487  -9.669  28.933  1.00479.33      .235 H
ATOM   2507 2HH1 ARG A 165      -7.263  -9.225  29.131  1.00788.99      .235 H
ATOM   2508  NH2 ARG A 165      -7.488  -9.327  28.882  1.00726.07      .235 N
ATOM   2509 1HH2 ARG A 165      -7.600  -9.399  28.770  1.00769.09      .235 H
ATOM   2510 2HH2 ARG A 165      -7.303  -9.077  29.049  1.00945.55      .235 H
ATOM   2511  N   GLU A 166     -11.414 -13.967  28.255  1.00 18.99      .338 N
ATOM   2512  H   GLU A 166     -11.701 -13.627  27.396  1.00 22.54      .338 H
ATOM   2513  CA  GLU A 166     -12.421 -14.588  29.088  1.00 18.57      .160 C
ATOM   2514  HA  GLU A 166     -12.240 -14.295  30.095  1.00 23.28      .160 H
ATOM   2515  C   GLU A 166     -12.423 -16.116  29.051  1.00 12.83      .251 C
ATOM   2516  O   GLU A 166     -12.809 -16.737  30.010  1.00 15.09      .271 O
ATOM   2517  CB  GLU A 166     -13.784 -14.084  28.692  1.00 25.87      .043 C
ATOM   2518 1HB  GLU A 166     -13.983 -14.369  27.713  1.00 28.01      .043 H
ATOM   2519 2HB  GLU A 166     -14.505 -14.543  29.301  1.00 29.03      .043 H
ATOM   2520  CG  GLU A 166     -13.974 -12.615  28.781  1.00 40.96      .100 C
ATOM   2521 1HG  GLU A 166     -13.485 -12.196  28.174  1.00 55.94      .100 H
ATOM   2522 2HG  GLU A 166     -14.817 -12.402  28.606  1.00 64.60      .100 H
ATOM   2523  CD  GLU A 166     -13.720 -11.976  29.896  1.00 54.68      .185 C
ATOM   2524  OE1 GLU A 166     -13.632 -11.703  30.363  1.00102.83      .647 O
ATOM   2525  OE2 GLU A 166     -13.619 -11.725  30.316  1.00 98.57      .647 O
ATOM   2526  N   ALA A 167     -11.975 -16.706  27.963  1.00 10.45      .338 N
ATOM   2527  H   ALA A 167     -11.732 -16.130  27.197  1.00 12.45      .338 H
ATOM   2528  CA  ALA A 167     -11.803 -18.130  27.788  1.00  8.60      .160 C
ATOM   2529  HA  ALA A 167     -11.593 -18.575  28.738  1.00  8.90      .160 H
ATOM   2530  C   ALA A 167     -10.601 -18.439  26.868  1.00  8.95      .254 C
ATOM   2531  O   ALA A 167     -10.795 -18.774  25.715  1.00 11.63      .270 O
ATOM   2532  CB  ALA A 167     -13.110 -18.717  27.288  1.00 11.57      .034 C
ATOM   2533 1HB  ALA A 167     -13.457 -18.801  27.206  1.00 41.04      .034 H
ATOM   2534 2HB  ALA A 167     -13.395 -18.915  27.215  1.00 40.94      .034 H
ATOM   2535 3HB  ALA A 167     -13.399 -18.852  27.099  1.00 39.57      .034 H
ATOM   2536  N   PRO A 168      -9.357 -18.283  27.331  1.00  9.26      .312 N
ATOM   2537  CA  PRO A 168      -8.167 -18.388  26.498  1.00 11.76      .163 C
ATOM   2538  HA  PRO A 168      -8.295 -17.756  25.639  1.00 15.10      .163 H
ATOM   2539  C   PRO A 168      -7.815 -19.796  26.000  1.00 11.34      .251 C
ATOM   2540  O   PRO A 168      -7.020 -19.924  25.093  1.00 16.01      .271 O
ATOM   2541  CB  PRO A 168      -7.052 -17.831  27.354  1.00 15.18      .034 C
ATOM   2542 1HB  PRO A 168      -6.254 -18.407  27.361  1.00 25.58      .034 H
ATOM   2543 2HB  PRO A 168      -6.801 -16.918  27.069  1.00 24.77      .034 H
ATOM   2544  CG  PRO A 168      -7.550 -17.749  28.656  1.00 16.75      .027 C
ATOM   2545 1HG  PRO A 168      -7.194 -18.436  29.144  1.00 35.00      .027 H
ATOM   2546 2HG  PRO A 168      -7.310 -16.933  29.012  1.00 31.49      .027 H
ATOM   2547  CD  PRO A 168      -8.984 -17.878  28.649  1.00 10.15      .105 C
ATOM   2548 1HD  PRO A 168      -9.272 -18.588  29.343  1.00 12.98      .105 H
ATOM   2549 2HD  PRO A 168      -9.415 -16.965  28.879  1.00 14.77      .105 H
ATOM   2550  N   GLY A 169      -8.386 -20.843  26.570  1.00  9.11      .336 N
ATOM   2551  H   GLY A 169      -9.040 -20.668  27.295  1.00  8.79      .336 H
ATOM   2552  CA  GLY A 169      -8.037 -22.238  26.318  1.00  8.59      .189 C
ATOM   2553 1HA  GLY A 169      -8.886 -22.849  26.552  1.00  9.53      .189 H
ATOM   2554 2HA  GLY A 169      -7.802 -22.379  25.280  1.00 11.52      .189 H
ATOM   2555  C   GLY A 169      -6.848 -22.745  27.140  1.00  6.38      .253 C
ATOM   2556  O   GLY A 169      -6.164 -21.987  27.810  1.00  7.11      .270 O
ATOM   2557  N   ASN A 170      -6.618 -24.053  27.079  1.00  5.57      .337 N
ATOM   2558  H   ASN A 170      -7.214 -24.597  26.493  1.00  6.52      .337 H
ATOM   2559  CA  ASN A 170      -5.519 -24.782  27.729  1.00  4.85      .169 C
ATOM   2560  HA  ASN A 170      -5.710 -25.827  27.536  1.00  5.63      .169 H
ATOM   2561  C   ASN A 170      -5.410 -24.627  29.279  1.00  4.66      .251 C
ATOM   2562  O   ASN A 170      -4.420 -25.050  29.854  1.00  5.92      .271 O
ATOM   2563  CB  ASN A 170      -4.195 -24.463  27.010  1.00  5.21      .119 C
ATOM   2564 1HB  ASN A 170      -3.996 -23.407  27.071  1.00  6.14      .119 H
ATOM   2565 2HB  ASN A 170      -3.383 -24.958  27.515  1.00  6.53      .119 H
ATOM   2566  CG  ASN A 170      -4.203 -24.882  25.551  1.00  6.00      .230 C
ATOM   2567  OD1 ASN A 170      -4.440 -26.004  25.226  1.00  8.84      .273 O
ATOM   2568  ND2 ASN A 170      -3.970 -24.013  24.639  1.00  7.22      .369 N
ATOM   2569 1HD2 ASN A 170      -3.987 -24.306  23.690  1.00  8.77      .369 H
ATOM   2570 2HD2 ASN A 170      -3.867 -23.058  24.864  1.00  8.92      .369 H
ATOM   2571  N   VAL A 171      -6.397 -24.065  29.973  1.00  4.43      .338 N
ATOM   2572  H   VAL A 171      -7.196 -23.719  29.494  1.00  5.59      .338 H
ATOM   2573  CA  VAL A 171      -6.287 -23.712  31.394  1.00  4.36      .159 C
ATOM   2574  HA  VAL A 171      -5.392 -23.112  31.474  1.00  5.45      .159 H
ATOM   2575  C   VAL A 171      -6.103 -24.937  32.322  1.00  3.71      .251 C
ATOM   2576  O   VAL A 171      -5.413 -24.816  33.315  1.00  4.51      .271 O
ATOM   2577  CB  VAL A 171      -7.436 -22.802  31.870  1.00  5.93      .029 C
ATOM   2578  HB  VAL A 171      -7.338 -22.629  32.687  1.00 24.27      .029 H
ATOM   2579  CG1 VAL A 171      -7.502 -21.680  31.356  1.00 29.64      .002 C
ATOM   2580 1HG1 VAL A 171      -7.534 -21.427  31.211  1.00 69.77      .002 H
ATOM   2581 2HG1 VAL A 171      -7.467 -21.421  31.234  1.00 69.64      .002 H
ATOM   2582 3HG1 VAL A 171      -7.555 -21.395  31.264  1.00 68.63      .002 H
ATOM   2583  CG2 VAL A 171      -8.644 -23.142  31.809  1.00 19.75      .002 C
ATOM   2584 1HG2 VAL A 171      -8.970 -23.122  31.805  1.00 55.97      .002 H
ATOM   2585 2HG2 VAL A 171      -8.918 -23.271  31.900  1.00 56.81      .002 H
ATOM   2586 3HG2 VAL A 171      -8.902 -23.267  31.681  1.00 56.47      .002 H
ATOM   2587  N   GLY A 172      -6.593 -26.118  31.949  1.00  3.66      .336 N
ATOM   2588  H   GLY A 172      -7.195 -26.163  31.155  1.00  4.49      .336 H
ATOM   2589  CA  GLY A 172      -6.305 -27.378  32.628  1.00  3.84      .189 C
ATOM   2590 1HA  GLY A 172      -6.602 -27.305  33.662  1.00  5.00      .189 H
ATOM   2591 2HA  GLY A 172      -6.884 -28.161  32.168  1.00  5.25      .189 H
ATOM   2592  C   GLY A 172      -4.827 -27.802  32.594  1.00  3.58      .253 C
ATOM   2593  O   GLY A 172      -4.377 -28.482  33.480  1.00  6.28      .270 O
ATOM   2594  N   LEU A 173      -4.042 -27.353  31.619  1.00  3.20      .337 N
ATOM   2595  H   LEU A 173      -4.436 -26.750  30.938  1.00  4.40      .337 H
ATOM   2596  CA  LEU A 173      -2.582 -27.496  31.601  1.00  3.18      .159 C
ATOM   2597  HA  LEU A 173      -2.325 -28.465  32.014  1.00  3.76      .159 H
ATOM   2598  C   LEU A 173      -1.878 -26.420  32.455  1.00  3.16      .251 C
ATOM   2599  O   LEU A 173      -0.814 -26.675  32.994  1.00  4.25      .271 O
ATOM   2600  CB  LEU A 173      -2.039 -27.444  30.155  1.00  3.60      .032 C
ATOM   2601 1HB  LEU A 173      -2.215 -26.462  29.773  1.00  5.10      .032 H
ATOM   2602 2HB  LEU A 173      -0.979 -27.580  30.198  1.00  5.46      .032 H
ATOM   2603  CG  LEU A 173      -2.593 -28.451  29.156  1.00  4.75      .002 C
ATOM   2604  HG  LEU A 173      -3.617 -28.293  29.081  1.00  8.92      .002 H
ATOM   2605  CD1 LEU A 173      -2.002 -28.263  27.805  1.00  7.31      .000 C
ATOM   2606 1HD1 LEU A 173      -1.839 -28.225  27.516  1.00 37.74      .000 H
ATOM   2607 2HD1 LEU A 173      -1.874 -28.189  27.473  1.00 35.52      .000 H
ATOM   2608 3HD1 LEU A 173      -1.881 -28.242  27.466  1.00 36.94      .000 H
ATOM   2609  CD2 LEU A 173      -2.348 -29.842  29.529  1.00 11.61      .000 C
ATOM   2610 1HD2 LEU A 173      -2.208 -30.150  29.628  1.00 42.42      .000 H
ATOM   2611 2HD2 LEU A 173      -2.319 -30.202  29.533  1.00 42.03      .000 H
ATOM   2612 3HD2 LEU A 173      -2.351 -30.166  29.690  1.00 42.62      .000 H
ATOM   2613  N   LEU A 174      -2.463 -25.234  32.614  1.00  3.19      .338 N
ATOM   2614  H   LEU A 174      -3.339 -25.067  32.176  1.00  4.31      .338 H
ATOM   2615  CA  LEU A 174      -1.951 -24.180  33.491  1.00  3.26      .159 C
ATOM   2616  HA  LEU A 174      -0.885 -24.089  33.314  1.00  3.85      .159 H
ATOM   2617  C   LEU A 174      -2.143 -24.534  34.987  1.00  3.03      .251 C
ATOM   2618  O   LEU A 174      -1.292 -24.174  35.786  1.00  3.92      .271 O
ATOM   2619  CB  LEU A 174      -2.592 -22.825  33.143  1.00  3.87      .032 C
ATOM   2620 1HB  LEU A 174      -3.656 -22.909  33.283  1.00  4.66      .032 H
ATOM   2621 2HB  LEU A 174      -2.240 -22.092  33.850  1.00  4.96      .032 H
ATOM   2622  CG  LEU A 174      -2.304 -22.308  31.737  1.00  5.64      .002 C
ATOM   2623  HG  LEU A 174      -2.599 -23.036  31.059  1.00 10.12      .002 H
ATOM   2624  CD1 LEU A 174      -3.061 -21.075  31.445  1.00 10.19      .000 C
ATOM   2625 1HD1 LEU A 174      -3.240 -20.781  31.390  1.00 41.12      .000 H
ATOM   2626 2HD1 LEU A 174      -3.251 -20.790  31.358  1.00 40.89      .000 H
ATOM   2627 3HD1 LEU A 174      -3.228 -20.779  31.372  1.00 38.90      .000 H
ATOM   2628  CD2 LEU A 174      -0.886 -22.001  31.500  1.00 10.99      .000 C
ATOM   2629 1HD2 LEU A 174      -0.555 -21.907  31.411  1.00 40.70      .000 H
ATOM   2630 2HD2 LEU A 174      -0.537 -21.961  31.449  1.00 42.24      .000 H
ATOM   2631 3HD2 LEU A 174      -0.562 -21.910  31.470  1.00 41.23      .000 H
ATOM   2632  N   ASP A 175      -3.180 -25.288  35.350  1.00  2.88      .337 N
ATOM   2633  H   ASP A 175      -3.920 -25.437  34.699  1.00  3.77      .337 H
ATOM   2634  CA  ASP A 175      -3.331 -25.909  36.668  1.00  2.70      .170 C
ATOM   2635  HA  ASP A 175      -3.357 -25.141  37.431  1.00  3.31      .170 H
ATOM   2636  C   ASP A 175      -2.144 -26.845  36.979  1.00  2.71      .251 C
ATOM   2637  O   ASP A 175      -1.517 -26.739  38.021  1.00  3.53      .271 O
ATOM   2638  CB  ASP A 175      -4.642 -26.709  36.756  1.00  3.11      .129 C
ATOM   2639 1HB  ASP A 175      -4.595 -27.494  36.029  1.00  4.80      .129 H
ATOM   2640 2HB  ASP A 175      -4.692 -27.158  37.727  1.00  4.99      .129 H
ATOM   2641  CG  ASP A 175      -5.947 -25.938  36.528  1.00  2.93      .188 C
ATOM   2642  OD1 ASP A 175      -5.959 -24.705  36.610  1.00  4.11      .647 O
ATOM   2643  OD2 ASP A 175      -6.974 -26.595  36.304  1.00  3.73      .647 O
ATOM   2644  N   GLN A 176      -1.792 -27.721  36.039  1.00  2.89      .337 N
ATOM   2645  H   GLN A 176      -2.339 -27.762  35.208  1.00  3.97      .337 H
ATOM   2646  CA  GLN A 176      -0.655 -28.628  36.135  1.00  2.80      .160 C
ATOM   2647  HA  GLN A 176      -0.755 -29.203  37.049  1.00  3.23      .160 H
ATOM   2648  C   GLN A 176       0.694 -27.876  36.200  1.00  3.06      .251 C
ATOM   2649  O   GLN A 176       1.554 -28.245  36.982  1.00  4.21      .271 O
ATOM   2650  CB  GLN A 176      -0.643 -29.599  34.951  1.00  3.16      .042 C
ATOM   2651 1HB  GLN A 176      -0.530 -29.022  34.051  1.00  4.39      .042 H
ATOM   2652 2HB  GLN A 176       0.214 -30.239  35.049  1.00  4.77      .042 H
ATOM   2653  CG  GLN A 176      -1.883 -30.492  34.785  1.00  3.00      .090 C
ATOM   2654 1HG  GLN A 176      -1.890 -31.250  35.539  1.00  4.84      .090 H
ATOM   2655 2HG  GLN A 176      -2.771 -29.904  34.903  1.00  4.48      .090 H
ATOM   2656  CD  GLN A 176      -1.934 -31.171  33.421  1.00  3.15      .227 C
ATOM   2657  OE1 GLN A 176      -1.003 -31.164  32.679  1.00  6.05      .273 O
ATOM   2658  NE2 GLN A 176      -3.000 -31.777  33.025  1.00  4.35      .369 N
ATOM   2659 1HE2 GLN A 176      -3.000 -32.212  32.136  1.00  5.60      .369 H
ATOM   2660 2HE2 GLN A 176      -3.806 -31.788  33.582  1.00  7.18      .369 H
ATOM   2661  N   ARG A 177       0.871 -26.800  35.426  1.00  3.04      .338 N
ATOM   2662  H   ARG A 177       0.157 -26.546  34.779  1.00  3.83      .338 H
ATOM   2663  CA  ARG A 177       2.058 -25.941  35.464  1.00  3.22      .159 C
ATOM   2664  HA  ARG A 177       2.931 -26.570  35.333  1.00  3.79      .159 H
ATOM   2665  C   ARG A 177       2.192 -25.232  36.830  1.00  3.25      .251 C
ATOM   2666  O   ARG A 177       3.282 -25.204  37.377  1.00  3.93      .271 O
ATOM   2667  CB  ARG A 177       2.036 -24.932  34.307  1.00  3.94      .034 C
ATOM   2668 1HB  ARG A 177       1.902 -25.456  33.377  1.00  4.97      .034 H
ATOM   2669 2HB  ARG A 177       1.218 -24.251  34.439  1.00  5.22      .034 H
ATOM   2670  CG  ARG A 177       3.323 -24.113  34.206  1.00  5.57      .027 C
ATOM   2671 1HG  ARG A 177       3.528 -23.677  35.159  1.00  8.74      .027 H
ATOM   2672 2HG  ARG A 177       4.140 -24.755  33.960  1.00  7.79      .027 H
ATOM   2673  CD  ARG A 177       3.261 -23.001  33.161  1.00  6.07      .116 C
ATOM   2674 1HD  ARG A 177       2.352 -22.462  33.301  1.00  8.07      .116 H
ATOM   2675 2HD  ARG A 177       4.082 -22.334  33.312  1.00  9.37      .116 H
ATOM   2676  NE  ARG A 177       3.309 -23.486  31.793  1.00  5.55      .212 N
ATOM   2677  HE  ARG A 177       3.666 -24.402  31.682  1.00  7.14      .212 H
ATOM   2678  CZ  ARG A 177       2.977 -22.776  30.734  1.00  6.87      .666 C
ATOM   2679  NH1 ARG A 177       2.558 -21.575  30.795  1.00  9.45      .235 N
ATOM   2680 1HH1 ARG A 177       2.493 -21.108  31.653  1.00 10.53      .235 H
ATOM   2681 2HH1 ARG A 177       2.340 -21.108  29.958  1.00 13.94      .235 H
ATOM   2682  NH2 ARG A 177       3.084 -23.278  29.573  1.00 10.47      .235 N
ATOM   2683 1HH2 ARG A 177       3.460 -24.174  29.442  1.00 11.92      .235 H
ATOM   2684 2HH2 ARG A 177       2.842 -22.726  28.803  1.00 14.86      .235 H
ATOM   2685  N   LEU A 178       1.104 -24.728  37.407  1.00  3.33      .338 N
ATOM   2686  H   LEU A 178       0.231 -24.779  36.926  1.00  4.01      .338 H
ATOM   2687  CA  LEU A 178       1.102 -24.097  38.724  1.00  3.35      .159 C
ATOM   2688  HA  LEU A 178       1.885 -23.347  38.720  1.00  3.90      .159 H
ATOM   2689  C   LEU A 178       1.432 -25.106  39.849  1.00  3.44      .251 C
ATOM   2690  O   LEU A 178       2.140 -24.764  40.781  1.00  4.33      .271 O
ATOM   2691  CB  LEU A 178      -0.243 -23.379  38.939  1.00  3.95      .032 C
ATOM   2692 1HB  LEU A 178      -0.402 -22.712  38.113  1.00  5.35      .032 H
ATOM   2693 2HB  LEU A 178      -1.022 -24.114  38.919  1.00  5.27      .032 H
ATOM   2694  CG  LEU A 178      -0.358 -22.579  40.235  1.00  5.32      .002 C
ATOM   2695  HG  LEU A 178      -0.162 -23.228  41.039  1.00  8.54      .002 H
ATOM   2696  CD1 LEU A 178       0.583 -21.436  40.298  1.00 10.33      .000 C
ATOM   2697 1HD1 LEU A 178       0.864 -21.225  40.348  1.00 40.96      .000 H
ATOM   2698 2HD1 LEU A 178       0.756 -21.121  40.374  1.00 39.17      .000 H
ATOM   2699 3HD1 LEU A 178       0.794 -21.152  40.228  1.00 40.60      .000 H
ATOM   2700  CD2 LEU A 178      -1.736 -22.025  40.413  1.00  8.05      .000 C
ATOM   2701 1HD2 LEU A 178      -2.062 -21.906  40.489  1.00 37.11      .000 H
ATOM   2702 2HD2 LEU A 178      -2.075 -21.913  40.436  1.00 37.51      .000 H
ATOM   2703 3HD2 LEU A 178      -2.049 -21.867  40.449  1.00 37.23      .000 H
ATOM   2704  N   ALA A 179       0.995 -26.356  39.731  1.00  3.72      .338 N
ATOM   2705  H   ALA A 179       0.364 -26.578  38.990  1.00  4.60      .338 H
ATOM   2706  CA  ALA A 179       1.405 -27.444  40.608  1.00  4.02      .159 C
ATOM   2707  HA  ALA A 179       1.246 -27.130  41.632  1.00  4.90      .159 H
ATOM   2708  C   ALA A 179       2.896 -27.809  40.456  1.00  3.91      .251 C
ATOM   2709  O   ALA A 179       3.564 -28.045  41.447  1.00  4.92      .271 O
ATOM   2710  CB  ALA A 179       0.508 -28.645  40.346  1.00  5.16      .034 C
ATOM   2711 1HB  ALA A 179       0.364 -28.975  40.211  1.00 32.30      .034 H
ATOM   2712 2HB  ALA A 179       0.217 -28.852  40.257  1.00 34.00      .034 H
ATOM   2713 3HB  ALA A 179       0.303 -28.959  40.397  1.00 33.02      .034 H
ATOM   2714  N   LEU A 180       3.452 -27.801  39.238  1.00  3.93      .338 N
ATOM   2715  H   LEU A 180       2.869 -27.659  38.440  1.00  4.50      .338 H
ATOM   2716  CA  LEU A 180       4.886 -27.991  39.017  1.00  4.17      .159 C
ATOM   2717  HA  LEU A 180       5.193 -28.874  39.562  1.00  5.22      .159 H
ATOM   2718  C   LEU A 180       5.729 -26.827  39.570  1.00  3.90      .251 C
ATOM   2719  O   LEU A 180       6.793 -27.056  40.126  1.00  4.97      .271 O
ATOM   2720  CB  LEU A 180       5.144 -28.229  37.521  1.00  5.60      .032 C
ATOM   2721 1HB  LEU A 180       4.535 -27.786  37.021  1.00 20.27      .032 H
ATOM   2722 2HB  LEU A 180       5.952 -27.890  37.271  1.00 17.88      .032 H
ATOM   2723  CG  LEU A 180       5.166 -29.470  36.999  1.00 12.53      .002 C
ATOM   2724  HG  LEU A 180       4.564 -29.605  37.328  1.00 50.33      .002 H
ATOM   2725  CD1 LEU A 180       5.180 -29.713  35.932  1.00 46.22      .000 C
ATOM   2726 1HD1 LEU A 180       5.190 -29.762  35.672  1.00 89.97      .000 H
ATOM   2727 2HD1 LEU A 180       5.166 -29.793  35.676  1.00 89.18      .000 H
ATOM   2728 3HD1 LEU A 180       5.188 -29.757  35.695  1.00 93.41      .000 H
ATOM   2729  CD2 LEU A 180       5.991 -30.293  37.055  1.00 30.46      .000 C
ATOM   2730 1HD2 LEU A 180       6.209 -30.491  37.040  1.00 67.65      .000 H
ATOM   2731 2HD2 LEU A 180       6.172 -30.498  37.045  1.00 73.27      .000 H
ATOM   2732 3HD2 LEU A 180       6.172 -30.474  37.119  1.00 69.47      .000 H
ATOM   2733  N   GLN A 181       5.236 -25.592  39.507  1.00  3.78      .338 N
ATOM   2734  H   GLN A 181       4.390 -25.430  39.004  1.00  4.57      .338 H
ATOM   2735  CA  GLN A 181       5.831 -24.440  40.183  1.00  4.01      .160 C
ATOM   2736  HA  GLN A 181       6.873 -24.379  39.893  1.00  4.96      .160 H
ATOM   2737  C   GLN A 181       5.779 -24.580  41.718  1.00  4.07      .251 C
ATOM   2738  O   GLN A 181       6.734 -24.213  42.383  1.00  5.86      .271 O
ATOM   2739  CB  GLN A 181       5.140 -23.151  39.725  1.00  5.06      .042 C
ATOM   2740 1HB  GLN A 181       4.376 -23.244  39.484  1.00 21.71      .042 H
ATOM   2741 2HB  GLN A 181       5.073 -22.580  40.293  1.00 21.63      .042 H
ATOM   2742  CG  GLN A 181       5.553 -22.472  38.820  1.00 25.03      .090 C
ATOM   2743 1HG  GLN A 181       6.171 -22.406  38.770  1.00 54.99      .090 H
ATOM   2744 2HG  GLN A 181       5.429 -22.767  38.390  1.00 69.59      .090 H
ATOM   2745  CD  GLN A 181       5.305 -21.476  38.543  1.00 62.52      .227 C
ATOM   2746  OE1 GLN A 181       4.830 -21.241  38.850  1.00112.61      .273 O
ATOM   2747  NE2 GLN A 181       5.610 -20.854  37.940  1.00124.53      .369 N
ATOM   2748 1HE2 GLN A 181       5.449 -20.204  37.765  1.00191.31      .369 H
ATOM   2749 2HE2 GLN A 181       6.014 -21.008  37.669  1.00153.30      .369 H
ATOM   2750  N   TRP A 182       4.718 -25.156  42.274  1.00  3.80      .337 N
ATOM   2751  H   TRP A 182       3.948 -25.400  41.695  1.00  4.71      .337 H
ATOM   2752  CA  TRP A 182       4.601 -25.462  43.698  1.00  4.05      .164 C
ATOM   2753  HA  TRP A 182       4.804 -24.558  44.261  1.00  4.87      .164 H
ATOM   2754  C   TRP A 182       5.619 -26.531  44.133  1.00  3.98      .251 C
ATOM   2755  O   TRP A 182       6.236 -26.385  45.174  1.00  4.88      .271 O
ATOM   2756  CB  TRP A 182       3.165 -25.882  44.024  1.00  4.96      .059 C
ATOM   2757 1HB  TRP A 182       2.494 -25.144  43.619  1.00  6.59      .059 H
ATOM   2758 2HB  TRP A 182       2.943 -26.805  43.515  1.00  5.71      .059 H
ATOM   2759  CG  TRP A 182       2.847 -26.060  45.481  1.00  6.02      .016 C
ATOM   2760  CD1 TRP A 182       2.193 -25.172  46.235  1.00  8.59      .097 C
ATOM   2761  HD1 TRP A 182       1.811 -24.229  45.918  1.00 10.76      .097 H
ATOM   2762  CD2 TRP A 182       3.151 -27.161  46.382  1.00  7.13      .001 C
ATOM   2763  NE1 TRP A 182       2.069 -25.617  47.494  1.00 11.03      .365 N
ATOM   2764  HE1 TRP A 182       1.588 -25.123  48.208  1.00 14.98      .365 H
ATOM   2765  CE2 TRP A 182       2.653 -26.827  47.662  1.00  9.99      .042 C
ATOM   2766  CE3 TRP A 182       3.786 -28.401  46.258  1.00  8.35      .014 C
ATOM   2767  HE3 TRP A 182       4.154 -28.701  45.306  1.00  8.83      .014 H
ATOM   2768  CZ2 TRP A 182       2.789 -27.665  48.760  1.00 13.74      .030 C
ATOM   2769  HZ2 TRP A 182       2.394 -27.373  49.704  1.00 18.22      .030 H
ATOM   2770  CZ3 TRP A 182       3.930 -29.250  47.355  1.00 11.95      .001 C
ATOM   2771  HZ3 TRP A 182       4.407 -30.193  47.228  1.00 15.00      .001 H
ATOM   2772  CH2 TRP A 182       3.430 -28.886  48.601  1.00 14.65      .002 C
ATOM   2773  HH2 TRP A 182       3.522 -29.548  49.429  1.00 19.74      .002 H
ATOM   2774  N   VAL A 183       5.847 -27.567  43.322  1.00  3.99      .338 N
ATOM   2775  H   VAL A 183       5.286 -27.672  42.502  1.00  4.84      .338 H
ATOM   2776  CA  VAL A 183       6.878 -28.590  43.537  1.00  4.24      .159 C
ATOM   2777  HA  VAL A 183       6.706 -29.049  44.502  1.00  5.06      .159 H
ATOM   2778  C   VAL A 183       8.275 -27.942  43.564  1.00  4.27      .251 C
ATOM   2779  O   VAL A 183       9.010 -28.147  44.514  1.00  5.57      .271 O
ATOM   2780  CB  VAL A 183       6.779 -29.707  42.479  1.00  5.16      .029 C
ATOM   2781  HB  VAL A 183       6.668 -29.246  41.519  1.00  6.50      .029 H
ATOM   2782  CG1 VAL A 183       7.977 -30.634  42.399  1.00  7.75      .002 C
ATOM   2783 1HG1 VAL A 183       8.279 -30.842  42.424  1.00 35.22      .002 H
ATOM   2784 2HG1 VAL A 183       8.262 -30.825  42.336  1.00 38.47      .002 H
ATOM   2785 3HG1 VAL A 183       8.227 -30.899  42.374  1.00 36.16      .002 H
ATOM   2786  CG2 VAL A 183       5.563 -30.571  42.731  1.00  7.06      .002 C
ATOM   2787 1HG2 VAL A 183       5.287 -30.774  42.844  1.00 35.88      .002 H
ATOM   2788 2HG2 VAL A 183       5.301 -30.816  42.760  1.00 35.26      .002 H
ATOM   2789 3HG2 VAL A 183       5.242 -30.738  42.766  1.00 35.95      .002 H
ATOM   2790  N   GLN A 184       8.616 -27.115  42.581  1.00  4.40      .338 N
ATOM   2791  H   GLN A 184       7.982 -26.958  41.828  1.00  4.98      .338 H
ATOM   2792  CA  GLN A 184       9.887 -26.399  42.532  1.00  4.94      .160 C
ATOM   2793  HA  GLN A 184      10.680 -27.132  42.573  1.00  5.97      .160 H
ATOM   2794  C   GLN A 184      10.088 -25.439  43.726  1.00  6.35      .251 C
ATOM   2795  O   GLN A 184      11.165 -25.223  44.128  1.00 15.73      .271 O
ATOM   2796  CB  GLN A 184       9.996 -25.645  41.200  1.00  5.43      .042 C
ATOM   2797 1HB  GLN A 184       9.061 -25.156  40.976  1.00  6.48      .042 H
ATOM   2798 2HB  GLN A 184      10.754 -24.884  41.279  1.00  7.17      .042 H
ATOM   2799  CG  GLN A 184      10.356 -26.552  40.019  1.00  5.75      .090 C
ATOM   2800 1HG  GLN A 184       9.632 -27.335  39.929  1.00  7.13      .090 H
ATOM   2801 2HG  GLN A 184      10.322 -25.973  39.121  1.00  8.32      .090 H
ATOM   2802  CD  GLN A 184      11.730 -27.175  40.139  1.00  6.25      .227 C
ATOM   2803  OE1 GLN A 184      12.621 -26.665  40.756  1.00  9.41      .273 O
ATOM   2804  NE2 GLN A 184      11.962 -28.299  39.559  1.00  7.81      .369 N
ATOM   2805 1HE2 GLN A 184      12.825 -28.745  39.738  1.00 10.17      .369 H
ATOM   2806 2HE2 GLN A 184      11.294 -28.724  38.969  1.00  8.41      .369 H
ATOM   2807  N   GLU A 185       9.068 -24.903  44.325  1.00  4.78      .338 N
ATOM   2808  H   GLU A 185       8.208 -25.084  43.945  1.00  8.09      .338 H
ATOM   2809  CA  GLU A 185       9.128 -24.027  45.491  1.00  5.42      .160 C
ATOM   2810  HA  GLU A 185      10.024 -23.429  45.419  1.00  6.90      .160 H
ATOM   2811  C   GLU A 185       9.189 -24.784  46.837  1.00  5.52      .251 C
ATOM   2812  O   GLU A 185       9.862 -24.337  47.734  1.00  9.34      .271 O
ATOM   2813  CB  GLU A 185       7.935 -23.075  45.436  1.00  6.93      .043 C
ATOM   2814 1HB  GLU A 185       7.943 -22.584  44.492  1.00  9.79      .043 H
ATOM   2815 2HB  GLU A 185       7.036 -23.642  45.487  1.00  8.02      .043 H
ATOM   2816  CG  GLU A 185       7.876 -22.009  46.517  1.00 10.58      .100 C
ATOM   2817 1HG  GLU A 185       7.055 -21.572  46.543  1.00 18.67      .100 H
ATOM   2818 2HG  GLU A 185       7.975 -22.370  47.349  1.00 22.61      .100 H
ATOM   2819  CD  GLU A 185       8.744 -21.031  46.452  1.00 30.16      .185 C
ATOM   2820  OE1 GLU A 185       9.085 -20.590  46.346  1.00 74.63      .647 O
ATOM   2821  OE2 GLU A 185       9.079 -20.662  46.515  1.00 81.66      .647 O
ATOM   2822  N   ASN A 186       8.510 -25.912  46.993  1.00  4.60      .337 N
ATOM   2823  H   ASN A 186       7.975 -26.233  46.223  1.00  5.37      .337 H
ATOM   2824  CA  ASN A 186       8.215 -26.523  48.294  1.00  4.73      .169 C
ATOM   2825  HA  ASN A 186       8.693 -25.929  49.061  1.00  5.68      .169 H
ATOM   2826  C   ASN A 186       8.681 -27.990  48.497  1.00  5.37      .251 C
ATOM   2827  O   ASN A 186       8.719 -28.427  49.636  1.00  7.15      .271 O
ATOM   2828  CB  ASN A 186       6.706 -26.427  48.544  1.00  5.23      .119 C
ATOM   2829 1HB  ASN A 186       6.183 -26.988  47.790  1.00  6.11      .119 H
ATOM   2830 2HB  ASN A 186       6.485 -26.893  49.488  1.00  7.11      .119 H
ATOM   2831  CG  ASN A 186       6.187 -25.004  48.558  1.00  5.77      .230 C
ATOM   2832  OD1 ASN A 186       6.487 -24.221  49.421  1.00  7.78      .273 O
ATOM   2833  ND2 ASN A 186       5.392 -24.642  47.615  1.00  7.57      .369 N
ATOM   2834 1HD2 ASN A 186       5.030 -23.722  47.613  1.00  9.83      .369 H
ATOM   2835 2HD2 ASN A 186       5.161 -25.277  46.901  1.00 10.14      .369 H
ATOM   2836  N   VAL A 187       9.021 -28.767  47.468  1.00  5.13      .338 N
ATOM   2837  H   VAL A 187       9.029 -28.404  46.542  1.00  5.47      .338 H
ATOM   2838  CA  VAL A 187       9.241 -30.214  47.605  1.00  4.96      .159 C
ATOM   2839  HA  VAL A 187       8.356 -30.596  48.096  1.00  5.67      .159 H
ATOM   2840  C   VAL A 187      10.457 -30.581  48.492  1.00  5.22      .251 C
ATOM   2841  O   VAL A 187      10.466 -31.634  49.116  1.00  5.84      .271 O
ATOM   2842  CB  VAL A 187       9.287 -30.917  46.230  1.00  5.33      .029 C
ATOM   2843  HB  VAL A 187       8.540 -30.458  45.599  1.00  5.79      .029 H
ATOM   2844  CG1 VAL A 187      10.635 -30.816  45.518  1.00  6.43      .002 C
ATOM   2845 1HG1 VAL A 187      10.970 -30.748  45.392  1.00 35.76      .002 H
ATOM   2846 2HG1 VAL A 187      10.920 -30.768  45.301  1.00 32.90      .002 H
ATOM   2847 3HG1 VAL A 187      10.961 -30.846  45.356  1.00 35.37      .002 H
ATOM   2848  CG2 VAL A 187       8.896 -32.381  46.344  1.00  6.98      .002 C
ATOM   2849 1HG2 VAL A 187       8.788 -32.737  46.282  1.00 34.73      .002 H
ATOM   2850 2HG2 VAL A 187       8.736 -32.696  46.418  1.00 34.85      .002 H
ATOM   2851 3HG2 VAL A 187       8.876 -32.747  46.403  1.00 36.17      .002 H
ATOM   2852  N   ALA A 188      11.437 -29.691  48.628  1.00  5.65      .338 N
ATOM   2853  H   ALA A 188      11.391 -28.842  48.105  1.00  6.52      .338 H
ATOM   2854  CA  ALA A 188      12.578 -29.855  49.520  1.00  6.34      .159 C
ATOM   2855  HA  ALA A 188      13.088 -30.762  49.243  1.00  7.53      .159 H
ATOM   2856  C   ALA A 188      12.189 -29.983  51.009  1.00  6.23      .251 C
ATOM   2857  O   ALA A 188      12.851 -30.692  51.744  1.00  7.91      .271 O
ATOM   2858  CB  ALA A 188      13.531 -28.701  49.300  1.00  9.04      .034 C
ATOM   2859 1HB  ALA A 188      13.792 -28.449  49.257  1.00 38.06      .034 H
ATOM   2860 2HB  ALA A 188      13.736 -28.417  49.281  1.00 37.85      .034 H
ATOM   2861 3HB  ALA A 188      13.746 -28.422  49.214  1.00 37.56      .034 H
ATOM   2862  N   ALA A 189      11.087 -29.380  51.444  1.00  6.18      .338 N
ATOM   2863  H   ALA A 189      10.560 -28.828  50.806  1.00  7.10      .338 H
ATOM   2864  CA  ALA A 189      10.549 -29.518  52.795  1.00  6.81      .159 C
ATOM   2865  HA  ALA A 189      11.328 -29.275  53.498  1.00  8.93      .159 H
ATOM   2866  C   ALA A 189      10.060 -30.943  53.126  1.00  6.10      .251 C
ATOM   2867  O   ALA A 189      10.044 -31.347  54.265  1.00  8.83      .271 O
ATOM   2868  CB  ALA A 189       9.439 -28.499  52.971  1.00  9.30      .034 C
ATOM   2869 1HB  ALA A 189       9.228 -28.221  53.089  1.00 38.69      .034 H
ATOM   2870 2HB  ALA A 189       9.110 -28.329  53.033  1.00 37.31      .034 H
ATOM   2871 3HB  ALA A 189       9.194 -28.227  52.923  1.00 37.40      .034 H
ATOM   2872  N   PHE A 190       9.705 -31.717  52.117  1.00  5.42      .337 N
ATOM   2873  H   PHE A 190       9.749 -31.324  51.208  1.00  6.69      .337 H
ATOM   2874  CA  PHE A 190       9.303 -33.125  52.197  1.00  5.61      .164 C
ATOM   2875  HA  PHE A 190       8.929 -33.320  53.194  1.00  6.63      .164 H
ATOM   2876  C   PHE A 190      10.476 -34.099  51.944  1.00  6.04      .251 C
ATOM   2877  O   PHE A 190      10.272 -35.288  51.840  1.00  8.74      .271 O
ATOM   2878  CB  PHE A 190       8.144 -33.376  51.224  1.00  5.84      .056 C
ATOM   2879 1HB  PHE A 190       8.504 -33.259  50.214  1.00  6.89      .056 H
ATOM   2880 2HB  PHE A 190       7.817 -34.399  51.329  1.00  7.14      .056 H
ATOM   2881  CG  PHE A 190       6.944 -32.467  51.416  1.00  5.64      .044 C
ATOM   2882  CD1 PHE A 190       6.895 -31.228  50.790  1.00  7.36      .008 C
ATOM   2883  HD1 PHE A 190       7.705 -30.919  50.181  1.00 10.60      .008 H
ATOM   2884  CD2 PHE A 190       5.886 -32.850  52.220  1.00  6.70      .008 C
ATOM   2885  HD2 PHE A 190       5.923 -33.790  52.705  1.00  9.61      .008 H
ATOM   2886  CE1 PHE A 190       5.801 -30.381  50.968  1.00  8.22      .001 C
ATOM   2887  HE1 PHE A 190       5.777 -29.430  50.496  1.00 11.82      .001 H
ATOM   2888  CE2 PHE A 190       4.785 -32.009  52.382  1.00  7.85      .001 C
ATOM   2889  HE2 PHE A 190       3.978 -32.310  52.997  1.00 11.74      .001 H
ATOM   2890  CZ  PHE A 190       4.744 -30.776  51.760  1.00  7.69      .000 C
ATOM   2891  HZ  PHE A 190       3.907 -30.130  51.907  1.00 10.24      .000 H
ATOM   2892  N   GLY A 191      11.699 -33.600  51.834  1.00  6.12      .336 N
ATOM   2893  H   GLY A 191      11.807 -32.626  51.957  1.00  7.58      .336 H
ATOM   2894  CA  GLY A 191      12.918 -34.360  51.550  1.00  6.89      .189 C
ATOM   2895 1HA  GLY A 191      13.753 -33.831  51.959  1.00  9.24      .189 H
ATOM   2896 2HA  GLY A 191      12.865 -35.311  52.041  1.00  9.18      .189 H
ATOM   2897  C   GLY A 191      13.206 -34.615  50.069  1.00  6.31      .253 C
ATOM   2898  O   GLY A 191      14.157 -35.300  49.754  1.00  8.33      .270 O
ATOM   2899  N   GLY A 192      12.407 -34.067  49.164  1.00  6.18      .336 N
ATOM   2900  H   GLY A 192      11.675 -33.475  49.476  1.00  7.16      .336 H
ATOM   2901  CA  GLY A 192      12.566 -34.208  47.718  1.00  6.28      .189 C
ATOM   2902 1HA  GLY A 192      12.776 -35.237  47.484  1.00  7.09      .189 H
ATOM   2903 2HA  GLY A 192      11.640 -33.948  47.238  1.00  7.86      .189 H
ATOM   2904  C   GLY A 192      13.676 -33.348  47.114  1.00  6.13      .253 C
ATOM   2905  O   GLY A 192      14.134 -32.416  47.699  1.00 10.56      .270 O
ATOM   2906  N   ASP A 193      14.096 -33.655  45.923  1.00  6.57      .337 N
ATOM   2907  H   ASP A 193      13.740 -34.480  45.534  1.00  9.56      .337 H
ATOM   2908  CA  ASP A 193      15.100 -32.938  45.135  1.00  6.29      .170 C
ATOM   2909  HA  ASP A 193      15.637 -32.251  45.777  1.00  7.45      .170 H
ATOM   2910  C   ASP A 193      14.474 -32.129  43.990  1.00  5.54      .255 C
ATOM   2911  O   ASP A 193      14.101 -32.715  42.985  1.00  6.08      .270 O
ATOM   2912  CB  ASP A 193      16.128 -33.943  44.614  1.00  7.06      .129 C
ATOM   2913 1HB  ASP A 193      16.504 -34.516  45.441  1.00  9.66      .129 H
ATOM   2914 2HB  ASP A 193      15.649 -34.629  43.939  1.00  7.57      .129 H
ATOM   2915  CG  ASP A 193      17.308 -33.304  43.891  1.00  7.72      .188 C
ATOM   2916  OD1 ASP A 193      17.507 -32.421  43.685  1.00 28.63      .647 O
ATOM   2917  OD2 ASP A 193      18.059 -33.703  43.547  1.00 25.56      .647 O
ATOM   2918  N   PRO A 194      14.397 -30.794  44.068  1.00  6.26      .312 N
ATOM   2919  CA  PRO A 194      13.905 -29.962  42.975  1.00  6.72      .163 C
ATOM   2920  HA  PRO A 194      12.919 -30.287  42.702  1.00  7.97      .163 H
ATOM   2921  C   PRO A 194      14.777 -29.997  41.713  1.00  6.13      .251 C
ATOM   2922  O   PRO A 194      14.356 -29.524  40.682  1.00  8.22      .271 O
ATOM   2923  CB  PRO A 194      13.820 -28.558  43.547  1.00 10.02      .034 C
ATOM   2924 1HB  PRO A 194      14.246 -27.876  42.961  1.00 18.35      .034 H
ATOM   2925 2HB  PRO A 194      12.879 -28.299  43.724  1.00 19.67      .034 H
ATOM   2926  CG  PRO A 194      14.505 -28.589  44.774  1.00 12.14      .027 C
ATOM   2927 1HG  PRO A 194      15.327 -28.157  44.656  1.00 27.15      .027 H
ATOM   2928 2HG  PRO A 194      13.993 -28.150  45.426  1.00 25.68      .027 H
ATOM   2929  CD  PRO A 194      14.739 -29.972  45.183  1.00  8.41      .105 C
ATOM   2930 1HD  PRO A 194      15.747 -30.091  45.430  1.00 12.45      .105 H
ATOM   2931 2HD  PRO A 194      14.139 -30.207  46.008  1.00 11.91      .105 H
ATOM   2932  N   THR A 195      15.979 -30.554  41.760  1.00  6.13      .336 N
ATOM   2933  H   THR A 195      16.283 -30.936  42.626  1.00  7.31      .336 H
ATOM   2934  CA  THR A 195      16.886 -30.740  40.618  1.00  6.65      .186 C
ATOM   2935  HA  THR A 195      16.599 -30.030  39.855  1.00  7.78      .186 H
ATOM   2936  C   THR A 195      16.806 -32.148  39.984  1.00  6.29      .253 C
ATOM   2937  O   THR A 195      17.555 -32.445  39.072  1.00  8.75      .270 O
ATOM   2938  CB  THR A 195      18.336 -30.390  40.972  1.00  9.10      .140 C
ATOM   2939  HB  THR A 195      18.897 -30.369  40.088  1.00 12.77      .140 H
ATOM   2940  OG1 THR A 195      18.934 -31.295  41.788  1.00 12.67      .382 O
ATOM   2941  HG1 THR A 195      18.379 -31.532  42.497  1.00 10.58      .382 H
ATOM   2942  CG2 THR A 195      18.500 -29.083  41.620  1.00 16.47      .034 C
ATOM   2943 1HG2 THR A 195      18.539 -28.784  41.732  1.00 50.28      .034 H
ATOM   2944 2HG2 THR A 195      18.572 -28.758  41.789  1.00 43.54      .034 H
ATOM   2945 3HG2 THR A 195      18.517 -28.772  41.783  1.00 48.41      .034 H
ATOM   2946  N   SER A 196      15.905 -33.010  40.451  1.00  5.24      .335 N
ATOM   2947  H   SER A 196      15.328 -32.729  41.212  1.00  5.60      .335 H
ATOM   2948  CA  SER A 196      15.680 -34.362  39.931  1.00  5.23      .189 C
ATOM   2949  HA  SER A 196      16.018 -34.381  38.906  1.00  6.32      .189 H
ATOM   2950  C   SER A 196      14.185 -34.740  39.938  1.00  4.67      .253 C
ATOM   2951  O   SER A 196      13.759 -35.658  40.606  1.00  6.77      .270 O
ATOM   2952  CB  SER A 196      16.527 -35.374  40.692  1.00  7.26      .169 C
ATOM   2953 1HB  SER A 196      16.998 -35.148  41.093  1.00 31.09      .169 H
ATOM   2954 2HB  SER A 196      16.265 -35.831  41.153  1.00 22.80      .169 H
ATOM   2955  OG  SER A 196      17.046 -36.010  40.290  1.00 39.79      .380 O
ATOM   2956  HG  SER A 196      17.498 -36.152  40.775  1.00 68.35      .380 H
ATOM   2957  N   VAL A 197      13.390 -34.006  39.178  1.00  4.39      .337 N
ATOM   2958  H   VAL A 197      13.800 -33.279  38.645  1.00  5.94      .337 H
ATOM   2959  CA  VAL A 197      11.940 -34.182  39.024  1.00  3.80      .159 C
ATOM   2960  HA  VAL A 197      11.569 -34.759  39.863  1.00  4.11      .159 H
ATOM   2961  C   VAL A 197      11.623 -34.955  37.735  1.00  3.70      .251 C
ATOM   2962  O   VAL A 197      11.908 -34.505  36.640  1.00  5.58      .271 O
ATOM   2963  CB  VAL A 197      11.214 -32.824  39.065  1.00  4.48      .029 C
ATOM   2964  HB  VAL A 197      11.569 -32.231  38.244  1.00  5.75      .029 H
ATOM   2965  CG1 VAL A 197       9.708 -32.964  38.940  1.00  6.40      .002 C
ATOM   2966 1HG1 VAL A 197       9.354 -32.983  38.881  1.00 34.13      .002 H
ATOM   2967 2HG1 VAL A 197       9.355 -32.973  38.940  1.00 36.24      .002 H
ATOM   2968 3HG1 VAL A 197       9.351 -33.031  38.916  1.00 34.96      .002 H
ATOM   2969  CG2 VAL A 197      11.495 -32.056  40.345  1.00  6.76      .002 C
ATOM   2970 1HG2 VAL A 197      11.517 -31.873  40.654  1.00 35.12      .002 H
ATOM   2971 2HG2 VAL A 197      11.576 -31.847  40.610  1.00 37.29      .002 H
ATOM   2972 3HG2 VAL A 197      11.588 -31.899  40.670  1.00 34.21      .002 H
ATOM   2973  N   THR A 198      10.993 -36.107  37.874  1.00  3.26      .336 N
ATOM   2974  H   THR A 198      10.803 -36.406  38.802  1.00  4.18      .336 H
ATOM   2975  CA  THR A 198      10.404 -36.908  36.798  1.00  3.05      .186 C
ATOM   2976  HA  THR A 198      10.898 -36.666  35.865  1.00  3.74      .186 H
ATOM   2977  C   THR A 198       8.921 -36.587  36.669  1.00  3.24      .253 C
ATOM   2978  O   THR A 198       8.174 -36.728  37.608  1.00  5.96      .270 O
ATOM   2979  CB  THR A 198      10.601 -38.400  37.058  1.00  4.40      .140 C
ATOM   2980  HB  THR A 198      10.214 -38.637  38.033  1.00  5.13      .140 H
ATOM   2981  OG1 THR A 198      11.956 -38.708  37.026  1.00  6.60      .382 O
ATOM   2982  HG1 THR A 198      12.378 -38.327  37.759  1.00  7.03      .382 H
ATOM   2983  CG2 THR A 198       9.936 -39.289  36.026  1.00  7.08      .034 C
ATOM   2984 1HG2 THR A 198       9.768 -39.503  35.812  1.00 36.84      .034 H
ATOM   2985 2HG2 THR A 198       9.806 -39.521  35.776  1.00 35.22      .034 H
ATOM   2986 3HG2 THR A 198       9.772 -39.483  35.762  1.00 35.70      .034 H
ATOM   2987  N   LEU A 199       8.478 -36.191  35.485  1.00  3.44      .337 N
ATOM   2988  H   LEU A 199       9.123 -36.106  34.737  1.00  5.00      .337 H
ATOM   2989  CA  LEU A 199       7.067 -35.987  35.167  1.00  3.52      .159 C
ATOM   2990  HA  LEU A 199       6.519 -35.852  36.094  1.00  3.86      .159 H
ATOM   2991  C   LEU A 199       6.505 -37.226  34.450  1.00  3.69      .251 C
ATOM   2992  O   LEU A 199       7.079 -37.666  33.471  1.00  5.23      .271 O
ATOM   2993  CB  LEU A 199       6.951 -34.699  34.333  1.00  5.44      .032 C
ATOM   2994 1HB  LEU A 199       7.459 -34.005  34.763  1.00 16.35      .032 H
ATOM   2995 2HB  LEU A 199       7.352 -34.848  33.471  1.00 16.20      .032 H
ATOM   2996  CG  LEU A 199       5.671 -34.149  34.067  1.00  7.45      .002 C
ATOM   2997  HG  LEU A 199       5.245 -34.871  33.610  1.00 23.01      .002 H
ATOM   2998  CD1 LEU A 199       4.945 -33.765  35.154  1.00 20.67      .000 C
ATOM   2999 1HD1 LEU A 199       4.797 -33.706  35.444  1.00 54.87      .000 H
ATOM   3000 2HD1 LEU A 199       4.710 -33.703  35.386  1.00 54.30      .000 H
ATOM   3001 3HD1 LEU A 199       4.813 -33.619  35.401  1.00 56.84      .000 H
ATOM   3002  CD2 LEU A 199       5.669 -32.984  33.282  1.00 16.84      .000 C
ATOM   3003 1HD2 LEU A 199       5.680 -32.701  33.105  1.00 50.59      .000 H
ATOM   3004 2HD2 LEU A 199       5.659 -32.733  33.101  1.00 51.17      .000 H
ATOM   3005 3HD2 LEU A 199       5.675 -32.697  33.081  1.00 47.42      .000 H
ATOM   3006  N   PHE A 200       5.396 -37.794  34.918  1.00  3.75      .337 N
ATOM   3007  H   PHE A 200       4.931 -37.397  35.706  1.00  4.38      .337 H
ATOM   3008  CA  PHE A 200       4.791 -39.003  34.347  1.00  3.70      .164 C
ATOM   3009  HA  PHE A 200       5.130 -39.065  33.325  1.00  5.00      .164 H
ATOM   3010  C   PHE A 200       3.246 -38.945  34.317  1.00  3.26      .251 C
ATOM   3011  O   PHE A 200       2.618 -38.274  35.111  1.00  4.10      .271 O
ATOM   3012  CB  PHE A 200       5.339 -40.258  35.025  1.00  5.52      .056 C
ATOM   3013 1HB  PHE A 200       5.278 -40.970  34.404  1.00 14.26      .056 H
ATOM   3014 2HB  PHE A 200       6.256 -40.128  35.182  1.00 19.34      .056 H
ATOM   3015  CG  PHE A 200       4.843 -40.841  36.228  1.00  9.41      .044 C
ATOM   3016  CD1 PHE A 200       4.850 -40.198  37.357  1.00 23.25      .008 C
ATOM   3017  HD1 PHE A 200       5.192 -39.265  37.393  1.00 30.51      .008 H
ATOM   3018  CD2 PHE A 200       4.441 -42.076  36.219  1.00 22.42      .008 C
ATOM   3019  HD2 PHE A 200       4.461 -42.581  35.362  1.00 28.86      .008 H
ATOM   3020  CE1 PHE A 200       4.405 -40.767  38.453  1.00 47.78      .001 C
ATOM   3021  HE1 PHE A 200       4.375 -40.263  39.312  1.00 73.36      .001 H
ATOM   3022  CE2 PHE A 200       4.027 -42.657  37.317  1.00 47.42      .001 C
ATOM   3023  HE2 PHE A 200       3.719 -43.600  37.289  1.00 73.05      .001 H
ATOM   3024  CZ  PHE A 200       3.997 -42.000  38.435  1.00 59.22      .000 C
ATOM   3025  HZ  PHE A 200       3.653 -42.440  39.268  1.00 92.54      .000 H
ATOM   3026  N   GLY A 201       2.649 -39.626  33.358  1.00  4.20      .336 N
ATOM   3027  H   GLY A 201       3.210 -40.147  32.730  1.00  6.67      .336 H
ATOM   3028  CA  GLY A 201       1.210 -39.647  33.129  1.00  3.96      .189 C
ATOM   3029 1HA  GLY A 201       0.701 -39.846  34.055  1.00  4.83      .189 H
ATOM   3030 2HA  GLY A 201       0.895 -38.680  32.782  1.00  5.60      .189 H
ATOM   3031  C   GLY A 201       0.766 -40.692  32.103  1.00  3.80      .253 C
ATOM   3032  O   GLY A 201       1.578 -41.243  31.390  1.00  5.92      .270 O
ATOM   3033  N   GLU A 202      -0.529 -40.944  32.008  1.00  3.79      .337 N
ATOM   3034  H   GLU A 202      -1.141 -40.471  32.626  1.00  5.36      .337 H
ATOM   3035  CA  GLU A 202      -1.143 -41.940  31.121  1.00  3.34      .160 C
ATOM   3036  HA  GLU A 202      -0.370 -42.353  30.486  1.00  3.83      .160 H
ATOM   3037  C   GLU A 202      -2.218 -41.314  30.211  1.00  3.04      .251 C
ATOM   3038  O   GLU A 202      -2.920 -40.411  30.620  1.00  4.36      .271 O
ATOM   3039  CB  GLU A 202      -1.659 -43.100  31.974  1.00  4.68      .043 C
ATOM   3040 1HB  GLU A 202      -0.800 -43.540  32.451  1.00  6.75      .043 H
ATOM   3041 2HB  GLU A 202      -2.292 -42.724  32.759  1.00  5.78      .043 H
ATOM   3042  CG  GLU A 202      -2.418 -44.200  31.230  1.00  5.37      .100 C
ATOM   3043 1HG  GLU A 202      -1.998 -44.329  30.250  1.00  6.69      .100 H
ATOM   3044 2HG  GLU A 202      -2.278 -45.128  31.746  1.00  7.98      .100 H
ATOM   3045  CD  GLU A 202      -3.909 -43.953  31.085  1.00  6.03      .185 C
ATOM   3046  OE1 GLU A 202      -4.517 -43.392  31.606  1.00 19.41      .647 O
ATOM   3047  OE2 GLU A 202      -4.482 -44.338  30.394  1.00 26.26      .647 O
ATOM   3048  N   SER A 203      -2.311 -41.758  28.962  1.00  3.20      .336 N
ATOM   3049  H   SER A 203      -1.667 -42.469  28.691  1.00  4.19      .336 H
ATOM   3050  CA  SER A 203      -3.227 -41.294  27.904  1.00  4.12      .189 C
ATOM   3051  HA  SER A 203      -2.792 -41.656  26.989  1.00  5.71      .189 H
ATOM   3052  C   SER A 203      -3.328 -39.750  27.777  1.00  3.48      .253 C
ATOM   3053  O   SER A 203      -2.416 -39.139  27.246  1.00  4.03      .270 O
ATOM   3054  CB  SER A 203      -4.583 -41.988  27.971  1.00  7.47      .169 C
ATOM   3055 1HB  SER A 203      -5.155 -41.694  27.110  1.00 10.31      .169 H
ATOM   3056 2HB  SER A 203      -4.422 -43.053  27.925  1.00  9.51      .169 H
ATOM   3057  OG  SER A 203      -5.317 -41.680  29.129  1.00  8.60      .380 O
ATOM   3058  HG  SER A 203      -5.016 -42.247  29.816  1.00  9.48      .380 H
ATOM   3059  N   ALA A 204      -4.392 -39.115  28.255  1.00  3.70      .337 N
ATOM   3060  H   ALA A 204      -5.092 -39.659  28.707  1.00  5.05      .337 H
ATOM   3061  CA  ALA A 204      -4.545 -37.666  28.300  1.00  3.75      .159 C
ATOM   3062  HA  ALA A 204      -4.406 -37.275  27.302  1.00  4.61      .159 H
ATOM   3063  C   ALA A 204      -3.504 -36.988  29.216  1.00  3.51      .251 C
ATOM   3064  O   ALA A 204      -3.013 -35.912  28.913  1.00  4.44      .271 O
ATOM   3065  CB  ALA A 204      -5.968 -37.348  28.729  1.00  5.15      .034 C
ATOM   3066 1HB  ALA A 204      -6.321 -37.313  28.828  1.00 31.83      .034 H
ATOM   3067 2HB  ALA A 204      -6.313 -37.248  28.788  1.00 34.35      .034 H
ATOM   3068 3HB  ALA A 204      -6.284 -37.252  28.858  1.00 34.26      .034 H
ATOM   3069  N   GLY A 205      -3.089 -37.662  30.284  1.00  3.52      .336 N
ATOM   3070  H   GLY A 205      -3.493 -38.558  30.455  1.00  4.23      .336 H
ATOM   3071  CA  GLY A 205      -1.936 -37.294  31.101  1.00  3.77      .189 C
ATOM   3072 1HA  GLY A 205      -2.039 -36.272  31.434  1.00  5.04      .189 H
ATOM   3073 2HA  GLY A 205      -1.907 -37.933  31.971  1.00  4.90      .189 H
ATOM   3074  C   GLY A 205      -0.613 -37.429  30.351  1.00  3.16      .253 C
ATOM   3075  O   GLY A 205       0.183 -36.514  30.388  1.00  4.05      .270 O
ATOM   3076  N   ALA A 206      -0.400 -38.495  29.589  1.00  3.25      .337 N
ATOM   3077  H   ALA A 206      -1.091 -39.209  29.551  1.00  4.42      .337 H
ATOM   3078  CA  ALA A 206       0.776 -38.667  28.738  1.00  3.27      .159 C
ATOM   3079  HA  ALA A 206       1.665 -38.561  29.348  1.00  4.00      .159 H
ATOM   3080  C   ALA A 206       0.847 -37.602  27.621  1.00  3.33      .251 C
ATOM   3081  O   ALA A 206       1.896 -37.019  27.388  1.00  4.27      .271 O
ATOM   3082  CB  ALA A 206       0.780 -40.086  28.167  1.00  3.92      .034 C
ATOM   3083 1HB  ALA A 206       0.764 -40.421  28.031  1.00 32.70      .034 H
ATOM   3084 2HB  ALA A 206       0.800 -40.429  28.050  1.00 30.24      .034 H
ATOM   3085 3HB  ALA A 206       0.800 -40.408  28.015  1.00 33.12      .034 H
ATOM   3086  N   ALA A 207      -0.275 -37.281  26.976  1.00  3.50      .338 N
ATOM   3087  H   ALA A 207      -1.099 -37.816  27.155  1.00  4.23      .338 H
ATOM   3088  CA  ALA A 207      -0.383 -36.172  26.043  1.00  3.66      .159 C
ATOM   3089  HA  ALA A 207       0.362 -36.307  25.270  1.00  4.33      .159 H
ATOM   3090  C   ALA A 207      -0.101 -34.819  26.732  1.00  3.72      .251 C
ATOM   3091  O   ALA A 207       0.600 -34.006  26.161  1.00  5.08      .271 O
ATOM   3092  CB  ALA A 207      -1.755 -36.220  25.380  1.00  4.68      .034 C
ATOM   3093 1HB  ALA A 207      -2.049 -36.231  25.158  1.00 32.70      .034 H
ATOM   3094 2HB  ALA A 207      -2.098 -36.171  25.251  1.00 32.42      .034 H
ATOM   3095 3HB  ALA A 207      -2.084 -36.292  25.257  1.00 33.45      .034 H
ATOM   3096  N   SER A 208      -0.551 -34.606  27.968  1.00  3.62      .336 N
ATOM   3097  H   SER A 208      -1.137 -35.289  28.394  1.00  4.48      .336 H
ATOM   3098  CA  SER A 208      -0.227 -33.427  28.775  1.00  3.87      .189 C
ATOM   3099  HA  SER A 208      -0.515 -32.546  28.215  1.00  4.73      .189 H
ATOM   3100  C   SER A 208       1.278 -33.319  29.084  1.00  3.90      .253 C
ATOM   3101  O   SER A 208       1.851 -32.261  28.875  1.00  4.80      .270 O
ATOM   3102  CB  SER A 208      -1.005 -33.389  30.084  1.00  4.44      .169 C
ATOM   3103 1HB  SER A 208      -0.725 -34.236  30.685  1.00  5.20      .169 H
ATOM   3104 2HB  SER A 208      -0.745 -32.494  30.624  1.00  5.92      .169 H
ATOM   3105  OG  SER A 208      -2.389 -33.397  29.883  1.00  5.49      .380 O
ATOM   3106  HG  SER A 208      -2.648 -34.243  29.564  1.00  5.72      .380 H
ATOM   3107  N   VAL A 209       1.949 -34.404  29.487  1.00  3.98      .337 N
ATOM   3108  H   VAL A 209       1.444 -35.248  29.665  1.00  4.63      .337 H
ATOM   3109  CA  VAL A 209       3.408 -34.477  29.656  1.00  4.15      .159 C
ATOM   3110  HA  VAL A 209       3.704 -33.753  30.405  1.00  4.83      .159 H
ATOM   3111  C   VAL A 209       4.126 -34.116  28.342  1.00  4.15      .251 C
ATOM   3112  O   VAL A 209       5.085 -33.363  28.351  1.00  5.22      .271 O
ATOM   3113  CB  VAL A 209       3.854 -35.862  30.165  1.00  5.17      .029 C
ATOM   3114  HB  VAL A 209       3.472 -36.602  29.481  1.00  6.57      .029 H
ATOM   3115  CG1 VAL A 209       5.367 -36.019  30.227  1.00  6.45      .002 C
ATOM   3116 1HG1 VAL A 209       5.716 -36.105  30.270  1.00 33.23      .002 H
ATOM   3117 2HG1 VAL A 209       5.720 -36.014  30.270  1.00 36.14      .002 H
ATOM   3118 3HG1 VAL A 209       5.734 -36.060  30.193  1.00 35.04      .002 H
ATOM   3119  CG2 VAL A 209       3.298 -36.160  31.549  1.00  7.18      .002 C
ATOM   3120 1HG2 VAL A 209       3.236 -36.238  31.896  1.00 36.45      .002 H
ATOM   3121 2HG2 VAL A 209       3.130 -36.287  31.850  1.00 34.75      .002 H
ATOM   3122 3HG2 VAL A 209       3.137 -36.165  31.876  1.00 36.14      .002 H
ATOM   3123  N   GLY A 210       3.603 -34.572  27.208  1.00  4.44      .336 N
ATOM   3124  H   GLY A 210       2.839 -35.209  27.264  1.00  5.18      .336 H
ATOM   3125  CA  GLY A 210       4.051 -34.186  25.881  1.00  5.52      .189 C
ATOM   3126 1HA  GLY A 210       5.088 -34.439  25.756  1.00  7.39      .189 H
ATOM   3127 2HA  GLY A 210       3.474 -34.743  25.164  1.00  7.51      .189 H
ATOM   3128  C   GLY A 210       3.889 -32.692  25.567  1.00  5.21      .253 C
ATOM   3129  O   GLY A 210       4.794 -32.094  25.033  1.00  7.07      .270 O
ATOM   3130  N   MET A 211       2.784 -32.062  25.945  1.00  4.96      .337 N
ATOM   3131  H   MET A 211       2.050 -32.586  26.367  1.00  6.08      .337 H
ATOM   3132  CA  MET A 211       2.567 -30.624  25.801  1.00  5.07      .160 C
ATOM   3133  HA  MET A 211       2.797 -30.356  24.779  1.00  6.28      .160 H
ATOM   3134  C   MET A 211       3.498 -29.801  26.719  1.00  4.47      .251 C
ATOM   3135  O   MET A 211       4.012 -28.784  26.289  1.00  5.81      .271 O
ATOM   3136  CB  MET A 211       1.107 -30.251  26.058  1.00  6.39      .043 C
ATOM   3137 1HB  MET A 211       0.825 -30.566  26.977  1.00 12.62      .043 H
ATOM   3138 2HB  MET A 211       1.001 -29.236  26.046  1.00 10.52      .043 H
ATOM   3139  CG  MET A 211       0.144 -30.776  25.109  1.00 13.44      .060 C
ATOM   3140 1HG  MET A 211       0.148 -31.226  24.993  1.00 50.56      .060 H
ATOM   3141 2HG  MET A 211      -0.324 -30.800  25.217  1.00 53.95      .060 H
ATOM   3142  SD  MET A 211      -0.325 -30.675  24.004  1.00 39.27      .139 S
ATOM   3143  CE  MET A 211      -1.331 -31.072  23.593  1.00 81.82      .069 C
ATOM   3144 1HE  MET A 211      -1.528 -31.179  23.537  1.00129.27      .069 H
ATOM   3145 2HE  MET A 211      -1.518 -31.151  23.488  1.00129.78      .069 H
ATOM   3146 3HE  MET A 211      -1.549 -31.126  23.510  1.00132.63      .069 H
ATOM   3147  N   HIS A 212       3.778 -30.263  27.937  1.00  4.06      .337 N
ATOM   3148  H   HIS A 212       3.303 -31.074  28.269  1.00  4.77      .337 H
ATOM   3149  CA  HIS A 212       4.746 -29.649  28.844  1.00  3.95      .165 C
ATOM   3150  HA  HIS A 212       4.512 -28.593  28.907  1.00  4.46      .165 H
ATOM   3151  C   HIS A 212       6.206 -29.779  28.362  1.00  4.49      .251 C
ATOM   3152  O   HIS A 212       7.003 -28.916  28.657  1.00  6.63      .271 O
ATOM   3153  CB  HIS A 212       4.600 -30.227  30.254  1.00  4.13      .077 C
ATOM   3154 1HB  HIS A 212       4.664 -31.305  30.206  1.00  5.05      .077 H
ATOM   3155 2HB  HIS A 212       5.425 -29.883  30.861  1.00  5.09      .077 H
ATOM   3156  CG  HIS A 212       3.308 -29.851  30.937  1.00  4.24      .057 C
ATOM   3157  ND1 HIS A 212       2.850 -28.566  31.166  1.00  5.65      .338 N
ATOM   3158  CD2 HIS A 212       2.396 -30.698  31.448  1.00  4.98      .113 C
ATOM   3159  HD2 HIS A 212       2.406 -31.760  31.455  1.00  7.03      .113 H
ATOM   3160  CE1 HIS A 212       1.691 -28.714  31.771  1.00  6.16      .175 C
ATOM   3161  HE1 HIS A 212       1.101 -27.876  32.046  1.00  9.15      .175 H
ATOM   3162  NE2 HIS A 212       1.403 -29.967  31.941  1.00  5.50      .223 N
ATOM   3163  HE2 HIS A 212       0.533 -30.272  32.322  1.00  6.82      .223 H
ATOM   3164  N   LEU A 213       6.549 -30.806  27.595  1.00  4.85      .338 N
ATOM   3165  H   LEU A 213       5.880 -31.519  27.440  1.00  6.27      .338 H
ATOM   3166  CA  LEU A 213       7.825 -30.934  26.894  1.00  6.16      .159 C
ATOM   3167  HA  LEU A 213       8.616 -30.708  27.596  1.00  7.33      .159 H
ATOM   3168  C   LEU A 213       7.942 -29.944  25.719  1.00  7.00      .251 C
ATOM   3169  O   LEU A 213       8.991 -29.387  25.502  1.00 10.92      .271 O
ATOM   3170  CB  LEU A 213       7.997 -32.387  26.433  1.00  8.21      .032 C
ATOM   3171 1HB  LEU A 213       7.573 -32.873  26.740  1.00 30.63      .032 H
ATOM   3172 2HB  LEU A 213       7.842 -32.503  25.756  1.00 33.31      .032 H
ATOM   3173  CG  LEU A 213       8.901 -33.062  26.446  1.00 25.61      .002 C
ATOM   3174  HG  LEU A 213       8.786 -32.683  26.481  1.00 88.37      .002 H
ATOM   3175  CD1 LEU A 213       9.423 -33.785  26.629  1.00 60.89      .000 C
ATOM   3176 1HD1 LEU A 213       9.511 -33.928  26.698  1.00110.70      .000 H
ATOM   3177 2HD1 LEU A 213       9.579 -33.977  26.663  1.00109.41      .000 H
ATOM   3178 3HD1 LEU A 213       9.547 -33.961  26.652  1.00106.16      .000 H
ATOM   3179  CD2 LEU A 213       9.444 -33.577  26.224  1.00 75.03      .000 C
ATOM   3180 1HD2 LEU A 213       9.535 -33.692  26.196  1.00129.34      .000 H
ATOM   3181 2HD2 LEU A 213       9.608 -33.701  26.178  1.00125.92      .000 H
ATOM   3182 3HD2 LEU A 213       9.571 -33.698  26.132  1.00128.55      .000 H
ATOM   3183  N   LEU A 214       6.870 -29.695  24.989  1.00  6.35      .338 N
ATOM   3184  H   LEU A 214       6.043 -30.191  25.201  1.00  7.45      .338 H
ATOM   3185  CA  LEU A 214       6.800 -28.765  23.859  1.00  7.14      .159 C
ATOM   3186  HA  LEU A 214       7.728 -28.820  23.310  1.00  8.82      .159 H
ATOM   3187  C   LEU A 214       6.620 -27.289  24.287  1.00  8.20      .251 C
ATOM   3188  O   LEU A 214       6.770 -26.438  23.500  1.00 16.65      .271 O
ATOM   3189  CB  LEU A 214       5.670 -29.202  22.920  1.00  7.96      .032 C
ATOM   3190 1HB  LEU A 214       4.760 -29.229  23.486  1.00  8.85      .032 H
ATOM   3191 2HB  LEU A 214       5.563 -28.447  22.167  1.00 10.65      .032 H
ATOM   3192  CG  LEU A 214       5.848 -30.542  22.227  1.00  9.80      .002 C
ATOM   3193  HG  LEU A 214       6.057 -31.269  22.953  1.00 11.50      .002 H
ATOM   3194  CD1 LEU A 214       4.603 -30.961  21.529  1.00 15.18      .000 C
ATOM   3195 1HD1 LEU A 214       4.339 -31.119  21.345  1.00 46.09      .000 H
ATOM   3196 2HD1 LEU A 214       4.318 -31.008  21.334  1.00 44.99      .000 H
ATOM   3197 3HD1 LEU A 214       4.268 -31.063  21.418  1.00 44.31      .000 H
ATOM   3198  CD2 LEU A 214       6.945 -30.540  21.235  1.00 16.17      .000 C
ATOM   3199 1HD2 LEU A 214       7.192 -30.503  20.973  1.00 46.06      .000 H
ATOM   3200 2HD2 LEU A 214       7.185 -30.593  20.993  1.00 47.96      .000 H
ATOM   3201 3HD2 LEU A 214       7.239 -30.536  21.042  1.00 45.82      .000 H
ATOM   3202  N   SER A 215       6.325 -26.992  25.511  1.00  7.53      .336 N
ATOM   3203  H   SER A 215       6.198 -27.739  26.093  1.00 11.87      .336 H
ATOM   3204  CA  SER A 215       6.119 -25.660  26.076  1.00  7.81      .189 C
ATOM   3205  HA  SER A 215       5.998 -24.944  25.277  1.00  9.15      .189 H
ATOM   3206  C   SER A 215       7.303 -25.214  26.940  1.00  8.16      .257 C
ATOM   3207  O   SER A 215       7.455 -25.718  28.039  1.00  8.51      .270 O
ATOM   3208  CB  SER A 215       4.823 -25.655  26.863  1.00  9.31      .169 C
ATOM   3209 1HB  SER A 215       4.012 -25.922  26.218  1.00 11.00      .169 H
ATOM   3210 2HB  SER A 215       4.876 -26.381  27.644  1.00  9.75      .169 H
ATOM   3211  OG  SER A 215       4.567 -24.404  27.413  1.00 13.65      .380 O
ATOM   3212  HG  SER A 215       4.350 -23.825  26.739  1.00 17.66      .380 H
ATOM   3213  N   PRO A 216       8.137 -24.257  26.513  1.00 10.42      .312 N
ATOM   3214  CA  PRO A 216       9.310 -23.834  27.273  1.00 11.88      .163 C
ATOM   3215  HA  PRO A 216       9.973 -24.682  27.311  1.00 13.27      .163 H
ATOM   3216  C   PRO A 216       9.064 -23.370  28.723  1.00 10.17      .254 C
ATOM   3217  O   PRO A 216       9.842 -23.759  29.576  1.00 11.78      .270 O
ATOM   3218  CB  PRO A 216       9.999 -22.778  26.431  1.00 17.05      .034 C
ATOM   3219 1HB  PRO A 216       9.739 -21.799  26.739  1.00 19.30      .034 H
ATOM   3220 2HB  PRO A 216      11.053 -22.888  26.450  1.00 21.86      .034 H
ATOM   3221  CG  PRO A 216       9.494 -23.031  25.057  1.00 20.54      .027 C
ATOM   3222 1HG  PRO A 216       9.407 -22.145  24.526  1.00 29.44      .027 H
ATOM   3223 2HG  PRO A 216      10.120 -23.691  24.567  1.00 27.46      .027 H
ATOM   3224  CD  PRO A 216       8.155 -23.647  25.222  1.00 14.43      .105 C
ATOM   3225 1HD  PRO A 216       7.403 -22.905  25.167  1.00 17.12      .105 H
ATOM   3226 2HD  PRO A 216       7.999 -24.383  24.470  1.00 16.62      .105 H
ATOM   3227  N   PRO A 217       7.997 -22.628  29.064  1.00  9.41      .312 N
ATOM   3228  CA  PRO A 217       7.703 -22.273  30.449  1.00  9.32      .163 C
ATOM   3229  HA  PRO A 217       8.567 -21.786  30.868  1.00 10.95      .163 H
ATOM   3230  C   PRO A 217       7.342 -23.459  31.350  1.00  8.49      .251 C
ATOM   3231  O   PRO A 217       7.531 -23.372  32.530  1.00 14.00      .271 O
ATOM   3232  CB  PRO A 217       6.574 -21.269  30.397  1.00 11.99      .034 C
ATOM   3233 1HB  PRO A 217       5.687 -21.697  30.680  1.00 18.06      .034 H
ATOM   3234 2HB  PRO A 217       6.767 -20.439  30.977  1.00 17.16      .034 H
ATOM   3235  CG  PRO A 217       6.485 -20.860  29.009  1.00 14.87      .027 C
ATOM   3236 1HG  PRO A 217       5.543 -20.765  28.732  1.00 26.70      .027 H
ATOM   3237 2HG  PRO A 217       6.973 -20.014  28.892  1.00 24.83      .027 H
ATOM   3238  CD  PRO A 217       7.116 -21.908  28.204  1.00 11.50      .105 C
ATOM   3239 1HD  PRO A 217       6.377 -22.543  27.828  1.00 13.84      .105 H
ATOM   3240 2HD  PRO A 217       7.653 -21.466  27.425  1.00 17.03      .105 H
ATOM   3241  N   SER A 218       6.856 -24.562  30.815  1.00  6.15      .336 N
ATOM   3242  H   SER A 218       6.717 -24.588  29.844  1.00  7.31      .336 H
ATOM   3243  CA  SER A 218       6.687 -25.817  31.545  1.00  5.52      .189 C
ATOM   3244  HA  SER A 218       6.370 -25.602  32.557  1.00  6.51      .189 H
ATOM   3245  C   SER A 218       7.975 -26.648  31.612  1.00  5.67      .253 C
ATOM   3246  O   SER A 218       8.289 -27.196  32.653  1.00  6.23      .270 O
ATOM   3247  CB  SER A 218       5.603 -26.680  30.907  1.00  5.48      .169 C
ATOM   3248 1HB  SER A 218       5.841 -26.829  29.875  1.00  7.00      .169 H
ATOM   3249 2HB  SER A 218       5.583 -27.632  31.393  1.00  7.15      .169 H
ATOM   3250  OG  SER A 218       4.318 -26.122  31.016  1.00  6.39      .380 O
ATOM   3251  HG  SER A 218       3.708 -26.826  31.007  1.00  7.78      .380 H
ATOM   3252  N   ARG A 219       8.736 -26.731  30.524  1.00  6.93      .337 N
ATOM   3253  H   ARG A 219       8.417 -26.281  29.698  1.00  9.17      .337 H
ATOM   3254  CA  ARG A 219       9.922 -27.585  30.361  1.00  7.30      .159 C
ATOM   3255  HA  ARG A 219       9.602 -28.602  30.472  1.00  9.56      .159 H
ATOM   3256  C   ARG A 219      11.017 -27.324  31.396  1.00  6.89      .251 C
ATOM   3257  O   ARG A 219      11.653 -28.246  31.826  1.00 10.72      .271 O
ATOM   3258  CB  ARG A 219      10.457 -27.420  28.941  1.00  9.87      .034 C
ATOM   3259 1HB  ARG A 219       9.705 -27.564  28.274  1.00 16.17      .034 H
ATOM   3260 2HB  ARG A 219      10.793 -26.479  28.812  1.00 16.34      .034 H
ATOM   3261  CG  ARG A 219      11.544 -28.312  28.548  1.00 15.20      .027 C
ATOM   3262 1HG  ARG A 219      12.144 -28.150  28.599  1.00 42.16      .027 H
ATOM   3263 2HG  ARG A 219      11.563 -28.784  28.863  1.00 52.81      .027 H
ATOM   3264  CD  ARG A 219      11.812 -28.770  27.631  1.00 31.72      .116 C
ATOM   3265 1HD  ARG A 219      11.596 -29.201  27.673  1.00 78.14      .116 H
ATOM   3266 2HD  ARG A 219      11.429 -28.567  27.170  1.00 64.50      .116 H
ATOM   3267  NE  ARG A 219      12.864 -28.920  27.287  1.00 59.48      .212 N
ATOM   3268  HE  ARG A 219      13.295 -29.029  27.413  1.00 63.49      .212 H
ATOM   3269  CZ  ARG A 219      13.288 -28.900  26.819  1.00158.55      .666 C
ATOM   3270  NH1 ARG A 219      12.783 -28.757  26.628  1.00278.55      .235 N
ATOM   3271 1HH1 ARG A 219      12.047 -28.617  26.841  1.00268.96      .235 H
ATOM   3272 2HH1 ARG A 219      13.165 -28.756  26.259  1.00434.55      .235 H
ATOM   3273  NH2 ARG A 219      14.256 -29.026  26.526  1.00229.13      .235 N
ATOM   3274 1HH2 ARG A 219      14.702 -29.102  26.663  1.00200.76      .235 H
ATOM   3275 2HH2 ARG A 219      14.599 -28.987  26.170  1.00358.53      .235 H
ATOM   3276  N   GLY A 220      11.194 -26.099  31.831  1.00  6.75      .336 N
ATOM   3277  H   GLY A 220      10.651 -25.384  31.426  1.00  8.12      .336 H
ATOM   3278  CA  GLY A 220      12.147 -25.714  32.847  1.00  9.45      .189 C
ATOM   3279 1HA  GLY A 220      13.114 -26.065  32.565  1.00 13.00      .189 H
ATOM   3280 2HA  GLY A 220      12.192 -24.652  32.887  1.00 13.48      .189 H
ATOM   3281  C   GLY A 220      11.861 -26.219  34.269  1.00  8.32      .253 C
ATOM   3282  O   GLY A 220      12.690 -26.121  35.107  1.00 16.33      .270 O
ATOM   3283  N   LEU A 221      10.702 -26.757  34.541  1.00  5.16      .337 N
ATOM   3284  H   LEU A 221      10.051 -26.820  33.813  1.00  6.47      .337 H
ATOM   3285  CA  LEU A 221      10.254 -27.182  35.871  1.00  4.84      .159 C
ATOM   3286  HA  LEU A 221      10.785 -26.594  36.610  1.00  5.63      .159 H
ATOM   3287  C   LEU A 221      10.530 -28.675  36.191  1.00  4.71      .251 C
ATOM   3288  O   LEU A 221      10.325 -29.091  37.317  1.00  5.98      .271 O
ATOM   3289  CB  LEU A 221       8.750 -26.865  36.020  1.00  5.31      .032 C
ATOM   3290 1HB  LEU A 221       8.209 -27.516  35.354  1.00  6.12      .032 H
ATOM   3291 2HB  LEU A 221       8.460 -27.120  37.027  1.00  6.43      .032 H
ATOM   3292  CG  LEU A 221       8.309 -25.422  35.743  1.00  6.20      .002 C
ATOM   3293  HG  LEU A 221       8.655 -25.147  34.773  1.00  7.92      .002 H
ATOM   3294  CD1 LEU A 221       6.810 -25.292  35.737  1.00  8.04      .000 C
ATOM   3295 1HD1 LEU A 221       6.467 -25.260  35.735  1.00 37.48      .000 H
ATOM   3296 2HD1 LEU A 221       6.447 -25.254  35.731  1.00 35.53      .000 H
ATOM   3297 3HD1 LEU A 221       6.453 -25.259  35.730  1.00 37.55      .000 H
ATOM   3298  CD2 LEU A 221       8.861 -24.452  36.740  1.00  9.63      .000 C
ATOM   3299 1HD2 LEU A 221       8.920 -24.213  37.006  1.00 38.85      .000 H
ATOM   3300 2HD2 LEU A 221       9.011 -24.170  36.911  1.00 39.34      .000 H
ATOM   3301 3HD2 LEU A 221       9.045 -24.277  37.004  1.00 38.26      .000 H
ATOM   3302  N   PHE A 222      10.978 -29.468  35.225  1.00  4.61      .337 N
ATOM   3303  H   PHE A 222      11.168 -29.069  34.333  1.00  5.56      .337 H
ATOM   3304  CA  PHE A 222      11.244 -30.905  35.368  1.00  4.35      .164 C
ATOM   3305  HA  PHE A 222      11.511 -31.099  36.398  1.00  5.05      .164 H
ATOM   3306  C   PHE A 222      12.427 -31.364  34.488  1.00  4.42      .251 C
ATOM   3307  O   PHE A 222      12.871 -30.647  33.618  1.00  7.25      .271 O
ATOM   3308  CB  PHE A 222       9.972 -31.699  35.069  1.00  5.15      .056 C
ATOM   3309 1HB  PHE A 222      10.129 -32.723  35.362  1.00  6.46      .056 H
ATOM   3310 2HB  PHE A 222       9.174 -31.329  35.689  1.00  7.28      .056 H
ATOM   3311  CG  PHE A 222       9.501 -31.681  33.631  1.00  5.05      .044 C
ATOM   3312  CD1 PHE A 222       8.724 -30.634  33.154  1.00  6.30      .008 C
ATOM   3313  HD1 PHE A 222       8.467 -29.837  33.798  1.00  8.95      .008 H
ATOM   3314  CD2 PHE A 222       9.821 -32.722  32.779  1.00  7.35      .008 C
ATOM   3315  HD2 PHE A 222      10.405 -33.527  33.146  1.00 10.31      .008 H
ATOM   3316  CE1 PHE A 222       8.278 -30.629  31.837  1.00  8.02      .001 C
ATOM   3317  HE1 PHE A 222       7.685 -29.828  31.472  1.00 11.13      .001 H
ATOM   3318  CE2 PHE A 222       9.375 -32.714  31.461  1.00  9.90      .001 C
ATOM   3319  HE2 PHE A 222       9.629 -33.516  30.821  1.00 15.38      .001 H
ATOM   3320  CZ  PHE A 222       8.600 -31.671  30.990  1.00  9.45      .000 C
ATOM   3321  HZ  PHE A 222       8.256 -31.671  29.983  1.00 13.48      .000 H
ATOM   3322  N   HIS A 223      12.948 -32.554  34.733  1.00  4.30      .337 N
ATOM   3323  H   HIS A 223      12.561 -33.072  35.488  1.00  5.27      .337 H
ATOM   3324  CA  HIS A 223      14.257 -33.007  34.241  1.00  4.87      .165 C
ATOM   3325  HA  HIS A 223      14.710 -32.210  33.668  1.00  5.75      .165 H
ATOM   3326  C   HIS A 223      14.203 -34.255  33.340  1.00  5.35      .251 C
ATOM   3327  O   HIS A 223      15.078 -34.438  32.532  1.00  9.23      .271 O
ATOM   3328  CB  HIS A 223      15.167 -33.245  35.443  1.00  6.22      .079 C
ATOM   3329 1HB  HIS A 223      14.803 -34.083  36.006  1.00  7.59      .079 H
ATOM   3330 2HB  HIS A 223      16.151 -33.477  35.084  1.00  9.07      .079 H
ATOM   3331  CG  HIS A 223      15.252 -32.057  36.356  1.00  6.37      .080 C
ATOM   3332  ND1 HIS A 223      14.338 -31.719  37.324  1.00  6.30      .229 N
ATOM   3333  CD2 HIS A 223      16.072 -31.024  36.207  1.00 10.47      .089 C
ATOM   3334  HD2 HIS A 223      16.836 -30.897  35.500  1.00 16.45      .089 H
ATOM   3335  CE1 HIS A 223      14.641 -30.513  37.691  1.00  8.42      .175 C
ATOM   3336  HE1 HIS A 223      14.061 -29.980  38.397  1.00 11.38      .175 H
ATOM   3337  NE2 HIS A 223      15.675 -30.085  37.053  1.00 11.45      .334 N
ATOM   3338  HE2 HIS A 223      16.018 -29.177  37.173  1.00 17.88      .334 H
ATOM   3339  N   ARG A 224      13.186 -35.091  33.461  1.00  4.47      .338 N
ATOM   3340  H   ARG A 224      12.514 -34.884  34.155  1.00  5.44      .338 H
ATOM   3341  CA  ARG A 224      12.946 -36.304  32.666  1.00  4.69      .159 C
ATOM   3342  HA  ARG A 224      13.310 -36.136  31.670  1.00  6.02      .159 H
ATOM   3343  C   ARG A 224      11.448 -36.617  32.574  1.00  3.90      .251 C
ATOM   3344  O   ARG A 224      10.686 -36.171  33.412  1.00  4.93      .271 O
ATOM   3345  CB  ARG A 224      13.736 -37.472  33.233  1.00  8.20      .034 C
ATOM   3346 1HB  ARG A 224      13.480 -38.098  33.019  1.00 37.93      .034 H
ATOM   3347 2HB  ARG A 224      14.428 -37.506  33.011  1.00 31.47      .034 H
ATOM   3348  CG  ARG A 224      13.981 -37.786  34.355  1.00 15.36      .027 C
ATOM   3349 1HG  ARG A 224      14.165 -37.176  34.601  1.00 46.43      .027 H
ATOM   3350 2HG  ARG A 224      13.323 -37.856  34.542  1.00 52.49      .027 H
ATOM   3351  CD  ARG A 224      14.847 -38.874  34.900  1.00 10.72      .116 C
ATOM   3352 1HD  ARG A 224      14.554 -39.105  35.871  1.00 14.60      .116 H
ATOM   3353 2HD  ARG A 224      14.724 -39.721  34.297  1.00 13.40      .116 H
ATOM   3354  NE  ARG A 224      16.238 -38.526  34.932  1.00 11.27      .212 N
ATOM   3355  HE  ARG A 224      16.693 -38.586  34.073  1.00 13.90      .212 H
ATOM   3356  CZ  ARG A 224      16.887 -38.100  35.955  1.00 17.39      .666 C
ATOM   3357  NH1 ARG A 224      16.384 -37.964  37.088  1.00 24.18      .235 N
ATOM   3358 1HH1 ARG A 224      15.479 -38.222  37.258  1.00 22.81      .235 H
ATOM   3359 2HH1 ARG A 224      16.940 -37.657  37.810  1.00 35.81      .235 H
ATOM   3360  NH2 ARG A 224      18.084 -37.788  35.819  1.00 27.55      .235 N
ATOM   3361 1HH2 ARG A 224      18.495 -37.844  34.951  1.00 29.36      .235 H
ATOM   3362 2HH2 ARG A 224      18.566 -37.438  36.561  1.00 40.49      .235 H
ATOM   3363  N   ALA A 225      11.025 -37.363  31.568  1.00  4.39      .338 N
ATOM   3364  H   ALA A 225      11.693 -37.726  30.930  1.00  5.91      .338 H
ATOM   3365  CA  ALA A 225       9.621 -37.589  31.254  1.00  4.94      .159 C
ATOM   3366  HA  ALA A 225       9.026 -37.264  32.088  1.00  6.88      .159 H
ATOM   3367  C   ALA A 225       9.264 -39.062  30.977  1.00  4.16      .251 C
ATOM   3368  O   ALA A 225      10.054 -39.792  30.408  1.00  5.08      .271 O
ATOM   3369  CB  ALA A 225       9.252 -36.713  30.078  1.00  8.25      .034 C
ATOM   3370 1HB  ALA A 225       9.131 -36.520  29.790  1.00 35.88      .034 H
ATOM   3371 2HB  ALA A 225       9.193 -36.512  29.782  1.00 36.51      .034 H
ATOM   3372 3HB  ALA A 225       9.168 -36.488  29.837  1.00 39.92      .034 H
ATOM   3373  N   VAL A 226       8.053 -39.476  31.330  1.00  4.60      .338 N
ATOM   3374  H   VAL A 226       7.467 -38.850  31.835  1.00  5.90      .338 H
ATOM   3375  CA  VAL A 226       7.491 -40.801  31.047  1.00  4.18      .159 C
ATOM   3376  HA  VAL A 226       8.136 -41.293  30.330  1.00  4.20      .159 H
ATOM   3377  C   VAL A 226       6.094 -40.669  30.435  1.00  4.25      .251 C
ATOM   3378  O   VAL A 226       5.237 -40.004  30.982  1.00  6.35      .271 O
ATOM   3379  CB  VAL A 226       7.448 -41.698  32.294  1.00  6.08      .029 C
ATOM   3380  HB  VAL A 226       6.709 -41.295  32.961  1.00  8.27      .029 H
ATOM   3381  CG1 VAL A 226       7.035 -43.112  31.949  1.00  8.06      .002 C
ATOM   3382 1HG1 VAL A 226       6.978 -43.481  31.926  1.00 34.98      .002 H
ATOM   3383 2HG1 VAL A 226       6.970 -43.438  31.800  1.00 37.74      .002 H
ATOM   3384 3HG1 VAL A 226       6.867 -43.422  31.883  1.00 37.07      .002 H
ATOM   3385  CG2 VAL A 226       8.753 -41.748  33.067  1.00  8.22      .002 C
ATOM   3386 1HG2 VAL A 226       9.080 -41.767  33.214  1.00 37.20      .002 H
ATOM   3387 2HG2 VAL A 226       9.044 -41.790  33.277  1.00 36.59      .002 H
ATOM   3388 3HG2 VAL A 226       9.056 -41.716  33.265  1.00 36.85      .002 H
ATOM   3389  N   LEU A 227       5.854 -41.318  29.307  1.00  4.20      .338 N
ATOM   3390  H   LEU A 227       6.595 -41.862  28.926  1.00  5.10      .338 H
ATOM   3391  CA  LEU A 227       4.611 -41.275  28.540  1.00  4.74      .159 C
ATOM   3392  HA  LEU A 227       3.880 -40.680  29.073  1.00  5.47      .159 H
ATOM   3393  C   LEU A 227       4.018 -42.688  28.356  1.00  5.00      .251 C
ATOM   3394  O   LEU A 227       4.532 -43.478  27.685  1.00 14.48      .271 O
ATOM   3395  CB  LEU A 227       4.855 -40.604  27.173  1.00  6.26      .032 C
ATOM   3396 1HB  LEU A 227       5.633 -41.144  26.675  1.00  7.16      .032 H
ATOM   3397 2HB  LEU A 227       3.971 -40.729  26.584  1.00  8.50      .032 H
ATOM   3398  CG  LEU A 227       5.207 -39.122  27.186  1.00  9.46      .002 C
ATOM   3399  HG  LEU A 227       4.843 -38.761  27.951  1.00 28.72      .002 H
ATOM   3400  CD1 LEU A 227       6.514 -38.791  27.146  1.00 20.27      .000 C
ATOM   3401 1HD1 LEU A 227       6.845 -38.730  27.060  1.00 53.17      .000 H
ATOM   3402 2HD1 LEU A 227       6.827 -38.768  27.196  1.00 54.59      .000 H
ATOM   3403 3HD1 LEU A 227       6.795 -38.636  27.149  1.00 55.92      .000 H
ATOM   3404  CD2 LEU A 227       4.719 -38.415  26.141  1.00 18.08      .000 C
ATOM   3405 1HD2 LEU A 227       4.618 -38.279  25.889  1.00 52.97      .000 H
ATOM   3406 2HD2 LEU A 227       4.605 -38.221  25.898  1.00 50.17      .000 H
ATOM   3407 3HD2 LEU A 227       4.583 -38.241  25.902  1.00 52.37      .000 H
ATOM   3408  N   GLN A 228       2.933 -42.994  28.942  1.00  4.38      .338 N
ATOM   3409  H   GLN A 228       2.560 -42.317  29.490  1.00 10.68      .338 H
ATOM   3410  CA  GLN A 228       2.219 -44.271  28.870  1.00  3.77      .160 C
ATOM   3411  HA  GLN A 228       2.863 -45.017  28.421  1.00  4.65      .160 H
ATOM   3412  C   GLN A 228       0.944 -44.170  28.014  1.00  3.34      .251 C
ATOM   3413  O   GLN A 228       0.050 -43.404  28.323  1.00  3.83      .271 O
ATOM   3414  CB  GLN A 228       1.932 -44.733  30.300  1.00  4.75      .042 C
ATOM   3415 1HB  GLN A 228       2.847 -44.823  30.814  1.00  8.47      .042 H
ATOM   3416 2HB  GLN A 228       1.353 -44.006  30.797  1.00  7.12      .042 H
ATOM   3417  CG  GLN A 228       1.211 -46.048  30.416  1.00  7.14      .090 C
ATOM   3418 1HG  GLN A 228       0.278 -45.980  29.978  1.00 10.09      .090 H
ATOM   3419 2HG  GLN A 228       1.739 -46.760  29.888  1.00 13.39      .090 H
ATOM   3420  CD  GLN A 228       1.025 -46.530  31.815  1.00 12.52      .227 C
ATOM   3421  OE1 GLN A 228       1.259 -45.935  32.759  1.00 20.75      .273 O
ATOM   3422  NE2 GLN A 228       0.590 -47.635  31.997  1.00 23.84      .369 N
ATOM   3423 1HE2 GLN A 228       0.503 -47.964  32.900  1.00 34.47      .369 H
ATOM   3424 2HE2 GLN A 228       0.426 -48.183  31.253  1.00 30.62      .369 H
ATOM   3425  N   SER A 229       0.848 -44.972  26.959  1.00  3.99      .336 N
ATOM   3426  H   SER A 229       1.614 -45.576  26.754  1.00  5.29      .336 H
ATOM   3427  CA  SER A 229      -0.346 -45.143  26.110  1.00  4.55      .189 C
ATOM   3428  HA  SER A 229      -0.027 -45.715  25.253  1.00  6.44      .189 H
ATOM   3429  C   SER A 229      -0.980 -43.834  25.573  1.00  4.35      .254 C
ATOM   3430  O   SER A 229      -2.189 -43.700  25.506  1.00  5.50      .270 O
ATOM   3431  CB  SER A 229      -1.372 -46.003  26.830  1.00  5.70      .169 C
ATOM   3432 1HB  SER A 229      -1.620 -45.540  27.767  1.00  6.37      .169 H
ATOM   3433 2HB  SER A 229      -2.261 -46.069  26.224  1.00  7.32      .169 H
ATOM   3434  OG  SER A 229      -0.875 -47.311  27.060  1.00  7.38      .380 O
ATOM   3435  HG  SER A 229      -1.032 -47.816  26.279  1.00  6.77      .380 H
ATOM   3436  N   GLY A 230      -0.161 -42.863  25.183  1.00  4.75      .336 N
ATOM   3437  H   GLY A 230       0.819 -43.007  25.265  1.00  6.03      .336 H
ATOM   3438  CA  GLY A 230      -0.594 -41.613  24.588  1.00  5.53      .189 C
ATOM   3439 1HA  GLY A 230      -1.141 -41.833  23.699  1.00  7.83      .189 H
ATOM   3440 2HA  GLY A 230      -1.254 -41.110  25.253  1.00  8.27      .189 H
ATOM   3441  C   GLY A 230       0.534 -40.649  24.220  1.00  5.57      .253 C
ATOM   3442  O   GLY A 230       1.563 -40.630  24.836  1.00  9.16      .270 O
ATOM   3443  N   ALA A 231       0.321 -39.845  23.210  1.00  6.11      .337 N
ATOM   3444  H   ALA A 231      -0.529 -39.955  22.727  1.00  8.28      .337 H
ATOM   3445  CA  ALA A 231       1.254 -38.858  22.671  1.00  6.47      .160 C
ATOM   3446  HA  ALA A 231       1.917 -38.553  23.456  1.00  8.46      .160 H
ATOM   3447  C   ALA A 231       0.522 -37.604  22.168  1.00  5.97      .254 C
ATOM   3448  O   ALA A 231      -0.592 -37.719  21.687  1.00  7.50      .270 O
ATOM   3449  CB  ALA A 231       2.056 -39.523  21.574  1.00  9.34      .034 C
ATOM   3450 1HB  ALA A 231       2.252 -39.694  21.334  1.00 39.53      .034 H
ATOM   3451 2HB  ALA A 231       2.257 -39.660  21.310  1.00 37.90      .034 H
ATOM   3452 3HB  ALA A 231       2.228 -39.689  21.306  1.00 37.68      .034 H
ATOM   3453  N   PRO A 232       1.112 -36.399  22.236  1.00  6.51      .312 N
ATOM   3454  CA  PRO A 232       0.432 -35.155  21.878  1.00  7.71      .163 C
ATOM   3455  HA  PRO A 232      -0.481 -35.069  22.443  1.00  9.83      .163 H
ATOM   3456  C   PRO A 232       0.078 -35.034  20.389  1.00  6.83      .251 C
ATOM   3457  O   PRO A 232      -0.847 -34.334  20.032  1.00  8.92      .271 O
ATOM   3458  CB  PRO A 232       1.386 -34.060  22.306  1.00 10.95      .034 C
ATOM   3459 1HB  PRO A 232       1.380 -33.227  21.666  1.00 14.11      .034 H
ATOM   3460 2HB  PRO A 232       1.167 -33.762  23.281  1.00 18.03      .034 H
ATOM   3461  CG  PRO A 232       2.702 -34.694  22.274  1.00 11.14      .027 C
ATOM   3462 1HG  PRO A 232       3.075 -34.629  21.315  1.00 15.86      .027 H
ATOM   3463 2HG  PRO A 232       3.352 -34.270  22.950  1.00 19.22      .027 H
ATOM   3464  CD  PRO A 232       2.452 -36.117  22.643  1.00  8.53      .105 C
ATOM   3465 1HD  PRO A 232       3.124 -36.747  22.116  1.00 11.04      .105 H
ATOM   3466 2HD  PRO A 232       2.549 -36.257  23.697  1.00 10.81      .105 H
ATOM   3467  N   ASN A 233       0.796 -35.733  19.520  1.00  6.09      .337 N
ATOM   3468  H   ASN A 233       1.538 -36.286  19.882  1.00  6.83      .337 H
ATOM   3469  CA  ASN A 233       0.545 -35.846  18.083  1.00  6.17      .169 C
ATOM   3470  HA  ASN A 233       0.187 -34.891  17.725  1.00  7.64      .169 H
ATOM   3471  C   ASN A 233      -0.536 -36.898  17.719  1.00  6.69      .251 C
ATOM   3472  O   ASN A 233      -0.774 -37.131  16.561  1.00 10.32      .271 O
ATOM   3473  CB  ASN A 233       1.882 -36.110  17.376  1.00  6.62      .119 C
ATOM   3474 1HB  ASN A 233       1.704 -36.186  16.319  1.00  8.18      .119 H
ATOM   3475 2HB  ASN A 233       2.523 -35.264  17.523  1.00  8.63      .119 H
ATOM   3476  CG  ASN A 233       2.595 -37.357  17.844  1.00  6.81      .230 C
ATOM   3477  OD1 ASN A 233       2.781 -37.580  18.955  1.00 14.49      .273 O
ATOM   3478  ND2 ASN A 233       3.008 -38.200  17.024  1.00  8.62      .369 N
ATOM   3479 1HD2 ASN A 233       3.442 -39.031  17.343  1.00  9.70      .369 H
ATOM   3480 2HD2 ASN A 233       2.870 -38.042  16.103  1.00 15.38      .369 H
ATOM   3481  N   GLY A 234      -1.192 -37.524  18.682  1.00  6.24      .336 N
ATOM   3482  H   GLY A 234      -0.973 -37.315  19.620  1.00  7.41      .336 H
ATOM   3483  CA  GLY A 234      -2.365 -38.362  18.446  1.00  6.89      .189 C
ATOM   3484 1HA  GLY A 234      -2.125 -39.103  17.708  1.00  9.46      .189 H
ATOM   3485 2HA  GLY A 234      -2.650 -38.859  19.352  1.00  8.94      .189 H
ATOM   3486  C   GLY A 234      -3.563 -37.563  17.943  1.00  5.60      .257 C
ATOM   3487  O   GLY A 234      -3.774 -36.468  18.426  1.00  7.04      .270 O
ATOM   3488  N   PRO A 235      -4.371 -38.063  16.999  1.00  5.68      .312 N
ATOM   3489  CA  PRO A 235      -5.393 -37.276  16.311  1.00  6.44      .163 C
ATOM   3490  HA  PRO A 235      -4.927 -36.409  15.877  1.00  7.82      .163 H
ATOM   3491  C   PRO A 235      -6.550 -36.794  17.198  1.00  6.84      .251 C
ATOM   3492  O   PRO A 235      -7.275 -35.963  16.845  1.00 16.29      .271 O
ATOM   3493  CB  PRO A 235      -5.878 -38.171  15.190  1.00  9.46      .034 C
ATOM   3494 1HB  PRO A 235      -6.897 -38.138  15.055  1.00 14.72      .034 H
ATOM   3495 2HB  PRO A 235      -5.411 -37.921  14.315  1.00 15.99      .034 H
ATOM   3496  CG  PRO A 235      -5.492 -39.504  15.569  1.00 13.07      .027 C
ATOM   3497 1HG  PRO A 235      -6.243 -39.930  16.065  1.00 23.27      .027 H
ATOM   3498 2HG  PRO A 235      -5.256 -40.038  14.759  1.00 24.14      .027 H
ATOM   3499  CD  PRO A 235      -4.308 -39.373  16.445  1.00  8.19      .105 C
ATOM   3500 1HD  PRO A 235      -4.335 -40.094  17.215  1.00 11.29      .105 H
ATOM   3501 2HD  PRO A 235      -3.425 -39.484  15.874  1.00 10.46      .105 H
ATOM   3502  N   TRP A 236      -6.709 -37.304  18.367  1.00  5.64      .337 N
ATOM   3503  H   TRP A 236      -6.088 -37.991  18.580  1.00 10.79      .337 H
ATOM   3504  CA  TRP A 236      -7.690 -36.951  19.399  1.00  5.51      .164 C
ATOM   3505  HA  TRP A 236      -8.578 -36.543  18.934  1.00  6.77      .164 H
ATOM   3506  C   TRP A 236      -7.179 -35.920  20.424  1.00  5.26      .251 C
ATOM   3507  O   TRP A 236      -7.972 -35.375  21.173  1.00  6.90      .271 O
ATOM   3508  CB  TRP A 236      -8.068 -38.250  20.109  1.00  6.02      .059 C
ATOM   3509 1HB  TRP A 236      -8.798 -38.037  20.873  1.00  7.58      .059 H
ATOM   3510 2HB  TRP A 236      -8.536 -38.899  19.387  1.00  7.97      .059 H
ATOM   3511  CG  TRP A 236      -6.921 -38.977  20.734  1.00  5.20      .016 C
ATOM   3512  CD1 TRP A 236      -6.215 -39.940  20.141  1.00  6.59      .097 C
ATOM   3513  HD1 TRP A 236      -6.392 -40.355  19.176  1.00  9.00      .097 H
ATOM   3514  CD2 TRP A 236      -6.302 -38.802  22.031  1.00  5.51      .001 C
ATOM   3515  NE1 TRP A 236      -5.204 -40.335  20.924  1.00  7.61      .365 N
ATOM   3516  HE1 TRP A 236      -4.560 -41.050  20.678  1.00 10.64      .365 H
ATOM   3517  CE2 TRP A 236      -5.199 -39.682  22.111  1.00  6.94      .042 C
ATOM   3518  CE3 TRP A 236      -6.565 -38.016  23.154  1.00  7.55      .014 C
ATOM   3519  HE3 TRP A 236      -7.397 -37.355  23.141  1.00  9.46      .014 H
ATOM   3520  CZ2 TRP A 236      -4.391 -39.760  23.228  1.00 10.43      .030 C
ATOM   3521  HZ2 TRP A 236      -3.579 -40.444  23.251  1.00 14.61      .030 H
ATOM   3522  CZ3 TRP A 236      -5.756 -38.091  24.283  1.00 10.65      .001 C
ATOM   3523  HZ3 TRP A 236      -5.977 -37.482  25.124  1.00 15.08      .001 H
ATOM   3524  CH2 TRP A 236      -4.673 -38.954  24.321  1.00 12.15      .002 C
ATOM   3525  HH2 TRP A 236      -4.058 -39.005  25.184  1.00 17.63      .002 H
ATOM   3526  N   ALA A 237      -5.872 -35.680  20.504  1.00  5.29      .338 N
ATOM   3527  H   ALA A 237      -5.271 -36.106  19.837  1.00  6.42      .338 H
ATOM   3528  CA  ALA A 237      -5.229 -35.003  21.629  1.00  5.33      .159 C
ATOM   3529  HA  ALA A 237      -5.758 -35.283  22.525  1.00  7.01      .159 H
ATOM   3530  C   ALA A 237      -5.237 -33.460  21.558  1.00  5.27      .251 C
ATOM   3531  O   ALA A 237      -4.955 -32.825  22.547  1.00  7.50      .271 O
ATOM   3532  CB  ALA A 237      -3.818 -35.546  21.767  1.00  6.79      .034 C
ATOM   3533 1HB  ALA A 237      -3.506 -35.701  21.800  1.00 36.74      .034 H
ATOM   3534 2HB  ALA A 237      -3.484 -35.657  21.830  1.00 35.49      .034 H
ATOM   3535 3HB  ALA A 237      -3.468 -35.660  21.774  1.00 33.70      .034 H
ATOM   3536  N   THR A 238      -5.564 -32.863  20.421  1.00  5.61      .336 N
ATOM   3537  H   THR A 238      -5.790 -33.429  19.645  1.00  7.42      .336 H
ATOM   3538  CA  THR A 238      -5.681 -31.413  20.217  1.00  5.91      .186 C
ATOM   3539  HA  THR A 238      -5.878 -30.964  21.178  1.00  6.37      .186 H
ATOM   3540  C   THR A 238      -6.832 -31.050  19.275  1.00  7.24      .253 C
ATOM   3541  O   THR A 238      -7.346 -31.896  18.572  1.00 10.38      .270 O
ATOM   3542  CB  THR A 238      -4.386 -30.784  19.683  1.00  7.89      .140 C
ATOM   3543  HB  THR A 238      -4.528 -29.823  19.576  1.00 15.74      .140 H
ATOM   3544  OG1 THR A 238      -4.048 -31.223  18.533  1.00 18.86      .382 O
ATOM   3545  HG1 THR A 238      -3.939 -31.854  18.538  1.00 36.23      .382 H
ATOM   3546  CG2 THR A 238      -3.220 -30.893  20.458  1.00 16.76      .034 C
ATOM   3547 1HG2 THR A 238      -2.947 -30.925  20.646  1.00 50.86      .034 H
ATOM   3548 2HG2 THR A 238      -2.956 -30.903  20.640  1.00 50.23      .034 H
ATOM   3549 3HG2 THR A 238      -2.927 -30.912  20.638  1.00 47.16      .034 H
ATOM   3550  N   VAL A 239      -7.227 -29.789  19.254  1.00  7.70      .337 N
ATOM   3551  H   VAL A 239      -6.792 -29.160  19.885  1.00  8.40      .337 H
ATOM   3552  CA  VAL A 239      -8.249 -29.206  18.370  1.00  8.96      .159 C
ATOM   3553  HA  VAL A 239      -8.362 -29.866  17.522  1.00 10.97      .159 H
ATOM   3554  C   VAL A 239      -7.801 -27.834  17.837  1.00  9.53      .251 C
ATOM   3555  O   VAL A 239      -7.030 -27.147  18.477  1.00 10.60      .271 O
ATOM   3556  CB  VAL A 239      -9.610 -29.162  19.096  1.00  9.86      .029 C
ATOM   3557  HB  VAL A 239      -9.783 -30.132  19.523  1.00 11.11      .029 H
ATOM   3558  CG1 VAL A 239      -9.656 -28.162  20.230  1.00 11.09      .002 C
ATOM   3559 1HG1 VAL A 239      -9.678 -27.974  20.548  1.00 39.32      .002 H
ATOM   3560 2HG1 VAL A 239      -9.725 -27.904  20.467  1.00 39.38      .002 H
ATOM   3561 3HG1 VAL A 239      -9.608 -27.905  20.478  1.00 40.11      .002 H
ATOM   3562  CG2 VAL A 239     -10.776 -28.887  18.175  1.00 13.17      .002 C
ATOM   3563 1HG2 VAL A 239     -11.055 -28.738  17.980  1.00 42.06      .002 H
ATOM   3564 2HG2 VAL A 239     -11.098 -28.886  18.005  1.00 43.17      .002 H
ATOM   3565 3HG2 VAL A 239     -11.003 -28.853  17.886  1.00 40.80      .002 H
ATOM   3566  N   GLY A 240      -8.267 -27.442  16.663  1.00 11.73      .336 N
ATOM   3567  H   GLY A 240      -8.869 -28.050  16.169  1.00 13.97      .336 H
ATOM   3568  CA  GLY A 240      -8.036 -26.128  16.080  1.00 13.76      .189 C
ATOM   3569 1HA  GLY A 240      -7.018 -25.833  16.244  1.00 16.01      .189 H
ATOM   3570 2HA  GLY A 240      -8.193 -26.175  15.021  1.00 18.63      .189 H
ATOM   3571  C   GLY A 240      -8.944 -25.037  16.642  1.00 11.53      .253 C
ATOM   3572  O   GLY A 240     -10.014 -25.313  17.135  1.00 10.84      .270 O
ATOM   3573  N   MET A 241      -8.529 -23.790  16.566  1.00 14.07      .337 N
ATOM   3574  H   MET A 241      -7.665 -23.610  16.126  1.00 18.72      .337 H
ATOM   3575  CA  MET A 241      -9.204 -22.653  17.175  1.00 14.20      .160 C
ATOM   3576  HA  MET A 241      -9.295 -22.864  18.215  1.00 13.39      .160 H
ATOM   3577  C   MET A 241     -10.617 -22.381  16.636  1.00 13.27      .251 C
ATOM   3578  O   MET A 241     -11.500 -22.058  17.396  1.00 13.28      .271 O
ATOM   3579  CB  MET A 241      -8.341 -21.432  17.031  1.00 23.96      .043 C
ATOM   3580 1HB  MET A 241      -7.842 -21.510  16.836  1.00 67.02      .043 H
ATOM   3581 2HB  MET A 241      -8.426 -20.916  16.682  1.00 33.96      .043 H
ATOM   3582  CG  MET A 241      -8.021 -20.775  17.610  1.00 65.14      .060 C
ATOM   3583 1HG  MET A 241      -7.812 -20.587  17.988  1.00 90.31      .060 H
ATOM   3584 2HG  MET A 241      -8.137 -20.900  17.287  1.00130.90      .060 H
ATOM   3585  SD  MET A 241      -7.772 -20.074  18.207  1.00166.56      .139 S
ATOM   3586  CE  MET A 241      -7.066 -19.872  18.021  1.00265.38      .069 C
ATOM   3587 1HE  MET A 241      -6.896 -19.850  18.001  1.00325.16      .069 H
ATOM   3588 2HE  MET A 241      -6.931 -19.831  17.976  1.00327.83      .069 H
ATOM   3589 3HE  MET A 241      -6.943 -19.810  17.978  1.00336.50      .069 H
ATOM   3590  N   GLY A 242     -10.847 -22.548  15.349  1.00 15.90      .336 N
ATOM   3591  H   GLY A 242     -10.099 -22.820  14.766  1.00 19.44      .336 H
ATOM   3592  CA  GLY A 242     -12.149 -22.383  14.725  1.00 17.60      .189 C
ATOM   3593 1HA  GLY A 242     -12.547 -21.421  14.987  1.00 19.66      .189 H
ATOM   3594 2HA  GLY A 242     -12.028 -22.428  13.662  1.00 22.22      .189 H
ATOM   3595  C   GLY A 242     -13.156 -23.449  15.140  1.00 15.29      .253 C
ATOM   3596  O   GLY A 242     -14.294 -23.139  15.419  1.00 16.62      .270 O
ATOM   3597  N   GLU A 243     -12.727 -24.698  15.264  1.00 14.25      .337 N
ATOM   3598  H   GLU A 243     -11.792 -24.902  15.020  1.00 16.37      .337 H
ATOM   3599  CA  GLU A 243     -13.535 -25.795  15.775  1.00 13.04      .160 C
ATOM   3600  HA  GLU A 243     -14.493 -25.768  15.272  1.00 14.58      .160 H
ATOM   3601  C   GLU A 243     -13.797 -25.657  17.289  1.00 11.14      .251 C
ATOM   3602  O   GLU A 243     -14.913 -25.890  17.726  1.00 11.80      .271 O
ATOM   3603  CB  GLU A 243     -12.853 -27.120  15.422  1.00 14.15      .043 C
ATOM   3604 1HB  GLU A 243     -12.727 -27.177  14.410  1.00 20.72      .043 H
ATOM   3605 2HB  GLU A 243     -11.919 -27.145  15.836  1.00 17.27      .043 H
ATOM   3606  CG  GLU A 243     -13.525 -28.356  15.831  1.00 19.53      .100 C
ATOM   3607 1HG  GLU A 243     -12.960 -29.119  15.536  1.00 32.78      .100 H
ATOM   3608 2HG  GLU A 243     -13.527 -28.388  16.827  1.00 26.42      .100 H
ATOM   3609  CD  GLU A 243     -14.921 -28.578  15.340  1.00 21.80      .185 C
ATOM   3610  OE1 GLU A 243     -15.397 -28.261  14.651  1.00 33.93      .647 O
ATOM   3611  OE2 GLU A 243     -15.545 -29.124  15.624  1.00 54.99      .647 O
ATOM   3612  N   ALA A 244     -12.824 -25.206  18.074  1.00 10.03      .338 N
ATOM   3613  H   ALA A 244     -11.921 -25.044  17.687  1.00 11.35      .338 H
ATOM   3614  CA  ALA A 244     -13.005 -24.920  19.489  1.00  8.82      .159 C
ATOM   3615  HA  ALA A 244     -13.343 -25.821  19.979  1.00  9.12      .159 H
ATOM   3616  C   ALA A 244     -14.068 -23.829  19.725  1.00  8.70      .251 C
ATOM   3617  O   ALA A 244     -14.946 -24.005  20.560  1.00  8.78      .271 O
ATOM   3618  CB  ALA A 244     -11.661 -24.539  20.096  1.00  9.63      .034 C
ATOM   3619 1HB  ALA A 244     -11.336 -24.430  20.210  1.00 36.66      .034 H
ATOM   3620 2HB  ALA A 244     -11.335 -24.492  20.242  1.00 37.70      .034 H
ATOM   3621 3HB  ALA A 244     -11.363 -24.437  20.273  1.00 39.40      .034 H
ATOM   3622  N   ARG A 245     -14.051 -22.752  18.933  1.00  9.68      .338 N
ATOM   3623  H   ARG A 245     -13.289 -22.638  18.300  1.00 11.47      .338 H
ATOM   3624  CA  ARG A 245     -15.075 -21.710  18.926  1.00 10.02      .159 C
ATOM   3625  HA  ARG A 245     -15.140 -21.312  19.930  1.00 10.35      .159 H
ATOM   3626  C   ARG A 245     -16.458 -22.262  18.544  1.00 10.22      .251 C
ATOM   3627  O   ARG A 245     -17.433 -21.934  19.208  1.00 11.01      .271 O
ATOM   3628  CB  ARG A 245     -14.645 -20.572  17.989  1.00 11.80      .034 C
ATOM   3629 1HB  ARG A 245     -13.807 -20.329  18.115  1.00 27.48      .034 H
ATOM   3630 2HB  ARG A 245     -14.679 -20.782  17.135  1.00 23.31      .034 H
ATOM   3631  CG  ARG A 245     -15.274 -19.450  18.033  1.00 25.85      .027 C
ATOM   3632 1HG  ARG A 245     -16.044 -19.628  18.004  1.00 51.35      .027 H
ATOM   3633 2HG  ARG A 245     -15.181 -19.197  18.761  1.00 57.75      .027 H
ATOM   3634  CD  ARG A 245     -14.983 -18.410  17.132  1.00 32.53      .116 C
ATOM   3635 1HD  ARG A 245     -14.284 -18.450  16.688  1.00 49.57      .116 H
ATOM   3636 2HD  ARG A 245     -15.469 -18.367  16.573  1.00 43.04      .116 H
ATOM   3637  NE  ARG A 245     -14.977 -17.410  17.556  1.00 77.52      .212 N
ATOM   3638  HE  ARG A 245     -14.593 -17.314  17.730  1.00132.26      .212 H
ATOM   3639  CZ  ARG A 245     -15.446 -16.647  17.696  1.00124.06      .666 C
ATOM   3640  NH1 ARG A 245     -15.966 -16.686  17.458  1.00160.89      .235 N
ATOM   3641 1HH1 ARG A 245     -16.026 -17.283  17.133  1.00146.98      .235 H
ATOM   3642 2HH1 ARG A 245     -16.295 -16.082  17.578  1.00257.18      .235 H
ATOM   3643  NH2 ARG A 245     -15.398 -15.817  18.105  1.00218.87      .235 N
ATOM   3644 1HH2 ARG A 245     -15.000 -15.746  18.313  1.00266.29      .235 H
ATOM   3645 2HH2 ARG A 245     -15.759 -15.242  18.218  1.00292.10      .235 H
ATOM   3646  N   ARG A 246     -16.549 -23.136  17.540  1.00 10.73      .338 N
ATOM   3647  H   ARG A 246     -15.730 -23.354  17.019  1.00 11.79      .338 H
ATOM   3648  CA  ARG A 246     -17.788 -23.797  17.122  1.00 10.95      .159 C
ATOM   3649  HA  ARG A 246     -18.514 -23.031  16.878  1.00 11.90      .159 H
ATOM   3650  C   ARG A 246     -18.371 -24.659  18.255  1.00  9.78      .251 C
ATOM   3651  O   ARG A 246     -19.537 -24.514  18.572  1.00 10.35      .271 O
ATOM   3652  CB  ARG A 246     -17.535 -24.626  15.860  1.00 13.09      .034 C
ATOM   3653 1HB  ARG A 246     -16.980 -24.079  15.169  1.00 16.82      .034 H
ATOM   3654 2HB  ARG A 246     -16.985 -25.481  16.091  1.00 15.96      .034 H
ATOM   3655  CG  ARG A 246     -18.784 -25.062  15.187  1.00 18.29      .027 C
ATOM   3656 1HG  ARG A 246     -19.428 -25.412  15.876  1.00 24.61      .027 H
ATOM   3657 2HG  ARG A 246     -19.215 -24.270  14.757  1.00 25.52      .027 H
ATOM   3658  CD  ARG A 246     -18.601 -26.086  14.143  1.00 27.86      .116 C
ATOM   3659 1HD  ARG A 246     -19.449 -26.245  13.632  1.00 34.75      .116 H
ATOM   3660 2HD  ARG A 246     -17.922 -25.799  13.516  1.00 38.91      .116 H
ATOM   3661  NE  ARG A 246     -18.211 -27.248  14.612  1.00 45.34      .212 N
ATOM   3662  HE  ARG A 246     -17.366 -27.412  14.588  1.00 54.55      .212 H
ATOM   3663  CZ  ARG A 246     -18.866 -28.051  15.052  1.00 81.58      .666 C
ATOM   3664  NH1 ARG A 246     -19.963 -27.931  15.077  1.00110.98      .235 N
ATOM   3665 1HH1 ARG A 246     -20.376 -27.241  14.730  1.00 98.92      .235 H
ATOM   3666 2HH1 ARG A 246     -20.393 -28.551  15.422  1.00169.14      .235 H
ATOM   3667  NH2 ARG A 246     -18.393 -28.996  15.489  1.00124.73      .235 N
ATOM   3668 1HH2 ARG A 246     -17.543 -29.107  15.505  1.00123.99      .235 H
ATOM   3669 2HH2 ARG A 246     -18.861 -29.608  15.796  1.00179.16      .235 H
ATOM   3670  N   ARG A 247     -17.555 -25.482  18.913  1.00  9.18      .338 N
ATOM   3671  H   ARG A 247     -16.607 -25.556  18.605  1.00 10.16      .338 H
ATOM   3672  CA  ARG A 247     -17.945 -26.341  20.034  1.00  8.52      .159 C
ATOM   3673  HA  ARG A 247     -18.781 -26.956  19.718  1.00  9.29      .159 H
ATOM   3674  C   ARG A 247     -18.395 -25.539  21.272  1.00  8.21      .251 C
ATOM   3675  O   ARG A 247     -19.398 -25.885  21.868  1.00  9.19      .271 O
ATOM   3676  CB  ARG A 247     -16.785 -27.280  20.387  1.00  8.79      .034 C
ATOM   3677 1HB  ARG A 247     -15.878 -26.707  20.510  1.00  9.23      .034 H
ATOM   3678 2HB  ARG A 247     -17.001 -27.768  21.325  1.00  9.44      .034 H
ATOM   3679  CG  ARG A 247     -16.543 -28.353  19.324  1.00 10.10      .027 C
ATOM   3680 1HG  ARG A 247     -17.405 -28.970  19.225  1.00 12.60      .027 H
ATOM   3681 2HG  ARG A 247     -16.349 -27.900  18.380  1.00 12.11      .027 H
ATOM   3682  CD  ARG A 247     -15.367 -29.224  19.690  1.00 11.36      .116 C
ATOM   3683 1HD  ARG A 247     -14.541 -28.599  19.880  1.00 14.80      .116 H
ATOM   3684 2HD  ARG A 247     -15.606 -29.749  20.571  1.00 14.96      .116 H
ATOM   3685  NE  ARG A 247     -15.005 -30.182  18.658  1.00 11.78      .212 N
ATOM   3686  HE  ARG A 247     -15.384 -29.990  17.760  1.00 14.52      .212 H
ATOM   3687  CZ  ARG A 247     -14.160 -31.180  18.813  1.00 11.53      .666 C
ATOM   3688  NH1 ARG A 247     -13.598 -31.444  19.928  1.00 11.65      .235 N
ATOM   3689 1HH1 ARG A 247     -13.826 -30.924  20.735  1.00 10.55      .235 H
ATOM   3690 2HH1 ARG A 247     -13.026 -32.239  19.996  1.00 14.97      .235 H
ATOM   3691  NH2 ARG A 247     -13.871 -31.934  17.824  1.00 15.54      .235 N
ATOM   3692 1HH2 ARG A 247     -14.289 -31.793  16.950  1.00 18.37      .235 H
ATOM   3693 2HH2 ARG A 247     -13.213 -32.648  17.946  1.00 18.52      .235 H
ATOM   3694  N   ALA A 248     -17.720 -24.446  21.609  1.00  8.34      .338 N
ATOM   3695  H   ALA A 248     -16.888 -24.220  21.108  1.00  9.07      .338 H
ATOM   3696  CA  ALA A 248     -18.130 -23.531  22.666  1.00  8.55      .159 C
ATOM   3697  HA  ALA A 248     -18.254 -24.089  23.585  1.00  9.34      .159 H
ATOM   3698  C   ALA A 248     -19.475 -22.841  22.355  1.00  8.73      .251 C
ATOM   3699  O   ALA A 248     -20.336 -22.753  23.208  1.00  9.55      .271 O
ATOM   3700  CB  ALA A 248     -17.024 -22.502  22.881  1.00  9.65      .034 C
ATOM   3701 1HB  ALA A 248     -16.818 -22.204  22.909  1.00 37.58      .034 H
ATOM   3702 2HB  ALA A 248     -16.723 -22.307  22.878  1.00 39.52      .034 H
ATOM   3703 3HB  ALA A 248     -16.750 -22.272  23.018  1.00 36.26      .034 H
ATOM   3704  N   THR A 249     -19.673 -22.411  21.114  1.00  9.54      .336 N
ATOM   3705  H   THR A 249     -18.926 -22.486  20.458  1.00 10.90      .336 H
ATOM   3706  CA  THR A 249     -20.906 -21.788  20.627  1.00 10.55      .186 C
ATOM   3707  HA  THR A 249     -21.169 -20.985  21.303  1.00 11.73      .186 H
ATOM   3708  C   THR A 249     -22.068 -22.791  20.605  1.00 10.46      .253 C
ATOM   3709  O   THR A 249     -23.174 -22.453  20.994  1.00 11.98      .270 O
ATOM   3710  CB  THR A 249     -20.691 -21.169  19.244  1.00 12.15      .140 C
ATOM   3711  HB  THR A 249     -20.440 -21.951  18.553  1.00 12.67      .140 H
ATOM   3712  OG1 THR A 249     -19.626 -20.260  19.284  1.00 13.82      .382 O
ATOM   3713  HG1 THR A 249     -18.832 -20.736  19.301  1.00 14.69      .382 H
ATOM   3714  CG2 THR A 249     -21.892 -20.413  18.725  1.00 16.24      .034 C
ATOM   3715 1HG2 THR A 249     -22.186 -20.224  18.619  1.00 42.73      .034 H
ATOM   3716 2HG2 THR A 249     -22.183 -20.259  18.590  1.00 45.93      .034 H
ATOM   3717 3HG2 THR A 249     -22.154 -20.225  18.586  1.00 47.78      .034 H
ATOM   3718  N   GLN A 250     -21.815 -24.043  20.235  1.00 10.17      .337 N
ATOM   3719  H   GLN A 250     -20.915 -24.266  19.875  1.00 11.05      .337 H
ATOM   3720  CA  GLN A 250     -22.806 -25.113  20.258  1.00 10.47      .160 C
ATOM   3721  HA  GLN A 250     -23.686 -24.746  19.745  1.00 11.87      .160 H
ATOM   3722  C   GLN A 250     -23.217 -25.495  21.691  1.00  9.81      .251 C
ATOM   3723  O   GLN A 250     -24.394 -25.689  21.939  1.00 11.39      .271 O
ATOM   3724  CB  GLN A 250     -22.276 -26.315  19.472  1.00 11.42      .042 C
ATOM   3725 1HB  GLN A 250     -21.947 -25.993  18.507  1.00 13.47      .042 H
ATOM   3726 2HB  GLN A 250     -21.436 -26.717  19.991  1.00 12.88      .042 H
ATOM   3727  CG  GLN A 250     -23.289 -27.433  19.273  1.00 13.39      .090 C
ATOM   3728 1HG  GLN A 250     -23.067 -28.084  19.269  1.00 37.32      .090 H
ATOM   3729 2HG  GLN A 250     -23.776 -27.519  19.734  1.00 35.79      .090 H
ATOM   3730  CD  GLN A 250     -23.946 -27.619  18.455  1.00 38.80      .227 C
ATOM   3731  OE1 GLN A 250     -23.706 -27.089  18.028  1.00106.55      .273 O
ATOM   3732  NE2 GLN A 250     -24.804 -28.390  18.206  1.00 50.99      .369 N
ATOM   3733 1HE2 GLN A 250     -25.231 -28.521  17.694  1.00104.11      .369 H
ATOM   3734 2HE2 GLN A 250     -25.019 -28.856  18.512  1.00 44.50      .369 H
ATOM   3735  N   LEU A 251     -22.293 -25.526  22.653  1.00  8.77      .338 N
ATOM   3736  H   LEU A 251     -21.330 -25.402  22.421  1.00  9.02      .338 H
ATOM   3737  CA  LEU A 251     -22.614 -25.743  24.060  1.00  8.13      .159 C
ATOM   3738  HA  LEU A 251     -23.153 -26.680  24.129  1.00  8.53      .159 H
ATOM   3739  C   LEU A 251     -23.529 -24.631  24.608  1.00  8.49      .251 C
ATOM   3740  O   LEU A 251     -24.505 -24.928  25.273  1.00  9.42      .271 O
ATOM   3741  CB  LEU A 251     -21.322 -25.875  24.884  1.00  8.05      .032 C
ATOM   3742 1HB  LEU A 251     -20.719 -26.650  24.447  1.00  9.44      .032 H
ATOM   3743 2HB  LEU A 251     -20.776 -24.955  24.805  1.00  9.56      .032 H
ATOM   3744  CG  LEU A 251     -21.530 -26.192  26.367  1.00  8.56      .002 C
ATOM   3745  HG  LEU A 251     -22.159 -25.444  26.773  1.00 11.47      .002 H
ATOM   3746  CD1 LEU A 251     -22.157 -27.525  26.609  1.00 12.43      .000 C
ATOM   3747 1HD1 LEU A 251     -22.337 -27.847  26.588  1.00 40.88      .000 H
ATOM   3748 2HD1 LEU A 251     -22.351 -27.797  26.736  1.00 42.43      .000 H
ATOM   3749 3HD1 LEU A 251     -22.226 -27.872  26.686  1.00 42.56      .000 H
ATOM   3750  CD2 LEU A 251     -20.230 -26.148  27.118  1.00 10.58      .000 C
ATOM   3751 1HD2 LEU A 251     -19.908 -26.099  27.301  1.00 39.05      .000 H
ATOM   3752 2HD2 LEU A 251     -19.917 -26.162  27.263  1.00 40.56      .000 H
ATOM   3753 3HD2 LEU A 251     -19.947 -26.148  27.327  1.00 38.91      .000 H
ATOM   3754  N   ALA A 252     -23.253 -23.373  24.270  1.00  9.08      .338 N
ATOM   3755  H   ALA A 252     -22.430 -23.181  23.740  1.00  9.63      .338 H
ATOM   3756  CA  ALA A 252     -24.094 -22.236  24.623  1.00  9.99      .159 C
ATOM   3757  HA  ALA A 252     -24.193 -22.208  25.699  1.00 10.70      .159 H
ATOM   3758  C   ALA A 252     -25.522 -22.344  24.034  1.00 11.15      .251 C
ATOM   3759  O   ALA A 252     -26.482 -22.054  24.724  1.00 13.04      .271 O
ATOM   3760  CB  ALA A 252     -23.379 -20.961  24.199  1.00 11.23      .034 C
ATOM   3761 1HB  ALA A 252     -23.219 -20.667  24.070  1.00 39.46      .034 H
ATOM   3762 2HB  ALA A 252     -23.180 -20.662  24.112  1.00 38.52      .034 H
ATOM   3763 3HB  ALA A 252     -23.235 -20.645  24.121  1.00 40.64      .034 H
ATOM   3764  N   HIS A 253     -25.669 -22.818  22.800  1.00 11.74      .337 N
ATOM   3765  H   HIS A 253     -24.858 -23.019  22.261  1.00 12.32      .337 H
ATOM   3766  CA  HIS A 253     -26.960 -23.099  22.180  1.00 13.62      .165 C
ATOM   3767  HA  HIS A 253     -27.578 -22.216  22.260  1.00 15.63      .165 H
ATOM   3768  C   HIS A 253     -27.704 -24.253  22.881  1.00 13.30      .251 C
ATOM   3769  O   HIS A 253     -28.894 -24.145  23.120  1.00 16.17      .271 O
ATOM   3770  CB  HIS A 253     -26.757 -23.395  20.698  1.00 16.28      .077 C
ATOM   3771 1HB  HIS A 253     -26.279 -22.960  20.298  1.00 26.21      .077 H
ATOM   3772 2HB  HIS A 253     -26.469 -24.056  20.538  1.00 40.65      .077 H
ATOM   3773  CG  HIS A 253     -27.557 -23.393  19.950  1.00 47.67      .057 C
ATOM   3774  ND1 HIS A 253     -28.146 -22.887  19.613  1.00100.71      .338 N
ATOM   3775  HD1 HIS A 253     -28.136 -22.447  19.777  1.00139.43      .338 H
ATOM   3776  CD2 HIS A 253     -27.872 -23.896  19.535  1.00127.64      .113 C
ATOM   3777  HD2 HIS A 253     -27.609 -24.378  19.634  1.00192.39      .113 H
ATOM   3778  CE1 HIS A 253     -28.763 -23.090  19.024  1.00185.38      .175 C
ATOM   3779  HE1 HIS A 253     -29.327 -22.825  18.647  1.00291.06      .175 H
ATOM   3780  NE2 HIS A 253     -28.632 -23.703  18.946  1.00210.86      .223 N
ATOM   3781  N   LEU A 254     -27.016 -25.325  23.261  1.00 11.78      .338 N
ATOM   3782  H   LEU A 254     -26.048 -25.378  23.037  1.00 11.77      .338 H
ATOM   3783  CA  LEU A 254     -27.589 -26.484  23.946  1.00 12.08      .159 C
ATOM   3784  HA  LEU A 254     -28.435 -26.826  23.366  1.00 14.19      .159 H
ATOM   3785  C   LEU A 254     -28.109 -26.142  25.362  1.00 12.74      .251 C
ATOM   3786  O   LEU A 254     -29.156 -26.619  25.735  1.00 16.40      .271 O
ATOM   3787  CB  LEU A 254     -26.556 -27.621  23.993  1.00 11.61      .032 C
ATOM   3788 1HB  LEU A 254     -25.627 -27.213  24.341  1.00 11.70      .032 H
ATOM   3789 2HB  LEU A 254     -26.886 -28.337  24.719  1.00 13.85      .032 H
ATOM   3790  CG  LEU A 254     -26.329 -28.348  22.674  1.00 12.79      .002 C
ATOM   3791  HG  LEU A 254     -26.240 -27.630  21.912  1.00 14.81      .002 H
ATOM   3792  CD1 LEU A 254     -25.076 -29.154  22.708  1.00 14.64      .000 C
ATOM   3793 1HD1 LEU A 254     -24.768 -29.327  22.630  1.00 42.67      .000 H
ATOM   3794 2HD1 LEU A 254     -24.825 -29.417  22.742  1.00 43.36      .000 H
ATOM   3795 3HD1 LEU A 254     -24.746 -29.287  22.774  1.00 44.87      .000 H
ATOM   3796  CD2 LEU A 254     -27.444 -29.261  22.327  1.00 20.38      .000 C
ATOM   3797 1HD2 LEU A 254     -27.681 -29.457  22.197  1.00 54.60      .000 H
ATOM   3798 2HD2 LEU A 254     -27.750 -29.454  22.257  1.00 50.27      .000 H
ATOM   3799 3HD2 LEU A 254     -27.689 -29.520  22.273  1.00 48.35      .000 H
ATOM   3800  N   VAL A 255     -27.438 -25.286  26.121  1.00 12.09      .338 N
ATOM   3801  H   VAL A 255     -26.559 -24.951  25.806  1.00 12.57      .338 H
ATOM   3802  CA  VAL A 255     -27.896 -24.783  27.422  1.00 12.93      .159 C
ATOM   3803  HA  VAL A 255     -28.505 -25.563  27.852  1.00 15.08      .159 H
ATOM   3804  C   VAL A 255     -28.784 -23.521  27.313  1.00 14.57      .251 C
ATOM   3805  O   VAL A 255     -29.161 -22.956  28.310  1.00 18.35      .271 O
ATOM   3806  CB  VAL A 255     -26.746 -24.584  28.426  1.00 12.29      .029 C
ATOM   3807  HB  VAL A 255     -27.181 -24.384  29.392  1.00 14.38      .029 H
ATOM   3808  CG1 VAL A 255     -25.911 -25.840  28.578  1.00 14.38      .002 C
ATOM   3809 1HG1 VAL A 255     -25.645 -26.095  28.639  1.00 42.16      .002 H
ATOM   3810 2HG1 VAL A 255     -25.741 -26.147  28.534  1.00 43.34      .002 H
ATOM   3811 3HG1 VAL A 255     -25.766 -26.169  28.682  1.00 43.53      .002 H
ATOM   3812  CG2 VAL A 255     -25.839 -23.421  28.105  1.00 12.08      .002 C
ATOM   3813 1HG2 VAL A 255     -25.617 -23.148  28.028  1.00 42.02      .002 H
ATOM   3814 2HG2 VAL A 255     -25.625 -23.146  28.037  1.00 38.19      .002 H
ATOM   3815 3HG2 VAL A 255     -25.625 -23.146  28.028  1.00 40.87      .002 H
ATOM   3816  N   GLY A 256     -29.141 -23.090  26.113  1.00 15.37      .336 N
ATOM   3817  H   GLY A 256     -28.789 -23.577  25.336  1.00 16.75      .336 H
ATOM   3818  CA  GLY A 256     -30.133 -22.057  25.851  1.00 18.49      .189 C
ATOM   3819 1HA  GLY A 256     -30.411 -22.122  24.824  1.00 22.14      .189 H
ATOM   3820 2HA  GLY A 256     -31.002 -22.256  26.437  1.00 22.45      .189 H
ATOM   3821  C   GLY A 256     -29.702 -20.622  26.132  1.00 17.94      .253 C
ATOM   3822  O   GLY A 256     -30.516 -19.826  26.506  1.00 23.42      .270 O
ATOM   3823  N   CYS A 257     -28.437 -20.286  25.985  1.00 16.05      .337 N
ATOM   3824  H   CYS A 257     -27.803 -20.972  25.675  1.00 16.39      .337 H
ATOM   3825  CA  CYS A 257     -27.924 -18.934  26.125  1.00 17.03      .171 C
ATOM   3826  HA  CYS A 257     -28.247 -18.559  27.070  1.00 17.48      .171 H
ATOM   3827  C   CYS A 257     -28.445 -17.985  25.063  1.00 25.38      .255 C
ATOM   3828  O   CYS A 257     -28.651 -17.992  24.402  1.00 73.63      .270 O
ATOM   3829  CB  CYS A 257     -26.414 -18.954  26.130  1.00 17.29      .100 C
ATOM   3830 1HB  CYS A 257     -26.084 -19.444  25.251  1.00 22.68      .100 H
ATOM   3831 2HB  CYS A 257     -26.040 -17.950  26.098  1.00 18.41      .100 H
ATOM   3832  SG  CYS A 257     -25.687 -19.764  27.535  1.00 18.76      .080 S
ATOM   3833  N   PRO A 258     -28.651 -17.157  24.883  1.00 41.13      .311 N
ATOM   3834  CA  PRO A 258     -29.161 -16.216  23.936  1.00 55.08      .171 C
ATOM   3835  HA  PRO A 258     -29.616 -16.267  23.713  1.00 79.24      .171 H
ATOM   3836  C   PRO A 258     -28.953 -15.841  23.144  1.00 61.63      .207 C
ATOM   3837  O   PRO A 258     -28.891 -15.660  22.799  1.00119.47      .646 O
ATOM   3838  OXT PRO A 258     -28.867 -15.717  22.852  1.00116.06      .646 O
ATOM   3839  CB  PRO A 258     -29.302 -15.527  24.104  1.00160.35      .035 C
ATOM   3840 1HB  PRO A 258     -29.252 -15.038  23.722  1.00206.24      .035 H
ATOM   3841 2HB  PRO A 258     -29.804 -15.260  23.979  1.00223.85      .035 H
ATOM   3842  CG  PRO A 258     -28.757 -15.995  25.074  1.00237.61      .027 C
ATOM   3843 1HG  PRO A 258     -28.378 -15.762  25.019  1.00342.50      .027 H
ATOM   3844 2HG  PRO A 258     -28.971 -15.864  25.442  1.00337.01      .027 H
ATOM   3845  CD  PRO A 258     -28.440 -17.047  25.579  1.00125.63      .105 C
ATOM   3846 1HD  PRO A 258     -27.948 -17.223  25.799  1.00157.61      .105 H
ATOM   3847 2HD  PRO A 258     -28.569 -17.513  26.193  1.00159.08      .105 H
TER    3848      PRO A 258 
ATOM   3849  N   ASN A 265     -21.130 -11.546  20.553  1.00 97.79      .057 N
ATOM   3850 1H   ASN A 265     -21.305 -11.589  20.378  1.00139.09      .057 H
ATOM   3851 2H   ASN A 265     -21.337 -11.584  20.427  1.00136.31      .057 H
ATOM   3852 3H   ASN A 265     -21.300 -11.632  20.409  1.00137.82      .057 H
ATOM   3853  CA  ASN A 265     -20.319 -11.303  21.214  1.00 60.47      .264 C
ATOM   3854  HA  ASN A 265     -19.775 -11.089  20.692  1.00 83.10      .264 H
ATOM   3855  C   ASN A 265     -19.861 -12.340  22.126  1.00 43.26      .259 C
ATOM   3856  O   ASN A 265     -20.564 -12.785  22.934  1.00 44.83      .271 O
ATOM   3857  CB  ASN A 265     -20.660 -10.305  21.650  1.00 91.83      .127 C
ATOM   3858 1HB  ASN A 265     -20.904 -10.071  21.562  1.00136.68      .127 H
ATOM   3859 2HB  ASN A 265     -20.771 -10.333  22.026  1.00139.01      .127 H
ATOM   3860  CG  ASN A 265     -20.528  -9.570  21.705  1.00151.18      .230 C
ATOM   3861  OD1 ASN A 265     -20.298  -9.735  21.599  1.00224.39      .273 O
ATOM   3862  ND2 ASN A 265     -20.662  -8.746  21.873  1.00229.99      .369 N
ATOM   3863 1HD2 ASN A 265     -20.577  -8.265  21.906  1.00332.32      .369 H
ATOM   3864 2HD2 ASN A 265     -20.850  -8.585  21.965  1.00254.01      .369 H
ATOM   3865  N   ASP A 266     -18.678 -12.732  22.010  1.00 42.48      .337 N
ATOM   3866  H   ASP A 266     -18.138 -12.332  21.342  1.00 52.42      .337 H
ATOM   3867  CA  ASP A 266     -18.127 -13.817  22.729  1.00 43.39      .170 C
ATOM   3868  HA  ASP A 266     -18.689 -14.658  22.541  1.00 49.22      .170 H
ATOM   3869  C   ASP A 266     -18.108 -13.635  24.222  1.00 33.95      .252 C
ATOM   3870  O   ASP A 266     -18.278 -14.567  24.944  1.00 35.68      .271 O
ATOM   3871  CB  ASP A 266     -16.789 -14.076  22.226  1.00 66.48      .129 C
ATOM   3872 1HB  ASP A 266     -16.219 -13.296  22.391  1.00 72.85      .129 H
ATOM   3873 2HB  ASP A 266     -16.420 -14.830  22.746  1.00 84.21      .129 H
ATOM   3874  CG  ASP A 266     -16.648 -14.376  20.826  1.00 88.00      .188 C
ATOM   3875  OD1 ASP A 266     -16.343 -14.435  20.339  1.00150.30      .647 O
ATOM   3876  OD2 ASP A 266     -16.819 -14.568  20.196  1.00110.13      .647 O
ATOM   3877  N   THR A 267     -17.944 -12.439  24.691  1.00 32.06      .336 N
ATOM   3878  H   THR A 267     -17.819 -11.703  24.068  1.00 37.02      .336 H
ATOM   3879  CA  THR A 267     -17.946 -12.120  26.084  1.00 32.37      .186 C
ATOM   3880  HA  THR A 267     -17.240 -12.739  26.572  1.00 39.69      .186 H
ATOM   3881  C   THR A 267     -19.277 -12.373  26.737  1.00 24.07      .253 C
ATOM   3882  O   THR A 267     -19.334 -12.835  27.830  1.00 28.21      .270 O
ATOM   3883  CB  THR A 267     -17.528 -10.697  26.281  1.00 43.76      .140 C
ATOM   3884  HB  THR A 267     -18.039 -10.182  26.337  1.00 58.73      .140 H
ATOM   3885  OG1 THR A 267     -16.994 -10.271  25.606  1.00 87.41      .382 O
ATOM   3886  HG1 THR A 267     -17.160 -10.137  25.202  1.00114.35      .382 H
ATOM   3887  CG2 THR A 267     -16.935 -10.368  27.102  1.00 78.84      .034 C
ATOM   3888 1HG2 THR A 267     -16.824 -10.198  27.304  1.00123.82      .034 H
ATOM   3889 2HG2 THR A 267     -16.771 -10.303  27.229  1.00128.72      .034 H
ATOM   3890 3HG2 THR A 267     -16.786 -10.359  27.357  1.00119.17      .034 H
ATOM   3891  N   GLU A 268     -20.351 -12.133  26.060  1.00 20.81      .337 N
ATOM   3892  H   GLU A 268     -20.259 -11.785  25.160  1.00 24.68      .337 H
ATOM   3893  CA  GLU A 268     -21.685 -12.388  26.532  1.00 20.22      .160 C
ATOM   3894  HA  GLU A 268     -21.764 -12.068  27.542  1.00 23.44      .160 H
ATOM   3895  C   GLU A 268     -22.037 -13.872  26.500  1.00 16.70      .251 C
ATOM   3896  O   GLU A 268     -22.732 -14.349  27.358  1.00 19.79      .271 O
ATOM   3897  CB  GLU A 268     -22.662 -11.577  25.710  1.00 27.45      .043 C
ATOM   3898 1HB  GLU A 268     -22.510 -11.439  25.038  1.00 47.28      .043 H
ATOM   3899 2HB  GLU A 268     -23.304 -11.840  25.604  1.00 48.65      .043 H
ATOM   3900  CG  GLU A 268     -23.012 -10.593  25.905  1.00 64.20      .100 C
ATOM   3901 1HG  GLU A 268     -22.943 -10.365  25.661  1.00115.67      .100 H
ATOM   3902 2HG  GLU A 268     -23.256 -10.555  25.887  1.00119.43      .100 H
ATOM   3903  CD  GLU A 268     -23.147  -9.937  26.435  1.00111.45      .185 C
ATOM   3904  OE1 GLU A 268     -23.268  -9.701  26.697  1.00184.96      .647 O
ATOM   3905  OE2 GLU A 268     -23.142  -9.646  26.595  1.00186.28      .647 O
ATOM   3906  N   LEU A 269     -21.523 -14.615  25.553  1.00 16.02      .338 N
ATOM   3907  H   LEU A 269     -20.969 -14.180  24.875  1.00 19.25      .338 H
ATOM   3908  CA  LEU A 269     -21.662 -16.050  25.474  1.00 16.76      .159 C
ATOM   3909  HA  LEU A 269     -22.697 -16.280  25.538  1.00 21.51      .159 H
ATOM   3910  C   LEU A 269     -20.957 -16.759  26.629  1.00 12.21      .251 C
ATOM   3911  O   LEU A 269     -21.538 -17.607  27.266  1.00 13.93      .271 O
ATOM   3912  CB  LEU A 269     -21.159 -16.514  24.131  1.00 24.83      .032 C
ATOM   3913 1HB  LEU A 269     -21.141 -16.073  23.543  1.00 34.02      .032 H
ATOM   3914 2HB  LEU A 269     -20.519 -16.663  24.188  1.00 66.49      .032 H
ATOM   3915  CG  LEU A 269     -21.489 -17.337  23.466  1.00 48.98      .002 C
ATOM   3916  HG  LEU A 269     -21.701 -17.301  23.764  1.00 95.03      .002 H
ATOM   3917  CD1 LEU A 269     -21.710 -17.718  22.411  1.00 55.43      .000 C
ATOM   3918 1HD1 LEU A 269     -21.708 -17.888  22.158  1.00 88.81      .000 H
ATOM   3919 2HD1 LEU A 269     -21.724 -17.714  22.155  1.00 96.78      .000 H
ATOM   3920 3HD1 LEU A 269     -21.858 -17.823  22.170  1.00 91.56      .000 H
ATOM   3921  CD2 LEU A 269     -21.305 -17.834  23.389  1.00153.53      .000 C
ATOM   3922 1HD2 LEU A 269     -21.265 -17.961  23.383  1.00221.09      .000 H
ATOM   3923 2HD2 LEU A 269     -21.275 -17.973  23.366  1.00219.90      .000 H
ATOM   3924 3HD2 LEU A 269     -21.245 -17.923  23.365  1.00224.59      .000 H
ATOM   3925  N   VAL A 270     -19.742 -16.367  26.949  1.00 10.59      .338 N
ATOM   3926  H   VAL A 270     -19.298 -15.673  26.404  1.00 12.65      .338 H
ATOM   3927  CA  VAL A 270     -18.987 -16.909  28.064  1.00  9.77      .159 C
ATOM   3928  HA  VAL A 270     -19.015 -17.983  27.980  1.00 10.69      .159 H
ATOM   3929  C   VAL A 270     -19.622 -16.524  29.399  1.00  9.32      .251 C
ATOM   3930  O   VAL A 270     -19.675 -17.356  30.281  1.00 10.11      .271 O
ATOM   3931  CB  VAL A 270     -17.521 -16.513  27.994  1.00 13.43      .029 C
ATOM   3932  HB  VAL A 270     -17.408 -15.731  27.711  1.00 30.96      .029 H
ATOM   3933  CG1 VAL A 270     -16.850 -16.529  29.003  1.00 38.50      .002 C
ATOM   3934 1HG1 VAL A 270     -16.838 -16.513  29.298  1.00 81.34      .002 H
ATOM   3935 2HG1 VAL A 270     -16.568 -16.431  29.206  1.00 74.49      .002 H
ATOM   3936 3HG1 VAL A 270     -16.668 -16.654  29.209  1.00 80.07      .002 H
ATOM   3937  CG2 VAL A 270     -16.816 -17.186  27.267  1.00 34.34      .002 C
ATOM   3938 1HG2 VAL A 270     -16.628 -17.361  27.108  1.00 71.90      .002 H
ATOM   3939 2HG2 VAL A 270     -16.646 -17.333  27.091  1.00 72.68      .002 H
ATOM   3940 3HG2 VAL A 270     -16.664 -17.337  27.089  1.00 76.61      .002 H
ATOM   3941  N   ALA A 271     -20.177 -15.327  29.537  1.00 10.57      .338 N
ATOM   3942  H   ALA A 271     -20.102 -14.666  28.799  1.00 12.01      .338 H
ATOM   3943  CA  ALA A 271     -20.881 -14.901  30.734  1.00 12.16      .159 C
ATOM   3944  HA  ALA A 271     -20.201 -14.974  31.566  1.00 14.23      .159 H
ATOM   3945  C   ALA A 271     -22.097 -15.782  31.051  1.00 11.07      .251 C
ATOM   3946  O   ALA A 271     -22.313 -16.127  32.200  1.00 13.27      .271 O
ATOM   3947  CB  ALA A 271     -21.272 -13.441  30.587  1.00 16.06      .034 C
ATOM   3948 1HB  ALA A 271     -21.334 -13.094  30.575  1.00 46.42      .034 H
ATOM   3949 2HB  ALA A 271     -21.395 -13.092  30.571  1.00 44.20      .034 H
ATOM   3950 3HB  ALA A 271     -21.361 -13.103  30.523  1.00 44.96      .034 H
ATOM   3951  N   CYS A 272     -22.836 -16.229  30.049  1.00 10.45      .337 N
ATOM   3952  H   CYS A 272     -22.649 -15.908  29.133  1.00 11.51      .337 H
ATOM   3953  CA  CYS A 272     -23.891 -17.211  30.216  1.00 10.92      .171 C
ATOM   3954  HA  CYS A 272     -24.577 -16.857  30.967  1.00 13.65      .171 H
ATOM   3955  C   CYS A 272     -23.348 -18.571  30.693  1.00  8.87      .252 C
ATOM   3956  O   CYS A 272     -23.825 -19.110  31.675  1.00  9.88      .271 O
ATOM   3957  CB  CYS A 272     -24.677 -17.329  28.926  1.00 13.87      .100 C
ATOM   3958 1HB  CYS A 272     -25.066 -16.365  28.678  1.00 18.13      .100 H
ATOM   3959 2HB  CYS A 272     -24.022 -17.617  28.134  1.00 14.17      .100 H
ATOM   3960  SG  CYS A 272     -26.037 -18.501  29.012  1.00 17.23      .080 S
ATOM   3961  N   LEU A 273     -22.284 -19.085  30.081  1.00  8.22      .337 N
ATOM   3962  H   LEU A 273     -21.889 -18.595  29.311  1.00  9.24      .337 H
ATOM   3963  CA  LEU A 273     -21.623 -20.327  30.490  1.00  7.80      .159 C
ATOM   3964  HA  LEU A 273     -22.377 -21.098  30.547  1.00  9.12      .159 H
ATOM   3965  C   LEU A 273     -20.962 -20.249  31.888  1.00  7.61      .251 C
ATOM   3966  O   LEU A 273     -20.744 -21.271  32.509  1.00  8.91      .271 O
ATOM   3967  CB  LEU A 273     -20.594 -20.727  29.419  1.00  7.93      .032 C
ATOM   3968 1HB  LEU A 273     -19.905 -19.915  29.304  1.00  9.19      .032 H
ATOM   3969 2HB  LEU A 273     -20.039 -21.571  29.790  1.00  9.10      .032 H
ATOM   3970  CG  LEU A 273     -21.141 -21.090  28.048  1.00  9.31      .002 C
ATOM   3971  HG  LEU A 273     -21.749 -20.297  27.704  1.00 11.74      .002 H
ATOM   3972  CD1 LEU A 273     -20.021 -21.287  27.075  1.00 13.07      .000 C
ATOM   3973 1HD1 LEU A 273     -19.736 -21.344  26.868  1.00 42.59      .000 H
ATOM   3974 2HD1 LEU A 273     -19.760 -21.298  26.842  1.00 43.92      .000 H
ATOM   3975 3HD1 LEU A 273     -19.775 -21.351  26.823  1.00 41.33      .000 H
ATOM   3976  CD2 LEU A 273     -21.950 -22.333  28.072  1.00 14.13      .000 C
ATOM   3977 1HD2 LEU A 273     -22.156 -22.616  28.084  1.00 45.16      .000 H
ATOM   3978 2HD2 LEU A 273     -22.126 -22.633  28.091  1.00 43.25      .000 H
ATOM   3979 3HD2 LEU A 273     -22.142 -22.633  28.056  1.00 43.90      .000 H
ATOM   3980  N   ARG A 274     -20.660 -19.051  32.402  1.00  8.30      .338 N
ATOM   3981  H   ARG A 274     -20.755 -18.258  31.813  1.00 10.25      .338 H
ATOM   3982  CA  ARG A 274     -20.207 -18.815  33.775  1.00  8.83      .159 C
ATOM   3983  HA  ARG A 274     -19.633 -19.673  34.082  1.00 10.32      .159 H
ATOM   3984  C   ARG A 274     -21.339 -18.688  34.790  1.00  9.23      .251 C
ATOM   3985  O   ARG A 274     -21.148 -18.999  35.917  1.00 14.23      .271 O
ATOM   3986  CB  ARG A 274     -19.287 -17.606  33.822  1.00 11.94      .034 C
ATOM   3987 1HB  ARG A 274     -19.415 -17.044  33.271  1.00 30.95      .034 H
ATOM   3988 2HB  ARG A 274     -19.352 -17.220  34.491  1.00 37.64      .034 H
ATOM   3989  CG  ARG A 274     -18.086 -17.664  33.721  1.00 21.33      .027 C
ATOM   3990 1HG  ARG A 274     -17.988 -18.080  34.012  1.00 63.89      .027 H
ATOM   3991 2HG  ARG A 274     -18.149 -17.844  33.216  1.00 63.59      .027 H
ATOM   3992  CD  ARG A 274     -16.897 -16.939  33.892  1.00 16.57      .116 C
ATOM   3993 1HD  ARG A 274     -16.675 -16.932  34.835  1.00 25.56      .116 H
ATOM   3994 2HD  ARG A 274     -16.210 -17.411  33.473  1.00 29.54      .116 H
ATOM   3995  NE  ARG A 274     -16.914 -15.660  33.379  1.00 20.89      .212 N
ATOM   3996  HE  ARG A 274     -17.665 -15.142  33.602  1.00 27.88      .212 H
ATOM   3997  CZ  ARG A 274     -16.013 -15.156  32.700  1.00 33.37      .666 C
ATOM   3998  NH1 ARG A 274     -15.001 -15.742  32.402  1.00 44.07      .235 N
ATOM   3999 1HH1 ARG A 274     -14.810 -16.600  32.726  1.00 38.88      .235 H
ATOM   4000 2HH1 ARG A 274     -14.399 -15.316  31.859  1.00 69.38      .235 H
ATOM   4001  NH2 ARG A 274     -16.137 -14.020  32.293  1.00 54.36      .235 N
ATOM   4002 1HH2 ARG A 274     -16.900 -13.530  32.490  1.00 59.44      .235 H
ATOM   4003 2HH2 ARG A 274     -15.446 -13.624  31.829  1.00 76.83      .235 H
ATOM   4004  N   THR A 275     -22.511 -18.277  34.401  1.00 10.06      .336 N
ATOM   4005  H   THR A 275     -22.606 -18.012  33.468  1.00 13.61      .336 H
ATOM   4006  CA  THR A 275     -23.698 -18.128  35.248  1.00 11.23      .186 C
ATOM   4007  HA  THR A 275     -23.371 -17.916  36.247  1.00 14.72      .186 H
ATOM   4008  C   THR A 275     -24.572 -19.386  35.306  1.00 11.24      .253 C
ATOM   4009  O   THR A 275     -25.187 -19.622  36.318  1.00 15.83      .270 O
ATOM   4010  CB  THR A 275     -24.535 -16.939  34.822  1.00 13.29      .140 C
ATOM   4011  HB  THR A 275     -25.182 -17.077  34.796  1.00 39.94      .140 H
ATOM   4012  OG1 THR A 275     -24.477 -16.435  33.982  1.00 37.47      .382 O
ATOM   4013  HG1 THR A 275     -24.010 -16.235  33.498  1.00 45.28      .382 H
ATOM   4014  CG2 THR A 275     -24.587 -16.034  35.326  1.00 45.08      .034 C
ATOM   4015 1HG2 THR A 275     -24.590 -15.828  35.414  1.00 92.31      .034 H
ATOM   4016 2HG2 THR A 275     -24.585 -15.823  35.476  1.00 90.45      .034 H
ATOM   4017 3HG2 THR A 275     -24.631 -15.806  35.452  1.00 87.01      .034 H
ATOM   4018  N   ARG A 276     -24.593 -20.225  34.277  1.00  9.83      .337 N
ATOM   4019  H   ARG A 276     -24.119 -19.962  33.451  1.00 10.07      .337 H
ATOM   4020  CA  ARG A 276     -25.261 -21.524  34.268  1.00 10.01      .160 C
ATOM   4021  HA  ARG A 276     -26.294 -21.368  34.536  1.00 11.43      .160 H
ATOM   4022  C   ARG A 276     -24.654 -22.481  35.310  1.00 10.33      .254 C
ATOM   4023  O   ARG A 276     -23.443 -22.505  35.442  1.00 11.55      .270 O
ATOM   4024  CB  ARG A 276     -25.195 -22.156  32.872  1.00 10.98      .034 C
ATOM   4025 1HB  ARG A 276     -24.233 -22.027  32.470  1.00 12.59      .034 H
ATOM   4026 2HB  ARG A 276     -25.349 -23.191  32.953  1.00 15.10      .034 H
ATOM   4027  CG  ARG A 276     -26.172 -21.629  31.866  1.00 15.28      .027 C
ATOM   4028 1HG  ARG A 276     -26.062 -20.805  31.745  1.00 34.82      .027 H
ATOM   4029 2HG  ARG A 276     -26.020 -22.020  31.137  1.00 35.37      .027 H
ATOM   4030  CD  ARG A 276     -27.496 -21.736  31.979  1.00 20.13      .116 C
ATOM   4031 1HD  ARG A 276     -27.608 -22.508  32.196  1.00 45.02      .116 H
ATOM   4032 2HD  ARG A 276     -27.678 -21.294  32.630  1.00 42.41      .116 H
ATOM   4033  NE  ARG A 276     -28.379 -21.430  30.960  1.00 21.81      .212 N
ATOM   4034  HE  ARG A 276     -28.546 -22.085  30.452  1.00 38.77      .212 H
ATOM   4035  CZ  ARG A 276     -28.988 -20.399  30.710  1.00 25.87      .666 C
ATOM   4036  NH1 ARG A 276     -28.881 -19.514  31.338  1.00 41.77      .235 N
ATOM   4037 1HH1 ARG A 276     -28.358 -19.565  32.075  1.00 48.50      .235 H
ATOM   4038 2HH1 ARG A 276     -29.362 -18.786  31.090  1.00 66.49      .235 H
ATOM   4039  NH2 ARG A 276     -29.730 -20.256  29.789  1.00 42.31      .235 N
ATOM   4040 1HH2 ARG A 276     -29.863 -20.911  29.277  1.00 57.30      .235 H
ATOM   4041 2HH2 ARG A 276     -30.196 -19.498  29.626  1.00 57.15      .235 H
ATOM   4042  N   PRO A 277     -25.444 -23.300  36.009  1.00 11.72      .312 N
ATOM   4043  CA  PRO A 277     -24.939 -24.278  36.962  1.00 12.92      .163 C
ATOM   4044  HA  PRO A 277     -24.363 -23.768  37.710  1.00 14.68      .163 H
ATOM   4045  C   PRO A 277     -24.057 -25.345  36.320  1.00 11.75      .251 C
ATOM   4046  O   PRO A 277     -24.304 -25.772  35.208  1.00 12.48      .271 O
ATOM   4047  CB  PRO A 277     -26.156 -24.878  37.618  1.00 18.06      .034 C
ATOM   4048 1HB  PRO A 277     -26.315 -25.824  37.307  1.00 25.39      .034 H
ATOM   4049 2HB  PRO A 277     -26.089 -24.858  38.621  1.00 26.64      .034 H
ATOM   4050  CG  PRO A 277     -27.262 -24.069  37.222  1.00 22.24      .027 C
ATOM   4051 1HG  PRO A 277     -28.018 -24.636  37.000  1.00 37.00      .027 H
ATOM   4052 2HG  PRO A 277     -27.484 -23.469  37.948  1.00 34.78      .027 H
ATOM   4053  CD  PRO A 277     -26.866 -23.292  36.039  1.00 15.56      .105 C
ATOM   4054 1HD  PRO A 277     -27.247 -23.732  35.169  1.00 18.50      .105 H
ATOM   4055 2HD  PRO A 277     -27.219 -22.304  36.140  1.00 19.08      .105 H
ATOM   4056  N   ALA A 278     -23.044 -25.802  37.036  1.00 12.47      .338 N
ATOM   4057  H   ALA A 278     -22.917 -25.445  37.953  1.00 14.57      .338 H
ATOM   4058  CA  ALA A 278     -22.030 -26.726  36.542  1.00 12.66      .159 C
ATOM   4059  HA  ALA A 278     -21.510 -26.241  35.734  1.00 13.14      .159 H
ATOM   4060  C   ALA A 278     -22.607 -28.047  35.993  1.00 12.84      .251 C
ATOM   4061  O   ALA A 278     -22.195 -28.496  34.942  1.00 14.01      .271 O
ATOM   4062  CB  ALA A 278     -21.033 -26.973  37.666  1.00 15.81      .034 C
ATOM   4063 1HB  ALA A 278     -20.816 -27.102  37.943  1.00 42.87      .034 H
ATOM   4064 2HB  ALA A 278     -20.825 -26.978  37.970  1.00 43.60      .034 H
ATOM   4065 3HB  ALA A 278     -20.752 -27.016  37.873  1.00 47.20      .034 H
ATOM   4066  N   GLN A 279     -23.593 -28.638  36.647  1.00 13.95      .338 N
ATOM   4067  H   GLN A 279     -23.898 -28.251  37.509  1.00 15.33      .338 H
ATOM   4068  CA  GLN A 279     -24.233 -29.869  36.210  1.00 15.96      .160 C
ATOM   4069  HA  GLN A 279     -23.468 -30.617  36.112  1.00 18.45      .160 H
ATOM   4070  C   GLN A 279     -24.939 -29.742  34.849  1.00 14.10      .251 C
ATOM   4071  O   GLN A 279     -24.934 -30.681  34.075  1.00 15.85      .271 O
ATOM   4072  CB  GLN A 279     -25.194 -30.335  37.290  1.00 20.52      .042 C
ATOM   4073 1HB  GLN A 279     -24.869 -30.533  37.947  1.00 42.48      .042 H
ATOM   4074 2HB  GLN A 279     -25.703 -29.835  37.526  1.00 34.61      .042 H
ATOM   4075  CG  GLN A 279     -25.920 -31.241  37.212  1.00 49.86      .090 C
ATOM   4076 1HG  GLN A 279     -26.374 -31.380  37.311  1.00 77.55      .090 H
ATOM   4077 2HG  GLN A 279     -26.288 -31.508  36.903  1.00 69.54      .090 H
ATOM   4078  CD  GLN A 279     -25.577 -31.638  37.442  1.00160.90      .227 C
ATOM   4079  OE1 GLN A 279     -25.061 -31.503  37.972  1.00234.05      .273 O
ATOM   4080  NE2 GLN A 279     -25.856 -32.141  37.053  1.00285.59      .369 N
ATOM   4081 1HE2 GLN A 279     -25.638 -32.410  37.214  1.00446.56      .369 H
ATOM   4082 2HE2 GLN A 279     -26.281 -32.261  36.610  1.00283.56      .369 H
ATOM   4083  N   VAL A 280     -25.505 -28.584  34.525  1.00 13.07      .338 N
ATOM   4084  H   VAL A 280     -25.437 -27.822  35.156  1.00 14.31      .338 H
ATOM   4085  CA  VAL A 280     -26.199 -28.325  33.263  1.00 12.64      .159 C
ATOM   4086  HA  VAL A 280     -26.907 -29.122  33.101  1.00 14.23      .159 H
ATOM   4087  C   VAL A 280     -25.223 -28.319  32.074  1.00 10.90      .251 C
ATOM   4088  O   VAL A 280     -25.576 -28.773  31.004  1.00 12.31      .271 O
ATOM   4089  CB  VAL A 280     -27.002 -27.020  33.335  1.00 15.04      .029 C
ATOM   4090  HB  VAL A 280     -26.429 -26.324  33.662  1.00 25.30      .029 H
ATOM   4091  CG1 VAL A 280     -27.548 -26.525  32.146  1.00 20.31      .002 C
ATOM   4092 1HG1 VAL A 280     -27.706 -26.421  31.884  1.00 52.29      .002 H
ATOM   4093 2HG1 VAL A 280     -27.663 -26.421  31.840  1.00 51.99      .002 H
ATOM   4094 3HG1 VAL A 280     -27.656 -26.379  31.874  1.00 52.83      .002 H
ATOM   4095  CG2 VAL A 280     -28.069 -27.095  34.199  1.00 32.55      .002 C
ATOM   4096 1HG2 VAL A 280     -28.298 -27.044  34.436  1.00 66.84      .002 H
ATOM   4097 2HG2 VAL A 280     -28.278 -27.167  34.415  1.00 67.48      .002 H
ATOM   4098 3HG2 VAL A 280     -28.391 -27.122  34.352  1.00 68.95      .002 H
ATOM   4099  N   LEU A 281     -23.983 -27.880  32.264  1.00 10.06      .338 N
ATOM   4100  H   LEU A 281     -23.729 -27.546  33.163  1.00 11.65      .338 H
ATOM   4101  CA  LEU A 281     -22.928 -27.945  31.260  1.00  9.12      .159 C
ATOM   4102  HA  LEU A 281     -23.323 -27.560  30.330  1.00 10.14      .159 H
ATOM   4103  C   LEU A 281     -22.482 -29.401  31.007  1.00  8.06      .251 C
ATOM   4104  O   LEU A 281     -22.406 -29.823  29.866  1.00  9.51      .271 O
ATOM   4105  CB  LEU A 281     -21.744 -27.060  31.682  1.00 10.48      .032 C
ATOM   4106 1HB  LEU A 281     -21.406 -27.389  32.624  1.00 12.84      .032 H
ATOM   4107 2HB  LEU A 281     -20.959 -27.210  30.994  1.00 12.83      .032 H
ATOM   4108  CG  LEU A 281     -21.996 -25.585  31.764  1.00 15.74      .002 C
ATOM   4109  HG  LEU A 281     -22.632 -25.508  31.876  1.00 54.22      .002 H
ATOM   4110  CD1 LEU A 281     -21.548 -24.865  32.473  1.00 31.02      .000 C
ATOM   4111 1HD1 LEU A 281     -21.439 -24.711  32.611  1.00 74.59      .000 H
ATOM   4112 2HD1 LEU A 281     -21.422 -24.698  32.658  1.00 67.63      .000 H
ATOM   4113 3HD1 LEU A 281     -21.469 -24.673  32.654  1.00 71.03      .000 H
ATOM   4114  CD2 LEU A 281     -21.786 -24.885  30.996  1.00 47.06      .000 C
ATOM   4115 1HD2 LEU A 281     -21.800 -24.730  30.819  1.00 93.51      .000 H
ATOM   4116 2HD2 LEU A 281     -21.708 -24.754  30.796  1.00 91.30      .000 H
ATOM   4117 3HD2 LEU A 281     -21.709 -24.669  30.833  1.00 89.83      .000 H
ATOM   4118  N   VAL A 282     -22.274 -30.189  32.061  1.00  7.46      .338 N
ATOM   4119  H   VAL A 282     -22.346 -29.797  32.972  1.00  8.46      .338 H
ATOM   4120  CA  VAL A 282     -21.896 -31.601  31.986  1.00  7.09      .159 C
ATOM   4121  HA  VAL A 282     -20.990 -31.675  31.406  1.00  8.60      .159 H
ATOM   4122  C   VAL A 282     -22.971 -32.447  31.293  1.00  7.29      .251 C
ATOM   4123  O   VAL A 282     -22.643 -33.318  30.512  1.00  8.80      .271 O
ATOM   4124  CB  VAL A 282     -21.590 -32.159  33.381  1.00  7.44      .029 C
ATOM   4125  HB  VAL A 282     -22.343 -31.927  33.984  1.00 13.60      .029 H
ATOM   4126  CG1 VAL A 282     -21.423 -33.573  33.460  1.00 16.89      .002 C
ATOM   4127 1HG1 VAL A 282     -21.365 -33.901  33.472  1.00 49.88      .002 H
ATOM   4128 2HG1 VAL A 282     -21.402 -33.903  33.465  1.00 50.42      .002 H
ATOM   4129 3HG1 VAL A 282     -21.376 -33.913  33.508  1.00 47.91      .002 H
ATOM   4130  CG2 VAL A 282     -20.409 -31.619  33.957  1.00 15.67      .002 C
ATOM   4131 1HG2 VAL A 282     -20.135 -31.477  34.085  1.00 48.15      .002 H
ATOM   4132 2HG2 VAL A 282     -20.112 -31.496  34.080  1.00 47.74      .002 H
ATOM   4133 3HG2 VAL A 282     -20.141 -31.506  34.113  1.00 48.02      .002 H
ATOM   4134  N   ASN A 283     -24.248 -32.153  31.509  1.00  7.98      .337 N
ATOM   4135  H   ASN A 283     -24.469 -31.461  32.184  1.00  9.55      .337 H
ATOM   4136  CA  ASN A 283     -25.370 -32.833  30.869  1.00  9.23      .169 C
ATOM   4137  HA  ASN A 283     -25.271 -33.885  31.074  1.00 10.68      .169 H
ATOM   4138  C   ASN A 283     -25.417 -32.675  29.333  1.00  9.16      .251 C
ATOM   4139  O   ASN A 283     -26.150 -33.387  28.695  1.00 13.67      .271 O
ATOM   4140  CB  ASN A 283     -26.665 -32.356  31.514  1.00 12.77      .119 C
ATOM   4141 1HB  ASN A 283     -26.674 -31.526  31.769  1.00 20.53      .119 H
ATOM   4142 2HB  ASN A 283     -27.334 -32.386  30.976  1.00 26.54      .119 H
ATOM   4143  CG  ASN A 283     -27.092 -32.930  32.517  1.00 42.15      .230 C
ATOM   4144  OD1 ASN A 283     -26.760 -33.653  32.849  1.00 86.96      .273 O
ATOM   4145  ND2 ASN A 283     -27.869 -32.636  33.015  1.00 78.66      .369 N
ATOM   4146 1HD2 ASN A 283     -28.171 -33.019  33.661  1.00129.88      .369 H
ATOM   4147 2HD2 ASN A 283     -28.171 -32.059  32.759  1.00 92.11      .369 H
ATOM   4148  N   HIS A 284     -24.634 -31.786  28.741  1.00  7.93      .337 N
ATOM   4149  H   HIS A 284     -24.066 -31.224  29.318  1.00  8.83      .337 H
ATOM   4150  CA  HIS A 284     -24.551 -31.535  27.301  1.00  8.45      .165 C
ATOM   4151  HA  HIS A 284     -25.202 -32.237  26.800  1.00  9.89      .165 H
ATOM   4152  C   HIS A 284     -23.135 -31.724  26.705  1.00  8.48      .251 C
ATOM   4153  O   HIS A 284     -22.938 -31.486  25.537  1.00 10.36      .271 O
ATOM   4154  CB  HIS A 284     -25.108 -30.146  27.004  1.00 10.31      .077 C
ATOM   4155 1HB  HIS A 284     -24.487 -29.416  27.484  1.00 11.23      .077 H
ATOM   4156 2HB  HIS A 284     -25.061 -29.971  25.948  1.00 13.43      .077 H
ATOM   4157  CG  HIS A 284     -26.526 -29.937  27.459  1.00 11.49      .057 C
ATOM   4158  ND1 HIS A 284     -26.946 -29.490  28.659  1.00 12.52      .338 N
ATOM   4159  HD1 HIS A 284     -26.402 -29.197  29.431  1.00 13.28      .338 H
ATOM   4160  CD2 HIS A 284     -27.648 -30.262  26.801  1.00 15.65      .113 C
ATOM   4161  HD2 HIS A 284     -27.740 -30.694  25.845  1.00 20.19      .113 H
ATOM   4162  CE1 HIS A 284     -28.243 -29.534  28.692  1.00 16.15      .175 C
ATOM   4163  HE1 HIS A 284     -28.881 -29.250  29.485  1.00 20.60      .175 H
ATOM   4164  NE2 HIS A 284     -28.718 -29.997  27.582  1.00 18.35      .223 N
ATOM   4165  N   GLU A 285     -22.157 -32.164  27.481  1.00  9.50      .337 N
ATOM   4166  H   GLU A 285     -22.359 -32.352  28.423  1.00 12.39      .337 H
ATOM   4167  CA  GLU A 285     -20.758 -32.285  27.077  1.00 11.38      .160 C
ATOM   4168  HA  GLU A 285     -20.404 -31.311  26.848  1.00 15.27      .160 H
ATOM   4169  C   GLU A 285     -20.521 -33.162  25.838  1.00  8.11      .251 C
ATOM   4170  O   GLU A 285     -19.816 -32.761  24.940  1.00  9.54      .271 O
ATOM   4171  CB  GLU A 285     -19.963 -32.792  28.246  1.00 19.96      .043 C
ATOM   4172 1HB  GLU A 285     -20.149 -32.172  29.078  1.00 26.45      .043 H
ATOM   4173 2HB  GLU A 285     -20.287 -33.742  28.490  1.00 23.00      .043 H
ATOM   4174  CG  GLU A 285     -18.498 -32.869  28.002  1.00 31.99      .100 C
ATOM   4175 1HG  GLU A 285     -18.274 -33.699  27.937  1.00 56.69      .100 H
ATOM   4176 2HG  GLU A 285     -18.319 -32.503  27.240  1.00 67.51      .100 H
ATOM   4177  CD  GLU A 285     -17.550 -32.348  28.857  1.00 12.59      .185 C
ATOM   4178  OE1 GLU A 285     -17.432 -31.866  29.140  1.00 39.85      .647 O
ATOM   4179  OE2 GLU A 285     -16.904 -32.423  29.251  1.00 38.59      .647 O
ATOM   4180  N   TRP A 286     -21.130 -34.323  25.751  1.00  7.86      .337 N
ATOM   4181  H   TRP A 286     -21.719 -34.607  26.494  1.00 10.14      .337 H
ATOM   4182  CA  TRP A 286     -21.007 -35.240  24.625  1.00  8.27      .164 C
ATOM   4183  HA  TRP A 286     -19.980 -35.241  24.297  1.00  8.33      .164 H
ATOM   4184  C   TRP A 286     -21.883 -34.841  23.428  1.00  9.70      .251 C
ATOM   4185  O   TRP A 286     -21.603 -35.231  22.316  1.00 13.20      .271 O
ATOM   4186  CB  TRP A 286     -21.337 -36.657  25.086  1.00 10.16      .059 C
ATOM   4187 1HB  TRP A 286     -22.329 -36.672  25.487  1.00 13.77      .059 H
ATOM   4188 2HB  TRP A 286     -21.331 -37.299  24.230  1.00 12.91      .059 H
ATOM   4189  CG  TRP A 286     -20.406 -37.227  26.108  1.00  8.61      .016 C
ATOM   4190  CD1 TRP A 286     -20.610 -37.238  27.425  1.00 10.78      .097 C
ATOM   4191  HD1 TRP A 286     -21.459 -36.863  27.942  1.00 14.55      .097 H
ATOM   4192  CD2 TRP A 286     -19.114 -37.849  25.928  1.00  7.44      .001 C
ATOM   4193  NE1 TRP A 286     -19.563 -37.784  28.059  1.00 10.71      .365 N
ATOM   4194  HE1 TRP A 286     -19.521 -37.908  29.040  1.00 14.12      .365 H
ATOM   4195  CE2 TRP A 286     -18.602 -38.176  27.200  1.00  8.47      .042 C
ATOM   4196  CE3 TRP A 286     -18.325 -38.184  24.827  1.00  9.03      .014 C
ATOM   4197  HE3 TRP A 286     -18.682 -37.962  23.853  1.00 11.66      .014 H
ATOM   4198  CZ2 TRP A 286     -17.368 -38.780  27.370  1.00 10.44      .030 C
ATOM   4199  HZ2 TRP A 286     -17.017 -39.009  28.345  1.00 13.94      .030 H
ATOM   4200  CZ3 TRP A 286     -17.094 -38.809  24.989  1.00 11.14      .001 C
ATOM   4201  HZ3 TRP A 286     -16.524 -39.069  24.135  1.00 15.49      .001 H
ATOM   4202  CH2 TRP A 286     -16.614 -39.105  26.257  1.00 11.41      .002 C
ATOM   4203  HH2 TRP A 286     -15.675 -39.588  26.380  1.00 15.56      .002 H
ATOM   4204  N   HIS A 287     -22.916 -34.043  23.627  1.00 10.13      .337 N
ATOM   4205  H   HIS A 287     -23.082 -33.723  24.542  1.00 11.54      .337 H
ATOM   4206  CA  HIS A 287     -23.842 -33.594  22.593  1.00 11.95      .165 C
ATOM   4207  HA  HIS A 287     -24.155 -34.451  22.021  1.00 12.78      .165 H
ATOM   4208  C   HIS A 287     -23.216 -32.587  21.619  1.00 14.20      .251 C
ATOM   4209  O   HIS A 287     -23.720 -32.426  20.533  1.00 19.51      .271 O
ATOM   4210  CB  HIS A 287     -25.086 -33.001  23.234  1.00 14.55      .077 C
ATOM   4211 1HB  HIS A 287     -24.860 -32.314  23.859  1.00 22.19      .077 H
ATOM   4212 2HB  HIS A 287     -25.629 -32.574  22.572  1.00 24.64      .077 H
ATOM   4213  CG  HIS A 287     -25.932 -33.821  23.909  1.00 27.06      .057 C
ATOM   4214  ND1 HIS A 287     -26.570 -33.864  24.614  1.00 64.43      .338 N
ATOM   4215  CD2 HIS A 287     -26.240 -34.628  23.927  1.00 72.01      .113 C
ATOM   4216  HD2 HIS A 287     -25.944 -34.842  23.487  1.00137.43      .113 H
ATOM   4217  CE1 HIS A 287     -27.209 -34.674  25.021  1.00 86.43      .175 C
ATOM   4218  HE1 HIS A 287     -27.787 -34.879  25.604  1.00141.92      .175 H
ATOM   4219  NE2 HIS A 287     -27.029 -35.138  24.622  1.00 95.67      .223 N
ATOM   4220  HE2 HIS A 287     -27.444 -35.760  24.837  1.00156.95      .223 H
ATOM   4221  N   VAL A 288     -22.115 -31.945  21.976  1.00 12.92      .338 N
ATOM   4222  H   VAL A 288     -21.774 -32.081  22.894  1.00 12.86      .338 H
ATOM   4223  CA  VAL A 288     -21.366 -31.019  21.127  1.00 13.50      .159 C
ATOM   4224  HA  VAL A 288     -22.062 -30.329  20.713  1.00 17.59      .159 H
ATOM   4225  C   VAL A 288     -20.658 -31.696  19.957  1.00 16.83      .251 C
ATOM   4226  O   VAL A 288     -20.377 -31.039  18.997  1.00 23.11      .271 O
ATOM   4227  CB  VAL A 288     -20.389 -30.204  21.944  1.00 13.08      .029 C
ATOM   4228  HB  VAL A 288     -19.905 -30.449  22.009  1.00 52.65      .029 H
ATOM   4229  CG1 VAL A 288     -20.075 -29.390  21.773  1.00 36.85      .002 C
ATOM   4230 1HG1 VAL A 288     -19.966 -29.185  21.739  1.00 79.03      .002 H
ATOM   4231 2HG1 VAL A 288     -20.016 -29.183  21.746  1.00 81.73      .002 H
ATOM   4232 3HG1 VAL A 288     -20.013 -29.224  21.717  1.00 85.91      .002 H
ATOM   4233  CG2 VAL A 288     -20.354 -29.811  22.896  1.00 46.67      .002 C
ATOM   4234 1HG2 VAL A 288     -20.343 -29.680  23.121  1.00 91.61      .002 H
ATOM   4235 2HG2 VAL A 288     -20.323 -29.735  23.057  1.00 95.93      .002 H
ATOM   4236 3HG2 VAL A 288     -20.364 -29.736  23.180  1.00 89.20      .002 H
ATOM   4237  N   LEU A 289     -20.414 -32.995  20.014  1.00 17.76      .338 N
ATOM   4238  H   LEU A 289     -20.691 -33.481  20.815  1.00 17.18      .338 H
ATOM   4239  CA  LEU A 289     -19.868 -33.796  18.942  1.00 24.55      .160 C
ATOM   4240  HA  LEU A 289     -19.398 -33.224  18.365  1.00 47.91      .160 H
ATOM   4241  C   LEU A 289     -20.818 -34.412  18.188  1.00 44.18      .254 C
ATOM   4242  O   LEU A 289     -21.301 -35.194  18.480  1.00 48.56      .270 O
ATOM   4243  CB  LEU A 289     -18.959 -34.773  19.351  1.00 20.65      .032 C
ATOM   4244 1HB  LEU A 289     -19.282 -35.227  20.043  1.00 32.78      .032 H
ATOM   4245 2HB  LEU A 289     -18.794 -35.393  18.645  1.00 33.30      .032 H
ATOM   4246  CG  LEU A 289     -17.856 -34.376  19.766  1.00 41.28      .002 C
ATOM   4247  HG  LEU A 289     -18.129 -33.823  20.342  1.00 59.36      .002 H
ATOM   4248  CD1 LEU A 289     -17.016 -35.183  20.142  1.00 71.34      .000 C
ATOM   4249 1HD1 LEU A 289     -16.890 -35.379  20.214  1.00114.46      .000 H
ATOM   4250 2HD1 LEU A 289     -16.779 -35.357  20.297  1.00112.11      .000 H
ATOM   4251 3HD1 LEU A 289     -16.786 -35.380  20.196  1.00111.41      .000 H
ATOM   4252  CD2 LEU A 289     -17.197 -33.944  19.057  1.00100.97      .000 C
ATOM   4253 1HD2 LEU A 289     -17.018 -33.789  18.956  1.00154.71      .000 H
ATOM   4254 2HD2 LEU A 289     -17.109 -33.846  18.852  1.00151.36      .000 H
ATOM   4255 3HD2 LEU A 289     -16.995 -33.883  18.868  1.00150.51      .000 H
ATOM   4256  N   PRO A 290     -21.113 -34.092  17.245  1.00104.71      .312 N
ATOM   4257  CA  PRO A 290     -22.060 -34.536  16.573  1.00171.07      .163 C
ATOM   4258  HA  PRO A 290     -22.651 -34.456  17.134  1.00204.42      .163 H
ATOM   4259  C   PRO A 290     -22.107 -35.812  15.868  1.00141.34      .251 C
ATOM   4260  O   PRO A 290     -22.908 -36.316  15.537  1.00203.18      .271 O
ATOM   4261  CB  PRO A 290     -22.217 -33.719  15.812  1.00304.48      .034 C
ATOM   4262 1HB  PRO A 290     -22.439 -34.150  15.035  1.00375.08      .034 H
ATOM   4263 2HB  PRO A 290     -22.695 -33.135  16.107  1.00385.80      .034 H
ATOM   4264  CG  PRO A 290     -21.304 -33.097  15.793  1.00301.08      .027 C
ATOM   4265 1HG  PRO A 290     -20.988 -33.453  15.098  1.00343.37      .027 H
ATOM   4266 2HG  PRO A 290     -21.437 -32.282  15.826  1.00393.89      .027 H
ATOM   4267  CD  PRO A 290     -20.646 -33.180  16.805  1.00176.45      .105 C
ATOM   4268 1HD  PRO A 290     -19.909 -33.403  16.552  1.00175.90      .105 H
ATOM   4269 2HD  PRO A 290     -20.606 -32.362  17.442  1.00190.20      .105 H
ATOM   4270  N   GLN A 291     -21.267 -36.333  15.629  1.00 89.58      .338 N
ATOM   4271  H   GLN A 291     -20.637 -35.881  15.933  1.00 82.19      .338 H
ATOM   4272  CA  GLN A 291     -21.169 -37.547  14.978  1.00 80.39      .160 C
ATOM   4273  HA  GLN A 291     -22.014 -37.734  14.548  1.00104.01      .160 H
ATOM   4274  C   GLN A 291     -20.850 -38.666  15.821  1.00 50.76      .251 C
ATOM   4275  O   GLN A 291     -20.306 -38.496  16.796  1.00 44.83      .271 O
ATOM   4276  CB  GLN A 291     -20.261 -37.463  13.994  1.00109.00      .042 C
ATOM   4277 1HB  GLN A 291     -19.839 -37.544  14.033  1.00139.50      .042 H
ATOM   4278 2HB  GLN A 291     -20.232 -37.764  13.584  1.00142.62      .042 H
ATOM   4279  CG  GLN A 291     -19.939 -36.900  13.441  1.00179.72      .090 C
ATOM   4280 1HG  GLN A 291     -19.734 -37.011  13.421  1.00225.39      .090 H
ATOM   4281 2HG  GLN A 291     -20.006 -36.913  13.064  1.00233.02      .090 H
ATOM   4282  CD  GLN A 291     -19.788 -36.186  13.368  1.00287.07      .227 C
ATOM   4283  OE1 GLN A 291     -19.739 -35.896  13.631  1.00353.67      .273 O
ATOM   4284  NE2 GLN A 291     -19.708 -35.871  13.003  1.00430.07      .369 N
ATOM   4285 1HE2 GLN A 291     -19.605 -35.410  12.938  1.00574.90      .369 H
ATOM   4286 2HE2 GLN A 291     -19.744 -36.093  12.772  1.00468.69      .369 H
ATOM   4287  N   GLU A 292     -21.159 -39.823  15.436  1.00 50.99      .338 N
ATOM   4288  H   GLU A 292     -21.608 -39.912  14.638  1.00 71.05      .338 H
ATOM   4289  CA  GLU A 292     -20.850 -41.005  16.081  1.00 41.17      .160 C
ATOM   4290  HA  GLU A 292     -21.096 -40.877  17.072  1.00 46.01      .160 H
ATOM   4291  C   GLU A 292     -19.434 -41.357  16.021  1.00 24.77      .251 C
ATOM   4292  O   GLU A 292     -19.044 -41.471  15.232  1.00 47.74      .271 O
ATOM   4293  CB  GLU A 292     -21.634 -42.072  15.533  1.00 68.14      .043 C
ATOM   4294 1HB  GLU A 292     -21.589 -42.249  15.137  1.00111.79      .043 H
ATOM   4295 2HB  GLU A 292     -21.730 -42.587  15.624  1.00 85.56      .043 H
ATOM   4296  CG  GLU A 292     -22.365 -42.267  15.387  1.00136.74      .100 C
ATOM   4297 1HG  GLU A 292     -22.181 -42.355  15.149  1.00203.59      .100 H
ATOM   4298 2HG  GLU A 292     -22.538 -42.530  15.546  1.00201.72      .100 H
ATOM   4299  CD  GLU A 292     -23.128 -42.025  15.327  1.00200.81      .185 C
ATOM   4300  OE1 GLU A 292     -23.464 -41.925  15.362  1.00277.58      .647 O
ATOM   4301  OE2 GLU A 292     -23.415 -41.929  15.241  1.00288.38      .647 O
ATOM   4302  N   SER A 293     -18.662 -41.523  16.860  1.00 24.83      .336 N
ATOM   4303  H   SER A 293     -19.027 -41.432  17.481  1.00 57.69      .336 H
ATOM   4304  CA  SER A 293     -17.282 -41.769  16.956  1.00 15.21      .189 C
ATOM   4305  HA  SER A 293     -17.035 -42.252  16.135  1.00 13.30      .189 H
ATOM   4306  C   SER A 293     -16.809 -42.545  18.128  1.00 15.81      .253 C
ATOM   4307  O   SER A 293     -17.387 -42.581  19.002  1.00 43.15      .270 O
ATOM   4308  CB  SER A 293     -16.600 -40.577  16.963  1.00 37.50      .169 C
ATOM   4309 1HB  SER A 293     -15.892 -40.533  16.877  1.00 56.80      .169 H
ATOM   4310 2HB  SER A 293     -16.776 -40.126  16.490  1.00 63.77      .169 H
ATOM   4311  OG  SER A 293     -16.626 -40.106  17.663  1.00 93.50      .380 O
ATOM   4312  HG  SER A 293     -17.114 -39.926  17.578  1.00132.79      .380 H
ATOM   4313  N   VAL A 294     -15.728 -43.126  18.163  1.00  8.60      .337 N
ATOM   4314  H   VAL A 294     -15.311 -43.078  17.393  1.00 15.10      .337 H
ATOM   4315  CA  VAL A 294     -14.983 -43.655  19.302  1.00  8.91      .159 C
ATOM   4316  HA  VAL A 294     -15.529 -43.423  20.191  1.00 11.43      .159 H
ATOM   4317  C   VAL A 294     -13.609 -42.982  19.399  1.00  6.79      .251 C
ATOM   4318  O   VAL A 294     -13.032 -42.615  18.390  1.00  7.11      .271 O
ATOM   4319  CB  VAL A 294     -14.860 -45.171  19.244  1.00 14.86      .029 C
ATOM   4320  HB  VAL A 294     -14.753 -45.372  19.487  1.00 65.31      .029 H
ATOM   4321  CG1 VAL A 294     -15.166 -45.845  19.192  1.00 60.52      .002 C
ATOM   4322 1HG1 VAL A 294     -15.266 -45.986  19.090  1.00115.02      .002 H
ATOM   4323 2HG1 VAL A 294     -15.291 -46.057  19.224  1.00108.96      .002 H
ATOM   4324 3HG1 VAL A 294     -15.160 -45.969  19.232  1.00113.99      .002 H
ATOM   4325  CG2 VAL A 294     -14.579 -45.828  18.963  1.00 43.95      .002 C
ATOM   4326 1HG2 VAL A 294     -14.545 -46.039  18.862  1.00 90.98      .002 H
ATOM   4327 2HG2 VAL A 294     -14.554 -45.925  18.922  1.00 95.31      .002 H
ATOM   4328 3HG2 VAL A 294     -14.442 -45.986  18.910  1.00 89.65      .002 H
ATOM   4329  N   PHE A 295     -13.085 -42.828  20.611  1.00  6.52      .337 N
ATOM   4330  H   PHE A 295     -13.623 -43.114  21.397  1.00  8.36      .337 H
ATOM   4331  CA  PHE A 295     -11.786 -42.206  20.917  1.00  5.60      .164 C
ATOM   4332  HA  PHE A 295     -11.724 -42.170  21.996  1.00  6.67      .164 H
ATOM   4333  C   PHE A 295     -11.692 -40.735  20.415  1.00  5.21      .251 C
ATOM   4334  O   PHE A 295     -10.688 -40.308  19.866  1.00  5.90      .271 O
ATOM   4335  CB  PHE A 295     -10.648 -43.127  20.446  1.00  5.97      .056 C
ATOM   4336 1HB  PHE A 295     -11.038 -44.126  20.399  1.00  8.25      .056 H
ATOM   4337 2HB  PHE A 295     -10.377 -42.866  19.439  1.00  7.08      .056 H
ATOM   4338  CG  PHE A 295      -9.363 -43.171  21.270  1.00  5.83      .044 C
ATOM   4339  CD1 PHE A 295      -8.855 -42.056  21.935  1.00  7.40      .008 C
ATOM   4340  HD1 PHE A 295      -9.354 -41.120  21.865  1.00  9.89      .008 H
ATOM   4341  CD2 PHE A 295      -8.672 -44.377  21.368  1.00  6.84      .008 C
ATOM   4342  HD2 PHE A 295      -9.058 -45.234  20.865  1.00  8.49      .008 H
ATOM   4343  CE1 PHE A 295      -7.690 -42.156  22.704  1.00  8.64      .001 C
ATOM   4344  HE1 PHE A 295      -7.313 -41.306  23.224  1.00 11.52      .001 H
ATOM   4345  CE2 PHE A 295      -7.505 -44.475  22.124  1.00  8.45      .001 C
ATOM   4346  HE2 PHE A 295      -7.002 -45.408  22.203  1.00 11.52      .001 H
ATOM   4347  CZ  PHE A 295      -7.016 -43.365  22.801  1.00  8.79      .000 C
ATOM   4348  HZ  PHE A 295      -6.128 -43.443  23.388  1.00 11.39      .000 H
ATOM   4349  N   ARG A 296     -12.758 -39.953  20.584  1.00  5.51      .338 N
ATOM   4350  H   ARG A 296     -13.572 -40.366  20.979  1.00  7.27      .338 H
ATOM   4351  CA  ARG A 296     -12.838 -38.502  20.336  1.00  5.33      .159 C
ATOM   4352  HA  ARG A 296     -11.834 -38.097  20.346  1.00  5.31      .159 H
ATOM   4353  C   ARG A 296     -13.650 -37.811  21.440  1.00  5.97      .251 C
ATOM   4354  O   ARG A 296     -14.632 -38.356  21.909  1.00  8.20      .271 O
ATOM   4355  CB  ARG A 296     -13.475 -38.206  18.972  1.00  6.21      .034 C
ATOM   4356 1HB  ARG A 296     -14.423 -38.715  18.925  1.00  8.04      .034 H
ATOM   4357 2HB  ARG A 296     -13.675 -37.151  18.908  1.00  7.71      .034 H
ATOM   4358  CG  ARG A 296     -12.649 -38.613  17.741  1.00  6.15      .027 C
ATOM   4359 1HG  ARG A 296     -12.470 -39.674  17.761  1.00  6.84      .027 H
ATOM   4360 2HG  ARG A 296     -13.222 -38.389  16.858  1.00  8.15      .027 H
ATOM   4361  CD  ARG A 296     -11.311 -37.892  17.653  1.00  5.91      .116 C
ATOM   4362 1HD  ARG A 296     -11.500 -36.833  17.637  1.00  7.64      .116 H
ATOM   4363 2HD  ARG A 296     -10.705 -38.104  18.518  1.00  6.29      .116 H
ATOM   4364  NE  ARG A 296     -10.558 -38.253  16.450  1.00  6.50      .212 N
ATOM   4365  HE  ARG A 296     -10.567 -37.560  15.744  1.00  9.27      .212 H
ATOM   4366  CZ  ARG A 296      -9.886 -39.384  16.259  1.00  5.83      .666 C
ATOM   4367  NH1 ARG A 296      -9.781 -40.292  17.153  1.00  6.11      .235 N
ATOM   4368 1HH1 ARG A 296     -10.211 -40.157  18.041  1.00  6.54      .235 H
ATOM   4369 2HH1 ARG A 296      -9.200 -41.081  16.992  1.00  7.30      .235 H
ATOM   4370  NH2 ARG A 296      -9.301 -39.590  15.139  1.00  7.69      .235 N
ATOM   4371 1HH2 ARG A 296      -9.338 -38.895  14.438  1.00 10.29      .235 H
ATOM   4372 2HH2 ARG A 296      -8.867 -40.462  14.953  1.00  8.36      .235 H
ATOM   4373  N   PHE A 297     -13.235 -36.615  21.820  1.00  5.68      .337 N
ATOM   4374  H   PHE A 297     -12.443 -36.233  21.355  1.00  6.30      .337 H
ATOM   4375  CA  PHE A 297     -13.705 -35.899  23.007  1.00  5.93      .164 C
ATOM   4376  HA  PHE A 297     -14.638 -36.337  23.335  1.00  6.77      .164 H
ATOM   4377  C   PHE A 297     -13.959 -34.412  22.707  1.00  6.10      .251 C
ATOM   4378  O   PHE A 297     -13.281 -33.821  21.884  1.00  7.97      .271 O
ATOM   4379  CB  PHE A 297     -12.685 -36.079  24.137  1.00  6.84      .056 C
ATOM   4380 1HB  PHE A 297     -11.865 -35.412  23.961  1.00  8.18      .056 H
ATOM   4381 2HB  PHE A 297     -13.149 -35.788  25.059  1.00  9.30      .056 H
ATOM   4382  CG  PHE A 297     -12.130 -37.478  24.305  1.00  6.92      .044 C
ATOM   4383  CD1 PHE A 297     -12.943 -38.497  24.760  1.00  9.72      .008 C
ATOM   4384  HD1 PHE A 297     -13.947 -38.280  25.014  1.00 12.96      .008 H
ATOM   4385  CD2 PHE A 297     -10.822 -37.777  23.957  1.00  8.61      .008 C
ATOM   4386  HD2 PHE A 297     -10.202 -37.000  23.604  1.00 11.63      .008 H
ATOM   4387  CE1 PHE A 297     -12.466 -39.799  24.844  1.00 12.70      .001 C
ATOM   4388  HE1 PHE A 297     -13.097 -40.579  25.167  1.00 18.71      .001 H
ATOM   4389  CE2 PHE A 297     -10.341 -39.080  24.054  1.00 11.08      .001 C
ATOM   4390  HE2 PHE A 297      -9.342 -39.295  23.788  1.00 15.64      .001 H
ATOM   4391  CZ  PHE A 297     -11.162 -40.089  24.493  1.00 12.41      .000 C
ATOM   4392  HZ  PHE A 297     -10.793 -41.084  24.562  1.00 16.88      .000 H
ATOM   4393  N   SER A 298     -14.947 -33.810  23.353  1.00  5.93      .336 N
ATOM   4394  H   SER A 298     -15.477 -34.344  24.001  1.00  7.12      .336 H
ATOM   4395  CA  SER A 298     -15.456 -32.476  23.034  1.00  5.95      .189 C
ATOM   4396  HA  SER A 298     -15.666 -32.443  21.973  1.00  6.91      .189 H
ATOM   4397  C   SER A 298     -14.481 -31.336  23.365  1.00  5.48      .254 C
ATOM   4398  O   SER A 298     -14.321 -30.435  22.561  1.00  7.29      .270 O
ATOM   4399  CB  SER A 298     -16.768 -32.230  23.758  1.00  7.74      .169 C
ATOM   4400 1HB  SER A 298     -16.644 -32.369  24.780  1.00 10.65      .169 H
ATOM   4401 2HB  SER A 298     -17.079 -31.252  23.604  1.00 12.58      .169 H
ATOM   4402  OG  SER A 298     -17.753 -33.064  23.320  1.00 11.75      .380 O
ATOM   4403  HG  SER A 298     -18.497 -32.983  23.869  1.00 11.60      .380 H
ATOM   4404  N   PHE A 299     -13.820 -31.376  24.508  1.00  5.16      .337 N
ATOM   4405  H   PHE A 299     -13.993 -32.135  25.123  1.00  6.67      .337 H
ATOM   4406  CA  PHE A 299     -12.978 -30.298  25.015  1.00  5.10      .164 C
ATOM   4407  HA  PHE A 299     -12.867 -29.549  24.240  1.00  5.55      .164 H
ATOM   4408  C   PHE A 299     -11.565 -30.800  25.387  1.00  5.14      .251 C
ATOM   4409  O   PHE A 299     -11.377 -31.561  26.316  1.00  6.79      .271 O
ATOM   4410  CB  PHE A 299     -13.694 -29.600  26.170  1.00  6.40      .056 C
ATOM   4411 1HB  PHE A 299     -13.873 -30.304  26.963  1.00  7.86      .056 H
ATOM   4412 2HB  PHE A 299     -13.051 -28.828  26.557  1.00  7.85      .056 H
ATOM   4413  CG  PHE A 299     -15.017 -28.971  25.778  1.00  7.10      .044 C
ATOM   4414  CD1 PHE A 299     -15.031 -27.766  25.082  1.00  8.73      .008 C
ATOM   4415  HD1 PHE A 299     -14.113 -27.275  24.855  1.00 10.21      .008 H
ATOM   4416  CD2 PHE A 299     -16.223 -29.602  26.073  1.00  8.58      .008 C
ATOM   4417  HD2 PHE A 299     -16.213 -30.513  26.622  1.00 10.24      .008 H
ATOM   4418  CE1 PHE A 299     -16.238 -27.214  24.653  1.00 11.07      .001 C
ATOM   4419  HE1 PHE A 299     -16.251 -26.298  24.111  1.00 14.55      .001 H
ATOM   4420  CE2 PHE A 299     -17.432 -29.049  25.648  1.00 10.86      .001 C
ATOM   4421  HE2 PHE A 299     -18.346 -29.541  25.878  1.00 14.32      .001 H
ATOM   4422  CZ  PHE A 299     -17.439 -27.859  24.932  1.00 11.78      .000 C
ATOM   4423  HZ  PHE A 299     -18.365 -27.445  24.601  1.00 15.33      .000 H
ATOM   4424  N   VAL A 300     -10.585 -30.375  24.609  1.00  5.10      .338 N
ATOM   4425  H   VAL A 300     -10.822 -29.711  23.913  1.00  6.84      .338 H
ATOM   4426  CA  VAL A 300      -9.180 -30.828  24.605  1.00  4.60      .160 C
ATOM   4427  HA  VAL A 300      -8.943 -31.249  25.573  1.00  4.86      .160 H
ATOM   4428  C   VAL A 300      -8.231 -29.625  24.378  1.00  4.53      .254 C
ATOM   4429  O   VAL A 300      -8.705 -28.549  24.023  1.00  5.49      .270 O
ATOM   4430  CB  VAL A 300      -8.968 -31.936  23.543  1.00  5.72      .029 C
ATOM   4431  HB  VAL A 300      -7.959 -32.276  23.634  1.00  7.89      .029 H
ATOM   4432  CG1 VAL A 300      -9.849 -33.146  23.755  1.00  7.25      .002 C
ATOM   4433 1HG1 VAL A 300     -10.042 -33.442  23.791  1.00 36.11      .002 H
ATOM   4434 2HG1 VAL A 300     -10.065 -33.418  23.803  1.00 35.04      .002 H
ATOM   4435 3HG1 VAL A 300     -10.047 -33.442  23.825  1.00 36.77      .002 H
ATOM   4436  CG2 VAL A 300      -9.154 -31.473  22.122  1.00  8.43      .002 C
ATOM   4437 1HG2 VAL A 300      -9.184 -31.410  21.779  1.00 38.85      .002 H
ATOM   4438 2HG2 VAL A 300      -9.160 -31.342  21.790  1.00 36.79      .002 H
ATOM   4439 3HG2 VAL A 300      -9.235 -31.349  21.786  1.00 36.56      .002 H
ATOM   4440  N   PRO A 301      -6.909 -29.749  24.584  1.00  4.43      .312 N
ATOM   4441  CA  PRO A 301      -5.947 -28.682  24.308  1.00  4.48      .163 C
ATOM   4442  HA  PRO A 301      -6.107 -27.897  25.034  1.00  5.11      .163 H
ATOM   4443  C   PRO A 301      -6.052 -28.062  22.905  1.00  4.77      .251 C
ATOM   4444  O   PRO A 301      -6.239 -28.744  21.924  1.00  6.40      .271 O
ATOM   4445  CB  PRO A 301      -4.582 -29.304  24.563  1.00  5.35      .034 C
ATOM   4446 1HB  PRO A 301      -4.203 -29.751  23.678  1.00  7.71      .034 H
ATOM   4447 2HB  PRO A 301      -3.891 -28.594  24.952  1.00  8.18      .034 H
ATOM   4448  CG  PRO A 301      -4.859 -30.352  25.586  1.00  5.50      .027 C
ATOM   4449 1HG  PRO A 301      -4.165 -31.151  25.535  1.00  8.67      .027 H
ATOM   4450 2HG  PRO A 301      -4.861 -29.917  26.549  1.00  8.43      .027 H
ATOM   4451  CD  PRO A 301      -6.235 -30.837  25.235  1.00  4.96      .105 C
ATOM   4452 1HD  PRO A 301      -6.152 -31.664  24.563  1.00  6.76      .105 H
ATOM   4453 2HD  PRO A 301      -6.769 -31.113  26.121  1.00  6.89      .105 H
ATOM   4454  N   VAL A 302      -5.944 -26.759  22.804  1.00  6.73      .338 N
ATOM   4455  H   VAL A 302      -5.701 -26.255  23.617  1.00  9.58      .338 H
ATOM   4456  CA  VAL A 302      -6.148 -25.978  21.583  1.00  6.98      .159 C
ATOM   4457  HA  VAL A 302      -6.543 -26.651  20.838  1.00  8.92      .159 H
ATOM   4458  C   VAL A 302      -4.836 -25.399  21.054  1.00  7.61      .251 C
ATOM   4459  O   VAL A 302      -4.029 -24.870  21.798  1.00  8.19      .271 O
ATOM   4460  CB  VAL A 302      -7.250 -24.916  21.776  1.00  7.26      .029 C
ATOM   4461  HB  VAL A 302      -8.116 -25.416  22.148  1.00 10.03      .029 H
ATOM   4462  CG1 VAL A 302      -6.916 -23.833  22.769  1.00  8.30      .002 C
ATOM   4463 1HG1 VAL A 302      -6.917 -23.590  23.035  1.00 37.00      .002 H
ATOM   4464 2HG1 VAL A 302      -6.829 -23.520  22.944  1.00 36.65      .002 H
ATOM   4465 3HG1 VAL A 302      -6.776 -23.625  23.036  1.00 36.54      .002 H
ATOM   4466  CG2 VAL A 302      -7.648 -24.247  20.480  1.00  9.19      .002 C
ATOM   4467 1HG2 VAL A 302      -7.689 -24.238  20.093  1.00 38.88      .002 H
ATOM   4468 2HG2 VAL A 302      -7.639 -23.958  20.201  1.00 35.26      .002 H
ATOM   4469 3HG2 VAL A 302      -7.915 -24.078  20.233  1.00 37.34      .002 H
ATOM   4470  N   VAL A 303      -4.635 -25.486  19.752  1.00 10.19      .338 N
ATOM   4471  H   VAL A 303      -5.330 -25.932  19.200  1.00 11.99      .338 H
ATOM   4472  CA  VAL A 303      -3.512 -24.901  19.026  1.00 13.07      .159 C
ATOM   4473  HA  VAL A 303      -2.639 -24.924  19.656  1.00 13.59      .159 H
ATOM   4474  C   VAL A 303      -3.819 -23.445  18.698  1.00 14.23      .251 C
ATOM   4475  O   VAL A 303      -4.505 -23.159  17.805  1.00 20.83      .271 O
ATOM   4476  CB  VAL A 303      -3.185 -25.716  17.783  1.00 19.40      .029 C
ATOM   4477  HB  VAL A 303      -3.900 -25.672  17.160  1.00 27.45      .029 H
ATOM   4478  CG1 VAL A 303      -2.079 -25.317  17.114  1.00 41.03      .002 C
ATOM   4479 1HG1 VAL A 303      -1.762 -25.231  17.040  1.00 76.33      .002 H
ATOM   4480 2HG1 VAL A 303      -1.864 -25.149  16.931  1.00 78.27      .002 H
ATOM   4481 3HG1 VAL A 303      -1.830 -25.300  16.889  1.00 78.49      .002 H
ATOM   4482  CG2 VAL A 303      -2.981 -27.050  17.998  1.00 32.23      .002 C
ATOM   4483 1HG2 VAL A 303      -2.926 -27.387  18.029  1.00 65.77      .002 H
ATOM   4484 2HG2 VAL A 303      -2.938 -27.356  18.031  1.00 68.42      .002 H
ATOM   4485 3HG2 VAL A 303      -2.934 -27.348  18.079  1.00 66.72      .002 H
ATOM   4486  N   ASP A 304      -3.339 -22.516  19.434  1.00 17.35      .337 N
ATOM   4487  H   ASP A 304      -2.805 -22.808  20.163  1.00 24.81      .337 H
ATOM   4488  CA  ASP A 304      -3.617 -21.089  19.331  1.00 20.10      .170 C
ATOM   4489  HA  ASP A 304      -4.135 -20.938  18.451  1.00 29.26      .170 H
ATOM   4490  C   ASP A 304      -2.417 -20.183  19.290  1.00 23.86      .252 C
ATOM   4491  O   ASP A 304      -2.556 -19.009  19.136  1.00 33.03      .271 O
ATOM   4492  CB  ASP A 304      -4.496 -20.656  20.419  1.00 22.99      .129 C
ATOM   4493 1HB  ASP A 304      -4.833 -19.686  20.190  1.00 30.36      .129 H
ATOM   4494 2HB  ASP A 304      -5.318 -21.310  20.465  1.00 27.49      .129 H
ATOM   4495  CG  ASP A 304      -3.900 -20.614  21.750  1.00 28.61      .188 C
ATOM   4496  OD1 ASP A 304      -2.891 -21.141  21.984  1.00 29.82      .647 O
ATOM   4497  OD2 ASP A 304      -4.461 -20.031  22.573  1.00 48.54      .647 O
ATOM   4498  N   GLY A 305      -1.256 -20.712  19.439  1.00 26.99      .336 N
ATOM   4499  H   GLY A 305      -1.200 -21.674  19.546  1.00 25.79      .336 H
ATOM   4500  CA  GLY A 305      -0.035 -19.979  19.504  1.00 39.32      .189 C
ATOM   4501 1HA  GLY A 305       0.767 -20.593  19.181  1.00 41.06      .189 H
ATOM   4502 2HA  GLY A 305      -0.101 -19.166  18.856  1.00 55.14      .189 H
ATOM   4503  C   GLY A 305       0.324 -19.453  20.842  1.00 43.09      .253 C
ATOM   4504  O   GLY A 305       1.315 -18.945  20.956  1.00 69.06      .270 O
ATOM   4505  N   ASP A 306      -0.459 -19.577  21.858  1.00 34.01      .337 N
ATOM   4506  H   ASP A 306      -1.266 -20.000  21.726  1.00 29.43      .337 H
ATOM   4507  CA  ASP A 306      -0.226 -19.104  23.179  1.00 43.55      .170 C
ATOM   4508  HA  ASP A 306       0.495 -18.332  23.136  1.00 56.39      .170 H
ATOM   4509  C   ASP A 306       0.333 -20.153  24.110  1.00 36.85      .252 C
ATOM   4510  O   ASP A 306       1.134 -19.899  24.892  1.00 58.33      .271 O
ATOM   4511  CB  ASP A 306      -1.485 -18.513  23.709  1.00 58.05      .129 C
ATOM   4512 1HB  ASP A 306      -2.068 -18.741  23.343  1.00 95.39      .129 H
ATOM   4513 2HB  ASP A 306      -1.677 -18.672  24.434  1.00 81.56      .129 H
ATOM   4514  CG  ASP A 306      -1.732 -17.411  23.797  1.00 69.68      .188 C
ATOM   4515  OD1 ASP A 306      -1.833 -16.931  23.811  1.00113.95      .647 O
ATOM   4516  OD2 ASP A 306      -1.838 -16.993  23.880  1.00128.12      .647 O
ATOM   4517  N   PHE A 307      -0.037 -21.328  24.006  1.00 22.75      .337 N
ATOM   4518  H   PHE A 307      -0.730 -21.491  23.378  1.00 20.53      .337 H
ATOM   4519  CA  PHE A 307       0.538 -22.429  24.725  1.00 22.78      .164 C
ATOM   4520  HA  PHE A 307       1.088 -22.033  25.513  1.00 32.85      .164 H
ATOM   4521  C   PHE A 307       1.473 -23.191  23.869  1.00 22.34      .251 C
ATOM   4522  O   PHE A 307       2.510 -23.525  24.276  1.00 36.17      .271 O
ATOM   4523  CB  PHE A 307      -0.523 -23.328  25.320  1.00 24.47      .056 C
ATOM   4524 1HB  PHE A 307      -1.313 -22.731  25.665  1.00 29.64      .056 H
ATOM   4525 2HB  PHE A 307      -0.911 -23.940  24.571  1.00 32.29      .056 H
ATOM   4526  CG  PHE A 307      -0.076 -24.200  26.444  1.00 20.65      .044 C
ATOM   4527  CD1 PHE A 307       0.565 -25.366  26.212  1.00 26.87      .008 C
ATOM   4528  HD1 PHE A 307       0.732 -25.666  25.237  1.00 36.49      .008 H
ATOM   4529  CD2 PHE A 307      -0.306 -23.838  27.728  1.00 21.13      .008 C
ATOM   4530  HD2 PHE A 307      -0.801 -22.950  27.909  1.00 26.29      .008 H
ATOM   4531  CE1 PHE A 307       1.012 -26.145  27.253  1.00 30.11      .001 C
ATOM   4532  HE1 PHE A 307       1.512 -27.032  27.074  1.00 42.00      .001 H
ATOM   4533  CE2 PHE A 307       0.119 -24.627  28.766  1.00 24.18      .001 C
ATOM   4534  HE2 PHE A 307      -0.072 -24.348  29.741  1.00 31.88      .001 H
ATOM   4535  CZ  PHE A 307       0.788 -25.774  28.531  1.00 27.13      .000 C
ATOM   4536  HZ  PHE A 307       1.118 -26.368  29.331  1.00 34.88      .000 H
ATOM   4537  N   LEU A 308       1.127 -23.411  22.671  1.00 21.15      .338 N
ATOM   4538  H   LEU A 308       0.258 -23.112  22.414  1.00 20.18      .338 H
ATOM   4539  CA  LEU A 308       1.898 -23.996  21.662  1.00 38.07      .159 C
ATOM   4540  HA  LEU A 308       2.846 -24.193  22.010  1.00 48.52      .159 H
ATOM   4541  C   LEU A 308       1.995 -23.037  20.499  1.00 50.04      .251 C
ATOM   4542  O   LEU A 308       1.012 -22.527  20.056  1.00 60.02      .271 O
ATOM   4543  CB  LEU A 308       1.312 -25.301  21.269  1.00 48.46      .032 C
ATOM   4544 1HB  LEU A 308       0.426 -25.091  20.883  1.00 53.34      .032 H
ATOM   4545 2HB  LEU A 308       1.866 -25.673  20.538  1.00 73.15      .032 H
ATOM   4546  CG  LEU A 308       1.137 -26.370  22.270  1.00 45.65      .002 C
ATOM   4547  HG  LEU A 308       0.630 -25.992  22.997  1.00 37.66      .002 H
ATOM   4548  CD1 LEU A 308       0.432 -27.488  21.783  1.00 71.29      .000 C
ATOM   4549 1HD1 LEU A 308       0.257 -27.792  21.661  1.00 99.45      .000 H
ATOM   4550 2HD1 LEU A 308       0.285 -27.717  21.666  1.00115.48      .000 H
ATOM   4551 3HD1 LEU A 308       0.250 -27.747  21.680  1.00108.52      .000 H
ATOM   4552  CD2 LEU A 308       2.307 -26.879  22.769  1.00 64.94      .000 C
ATOM   4553 1HD2 LEU A 308       2.566 -26.981  22.948  1.00100.37      .000 H
ATOM   4554 2HD2 LEU A 308       2.628 -26.957  22.855  1.00 99.96      .000 H
ATOM   4555 3HD2 LEU A 308       2.558 -27.064  22.858  1.00101.72      .000 H
ATOM   4556  N   SER A 309       3.169 -22.810  19.987  1.00 54.06      .336 N
ATOM   4557  H   SER A 309       3.949 -23.209  20.411  1.00 51.14      .336 H
ATOM   4558  CA  SER A 309       3.431 -21.921  18.874  1.00 68.22      .189 C
ATOM   4559  HA  SER A 309       2.872 -21.033  19.037  1.00 80.25      .189 H
ATOM   4560  C   SER A 309       3.053 -22.475  17.507  1.00 68.78      .254 C
ATOM   4561  O   SER A 309       2.845 -21.737  16.598  1.00 85.24      .270 O
ATOM   4562  CB  SER A 309       4.867 -21.539  18.860  1.00 76.55      .169 C
ATOM   4563 1HB  SER A 309       5.141 -21.325  18.462  1.00122.05      .169 H
ATOM   4564 2HB  SER A 309       5.098 -21.182  19.171  1.00103.82      .169 H
ATOM   4565  OG  SER A 309       5.546 -21.902  18.963  1.00 93.39      .380 O
ATOM   4566  HG  SER A 309       5.759 -21.881  18.986  1.00124.00      .380 H
ATOM   4567  N   ASP A 310       2.944 -23.767  17.368  1.00 56.83      .337 N
ATOM   4568  H   ASP A 310       3.066 -24.307  18.173  1.00 50.44      .337 H
ATOM   4569  CA  ASP A 310       2.553 -24.483  16.161  1.00 58.84      .170 C
ATOM   4570  HA  ASP A 310       1.843 -23.897  15.629  1.00 71.00      .170 H
ATOM   4571  C   ASP A 310       1.879 -25.799  16.532  1.00 50.42      .252 C
ATOM   4572  O   ASP A 310       1.816 -26.145  17.683  1.00 43.94      .271 O
ATOM   4573  CB  ASP A 310       3.768 -24.704  15.271  1.00 60.91      .129 C
ATOM   4574 1HB  ASP A 310       4.407 -24.193  15.484  1.00 74.40      .129 H
ATOM   4575 2HB  ASP A 310       4.135 -25.497  15.307  1.00 61.58      .129 H
ATOM   4576  CG  ASP A 310       3.687 -24.555  14.033  1.00 98.51      .188 C
ATOM   4577  OD1 ASP A 310       3.891 -24.497  13.543  1.00146.13      .647 O
ATOM   4578  OD2 ASP A 310       3.430 -24.487  13.531  1.00162.97      .647 O
ATOM   4579  N   THR A 311       1.373 -26.539  15.574  1.00 55.26      .336 N
ATOM   4580  H   THR A 311       1.446 -26.230  14.646  1.00 64.86      .336 H
ATOM   4581  CA  THR A 311       0.808 -27.854  15.775  1.00 51.12      .187 C
ATOM   4582  HA  THR A 311       0.040 -27.756  16.521  1.00 52.26      .187 H
ATOM   4583  C   THR A 311       1.843 -28.843  16.286  1.00 39.53      .257 C
ATOM   4584  O   THR A 311       2.959 -28.825  15.815  1.00 39.56      .270 O
ATOM   4585  CB  THR A 311       0.129 -28.363  14.519  1.00 63.93      .140 C
ATOM   4586  HB  THR A 311      -0.409 -28.184  14.342  1.00 89.48      .140 H
ATOM   4587  OG1 THR A 311      -0.082 -29.101  14.380  1.00110.53      .382 O
ATOM   4588  HG1 THR A 311      -0.509 -29.214  14.223  1.00142.15      .382 H
ATOM   4589  CG2 THR A 311       0.330 -28.368  13.616  1.00102.85      .034 C
ATOM   4590 1HG2 THR A 311       0.372 -28.317  13.401  1.00149.25      .034 H
ATOM   4591 2HG2 THR A 311       0.339 -28.407  13.381  1.00150.53      .034 H
ATOM   4592 3HG2 THR A 311       0.409 -28.380  13.415  1.00153.71      .034 H
ATOM   4593  N   PRO A 312       1.520 -29.725  17.226  1.00 33.89      .312 N
ATOM   4594  CA  PRO A 312       2.486 -30.601  17.837  1.00 26.20      .163 C
ATOM   4595  HA  PRO A 312       3.164 -30.002  18.396  1.00 24.02      .163 H
ATOM   4596  C   PRO A 312       3.298 -31.469  16.888  1.00 26.99      .251 C
ATOM   4597  O   PRO A 312       4.447 -31.694  17.136  1.00 24.82      .271 O
ATOM   4598  CB  PRO A 312       1.700 -31.431  18.810  1.00 28.00      .034 C
ATOM   4599 1HB  PRO A 312       1.462 -32.330  18.441  1.00 34.81      .034 H
ATOM   4600 2HB  PRO A 312       2.181 -31.546  19.669  1.00 35.85      .034 H
ATOM   4601  CG  PRO A 312       0.521 -30.704  19.036  1.00 33.78      .027 C
ATOM   4602 1HG  PRO A 312      -0.197 -31.310  19.121  1.00 52.19      .027 H
ATOM   4603 2HG  PRO A 312       0.609 -30.198  19.818  1.00 42.43      .027 H
ATOM   4604  CD  PRO A 312       0.299 -29.799  17.932  1.00 37.39      .105 C
ATOM   4605 1HD  PRO A 312      -0.436 -30.169  17.321  1.00 51.97      .105 H
ATOM   4606 2HD  PRO A 312       0.021 -28.861  18.301  1.00 39.23      .105 H
ATOM   4607  N   GLU A 313       2.737 -31.917  15.792  1.00 35.11      .338 N
ATOM   4608  H   GLU A 313       1.788 -31.732  15.650  1.00 42.52      .338 H
ATOM   4609  CA  GLU A 313       3.412 -32.686  14.766  1.00 38.64      .160 C
ATOM   4610  HA  GLU A 313       3.867 -33.522  15.239  1.00 38.93      .160 H
ATOM   4611  C   GLU A 313       4.519 -31.911  14.041  1.00 36.15      .251 C
ATOM   4612  O   GLU A 313       5.485 -32.477  13.640  1.00 39.93      .271 O
ATOM   4613  CB  GLU A 313       2.387 -33.204  13.802  1.00 53.60      .043 C
ATOM   4614 1HB  GLU A 313       1.938 -33.746  14.117  1.00 77.45      .043 H
ATOM   4615 2HB  GLU A 313       1.890 -32.673  13.592  1.00 80.88      .043 H
ATOM   4616  CG  GLU A 313       2.562 -33.728  12.693  1.00 71.43      .100 C
ATOM   4617 1HG  GLU A 313       2.223 -33.736  12.195  1.00109.18      .100 H
ATOM   4618 2HG  GLU A 313       2.892 -33.580  12.218  1.00 98.02      .100 H
ATOM   4619  CD  GLU A 313       2.729 -34.442  12.842  1.00131.49      .185 C
ATOM   4620  OE1 GLU A 313       2.790 -34.767  12.930  1.00215.74      .647 O
ATOM   4621  OE2 GLU A 313       2.805 -34.694  12.852  1.00210.22      .647 O
ATOM   4622  N   ALA A 314       4.406 -30.623  13.923  1.00 36.16      .338 N
ATOM   4623  H   ALA A 314       3.611 -30.205  14.304  1.00 39.72      .338 H
ATOM   4624  CA  ALA A 314       5.427 -29.753  13.387  1.00 36.76      .159 C
ATOM   4625  HA  ALA A 314       5.980 -30.276  12.632  1.00 38.73      .159 H
ATOM   4626  C   ALA A 314       6.413 -29.296  14.451  1.00 30.35      .251 C
ATOM   4627  O   ALA A 314       7.590 -29.256  14.201  1.00 31.09      .271 O
ATOM   4628  CB  ALA A 314       4.752 -28.585  12.722  1.00 47.98      .034 C
ATOM   4629 1HB  ALA A 314       4.577 -28.335  12.516  1.00 77.70      .034 H
ATOM   4630 2HB  ALA A 314       4.652 -28.296  12.571  1.00 85.44      .034 H
ATOM   4631 3HB  ALA A 314       4.558 -28.299  12.602  1.00 74.37      .034 H
ATOM   4632  N   LEU A 315       5.948 -28.995  15.649  1.00 28.44      .338 N
ATOM   4633  H   LEU A 315       4.977 -29.038  15.792  1.00 32.05      .338 H
ATOM   4634  CA  LEU A 315       6.747 -28.491  16.736  1.00 27.13      .159 C
ATOM   4635  HA  LEU A 315       7.295 -27.649  16.369  1.00 32.84      .159 H
ATOM   4636  C   LEU A 315       7.758 -29.499  17.256  1.00 24.23      .251 C
ATOM   4637  O   LEU A 315       8.829 -29.121  17.639  1.00 29.26      .271 O
ATOM   4638  CB  LEU A 315       5.806 -28.016  17.840  1.00 29.47      .032 C
ATOM   4639 1HB  LEU A 315       5.091 -27.898  17.600  1.00 62.26      .032 H
ATOM   4640 2HB  LEU A 315       5.704 -28.530  18.394  1.00 44.37      .032 H
ATOM   4641  CG  LEU A 315       5.909 -27.052  18.540  1.00 38.48      .002 C
ATOM   4642  HG  LEU A 315       6.142 -27.465  18.594  1.00 88.29      .002 H
ATOM   4643  CD1 LEU A 315       6.072 -26.172  18.674  1.00 88.54      .000 C
ATOM   4644 1HD1 LEU A 315       6.163 -26.031  18.751  1.00146.48      .000 H
ATOM   4645 2HD1 LEU A 315       6.029 -25.889  18.714  1.00136.55      .000 H
ATOM   4646 3HD1 LEU A 315       6.134 -25.969  18.656  1.00136.06      .000 H
ATOM   4647  CD2 LEU A 315       5.492 -26.399  19.091  1.00 67.33      .000 C
ATOM   4648 1HD2 LEU A 315       5.364 -26.161  19.241  1.00106.50      .000 H
ATOM   4649 2HD2 LEU A 315       5.412 -26.258  19.200  1.00117.23      .000 H
ATOM   4650 3HD2 LEU A 315       5.411 -26.318  19.228  1.00114.83      .000 H
ATOM   4651  N   ILE A 316       7.459 -30.776  17.218  1.00 21.97      .338 N
ATOM   4652  H   ILE A 316       6.563 -31.046  16.927  1.00 23.08      .338 H
ATOM   4653  CA  ILE A 316       8.376 -31.841  17.557  1.00 23.30      .159 C
ATOM   4654  HA  ILE A 316       8.755 -31.628  18.524  1.00 24.22      .159 H
ATOM   4655  C   ILE A 316       9.561 -31.910  16.600  1.00 30.20      .251 C
ATOM   4656  O   ILE A 316      10.626 -32.265  16.987  1.00 34.46      .271 O
ATOM   4657  CB  ILE A 316       7.627 -33.155  17.658  1.00 25.51      .029 C
ATOM   4658  HB  ILE A 316       6.813 -33.049  17.815  1.00 40.04      .029 H
ATOM   4659  CG1 ILE A 316       7.948 -33.919  18.528  1.00 45.92      .002 C
ATOM   4660 1HG1 ILE A 316       7.941 -34.527  18.615  1.00 63.03      .002 H
ATOM   4661 2HG1 ILE A 316       8.399 -33.629  18.406  1.00103.30      .002 H
ATOM   4662  CG2 ILE A 316       7.573 -33.872  16.697  1.00 57.26      .002 C
ATOM   4663 1HG2 ILE A 316       7.612 -34.029  16.433  1.00 99.92      .002 H
ATOM   4664 2HG2 ILE A 316       7.508 -34.021  16.460  1.00 97.24      .002 H
ATOM   4665 3HG2 ILE A 316       7.553 -34.076  16.521  1.00101.27      .002 H
ATOM   4666  CD1 ILE A 316       7.668 -34.263  19.436  1.00 86.81      .000 C
ATOM   4667 1HD1 ILE A 316       7.614 -34.366  19.647  1.00132.81      .000 H
ATOM   4668 2HD1 ILE A 316       7.579 -34.340  19.659  1.00135.72      .000 H
ATOM   4669 3HD1 ILE A 316       7.617 -34.331  19.651  1.00135.20      .000 H
ATOM   4670  N   ASN A 317       9.397 -31.528  15.365  1.00 38.40      .337 N
ATOM   4671  H   ASN A 317       8.513 -31.236  15.089  1.00 41.74      .337 H
ATOM   4672  CA  ASN A 317      10.448 -31.468  14.378  1.00 49.89      .169 C
ATOM   4673  HA  ASN A 317      11.090 -32.307  14.528  1.00 57.64      .169 H
ATOM   4674  C   ASN A 317      11.308 -30.218  14.489  1.00 52.91      .251 C
ATOM   4675  O   ASN A 317      12.412 -30.215  14.105  1.00 67.48      .271 O
ATOM   4676  CB  ASN A 317       9.837 -31.586  13.010  1.00 57.75      .119 C
ATOM   4677 1HB  ASN A 317       9.159 -31.598  12.939  1.00 94.90      .119 H
ATOM   4678 2HB  ASN A 317       9.954 -31.084  12.567  1.00 81.94      .119 H
ATOM   4679  CG  ASN A 317       9.976 -32.344  12.304  1.00 72.36      .230 C
ATOM   4680  OD1 ASN A 317      10.489 -33.053  12.383  1.00105.97      .273 O
ATOM   4681  ND2 ASN A 317       9.520 -32.212  11.593  1.00123.90      .369 N
ATOM   4682 1HD2 ASN A 317       9.604 -32.702  11.128  1.00190.07      .369 H
ATOM   4683 2HD2 ASN A 317       9.104 -31.636  11.508  1.00143.31      .369 H
ATOM   4684  N   ALA A 318      10.816 -29.176  15.030  1.00 49.86      .338 N
ATOM   4685  H   ALA A 318       9.899 -29.225  15.293  1.00 49.38      .338 H
ATOM   4686  CA  ALA A 318      11.514 -27.943  15.258  1.00 58.36      .159 C
ATOM   4687  HA  ALA A 318      12.244 -27.834  14.517  1.00 71.86      .159 H
ATOM   4688  C   ALA A 318      12.222 -27.846  16.586  1.00 56.42      .251 C
ATOM   4689  O   ALA A 318      12.715 -27.298  16.900  1.00 81.05      .271 O
ATOM   4690  CB  ALA A 318      10.548 -26.848  15.089  1.00 65.54      .034 C
ATOM   4691 1HB  ALA A 318      10.352 -26.558  15.024  1.00 96.99      .034 H
ATOM   4692 2HB  ALA A 318      10.314 -26.580  15.096  1.00 98.24      .034 H
ATOM   4693 3HB  ALA A 318      10.301 -26.627  15.021  1.00 93.98      .034 H
ATOM   4694  N   GLY A 319      12.263 -28.356  17.373  1.00 80.08      .336 N
ATOM   4695  H   GLY A 319      11.836 -28.779  17.075  1.00129.76      .336 H
ATOM   4696  CA  GLY A 319      12.871 -28.321  18.669  1.00 84.45      .189 C
ATOM   4697 1HA  GLY A 319      12.960 -27.377  18.957  1.00102.02      .189 H
ATOM   4698 2HA  GLY A 319      12.281 -28.783  19.327  1.00107.40      .189 H
ATOM   4699  C   GLY A 319      14.184 -28.924  18.812  1.00 58.74      .253 C
ATOM   4700  O   GLY A 319      14.691 -29.481  17.942  1.00 65.01      .270 O
ATOM   4701  N   ASP A 320      14.730 -28.811  19.925  1.00 46.97      .337 N
ATOM   4702  H   ASP A 320      14.263 -28.330  20.585  1.00 54.95      .337 H
ATOM   4703  CA  ASP A 320      15.971 -29.339  20.298  1.00 39.00      .170 C
ATOM   4704  HA  ASP A 320      16.319 -29.916  19.516  1.00 42.56      .170 H
ATOM   4705  C   ASP A 320      15.884 -30.179  21.511  1.00 29.34      .252 C
ATOM   4706  O   ASP A 320      15.789 -29.737  22.440  1.00 54.11      .271 O
ATOM   4707  CB  ASP A 320      16.890 -28.273  20.491  1.00 60.85      .129 C
ATOM   4708 1HB  ASP A 320      16.863 -27.784  19.974  1.00 95.01      .129 H
ATOM   4709 2HB  ASP A 320      16.851 -27.808  21.116  1.00 75.30      .129 H
ATOM   4710  CG  ASP A 320      17.912 -28.455  20.546  1.00105.82      .188 C
ATOM   4711  OD1 ASP A 320      18.361 -28.512  20.603  1.00173.42      .647 O
ATOM   4712  OD2 ASP A 320      18.284 -28.520  20.527  1.00172.85      .647 O
ATOM   4713  N   PHE A 321      15.914 -31.381  21.510  1.00 19.61      .337 N
ATOM   4714  H   PHE A 321      16.016 -31.670  20.725  1.00 32.41      .337 H
ATOM   4715  CA  PHE A 321      15.748 -32.322  22.574  1.00 14.35      .164 C
ATOM   4716  HA  PHE A 321      15.539 -31.772  23.438  1.00 16.58      .164 H
ATOM   4717  C   PHE A 321      16.992 -33.177  22.873  1.00 14.87      .251 C
ATOM   4718  O   PHE A 321      16.881 -34.214  23.479  1.00 18.57      .271 O
ATOM   4719  CB  PHE A 321      14.537 -33.146  22.300  1.00 17.40      .056 C
ATOM   4720 1HB  PHE A 321      14.718 -33.721  21.458  1.00 24.16      .056 H
ATOM   4721 2HB  PHE A 321      14.395 -33.820  23.098  1.00 19.87      .056 H
ATOM   4722  CG  PHE A 321      13.277 -32.379  22.084  1.00 21.94      .044 C
ATOM   4723  CD1 PHE A 321      12.625 -31.961  21.780  1.00 42.57      .008 C
ATOM   4724  HD1 PHE A 321      13.017 -32.165  21.693  1.00109.04      .008 H
ATOM   4725  CD2 PHE A 321      12.752 -32.103  22.196  1.00 84.67      .008 C
ATOM   4726  HD2 PHE A 321      13.242 -32.428  22.430  1.00171.26      .008 H
ATOM   4727  CE1 PHE A 321      11.469 -31.259  21.585  1.00 46.34      .001 C
ATOM   4728  HE1 PHE A 321      10.979 -30.930  21.351  1.00103.41      .001 H
ATOM   4729  CE2 PHE A 321      11.596 -31.405  22.005  1.00105.96      .001 C
ATOM   4730  HE2 PHE A 321      11.210 -31.192  22.091  1.00220.97      .001 H
ATOM   4731  CZ  PHE A 321      10.955 -30.980  21.699  1.00 47.14      .000 C
ATOM   4732  HZ  PHE A 321      10.076 -30.438  21.553  1.00 63.77      .000 H
ATOM   4733  N   HIS A 322      18.173 -32.752  22.465  1.00 15.70      .337 N
ATOM   4734  H   HIS A 322      18.236 -31.895  21.993  1.00 16.50      .337 H
ATOM   4735  CA  HIS A 322      19.405 -33.474  22.672  1.00 19.51      .165 C
ATOM   4736  HA  HIS A 322      19.305 -34.410  22.181  1.00 23.29      .165 H
ATOM   4737  C   HIS A 322      19.694 -33.762  24.143  1.00 20.80      .251 C
ATOM   4738  O   HIS A 322      19.724 -33.249  24.850  1.00 50.55      .271 O
ATOM   4739  CB  HIS A 322      20.548 -32.740  22.018  1.00 25.49      .077 C
ATOM   4740 1HB  HIS A 322      20.790 -32.909  21.533  1.00 57.99      .077 H
ATOM   4741 2HB  HIS A 322      20.523 -32.209  21.810  1.00 52.47      .077 H
ATOM   4742  CG  HIS A 322      21.413 -32.503  22.248  1.00 53.75      .057 C
ATOM   4743  ND1 HIS A 322      21.501 -32.239  22.104  1.00149.62      .338 N
ATOM   4744  HD1 HIS A 322      21.067 -32.115  21.774  1.00211.16      .338 H
ATOM   4745  CD2 HIS A 322      22.235 -32.538  22.678  1.00104.59      .113 C
ATOM   4746  HD2 HIS A 322      22.433 -32.724  22.911  1.00142.85      .113 H
ATOM   4747  CE1 HIS A 322      22.340 -32.122  22.424  1.00249.75      .175 C
ATOM   4748  HE1 HIS A 322      22.644 -31.911  22.403  1.00421.52      .175 H
ATOM   4749  NE2 HIS A 322      22.815 -32.297  22.784  1.00210.42      .223 N
ATOM   4750  N   GLY A 323      19.891 -34.601  24.600  1.00 33.87      .336 N
ATOM   4751  H   GLY A 323      19.852 -34.986  23.975  1.00 69.92      .336 H
ATOM   4752  CA  GLY A 323      20.179 -35.009  25.953  1.00 42.30      .189 C
ATOM   4753 1HA  GLY A 323      20.746 -35.868  25.908  1.00 55.96      .189 H
ATOM   4754 2HA  GLY A 323      20.745 -34.274  26.405  1.00 56.14      .189 H
ATOM   4755  C   GLY A 323      19.012 -35.304  26.870  1.00 28.99      .253 C
ATOM   4756  O   GLY A 323      19.193 -35.747  27.959  1.00 38.89      .270 O
ATOM   4757  N   LEU A 324      17.829 -35.096  26.448  1.00 17.10      .337 N
ATOM   4758  H   LEU A 324      17.731 -34.748  25.543  1.00 17.09      .337 H
ATOM   4759  CA  LEU A 324      16.633 -35.358  27.216  1.00 12.13      .159 C
ATOM   4760  HA  LEU A 324      16.729 -34.903  28.172  1.00 16.06      .159 H
ATOM   4761  C   LEU A 324      16.425 -36.839  27.449  1.00  7.86      .251 C
ATOM   4762  O   LEU A 324      16.496 -37.586  26.553  1.00 12.62      .271 O
ATOM   4763  CB  LEU A 324      15.456 -34.730  26.488  1.00 15.37      .032 C
ATOM   4764 1HB  LEU A 324      15.636 -33.809  26.332  1.00 24.99      .032 H
ATOM   4765 2HB  LEU A 324      15.363 -35.121  25.623  1.00 23.27      .032 H
ATOM   4766  CG  LEU A 324      14.199 -34.798  27.065  1.00 30.19      .002 C
ATOM   4767  HG  LEU A 324      14.218 -35.589  27.250  1.00 64.04      .002 H
ATOM   4768  CD1 LEU A 324      13.852 -34.101  28.013  1.00 53.68      .000 C
ATOM   4769 1HD1 LEU A 324      13.805 -33.906  28.242  1.00 91.79      .000 H
ATOM   4770 2HD1 LEU A 324      13.770 -33.980  28.249  1.00 94.57      .000 H
ATOM   4771 3HD1 LEU A 324      13.736 -33.922  28.224  1.00 93.92      .000 H
ATOM   4772  CD2 LEU A 324      13.208 -34.523  26.406  1.00 53.26      .000 C
ATOM   4773 1HD2 LEU A 324      12.948 -34.484  26.272  1.00 92.09      .000 H
ATOM   4774 2HD2 LEU A 324      13.003 -34.477  26.218  1.00 96.15      .000 H
ATOM   4775 3HD2 LEU A 324      12.965 -34.418  26.264  1.00 90.69      .000 H
ATOM   4776  N   GLN A 325      16.133 -37.259  28.639  1.00  7.55      .338 N
ATOM   4777  H   GLN A 325      16.100 -36.601  29.331  1.00 13.62      .338 H
ATOM   4778  CA  GLN A 325      15.805 -38.622  29.007  1.00  6.53      .160 C
ATOM   4779  HA  GLN A 325      16.243 -39.286  28.289  1.00  7.84      .160 H
ATOM   4780  C   GLN A 325      14.282 -38.850  28.998  1.00  5.31      .251 C
ATOM   4781  O   GLN A 325      13.540 -38.133  29.654  1.00  5.99      .271 O
ATOM   4782  CB  GLN A 325      16.417 -38.946  30.351  1.00 10.92      .042 C
ATOM   4783 1HB  GLN A 325      16.022 -38.293  31.063  1.00 15.73      .042 H
ATOM   4784 2HB  GLN A 325      16.143 -39.919  30.615  1.00 16.76      .042 H
ATOM   4785  CG  GLN A 325      17.935 -38.848  30.407  1.00 12.12      .090 C
ATOM   4786 1HG  GLN A 325      18.327 -39.735  30.215  1.00 20.61      .090 H
ATOM   4787 2HG  GLN A 325      18.290 -38.229  29.706  1.00 22.20      .090 H
ATOM   4788  CD  GLN A 325      18.485 -38.409  31.646  1.00 13.33      .227 C
ATOM   4789  OE1 GLN A 325      17.956 -38.302  32.663  1.00 15.20      .273 O
ATOM   4790  NE2 GLN A 325      19.571 -38.152  31.621  1.00 37.70      .369 N
ATOM   4791 1HE2 GLN A 325      19.928 -37.871  32.429  1.00 57.73      .369 H
ATOM   4792 2HE2 GLN A 325      20.020 -38.206  30.811  1.00 53.62      .369 H
ATOM   4793  N   VAL A 326      13.821 -39.861  28.264  1.00  5.10      .338 N
ATOM   4794  H   VAL A 326      14.466 -40.419  27.752  1.00  6.47      .338 H
ATOM   4795  CA  VAL A 326      12.399 -40.162  28.049  1.00  4.77      .159 C
ATOM   4796  HA  VAL A 326      11.845 -39.742  28.875  1.00  5.08      .159 H
ATOM   4797  C   VAL A 326      12.123 -41.671  28.013  1.00  4.76      .251 C
ATOM   4798  O   VAL A 326      12.826 -42.416  27.376  1.00  7.89      .271 O
ATOM   4799  CB  VAL A 326      11.873 -39.470  26.782  1.00  7.76      .029 C
ATOM   4800  HB  VAL A 326      12.244 -39.391  26.388  1.00 43.13      .029 H
ATOM   4801  CG1 VAL A 326      11.213 -39.680  26.158  1.00 45.43      .002 C
ATOM   4802 1HG1 VAL A 326      11.052 -39.714  25.992  1.00 92.46      .002 H
ATOM   4803 2HG1 VAL A 326      11.063 -39.755  26.032  1.00 93.81      .002 H
ATOM   4804 3HG1 VAL A 326      11.060 -39.718  26.009  1.00 94.29      .002 H
ATOM   4805  CG2 VAL A 326      11.487 -38.617  26.612  1.00 36.94      .002 C
ATOM   4806 1HG2 VAL A 326      11.380 -38.419  26.530  1.00 82.91      .002 H
ATOM   4807 2HG2 VAL A 326      11.426 -38.416  26.571  1.00 84.68      .002 H
ATOM   4808 3HG2 VAL A 326      11.386 -38.408  26.613  1.00 80.36      .002 H
ATOM   4809  N   LEU A 327      11.067 -42.114  28.663  1.00  4.41      .338 N
ATOM   4810  H   LEU A 327      10.542 -41.453  29.180  1.00  5.69      .338 H
ATOM   4811  CA  LEU A 327      10.538 -43.482  28.629  1.00  4.36      .159 C
ATOM   4812  HA  LEU A 327      11.159 -44.086  27.978  1.00  5.19      .159 H
ATOM   4813  C   LEU A 327       9.111 -43.483  28.043  1.00  4.32      .251 C
ATOM   4814  O   LEU A 327       8.276 -42.710  28.458  1.00  6.46      .271 O
ATOM   4815  CB  LEU A 327      10.637 -44.060  30.056  1.00  5.47      .032 C
ATOM   4816 1HB  LEU A 327      11.630 -44.054  30.328  1.00 10.62      .032 H
ATOM   4817 2HB  LEU A 327      10.153 -43.413  30.696  1.00  9.73      .032 H
ATOM   4818  CG  LEU A 327      10.110 -45.421  30.335  1.00  8.69      .002 C
ATOM   4819  HG  LEU A 327       9.336 -45.412  30.014  1.00 32.52      .002 H
ATOM   4820  CD1 LEU A 327      10.706 -46.433  29.887  1.00 25.50      .000 C
ATOM   4821 1HD1 LEU A 327      10.946 -46.582  29.824  1.00 64.83      .000 H
ATOM   4822 2HD1 LEU A 327      10.812 -46.628  29.650  1.00 64.21      .000 H
ATOM   4823 3HD1 LEU A 327      10.779 -46.816  29.870  1.00 58.15      .000 H
ATOM   4824  CD2 LEU A 327      10.020 -45.811  31.543  1.00 23.85      .000 C
ATOM   4825 1HD2 LEU A 327      10.086 -45.843  31.796  1.00 65.32      .000 H
ATOM   4826 2HD2 LEU A 327       9.968 -45.981  31.828  1.00 56.70      .000 H
ATOM   4827 3HD2 LEU A 327       9.934 -45.883  31.866  1.00 59.62      .000 H
ATOM   4828  N   VAL A 328       8.837 -44.323  27.062  1.00  4.22      .338 N
ATOM   4829  H   VAL A 328       9.556 -44.927  26.744  1.00  5.61      .338 H
ATOM   4830  CA  VAL A 328       7.579 -44.368  26.304  1.00  3.96      .159 C
ATOM   4831  HA  VAL A 328       6.816 -43.867  26.879  1.00  4.74      .159 H
ATOM   4832  C   VAL A 328       7.121 -45.805  26.066  1.00  4.22      .251 C
ATOM   4833  O   VAL A 328       7.926 -46.680  25.941  1.00  7.98      .271 O
ATOM   4834  CB  VAL A 328       7.707 -43.597  24.989  1.00  7.22      .029 C
ATOM   4835  HB  VAL A 328       7.438 -43.206  24.953  1.00 47.09      .029 H
ATOM   4836  CG1 VAL A 328       8.321 -43.139  24.481  1.00 38.32      .002 C
ATOM   4837 1HG1 VAL A 328       8.500 -43.016  24.332  1.00 83.46      .002 H
ATOM   4838 2HG1 VAL A 328       8.436 -43.012  24.368  1.00 84.78      .002 H
ATOM   4839 3HG1 VAL A 328       8.459 -43.061  24.390  1.00 86.86      .002 H
ATOM   4840  CG2 VAL A 328       7.561 -43.724  24.158  1.00 46.10      .002 C
ATOM   4841 1HG2 VAL A 328       7.479 -43.763  23.942  1.00 93.41      .002 H
ATOM   4842 2HG2 VAL A 328       7.546 -43.785  23.932  1.00 93.87      .002 H
ATOM   4843 3HG2 VAL A 328       7.553 -43.707  24.007  1.00 98.73      .002 H
ATOM   4844  N   GLY A 329       5.830 -46.064  25.959  1.00  4.17      .336 N
ATOM   4845  H   GLY A 329       5.176 -45.349  26.104  1.00  6.09      .336 H
ATOM   4846  CA  GLY A 329       5.316 -47.365  25.585  1.00  4.73      .189 C
ATOM   4847 1HA  GLY A 329       5.677 -47.600  24.610  1.00  6.96      .189 H
ATOM   4848 2HA  GLY A 329       5.721 -48.101  26.241  1.00  7.32      .189 H
ATOM   4849  C   GLY A 329       3.795 -47.513  25.578  1.00  4.31      .253 C
ATOM   4850  O   GLY A 329       3.071 -46.567  25.827  1.00  5.91      .270 O
ATOM   4851  N   VAL A 330       3.344 -48.710  25.237  1.00  4.38      .337 N
ATOM   4852  H   VAL A 330       4.016 -49.429  25.104  1.00  5.62      .337 H
ATOM   4853  CA  VAL A 330       1.952 -49.066  24.900  1.00  4.41      .159 C
ATOM   4854  HA  VAL A 330       1.282 -48.341  25.343  1.00  5.15      .159 H
ATOM   4855  C   VAL A 330       1.585 -50.453  25.447  1.00  4.82      .251 C
ATOM   4856  O   VAL A 330       2.445 -51.211  25.831  1.00  6.48      .271 O
ATOM   4857  CB  VAL A 330       1.736 -49.024  23.371  1.00  5.36      .029 C
ATOM   4858  HB  VAL A 330       0.728 -49.335  23.176  1.00  7.03      .029 H
ATOM   4859  CG1 VAL A 330       1.878 -47.625  22.812  1.00  7.66      .002 C
ATOM   4860 1HG1 VAL A 330       1.896 -47.283  22.667  1.00 36.59      .002 H
ATOM   4861 2HG1 VAL A 330       1.920 -47.300  22.676  1.00 36.02      .002 H
ATOM   4862 3HG1 VAL A 330       1.905 -47.300  22.701  1.00 36.85      .002 H
ATOM   4863  CG2 VAL A 330       2.646 -49.958  22.596  1.00  7.57      .002 C
ATOM   4864 1HG2 VAL A 330       2.831 -50.180  22.381  1.00 37.37      .002 H
ATOM   4865 2HG2 VAL A 330       2.857 -50.208  22.439  1.00 34.81      .002 H
ATOM   4866 3HG2 VAL A 330       2.882 -50.149  22.414  1.00 36.97      .002 H
ATOM   4867  N   VAL A 331       0.316 -50.808  25.467  1.00  5.84      .338 N
ATOM   4868  H   VAL A 331      -0.352 -50.136  25.162  1.00  7.30      .338 H
ATOM   4869  CA  VAL A 331      -0.198 -52.163  25.715  1.00  5.58      .159 C
ATOM   4870  HA  VAL A 331       0.563 -52.711  26.253  1.00  6.06      .159 H
ATOM   4871  C   VAL A 331      -0.465 -52.911  24.395  1.00  5.67      .251 C
ATOM   4872  O   VAL A 331      -0.623 -52.303  23.356  1.00  7.38      .271 O
ATOM   4873  CB  VAL A 331      -1.425 -52.116  26.639  1.00  7.33      .029 C
ATOM   4874  HB  VAL A 331      -1.382 -51.793  27.120  1.00 41.77      .029 H
ATOM   4875  CG1 VAL A 331      -2.359 -51.835  26.560  1.00 35.25      .002 C
ATOM   4876 1HG1 VAL A 331      -2.592 -51.747  26.540  1.00 79.01      .002 H
ATOM   4877 2HG1 VAL A 331      -2.546 -51.768  26.563  1.00 83.22      .002 H
ATOM   4878 3HG1 VAL A 331      -2.610 -51.781  26.532  1.00 78.22      .002 H
ATOM   4879  CG2 VAL A 331      -1.828 -52.790  27.121  1.00 42.41      .002 C
ATOM   4880 1HG2 VAL A 331      -1.951 -52.908  27.248  1.00 91.86      .002 H
ATOM   4881 2HG2 VAL A 331      -1.873 -52.954  27.286  1.00 88.71      .002 H
ATOM   4882 3HG2 VAL A 331      -1.951 -52.976  27.186  1.00 89.05      .002 H
ATOM   4883  N   LYS A 332      -0.532 -54.239  24.423  1.00  5.87      .338 N
ATOM   4884  H   LYS A 332      -0.288 -54.700  25.268  1.00  7.06      .338 H
ATOM   4885  CA  LYS A 332      -0.803 -55.101  23.268  1.00  6.19      .159 C
ATOM   4886  HA  LYS A 332      -0.044 -54.886  22.539  1.00  8.55      .159 H
ATOM   4887  C   LYS A 332      -2.169 -54.871  22.586  1.00  5.34      .251 C
ATOM   4888  O   LYS A 332      -2.293 -55.163  21.428  1.00  8.54      .271 O
ATOM   4889  CB  LYS A 332      -0.627 -56.557  23.681  1.00  9.14      .032 C
ATOM   4890 1HB  LYS A 332      -0.137 -56.826  23.704  1.00 40.36      .032 H
ATOM   4891 2HB  LYS A 332      -0.762 -56.692  24.152  1.00 44.55      .032 H
ATOM   4892  CG  LYS A 332      -0.888 -57.463  23.420  1.00 25.34      .004 C
ATOM   4893 1HG  LYS A 332      -1.306 -57.282  23.442  1.00 75.22      .004 H
ATOM   4894 2HG  LYS A 332      -0.812 -57.244  22.983  1.00 72.52      .004 H
ATOM   4895  CD  LYS A 332      -0.682 -58.888  23.713  1.00 22.28      .032 C
ATOM   4896 1HD  LYS A 332      -0.058 -59.205  23.504  1.00 44.64      .032 H
ATOM   4897 2HD  LYS A 332      -0.651 -59.089  24.402  1.00 49.86      .032 H
ATOM   4898  CE  LYS A 332      -1.325 -59.632  23.346  1.00 38.71      .206 C
ATOM   4899 1HE  LYS A 332      -1.197 -59.782  22.975  1.00 77.10      .206 H
ATOM   4900 2HE  LYS A 332      -1.081 -59.841  23.565  1.00 83.37      .206 H
ATOM   4901  NZ  LYS A 332      -2.399 -59.893  23.196  1.00 72.79      .064 N
ATOM   4902 1HZ  LYS A 332      -2.672 -59.837  23.219  1.00110.54      .064 H
ATOM   4903 2HZ  LYS A 332      -2.606 -60.051  23.243  1.00113.50      .064 H
ATOM   4904 3HZ  LYS A 332      -2.648 -59.974  23.022  1.00108.79      .064 H
ATOM   4905  N   ASP A 333      -3.166 -54.348  23.278  1.00  4.81      .337 N
ATOM   4906  H   ASP A 333      -2.996 -54.134  24.216  1.00  7.28      .337 H
ATOM   4907  CA  ASP A 333      -4.538 -54.137  22.811  1.00  4.66      .170 C
ATOM   4908  HA  ASP A 333      -4.531 -54.198  21.738  1.00  5.74      .170 H
ATOM   4909  C   ASP A 333      -5.087 -52.732  23.181  1.00  5.07      .251 C
ATOM   4910  O   ASP A 333      -6.084 -52.603  23.849  1.00  8.34      .271 O
ATOM   4911  CB  ASP A 333      -5.437 -55.267  23.299  1.00  6.70      .129 C
ATOM   4912 1HB  ASP A 333      -5.496 -55.232  24.358  1.00  9.17      .129 H
ATOM   4913 2HB  ASP A 333      -6.416 -55.103  22.915  1.00 10.32      .129 H
ATOM   4914  CG  ASP A 333      -4.975 -56.653  22.891  1.00  7.65      .188 C
ATOM   4915  OD1 ASP A 333      -5.137 -57.026  21.744  1.00 12.08      .647 O
ATOM   4916  OD2 ASP A 333      -4.473 -57.390  23.714  1.00  9.93      .647 O
ATOM   4917  N   GLU A 334      -4.428 -51.667  22.748  1.00  4.58      .337 N
ATOM   4918  H   GLU A 334      -3.628 -51.814  22.195  1.00  6.19      .337 H
ATOM   4919  CA  GLU A 334      -4.774 -50.271  23.043  1.00  4.62      .160 C
ATOM   4920  HA  GLU A 334      -4.637 -50.106  24.104  1.00  5.36      .160 H
ATOM   4921  C   GLU A 334      -6.230 -49.885  22.696  1.00  4.61      .251 C
ATOM   4922  O   GLU A 334      -6.840 -49.111  23.411  1.00  6.43      .271 O
ATOM   4923  CB  GLU A 334      -3.837 -49.327  22.276  1.00  5.17      .043 C
ATOM   4924 1HB  GLU A 334      -3.754 -49.673  21.257  1.00  6.16      .043 H
ATOM   4925 2HB  GLU A 334      -4.279 -48.343  22.233  1.00  6.40      .043 H
ATOM   4926  CG  GLU A 334      -2.418 -49.190  22.849  1.00  5.44      .100 C
ATOM   4927 1HG  GLU A 334      -1.973 -50.169  22.922  1.00  6.35      .100 H
ATOM   4928 2HG  GLU A 334      -1.834 -48.604  22.160  1.00  7.11      .100 H
ATOM   4929  CD  GLU A 334      -2.343 -48.526  24.224  1.00  5.53      .185 C
ATOM   4930  OE1 GLU A 334      -3.338 -47.976  24.690  1.00  7.80      .647 O
ATOM   4931  OE2 GLU A 334      -1.276 -48.554  24.840  1.00  6.32      .647 O
ATOM   4932  N   GLY A 335      -6.796 -50.426  21.630  1.00  4.65      .336 N
ATOM   4933  H   GLY A 335      -6.272 -51.093  21.112  1.00  5.74      .336 H
ATOM   4934  CA  GLY A 335      -8.111 -50.068  21.110  1.00  4.86      .189 C
ATOM   4935 1HA  GLY A 335      -8.274 -49.016  21.257  1.00  6.50      .189 H
ATOM   4936 2HA  GLY A 335      -8.113 -50.253  20.053  1.00  6.63      .189 H
ATOM   4937  C   GLY A 335      -9.314 -50.811  21.712  1.00  4.20      .253 C
ATOM   4938  O   GLY A 335     -10.408 -50.290  21.661  1.00  5.73      .270 O
ATOM   4939  N   SER A 336      -9.146 -52.001  22.278  1.00  4.37      .335 N
ATOM   4940  H   SER A 336      -8.233 -52.373  22.340  1.00  6.15      .335 H
ATOM   4941  CA  SER A 336     -10.241 -52.924  22.609  1.00  4.74      .189 C
ATOM   4942  HA  SER A 336     -10.761 -53.159  21.692  1.00  5.60      .189 H
ATOM   4943  C   SER A 336     -11.275 -52.359  23.604  1.00  4.93      .254 C
ATOM   4944  O   SER A 336     -12.469 -52.501  23.389  1.00  6.30      .270 O
ATOM   4945  CB  SER A 336      -9.678 -54.240  23.133  1.00  6.40      .169 C
ATOM   4946 1HB  SER A 336     -10.290 -54.888  23.154  1.00 19.48      .169 H
ATOM   4947 2HB  SER A 336      -9.027 -54.544  22.616  1.00 20.76      .169 H
ATOM   4948  OG  SER A 336      -9.214 -54.260  24.236  1.00 15.64      .380 O
ATOM   4949  HG  SER A 336      -8.809 -55.000  24.357  1.00 24.94      .380 H
ATOM   4950  N   TYR A 337     -10.838 -51.656  24.642  1.00  4.93      .337 N
ATOM   4951  H   TYR A 337      -9.852 -51.597  24.779  1.00  5.59      .337 H
ATOM   4952  CA  TYR A 337     -11.681 -51.043  25.669  1.00  5.02      .164 C
ATOM   4953  HA  TYR A 337     -12.349 -51.800  26.055  1.00  5.86      .164 H
ATOM   4954  C   TYR A 337     -12.546 -49.896  25.115  1.00  5.19      .251 C
ATOM   4955  O   TYR A 337     -13.641 -49.660  25.573  1.00  7.67      .271 O
ATOM   4956  CB  TYR A 337     -10.760 -50.583  26.805  1.00  6.10      .056 C
ATOM   4957 1HB  TYR A 337     -10.016 -51.337  26.939  1.00  8.77      .056 H
ATOM   4958 2HB  TYR A 337     -10.231 -49.714  26.475  1.00  8.08      .056 H
ATOM   4959  CG  TYR A 337     -11.329 -50.265  28.190  1.00  6.17      .044 C
ATOM   4960  CD1 TYR A 337     -12.685 -50.275  28.509  1.00  5.93      .011 C
ATOM   4961  HD1 TYR A 337     -13.403 -50.536  27.782  1.00  7.83      .011 H
ATOM   4962  CD2 TYR A 337     -10.420 -49.969  29.185  1.00 10.41      .011 C
ATOM   4963  HD2 TYR A 337      -9.385 -49.980  28.953  1.00 15.16      .011 H
ATOM   4964  CE1 TYR A 337     -13.118 -49.924  29.793  1.00  7.28      .037 C
ATOM   4965  HE1 TYR A 337     -14.154 -49.886  30.019  1.00  9.32      .037 H
ATOM   4966  CE2 TYR A 337     -10.842 -49.659  30.478  1.00 12.71      .037 C
ATOM   4967  HE2 TYR A 337     -10.136 -49.424  31.227  1.00 19.31      .037 H
ATOM   4968  CZ  TYR A 337     -12.196 -49.626  30.782  1.00  9.96      .065 C
ATOM   4969  OH  TYR A 337     -12.609 -49.234  32.000  1.00 13.99      .361 O
ATOM   4970  HH  TYR A 337     -13.388 -48.901  32.041  1.00 15.55      .361 H
ATOM   4971  N   PHE A 338     -12.097 -49.205  24.076  1.00  5.09      .337 N
ATOM   4972  H   PHE A 338     -11.235 -49.472  23.666  1.00  6.13      .337 H
ATOM   4973  CA  PHE A 338     -12.817 -48.101  23.447  1.00  5.64      .164 C
ATOM   4974  HA  PHE A 338     -13.228 -47.474  24.229  1.00  6.46      .164 H
ATOM   4975  C   PHE A 338     -13.997 -48.584  22.573  1.00  6.03      .251 C
ATOM   4976  O   PHE A 338     -14.979 -47.878  22.445  1.00  8.22      .271 O
ATOM   4977  CB  PHE A 338     -11.836 -47.240  22.643  1.00  6.38      .056 C
ATOM   4978 1HB  PHE A 338     -11.308 -47.850  21.931  1.00  7.02      .056 H
ATOM   4979 2HB  PHE A 338     -12.398 -46.517  22.081  1.00  8.76      .056 H
ATOM   4980  CG  PHE A 338     -10.821 -46.503  23.486  1.00  6.76      .044 C
ATOM   4981  CD1 PHE A 338      -9.736 -47.164  24.039  1.00  8.84      .008 C
ATOM   4982  HD1 PHE A 338      -9.578 -48.189  23.825  1.00 11.27      .008 H
ATOM   4983  CD2 PHE A 338     -10.986 -45.154  23.743  1.00  9.05      .008 C
ATOM   4984  HD2 PHE A 338     -11.801 -44.641  23.303  1.00 11.76      .008 H
ATOM   4985  CE1 PHE A 338      -8.864 -46.493  24.887  1.00 11.97      .001 C
ATOM   4986  HE1 PHE A 338      -8.046 -47.002  25.319  1.00 17.13      .001 H
ATOM   4987  CE2 PHE A 338     -10.109 -44.483  24.585  1.00 11.86      .001 C
ATOM   4988  HE2 PHE A 338     -10.250 -43.454  24.783  1.00 16.76      .001 H
ATOM   4989  CZ  PHE A 338      -9.052 -45.154  25.163  1.00 12.94      .000 C
ATOM   4990  HZ  PHE A 338      -8.379 -44.633  25.798  1.00 18.11      .000 H
ATOM   4991  N   LEU A 339     -13.940 -49.792  22.020  1.00  5.79      .338 N
ATOM   4992  H   LEU A 339     -13.134 -50.348  22.175  1.00  6.86      .338 H
ATOM   4993  CA  LEU A 339     -14.943 -50.318  21.100  1.00  5.90      .159 C
ATOM   4994  HA  LEU A 339     -15.025 -49.624  20.275  1.00  6.95      .159 H
ATOM   4995  C   LEU A 339     -16.342 -50.450  21.738  1.00  6.26      .251 C
ATOM   4996  O   LEU A 339     -17.327 -50.115  21.108  1.00  7.79      .271 O
ATOM   4997  CB  LEU A 339     -14.498 -51.679  20.541  1.00  6.34      .032 C
ATOM   4998 1HB  LEU A 339     -14.418 -52.365  21.357  1.00  7.87      .032 H
ATOM   4999 2HB  LEU A 339     -15.268 -52.047  19.895  1.00  7.80      .032 H
ATOM   5000  CG  LEU A 339     -13.193 -51.710  19.765  1.00  8.16      .002 C
ATOM   5001  HG  LEU A 339     -12.413 -51.457  20.425  1.00 12.37      .002 H
ATOM   5002  CD1 LEU A 339     -12.927 -53.081  19.239  1.00 11.74      .000 C
ATOM   5003 1HD1 LEU A 339     -12.840 -53.415  19.157  1.00 42.77      .000 H
ATOM   5004 2HD1 LEU A 339     -12.836 -53.398  19.077  1.00 39.55      .000 H
ATOM   5005 3HD1 LEU A 339     -12.912 -53.405  19.112  1.00 41.22      .000 H
ATOM   5006  CD2 LEU A 339     -13.162 -50.776  18.615  1.00 12.29      .000 C
[truncated: 250,230 more chars]
