# Supplementary material for: An evaluation of Roluperidone as a promising repurposing candidate for Alzheimer’s Disease: A Computational Investigation
Source: PLoS One. 2025 Dec 17;20(12):e0338211. doi: 10.1371/journal.pone.0338211 (PMC12711050; doi:10.1371/journal.pone.0338211)
Supplement: S7 File — (ZIP) [file pone.0338211.s007.zip › S6.Molecular Dynamic Simulation/S6.Molecular Dynamic Simulation/MDS result for Donepezil_hAChE/Donepezil & hAChE - Al amin Afendy_dccm.tab]

Dynamic Cross-Correlation Matrix for 530 selected units
1.000 0.544 0.231 0.156 0.229 0.089 0.122 0.088 0.072 0.054 0.055 0.098 0.126 0.089 0.157 0.212 0.251 0.183 0.087 0.052 0.082 0.060 0.121 0.083 0.058 0.152 0.168 0.130 0.110 0.058 0.035 0.039 0.035 0.060 0.008 -0.016 -0.007 -0.064 -0.061 -0.063 -0.035 -0.041 -0.159 -0.182 -0.110 -0.081 -0.081 -0.053 -0.013 -0.015 0.067 0.065 0.065 0.061 0.114 0.088 0.084 0.148 0.053 0.003 -0.004 0.078 0.006 -0.03…
0.544 1.000 0.719 0.510 0.518 0.406 0.304 0.229 0.136 0.079 0.101 0.156 0.223 0.259 0.322 0.337 0.344 0.228 0.079 0.080 0.078 0.044 0.100 0.122 0.111 0.131 0.202 0.169 0.203 0.119 0.060 0.049 0.033 -0.025 -0.041 -0.083 -0.106 -0.061 -0.078 -0.095 -0.072 -0.099 -0.148 -0.135 -0.094 -0.107 -0.119 -0.106 -0.036 -0.020 0.013 0.083 0.126 0.129 0.155 0.223 0.182 0.257 0.155 0.131 0.091 0.051 -0.080 -0.…
0.231 0.719 1.000 0.778 0.600 0.571 0.390 0.283 0.181 0.111 0.114 0.157 0.249 0.278 0.343 0.301 0.236 0.160 0.076 0.085 0.032 -0.012 0.081 0.170 0.166 0.106 0.189 0.141 0.202 0.141 0.087 0.053 0.033 -0.054 -0.075 -0.078 -0.085 -0.029 -0.021 -0.083 -0.037 -0.078 -0.113 -0.104 -0.075 -0.111 -0.115 -0.091 -0.032 0.014 0.034 0.104 0.124 0.134 0.144 0.215 0.165 0.218 0.167 0.182 0.161 -0.001 -0.165 -0…
0.156 0.510 0.778 1.000 0.783 0.596 0.384 0.260 0.129 0.053 0.083 0.138 0.215 0.246 0.336 0.352 0.336 0.252 0.129 0.112 0.151 0.119 0.206 0.249 0.193 0.244 0.249 0.217 0.217 0.124 0.095 0.035 0.001 -0.093 -0.074 -0.051 -0.062 -0.022 0.018 -0.060 0.027 0.000 -0.011 -0.013 0.008 -0.055 -0.043 -0.044 -0.012 0.018 0.034 0.093 0.107 0.108 0.139 0.183 0.146 0.223 0.206 0.194 0.139 -0.066 -0.188 -0.171 …
0.229 0.518 0.600 0.783 1.000 0.758 0.562 0.405 0.268 0.143 0.161 0.274 0.400 0.488 0.600 0.641 0.583 0.462 0.218 0.151 0.118 0.045 0.139 0.158 0.191 0.299 0.404 0.390 0.421 0.241 0.187 0.142 0.080 -0.022 -0.026 -0.036 -0.083 -0.078 -0.074 -0.111 -0.068 -0.091 -0.125 -0.134 -0.110 -0.130 -0.081 -0.064 -0.001 0.029 0.072 0.155 0.183 0.195 0.260 0.350 0.318 0.419 0.357 0.307 0.218 0.055 -0.105 -0.1…
0.089 0.406 0.571 0.596 0.758 1.000 0.752 0.557 0.407 0.276 0.243 0.383 0.544 0.620 0.700 0.568 0.374 0.306 0.155 0.114 0.020 -0.054 0.008 0.089 0.188 0.181 0.286 0.284 0.364 0.222 0.159 0.152 0.075 -0.020 -0.016 0.001 -0.086 -0.063 -0.081 -0.105 -0.121 -0.164 -0.209 -0.188 -0.169 -0.175 -0.118 -0.093 -0.013 0.067 0.125 0.227 0.239 0.249 0.307 0.454 0.392 0.451 0.396 0.312 0.208 0.032 -0.074 -0.0…
0.122 0.304 0.390 0.384 0.562 0.752 1.000 0.784 0.598 0.476 0.404 0.567 0.682 0.669 0.626 0.498 0.306 0.225 0.070 0.056 -0.018 -0.088 -0.022 0.039 0.142 0.172 0.281 0.282 0.388 0.226 0.159 0.186 0.087 0.027 0.034 0.008 -0.090 -0.110 -0.163 -0.150 -0.155 -0.212 -0.275 -0.272 -0.229 -0.151 -0.091 -0.062 0.045 0.139 0.233 0.355 0.348 0.341 0.379 0.471 0.392 0.403 0.360 0.279 0.154 0.067 -0.021 -0.08…
0.088 0.229 0.283 0.260 0.405 0.557 0.784 1.000 0.810 0.691 0.583 0.710 0.734 0.614 0.537 0.380 0.215 0.152 0.021 0.003 -0.068 -0.118 -0.069 -0.018 0.051 0.075 0.166 0.161 0.266 0.140 0.090 0.113 0.022 0.033 0.077 0.050 -0.059 -0.089 -0.148 -0.112 -0.126 -0.190 -0.233 -0.236 -0.197 -0.124 -0.053 -0.047 0.070 0.194 0.316 0.458 0.425 0.410 0.438 0.506 0.400 0.365 0.310 0.230 0.090 0.024 -0.037 -0.0…
0.072 0.136 0.181 0.129 0.268 0.407 0.598 0.810 1.000 0.877 0.711 0.721 0.637 0.534 0.429 0.291 0.131 0.080 -0.015 -0.014 -0.118 -0.171 -0.110 -0.075 0.005 0.014 0.067 0.075 0.189 0.106 0.100 0.141 0.071 0.102 0.154 0.123 0.005 -0.035 -0.084 -0.082 -0.133 -0.173 -0.224 -0.232 -0.177 -0.109 -0.020 0.010 0.146 0.260 0.397 0.529 0.423 0.354 0.326 0.402 0.350 0.288 0.247 0.163 0.074 0.060 0.024 -0.03…
0.054 0.079 0.111 0.053 0.143 0.276 0.476 0.691 0.877 1.000 0.812 0.712 0.574 0.433 0.322 0.176 0.027 -0.021 -0.073 -0.037 -0.121 -0.154 -0.115 -0.083 -0.040 -0.060 -0.009 0.020 0.123 0.073 0.054 0.100 0.037 0.114 0.192 0.154 0.029 -0.010 -0.061 -0.066 -0.131 -0.149 -0.207 -0.206 -0.153 -0.085 -0.003 0.035 0.188 0.301 0.441 0.598 0.494 0.419 0.343 0.368 0.311 0.219 0.189 0.128 0.037 0.014 0.009 -…
0.055 0.101 0.114 0.083 0.161 0.243 0.404 0.583 0.711 0.812 1.000 0.806 0.586 0.452 0.363 0.223 0.098 0.036 -0.049 -0.012 -0.103 -0.131 -0.075 -0.032 -0.001 -0.033 0.032 0.089 0.158 0.110 0.067 0.115 0.021 0.079 0.213 0.175 0.063 0.054 -0.028 -0.037 -0.097 -0.108 -0.161 -0.167 -0.114 -0.055 0.049 0.058 0.225 0.350 0.510 0.738 0.670 0.533 0.433 0.429 0.415 0.306 0.274 0.236 0.132 0.032 0.013 -0.05…
0.098 0.156 0.157 0.138 0.274 0.383 0.567 0.710 0.721 0.712 0.806 1.000 0.803 0.617 0.507 0.340 0.199 0.105 -0.028 0.007 -0.107 -0.149 -0.066 -0.035 0.015 -0.006 0.078 0.148 0.247 0.166 0.123 0.162 0.043 0.096 0.189 0.158 0.020 -0.016 -0.095 -0.081 -0.124 -0.153 -0.223 -0.225 -0.152 -0.068 0.043 0.044 0.194 0.337 0.533 0.719 0.668 0.583 0.549 0.577 0.522 0.406 0.339 0.280 0.151 0.051 0.009 -0.056…
0.126 0.223 0.249 0.215 0.400 0.544 0.682 0.734 0.637 0.574 0.586 0.803 1.000 0.820 0.681 0.497 0.309 0.176 -0.001 -0.011 -0.134 -0.172 -0.095 -0.056 0.039 0.047 0.147 0.257 0.374 0.271 0.211 0.241 0.078 0.066 0.127 0.105 -0.008 -0.059 -0.162 -0.113 -0.132 -0.206 -0.265 -0.252 -0.195 -0.103 -0.005 0.004 0.127 0.246 0.413 0.559 0.560 0.552 0.609 0.704 0.597 0.524 0.447 0.339 0.204 0.090 0.028 -0.0…
0.089 0.259 0.278 0.246 0.488 0.620 0.669 0.614 0.534 0.433 0.452 0.617 0.820 1.000 0.825 0.628 0.422 0.276 0.048 -0.004 -0.133 -0.172 -0.088 -0.019 0.099 0.082 0.184 0.322 0.461 0.347 0.292 0.313 0.096 0.008 0.091 0.085 -0.030 -0.059 -0.178 -0.112 -0.112 -0.202 -0.240 -0.221 -0.209 -0.134 -0.051 -0.018 0.083 0.166 0.285 0.428 0.459 0.442 0.526 0.685 0.693 0.666 0.574 0.410 0.271 0.151 0.076 -0.0…
0.157 0.322 0.343 0.336 0.600 0.700 0.626 0.537 0.429 0.322 0.363 0.507 0.681 0.825 1.000 0.769 0.531 0.370 0.116 0.066 -0.078 -0.155 -0.038 0.010 0.139 0.145 0.286 0.402 0.519 0.381 0.315 0.290 0.134 0.057 0.096 0.085 -0.017 -0.066 -0.151 -0.112 -0.137 -0.204 -0.263 -0.242 -0.228 -0.167 -0.082 -0.022 0.079 0.161 0.254 0.365 0.398 0.387 0.470 0.656 0.650 0.702 0.617 0.483 0.327 0.160 0.066 -0.004…
0.212 0.337 0.301 0.352 0.641 0.568 0.498 0.380 0.291 0.176 0.223 0.340 0.497 0.628 0.769 1.000 0.714 0.526 0.195 0.112 -0.011 -0.093 0.022 0.049 0.170 0.246 0.384 0.539 0.605 0.444 0.332 0.292 0.137 0.051 0.092 0.069 -0.004 -0.046 -0.110 -0.090 -0.096 -0.149 -0.161 -0.176 -0.173 -0.135 -0.058 0.010 0.072 0.092 0.130 0.219 0.278 0.282 0.371 0.496 0.502 0.611 0.572 0.477 0.356 0.200 0.092 0.014 -0…
0.251 0.344 0.236 0.336 0.583 0.374 0.306 0.215 0.131 0.027 0.098 0.199 0.309 0.422 0.531 0.714 1.000 0.786 0.313 0.134 0.076 0.002 0.130 0.127 0.181 0.355 0.482 0.589 0.529 0.393 0.295 0.281 0.165 0.026 0.032 -0.037 -0.094 -0.143 -0.157 -0.121 -0.097 -0.103 -0.087 -0.139 -0.143 -0.106 -0.055 -0.013 0.027 -0.016 0.009 0.089 0.169 0.176 0.241 0.312 0.328 0.500 0.440 0.461 0.374 0.207 0.089 0.015 -…
0.183 0.228 0.160 0.252 0.462 0.306 0.225 0.152 0.080 -0.021 0.036 0.105 0.176 0.276 0.370 0.526 0.786 1.000 0.457 0.234 0.120 0.009 0.097 0.157 0.233 0.438 0.537 0.502 0.384 0.257 0.159 0.172 0.138 0.022 -0.003 -0.071 -0.113 -0.144 -0.116 -0.127 -0.108 -0.089 -0.051 -0.098 -0.113 -0.092 -0.041 0.001 -0.009 -0.061 -0.049 0.003 0.076 0.085 0.124 0.159 0.168 0.351 0.305 0.356 0.280 0.163 0.058 -0.0…
0.087 0.079 0.076 0.129 0.218 0.155 0.070 0.021 -0.015 -0.073 -0.049 -0.028 -0.001 0.048 0.116 0.195 0.313 0.457 1.000 0.749 0.577 0.370 0.236 0.264 0.488 0.546 0.455 0.284 0.142 0.062 -0.004 -0.056 -0.047 0.051 -0.022 -0.020 0.020 -0.090 0.003 -0.026 -0.036 -0.081 -0.138 -0.134 -0.133 -0.172 -0.149 -0.075 -0.062 0.000 -0.071 -0.082 -0.037 -0.020 -0.005 -0.002 -0.014 0.043 0.112 0.122 0.058 0.077…
0.052 0.080 0.085 0.112 0.151 0.114 0.056 0.003 -0.014 -0.037 -0.012 0.007 -0.011 -0.004 0.066 0.112 0.134 0.234 0.749 1.000 0.772 0.583 0.429 0.323 0.542 0.439 0.263 0.176 0.104 0.050 0.019 -0.051 -0.044 0.076 0.067 0.079 0.122 0.034 0.083 -0.004 -0.035 -0.063 -0.168 -0.145 -0.132 -0.160 -0.106 -0.019 0.015 0.088 -0.002 -0.017 0.008 0.014 0.019 0.006 -0.023 -0.010 0.070 0.101 0.031 0.025 -0.026 …
0.082 0.078 0.032 0.151 0.118 0.020 -0.018 -0.068 -0.118 -0.121 -0.103 -0.107 -0.134 -0.133 -0.078 -0.011 0.076 0.120 0.577 0.772 1.000 0.886 0.585 0.461 0.480 0.452 0.213 0.092 0.004 -0.044 -0.023 -0.091 -0.040 0.060 -0.010 0.010 0.052 -0.039 0.056 0.016 0.017 -0.019 -0.087 -0.064 -0.048 -0.113 -0.098 -0.036 -0.043 0.017 -0.066 -0.102 -0.081 -0.063 -0.056 -0.090 -0.123 -0.105 -0.021 0.005 -0.063…
0.060 0.044 -0.012 0.119 0.045 -0.054 -0.088 -0.118 -0.171 -0.154 -0.131 -0.149 -0.172 -0.172 -0.155 -0.093 0.002 0.009 0.370 0.583 0.886 1.000 0.680 0.496 0.426 0.337 0.090 0.021 -0.057 -0.086 -0.057 -0.103 -0.083 -0.015 -0.024 0.035 0.071 0.003 0.071 0.064 0.084 0.041 -0.001 0.021 0.022 -0.049 -0.036 -0.005 -0.043 -0.017 -0.097 -0.124 -0.112 -0.097 -0.069 -0.106 -0.127 -0.154 -0.057 -0.052 -0.0…
0.121 0.100 0.081 0.206 0.139 0.008 -0.022 -0.069 -0.110 -0.115 -0.075 -0.066 -0.095 -0.088 -0.038 0.022 0.130 0.097 0.236 0.429 0.585 0.680 1.000 0.735 0.511 0.371 0.139 0.123 0.062 0.015 0.027 -0.004 0.007 -0.001 0.016 0.037 0.068 0.031 0.027 0.003 0.051 0.065 -0.016 -0.030 -0.026 -0.071 -0.024 0.034 0.033 0.013 -0.030 -0.051 -0.047 -0.042 -0.016 -0.064 -0.099 -0.063 -0.018 0.006 -0.009 -0.039 …
0.083 0.122 0.170 0.249 0.158 0.089 0.039 -0.018 -0.075 -0.083 -0.032 -0.035 -0.056 -0.019 0.010 0.049 0.127 0.157 0.264 0.323 0.461 0.496 0.735 1.000 0.758 0.511 0.178 0.150 0.101 0.058 0.050 -0.006 -0.035 -0.024 -0.012 0.025 0.054 0.004 0.008 0.013 0.064 0.029 -0.056 -0.047 -0.051 -0.087 -0.038 0.020 -0.021 -0.008 -0.048 -0.043 -0.025 -0.004 -0.007 -0.047 -0.061 -0.011 0.036 0.054 0.032 -0.009 …
0.058 0.111 0.166 0.193 0.191 0.188 0.142 0.051 0.005 -0.040 -0.001 0.015 0.039 0.099 0.139 0.170 0.181 0.233 0.488 0.542 0.480 0.426 0.511 0.758 1.000 0.663 0.259 0.241 0.223 0.152 0.090 0.010 -0.072 -0.029 0.020 0.077 0.106 0.044 0.004 0.032 0.054 -0.069 -0.184 -0.158 -0.170 -0.178 -0.108 -0.016 -0.041 0.020 -0.060 -0.037 0.020 0.053 0.044 0.048 0.036 0.051 0.139 0.162 0.115 0.053 -0.033 -0.066…
0.152 0.131 0.106 0.244 0.299 0.181 0.172 0.075 0.014 -0.060 -0.033 -0.006 0.047 0.082 0.145 0.246 0.355 0.438 0.546 0.439 0.452 0.337 0.371 0.511 0.663 1.000 0.619 0.415 0.283 0.154 0.079 -0.001 -0.036 0.012 -0.024 -0.014 -0.003 -0.118 -0.055 -0.062 -0.069 -0.122 -0.138 -0.137 -0.132 -0.157 -0.112 -0.035 -0.048 -0.039 -0.093 -0.087 -0.056 -0.032 -0.010 -0.003 -0.011 0.074 0.135 0.137 0.065 0.051…
0.168 0.202 0.189 0.249 0.404 0.286 0.281 0.166 0.067 -0.009 0.032 0.078 0.147 0.184 0.286 0.384 0.482 0.537 0.455 0.263 0.213 0.090 0.139 0.178 0.259 0.619 1.000 0.618 0.364 0.200 0.125 0.091 0.070 0.079 -0.028 -0.077 -0.100 -0.182 -0.099 -0.125 -0.139 -0.155 -0.143 -0.170 -0.167 -0.176 -0.145 -0.086 -0.054 -0.037 -0.060 -0.023 -0.005 0.004 0.040 0.087 0.086 0.191 0.190 0.241 0.172 0.123 -0.001 …
0.130 0.169 0.141 0.217 0.390 0.284 0.282 0.161 0.075 0.020 0.089 0.148 0.257 0.322 0.402 0.539 0.589 0.502 0.284 0.176 0.092 0.021 0.123 0.150 0.241 0.415 0.618 1.000 0.702 0.515 0.391 0.352 0.160 0.079 0.117 0.048 -0.007 -0.040 -0.110 -0.103 -0.106 -0.124 -0.091 -0.115 -0.135 -0.107 -0.040 0.001 0.063 0.082 0.068 0.098 0.130 0.121 0.163 0.231 0.251 0.352 0.390 0.421 0.348 0.210 0.111 0.022 -0.0…
0.110 0.203 0.202 0.217 0.421 0.364 0.388 0.266 0.189 0.123 0.158 0.247 0.374 0.461 0.519 0.605 0.529 0.384 0.142 0.104 0.004 -0.057 0.062 0.101 0.223 0.283 0.364 0.702 1.000 0.758 0.554 0.473 0.210 0.101 0.151 0.104 0.038 -0.003 -0.106 -0.077 -0.117 -0.141 -0.152 -0.170 -0.171 -0.114 -0.032 0.044 0.138 0.156 0.140 0.177 0.216 0.211 0.263 0.354 0.398 0.470 0.561 0.538 0.476 0.320 0.178 0.076 0.00…
0.058 0.119 0.141 0.124 0.241 0.222 0.226 0.140 0.106 0.073 0.110 0.166 0.271 0.347 0.381 0.444 0.393 0.257 0.062 0.050 -0.044 -0.086 0.015 0.058 0.152 0.154 0.200 0.515 0.758 1.000 0.720 0.524 0.251 0.157 0.239 0.181 0.118 0.061 -0.073 -0.048 -0.063 -0.073 -0.091 -0.110 -0.112 -0.051 0.020 0.093 0.185 0.216 0.151 0.129 0.163 0.168 0.215 0.289 0.345 0.436 0.553 0.510 0.551 0.421 0.262 0.136 0.071…
0.035 0.060 0.087 0.095 0.187 0.159 0.159 0.090 0.100 0.054 0.067 0.123 0.211 0.292 0.315 0.332 0.295 0.159 -0.004 0.019 -0.023 -0.057 0.027 0.050 0.090 0.079 0.125 0.391 0.554 0.720 1.000 0.689 0.436 0.283 0.252 0.192 0.124 0.063 -0.050 -0.064 -0.043 -0.030 -0.052 -0.086 -0.078 -0.035 0.037 0.120 0.178 0.220 0.166 0.114 0.116 0.109 0.137 0.217 0.286 0.379 0.451 0.386 0.421 0.373 0.354 0.209 0.09…
0.039 0.049 0.053 0.035 0.142 0.152 0.186 0.113 0.141 0.100 0.115 0.162 0.241 0.313 0.290 0.292 0.281 0.172 -0.056 -0.051 -0.091 -0.103 -0.004 -0.006 0.010 -0.001 0.091 0.352 0.473 0.524 0.689 1.000 0.705 0.323 0.257 0.125 0.018 -0.010 -0.130 -0.145 -0.128 -0.059 -0.072 -0.100 -0.097 -0.025 0.060 0.110 0.175 0.178 0.193 0.171 0.144 0.130 0.134 0.193 0.241 0.314 0.344 0.308 0.327 0.275 0.331 0.223…
0.035 0.033 0.033 0.001 0.080 0.075 0.087 0.022 0.071 0.037 0.021 0.043 0.078 0.096 0.134 0.137 0.165 0.138 -0.047 -0.044 -0.040 -0.083 0.007 -0.035 -0.072 -0.036 0.070 0.160 0.210 0.251 0.436 0.705 1.000 0.616 0.294 0.037 -0.056 -0.101 -0.111 -0.212 -0.190 -0.054 -0.070 -0.083 -0.061 -0.022 0.037 0.063 0.183 0.204 0.208 0.114 0.074 0.066 0.048 0.058 0.058 0.157 0.142 0.148 0.166 0.219 0.303 0.21…
0.060 -0.025 -0.054 -0.093 -0.022 -0.020 0.027 0.033 0.102 0.114 0.079 0.096 0.066 0.008 0.057 0.051 0.026 0.022 0.051 0.076 0.060 -0.015 -0.001 -0.024 -0.029 0.012 0.079 0.079 0.101 0.157 0.283 0.323 0.616 1.000 0.661 0.353 0.228 0.029 0.057 -0.077 -0.124 -0.005 -0.099 -0.135 -0.062 -0.010 0.120 0.264 0.425 0.502 0.347 0.161 0.116 0.099 0.055 0.045 0.035 0.062 0.076 0.076 0.059 0.211 0.271 0.170…
0.008 -0.041 -0.075 -0.074 -0.026 -0.016 0.034 0.077 0.154 0.192 0.213 0.189 0.127 0.091 0.096 0.092 0.032 -0.003 -0.022 0.067 -0.010 -0.024 0.016 -0.012 0.020 -0.024 -0.028 0.117 0.151 0.239 0.252 0.257 0.294 0.661 1.000 0.761 0.546 0.344 0.194 0.070 0.017 0.077 0.024 -0.039 0.015 0.164 0.377 0.546 0.644 0.661 0.436 0.293 0.222 0.166 0.111 0.120 0.130 0.078 0.128 0.106 0.104 0.171 0.227 0.164 0.…
-0.016 -0.083 -0.078 -0.051 -0.036 0.001 0.008 0.050 0.123 0.154 0.175 0.158 0.105 0.085 0.085 0.069 -0.037 -0.071 -0.020 0.079 0.010 0.035 0.037 0.025 0.077 -0.014 -0.077 0.048 0.104 0.181 0.192 0.125 0.037 0.353 0.761 1.000 0.763 0.496 0.310 0.205 0.148 0.137 0.108 0.039 0.083 0.221 0.448 0.578 0.542 0.606 0.390 0.268 0.178 0.120 0.082 0.110 0.123 0.013 0.076 0.046 0.057 0.111 0.175 0.142 0.069…
-0.007 -0.106 -0.085 -0.062 -0.083 -0.086 -0.090 -0.059 0.005 0.029 0.063 0.020 -0.008 -0.030 -0.017 -0.004 -0.094 -0.113 0.020 0.122 0.052 0.071 0.068 0.054 0.106 -0.003 -0.100 -0.007 0.038 0.118 0.124 0.018 -0.056 0.228 0.546 0.763 1.000 0.697 0.511 0.327 0.260 0.260 0.196 0.108 0.134 0.182 0.326 0.447 0.397 0.414 0.229 0.135 0.063 0.021 -0.024 -0.021 -0.014 -0.077 0.001 -0.004 0.021 0.095 0.13…
-0.064 -0.061 -0.029 -0.022 -0.078 -0.063 -0.110 -0.089 -0.035 -0.010 0.054 -0.016 -0.059 -0.059 -0.066 -0.046 -0.143 -0.144 -0.090 0.034 -0.039 0.003 0.031 0.004 0.044 -0.118 -0.182 -0.040 -0.003 0.061 0.063 -0.010 -0.101 0.029 0.344 0.496 0.697 1.000 0.624 0.346 0.343 0.427 0.365 0.267 0.276 0.264 0.280 0.272 0.241 0.260 0.129 0.083 0.034 -0.019 -0.054 -0.050 -0.040 -0.105 -0.045 -0.037 0.017 0…
-0.061 -0.078 -0.021 0.018 -0.074 -0.081 -0.163 -0.148 -0.084 -0.061 -0.028 -0.095 -0.162 -0.178 -0.151 -0.110 -0.157 -0.116 0.003 0.083 0.056 0.071 0.027 0.008 0.004 -0.055 -0.099 -0.110 -0.106 -0.073 -0.050 -0.130 -0.111 0.057 0.194 0.310 0.511 0.624 1.000 0.678 0.462 0.460 0.395 0.265 0.255 0.126 0.151 0.171 0.174 0.169 0.031 -0.030 -0.062 -0.089 -0.115 -0.147 -0.148 -0.179 -0.111 -0.059 -0.05…
-0.063 -0.095 -0.083 -0.060 -0.111 -0.105 -0.150 -0.112 -0.082 -0.066 -0.037 -0.081 -0.113 -0.112 -0.112 -0.090 -0.121 -0.127 -0.026 -0.004 0.016 0.064 0.003 0.013 0.032 -0.062 -0.125 -0.103 -0.077 -0.048 -0.064 -0.145 -0.212 -0.077 0.070 0.205 0.327 0.346 0.678 1.000 0.688 0.469 0.418 0.291 0.259 0.122 0.114 0.080 0.051 0.031 -0.065 -0.067 -0.033 -0.043 -0.058 -0.085 -0.067 -0.123 -0.057 -0.029 …
-0.035 -0.072 -0.037 0.027 -0.068 -0.121 -0.155 -0.126 -0.133 -0.131 -0.097 -0.124 -0.132 -0.112 -0.137 -0.096 -0.097 -0.108 -0.036 -0.035 0.017 0.084 0.051 0.064 0.054 -0.069 -0.139 -0.106 -0.117 -0.063 -0.043 -0.128 -0.190 -0.124 0.017 0.148 0.260 0.343 0.462 0.688 1.000 0.764 0.556 0.409 0.421 0.282 0.197 0.094 0.002 -0.051 -0.145 -0.126 -0.100 -0.081 -0.071 -0.122 -0.104 -0.134 -0.097 -0.070 …
-0.041 -0.099 -0.078 0.000 -0.091 -0.164 -0.212 -0.190 -0.173 -0.149 -0.108 -0.153 -0.206 -0.202 -0.204 -0.149 -0.103 -0.089 -0.081 -0.063 -0.019 0.041 0.065 0.029 -0.069 -0.122 -0.155 -0.124 -0.141 -0.073 -0.030 -0.059 -0.054 -0.005 0.077 0.137 0.260 0.427 0.460 0.469 0.764 1.000 0.740 0.567 0.603 0.380 0.268 0.165 0.096 0.004 -0.091 -0.109 -0.115 -0.101 -0.104 -0.189 -0.172 -0.171 -0.162 -0.119…
-0.159 -0.148 -0.113 -0.011 -0.125 -0.209 -0.275 -0.233 -0.224 -0.207 -0.161 -0.223 -0.265 -0.240 -0.263 -0.161 -0.087 -0.051 -0.138 -0.168 -0.087 -0.001 -0.016 -0.056 -0.184 -0.138 -0.143 -0.091 -0.152 -0.091 -0.052 -0.072 -0.070 -0.099 0.024 0.108 0.196 0.365 0.395 0.418 0.556 0.740 1.000 0.819 0.726 0.474 0.334 0.168 0.026 -0.069 -0.121 -0.161 -0.172 -0.169 -0.161 -0.222 -0.198 -0.207 -0.170 -…
-0.182 -0.135 -0.104 -0.013 -0.134 -0.188 -0.272 -0.236 -0.232 -0.206 -0.167 -0.225 -0.252 -0.221 -0.242 -0.176 -0.139 -0.098 -0.134 -0.145 -0.064 0.021 -0.030 -0.047 -0.158 -0.137 -0.170 -0.115 -0.170 -0.110 -0.086 -0.100 -0.083 -0.135 -0.039 0.039 0.108 0.267 0.265 0.291 0.409 0.567 0.819 1.000 0.841 0.547 0.370 0.129 -0.022 -0.102 -0.126 -0.148 -0.153 -0.152 -0.147 -0.201 -0.168 -0.177 -0.160 …
-0.110 -0.094 -0.075 0.008 -0.110 -0.169 -0.229 -0.197 -0.177 -0.153 -0.114 -0.152 -0.195 -0.209 -0.228 -0.173 -0.143 -0.113 -0.133 -0.132 -0.048 0.022 -0.026 -0.051 -0.170 -0.132 -0.167 -0.135 -0.171 -0.112 -0.078 -0.097 -0.061 -0.062 0.015 0.083 0.134 0.276 0.255 0.259 0.421 0.603 0.726 0.841 1.000 0.709 0.461 0.161 0.042 -0.012 -0.046 -0.085 -0.101 -0.110 -0.104 -0.166 -0.144 -0.170 -0.160 -0.…
-0.081 -0.107 -0.111 -0.055 -0.130 -0.175 -0.151 -0.124 -0.109 -0.085 -0.055 -0.068 -0.103 -0.134 -0.167 -0.135 -0.106 -0.092 -0.172 -0.160 -0.113 -0.049 -0.071 -0.087 -0.178 -0.157 -0.176 -0.107 -0.114 -0.051 -0.035 -0.025 -0.022 -0.010 0.164 0.221 0.182 0.264 0.126 0.122 0.282 0.380 0.474 0.547 0.709 1.000 0.727 0.330 0.164 0.089 0.047 0.001 -0.033 -0.040 -0.028 -0.091 -0.074 -0.127 -0.118 -0.1…
-0.081 -0.119 -0.115 -0.043 -0.081 -0.118 -0.091 -0.053 -0.020 -0.003 0.049 0.043 -0.005 -0.051 -0.082 -0.058 -0.055 -0.041 -0.149 -0.106 -0.098 -0.036 -0.024 -0.038 -0.108 -0.112 -0.145 -0.040 -0.032 0.020 0.037 0.060 0.037 0.120 0.377 0.448 0.326 0.280 0.151 0.114 0.197 0.268 0.334 0.370 0.461 0.727 1.000 0.629 0.380 0.254 0.174 0.125 0.082 0.050 0.018 -0.014 0.011 -0.059 -0.041 -0.085 -0.011 0…
-0.053 -0.106 -0.091 -0.044 -0.064 -0.093 -0.062 -0.047 0.010 0.035 0.058 0.044 0.004 -0.018 -0.022 0.010 -0.013 0.001 -0.075 -0.019 -0.036 -0.005 0.034 0.020 -0.016 -0.035 -0.086 0.001 0.044 0.093 0.120 0.110 0.063 0.264 0.546 0.578 0.447 0.272 0.171 0.080 0.094 0.165 0.168 0.129 0.161 0.330 0.629 1.000 0.705 0.390 0.229 0.133 0.083 0.046 0.012 -0.002 0.048 -0.006 0.029 -0.025 0.019 0.062 0.135 …
-0.013 -0.036 -0.032 -0.012 -0.001 -0.013 0.045 0.070 0.146 0.188 0.225 0.194 0.127 0.083 0.079 0.072 0.027 -0.009 -0.062 0.015 -0.043 -0.043 0.033 -0.021 -0.041 -0.048 -0.054 0.063 0.138 0.185 0.178 0.175 0.183 0.425 0.644 0.542 0.397 0.241 0.174 0.051 0.002 0.096 0.026 -0.022 0.042 0.164 0.380 0.705 1.000 0.729 0.495 0.327 0.236 0.165 0.091 0.102 0.138 0.067 0.112 0.079 0.084 0.105 0.155 0.088 …
-0.015 -0.020 0.014 0.018 0.029 0.067 0.139 0.194 0.260 0.301 0.350 0.337 0.246 0.166 0.161 0.092 -0.016 -0.061 0.000 0.088 0.017 -0.017 0.013 -0.008 0.020 -0.039 -0.037 0.082 0.156 0.216 0.220 0.178 0.204 0.502 0.661 0.606 0.414 0.260 0.169 0.031 -0.051 0.004 -0.069 -0.102 -0.012 0.089 0.254 0.390 0.729 1.000 0.758 0.532 0.380 0.280 0.181 0.206 0.208 0.097 0.168 0.145 0.113 0.131 0.175 0.084 0.0…
0.067 0.013 0.034 0.034 0.072 0.125 0.233 0.316 0.397 0.441 0.510 0.533 0.413 0.285 0.254 0.130 0.009 -0.049 -0.071 -0.002 -0.066 -0.097 -0.030 -0.048 -0.060 -0.093 -0.060 0.068 0.140 0.151 0.166 0.193 0.208 0.347 0.436 0.390 0.229 0.129 0.031 -0.065 -0.145 -0.091 -0.121 -0.126 -0.046 0.047 0.174 0.229 0.495 0.758 1.000 0.793 0.564 0.414 0.297 0.299 0.325 0.185 0.187 0.137 0.080 0.072 0.132 0.059…
0.065 0.083 0.104 0.093 0.155 0.227 0.355 0.458 0.529 0.598 0.738 0.719 0.559 0.428 0.365 0.219 0.089 0.003 -0.082 -0.017 -0.102 -0.124 -0.051 -0.043 -0.037 -0.087 -0.023 0.098 0.177 0.129 0.114 0.171 0.114 0.161 0.293 0.268 0.135 0.083 -0.030 -0.067 -0.126 -0.109 -0.161 -0.148 -0.085 0.001 0.125 0.133 0.327 0.532 0.793 1.000 0.795 0.634 0.477 0.436 0.439 0.299 0.258 0.214 0.101 0.014 0.037 -0.03…
0.065 0.126 0.124 0.107 0.183 0.239 0.348 0.425 0.423 0.494 0.670 0.668 0.560 0.459 0.398 0.278 0.169 0.076 -0.037 0.008 -0.081 -0.112 -0.047 -0.025 0.020 -0.056 -0.005 0.130 0.216 0.163 0.116 0.144 0.074 0.116 0.222 0.178 0.063 0.034 -0.062 -0.033 -0.100 -0.115 -0.172 -0.153 -0.101 -0.033 0.082 0.083 0.236 0.380 0.564 0.795 1.000 0.870 0.654 0.546 0.540 0.395 0.320 0.286 0.177 0.037 0.012 -0.059…
0.061 0.129 0.134 0.108 0.195 0.249 0.341 0.410 0.354 0.419 0.533 0.583 0.552 0.442 0.387 0.282 0.176 0.085 -0.020 0.014 -0.063 -0.097 -0.042 -0.004 0.053 -0.032 0.004 0.121 0.211 0.168 0.109 0.130 0.066 0.099 0.166 0.120 0.021 -0.019 -0.089 -0.043 -0.081 -0.101 -0.169 -0.152 -0.110 -0.040 0.050 0.046 0.165 0.280 0.414 0.634 0.870 1.000 0.762 0.599 0.491 0.383 0.297 0.259 0.156 0.041 -0.005 -0.07…
0.114 0.155 0.144 0.139 0.260 0.307 0.379 0.438 0.326 0.343 0.433 0.549 0.609 0.526 0.470 0.371 0.241 0.124 -0.005 0.019 -0.056 -0.069 -0.016 -0.007 0.044 -0.010 0.040 0.163 0.263 0.215 0.137 0.134 0.048 0.055 0.111 0.082 -0.024 -0.054 -0.115 -0.058 -0.071 -0.104 -0.161 -0.147 -0.104 -0.028 0.018 0.012 0.091 0.181 0.297 0.477 0.654 0.762 1.000 0.788 0.579 0.462 0.344 0.272 0.161 0.042 -0.002 -0.0…
0.088 0.223 0.215 0.183 0.350 0.454 0.471 0.506 0.402 0.368 0.429 0.577 0.704 0.685 0.656 0.496 0.312 0.159 -0.002 0.006 -0.090 -0.106 -0.064 -0.047 0.048 -0.003 0.087 0.231 0.354 0.289 0.217 0.193 0.058 0.045 0.120 0.110 -0.021 -0.050 -0.147 -0.085 -0.122 -0.189 -0.222 -0.201 -0.166 -0.091 -0.014 -0.002 0.102 0.206 0.299 0.436 0.546 0.599 0.788 1.000 0.809 0.608 0.488 0.357 0.222 0.077 0.033 -0.…
0.084 0.182 0.165 0.146 0.318 0.392 0.392 0.400 0.350 0.311 0.415 0.522 0.597 0.693 0.650 0.502 0.328 0.168 -0.014 -0.023 -0.123 -0.127 -0.099 -0.061 0.036 -0.011 0.086 0.251 0.398 0.345 0.286 0.241 0.058 0.035 0.130 0.123 -0.014 -0.040 -0.148 -0.067 -0.104 -0.172 -0.198 -0.168 -0.144 -0.074 0.011 0.048 0.138 0.208 0.325 0.439 0.540 0.491 0.579 0.809 1.000 0.745 0.589 0.408 0.308 0.151 0.090 -0.0…
0.148 0.257 0.218 0.223 0.419 0.451 0.403 0.365 0.288 0.219 0.306 0.406 0.524 0.666 0.702 0.611 0.500 0.351 0.043 -0.010 -0.105 -0.154 -0.063 -0.011 0.051 0.074 0.191 0.352 0.470 0.436 0.379 0.314 0.157 0.062 0.078 0.013 -0.077 -0.105 -0.179 -0.123 -0.134 -0.171 -0.207 -0.177 -0.170 -0.127 -0.059 -0.006 0.067 0.097 0.185 0.299 0.395 0.383 0.462 0.608 0.745 1.000 0.720 0.506 0.364 0.209 0.106 0.00…
0.053 0.155 0.167 0.206 0.357 0.396 0.360 0.310 0.247 0.189 0.274 0.339 0.447 0.574 0.617 0.572 0.440 0.305 0.112 0.070 -0.021 -0.057 -0.018 0.036 0.139 0.135 0.190 0.390 0.561 0.553 0.451 0.344 0.142 0.076 0.128 0.076 0.001 -0.045 -0.111 -0.057 -0.097 -0.162 -0.170 -0.160 -0.160 -0.118 -0.041 0.029 0.112 0.168 0.187 0.258 0.320 0.297 0.344 0.488 0.589 0.720 1.000 0.730 0.504 0.275 0.167 0.052 -0…
0.003 0.131 0.182 0.194 0.307 0.312 0.279 0.230 0.163 0.128 0.236 0.280 0.339 0.410 0.483 0.477 0.461 0.356 0.122 0.101 0.005 -0.052 0.006 0.054 0.162 0.137 0.241 0.421 0.538 0.510 0.386 0.308 0.148 0.076 0.106 0.046 -0.004 -0.037 -0.059 -0.029 -0.070 -0.119 -0.148 -0.156 -0.177 -0.162 -0.085 -0.025 0.079 0.145 0.137 0.214 0.286 0.259 0.272 0.357 0.408 0.506 0.730 1.000 0.716 0.370 0.191 0.107 0.…
-0.004 0.091 0.161 0.139 0.218 0.208 0.154 0.090 0.074 0.037 0.132 0.151 0.204 0.271 0.327 0.356 0.374 0.280 0.058 0.031 -0.063 -0.098 -0.009 0.032 0.115 0.065 0.172 0.348 0.476 0.551 0.421 0.327 0.166 0.059 0.104 0.057 0.021 0.017 -0.055 -0.007 -0.015 -0.040 -0.062 -0.085 -0.106 -0.069 -0.011 0.019 0.084 0.113 0.080 0.101 0.177 0.156 0.161 0.222 0.308 0.364 0.504 0.716 1.000 0.623 0.323 0.203 0.…
0.078 0.051 -0.001 -0.066 0.055 0.032 0.067 0.024 0.060 0.014 0.032 0.051 0.090 0.151 0.160 0.200 0.207 0.163 0.077 0.025 -0.042 -0.087 -0.039 -0.009 0.053 0.051 0.123 0.210 0.320 0.421 0.373 0.275 0.219 0.211 0.171 0.111 0.095 0.029 0.006 0.018 -0.041 -0.066 -0.075 -0.119 -0.150 -0.065 0.026 0.062 0.105 0.131 0.072 0.014 0.037 0.041 0.042 0.077 0.151 0.209 0.275 0.370 0.623 1.000 0.725 0.488 0.3…
0.006 -0.080 -0.165 -0.188 -0.105 -0.074 -0.021 -0.037 0.024 0.009 0.013 0.009 0.028 0.076 0.066 0.092 0.089 0.058 -0.013 -0.026 -0.046 -0.060 -0.086 -0.089 -0.033 -0.022 -0.001 0.111 0.178 0.262 0.354 0.331 0.303 0.271 0.227 0.175 0.139 0.066 0.035 0.029 -0.052 -0.062 -0.031 -0.079 -0.117 0.007 0.108 0.135 0.155 0.175 0.132 0.037 0.012 -0.005 -0.002 0.033 0.090 0.106 0.167 0.191 0.323 0.725 1.00…
-0.035 -0.118 -0.180 -0.171 -0.114 -0.084 -0.081 -0.099 -0.038 -0.039 -0.050 -0.056 -0.053 -0.032 -0.004 0.014 0.015 -0.004 -0.051 -0.040 -0.077 -0.101 -0.086 -0.114 -0.066 -0.069 -0.071 0.022 0.076 0.136 0.209 0.223 0.212 0.170 0.164 0.142 0.155 0.106 0.097 0.037 -0.045 -0.026 0.028 -0.014 -0.064 0.030 0.097 0.097 0.088 0.084 0.059 -0.034 -0.059 -0.077 -0.077 -0.044 -0.009 0.008 0.052 0.107 0.20…
-0.075 -0.086 -0.115 -0.206 -0.153 -0.086 -0.097 -0.108 -0.070 -0.074 -0.109 -0.116 -0.098 -0.083 -0.046 -0.046 -0.061 -0.057 0.018 0.020 -0.053 -0.099 -0.150 -0.142 -0.048 -0.085 -0.026 -0.054 0.008 0.071 0.099 0.088 0.133 0.151 0.095 0.069 0.115 0.038 0.131 0.095 -0.022 -0.035 -0.020 -0.064 -0.105 -0.019 0.019 0.028 0.016 0.031 -0.034 -0.129 -0.136 -0.134 -0.126 -0.075 -0.052 -0.047 -0.006 0.08…
-0.097 -0.096 -0.105 -0.156 -0.117 -0.040 -0.059 -0.085 -0.041 -0.056 -0.055 -0.075 -0.077 -0.042 -0.015 -0.001 -0.077 -0.060 0.048 0.116 0.028 -0.023 -0.050 -0.032 0.093 -0.010 0.003 0.009 0.056 0.101 0.120 0.103 0.095 0.136 0.148 0.147 0.199 0.146 0.172 0.098 -0.037 -0.037 -0.019 -0.038 -0.073 -0.018 0.045 0.066 0.076 0.119 0.032 -0.040 -0.059 -0.086 -0.129 -0.071 -0.023 -0.036 0.041 0.091 0.13…
-0.112 -0.098 -0.125 -0.178 -0.131 -0.074 -0.090 -0.082 -0.065 -0.087 -0.080 -0.114 -0.074 0.002 -0.033 -0.025 -0.089 -0.071 0.025 0.060 -0.006 0.005 -0.086 -0.067 0.112 0.007 -0.008 0.001 0.042 0.071 0.089 0.059 -0.028 -0.021 0.088 0.168 0.235 0.226 0.136 0.159 0.094 -0.021 0.058 0.048 0.001 0.009 0.056 0.033 -0.027 0.020 -0.048 -0.098 -0.096 -0.112 -0.137 -0.066 -0.005 -0.062 0.018 0.056 0.110 …
-0.121 -0.100 -0.137 -0.190 -0.148 -0.091 -0.101 -0.098 -0.104 -0.124 -0.119 -0.147 -0.095 -0.008 -0.060 -0.025 -0.017 0.010 -0.083 -0.077 -0.141 -0.108 -0.141 -0.118 0.010 -0.052 -0.044 0.022 0.034 0.056 0.066 0.090 0.023 -0.068 0.037 0.071 0.094 0.123 0.002 0.086 0.053 -0.015 0.105 0.080 0.027 0.038 0.076 0.031 -0.077 -0.117 -0.125 -0.146 -0.112 -0.112 -0.126 -0.066 -0.009 -0.019 -0.002 0.029 0…
-0.086 -0.018 -0.052 -0.125 -0.087 -0.023 -0.053 -0.071 -0.073 -0.083 -0.088 -0.116 -0.054 0.006 -0.026 0.009 -0.010 -0.000 -0.103 -0.063 -0.136 -0.117 -0.104 -0.075 0.034 -0.043 -0.035 0.032 0.062 0.080 0.064 0.103 0.042 -0.051 0.027 0.029 0.024 0.055 -0.070 0.011 -0.019 -0.072 -0.002 -0.013 -0.048 -0.024 0.027 0.020 -0.066 -0.113 -0.104 -0.116 -0.087 -0.085 -0.078 -0.023 0.006 0.008 -0.019 0.02…
-0.053 -0.129 -0.208 -0.216 -0.150 -0.117 -0.086 -0.082 -0.046 -0.041 -0.066 -0.067 -0.061 -0.079 -0.085 -0.032 -0.058 -0.049 -0.081 -0.014 -0.067 -0.072 -0.079 -0.080 -0.003 -0.006 -0.040 0.003 0.017 0.018 0.005 0.023 0.036 0.069 0.072 0.031 0.027 -0.034 -0.077 -0.034 -0.145 -0.150 -0.129 -0.142 -0.159 -0.122 -0.022 0.031 -0.000 -0.018 -0.019 -0.073 -0.075 -0.083 -0.072 -0.063 -0.035 -0.050 -0.0…
-0.095 -0.077 -0.120 -0.179 -0.127 -0.062 -0.053 -0.051 -0.040 -0.024 -0.048 -0.066 -0.030 -0.043 -0.059 -0.038 -0.104 -0.099 -0.103 -0.031 -0.086 -0.077 -0.098 -0.077 0.010 -0.066 -0.051 -0.054 -0.014 -0.014 -0.019 0.010 0.026 0.039 0.030 0.002 -0.025 -0.066 -0.099 -0.003 -0.062 -0.074 -0.094 -0.108 -0.117 -0.090 -0.030 -0.010 -0.030 -0.052 -0.076 -0.092 -0.067 -0.043 -0.020 -0.003 0.002 -0.029 …
-0.055 -0.057 -0.103 -0.142 -0.109 -0.073 -0.061 -0.067 -0.061 -0.037 -0.065 -0.085 -0.067 -0.087 -0.098 -0.072 -0.156 -0.165 -0.086 -0.010 -0.042 -0.039 -0.093 -0.067 0.006 -0.085 -0.067 -0.104 -0.060 -0.094 -0.058 -0.061 -0.074 -0.014 -0.014 -0.004 -0.006 -0.040 -0.076 -0.002 -0.029 -0.037 -0.072 -0.052 -0.065 -0.045 -0.033 -0.034 -0.056 -0.039 -0.082 -0.104 -0.099 -0.079 -0.083 -0.059 -0.057 -…
0.006 -0.030 -0.071 -0.118 -0.082 -0.039 -0.019 -0.020 -0.017 0.010 -0.020 -0.039 -0.015 -0.054 -0.063 -0.051 -0.146 -0.144 -0.065 0.013 -0.010 -0.006 -0.064 -0.028 0.043 -0.054 -0.044 -0.107 -0.052 -0.074 -0.044 -0.045 -0.054 -0.010 -0.014 0.025 -0.008 -0.041 -0.087 -0.002 -0.013 -0.032 -0.092 -0.078 -0.066 -0.025 -0.005 -0.021 -0.052 -0.033 -0.070 -0.084 -0.083 -0.052 -0.040 -0.009 -0.027 -0.07…
0.027 -0.106 -0.199 -0.159 -0.123 -0.131 -0.064 -0.043 -0.022 0.022 0.006 0.014 -0.023 -0.098 -0.126 -0.110 -0.174 -0.190 -0.088 -0.008 0.009 0.022 -0.052 -0.066 -0.016 -0.060 -0.111 -0.122 -0.069 -0.074 -0.074 -0.100 -0.103 -0.006 0.010 0.045 0.005 -0.021 -0.087 -0.003 -0.017 -0.031 -0.068 -0.063 -0.038 0.014 0.023 -0.019 -0.007 0.029 0.024 -0.011 -0.058 -0.066 -0.057 -0.036 -0.048 -0.119 -0.067…
0.042 -0.097 -0.174 -0.115 -0.107 -0.132 -0.063 -0.027 -0.006 0.032 0.019 0.029 -0.016 -0.090 -0.115 -0.089 -0.134 -0.159 -0.055 0.028 0.054 0.080 0.034 -0.011 0.010 -0.020 -0.085 -0.103 -0.081 -0.081 -0.080 -0.118 -0.125 -0.011 0.011 0.045 0.031 -0.019 -0.054 0.024 0.013 -0.013 -0.033 -0.023 -0.013 0.020 0.029 -0.014 -0.010 0.033 0.027 0.011 -0.034 -0.050 -0.047 -0.046 -0.046 -0.094 -0.053 -0.06…
0.051 -0.140 -0.241 -0.197 -0.186 -0.209 -0.130 -0.092 -0.034 0.016 -0.034 -0.027 -0.081 -0.171 -0.175 -0.173 -0.208 -0.220 -0.056 -0.005 0.061 0.085 -0.009 -0.049 -0.044 -0.053 -0.135 -0.181 -0.176 -0.152 -0.129 -0.167 -0.120 0.031 0.013 0.043 0.042 -0.030 -0.035 0.022 0.004 0.004 -0.043 -0.022 -0.007 0.023 0.009 -0.035 -0.009 0.031 0.015 -0.034 -0.090 -0.095 -0.115 -0.114 -0.122 -0.179 -0.133 -…
0.020 -0.182 -0.298 -0.303 -0.252 -0.233 -0.128 -0.100 -0.039 0.025 -0.040 -0.037 -0.080 -0.168 -0.171 -0.194 -0.246 -0.254 -0.091 -0.042 -0.011 0.008 -0.096 -0.112 -0.068 -0.106 -0.145 -0.197 -0.168 -0.145 -0.154 -0.159 -0.089 0.049 0.019 0.028 0.010 -0.067 -0.053 0.017 -0.014 -0.016 -0.086 -0.089 -0.066 -0.001 -0.005 -0.056 -0.025 0.019 0.004 -0.047 -0.093 -0.082 -0.103 -0.102 -0.120 -0.187 -0.…
0.087 -0.162 -0.344 -0.420 -0.302 -0.267 -0.137 -0.103 -0.020 0.032 -0.022 -0.016 -0.059 -0.138 -0.138 -0.173 -0.203 -0.186 -0.055 -0.037 -0.033 -0.030 -0.123 -0.137 -0.069 -0.080 -0.107 -0.174 -0.146 -0.116 -0.139 -0.125 -0.064 0.066 0.022 0.016 0.016 -0.089 -0.017 0.066 -0.037 -0.093 -0.150 -0.176 -0.166 -0.063 -0.042 -0.067 -0.024 0.014 0.018 -0.033 -0.069 -0.063 -0.090 -0.084 -0.088 -0.151 -0…
0.068 -0.168 -0.305 -0.366 -0.293 -0.224 -0.095 -0.078 -0.050 -0.008 -0.049 -0.032 -0.041 -0.110 -0.108 -0.156 -0.218 -0.202 -0.065 -0.039 -0.052 -0.051 -0.126 -0.125 -0.023 -0.087 -0.112 -0.138 -0.115 -0.087 -0.101 -0.092 -0.050 0.049 0.034 0.024 -0.004 -0.067 -0.043 0.060 -0.006 -0.071 -0.150 -0.145 -0.135 -0.027 -0.026 -0.073 -0.039 0.010 -0.001 -0.058 -0.065 -0.046 -0.062 -0.054 -0.063 -0.116…
0.159 -0.095 -0.203 -0.198 -0.159 -0.168 -0.026 -0.023 0.007 0.046 0.010 0.022 -0.007 -0.111 -0.099 -0.110 -0.191 -0.196 -0.057 0.007 0.027 0.043 -0.009 -0.048 -0.015 -0.016 -0.060 -0.113 -0.095 -0.084 -0.070 -0.109 -0.083 0.042 0.060 0.064 0.052 -0.006 0.006 0.029 0.016 0.019 -0.084 -0.073 -0.030 0.019 0.013 -0.052 0.006 0.057 0.043 0.002 -0.030 -0.019 -0.044 -0.064 -0.079 -0.129 -0.105 -0.111 -…
0.022 -0.054 -0.205 -0.290 -0.224 -0.215 -0.066 -0.058 -0.006 0.017 -0.036 -0.034 -0.047 -0.119 -0.137 -0.149 -0.206 -0.225 -0.150 -0.111 -0.068 -0.067 -0.123 -0.130 -0.113 -0.074 -0.101 -0.178 -0.123 -0.108 -0.104 -0.105 -0.049 0.048 0.025 0.001 -0.003 -0.075 -0.030 0.021 -0.054 -0.053 -0.109 -0.124 -0.104 -0.060 -0.058 -0.027 0.009 0.000 -0.019 -0.046 -0.087 -0.085 -0.092 -0.101 -0.116 -0.147 -…
-0.125 -0.043 -0.055 -0.121 -0.119 -0.093 -0.039 -0.052 -0.035 -0.024 -0.030 -0.029 -0.023 -0.020 -0.090 -0.099 -0.168 -0.205 -0.106 -0.085 -0.041 -0.033 -0.074 -0.043 -0.027 -0.055 -0.109 -0.106 -0.052 -0.005 -0.057 -0.080 -0.118 -0.075 -0.039 0.011 0.049 0.008 0.014 0.096 0.044 -0.072 -0.062 -0.086 -0.083 -0.049 -0.033 -0.003 -0.008 -0.019 -0.074 -0.047 -0.053 -0.070 -0.069 -0.038 -0.060 -0.084…
-0.014 0.009 -0.018 -0.091 -0.082 -0.072 -0.006 -0.044 -0.042 -0.036 -0.053 -0.045 -0.012 -0.052 -0.060 -0.063 -0.129 -0.169 -0.065 -0.013 0.013 0.023 -0.018 -0.008 0.010 -0.013 -0.053 -0.085 -0.044 -0.011 -0.047 -0.096 -0.104 -0.012 0.005 0.046 0.103 0.014 0.082 0.143 0.102 -0.019 -0.039 -0.073 -0.032 -0.019 -0.017 -0.002 -0.003 -0.002 -0.067 -0.082 -0.103 -0.090 -0.095 -0.067 -0.082 -0.105 -0.0…
0.002 0.027 -0.010 -0.121 -0.100 -0.095 -0.050 -0.078 -0.054 -0.053 -0.067 -0.083 -0.056 -0.084 -0.095 -0.097 -0.152 -0.183 -0.055 -0.016 -0.007 -0.005 -0.060 -0.049 -0.012 -0.017 -0.060 -0.130 -0.092 -0.034 -0.055 -0.093 -0.075 -0.002 -0.001 0.021 0.108 0.032 0.083 0.127 0.072 -0.035 -0.054 -0.092 -0.077 -0.078 -0.082 -0.036 -0.033 -0.033 -0.085 -0.112 -0.130 -0.117 -0.136 -0.116 -0.116 -0.129 -…
-0.031 -0.057 -0.117 -0.174 -0.152 -0.140 -0.102 -0.104 -0.076 -0.084 -0.092 -0.086 -0.084 -0.103 -0.102 -0.088 -0.123 -0.133 -0.057 -0.036 -0.031 -0.021 -0.079 -0.113 -0.083 -0.037 -0.063 -0.078 -0.075 -0.023 -0.033 -0.050 -0.017 0.013 0.007 0.024 0.114 0.057 0.101 0.124 0.052 -0.047 0.011 -0.010 -0.034 -0.027 -0.023 -0.007 -0.024 -0.043 -0.076 -0.117 -0.146 -0.160 -0.152 -0.105 -0.091 -0.093 -0…
-0.029 -0.096 -0.118 -0.143 -0.137 -0.116 -0.098 -0.112 -0.075 -0.062 -0.076 -0.087 -0.080 -0.098 -0.096 -0.099 -0.120 -0.126 -0.098 -0.082 -0.071 -0.035 -0.047 -0.078 -0.082 -0.067 -0.083 -0.056 -0.061 -0.004 -0.022 -0.065 -0.058 -0.044 -0.020 0.024 0.093 0.085 0.078 0.084 0.023 -0.042 0.038 0.006 -0.024 -0.001 0.001 -0.011 -0.030 -0.052 -0.067 -0.106 -0.114 -0.140 -0.094 -0.077 -0.079 -0.097 -0…
-0.037 -0.111 -0.172 -0.171 -0.151 -0.142 -0.124 -0.129 -0.097 -0.072 -0.079 -0.090 -0.094 -0.108 -0.100 -0.083 -0.097 -0.134 -0.082 -0.047 -0.039 -0.013 -0.026 -0.062 -0.041 -0.070 -0.104 -0.038 -0.061 0.007 0.009 -0.012 0.002 0.019 0.063 0.091 0.145 0.126 0.096 0.098 0.047 -0.023 0.009 -0.022 -0.051 0.007 0.050 0.049 0.022 -0.005 -0.023 -0.070 -0.077 -0.101 -0.099 -0.092 -0.085 -0.100 -0.055 -0…
-0.012 -0.080 -0.156 -0.193 -0.140 -0.112 -0.094 -0.092 -0.052 -0.034 -0.040 -0.047 -0.043 -0.042 -0.038 -0.020 -0.064 -0.098 -0.074 -0.035 -0.043 -0.046 -0.061 -0.095 -0.024 -0.092 -0.110 -0.039 -0.017 0.048 0.076 0.045 0.034 0.049 0.092 0.125 0.189 0.165 0.117 0.115 0.067 0.000 0.019 -0.029 -0.060 -0.006 0.043 0.071 0.060 0.056 0.027 -0.037 -0.043 -0.067 -0.070 -0.037 -0.024 -0.053 -0.013 0.047…
0.013 -0.088 -0.159 -0.181 -0.130 -0.127 -0.123 -0.126 -0.073 -0.081 -0.097 -0.113 -0.108 -0.117 -0.103 -0.083 -0.074 -0.063 0.010 0.002 0.010 -0.029 -0.069 -0.103 -0.079 -0.028 -0.010 -0.105 -0.092 -0.046 0.005 0.015 0.111 0.141 0.023 0.036 0.122 0.037 0.164 0.106 0.002 0.004 0.033 -0.015 -0.048 -0.014 0.018 0.033 0.026 0.018 -0.015 -0.118 -0.134 -0.140 -0.132 -0.102 -0.101 -0.099 -0.073 -0.000 …
0.025 -0.093 -0.128 -0.167 -0.125 -0.118 -0.105 -0.130 -0.048 -0.049 -0.059 -0.091 -0.110 -0.125 -0.097 -0.071 -0.007 0.025 -0.035 -0.042 -0.059 -0.128 -0.059 -0.065 -0.118 -0.048 0.033 -0.038 -0.019 0.018 0.074 0.130 0.261 0.265 0.113 0.036 0.057 -0.022 0.132 0.002 -0.121 0.013 0.010 -0.066 -0.087 -0.016 0.031 0.098 0.137 0.097 0.077 -0.044 -0.078 -0.100 -0.120 -0.102 -0.090 -0.046 -0.047 0.010 …
-0.011 -0.111 -0.083 -0.112 -0.126 -0.095 -0.084 -0.113 -0.025 0.004 -0.018 -0.059 -0.101 -0.170 -0.115 -0.107 -0.103 -0.072 0.032 0.085 0.057 -0.036 0.005 0.016 -0.027 -0.025 0.004 -0.073 -0.053 -0.027 0.025 0.043 0.198 0.314 0.165 0.073 0.100 -0.013 0.209 -0.015 -0.171 -0.017 -0.077 -0.116 -0.119 -0.065 -0.010 0.103 0.185 0.191 0.138 0.015 -0.044 -0.068 -0.124 -0.117 -0.109 -0.085 -0.052 -0.006…
-0.030 -0.092 -0.076 -0.117 -0.117 -0.121 -0.128 -0.144 -0.062 -0.073 -0.052 -0.120 -0.117 -0.132 -0.105 -0.064 -0.002 0.006 -0.097 -0.080 -0.098 -0.124 -0.060 -0.104 -0.177 -0.092 -0.006 -0.036 -0.016 0.080 0.139 0.170 0.262 0.227 0.148 0.121 0.176 0.099 0.224 0.091 0.011 0.127 0.144 0.062 0.037 0.084 0.098 0.125 0.153 0.101 0.050 -0.050 -0.103 -0.129 -0.132 -0.119 -0.102 -0.055 -0.047 0.008 0.0…
-0.021 -0.060 -0.064 -0.149 -0.115 -0.071 -0.068 -0.088 -0.014 -0.040 -0.026 -0.066 -0.062 -0.032 -0.011 0.016 -0.011 -0.013 -0.032 0.031 -0.060 -0.101 -0.077 -0.087 -0.024 -0.042 -0.005 0.047 0.092 0.191 0.261 0.259 0.253 0.228 0.210 0.163 0.230 0.164 0.190 0.100 -0.001 0.042 0.041 0.003 -0.023 0.032 0.075 0.097 0.149 0.158 0.076 -0.011 -0.062 -0.084 -0.108 -0.055 -0.019 0.015 0.060 0.089 0.140 …
-0.047 -0.019 -0.002 -0.072 -0.017 0.012 0.018 -0.000 0.052 0.020 0.058 0.032 0.043 0.108 0.110 0.135 0.082 0.043 -0.065 0.024 -0.098 -0.096 -0.026 -0.037 0.037 -0.027 0.001 0.164 0.229 0.333 0.381 0.377 0.277 0.245 0.393 0.298 0.254 0.282 0.121 0.064 0.052 0.091 0.086 0.056 0.050 0.115 0.189 0.216 0.262 0.251 0.135 0.078 0.030 -0.008 -0.035 0.039 0.082 0.104 0.151 0.124 0.206 0.300 0.381 0.357 0…
0.033 0.008 0.043 -0.028 0.044 0.065 0.069 0.029 0.079 0.034 0.011 0.027 0.094 0.133 0.162 0.185 0.150 0.113 -0.009 0.035 -0.028 -0.053 -0.018 0.014 0.058 0.027 0.091 0.231 0.319 0.425 0.575 0.577 0.557 0.450 0.303 0.196 0.141 0.088 0.010 -0.042 -0.044 -0.006 -0.039 -0.058 -0.050 0.024 0.100 0.135 0.185 0.225 0.156 0.060 0.014 0.020 0.012 0.065 0.108 0.153 0.209 0.191 0.298 0.422 0.461 0.321 0.28…
0.050 0.047 0.080 0.022 0.117 0.123 0.157 0.101 0.145 0.089 0.047 0.086 0.147 0.196 0.211 0.240 0.220 0.171 0.047 0.037 -0.053 -0.097 -0.043 -0.005 0.057 0.064 0.159 0.281 0.410 0.441 0.531 0.574 0.514 0.418 0.250 0.125 0.063 -0.014 -0.052 -0.101 -0.105 -0.064 -0.123 -0.118 -0.107 -0.030 0.034 0.070 0.141 0.191 0.142 0.068 0.047 0.053 0.051 0.096 0.152 0.212 0.239 0.235 0.309 0.415 0.344 0.224 0.…
0.055 0.105 0.137 0.032 0.167 0.164 0.209 0.122 0.125 0.051 0.012 0.067 0.168 0.243 0.253 0.306 0.308 0.251 0.113 0.075 -0.061 -0.117 -0.038 0.025 0.136 0.168 0.312 0.393 0.519 0.540 0.504 0.463 0.288 0.186 0.113 0.057 0.022 -0.048 -0.068 -0.043 -0.058 -0.074 -0.107 -0.125 -0.136 -0.067 -0.024 0.020 0.056 0.069 0.009 -0.017 0.004 0.035 0.059 0.129 0.184 0.258 0.295 0.302 0.394 0.449 0.255 0.150 0…
0.094 0.132 0.156 0.062 0.216 0.203 0.269 0.174 0.148 0.073 0.028 0.070 0.175 0.228 0.257 0.317 0.327 0.295 0.163 0.094 -0.034 -0.100 -0.025 0.030 0.169 0.260 0.418 0.426 0.531 0.440 0.338 0.349 0.200 0.119 0.052 -0.015 -0.034 -0.092 -0.079 -0.060 -0.114 -0.127 -0.165 -0.193 -0.207 -0.125 -0.093 -0.031 0.004 0.002 -0.048 -0.035 -0.022 0.020 0.043 0.110 0.140 0.207 0.232 0.267 0.296 0.312 0.141 0.…
0.131 0.146 0.149 0.155 0.300 0.214 0.234 0.157 0.107 0.046 0.013 0.054 0.155 0.194 0.270 0.378 0.421 0.400 0.281 0.163 0.067 -0.018 0.061 0.088 0.222 0.416 0.560 0.565 0.482 0.372 0.243 0.239 0.125 0.098 0.038 -0.010 -0.018 -0.095 -0.091 -0.085 -0.085 -0.111 -0.132 -0.170 -0.182 -0.126 -0.089 -0.011 0.002 -0.014 -0.053 -0.039 -0.041 0.000 0.044 0.086 0.107 0.192 0.208 0.235 0.241 0.222 0.071 0.0…
0.150 0.141 0.125 0.145 0.301 0.204 0.295 0.216 0.157 0.084 0.028 0.080 0.170 0.190 0.255 0.349 0.383 0.396 0.269 0.153 0.069 -0.027 0.068 0.091 0.238 0.482 0.631 0.518 0.428 0.266 0.160 0.167 0.088 0.081 0.013 -0.038 -0.056 -0.135 -0.132 -0.095 -0.123 -0.169 -0.185 -0.205 -0.219 -0.180 -0.124 -0.038 -0.025 -0.043 -0.069 -0.048 -0.052 -0.021 0.023 0.078 0.080 0.154 0.152 0.211 0.199 0.192 0.060 -…
0.130 0.138 0.128 0.264 0.348 0.220 0.259 0.169 0.101 0.035 0.023 0.062 0.116 0.125 0.190 0.294 0.371 0.419 0.294 0.223 0.186 0.097 0.184 0.204 0.315 0.554 0.593 0.475 0.322 0.173 0.091 0.077 0.049 0.056 0.016 -0.048 -0.093 -0.134 -0.110 -0.093 -0.116 -0.142 -0.153 -0.176 -0.188 -0.186 -0.119 -0.054 -0.042 -0.048 -0.070 -0.050 -0.039 -0.027 0.012 0.028 0.016 0.103 0.130 0.203 0.136 0.088 -0.002 -…
0.024 0.221 0.298 0.482 0.476 0.395 0.290 0.187 0.075 0.015 0.043 0.078 0.133 0.171 0.255 0.308 0.357 0.387 0.271 0.234 0.230 0.165 0.215 0.286 0.382 0.497 0.499 0.418 0.291 0.136 0.092 0.071 0.038 -0.010 -0.009 -0.041 -0.113 -0.101 -0.092 -0.091 -0.085 -0.094 -0.089 -0.083 -0.097 -0.155 -0.093 -0.064 -0.042 -0.010 -0.023 0.005 0.033 0.033 0.061 0.102 0.078 0.146 0.195 0.254 0.144 -0.022 -0.081 -…
-0.056 0.208 0.329 0.500 0.458 0.442 0.289 0.202 0.083 0.027 0.052 0.084 0.149 0.197 0.272 0.286 0.279 0.313 0.163 0.126 0.128 0.090 0.095 0.185 0.272 0.340 0.363 0.313 0.213 0.071 0.049 0.029 0.010 -0.070 -0.065 -0.077 -0.168 -0.120 -0.135 -0.109 -0.106 -0.122 -0.050 -0.024 -0.061 -0.122 -0.092 -0.104 -0.099 -0.062 -0.030 0.015 0.054 0.040 0.061 0.128 0.099 0.153 0.182 0.233 0.118 -0.075 -0.100 …
0.018 0.048 -0.008 0.155 0.250 0.237 0.220 0.198 0.112 0.064 0.051 0.100 0.162 0.180 0.194 0.247 0.263 0.318 0.178 0.057 0.068 0.054 0.009 0.053 0.163 0.317 0.343 0.286 0.186 0.065 0.028 0.026 -0.003 -0.019 -0.031 -0.053 -0.158 -0.174 -0.199 -0.122 -0.146 -0.179 -0.091 -0.091 -0.124 -0.136 -0.084 -0.082 -0.090 -0.061 -0.022 0.007 0.011 0.010 0.053 0.112 0.087 0.123 0.141 0.139 0.043 0.004 0.024 -…
0.166 0.069 -0.093 -0.057 0.121 0.088 0.187 0.187 0.162 0.117 0.055 0.108 0.153 0.143 0.119 0.166 0.202 0.236 0.132 0.030 0.004 -0.019 0.014 0.003 0.092 0.260 0.295 0.199 0.130 0.047 -0.001 0.006 -0.006 0.044 0.004 -0.032 -0.096 -0.143 -0.158 -0.069 -0.119 -0.156 -0.143 -0.188 -0.188 -0.171 -0.103 -0.061 -0.040 -0.038 -0.009 0.005 0.000 0.008 0.038 0.070 0.039 0.059 0.047 0.036 -0.003 0.087 0.057…
0.202 0.060 -0.090 -0.064 0.084 -0.008 0.100 0.105 0.102 0.079 0.034 0.071 0.083 0.051 0.030 0.107 0.178 0.190 0.088 0.028 0.039 0.035 0.097 0.026 0.036 0.168 0.176 0.123 0.069 0.033 0.007 0.008 -0.001 0.026 0.013 -0.015 -0.085 -0.107 -0.140 -0.074 -0.084 -0.094 -0.119 -0.166 -0.132 -0.095 -0.036 -0.000 0.007 -0.010 0.006 -0.002 -0.007 -0.007 0.046 0.032 -0.000 0.032 -0.007 -0.027 -0.012 0.088 0.…
0.129 0.044 -0.077 -0.071 0.084 0.059 0.151 0.133 0.152 0.115 0.041 0.086 0.114 0.113 0.063 0.103 0.142 0.189 0.104 0.026 -0.002 -0.015 0.034 -0.000 0.038 0.153 0.183 0.117 0.076 0.027 -0.012 0.006 -0.022 -0.001 -0.007 -0.035 -0.099 -0.118 -0.158 -0.086 -0.120 -0.148 -0.148 -0.145 -0.151 -0.133 -0.061 -0.027 -0.013 -0.052 -0.028 -0.013 -0.014 -0.005 0.017 0.037 0.009 0.029 0.012 -0.030 -0.014 0.0…
0.174 0.121 0.083 0.021 0.144 0.132 0.196 0.188 0.184 0.161 0.079 0.110 0.151 0.136 0.118 0.091 0.112 0.126 0.085 0.018 -0.037 -0.097 -0.017 -0.013 0.015 0.095 0.201 0.108 0.096 0.044 -0.016 -0.009 -0.007 -0.012 -0.068 -0.092 -0.142 -0.147 -0.136 -0.114 -0.145 -0.176 -0.242 -0.247 -0.226 -0.185 -0.130 -0.078 -0.037 -0.055 -0.017 0.015 -0.002 0.029 0.048 0.067 0.047 0.049 0.010 -0.004 0.017 0.080 …
0.164 0.088 -0.048 -0.083 0.095 0.080 0.164 0.151 0.131 0.091 0.025 0.069 0.106 0.106 0.098 0.120 0.167 0.220 0.139 0.055 -0.024 -0.106 -0.072 -0.062 0.031 0.173 0.258 0.160 0.129 0.075 -0.005 0.009 0.012 0.031 -0.042 -0.097 -0.153 -0.161 -0.150 -0.121 -0.192 -0.227 -0.238 -0.257 -0.253 -0.184 -0.143 -0.099 -0.060 -0.096 -0.072 -0.054 -0.074 -0.037 -0.014 0.030 0.019 0.063 0.040 0.041 0.028 0.111…
0.059 0.026 0.007 -0.040 0.088 0.094 0.135 0.108 0.116 0.086 0.024 0.051 0.074 0.088 0.088 0.123 0.135 0.187 0.069 0.013 -0.107 -0.179 -0.099 -0.051 0.061 0.118 0.208 0.159 0.165 0.115 0.058 0.080 0.047 0.018 -0.056 -0.108 -0.138 -0.108 -0.119 -0.126 -0.157 -0.170 -0.187 -0.203 -0.215 -0.165 -0.143 -0.050 -0.039 -0.099 -0.084 -0.053 -0.069 -0.041 -0.038 0.017 0.025 0.061 0.053 0.101 0.099 0.097 -…
0.037 0.027 0.041 0.020 0.133 0.120 0.152 0.114 0.119 0.087 0.033 0.056 0.092 0.120 0.136 0.187 0.181 0.180 0.063 0.013 -0.064 -0.124 -0.023 -0.013 0.057 0.117 0.220 0.236 0.268 0.180 0.123 0.151 0.096 0.038 -0.040 -0.099 -0.098 -0.114 -0.121 -0.124 -0.156 -0.140 -0.166 -0.162 -0.180 -0.119 -0.098 0.010 0.030 -0.048 -0.059 -0.030 -0.036 -0.006 -0.001 0.055 0.058 0.091 0.102 0.145 0.134 0.089 0.00…
0.036 0.021 0.028 -0.008 0.088 0.055 0.075 0.031 0.021 -0.019 -0.065 -0.064 -0.013 0.019 0.044 0.121 0.135 0.144 0.110 0.049 -0.005 -0.071 -0.014 -0.012 0.063 0.144 0.203 0.200 0.231 0.174 0.093 0.093 0.047 -0.002 -0.095 -0.135 -0.089 -0.108 -0.096 -0.093 -0.115 -0.114 -0.122 -0.114 -0.132 -0.094 -0.103 -0.046 -0.065 -0.106 -0.133 -0.142 -0.128 -0.097 -0.086 -0.051 -0.031 0.040 0.061 0.086 0.129 …
0.004 -0.019 -0.022 -0.070 0.008 0.013 0.050 0.028 0.034 -0.003 -0.041 -0.024 0.008 0.037 0.042 0.078 0.097 0.116 0.063 0.020 -0.025 -0.065 -0.051 -0.040 0.018 0.074 0.149 0.159 0.172 0.184 0.142 0.149 0.113 0.060 -0.004 -0.050 -0.022 -0.076 -0.076 -0.063 -0.091 -0.084 -0.082 -0.077 -0.096 -0.028 -0.026 -0.001 -0.015 -0.047 -0.083 -0.103 -0.083 -0.069 -0.086 -0.041 -0.002 0.049 0.076 0.108 0.154 …
0.017 0.014 -0.028 -0.081 0.005 0.005 -0.002 -0.023 -0.024 -0.051 -0.061 -0.068 -0.016 0.059 0.054 0.084 0.104 0.116 0.018 -0.026 -0.042 -0.055 -0.092 -0.051 0.005 0.070 0.125 0.161 0.198 0.195 0.148 0.156 0.099 0.075 0.021 -0.001 -0.006 -0.076 -0.109 -0.070 -0.065 -0.089 -0.078 -0.066 -0.066 -0.016 -0.030 -0.003 -0.031 -0.055 -0.103 -0.124 -0.097 -0.101 -0.072 -0.013 0.044 0.083 0.103 0.113 0.14…
-0.060 -0.041 -0.111 -0.206 -0.166 -0.126 -0.098 -0.094 -0.072 -0.080 -0.087 -0.116 -0.079 -0.007 -0.049 -0.053 -0.030 -0.018 -0.073 -0.092 -0.111 -0.093 -0.127 -0.093 -0.060 -0.075 -0.034 0.025 0.056 0.089 0.074 0.104 0.084 0.088 0.070 0.029 0.023 -0.018 -0.044 0.007 0.012 -0.004 0.000 0.015 0.004 0.096 0.088 0.040 0.005 -0.031 -0.099 -0.122 -0.106 -0.087 -0.088 -0.042 -0.000 0.036 0.022 -0.000 …
-0.092 -0.020 -0.047 -0.138 -0.118 -0.085 -0.054 -0.074 -0.075 -0.090 -0.097 -0.120 -0.059 0.019 -0.037 -0.028 -0.005 -0.031 -0.057 -0.076 -0.107 -0.083 -0.123 -0.108 -0.033 -0.084 -0.039 0.037 0.071 0.130 0.115 0.112 0.092 0.036 0.036 0.029 0.025 0.014 -0.047 0.005 0.026 -0.019 0.009 0.040 0.014 0.076 0.071 0.028 -0.043 -0.067 -0.125 -0.143 -0.096 -0.080 -0.069 -0.010 0.024 0.058 0.049 0.041 0.1…
-0.133 -0.019 0.025 -0.058 -0.066 -0.020 -0.033 -0.060 -0.071 -0.084 -0.090 -0.117 -0.044 0.002 -0.033 -0.044 -0.053 -0.062 -0.021 -0.025 -0.048 -0.038 -0.107 -0.068 0.010 -0.055 -0.035 -0.004 0.047 0.095 0.077 0.048 0.042 -0.000 -0.021 -0.014 0.008 0.014 -0.011 0.040 0.045 -0.008 0.041 0.078 0.082 0.092 0.025 -0.019 -0.072 -0.060 -0.104 -0.136 -0.104 -0.083 -0.050 -0.000 -0.014 0.014 0.023 0.033…
-0.257 -0.061 0.070 0.073 -0.016 0.043 -0.045 -0.077 -0.111 -0.112 -0.088 -0.128 -0.076 0.020 -0.040 -0.049 -0.067 -0.074 -0.085 -0.072 -0.095 -0.054 -0.089 -0.016 0.020 -0.082 -0.107 0.017 0.059 0.101 0.066 0.064 -0.021 -0.170 -0.074 -0.004 0.019 0.123 0.021 0.044 0.081 0.045 0.186 0.264 0.182 0.144 0.084 0.011 -0.082 -0.110 -0.125 -0.129 -0.075 -0.067 -0.051 0.005 0.018 0.029 0.031 0.053 0.099 …
-0.276 -0.089 0.032 0.006 -0.073 0.023 -0.064 -0.089 -0.106 -0.102 -0.090 -0.133 -0.089 -0.009 -0.055 -0.073 -0.121 -0.095 -0.059 -0.029 -0.077 -0.050 -0.088 -0.005 0.060 -0.079 -0.137 -0.040 0.001 0.046 0.010 0.009 -0.034 -0.150 -0.071 -0.023 -0.001 0.099 -0.006 0.011 0.023 -0.007 0.098 0.199 0.134 0.091 0.033 -0.021 -0.095 -0.111 -0.150 -0.146 -0.068 -0.058 -0.037 0.004 -0.005 0.002 -0.004 0.01…
-0.233 -0.179 -0.136 -0.054 -0.110 -0.057 -0.140 -0.136 -0.152 -0.142 -0.126 -0.169 -0.154 -0.066 -0.102 -0.101 -0.117 -0.092 -0.038 -0.043 -0.056 -0.025 -0.087 -0.052 -0.021 -0.081 -0.155 -0.029 -0.054 -0.000 -0.019 -0.013 -0.039 -0.132 -0.019 0.032 0.050 0.124 0.019 0.031 0.021 0.014 0.176 0.261 0.200 0.146 0.105 0.017 -0.060 -0.075 -0.084 -0.132 -0.079 -0.097 -0.094 -0.062 -0.046 -0.031 -0.044…
-0.260 -0.175 -0.071 0.057 -0.047 -0.011 -0.112 -0.120 -0.155 -0.137 -0.119 -0.158 -0.148 -0.079 -0.102 -0.074 -0.058 -0.023 -0.045 -0.053 -0.051 -0.031 -0.055 -0.024 -0.034 -0.072 -0.115 0.023 -0.012 0.036 0.032 0.055 0.038 -0.110 -0.012 0.002 0.015 0.123 0.001 -0.020 -0.003 0.052 0.228 0.306 0.212 0.164 0.109 0.030 -0.045 -0.074 -0.067 -0.113 -0.079 -0.097 -0.099 -0.078 -0.068 -0.017 -0.016 0.0…
-0.244 -0.149 -0.056 0.022 -0.052 -0.007 -0.106 -0.110 -0.128 -0.107 -0.090 -0.138 -0.107 -0.034 -0.072 -0.062 -0.042 -0.032 -0.074 -0.096 -0.120 -0.089 -0.100 -0.076 -0.055 -0.113 -0.129 0.033 0.028 0.081 0.065 0.093 0.045 -0.111 -0.005 0.009 0.023 0.141 0.010 0.023 0.058 0.100 0.255 0.315 0.225 0.182 0.110 0.031 -0.036 -0.073 -0.068 -0.094 -0.057 -0.076 -0.099 -0.062 -0.031 0.006 0.001 0.027 0.…
-0.117 -0.139 -0.171 -0.211 -0.165 -0.089 -0.081 -0.085 -0.064 -0.058 -0.061 -0.105 -0.085 -0.035 -0.053 -0.043 -0.019 -0.011 0.002 -0.045 -0.073 -0.091 -0.146 -0.146 -0.051 -0.071 -0.025 0.046 0.035 0.064 0.062 0.107 0.128 0.083 0.085 0.027 0.029 0.011 0.022 0.065 -0.014 -0.035 0.034 0.027 -0.024 0.032 0.051 0.014 0.004 -0.008 -0.056 -0.093 -0.080 -0.090 -0.103 -0.047 -0.017 0.003 0.011 0.063 0.…
0.009 -0.043 -0.111 -0.220 -0.122 -0.068 -0.022 -0.027 0.006 -0.008 -0.004 -0.029 -0.010 0.018 0.007 0.026 0.043 0.049 0.049 -0.004 -0.048 -0.085 -0.148 -0.118 -0.015 0.001 0.105 0.042 0.075 0.076 0.053 0.069 0.085 0.095 0.014 -0.046 -0.032 -0.105 -0.034 0.027 -0.069 -0.120 -0.117 -0.131 -0.153 -0.102 -0.051 -0.050 -0.046 -0.059 -0.087 -0.098 -0.093 -0.084 -0.065 -0.020 0.024 0.056 0.064 0.119 0.…
-0.068 -0.068 -0.096 -0.178 -0.095 -0.044 -0.021 -0.044 -0.013 -0.040 -0.017 -0.040 -0.024 0.042 0.029 0.055 0.054 0.060 0.011 -0.003 -0.069 -0.091 -0.131 -0.123 -0.002 -0.010 0.054 0.095 0.142 0.187 0.134 0.152 0.119 0.083 0.069 0.009 -0.002 -0.029 -0.034 0.038 -0.046 -0.086 -0.055 -0.053 -0.102 -0.055 0.012 0.017 0.001 -0.008 -0.049 -0.060 -0.040 -0.047 -0.050 -0.007 0.056 0.087 0.101 0.154 0.1…
-0.119 -0.081 -0.080 -0.126 -0.098 -0.048 -0.043 -0.063 -0.040 -0.046 -0.030 -0.052 -0.037 0.020 0.002 0.018 0.016 -0.010 -0.068 -0.065 -0.092 -0.089 -0.100 -0.095 -0.029 -0.035 -0.032 0.062 0.111 0.161 0.128 0.136 0.064 0.000 0.035 0.021 0.007 0.020 -0.036 0.030 -0.019 -0.071 -0.031 -0.027 -0.079 -0.043 0.013 0.034 0.015 -0.014 -0.037 -0.038 -0.035 -0.047 -0.069 -0.036 0.020 0.035 0.057 0.121 0.…
-0.007 -0.067 -0.084 -0.108 -0.095 -0.071 -0.030 -0.044 -0.026 -0.023 -0.003 -0.020 -0.016 0.005 -0.032 0.001 -0.022 -0.038 -0.027 -0.003 0.022 0.043 0.023 0.023 0.045 0.039 -0.037 0.027 0.066 0.138 0.084 0.047 -0.031 -0.009 0.059 0.089 0.106 0.083 0.033 0.108 0.071 -0.006 -0.001 -0.028 -0.040 -0.026 0.033 0.040 0.024 0.034 -0.001 -0.001 -0.037 -0.058 -0.067 -0.066 -0.022 0.001 0.023 0.043 0.117 …
-0.020 -0.063 -0.036 0.031 -0.002 -0.025 -0.017 -0.016 -0.030 -0.019 0.027 0.021 -0.013 0.004 -0.030 0.034 0.002 0.004 0.003 0.008 0.054 0.095 0.075 0.093 0.065 0.071 -0.019 0.031 0.053 0.088 0.062 0.014 -0.088 -0.079 0.051 0.132 0.147 0.173 0.089 0.125 0.156 0.078 0.100 0.075 0.066 0.053 0.093 0.082 0.034 0.053 0.029 0.042 0.021 -0.018 -0.030 -0.056 0.000 -0.003 0.032 0.019 0.070 0.125 0.081 0.0…
0.086 -0.049 -0.050 0.028 0.021 -0.045 -0.021 -0.013 -0.011 -0.021 -0.000 0.016 0.002 -0.023 -0.055 0.027 -0.003 0.001 0.064 0.041 0.112 0.142 0.110 0.119 0.083 0.136 0.026 0.051 0.030 0.068 0.038 -0.037 -0.113 -0.036 0.069 0.171 0.217 0.181 0.123 0.137 0.185 0.086 0.079 0.035 0.060 0.048 0.089 0.068 0.005 0.057 0.027 0.023 -0.024 -0.035 -0.050 -0.079 -0.048 -0.065 0.013 -0.024 0.038 0.144 0.089 …
0.022 -0.043 -0.088 -0.016 0.008 -0.037 -0.040 -0.019 -0.015 -0.033 -0.022 -0.016 -0.022 -0.011 -0.035 0.031 0.010 0.016 0.069 0.060 0.143 0.148 0.053 0.055 0.075 0.132 0.025 0.052 0.043 0.073 0.060 -0.018 -0.102 -0.031 0.044 0.124 0.149 0.134 0.082 0.126 0.157 0.056 0.057 0.025 0.021 -0.007 0.034 0.031 -0.013 0.031 0.022 0.002 -0.033 -0.053 -0.054 -0.068 -0.025 -0.026 0.002 -0.044 0.012 0.131 0.…
-0.001 -0.054 -0.077 0.056 0.043 -0.010 -0.036 -0.024 -0.056 -0.068 -0.043 -0.031 -0.036 -0.004 -0.029 0.030 0.036 0.037 0.020 0.025 0.135 0.155 0.082 0.073 0.071 0.124 0.025 0.108 0.072 0.098 0.111 0.042 -0.065 -0.095 -0.004 0.085 0.095 0.160 0.061 0.111 0.167 0.083 0.112 0.099 0.066 0.013 0.033 0.026 -0.022 -0.004 0.016 0.012 -0.004 -0.034 -0.039 -0.052 -0.014 -0.021 0.002 -0.029 0.032 0.059 0.…
0.131 -0.035 -0.160 -0.109 -0.040 -0.072 -0.014 0.004 0.012 0.016 -0.034 -0.018 -0.034 -0.054 -0.053 0.000 -0.004 0.053 0.173 0.117 0.222 0.153 0.030 -0.021 0.037 0.162 0.104 0.050 -0.006 -0.032 -0.058 -0.058 -0.064 0.008 0.014 0.051 0.038 0.003 0.018 0.055 0.035 -0.049 -0.074 -0.090 -0.084 -0.097 -0.064 -0.043 -0.068 -0.018 -0.002 -0.004 -0.061 -0.055 -0.062 -0.071 -0.086 -0.088 -0.053 -0.118 -0…
0.106 -0.035 -0.142 -0.047 0.025 -0.032 -0.006 -0.014 -0.043 -0.063 -0.091 -0.060 -0.041 -0.029 -0.026 0.042 0.088 0.134 0.250 0.168 0.319 0.250 0.108 0.038 0.079 0.272 0.186 0.152 0.078 0.039 0.018 -0.017 -0.046 0.026 -0.002 0.040 0.035 -0.052 -0.014 0.057 0.064 -0.029 -0.036 -0.040 -0.029 -0.075 -0.046 -0.020 -0.075 -0.051 -0.094 -0.096 -0.116 -0.107 -0.070 -0.076 -0.072 -0.058 0.006 -0.030 -0.…
0.068 -0.013 -0.105 -0.017 0.001 -0.095 -0.068 -0.061 -0.083 -0.092 -0.135 -0.118 -0.115 -0.081 -0.103 -0.039 0.041 0.060 0.192 0.151 0.331 0.308 0.206 0.121 0.083 0.230 0.102 0.058 -0.001 -0.027 -0.055 -0.099 -0.102 -0.022 -0.054 -0.012 -0.009 -0.085 0.001 0.077 0.102 0.003 -0.013 -0.027 -0.018 -0.073 -0.060 -0.029 -0.091 -0.099 -0.133 -0.144 -0.154 -0.131 -0.090 -0.109 -0.104 -0.098 -0.042 -0.0…
0.055 -0.003 -0.080 -0.048 -0.006 -0.072 -0.028 -0.047 -0.077 -0.103 -0.145 -0.131 -0.108 -0.061 -0.083 -0.040 0.074 0.103 0.108 0.025 0.176 0.129 0.070 0.023 0.011 0.210 0.165 0.090 0.030 -0.031 -0.056 -0.056 -0.027 0.014 -0.075 -0.078 -0.100 -0.146 -0.041 0.046 0.068 0.004 0.015 -0.034 -0.033 -0.073 -0.081 -0.075 -0.122 -0.137 -0.175 -0.175 -0.165 -0.129 -0.088 -0.105 -0.105 -0.076 -0.066 -0.05…
0.051 -0.031 -0.079 -0.032 0.033 -0.028 0.035 -0.006 -0.033 -0.071 -0.106 -0.082 -0.059 -0.045 -0.022 0.070 0.160 0.224 0.134 0.066 0.146 0.078 0.117 0.065 0.102 0.365 0.303 0.229 0.157 0.095 0.052 0.062 0.084 0.099 -0.012 -0.055 -0.056 -0.118 -0.055 -0.019 -0.017 -0.017 -0.025 -0.072 -0.105 -0.116 -0.113 -0.056 -0.042 -0.076 -0.114 -0.134 -0.144 -0.120 -0.109 -0.109 -0.116 -0.047 -0.022 0.054 0.…
-0.013 -0.118 -0.187 -0.092 -0.064 -0.109 -0.063 -0.055 -0.061 -0.058 -0.080 -0.070 -0.079 -0.055 -0.053 0.012 0.075 0.119 0.064 0.055 0.143 0.144 0.168 0.062 0.055 0.265 0.168 0.132 0.093 0.094 0.057 0.069 0.001 -0.003 -0.016 -0.001 0.008 -0.045 -0.034 0.003 -0.008 -0.017 -0.002 -0.006 -0.030 -0.050 -0.048 -0.028 -0.027 -0.069 -0.084 -0.091 -0.108 -0.119 -0.094 -0.082 -0.064 -0.052 -0.015 -0.002…
0.009 -0.094 -0.180 -0.075 -0.053 -0.125 -0.109 -0.104 -0.112 -0.110 -0.130 -0.122 -0.116 -0.075 -0.074 -0.005 0.074 0.079 0.032 0.004 0.082 0.103 0.104 0.026 0.021 0.196 0.122 0.111 0.060 0.048 0.022 0.041 -0.025 -0.027 -0.056 -0.063 -0.029 -0.038 -0.036 -0.018 -0.009 -0.008 0.006 -0.009 -0.033 -0.067 -0.061 -0.045 -0.052 -0.120 -0.109 -0.137 -0.137 -0.142 -0.105 -0.095 -0.065 -0.051 -0.023 -0.0…
-0.045 -0.126 -0.185 -0.057 -0.051 -0.096 -0.104 -0.103 -0.084 -0.090 -0.105 -0.127 -0.134 -0.091 -0.096 -0.034 0.062 0.105 0.016 -0.022 0.045 0.048 0.072 0.014 -0.000 0.170 0.099 0.090 0.026 0.019 0.018 0.038 0.009 -0.033 -0.075 -0.070 -0.060 -0.010 -0.041 -0.046 -0.047 -0.025 0.014 0.018 -0.005 -0.053 -0.050 -0.053 -0.079 -0.111 -0.109 -0.125 -0.123 -0.133 -0.111 -0.113 -0.094 -0.068 -0.023 -0.…
-0.124 -0.058 -0.094 -0.012 0.015 0.005 -0.039 -0.045 -0.059 -0.092 -0.103 -0.112 -0.085 -0.022 -0.008 0.017 0.111 0.155 0.030 0.017 0.040 0.031 0.068 0.018 0.036 0.145 0.129 0.123 0.090 0.080 0.073 0.086 0.057 -0.033 -0.079 -0.096 -0.098 -0.070 -0.124 -0.102 -0.092 -0.047 -0.020 -0.001 -0.054 -0.077 -0.052 -0.022 -0.058 -0.122 -0.141 -0.140 -0.130 -0.132 -0.097 -0.054 -0.061 0.008 0.019 0.065 0.…
-0.012 -0.008 -0.004 -0.014 0.082 0.068 0.064 0.045 0.021 -0.026 -0.045 -0.035 0.012 0.029 0.073 0.121 0.165 0.213 0.074 0.036 -0.053 -0.126 -0.084 -0.082 0.020 0.146 0.257 0.232 0.201 0.152 0.105 0.129 0.101 0.033 -0.059 -0.129 -0.138 -0.124 -0.153 -0.133 -0.170 -0.139 -0.107 -0.107 -0.148 -0.140 -0.150 -0.090 -0.072 -0.098 -0.093 -0.094 -0.082 -0.074 -0.041 0.013 0.014 0.081 0.100 0.116 0.121 0…
0.039 0.097 0.111 0.064 0.200 0.178 0.195 0.135 0.107 0.040 -0.002 0.035 0.116 0.164 0.203 0.243 0.266 0.271 0.151 0.084 -0.020 -0.106 -0.042 -0.012 0.103 0.212 0.354 0.327 0.323 0.248 0.155 0.172 0.101 0.023 -0.074 -0.123 -0.128 -0.155 -0.154 -0.114 -0.147 -0.149 -0.166 -0.163 -0.181 -0.150 -0.149 -0.089 -0.062 -0.081 -0.086 -0.071 -0.048 -0.012 0.014 0.075 0.075 0.168 0.171 0.187 0.185 0.142 0.…
0.079 0.130 0.134 0.033 0.172 0.155 0.194 0.141 0.123 0.059 0.007 0.039 0.128 0.171 0.201 0.233 0.241 0.238 0.155 0.091 -0.000 -0.067 -0.016 0.016 0.119 0.224 0.360 0.329 0.348 0.286 0.181 0.194 0.109 0.080 -0.011 -0.066 -0.049 -0.111 -0.077 -0.053 -0.079 -0.101 -0.140 -0.153 -0.160 -0.113 -0.089 -0.061 -0.048 -0.057 -0.101 -0.068 -0.080 -0.022 0.005 0.061 0.065 0.137 0.149 0.165 0.187 0.206 0.05…
0.101 0.095 0.086 -0.008 0.121 0.114 0.189 0.115 0.117 0.046 0.003 0.047 0.134 0.171 0.190 0.236 0.225 0.207 0.122 0.087 0.002 -0.043 0.010 0.028 0.117 0.201 0.340 0.369 0.405 0.341 0.284 0.301 0.170 0.146 0.078 0.030 0.009 -0.080 -0.082 -0.076 -0.098 -0.115 -0.154 -0.160 -0.178 -0.122 -0.031 0.016 0.032 0.010 -0.021 -0.012 -0.026 0.001 0.008 0.066 0.087 0.146 0.187 0.207 0.218 0.251 0.131 0.071 …
0.017 0.025 0.039 -0.016 0.062 0.067 0.104 0.052 0.058 0.003 -0.030 -0.012 0.063 0.125 0.133 0.177 0.145 0.112 0.094 0.050 -0.030 -0.076 -0.032 -0.019 0.044 0.096 0.225 0.270 0.333 0.338 0.303 0.275 0.186 0.199 0.101 0.051 0.024 -0.028 -0.041 -0.044 -0.049 -0.057 -0.074 -0.102 -0.119 -0.058 0.003 0.031 0.028 0.033 0.001 -0.046 -0.035 -0.023 -0.012 0.040 0.072 0.134 0.161 0.177 0.235 0.296 0.179 0…
0.017 0.026 0.055 -0.001 0.039 0.017 0.048 -0.013 0.006 -0.027 -0.021 -0.060 0.011 0.066 0.064 0.122 0.106 0.061 0.030 0.039 -0.018 -0.034 -0.006 0.023 0.066 0.056 0.136 0.202 0.251 0.294 0.304 0.284 0.224 0.220 0.141 0.067 0.077 0.043 0.016 -0.014 -0.027 -0.018 -0.055 -0.070 -0.059 -0.007 0.037 0.050 0.072 0.087 0.033 -0.033 -0.036 -0.055 -0.050 0.001 0.048 0.097 0.113 0.118 0.208 0.243 0.162 0.…
-0.064 -0.082 -0.083 -0.142 -0.116 -0.066 -0.050 -0.060 -0.029 -0.055 -0.005 -0.058 -0.025 0.036 0.008 0.040 0.025 0.027 0.007 0.014 -0.042 -0.058 -0.095 -0.051 0.019 -0.032 0.010 0.121 0.139 0.220 0.241 0.289 0.275 0.235 0.197 0.079 0.105 0.090 0.051 0.001 -0.031 0.003 0.031 0.034 0.029 0.057 0.106 0.064 0.096 0.100 0.046 -0.021 -0.025 -0.052 -0.075 -0.016 0.030 0.073 0.096 0.099 0.147 0.210 0.2…
-0.121 -0.138 -0.109 -0.126 -0.139 -0.103 -0.107 -0.112 -0.068 -0.081 -0.064 -0.117 -0.095 -0.033 -0.049 -0.021 -0.030 -0.026 -0.090 -0.097 -0.134 -0.112 -0.147 -0.128 -0.092 -0.126 -0.084 0.050 0.068 0.145 0.184 0.223 0.221 0.159 0.176 0.099 0.113 0.144 0.091 0.039 0.048 0.092 0.175 0.207 0.183 0.218 0.237 0.126 0.105 0.067 0.008 -0.064 -0.062 -0.092 -0.112 -0.086 -0.015 0.026 0.037 0.023 0.086 …
-0.208 -0.141 -0.086 -0.028 -0.095 -0.081 -0.149 -0.140 -0.136 -0.140 -0.125 -0.172 -0.146 -0.056 -0.094 -0.052 -0.053 -0.038 -0.085 -0.111 -0.128 -0.088 -0.125 -0.104 -0.088 -0.135 -0.111 0.018 -0.003 0.076 0.095 0.099 0.094 -0.020 0.106 0.156 0.207 0.266 0.150 0.137 0.164 0.185 0.368 0.417 0.360 0.349 0.331 0.152 0.048 0.001 -0.062 -0.106 -0.102 -0.127 -0.134 -0.116 -0.066 -0.048 -0.001 -0.001 …
-0.231 -0.147 -0.075 -0.028 -0.077 -0.043 -0.120 -0.117 -0.129 -0.135 -0.116 -0.158 -0.129 -0.033 -0.077 -0.072 -0.075 -0.070 -0.062 -0.082 -0.107 -0.083 -0.134 -0.108 -0.069 -0.124 -0.120 -0.012 -0.017 0.049 0.065 0.067 0.056 -0.081 0.027 0.077 0.117 0.194 0.057 0.051 0.074 0.095 0.270 0.326 0.278 0.238 0.182 0.061 -0.009 -0.032 -0.052 -0.100 -0.088 -0.111 -0.109 -0.075 -0.044 -0.040 -0.015 0.00…
-0.222 -0.166 -0.107 -0.047 -0.119 -0.065 -0.159 -0.141 -0.147 -0.142 -0.131 -0.166 -0.157 -0.093 -0.124 -0.126 -0.127 -0.098 -0.071 -0.095 -0.101 -0.065 -0.128 -0.094 -0.066 -0.132 -0.167 -0.086 -0.098 -0.041 -0.025 -0.017 -0.000 -0.108 -0.017 0.022 0.056 0.137 0.060 0.073 0.044 0.059 0.261 0.329 0.246 0.175 0.127 0.034 -0.046 -0.068 -0.068 -0.113 -0.095 -0.124 -0.124 -0.095 -0.059 -0.083 -0.066…
-0.248 -0.163 -0.098 -0.016 -0.115 -0.101 -0.219 -0.189 -0.188 -0.189 -0.176 -0.215 -0.200 -0.126 -0.151 -0.132 -0.105 -0.063 -0.069 -0.097 -0.087 -0.027 -0.100 -0.074 -0.056 -0.109 -0.163 -0.079 -0.117 -0.052 -0.036 -0.044 -0.070 -0.194 -0.066 0.015 0.090 0.218 0.133 0.168 0.177 0.170 0.397 0.470 0.366 0.252 0.171 0.016 -0.127 -0.135 -0.133 -0.142 -0.123 -0.147 -0.142 -0.142 -0.111 -0.116 -0.092…
-0.222 -0.167 -0.146 -0.064 -0.163 -0.151 -0.228 -0.189 -0.187 -0.189 -0.174 -0.218 -0.211 -0.151 -0.194 -0.167 -0.123 -0.096 -0.090 -0.132 -0.086 -0.014 -0.109 -0.117 -0.115 -0.117 -0.162 -0.116 -0.155 -0.065 -0.052 -0.083 -0.091 -0.161 -0.041 0.044 0.113 0.223 0.166 0.231 0.245 0.228 0.460 0.514 0.422 0.321 0.232 0.042 -0.097 -0.119 -0.131 -0.154 -0.144 -0.162 -0.171 -0.181 -0.141 -0.153 -0.099…
-0.154 -0.091 -0.108 -0.063 -0.115 -0.110 -0.178 -0.147 -0.148 -0.149 -0.132 -0.158 -0.154 -0.084 -0.123 -0.110 -0.071 -0.056 -0.070 -0.094 -0.077 -0.021 -0.087 -0.101 -0.090 -0.088 -0.103 -0.051 -0.075 -0.012 -0.005 -0.010 -0.022 -0.105 -0.000 0.045 0.068 0.154 0.061 0.120 0.169 0.180 0.384 0.418 0.349 0.297 0.229 0.048 -0.065 -0.092 -0.092 -0.109 -0.093 -0.104 -0.102 -0.112 -0.076 -0.079 -0.049…
-0.244 -0.178 -0.115 0.022 -0.079 -0.084 -0.203 -0.181 -0.193 -0.194 -0.174 -0.209 -0.195 -0.132 -0.163 -0.109 -0.085 -0.052 -0.016 -0.071 -0.028 0.038 -0.081 -0.067 -0.075 -0.095 -0.151 -0.058 -0.117 -0.088 -0.074 -0.058 -0.070 -0.181 -0.088 -0.043 0.004 0.124 0.058 0.091 0.171 0.195 0.397 0.477 0.391 0.308 0.194 0.019 -0.108 -0.142 -0.140 -0.163 -0.133 -0.134 -0.114 -0.143 -0.114 -0.110 -0.076 …
-0.247 -0.186 -0.098 0.089 -0.062 -0.088 -0.227 -0.198 -0.226 -0.223 -0.203 -0.224 -0.226 -0.184 -0.199 -0.152 -0.106 -0.056 -0.011 -0.077 0.001 0.069 -0.034 -0.017 -0.072 -0.068 -0.150 -0.098 -0.188 -0.143 -0.106 -0.104 -0.096 -0.198 -0.116 -0.044 0.005 0.114 0.083 0.095 0.192 0.231 0.447 0.524 0.428 0.303 0.181 0.015 -0.139 -0.153 -0.143 -0.173 -0.171 -0.175 -0.168 -0.190 -0.171 -0.156 -0.115 -…
-0.178 -0.158 -0.096 0.099 -0.048 -0.105 -0.216 -0.186 -0.205 -0.194 -0.167 -0.188 -0.203 -0.160 -0.191 -0.120 -0.083 -0.044 -0.019 -0.063 0.020 0.094 0.006 0.001 -0.077 -0.038 -0.130 -0.073 -0.163 -0.139 -0.107 -0.100 -0.094 -0.195 -0.090 -0.005 0.021 0.117 0.097 0.070 0.165 0.205 0.412 0.487 0.420 0.301 0.214 0.090 -0.071 -0.122 -0.094 -0.122 -0.142 -0.152 -0.151 -0.175 -0.134 -0.151 -0.103 -0.…
-0.131 -0.178 -0.194 -0.004 -0.096 -0.139 -0.205 -0.165 -0.171 -0.167 -0.145 -0.152 -0.171 -0.145 -0.178 -0.107 -0.065 -0.019 -0.002 -0.044 0.027 0.094 -0.025 -0.058 -0.102 -0.036 -0.116 -0.072 -0.172 -0.158 -0.132 -0.102 -0.078 -0.147 -0.059 0.011 0.016 0.067 0.030 0.037 0.076 0.087 0.321 0.398 0.350 0.246 0.175 0.074 -0.044 -0.079 -0.033 -0.086 -0.111 -0.127 -0.128 -0.139 -0.099 -0.132 -0.088 -…
-0.316 -0.200 -0.084 -0.039 -0.124 -0.002 -0.100 -0.093 -0.103 -0.097 -0.098 -0.107 -0.105 -0.087 -0.090 -0.131 -0.222 -0.171 0.062 0.046 0.012 0.026 -0.159 -0.076 0.035 -0.107 -0.113 -0.111 -0.132 -0.106 -0.090 -0.092 -0.084 -0.131 -0.108 -0.018 -0.016 0.054 -0.015 0.021 0.056 0.029 0.151 0.259 0.215 0.138 0.058 -0.039 -0.119 -0.049 -0.042 -0.074 -0.051 -0.045 -0.073 -0.044 -0.036 -0.120 -0.044 …
-0.078 -0.129 -0.068 0.065 -0.021 -0.035 -0.093 -0.046 -0.036 -0.019 -0.023 -0.035 -0.082 -0.135 -0.112 -0.069 -0.116 -0.092 0.011 0.042 0.095 0.106 0.051 0.034 -0.063 -0.030 -0.110 -0.096 -0.141 -0.118 -0.073 -0.103 -0.081 -0.037 -0.017 0.047 0.087 0.075 0.126 0.029 0.038 0.146 0.219 0.264 0.306 0.142 0.110 0.075 0.015 0.046 0.063 0.027 -0.041 -0.052 -0.089 -0.123 -0.107 -0.108 -0.065 -0.101 -0.…
0.030 -0.093 -0.120 -0.021 -0.067 -0.116 -0.107 -0.068 -0.059 -0.048 -0.042 -0.039 -0.068 -0.122 -0.111 -0.048 -0.036 -0.043 -0.093 -0.043 0.031 0.074 0.095 0.019 -0.082 -0.069 -0.142 -0.080 -0.110 -0.098 -0.045 -0.049 -0.034 -0.025 -0.005 0.005 0.042 0.032 0.152 0.178 0.203 0.262 0.270 0.264 0.317 0.164 0.121 0.086 0.016 -0.017 0.013 -0.000 -0.033 -0.039 -0.051 -0.105 -0.085 -0.074 -0.061 -0.096…
0.024 -0.049 -0.050 0.037 -0.048 -0.093 -0.138 -0.105 -0.091 -0.078 -0.060 -0.082 -0.110 -0.138 -0.143 -0.096 -0.058 -0.062 -0.088 -0.022 0.033 0.078 0.080 0.041 -0.067 -0.067 -0.149 -0.073 -0.107 -0.092 -0.035 -0.046 -0.037 -0.073 -0.012 0.014 0.056 0.125 0.147 0.107 0.230 0.362 0.363 0.395 0.433 0.228 0.141 0.089 0.019 -0.030 -0.024 -0.025 -0.059 -0.075 -0.069 -0.115 -0.107 -0.095 -0.111 -0.132…
-0.001 -0.041 -0.053 0.012 -0.066 -0.127 -0.173 -0.138 -0.123 -0.113 -0.085 -0.112 -0.156 -0.172 -0.178 -0.099 -0.012 0.016 -0.093 -0.054 -0.013 0.042 0.087 0.022 -0.130 -0.097 -0.136 -0.083 -0.141 -0.121 -0.075 -0.051 -0.007 -0.051 -0.031 -0.049 -0.003 0.051 0.201 0.187 0.238 0.393 0.426 0.425 0.443 0.220 0.133 0.060 -0.001 -0.070 -0.045 -0.057 -0.078 -0.083 -0.075 -0.148 -0.139 -0.119 -0.123 -0…
-0.063 -0.138 -0.158 -0.011 -0.100 -0.165 -0.225 -0.191 -0.164 -0.144 -0.115 -0.157 -0.190 -0.171 -0.193 -0.098 -0.043 0.001 -0.082 -0.085 -0.011 0.059 0.015 -0.026 -0.127 -0.081 -0.165 -0.079 -0.155 -0.130 -0.104 -0.094 -0.046 -0.098 -0.030 0.001 0.019 0.099 0.140 0.170 0.227 0.325 0.482 0.536 0.489 0.323 0.204 0.065 -0.018 -0.091 -0.054 -0.090 -0.114 -0.121 -0.110 -0.173 -0.147 -0.148 -0.129 -0…
0.027 -0.042 -0.029 0.166 0.026 -0.099 -0.143 -0.116 -0.109 -0.086 -0.048 -0.075 -0.109 -0.123 -0.145 -0.050 0.011 -0.006 -0.083 -0.059 0.046 0.117 0.109 0.068 -0.085 -0.015 -0.125 -0.038 -0.109 -0.099 -0.061 -0.069 -0.058 -0.105 0.010 0.061 0.061 0.142 0.113 0.046 0.208 0.289 0.395 0.464 0.467 0.376 0.259 0.113 0.040 -0.014 0.009 -0.014 -0.064 -0.074 -0.058 -0.119 -0.099 -0.102 -0.096 -0.140 -0.…
-0.055 -0.118 -0.131 0.059 -0.054 -0.114 -0.152 -0.116 -0.109 -0.100 -0.062 -0.091 -0.115 -0.105 -0.137 -0.056 -0.010 0.005 -0.061 -0.087 -0.016 0.055 0.046 0.024 -0.073 -0.008 -0.121 -0.003 -0.083 -0.075 -0.056 -0.052 -0.057 -0.131 -0.019 0.027 0.033 0.122 0.035 -0.020 0.087 0.168 0.331 0.419 0.392 0.313 0.216 0.073 0.004 -0.033 -0.007 -0.026 -0.066 -0.077 -0.058 -0.107 -0.084 -0.084 -0.054 -0.1…
-0.006 -0.053 -0.091 -0.009 -0.104 -0.145 -0.159 -0.125 -0.114 -0.130 -0.109 -0.129 -0.126 -0.110 -0.147 -0.081 -0.045 -0.042 -0.115 -0.119 -0.070 -0.002 -0.012 -0.036 -0.118 -0.096 -0.168 -0.050 -0.112 -0.083 -0.067 -0.028 -0.028 -0.104 0.030 0.040 0.057 0.154 0.036 0.013 0.126 0.206 0.335 0.423 0.417 0.405 0.293 0.134 0.039 -0.057 -0.049 -0.083 -0.100 -0.091 -0.059 -0.104 -0.083 -0.108 -0.106 -…
-0.033 -0.043 -0.064 -0.073 -0.138 -0.147 -0.156 -0.134 -0.106 -0.119 -0.113 -0.145 -0.127 -0.098 -0.134 -0.104 -0.072 -0.065 -0.147 -0.128 -0.108 -0.048 -0.044 -0.059 -0.127 -0.152 -0.182 -0.129 -0.130 -0.087 -0.059 -0.026 -0.003 -0.063 0.054 0.055 0.099 0.179 0.101 0.104 0.218 0.280 0.370 0.458 0.472 0.483 0.373 0.169 0.061 -0.036 -0.059 -0.088 -0.077 -0.083 -0.069 -0.108 -0.079 -0.103 -0.112 -…
0.002 -0.079 -0.128 -0.154 -0.170 -0.142 -0.101 -0.102 -0.093 -0.106 -0.089 -0.114 -0.087 -0.066 -0.101 -0.066 -0.062 -0.085 -0.126 -0.118 -0.134 -0.103 -0.094 -0.109 -0.109 -0.119 -0.118 -0.028 -0.053 -0.013 -0.020 0.019 0.047 0.015 0.079 0.043 0.062 0.080 -0.012 0.036 0.118 0.132 0.193 0.303 0.288 0.348 0.280 0.130 0.040 -0.029 -0.034 -0.070 -0.075 -0.090 -0.082 -0.097 -0.058 -0.052 -0.063 -0.0…
0.024 -0.049 -0.102 -0.106 -0.135 -0.127 -0.086 -0.083 -0.073 -0.081 -0.072 -0.103 -0.097 -0.068 -0.101 -0.082 -0.042 -0.078 -0.161 -0.151 -0.140 -0.107 -0.079 -0.104 -0.154 -0.156 -0.161 -0.053 -0.039 -0.019 -0.010 0.059 0.097 0.059 0.117 0.049 0.029 0.064 -0.064 -0.042 0.075 0.136 0.187 0.278 0.281 0.394 0.324 0.187 0.091 -0.025 -0.016 -0.048 -0.065 -0.066 -0.050 -0.090 -0.049 -0.044 -0.084 -0.…
-0.053 -0.073 -0.132 -0.124 -0.155 -0.149 -0.108 -0.081 -0.046 -0.031 -0.020 -0.075 -0.100 -0.078 -0.110 -0.068 -0.029 -0.054 -0.182 -0.190 -0.189 -0.140 -0.080 -0.108 -0.165 -0.175 -0.187 -0.075 -0.054 -0.013 -0.012 0.089 0.147 0.125 0.205 0.122 0.070 0.099 -0.026 -0.012 0.092 0.179 0.232 0.306 0.333 0.468 0.449 0.263 0.182 0.049 0.031 -0.005 -0.028 -0.048 -0.059 -0.081 -0.044 -0.042 -0.071 -0.1…
-0.118 -0.134 -0.143 -0.114 -0.152 -0.127 -0.089 -0.083 -0.052 -0.030 -0.031 -0.075 -0.079 -0.059 -0.084 -0.066 -0.039 -0.058 -0.179 -0.172 -0.171 -0.131 -0.092 -0.109 -0.156 -0.145 -0.126 -0.038 -0.014 0.050 0.068 0.140 0.189 0.180 0.249 0.170 0.107 0.133 0.006 -0.008 0.089 0.180 0.258 0.298 0.316 0.433 0.468 0.282 0.212 0.098 0.058 -0.008 -0.034 -0.069 -0.082 -0.070 -0.028 -0.025 -0.021 -0.083 …
-0.086 -0.091 -0.112 -0.088 -0.112 -0.100 -0.044 -0.041 -0.012 -0.013 -0.022 -0.051 -0.050 -0.034 -0.066 -0.042 -0.003 -0.027 -0.136 -0.147 -0.145 -0.119 -0.063 -0.083 -0.119 -0.090 -0.066 0.007 0.020 0.041 0.080 0.156 0.191 0.172 0.206 0.123 0.043 0.054 -0.048 -0.055 0.057 0.118 0.154 0.193 0.203 0.342 0.378 0.227 0.174 0.063 0.051 -0.006 -0.020 -0.049 -0.061 -0.058 -0.008 -0.011 -0.012 -0.051 -…
-0.084 -0.071 -0.099 -0.080 -0.106 -0.067 -0.013 0.008 0.046 0.055 0.028 -0.019 -0.054 -0.040 -0.061 -0.059 -0.037 -0.057 -0.155 -0.139 -0.127 -0.111 -0.058 -0.091 -0.128 -0.096 -0.081 -0.035 -0.023 -0.012 0.029 0.097 0.185 0.192 0.225 0.132 0.018 0.020 -0.047 -0.047 0.001 0.080 0.109 0.146 0.153 0.295 0.364 0.245 0.237 0.127 0.110 0.047 0.009 -0.032 -0.053 -0.040 0.006 -0.025 -0.019 -0.070 -0.06…
-0.057 -0.061 -0.105 -0.064 -0.069 -0.053 0.008 0.039 0.095 0.098 0.108 0.083 0.030 0.030 0.006 0.000 0.010 -0.026 -0.154 -0.110 -0.127 -0.115 -0.048 -0.086 -0.134 -0.078 -0.045 0.022 0.043 0.075 0.096 0.165 0.207 0.268 0.337 0.228 0.088 0.075 -0.029 -0.052 -0.021 0.064 0.088 0.119 0.154 0.293 0.422 0.289 0.317 0.219 0.181 0.125 0.085 0.022 0.007 0.016 0.056 0.035 0.034 -0.026 -0.007 0.044 0.104 …
-0.001 -0.011 -0.072 -0.062 -0.023 -0.023 0.038 0.046 0.091 0.058 0.067 0.053 0.058 0.105 0.075 0.069 0.111 0.068 -0.109 -0.138 -0.143 -0.130 -0.064 -0.081 -0.102 -0.049 0.014 0.077 0.113 0.137 0.156 0.217 0.203 0.191 0.240 0.131 0.013 0.003 -0.101 -0.085 -0.023 0.020 0.054 0.067 0.080 0.213 0.319 0.208 0.217 0.110 0.094 0.043 0.049 0.011 0.003 0.043 0.114 0.108 0.083 0.046 0.058 0.138 0.150 0.07…
-0.001 -0.015 -0.049 -0.028 -0.006 -0.013 0.065 0.081 0.123 0.084 0.040 0.029 0.022 0.038 0.003 -0.006 0.038 0.033 -0.066 -0.108 -0.074 -0.063 -0.046 -0.051 -0.077 0.025 0.064 0.021 0.032 0.011 0.044 0.108 0.147 0.150 0.153 0.088 -0.036 -0.086 -0.109 -0.094 -0.019 -0.004 0.025 0.026 0.036 0.154 0.231 0.150 0.159 0.072 0.060 0.008 -0.024 -0.052 -0.045 -0.040 0.003 -0.022 -0.005 -0.007 -0.030 0.038…
-0.001 0.014 -0.006 -0.001 0.012 0.036 0.109 0.139 0.193 0.173 0.129 0.121 0.080 0.036 0.031 -0.000 0.019 -0.022 -0.121 -0.089 -0.060 -0.062 -0.013 -0.046 -0.092 -0.009 0.016 0.014 0.053 0.020 0.065 0.133 0.191 0.219 0.183 0.084 -0.052 -0.089 -0.084 -0.124 -0.108 -0.068 -0.087 -0.089 -0.053 0.072 0.172 0.113 0.197 0.155 0.145 0.113 0.066 0.041 0.032 0.041 0.022 -0.016 -0.010 0.028 0.006 0.021 0.0…
0.021 0.023 0.035 0.020 0.060 0.105 0.172 0.200 0.256 0.229 0.215 0.205 0.185 0.155 0.142 0.091 0.086 0.038 -0.106 -0.082 -0.102 -0.105 -0.037 -0.066 -0.071 -0.036 0.027 0.085 0.159 0.135 0.169 0.277 0.276 0.187 0.176 0.058 -0.062 -0.037 -0.112 -0.128 -0.109 -0.066 -0.086 -0.092 -0.064 0.049 0.129 0.121 0.226 0.156 0.176 0.170 0.149 0.122 0.123 0.128 0.120 0.090 0.082 0.098 0.082 0.071 0.084 0.00…
0.064 0.077 0.104 0.088 0.117 0.120 0.176 0.166 0.220 0.178 0.128 0.125 0.128 0.121 0.115 0.094 0.096 0.092 -0.036 -0.069 -0.078 -0.081 -0.019 -0.016 -0.028 0.041 0.097 0.104 0.157 0.109 0.137 0.210 0.194 0.097 0.084 0.020 -0.065 -0.071 -0.106 -0.099 -0.057 -0.040 -0.068 -0.069 -0.042 0.050 0.104 0.106 0.153 0.063 0.082 0.065 0.027 0.019 0.044 0.043 0.047 0.040 0.050 0.073 0.069 0.056 0.008 -0.06…
0.067 0.097 0.093 0.080 0.120 0.121 0.201 0.197 0.259 0.232 0.147 0.143 0.130 0.098 0.090 0.048 0.047 0.031 -0.064 -0.070 -0.054 -0.068 -0.001 -0.010 -0.045 0.053 0.120 0.081 0.112 0.041 0.088 0.149 0.180 0.152 0.078 0.019 -0.082 -0.120 -0.090 -0.096 -0.098 -0.110 -0.132 -0.141 -0.118 -0.029 0.036 0.059 0.122 0.069 0.087 0.092 0.030 0.022 0.037 0.036 0.019 0.001 -0.003 0.025 0.019 0.054 0.029 -0.…
0.031 0.070 0.091 0.093 0.160 0.191 0.291 0.304 0.379 0.367 0.258 0.270 0.239 0.188 0.175 0.096 0.075 0.035 -0.055 -0.038 -0.060 -0.096 -0.010 -0.042 -0.035 0.047 0.121 0.118 0.151 0.058 0.088 0.179 0.210 0.164 0.109 0.020 -0.065 -0.105 -0.110 -0.126 -0.131 -0.126 -0.165 -0.168 -0.133 -0.019 0.048 0.060 0.150 0.108 0.165 0.210 0.139 0.133 0.134 0.137 0.092 0.070 0.048 0.042 0.016 0.027 0.008 -0.0…
0.087 0.107 0.140 0.127 0.250 0.272 0.362 0.346 0.394 0.360 0.268 0.319 0.337 0.306 0.279 0.216 0.166 0.112 0.032 0.009 -0.060 -0.107 -0.005 -0.007 0.043 0.096 0.197 0.206 0.250 0.145 0.125 0.214 0.175 0.105 0.053 -0.030 -0.107 -0.138 -0.135 -0.160 -0.173 -0.194 -0.229 -0.228 -0.201 -0.092 -0.017 0.004 0.087 0.072 0.146 0.212 0.166 0.180 0.212 0.226 0.185 0.161 0.142 0.121 0.073 0.065 0.011 -0.05…
0.100 0.114 0.131 0.138 0.261 0.228 0.315 0.276 0.293 0.259 0.179 0.221 0.257 0.243 0.226 0.220 0.225 0.194 0.081 0.026 -0.027 -0.081 0.023 0.066 0.099 0.179 0.258 0.237 0.262 0.151 0.070 0.156 0.111 0.045 0.001 -0.068 -0.143 -0.167 -0.141 -0.147 -0.154 -0.177 -0.183 -0.182 -0.176 -0.089 -0.023 -0.002 0.042 0.011 0.061 0.128 0.095 0.129 0.173 0.166 0.129 0.136 0.119 0.104 0.068 0.062 0.000 -0.058…
0.106 0.152 0.186 0.194 0.304 0.295 0.384 0.321 0.278 0.238 0.156 0.204 0.262 0.251 0.226 0.218 0.191 0.175 0.080 0.034 -0.003 -0.060 0.025 0.086 0.105 0.205 0.289 0.213 0.240 0.110 0.050 0.131 0.101 0.030 -0.035 -0.097 -0.146 -0.169 -0.160 -0.171 -0.138 -0.160 -0.199 -0.204 -0.178 -0.105 -0.074 -0.044 0.003 -0.031 0.007 0.087 0.057 0.101 0.157 0.155 0.099 0.113 0.086 0.070 0.035 0.022 -0.066 -0.…
0.144 0.201 0.211 0.183 0.324 0.335 0.443 0.390 0.309 0.248 0.186 0.251 0.332 0.326 0.304 0.261 0.228 0.195 0.095 0.043 -0.041 -0.101 0.001 0.043 0.107 0.181 0.307 0.211 0.233 0.122 0.064 0.130 0.093 0.050 -0.030 -0.087 -0.147 -0.189 -0.167 -0.158 -0.138 -0.172 -0.230 -0.237 -0.213 -0.134 -0.095 -0.064 -0.008 -0.016 0.018 0.111 0.101 0.139 0.205 0.227 0.179 0.191 0.115 0.090 0.055 0.071 -0.039 -0…
0.133 0.115 0.104 0.075 0.258 0.264 0.387 0.337 0.305 0.232 0.162 0.216 0.276 0.290 0.292 0.300 0.284 0.282 0.136 0.049 -0.047 -0.128 -0.053 0.005 0.100 0.235 0.390 0.306 0.290 0.169 0.093 0.155 0.102 0.085 -0.001 -0.073 -0.144 -0.210 -0.200 -0.152 -0.187 -0.216 -0.245 -0.262 -0.251 -0.147 -0.108 -0.052 0.005 -0.018 0.012 0.084 0.065 0.094 0.125 0.181 0.154 0.210 0.166 0.153 0.117 0.116 0.031 -0.…
0.114 0.093 0.090 0.081 0.261 0.234 0.289 0.236 0.212 0.143 0.053 0.112 0.183 0.193 0.213 0.252 0.237 0.248 0.145 0.068 -0.006 -0.087 -0.029 0.015 0.097 0.250 0.376 0.260 0.219 0.133 0.075 0.099 0.078 0.051 -0.037 -0.097 -0.151 -0.188 -0.164 -0.124 -0.158 -0.185 -0.214 -0.219 -0.212 -0.178 -0.119 -0.062 -0.028 -0.046 -0.030 -0.000 -0.026 0.025 0.060 0.111 0.074 0.118 0.095 0.080 0.060 0.071 0.000…
0.156 0.102 0.065 0.021 0.197 0.191 0.272 0.250 0.237 0.194 0.134 0.158 0.203 0.199 0.197 0.214 0.207 0.207 0.101 0.037 -0.054 -0.124 -0.034 0.001 0.070 0.188 0.297 0.225 0.228 0.159 0.054 0.064 0.038 0.016 -0.048 -0.113 -0.159 -0.171 -0.176 -0.148 -0.184 -0.202 -0.231 -0.235 -0.225 -0.160 -0.106 -0.060 -0.003 -0.034 -0.003 0.052 0.028 0.062 0.110 0.133 0.099 0.148 0.102 0.098 0.076 0.110 0.007 -…
0.115 0.087 0.059 0.054 0.184 0.161 0.212 0.183 0.173 0.146 0.088 0.103 0.141 0.149 0.138 0.137 0.147 0.146 0.076 0.022 -0.026 -0.088 0.005 0.022 0.054 0.147 0.215 0.156 0.166 0.075 0.017 0.029 0.023 -0.005 -0.082 -0.143 -0.169 -0.160 -0.179 -0.157 -0.164 -0.192 -0.226 -0.234 -0.225 -0.150 -0.115 -0.083 -0.041 -0.072 -0.045 0.008 -0.016 0.019 0.056 0.080 0.048 0.090 0.043 0.055 0.052 0.063 -0.035…
0.089 0.084 0.092 0.082 0.178 0.168 0.188 0.168 0.163 0.141 0.080 0.083 0.121 0.127 0.125 0.122 0.098 0.092 0.013 0.018 -0.030 -0.082 0.015 0.007 0.023 0.075 0.139 0.113 0.116 0.056 0.006 0.017 0.038 -0.003 -0.070 -0.123 -0.148 -0.131 -0.125 -0.129 -0.144 -0.148 -0.169 -0.176 -0.169 -0.114 -0.087 -0.073 -0.036 -0.053 -0.011 0.032 0.027 0.055 0.086 0.088 0.056 0.077 0.034 0.043 0.040 0.044 -0.034 …
0.003 0.040 0.069 0.054 0.140 0.144 0.173 0.137 0.138 0.121 0.039 0.041 0.089 0.098 0.072 0.076 0.072 0.060 -0.026 -0.051 -0.084 -0.126 -0.036 -0.022 -0.021 0.044 0.108 0.056 0.076 0.032 0.005 0.031 0.047 -0.020 -0.091 -0.141 -0.186 -0.156 -0.133 -0.142 -0.150 -0.158 -0.153 -0.140 -0.154 -0.084 -0.083 -0.067 -0.062 -0.092 -0.065 -0.025 -0.048 -0.022 0.002 0.030 -0.003 0.016 0.004 0.033 0.017 0.00…
0.032 0.032 0.055 0.027 0.107 0.118 0.133 0.111 0.123 0.110 0.038 0.039 0.063 0.077 0.071 0.080 0.086 0.096 0.028 -0.007 -0.048 -0.103 -0.021 -0.003 0.020 0.094 0.146 0.092 0.099 0.043 0.018 0.031 0.027 -0.019 -0.084 -0.120 -0.146 -0.141 -0.102 -0.127 -0.146 -0.165 -0.175 -0.162 -0.188 -0.120 -0.106 -0.020 -0.025 -0.093 -0.079 -0.052 -0.075 -0.053 -0.040 0.009 -0.007 0.043 0.021 0.054 0.036 0.021…
0.013 0.043 0.113 0.108 0.135 0.135 0.143 0.099 0.112 0.084 0.024 0.027 0.057 0.085 0.080 0.100 0.097 0.097 -0.014 -0.034 -0.077 -0.115 -0.022 -0.019 -0.008 0.032 0.093 0.120 0.157 0.092 0.061 0.086 0.069 0.006 -0.035 -0.084 -0.099 -0.102 -0.070 -0.119 -0.134 -0.111 -0.145 -0.109 -0.149 -0.086 -0.048 0.039 0.041 -0.038 -0.037 -0.027 -0.054 -0.030 -0.020 0.022 0.020 0.075 0.042 0.073 0.071 0.043 -…
-0.023 -0.049 -0.048 -0.016 0.015 0.010 0.012 -0.025 0.005 -0.027 -0.078 -0.071 -0.065 -0.030 -0.020 0.027 0.057 0.085 -0.053 -0.070 -0.085 -0.110 -0.029 -0.029 -0.052 0.011 0.048 0.102 0.111 0.079 0.056 0.071 0.060 0.008 -0.043 -0.089 -0.085 -0.084 -0.073 -0.106 -0.120 -0.058 -0.060 -0.056 -0.100 -0.053 -0.028 0.040 0.016 -0.092 -0.112 -0.132 -0.145 -0.123 -0.117 -0.087 -0.059 0.016 -0.009 0.016…
-0.020 -0.017 -0.030 -0.033 0.001 -0.027 -0.037 -0.063 -0.059 -0.087 -0.118 -0.108 -0.093 -0.063 -0.043 0.018 0.060 0.054 -0.028 -0.058 -0.052 -0.060 -0.052 -0.062 -0.071 -0.004 0.038 0.050 0.054 0.052 0.048 0.056 0.041 0.031 -0.032 -0.067 -0.060 -0.073 -0.055 -0.037 -0.067 -0.050 -0.021 -0.034 -0.072 -0.010 -0.022 0.001 -0.024 -0.093 -0.156 -0.180 -0.149 -0.128 -0.112 -0.101 -0.072 -0.000 -0.013…
-0.084 -0.052 -0.041 -0.033 -0.015 -0.042 -0.062 -0.078 -0.090 -0.109 -0.129 -0.125 -0.099 -0.045 -0.058 -0.006 0.007 0.023 0.012 -0.021 -0.029 -0.030 -0.074 -0.059 -0.041 -0.008 0.004 0.009 0.037 0.053 0.047 0.033 0.011 0.019 -0.033 -0.042 0.008 -0.005 -0.028 -0.026 -0.017 -0.000 0.024 0.027 0.005 0.044 -0.001 -0.018 -0.043 -0.066 -0.139 -0.167 -0.152 -0.126 -0.110 -0.098 -0.066 0.007 -0.027 -0.…
-0.102 -0.063 -0.089 -0.051 -0.026 -0.024 -0.049 -0.052 -0.069 -0.101 -0.122 -0.118 -0.071 0.011 -0.020 -0.011 0.016 0.018 -0.013 -0.057 -0.044 -0.033 -0.125 -0.093 -0.060 -0.043 -0.016 0.000 0.031 0.048 0.058 0.054 0.031 -0.033 -0.052 -0.043 -0.060 -0.063 -0.086 -0.023 -0.022 -0.009 0.048 0.069 0.024 0.023 -0.006 -0.014 -0.058 -0.080 -0.103 -0.154 -0.118 -0.102 -0.076 -0.041 -0.015 0.032 0.045 -…
-0.064 -0.049 -0.050 -0.029 -0.037 -0.057 -0.092 -0.094 -0.112 -0.135 -0.168 -0.168 -0.117 -0.065 -0.087 -0.043 -0.002 -0.014 0.006 -0.034 -0.022 -0.008 -0.083 -0.056 -0.047 -0.048 -0.051 -0.030 -0.024 0.023 0.029 0.023 0.017 -0.033 -0.084 -0.084 -0.048 -0.030 -0.037 0.009 0.034 0.034 0.048 0.073 0.056 0.038 -0.013 -0.059 -0.103 -0.125 -0.159 -0.186 -0.143 -0.116 -0.094 -0.085 -0.060 -0.008 -0.03…
0.014 -0.061 -0.152 -0.160 -0.159 -0.119 -0.113 -0.130 -0.099 -0.089 -0.114 -0.120 -0.131 -0.101 -0.082 -0.085 -0.081 -0.090 -0.030 -0.028 -0.034 -0.029 -0.086 -0.098 -0.069 -0.088 -0.096 -0.074 -0.102 -0.048 -0.057 -0.046 -0.023 0.021 -0.018 -0.048 -0.003 -0.017 -0.016 -0.018 -0.072 -0.094 -0.074 -0.063 -0.069 -0.051 -0.071 -0.068 -0.048 -0.045 -0.053 -0.106 -0.097 -0.106 -0.105 -0.086 -0.056 -0…
-0.007 -0.042 -0.090 -0.164 -0.148 -0.077 -0.050 -0.076 -0.063 -0.057 -0.118 -0.138 -0.109 -0.053 -0.067 -0.070 -0.093 -0.094 -0.041 -0.049 -0.075 -0.079 -0.138 -0.110 -0.052 -0.090 -0.077 -0.084 -0.043 -0.006 -0.049 -0.051 -0.011 0.027 0.003 -0.031 0.002 -0.009 -0.043 -0.037 -0.075 -0.121 -0.104 -0.090 -0.104 -0.029 -0.043 -0.054 -0.059 -0.058 -0.098 -0.144 -0.129 -0.110 -0.100 -0.069 -0.053 -0.…
-0.012 -0.009 -0.035 -0.126 -0.132 -0.089 -0.088 -0.094 -0.060 -0.054 -0.096 -0.142 -0.126 -0.096 -0.099 -0.102 -0.090 -0.085 -0.028 -0.039 -0.070 -0.084 -0.160 -0.116 -0.044 -0.082 -0.057 -0.093 -0.061 -0.034 -0.032 -0.035 0.001 0.025 -0.027 -0.032 0.005 0.001 -0.003 -0.004 -0.047 -0.073 -0.077 -0.067 -0.063 -0.025 -0.024 -0.033 -0.078 -0.059 -0.110 -0.141 -0.127 -0.122 -0.129 -0.087 -0.090 -0.0…
-0.037 -0.056 -0.060 -0.122 -0.155 -0.097 -0.095 -0.134 -0.112 -0.099 -0.111 -0.153 -0.132 -0.093 -0.089 -0.106 -0.105 -0.096 -0.040 -0.025 -0.048 -0.059 -0.128 -0.093 -0.030 -0.104 -0.094 -0.073 -0.053 -0.027 -0.024 -0.013 0.003 0.011 -0.014 -0.014 0.005 0.001 0.011 -0.009 -0.040 -0.062 -0.065 -0.030 -0.035 -0.012 -0.026 -0.028 -0.043 -0.032 -0.090 -0.134 -0.127 -0.126 -0.129 -0.085 -0.068 -0.05…
-0.048 -0.064 -0.071 -0.129 -0.173 -0.117 -0.124 -0.151 -0.139 -0.128 -0.135 -0.182 -0.162 -0.110 -0.112 -0.124 -0.132 -0.136 -0.068 -0.052 -0.069 -0.053 -0.107 -0.073 -0.046 -0.101 -0.086 -0.079 -0.072 -0.044 -0.038 -0.036 -0.016 -0.012 -0.005 0.019 0.035 0.041 0.008 -0.002 -0.014 -0.042 -0.015 0.030 0.010 0.060 0.064 0.041 -0.027 -0.042 -0.097 -0.142 -0.123 -0.128 -0.145 -0.116 -0.093 -0.083 -0…
-0.012 -0.018 -0.006 -0.085 -0.119 -0.061 -0.064 -0.081 -0.074 -0.074 -0.092 -0.132 -0.090 -0.041 -0.067 -0.078 -0.097 -0.104 -0.078 -0.089 -0.102 -0.091 -0.117 -0.072 -0.035 -0.080 -0.059 -0.069 -0.032 -0.006 -0.006 -0.021 -0.017 -0.009 0.003 0.021 0.036 0.038 -0.006 0.004 0.005 -0.027 0.007 0.032 0.032 0.103 0.093 0.032 -0.034 -0.044 -0.085 -0.117 -0.097 -0.087 -0.109 -0.061 -0.045 -0.040 -0.04…
-0.029 -0.036 -0.039 -0.094 -0.118 -0.067 -0.075 -0.094 -0.092 -0.081 -0.079 -0.118 -0.085 -0.041 -0.060 -0.080 -0.091 -0.086 -0.082 -0.071 -0.108 -0.088 -0.123 -0.099 -0.040 -0.083 -0.073 -0.056 -0.023 0.002 0.009 -0.015 -0.026 -0.049 -0.032 0.003 0.019 0.043 -0.017 -0.019 0.003 -0.011 0.013 0.040 0.034 0.083 0.073 0.024 -0.044 -0.067 -0.093 -0.105 -0.082 -0.082 -0.103 -0.060 -0.031 -0.027 -0.02…
-0.065 -0.027 -0.019 -0.065 -0.104 -0.086 -0.095 -0.134 -0.113 -0.107 -0.104 -0.126 -0.107 -0.058 -0.071 -0.057 -0.066 -0.053 -0.046 -0.044 -0.060 -0.043 -0.072 -0.045 -0.008 -0.052 -0.066 -0.052 -0.047 -0.051 -0.044 -0.055 -0.040 -0.052 -0.031 -0.000 0.003 0.054 -0.023 0.002 0.037 0.028 0.046 0.076 0.070 0.089 0.064 0.017 -0.034 -0.047 -0.092 -0.099 -0.090 -0.086 -0.108 -0.061 -0.038 -0.041 -0.0…
-0.093 -0.035 -0.014 -0.069 -0.117 -0.070 -0.084 -0.117 -0.092 -0.093 -0.104 -0.147 -0.128 -0.065 -0.098 -0.077 -0.090 -0.089 -0.090 -0.083 -0.097 -0.077 -0.100 -0.071 -0.060 -0.108 -0.117 -0.089 -0.074 -0.059 -0.052 -0.038 -0.035 -0.039 -0.005 0.012 0.033 0.082 0.021 0.040 0.056 0.059 0.086 0.125 0.125 0.145 0.122 0.052 -0.013 -0.052 -0.107 -0.112 -0.095 -0.088 -0.110 -0.090 -0.071 -0.053 -0.027…
-0.046 -0.011 -0.042 -0.103 -0.128 -0.065 -0.072 -0.082 -0.053 -0.047 -0.052 -0.112 -0.102 -0.059 -0.070 -0.087 -0.103 -0.104 -0.125 -0.098 -0.119 -0.108 -0.119 -0.136 -0.124 -0.145 -0.123 -0.092 -0.074 -0.068 -0.044 -0.030 -0.014 -0.034 0.003 0.011 0.002 0.072 -0.022 -0.016 -0.004 0.021 0.046 0.103 0.105 0.151 0.157 0.068 0.015 -0.037 -0.071 -0.076 -0.069 -0.072 -0.094 -0.072 -0.050 -0.048 -0.08…
-0.051 -0.005 -0.036 -0.090 -0.120 -0.080 -0.093 -0.107 -0.083 -0.079 -0.082 -0.135 -0.135 -0.098 -0.096 -0.080 -0.098 -0.060 -0.067 -0.058 -0.076 -0.083 -0.116 -0.107 -0.078 -0.074 -0.079 -0.078 -0.072 -0.091 -0.079 -0.057 -0.015 -0.049 -0.060 -0.066 -0.080 -0.007 -0.030 -0.022 -0.022 -0.016 0.015 0.032 0.036 0.063 0.054 -0.014 -0.066 -0.099 -0.118 -0.133 -0.100 -0.094 -0.107 -0.092 -0.060 -0.06…
-0.095 -0.002 -0.005 -0.088 -0.112 -0.041 -0.055 -0.074 -0.060 -0.057 -0.066 -0.121 -0.114 -0.063 -0.083 -0.087 -0.117 -0.096 -0.099 -0.074 -0.101 -0.109 -0.142 -0.128 -0.074 -0.122 -0.136 -0.122 -0.058 -0.075 -0.054 -0.045 -0.028 -0.063 -0.059 -0.064 -0.059 0.007 -0.009 0.018 0.007 -0.005 0.016 0.033 0.031 0.069 0.026 -0.042 -0.070 -0.093 -0.132 -0.120 -0.069 -0.052 -0.070 -0.047 -0.034 -0.040 -…
-0.046 0.017 -0.042 -0.059 -0.089 -0.075 -0.049 -0.043 -0.044 -0.046 -0.067 -0.098 -0.105 -0.059 -0.095 -0.082 -0.039 -0.062 -0.131 -0.138 -0.097 -0.090 -0.079 -0.113 -0.150 -0.133 -0.123 -0.102 -0.081 -0.087 -0.074 -0.033 0.013 -0.054 -0.067 -0.106 -0.128 -0.065 -0.078 -0.039 0.006 0.033 0.066 0.067 0.059 0.120 0.075 -0.011 -0.054 -0.125 -0.135 -0.123 -0.092 -0.072 -0.050 -0.070 -0.043 0.008 -0.…
0.043 0.039 -0.057 -0.066 -0.060 -0.086 -0.025 -0.021 -0.009 -0.014 -0.032 -0.051 -0.066 -0.048 -0.087 -0.049 0.020 0.004 -0.115 -0.127 -0.096 -0.084 -0.023 -0.090 -0.138 -0.107 -0.097 -0.070 -0.040 -0.055 -0.044 0.002 0.050 -0.015 -0.024 -0.078 -0.117 -0.051 -0.088 -0.075 -0.046 0.010 0.022 0.020 0.012 0.088 0.064 0.009 0.015 -0.074 -0.066 -0.061 -0.051 -0.033 -0.013 -0.049 -0.028 0.017 -0.091 -…
0.004 0.011 -0.068 -0.056 -0.055 -0.059 0.004 -0.007 0.015 0.017 -0.012 -0.042 -0.059 -0.044 -0.072 -0.033 0.003 -0.015 -0.119 -0.104 -0.076 -0.061 -0.026 -0.097 -0.127 -0.110 -0.101 -0.068 -0.040 -0.065 -0.046 -0.014 0.036 -0.019 -0.011 -0.060 -0.103 -0.017 -0.076 -0.082 -0.056 0.001 0.024 0.053 0.036 0.108 0.078 0.012 0.037 -0.028 -0.027 -0.024 -0.042 -0.037 -0.023 -0.036 -0.014 0.006 -0.092 -0…
-0.021 0.037 -0.007 -0.051 -0.057 -0.020 0.016 0.005 0.044 0.051 0.035 -0.013 -0.033 -0.019 -0.037 -0.045 -0.028 -0.059 -0.179 -0.140 -0.144 -0.124 -0.071 -0.123 -0.142 -0.155 -0.108 -0.069 -0.023 -0.029 -0.000 0.033 0.071 -0.006 0.008 -0.040 -0.093 0.001 -0.071 -0.096 -0.084 -0.019 -0.009 0.018 0.010 0.101 0.102 0.059 0.069 -0.001 0.005 0.001 -0.003 -0.006 -0.013 -0.014 0.009 0.010 -0.074 -0.072…
0.069 0.083 0.026 -0.036 -0.030 -0.031 0.025 0.009 0.041 0.052 0.053 0.010 -0.005 -0.001 -0.012 -0.013 0.017 -0.007 -0.153 -0.118 -0.159 -0.156 -0.064 -0.098 -0.109 -0.113 -0.096 -0.042 0.006 -0.002 0.005 0.045 0.075 -0.002 0.014 -0.038 -0.082 -0.005 -0.073 -0.118 -0.100 -0.039 -0.070 -0.067 -0.055 0.039 0.064 0.052 0.073 0.007 0.002 0.007 0.014 0.020 0.029 0.007 0.025 0.049 -0.070 -0.053 -0.058 …
-0.012 0.046 0.069 0.008 -0.028 0.023 0.039 -0.001 0.045 0.052 0.048 0.017 0.003 -0.013 -0.021 -0.032 -0.046 -0.054 -0.117 -0.079 -0.095 -0.099 -0.061 -0.090 -0.089 -0.094 -0.072 -0.062 -0.031 -0.034 -0.012 0.020 0.061 0.035 0.041 0.010 -0.035 -0.000 0.029 -0.045 -0.075 -0.056 -0.079 -0.098 -0.096 -0.032 -0.016 0.016 0.034 0.020 0.006 0.003 0.007 -0.022 -0.010 -0.023 -0.028 -0.038 -0.044 0.003 0.…
0.012 0.048 0.049 -0.001 0.003 0.020 0.055 0.026 0.079 0.070 0.043 0.017 -0.002 -0.010 -0.006 -0.027 -0.007 -0.004 -0.108 -0.057 -0.073 -0.081 -0.032 -0.075 -0.062 -0.049 -0.027 -0.017 0.006 -0.009 0.019 0.051 0.101 0.044 0.008 -0.028 -0.076 -0.055 -0.026 -0.084 -0.098 -0.073 -0.110 -0.105 -0.101 -0.015 0.009 0.040 0.051 -0.009 -0.006 -0.014 -0.017 -0.034 -0.020 -0.020 -0.031 -0.013 -0.051 -0.003…
0.009 0.061 0.059 0.001 0.023 0.014 0.073 0.039 0.088 0.096 0.050 0.016 -0.006 -0.004 0.003 -0.003 0.017 0.020 -0.113 -0.081 -0.104 -0.124 -0.034 -0.073 -0.083 -0.041 0.018 0.048 0.049 0.018 0.012 0.047 0.084 0.039 -0.003 -0.058 -0.108 -0.078 -0.066 -0.124 -0.141 -0.106 -0.147 -0.139 -0.138 -0.060 -0.026 0.031 0.052 -0.018 -0.012 -0.017 -0.014 -0.027 -0.028 -0.012 -0.026 -0.005 -0.054 -0.013 0.00…
-0.019 0.027 0.035 0.016 0.013 -0.016 0.024 0.010 0.040 0.045 -0.007 -0.022 -0.055 -0.053 -0.051 -0.029 0.015 -0.013 -0.126 -0.118 -0.095 -0.108 -0.022 -0.055 -0.109 -0.026 -0.013 0.010 0.018 -0.026 -0.048 0.001 0.046 0.018 -0.025 -0.091 -0.129 -0.099 -0.061 -0.109 -0.144 -0.086 -0.105 -0.093 -0.101 -0.049 -0.035 0.017 0.035 -0.047 -0.052 -0.058 -0.073 -0.076 -0.089 -0.065 -0.087 -0.054 -0.103 -0…
-0.002 -0.003 0.016 0.008 -0.021 -0.071 -0.051 -0.063 -0.037 -0.039 -0.077 -0.108 -0.141 -0.127 -0.108 -0.036 0.005 -0.011 -0.085 -0.042 -0.015 -0.027 0.057 -0.046 -0.091 -0.008 -0.030 -0.008 -0.002 -0.018 -0.056 -0.040 0.019 -0.004 -0.049 -0.092 -0.081 -0.051 0.009 -0.054 -0.076 -0.046 -0.065 -0.058 -0.052 -0.041 -0.037 0.003 0.008 -0.079 -0.110 -0.123 -0.126 -0.124 -0.137 -0.140 -0.132 -0.055 -…
-0.039 -0.007 0.003 0.005 -0.008 -0.003 0.003 -0.015 -0.011 -0.018 -0.026 -0.054 -0.048 -0.014 -0.028 -0.015 -0.006 -0.006 -0.121 -0.138 -0.072 -0.059 -0.064 -0.029 -0.055 0.014 -0.016 -0.004 0.053 0.015 -0.018 -0.013 -0.003 -0.058 -0.063 -0.061 -0.099 -0.087 -0.056 -0.048 -0.078 -0.090 -0.057 -0.034 -0.048 -0.027 -0.030 0.002 -0.025 -0.083 -0.069 -0.086 -0.090 -0.090 -0.087 -0.056 -0.035 0.007 -…
-0.074 0.011 0.014 0.021 -0.026 0.004 -0.040 -0.038 -0.036 -0.041 -0.054 -0.084 -0.073 -0.033 -0.045 -0.023 -0.011 0.016 -0.088 -0.109 -0.041 -0.035 -0.021 -0.018 -0.082 0.021 -0.045 -0.022 0.001 -0.003 -0.021 -0.010 0.011 -0.051 -0.067 -0.080 -0.100 -0.081 -0.006 -0.035 -0.072 -0.060 -0.022 0.004 -0.009 -0.046 -0.048 0.003 -0.027 -0.096 -0.103 -0.102 -0.091 -0.088 -0.081 -0.072 -0.049 0.012 0.00…
-0.018 0.064 0.083 0.038 -0.035 0.003 -0.027 -0.032 -0.032 -0.033 -0.056 -0.076 -0.071 -0.052 -0.040 -0.048 -0.029 -0.033 -0.116 -0.100 -0.056 -0.048 0.004 -0.024 -0.099 -0.028 -0.069 -0.062 -0.020 0.013 0.031 0.025 0.055 0.013 -0.049 -0.085 -0.056 -0.042 0.042 -0.003 -0.069 -0.056 -0.051 -0.031 -0.040 -0.080 -0.094 -0.029 -0.019 -0.064 -0.056 -0.063 -0.052 -0.060 -0.061 -0.053 -0.042 0.011 0.001…
-0.070 -0.056 -0.071 -0.128 -0.166 -0.106 -0.094 -0.109 -0.113 -0.099 -0.109 -0.131 -0.106 -0.084 -0.110 -0.109 -0.134 -0.120 -0.034 -0.041 -0.053 -0.035 -0.127 -0.116 -0.035 -0.087 -0.109 -0.092 -0.071 -0.011 -0.026 -0.031 -0.058 -0.051 -0.073 -0.047 0.030 0.042 -0.014 0.011 0.008 -0.060 -0.048 -0.027 -0.048 -0.030 -0.058 -0.082 -0.107 -0.085 -0.107 -0.122 -0.080 -0.082 -0.089 -0.066 -0.039 -0.0…
-0.005 0.049 0.139 -0.019 -0.062 -0.042 -0.037 -0.074 -0.069 -0.060 -0.085 -0.107 -0.078 -0.086 -0.067 -0.096 -0.136 -0.142 -0.033 -0.023 -0.083 -0.091 -0.074 -0.022 0.016 -0.106 -0.078 -0.116 -0.080 -0.025 -0.055 -0.075 -0.088 -0.068 -0.098 -0.080 0.040 0.060 0.042 0.024 0.059 0.019 -0.093 -0.083 -0.056 -0.059 -0.090 -0.086 -0.072 -0.072 -0.106 -0.099 -0.061 -0.037 -0.058 -0.066 -0.069 -0.055 -0…
0.029 -0.017 -0.078 -0.209 -0.151 -0.120 -0.079 -0.115 -0.090 -0.078 -0.101 -0.114 -0.120 -0.113 -0.084 -0.086 -0.109 -0.085 0.002 -0.008 -0.056 -0.064 -0.123 -0.098 -0.034 -0.057 -0.045 -0.093 -0.083 -0.050 -0.080 -0.093 -0.051 0.012 -0.045 -0.072 0.008 -0.016 -0.007 -0.007 -0.045 -0.042 -0.108 -0.098 -0.086 -0.072 -0.089 -0.077 -0.054 -0.075 -0.122 -0.122 -0.084 -0.061 -0.063 -0.078 -0.066 -0.0…
0.026 -0.015 -0.055 -0.132 -0.130 -0.132 -0.058 -0.098 -0.088 -0.086 -0.102 -0.092 -0.088 -0.088 -0.095 -0.093 -0.125 -0.147 -0.010 0.010 -0.011 -0.010 -0.065 -0.044 -0.004 -0.057 -0.079 -0.078 -0.061 -0.030 -0.039 -0.079 -0.101 -0.008 0.002 0.023 0.107 0.055 0.007 0.012 0.018 0.009 -0.063 -0.033 -0.015 0.022 0.020 0.020 0.001 0.002 -0.070 -0.093 -0.046 -0.044 -0.054 -0.079 -0.053 -0.063 -0.067 -…
0.043 0.012 -0.029 -0.064 -0.081 -0.119 -0.108 -0.113 -0.117 -0.123 -0.123 -0.090 -0.095 -0.113 -0.088 -0.078 -0.093 -0.115 0.058 0.137 0.099 0.098 0.045 0.027 0.067 0.001 -0.091 -0.071 -0.074 -0.036 -0.027 -0.057 -0.102 -0.017 0.037 0.077 0.164 0.103 0.070 0.047 0.045 0.026 -0.054 -0.033 -0.018 -0.013 0.028 0.055 0.027 0.036 -0.045 -0.075 -0.052 -0.058 -0.070 -0.086 -0.084 -0.088 -0.069 -0.097 -…
-0.010 0.043 0.039 -0.021 -0.044 -0.045 -0.084 -0.095 -0.083 -0.081 -0.086 -0.073 -0.071 -0.067 -0.042 -0.063 -0.076 -0.102 0.049 0.107 0.052 0.054 0.009 -0.008 0.034 -0.051 -0.083 -0.076 -0.069 -0.038 -0.024 -0.033 -0.084 -0.048 -0.015 0.023 0.101 0.120 0.036 0.010 0.026 0.021 -0.051 -0.035 -0.011 -0.028 -0.027 0.027 0.011 0.007 -0.053 -0.071 -0.061 -0.063 -0.069 -0.054 -0.062 -0.076 -0.083 -0.0…
-0.043 0.064 0.108 0.045 0.023 0.004 -0.054 -0.077 -0.067 -0.068 -0.053 -0.057 -0.048 -0.025 0.004 -0.028 -0.066 -0.100 0.020 0.062 0.005 0.020 -0.000 0.004 0.058 -0.041 -0.068 -0.048 -0.008 0.014 0.002 -0.040 -0.105 -0.092 -0.045 0.010 0.083 0.112 -0.003 -0.012 0.035 0.014 -0.039 -0.010 0.003 -0.021 -0.047 -0.027 -0.025 -0.013 -0.045 -0.037 0.002 -0.028 -0.042 0.000 0.008 -0.033 -0.037 -0.024 0.…
-0.044 0.022 0.060 0.038 0.023 0.050 -0.027 -0.052 -0.071 -0.056 -0.041 -0.043 -0.033 -0.004 0.006 -0.031 -0.063 -0.070 0.084 0.103 0.059 0.044 -0.003 0.015 0.067 -0.006 -0.046 -0.045 -0.031 -0.036 -0.055 -0.074 -0.121 -0.099 -0.053 -0.024 0.056 0.074 -0.014 -0.017 0.018 0.006 -0.043 0.005 -0.001 -0.026 -0.059 -0.051 -0.037 -0.029 -0.043 -0.034 0.026 0.011 -0.007 0.012 -0.003 -0.037 -0.049 -0.036…
-0.156 -0.046 0.063 0.064 0.025 0.092 0.001 -0.035 -0.059 -0.055 -0.025 -0.031 -0.016 0.026 0.033 -0.009 -0.067 -0.077 0.009 0.061 -0.029 -0.025 -0.019 0.017 0.098 -0.021 -0.051 0.011 0.014 0.014 -0.033 -0.033 -0.103 -0.124 -0.016 0.016 0.069 0.125 0.001 0.005 0.031 0.008 -0.024 0.037 0.030 -0.018 -0.046 -0.037 -0.018 0.005 -0.025 -0.018 0.026 0.001 -0.022 0.031 0.023 -0.003 -0.018 0.003 0.015 -0…
-0.163 -0.012 0.076 0.063 0.010 0.098 -0.022 -0.047 -0.076 -0.072 -0.048 -0.066 -0.046 0.012 0.044 -0.019 -0.071 -0.063 -0.000 0.045 -0.022 -0.008 -0.026 0.033 0.101 -0.030 -0.066 0.026 0.033 0.031 -0.008 -0.027 -0.094 -0.126 -0.019 0.043 0.052 0.124 0.010 0.032 0.019 -0.021 0.005 0.083 0.040 0.001 -0.008 -0.035 -0.038 -0.014 -0.045 -0.028 0.011 0.004 -0.038 0.030 0.038 0.016 0.014 0.026 0.026 -0…
-0.142 -0.091 -0.077 -0.036 -0.107 -0.070 -0.140 -0.110 -0.122 -0.101 -0.097 -0.136 -0.121 -0.067 -0.091 -0.092 -0.096 -0.080 -0.029 -0.028 -0.023 0.014 -0.028 0.004 0.011 -0.055 -0.118 -0.042 -0.088 -0.072 -0.081 -0.089 -0.114 -0.170 -0.069 -0.007 -0.011 0.060 -0.045 -0.014 0.013 0.013 0.109 0.227 0.179 0.148 0.093 0.018 -0.046 -0.065 -0.079 -0.081 -0.053 -0.053 -0.043 -0.026 -0.027 -0.049 -0.05…
-0.177 -0.135 -0.132 -0.026 -0.122 -0.103 -0.198 -0.163 -0.164 -0.143 -0.146 -0.181 -0.180 -0.118 -0.143 -0.145 -0.113 -0.074 -0.006 -0.046 0.021 0.073 -0.014 -0.001 -0.037 -0.028 -0.114 -0.064 -0.160 -0.141 -0.105 -0.128 -0.097 -0.140 -0.091 -0.037 -0.042 0.011 -0.042 -0.033 -0.011 0.008 0.159 0.278 0.222 0.173 0.105 0.017 -0.064 -0.086 -0.111 -0.135 -0.106 -0.088 -0.074 -0.080 -0.076 -0.096 -0.…
-0.145 -0.102 -0.036 0.107 -0.036 -0.061 -0.163 -0.132 -0.153 -0.124 -0.138 -0.144 -0.165 -0.148 -0.152 -0.147 -0.094 -0.074 -0.012 -0.035 0.065 0.104 0.045 0.043 -0.073 -0.034 -0.103 -0.090 -0.178 -0.172 -0.110 -0.116 -0.054 -0.124 -0.138 -0.105 -0.100 -0.039 -0.021 -0.061 -0.006 0.080 0.181 0.302 0.281 0.170 0.086 -0.006 -0.066 -0.091 -0.077 -0.098 -0.087 -0.062 -0.043 -0.085 -0.096 -0.109 -0.1…
-0.057 0.031 0.122 0.205 0.028 -0.030 -0.121 -0.091 -0.113 -0.078 -0.083 -0.086 -0.125 -0.157 -0.124 -0.118 -0.056 -0.059 -0.055 -0.035 0.050 0.079 0.108 0.100 -0.072 -0.055 -0.113 -0.086 -0.158 -0.150 -0.095 -0.093 -0.037 -0.076 -0.103 -0.096 -0.096 -0.015 0.038 -0.013 0.073 0.215 0.205 0.281 0.309 0.164 0.075 -0.006 -0.039 -0.062 -0.033 -0.020 -0.031 -0.014 -0.024 -0.074 -0.090 -0.087 -0.125 -0…
-0.143 -0.066 -0.014 0.146 -0.024 -0.077 -0.176 -0.145 -0.157 -0.118 -0.127 -0.149 -0.190 -0.200 -0.183 -0.163 -0.085 -0.050 0.013 -0.020 0.105 0.143 0.059 0.048 -0.083 0.009 -0.086 -0.082 -0.188 -0.186 -0.156 -0.151 -0.069 -0.114 -0.117 -0.095 -0.095 -0.039 0.009 -0.047 0.013 0.104 0.226 0.331 0.289 0.151 0.058 -0.028 -0.083 -0.088 -0.065 -0.083 -0.096 -0.088 -0.089 -0.126 -0.130 -0.136 -0.127 -…
-0.211 -0.107 -0.050 0.095 -0.077 -0.075 -0.196 -0.158 -0.180 -0.145 -0.150 -0.178 -0.212 -0.193 -0.193 -0.183 -0.145 -0.086 0.022 -0.008 0.092 0.138 0.005 0.014 -0.059 -0.020 -0.099 -0.086 -0.205 -0.191 -0.157 -0.153 -0.098 -0.164 -0.158 -0.112 -0.104 -0.022 0.008 -0.023 0.018 0.058 0.213 0.337 0.264 0.135 0.039 -0.060 -0.129 -0.113 -0.104 -0.111 -0.108 -0.103 -0.096 -0.131 -0.142 -0.152 -0.129 …
-0.197 -0.098 -0.026 0.103 -0.069 -0.076 -0.212 -0.172 -0.198 -0.161 -0.149 -0.180 -0.215 -0.200 -0.194 -0.176 -0.137 -0.084 -0.001 -0.014 0.057 0.107 0.012 0.027 -0.037 -0.055 -0.120 -0.093 -0.209 -0.188 -0.149 -0.137 -0.091 -0.166 -0.139 -0.090 -0.081 0.033 0.040 0.020 0.096 0.157 0.268 0.371 0.320 0.186 0.080 -0.039 -0.109 -0.125 -0.110 -0.104 -0.095 -0.085 -0.096 -0.136 -0.141 -0.157 -0.145 -…
-0.191 -0.087 -0.003 0.141 -0.051 -0.078 -0.191 -0.167 -0.184 -0.147 -0.128 -0.157 -0.209 -0.222 -0.197 -0.177 -0.119 -0.075 0.010 -0.006 0.088 0.134 0.054 0.056 -0.026 -0.027 -0.112 -0.089 -0.198 -0.178 -0.148 -0.139 -0.069 -0.136 -0.120 -0.091 -0.091 0.012 0.032 0.017 0.107 0.181 0.281 0.367 0.325 0.188 0.085 -0.041 -0.104 -0.115 -0.089 -0.081 -0.080 -0.079 -0.079 -0.127 -0.145 -0.160 -0.148 -0…
-0.196 -0.073 0.018 0.152 -0.055 -0.062 -0.178 -0.156 -0.186 -0.149 -0.131 -0.162 -0.205 -0.208 -0.193 -0.176 -0.131 -0.090 0.002 -0.004 0.100 0.136 0.036 0.056 -0.025 -0.026 -0.101 -0.086 -0.191 -0.185 -0.164 -0.150 -0.092 -0.157 -0.158 -0.128 -0.119 -0.023 0.012 0.006 0.059 0.089 0.231 0.332 0.262 0.127 0.034 -0.071 -0.140 -0.124 -0.106 -0.093 -0.094 -0.088 -0.093 -0.132 -0.153 -0.160 -0.134 -0…
-0.188 -0.108 -0.046 0.109 -0.079 -0.080 -0.205 -0.174 -0.203 -0.167 -0.155 -0.179 -0.207 -0.193 -0.210 -0.172 -0.112 -0.064 -0.009 -0.034 0.065 0.120 0.014 0.016 -0.051 -0.051 -0.116 -0.092 -0.206 -0.182 -0.153 -0.140 -0.108 -0.196 -0.173 -0.108 -0.096 0.016 0.004 0.023 0.071 0.075 0.266 0.350 0.257 0.130 0.038 -0.079 -0.160 -0.162 -0.129 -0.118 -0.118 -0.109 -0.103 -0.141 -0.165 -0.167 -0.130 -…
-0.163 -0.111 -0.056 0.114 -0.061 -0.116 -0.224 -0.200 -0.223 -0.183 -0.155 -0.178 -0.224 -0.221 -0.223 -0.170 -0.070 -0.021 0.018 -0.007 0.071 0.118 0.045 0.059 -0.018 -0.028 -0.107 -0.071 -0.176 -0.145 -0.125 -0.120 -0.091 -0.175 -0.146 -0.085 -0.080 0.048 0.042 0.062 0.150 0.176 0.335 0.384 0.298 0.178 0.090 -0.042 -0.131 -0.152 -0.137 -0.134 -0.123 -0.115 -0.099 -0.161 -0.177 -0.165 -0.144 -0…
-0.132 -0.051 0.029 0.167 -0.019 -0.076 -0.175 -0.174 -0.199 -0.165 -0.122 -0.141 -0.191 -0.195 -0.186 -0.147 -0.063 -0.018 0.015 0.027 0.090 0.118 0.085 0.096 0.023 -0.008 -0.085 -0.048 -0.144 -0.120 -0.114 -0.119 -0.104 -0.178 -0.144 -0.092 -0.064 0.057 0.060 0.071 0.154 0.164 0.280 0.313 0.241 0.135 0.062 -0.043 -0.113 -0.134 -0.121 -0.087 -0.084 -0.081 -0.079 -0.135 -0.162 -0.150 -0.147 -0.10…
-0.102 -0.043 0.009 0.150 -0.018 -0.077 -0.151 -0.145 -0.173 -0.143 -0.105 -0.125 -0.161 -0.156 -0.179 -0.146 -0.030 0.010 -0.035 -0.043 0.044 0.083 0.080 0.066 -0.042 -0.018 -0.092 -0.050 -0.144 -0.123 -0.129 -0.094 -0.083 -0.207 -0.186 -0.155 -0.125 -0.009 -0.015 0.016 0.082 0.080 0.228 0.264 0.183 0.084 0.031 -0.079 -0.144 -0.179 -0.123 -0.080 -0.078 -0.083 -0.077 -0.126 -0.154 -0.110 -0.141 -…
-0.128 -0.091 -0.041 0.129 -0.039 -0.115 -0.191 -0.182 -0.204 -0.174 -0.150 -0.180 -0.203 -0.178 -0.209 -0.154 -0.020 0.027 -0.038 -0.086 0.004 0.045 0.054 0.033 -0.091 -0.012 -0.078 -0.046 -0.154 -0.122 -0.101 -0.079 -0.072 -0.205 -0.196 -0.163 -0.122 -0.015 0.004 0.051 0.130 0.130 0.306 0.321 0.232 0.131 0.051 -0.048 -0.147 -0.214 -0.171 -0.144 -0.140 -0.137 -0.104 -0.165 -0.192 -0.130 -0.145 -…
-0.125 -0.090 -0.024 0.132 -0.049 -0.134 -0.191 -0.180 -0.194 -0.165 -0.133 -0.158 -0.202 -0.202 -0.229 -0.180 -0.038 0.017 -0.039 -0.055 0.029 0.067 0.073 0.038 -0.089 -0.019 -0.080 -0.068 -0.157 -0.122 -0.098 -0.096 -0.095 -0.194 -0.163 -0.128 -0.081 0.026 0.052 0.082 0.162 0.179 0.327 0.328 0.242 0.130 0.051 -0.024 -0.108 -0.181 -0.162 -0.127 -0.122 -0.125 -0.103 -0.166 -0.192 -0.167 -0.164 -0…
-0.124 -0.088 -0.017 0.131 -0.032 -0.093 -0.139 -0.128 -0.157 -0.134 -0.104 -0.125 -0.157 -0.145 -0.174 -0.136 -0.027 0.024 -0.043 -0.062 0.009 0.045 0.060 0.047 -0.063 -0.020 -0.082 -0.067 -0.147 -0.122 -0.112 -0.092 -0.108 -0.224 -0.187 -0.141 -0.098 -0.004 -0.000 0.038 0.109 0.112 0.247 0.259 0.174 0.077 0.015 -0.057 -0.140 -0.201 -0.157 -0.100 -0.093 -0.093 -0.074 -0.129 -0.148 -0.119 -0.141 …
-0.112 -0.070 -0.029 0.100 -0.048 -0.087 -0.142 -0.127 -0.152 -0.129 -0.100 -0.123 -0.152 -0.135 -0.168 -0.145 -0.037 0.016 -0.068 -0.110 -0.037 -0.003 0.028 0.028 -0.086 -0.020 -0.079 -0.074 -0.154 -0.141 -0.128 -0.115 -0.104 -0.199 -0.187 -0.164 -0.128 -0.035 -0.012 0.030 0.067 0.072 0.210 0.220 0.135 0.042 -0.010 -0.063 -0.138 -0.207 -0.153 -0.099 -0.101 -0.113 -0.084 -0.130 -0.150 -0.100 -0.1…
-0.095 -0.061 -0.026 0.091 -0.051 -0.091 -0.149 -0.142 -0.157 -0.132 -0.105 -0.124 -0.152 -0.142 -0.173 -0.150 -0.035 0.012 -0.079 -0.124 -0.045 -0.009 0.033 0.011 -0.112 -0.019 -0.061 -0.071 -0.143 -0.125 -0.110 -0.123 -0.106 -0.152 -0.139 -0.118 -0.087 -0.000 0.038 0.060 0.101 0.115 0.239 0.226 0.147 0.064 0.008 -0.023 -0.089 -0.173 -0.155 -0.114 -0.116 -0.132 -0.089 -0.123 -0.149 -0.110 -0.139…
-0.097 -0.061 -0.014 0.109 -0.024 -0.059 -0.120 -0.110 -0.120 -0.100 -0.079 -0.088 -0.117 -0.108 -0.147 -0.133 -0.024 0.027 -0.050 -0.082 -0.011 0.021 0.063 0.038 -0.081 -0.011 -0.058 -0.061 -0.130 -0.119 -0.104 -0.122 -0.126 -0.177 -0.142 -0.092 -0.056 0.014 0.037 0.077 0.121 0.125 0.218 0.205 0.145 0.043 0.005 -0.015 -0.084 -0.143 -0.123 -0.075 -0.087 -0.106 -0.070 -0.098 -0.123 -0.099 -0.126 -…
-0.052 -0.061 -0.019 0.129 -0.026 -0.099 -0.158 -0.144 -0.146 -0.115 -0.098 -0.113 -0.157 -0.155 -0.188 -0.142 -0.028 -0.001 -0.031 -0.034 0.054 0.081 0.117 0.080 -0.049 0.022 -0.060 -0.069 -0.152 -0.134 -0.099 -0.118 -0.113 -0.163 -0.146 -0.076 -0.025 0.043 0.082 0.099 0.173 0.171 0.262 0.238 0.189 0.083 0.020 -0.010 -0.072 -0.121 -0.112 -0.083 -0.109 -0.124 -0.103 -0.158 -0.177 -0.140 -0.149 -0…
0.014 -0.170 -0.375 -0.385 -0.282 -0.258 -0.165 -0.114 -0.065 -0.044 -0.054 -0.055 -0.096 -0.082 -0.141 -0.090 -0.030 0.028 0.019 -0.006 -0.003 -0.005 -0.057 -0.092 -0.037 0.015 0.003 -0.032 -0.090 -0.081 -0.066 -0.038 -0.015 0.001 -0.035 -0.026 -0.029 -0.059 -0.041 0.056 0.009 -0.066 0.003 -0.040 -0.072 -0.053 -0.060 -0.034 -0.047 -0.070 -0.055 -0.055 -0.073 -0.084 -0.076 -0.092 -0.082 -0.066 -0…
-0.010 0.016 0.042 -0.010 -0.045 -0.028 -0.018 -0.023 -0.049 -0.034 -0.006 0.026 -0.014 -0.031 -0.018 -0.020 -0.063 -0.035 0.005 0.107 0.040 0.027 -0.011 0.023 0.117 -0.065 -0.089 -0.064 0.010 0.001 -0.004 -0.016 -0.020 -0.034 -0.018 -0.032 -0.013 0.029 0.046 0.088 0.093 0.099 0.064 0.077 0.068 0.035 -0.003 -0.038 -0.042 -0.041 -0.026 0.031 0.068 0.089 0.072 0.021 0.019 -0.002 0.011 0.022 -0.023 …
-0.081 0.010 -0.001 -0.254 -0.219 -0.068 -0.020 -0.030 -0.040 -0.041 -0.044 -0.036 -0.019 0.007 0.003 -0.054 -0.144 -0.094 -0.006 0.051 -0.087 -0.107 -0.183 -0.122 0.081 -0.156 -0.069 -0.118 -0.028 -0.012 -0.049 -0.035 -0.007 -0.012 -0.028 -0.064 -0.044 0.011 0.010 0.115 0.102 0.010 -0.006 -0.014 -0.038 -0.012 -0.065 -0.077 -0.072 -0.062 -0.078 -0.045 -0.001 0.021 0.018 0.032 0.043 -0.006 0.002 0…
-0.006 -0.093 -0.290 -0.420 -0.317 -0.280 -0.160 -0.128 -0.109 -0.094 -0.086 -0.088 -0.105 -0.101 -0.127 -0.085 -0.073 -0.010 -0.024 0.012 -0.042 -0.028 -0.117 -0.152 -0.032 -0.088 -0.050 -0.089 -0.068 -0.047 -0.064 -0.033 0.006 0.025 0.026 -0.015 -0.004 -0.010 0.007 0.114 0.062 -0.026 0.051 0.023 -0.009 0.035 0.018 -0.016 -0.034 -0.057 -0.069 -0.082 -0.067 -0.055 -0.049 -0.070 -0.033 -0.061 -0.0…
-0.042 -0.054 -0.113 -0.106 -0.153 -0.208 -0.164 -0.139 -0.135 -0.117 -0.102 -0.113 -0.167 -0.182 -0.184 -0.115 -0.051 0.001 -0.068 0.028 0.043 0.063 0.049 0.002 -0.029 -0.047 -0.053 -0.085 -0.083 -0.075 -0.046 -0.047 0.001 -0.014 -0.011 -0.022 0.013 0.032 0.108 0.095 0.109 0.131 0.217 0.202 0.168 0.104 0.065 0.014 -0.015 -0.069 -0.091 -0.076 -0.099 -0.085 -0.070 -0.144 -0.140 -0.127 -0.106 -0.09…
0.003 0.115 0.179 0.066 -0.036 -0.046 -0.043 -0.059 -0.078 -0.080 -0.071 -0.069 -0.090 -0.094 -0.090 -0.082 -0.073 -0.045 -0.109 0.004 -0.028 -0.019 0.076 0.099 0.059 -0.070 -0.036 -0.089 -0.057 -0.050 -0.036 -0.063 -0.027 -0.053 -0.076 -0.088 0.003 0.083 0.157 0.158 0.217 0.216 0.197 0.169 0.173 0.087 0.002 -0.044 -0.047 -0.090 -0.125 -0.064 -0.068 -0.039 -0.022 -0.079 -0.111 -0.094 -0.104 -0.05…
-0.066 -0.055 -0.104 -0.162 -0.221 -0.253 -0.206 -0.179 -0.177 -0.165 -0.127 -0.148 -0.194 -0.194 -0.223 -0.159 -0.096 -0.030 -0.075 -0.048 -0.048 -0.005 -0.012 -0.026 -0.068 -0.081 -0.054 -0.081 -0.121 -0.112 -0.086 -0.084 -0.054 -0.060 -0.039 -0.040 0.037 0.099 0.172 0.233 0.270 0.268 0.390 0.368 0.311 0.191 0.104 0.013 -0.053 -0.104 -0.127 -0.125 -0.143 -0.139 -0.121 -0.181 -0.156 -0.171 -0.16…
-0.051 -0.149 -0.191 -0.061 -0.166 -0.288 -0.276 -0.242 -0.235 -0.210 -0.164 -0.208 -0.276 -0.286 -0.289 -0.176 -0.036 0.032 -0.047 -0.062 0.034 0.087 0.060 0.001 -0.144 -0.005 -0.038 -0.072 -0.156 -0.154 -0.092 -0.100 -0.058 -0.076 -0.038 0.008 0.069 0.131 0.209 0.209 0.283 0.322 0.476 0.431 0.365 0.249 0.175 0.076 -0.022 -0.101 -0.118 -0.147 -0.187 -0.192 -0.184 -0.267 -0.227 -0.204 -0.189 -0.1…
-0.080 -0.065 0.033 0.183 -0.034 -0.145 -0.220 -0.210 -0.222 -0.194 -0.151 -0.191 -0.247 -0.260 -0.262 -0.196 -0.080 -0.031 -0.067 -0.063 0.048 0.098 0.096 0.074 -0.111 -0.009 -0.075 -0.125 -0.202 -0.178 -0.105 -0.128 -0.101 -0.147 -0.095 -0.021 0.051 0.140 0.236 0.197 0.308 0.343 0.481 0.443 0.368 0.237 0.148 0.042 -0.050 -0.126 -0.153 -0.147 -0.173 -0.175 -0.158 -0.232 -0.234 -0.213 -0.209 -0.1…
-0.099 -0.048 0.040 0.137 -0.062 -0.150 -0.198 -0.187 -0.210 -0.173 -0.139 -0.168 -0.225 -0.226 -0.235 -0.186 -0.091 -0.059 -0.119 -0.103 0.001 0.052 0.088 0.066 -0.104 -0.068 -0.102 -0.114 -0.161 -0.129 -0.081 -0.098 -0.074 -0.137 -0.079 -0.034 0.036 0.138 0.221 0.241 0.376 0.394 0.515 0.479 0.383 0.267 0.157 0.040 -0.054 -0.141 -0.167 -0.150 -0.162 -0.147 -0.111 -0.197 -0.210 -0.182 -0.187 -0.1…
-0.065 -0.065 0.001 0.092 -0.058 -0.146 -0.172 -0.166 -0.166 -0.145 -0.088 -0.133 -0.190 -0.195 -0.213 -0.126 -0.043 -0.011 -0.102 -0.072 0.003 0.042 0.096 0.090 -0.071 -0.042 -0.087 -0.060 -0.087 -0.073 -0.014 -0.049 -0.027 -0.058 0.007 0.037 0.113 0.222 0.301 0.282 0.398 0.452 0.540 0.455 0.399 0.286 0.204 0.107 0.050 -0.049 -0.097 -0.100 -0.130 -0.129 -0.113 -0.190 -0.174 -0.139 -0.138 -0.099 …
-0.109 -0.115 -0.040 0.042 -0.104 -0.134 -0.205 -0.190 -0.187 -0.170 -0.126 -0.183 -0.214 -0.210 -0.232 -0.191 -0.128 -0.079 0.017 0.001 0.065 0.082 0.013 0.036 -0.035 -0.021 -0.066 -0.133 -0.183 -0.146 -0.080 -0.136 -0.091 -0.079 -0.056 0.027 0.127 0.204 0.277 0.260 0.351 0.361 0.435 0.393 0.320 0.230 0.161 0.055 -0.036 -0.081 -0.136 -0.159 -0.161 -0.164 -0.157 -0.208 -0.189 -0.184 -0.151 -0.106…
-0.081 -0.082 0.005 0.098 -0.067 -0.145 -0.203 -0.185 -0.185 -0.148 -0.116 -0.168 -0.217 -0.221 -0.232 -0.194 -0.083 -0.029 -0.084 -0.089 0.016 0.043 0.046 0.039 -0.131 -0.038 -0.075 -0.136 -0.196 -0.156 -0.093 -0.123 -0.067 -0.080 -0.089 -0.041 0.050 0.113 0.216 0.189 0.260 0.317 0.425 0.348 0.270 0.202 0.139 0.048 -0.037 -0.104 -0.112 -0.131 -0.145 -0.144 -0.150 -0.202 -0.194 -0.176 -0.187 -0.1…
-0.071 -0.099 -0.048 0.086 -0.061 -0.176 -0.219 -0.201 -0.192 -0.183 -0.160 -0.202 -0.239 -0.244 -0.252 -0.195 -0.056 -0.016 -0.105 -0.155 -0.020 0.007 0.011 -0.028 -0.222 -0.021 -0.014 -0.095 -0.196 -0.166 -0.114 -0.132 -0.060 -0.078 -0.128 -0.101 -0.026 0.032 0.160 0.081 0.150 0.261 0.423 0.350 0.286 0.207 0.114 0.023 -0.063 -0.138 -0.133 -0.177 -0.203 -0.192 -0.179 -0.218 -0.201 -0.181 -0.186 …
-0.125 -0.160 -0.124 0.025 -0.116 -0.209 -0.246 -0.225 -0.220 -0.215 -0.187 -0.233 -0.282 -0.275 -0.287 -0.249 -0.108 -0.061 -0.078 -0.168 -0.017 0.015 -0.038 -0.076 -0.249 -0.027 -0.036 -0.152 -0.253 -0.201 -0.135 -0.161 -0.076 -0.101 -0.176 -0.128 -0.048 0.003 0.148 0.115 0.171 0.237 0.418 0.376 0.292 0.209 0.101 -0.008 -0.108 -0.179 -0.169 -0.221 -0.227 -0.221 -0.221 -0.258 -0.232 -0.203 -0.18…
-0.143 -0.116 -0.104 0.028 -0.095 -0.177 -0.220 -0.207 -0.219 -0.207 -0.187 -0.243 -0.271 -0.241 -0.253 -0.200 -0.048 -0.003 -0.121 -0.226 -0.086 -0.048 -0.049 -0.104 -0.292 -0.037 -0.041 -0.130 -0.225 -0.193 -0.136 -0.118 -0.033 -0.116 -0.185 -0.175 -0.120 -0.054 0.066 0.050 0.098 0.187 0.366 0.321 0.241 0.171 0.091 0.006 -0.102 -0.216 -0.206 -0.233 -0.224 -0.211 -0.214 -0.257 -0.235 -0.144 -0.1…
-0.120 -0.119 -0.098 0.048 -0.112 -0.186 -0.221 -0.199 -0.211 -0.181 -0.165 -0.222 -0.260 -0.248 -0.268 -0.216 -0.065 -0.035 -0.145 -0.217 -0.076 -0.033 -0.016 -0.065 -0.264 -0.049 -0.077 -0.135 -0.223 -0.188 -0.122 -0.100 -0.029 -0.106 -0.150 -0.153 -0.111 -0.043 0.052 0.030 0.066 0.162 0.333 0.304 0.211 0.140 0.081 0.011 -0.080 -0.199 -0.174 -0.207 -0.221 -0.218 -0.210 -0.254 -0.227 -0.151 -0.1…
-0.102 -0.128 -0.130 0.010 -0.122 -0.197 -0.216 -0.194 -0.205 -0.175 -0.153 -0.200 -0.237 -0.222 -0.258 -0.209 -0.051 -0.019 -0.150 -0.211 -0.067 -0.012 0.007 -0.068 -0.247 -0.052 -0.099 -0.125 -0.209 -0.189 -0.127 -0.105 -0.053 -0.143 -0.150 -0.126 -0.079 -0.002 0.028 0.045 0.106 0.159 0.354 0.313 0.225 0.164 0.093 0.013 -0.100 -0.222 -0.177 -0.196 -0.199 -0.209 -0.190 -0.238 -0.214 -0.155 -0.19…
-0.093 -0.074 -0.060 0.010 -0.086 -0.124 -0.155 -0.159 -0.173 -0.152 -0.141 -0.189 -0.207 -0.169 -0.186 -0.144 0.008 0.024 -0.146 -0.226 -0.134 -0.120 -0.047 -0.077 -0.219 -0.060 -0.060 -0.088 -0.169 -0.152 -0.103 -0.046 0.026 -0.100 -0.150 -0.171 -0.128 -0.047 0.007 0.007 0.038 0.118 0.282 0.236 0.143 0.098 0.048 -0.017 -0.116 -0.230 -0.181 -0.182 -0.180 -0.174 -0.180 -0.215 -0.190 -0.094 -0.173…
-0.125 -0.082 -0.029 0.061 -0.053 -0.083 -0.154 -0.171 -0.183 -0.157 -0.143 -0.199 -0.222 -0.176 -0.180 -0.142 -0.016 0.011 -0.127 -0.202 -0.122 -0.115 -0.039 -0.026 -0.180 -0.058 -0.057 -0.088 -0.155 -0.138 -0.091 -0.049 0.020 -0.103 -0.179 -0.200 -0.159 -0.064 0.006 -0.031 0.010 0.117 0.234 0.220 0.125 0.059 0.003 -0.063 -0.142 -0.226 -0.183 -0.185 -0.169 -0.159 -0.164 -0.201 -0.199 -0.092 -0.1…
-0.200 -0.091 0.013 0.096 -0.055 -0.054 -0.129 -0.140 -0.148 -0.126 -0.118 -0.164 -0.192 -0.167 -0.163 -0.174 -0.085 -0.049 -0.077 -0.092 -0.052 -0.067 -0.010 0.020 -0.077 -0.048 -0.069 -0.080 -0.137 -0.107 -0.068 -0.069 -0.001 -0.099 -0.166 -0.176 -0.131 -0.066 0.004 -0.044 -0.022 0.050 0.144 0.177 0.087 0.009 -0.049 -0.070 -0.099 -0.160 -0.148 -0.156 -0.137 -0.136 -0.161 -0.180 -0.180 -0.091 -0…
-0.222 -0.104 -0.046 0.011 -0.105 -0.072 -0.153 -0.141 -0.150 -0.133 -0.123 -0.174 -0.187 -0.140 -0.145 -0.169 -0.124 -0.099 0.012 -0.028 -0.021 -0.026 -0.089 -0.048 -0.041 -0.049 -0.075 -0.075 -0.130 -0.098 -0.084 -0.089 -0.065 -0.155 -0.162 -0.127 -0.074 -0.009 0.008 -0.012 -0.003 0.007 0.117 0.190 0.098 0.022 -0.035 -0.074 -0.123 -0.158 -0.151 -0.161 -0.136 -0.145 -0.153 -0.162 -0.130 -0.091 -…
-0.156 -0.046 0.092 0.101 -0.012 0.039 -0.046 -0.034 -0.021 -0.000 -0.013 -0.044 -0.078 -0.060 -0.045 -0.073 -0.100 -0.081 -0.062 0.003 -0.062 -0.091 -0.050 0.008 0.017 -0.073 -0.086 -0.032 -0.026 -0.021 -0.008 -0.037 -0.040 -0.094 -0.082 -0.069 -0.041 0.024 -0.009 -0.073 -0.086 -0.050 -0.012 0.033 -0.020 -0.069 -0.079 -0.065 -0.058 -0.038 -0.039 -0.037 -0.037 -0.042 -0.050 -0.045 -0.064 -0.043 -…
-0.120 -0.020 0.140 0.161 0.043 0.093 -0.002 -0.015 -0.002 0.022 0.020 0.005 -0.033 -0.051 -0.003 -0.034 -0.057 -0.039 -0.055 0.045 -0.016 -0.060 0.051 0.074 0.048 -0.062 -0.055 0.023 0.008 -0.015 -0.015 -0.001 0.015 -0.030 -0.055 -0.079 -0.082 -0.042 -0.039 -0.119 -0.162 -0.098 -0.098 -0.057 -0.110 -0.150 -0.124 -0.067 -0.016 0.024 0.053 0.052 0.033 0.016 -0.012 -0.012 -0.044 -0.025 -0.056 0.027…
-0.048 0.047 0.208 0.276 0.128 0.114 0.014 -0.001 -0.018 0.007 0.025 0.018 -0.026 -0.065 -0.003 -0.011 0.003 -0.002 -0.043 0.051 0.029 -0.007 0.157 0.165 0.056 -0.024 -0.028 0.050 0.004 -0.012 0.006 0.013 0.060 -0.001 -0.047 -0.088 -0.066 -0.009 -0.012 -0.128 -0.122 -0.027 -0.034 -0.005 -0.035 -0.083 -0.075 -0.047 0.001 0.040 0.086 0.088 0.042 0.030 0.008 -0.025 -0.064 -0.008 -0.041 0.043 -0.003 …
0.013 -0.013 0.154 0.214 0.107 0.136 0.045 0.054 0.049 0.080 0.107 0.115 0.063 -0.003 0.058 0.046 -0.042 -0.034 0.034 0.155 0.060 0.029 0.123 0.140 0.157 -0.012 -0.026 0.106 0.071 0.060 0.067 0.031 -0.007 0.014 0.063 0.097 0.110 0.145 0.080 -0.039 -0.060 -0.030 -0.071 -0.042 -0.053 -0.095 -0.042 -0.030 0.034 0.167 0.196 0.188 0.113 0.086 0.054 0.066 0.030 -0.002 0.020 0.100 0.053 -0.074 -0.090 -0…
0.219 0.096 0.152 0.150 0.151 0.145 0.122 0.107 0.119 0.142 0.167 0.187 0.140 0.085 0.156 0.157 0.119 0.085 -0.068 0.081 -0.045 -0.086 0.141 0.118 0.116 -0.008 0.026 0.192 0.202 0.142 0.141 0.150 0.109 0.130 0.136 0.072 -0.010 0.018 -0.045 -0.147 -0.187 -0.075 -0.191 -0.207 -0.179 -0.168 -0.077 0.010 0.142 0.200 0.262 0.241 0.192 0.150 0.119 0.121 0.108 0.117 0.084 0.129 0.098 0.008 -0.007 0.012 …
0.284 0.005 -0.007 0.160 0.122 0.029 -0.002 0.026 0.051 0.078 0.109 0.133 0.051 -0.033 0.024 0.094 0.072 0.041 0.028 0.123 0.107 0.101 0.214 0.134 0.089 0.077 0.019 0.151 0.076 0.037 0.053 0.032 -0.004 0.063 0.107 0.117 0.083 0.079 0.047 -0.067 -0.074 -0.015 -0.065 -0.055 -0.051 -0.087 0.003 0.030 0.100 0.162 0.239 0.192 0.112 0.056 0.038 0.012 0.018 0.009 0.038 0.047 -0.004 -0.071 -0.041 0.001 -…
0.102 0.012 -0.001 0.113 0.115 0.050 0.017 0.034 0.015 0.011 0.040 0.061 0.042 0.047 0.058 0.103 0.081 0.017 -0.032 0.035 0.024 0.063 0.117 0.072 0.092 0.038 0.012 0.132 0.108 0.040 0.056 0.058 -0.018 -0.047 0.027 0.045 -0.011 0.031 -0.064 -0.059 -0.035 -0.059 -0.041 -0.023 -0.063 -0.084 -0.025 0.025 0.037 0.043 0.102 0.083 0.070 0.036 0.054 0.042 0.060 0.040 0.066 0.045 0.000 -0.083 -0.054 -0.04…
0.058 -0.094 -0.170 -0.100 -0.034 -0.032 -0.020 0.000 -0.019 -0.015 -0.010 0.013 -0.002 -0.006 0.008 0.036 0.003 -0.009 0.042 0.065 0.048 0.048 -0.035 -0.062 0.050 0.016 0.018 0.103 0.056 0.003 0.005 0.007 -0.021 -0.027 0.002 -0.004 -0.078 -0.089 -0.174 -0.121 -0.152 -0.194 -0.149 -0.096 -0.139 -0.116 -0.060 -0.032 -0.043 -0.016 0.025 -0.000 0.013 -0.002 0.007 0.017 0.040 0.019 0.056 0.035 -0.013…
-0.213 0.005 0.119 0.086 0.069 0.129 0.027 0.027 -0.018 -0.039 -0.030 -0.031 -0.002 0.062 0.057 -0.015 -0.093 -0.125 -0.021 -0.004 -0.059 -0.029 -0.084 -0.045 0.048 -0.089 -0.060 -0.019 -0.003 -0.021 -0.040 -0.015 -0.085 -0.168 -0.101 -0.065 -0.061 0.023 -0.102 -0.047 0.013 -0.066 -0.053 0.016 -0.019 -0.045 -0.078 -0.060 -0.079 -0.066 -0.049 -0.025 0.004 0.018 -0.006 0.027 0.027 0.010 0.012 0.013…
-0.246 -0.025 0.116 0.076 0.026 0.112 0.001 -0.022 -0.045 -0.051 -0.047 -0.053 -0.035 0.013 0.019 -0.052 -0.151 -0.185 -0.020 0.049 -0.022 -0.007 -0.040 -0.012 0.063 -0.142 -0.103 -0.056 -0.022 -0.010 -0.041 -0.026 -0.081 -0.141 -0.071 -0.024 -0.003 0.064 -0.052 -0.047 -0.017 -0.035 -0.039 0.034 0.002 -0.031 -0.064 -0.019 -0.043 -0.025 -0.038 -0.037 0.003 0.012 -0.025 0.002 0.004 -0.028 -0.027 0.…
-0.179 -0.071 0.038 0.056 0.022 0.101 -0.008 -0.026 -0.058 -0.064 -0.051 -0.048 -0.028 0.000 0.010 -0.019 -0.108 -0.125 0.032 0.076 0.011 0.029 -0.047 0.001 0.087 -0.074 -0.068 0.001 -0.009 -0.005 -0.025 -0.021 -0.109 -0.143 -0.058 0.017 0.045 0.099 -0.020 0.000 0.008 -0.037 -0.008 0.052 0.003 -0.048 -0.052 -0.020 -0.046 -0.019 -0.040 -0.046 -0.004 -0.005 -0.027 -0.000 0.017 -0.023 -0.019 0.013 -…
-0.257 -0.126 0.009 0.036 -0.035 0.081 -0.033 -0.031 -0.053 -0.051 -0.042 -0.065 -0.055 -0.025 -0.019 -0.054 -0.165 -0.142 0.053 0.098 0.013 0.028 -0.092 0.010 0.116 -0.047 -0.082 0.007 -0.022 -0.014 -0.029 -0.039 -0.115 -0.128 -0.032 0.047 0.073 0.119 0.030 0.051 0.016 -0.042 0.016 0.087 0.016 -0.033 -0.045 -0.019 -0.045 0.013 -0.019 -0.037 -0.008 -0.008 -0.040 -0.005 0.007 -0.056 -0.004 0.040 0…
-0.300 -0.143 -0.025 0.054 -0.064 0.025 -0.119 -0.105 -0.116 -0.098 -0.115 -0.145 -0.137 -0.094 -0.106 -0.115 -0.177 -0.129 0.063 0.068 0.058 0.068 -0.084 0.013 0.081 -0.014 -0.102 -0.037 -0.103 -0.083 -0.076 -0.100 -0.119 -0.157 -0.084 -0.003 0.046 0.109 0.068 0.072 0.038 0.008 0.137 0.227 0.140 0.057 0.000 -0.031 -0.102 -0.074 -0.098 -0.123 -0.102 -0.091 -0.105 -0.095 -0.087 -0.120 -0.059 -0.02…
-0.262 -0.144 -0.066 0.010 -0.097 -0.030 -0.154 -0.124 -0.149 -0.140 -0.150 -0.180 -0.163 -0.100 -0.127 -0.119 -0.129 -0.068 0.009 -0.004 -0.003 0.039 -0.081 -0.024 0.021 -0.057 -0.128 -0.036 -0.108 -0.089 -0.071 -0.088 -0.096 -0.195 -0.100 -0.020 0.006 0.117 0.046 0.091 0.076 0.056 0.228 0.334 0.251 0.163 0.081 -0.008 -0.105 -0.112 -0.110 -0.143 -0.108 -0.114 -0.095 -0.100 -0.071 -0.091 -0.070 -…
-0.216 -0.118 -0.051 0.003 -0.080 -0.027 -0.136 -0.121 -0.139 -0.137 -0.128 -0.166 -0.147 -0.071 -0.100 -0.094 -0.105 -0.062 -0.034 -0.036 -0.044 0.009 -0.052 -0.022 -0.004 -0.074 -0.132 -0.024 -0.085 -0.075 -0.071 -0.070 -0.089 -0.187 -0.082 -0.024 -0.024 0.104 0.012 0.031 0.050 0.044 0.191 0.294 0.227 0.181 0.103 0.010 -0.058 -0.097 -0.097 -0.124 -0.104 -0.107 -0.078 -0.069 -0.054 -0.078 -0.066…
-0.110 -0.134 -0.136 -0.073 -0.146 -0.162 -0.200 -0.152 -0.146 -0.145 -0.126 -0.162 -0.158 -0.125 -0.159 -0.117 -0.088 -0.060 -0.042 -0.046 -0.029 0.026 0.014 0.011 -0.033 -0.075 -0.155 -0.032 -0.087 -0.067 -0.050 -0.059 -0.080 -0.141 -0.030 0.014 0.011 0.096 0.001 0.009 0.058 0.077 0.200 0.286 0.263 0.250 0.168 0.080 0.004 -0.066 -0.058 -0.105 -0.108 -0.114 -0.080 -0.107 -0.082 -0.096 -0.088 -0.…
-0.065 -0.120 -0.120 0.001 -0.086 -0.147 -0.200 -0.150 -0.137 -0.144 -0.130 -0.143 -0.165 -0.162 -0.177 -0.109 -0.056 -0.011 -0.002 -0.008 0.032 0.067 0.065 0.056 -0.025 -0.001 -0.110 -0.037 -0.113 -0.119 -0.070 -0.076 -0.063 -0.108 -0.034 -0.004 -0.000 0.059 -0.002 -0.025 0.037 0.100 0.229 0.304 0.305 0.264 0.152 0.068 0.004 -0.037 -0.025 -0.088 -0.094 -0.102 -0.071 -0.124 -0.093 -0.098 -0.102 -…
-0.097 -0.046 0.002 0.109 0.009 -0.025 -0.106 -0.086 -0.120 -0.114 -0.105 -0.107 -0.117 -0.099 -0.094 -0.056 -0.031 -0.007 0.010 0.045 0.052 0.093 0.039 0.053 0.018 -0.010 -0.113 -0.014 -0.085 -0.080 -0.031 -0.033 -0.047 -0.137 -0.034 0.006 -0.009 0.095 -0.006 -0.074 0.030 0.109 0.212 0.306 0.286 0.234 0.126 0.021 -0.042 -0.043 -0.034 -0.059 -0.048 -0.045 -0.008 -0.053 -0.047 -0.069 -0.064 -0.082…
-0.079 -0.101 -0.123 0.037 -0.032 -0.078 -0.131 -0.100 -0.110 -0.099 -0.098 -0.102 -0.116 -0.107 -0.117 -0.067 -0.018 0.011 -0.018 -0.017 0.036 0.073 0.023 0.029 -0.042 -0.005 -0.114 -0.022 -0.101 -0.083 -0.044 -0.042 -0.030 -0.119 -0.031 0.002 -0.045 0.026 -0.068 -0.086 -0.012 0.067 0.189 0.269 0.262 0.229 0.141 0.015 -0.047 -0.064 -0.032 -0.057 -0.051 -0.043 -0.013 -0.056 -0.053 -0.069 -0.067 -…
0.064 0.064 0.092 0.241 0.105 -0.041 -0.109 -0.114 -0.144 -0.122 -0.098 -0.111 -0.123 -0.139 -0.102 -0.045 -0.007 -0.033 0.008 0.088 0.162 0.216 0.169 0.122 0.011 0.055 -0.084 -0.053 -0.111 -0.089 -0.046 -0.095 -0.079 -0.113 -0.020 0.034 0.093 0.144 0.132 0.001 0.149 0.204 0.219 0.244 0.273 0.170 0.101 0.019 -0.016 -0.032 -0.044 -0.051 -0.053 -0.034 -0.024 -0.110 -0.106 -0.081 -0.099 -0.129 -0.11…
0.089 0.139 0.179 0.174 0.053 -0.033 -0.076 -0.088 -0.103 -0.101 -0.073 -0.095 -0.090 -0.104 -0.070 -0.058 -0.052 -0.085 -0.016 0.059 0.100 0.135 0.098 0.037 -0.035 -0.018 -0.068 -0.101 -0.122 -0.097 -0.054 -0.100 -0.082 -0.075 -0.037 0.010 0.111 0.157 0.204 0.092 0.187 0.202 0.174 0.166 0.215 0.107 0.041 -0.033 -0.054 -0.039 -0.080 -0.070 -0.072 -0.059 -0.048 -0.087 -0.095 -0.084 -0.093 -0.109 -…
0.090 -0.028 -0.144 -0.174 -0.156 -0.211 -0.137 -0.127 -0.094 -0.093 -0.069 -0.085 -0.114 -0.118 -0.132 -0.115 -0.086 -0.089 0.027 0.037 0.078 0.077 -0.008 -0.060 -0.054 0.003 -0.046 -0.110 -0.139 -0.106 -0.079 -0.101 -0.054 0.036 0.007 0.016 0.110 0.020 0.088 0.079 0.043 0.008 0.014 -0.005 0.016 0.007 0.035 -0.020 -0.045 -0.040 -0.072 -0.094 -0.095 -0.089 -0.085 -0.116 -0.081 -0.088 -0.096 -0.11…
-0.058 -0.013 -0.032 -0.217 -0.188 -0.123 -0.060 -0.085 -0.057 -0.067 -0.047 -0.097 -0.097 -0.061 -0.085 -0.133 -0.147 -0.131 -0.081 -0.127 -0.132 -0.138 -0.191 -0.174 -0.122 -0.181 -0.039 -0.161 -0.126 -0.099 -0.086 -0.076 0.022 0.007 -0.135 -0.172 -0.142 -0.123 -0.025 0.097 0.078 0.026 0.004 -0.023 -0.016 0.006 -0.074 -0.125 -0.133 -0.134 -0.132 -0.147 -0.098 -0.076 -0.050 -0.041 -0.043 -0.062 …
-0.072 0.018 0.015 -0.193 -0.165 -0.077 -0.030 -0.062 -0.052 -0.060 -0.040 -0.067 -0.062 -0.025 -0.057 -0.118 -0.147 -0.135 -0.112 -0.154 -0.186 -0.193 -0.233 -0.200 -0.124 -0.221 -0.054 -0.150 -0.104 -0.080 -0.074 -0.044 0.066 0.004 -0.139 -0.198 -0.195 -0.139 -0.074 0.047 0.063 0.024 -0.017 -0.031 -0.030 0.002 -0.084 -0.142 -0.140 -0.132 -0.115 -0.119 -0.052 -0.023 -0.014 0.001 -0.007 -0.039 -0…
-0.021 0.019 -0.007 -0.232 -0.211 -0.138 -0.065 -0.085 -0.061 -0.062 -0.056 -0.082 -0.088 -0.071 -0.097 -0.147 -0.160 -0.145 -0.071 -0.107 -0.133 -0.144 -0.173 -0.161 -0.093 -0.187 -0.052 -0.168 -0.130 -0.097 -0.096 -0.074 0.052 0.037 -0.130 -0.194 -0.166 -0.156 -0.031 0.093 0.077 0.009 -0.042 -0.067 -0.060 -0.033 -0.109 -0.153 -0.144 -0.120 -0.128 -0.138 -0.072 -0.049 -0.046 -0.044 -0.047 -0.071…
0.035 0.016 -0.018 -0.223 -0.219 -0.185 -0.096 -0.098 -0.070 -0.071 -0.078 -0.100 -0.108 -0.111 -0.126 -0.155 -0.157 -0.147 -0.032 -0.077 -0.079 -0.090 -0.104 -0.111 -0.085 -0.147 -0.040 -0.181 -0.154 -0.114 -0.100 -0.110 0.005 0.051 -0.116 -0.158 -0.086 -0.134 0.042 0.154 0.122 0.035 -0.033 -0.075 -0.056 -0.052 -0.104 -0.128 -0.139 -0.111 -0.142 -0.159 -0.108 -0.088 -0.081 -0.099 -0.095 -0.100 -…
0.041 -0.019 -0.068 -0.209 -0.241 -0.236 -0.161 -0.141 -0.113 -0.100 -0.122 -0.141 -0.156 -0.162 -0.194 -0.195 -0.176 -0.151 0.015 -0.059 -0.024 -0.023 -0.082 -0.079 -0.085 -0.099 -0.042 -0.190 -0.193 -0.140 -0.134 -0.145 -0.057 0.013 -0.119 -0.126 -0.046 -0.118 0.072 0.182 0.155 0.067 0.033 0.005 0.015 -0.006 -0.060 -0.112 -0.143 -0.120 -0.172 -0.189 -0.149 -0.124 -0.128 -0.164 -0.142 -0.140 -0.…
0.022 -0.027 -0.032 -0.191 -0.233 -0.177 -0.129 -0.102 -0.065 -0.048 -0.069 -0.078 -0.093 -0.117 -0.126 -0.162 -0.230 -0.190 0.019 -0.020 -0.020 -0.029 -0.107 -0.070 -0.034 -0.079 -0.047 -0.175 -0.156 -0.110 -0.110 -0.157 -0.104 0.048 -0.046 -0.024 0.050 -0.050 0.151 0.223 0.146 0.021 -0.021 -0.058 -0.041 -0.062 -0.080 -0.078 -0.090 -0.008 -0.067 -0.093 -0.082 -0.074 -0.094 -0.099 -0.080 -0.129 -…
0.002 -0.015 -0.017 -0.209 -0.239 -0.189 -0.135 -0.125 -0.103 -0.100 -0.104 -0.117 -0.137 -0.121 -0.135 -0.167 -0.188 -0.149 -0.023 -0.076 -0.085 -0.085 -0.137 -0.116 -0.079 -0.144 -0.049 -0.171 -0.154 -0.118 -0.108 -0.117 -0.026 0.004 -0.127 -0.138 -0.083 -0.108 0.059 0.157 0.145 0.057 0.026 -0.010 -0.008 -0.008 -0.079 -0.126 -0.154 -0.118 -0.138 -0.147 -0.090 -0.070 -0.068 -0.092 -0.080 -0.105 …
-0.143 -0.030 0.050 -0.137 -0.200 -0.101 -0.110 -0.126 -0.101 -0.098 -0.092 -0.127 -0.152 -0.111 -0.118 -0.176 -0.223 -0.176 -0.070 -0.105 -0.126 -0.130 -0.219 -0.159 -0.102 -0.207 -0.068 -0.189 -0.157 -0.123 -0.112 -0.104 -0.009 -0.021 -0.149 -0.163 -0.120 -0.089 0.056 0.137 0.134 0.068 0.062 0.042 0.031 -0.004 -0.097 -0.149 -0.181 -0.123 -0.150 -0.152 -0.096 -0.084 -0.074 -0.078 -0.068 -0.106 -…
-0.105 -0.020 0.081 0.051 -0.099 -0.084 -0.159 -0.158 -0.152 -0.145 -0.108 -0.132 -0.173 -0.159 -0.164 -0.176 -0.157 -0.092 0.018 -0.013 0.038 0.066 -0.032 -0.012 -0.052 -0.075 -0.029 -0.138 -0.186 -0.144 -0.129 -0.115 -0.021 -0.027 -0.140 -0.168 -0.117 -0.083 0.095 0.125 0.165 0.136 0.149 0.156 0.146 0.054 -0.029 -0.124 -0.160 -0.125 -0.146 -0.141 -0.104 -0.091 -0.063 -0.102 -0.086 -0.122 -0.067…
-0.056 -0.014 0.052 0.078 -0.057 -0.076 -0.140 -0.137 -0.130 -0.127 -0.078 -0.105 -0.147 -0.129 -0.133 -0.127 -0.095 -0.074 -0.011 -0.049 0.022 0.072 0.030 0.003 -0.062 -0.051 -0.023 -0.090 -0.152 -0.110 -0.090 -0.079 -0.006 -0.033 -0.127 -0.157 -0.124 -0.092 0.059 0.079 0.148 0.134 0.173 0.179 0.179 0.100 0.026 -0.069 -0.109 -0.111 -0.112 -0.109 -0.072 -0.060 -0.033 -0.066 -0.057 -0.078 -0.034 -…
-0.084 0.032 0.149 0.157 0.004 -0.004 -0.099 -0.115 -0.104 -0.097 -0.051 -0.089 -0.115 -0.080 -0.071 -0.103 -0.136 -0.126 0.028 0.019 0.068 0.098 0.062 0.078 0.032 -0.043 -0.034 -0.105 -0.125 -0.082 -0.072 -0.111 -0.069 -0.042 -0.111 -0.083 -0.025 -0.020 0.131 0.098 0.146 0.097 0.087 0.111 0.118 0.030 -0.013 -0.058 -0.087 -0.026 -0.060 -0.055 -0.039 -0.045 -0.034 -0.042 -0.015 -0.052 0.003 0.014 …
-0.038 -0.044 0.004 0.083 -0.015 -0.046 -0.119 -0.105 -0.082 -0.081 -0.036 -0.071 -0.118 -0.086 -0.094 -0.089 -0.086 -0.058 0.055 -0.001 0.057 0.100 0.033 0.050 0.003 0.007 0.032 -0.079 -0.137 -0.090 -0.078 -0.123 -0.075 -0.026 -0.083 -0.053 -0.007 -0.034 0.090 0.076 0.093 0.053 0.086 0.099 0.073 -0.006 -0.016 -0.028 -0.052 -0.018 -0.031 -0.041 -0.043 -0.064 -0.055 -0.066 -0.023 -0.058 0.007 0.01…
-0.049 -0.074 -0.049 -0.038 -0.075 -0.081 -0.118 -0.106 -0.069 -0.068 -0.041 -0.056 -0.089 -0.027 -0.070 -0.075 -0.092 -0.095 -0.029 -0.070 -0.035 0.015 0.023 0.068 0.022 -0.053 -0.049 -0.079 -0.058 0.000 0.010 -0.055 -0.083 -0.063 -0.073 -0.016 0.015 -0.009 0.002 0.045 0.064 0.020 0.036 0.053 0.044 0.021 0.015 0.001 -0.046 -0.021 -0.039 -0.041 -0.030 -0.036 -0.024 -0.012 0.054 -0.004 0.037 -0.00…
-0.071 -0.054 0.003 0.018 -0.055 -0.043 -0.130 -0.125 -0.109 -0.103 -0.076 -0.094 -0.133 -0.109 -0.097 -0.087 -0.128 -0.081 0.045 0.037 0.059 0.070 0.021 0.043 0.040 -0.012 -0.038 -0.110 -0.114 -0.072 -0.077 -0.161 -0.146 -0.074 -0.074 -0.011 0.031 0.033 0.101 0.042 0.055 0.008 0.029 0.026 0.010 -0.015 -0.032 -0.045 -0.056 -0.003 -0.059 -0.062 -0.053 -0.049 -0.064 -0.058 -0.045 -0.083 -0.022 -0.0…
-0.086 -0.086 -0.090 -0.119 -0.107 -0.073 -0.125 -0.102 -0.072 -0.055 -0.033 -0.056 -0.067 -0.032 -0.061 -0.040 -0.102 -0.079 -0.012 0.014 -0.056 -0.009 -0.032 -0.012 0.047 -0.061 -0.109 -0.061 -0.017 0.032 -0.007 -0.073 -0.173 -0.146 -0.020 0.072 0.135 0.185 0.069 0.049 0.054 0.010 0.054 0.062 0.024 0.017 0.019 0.000 -0.034 -0.029 -0.076 -0.033 -0.037 -0.044 -0.044 -0.020 -0.006 -0.040 0.005 -0.…
0.063 0.024 -0.056 -0.112 -0.055 -0.045 -0.006 -0.000 0.005 -0.014 0.001 0.012 0.024 0.040 0.035 0.048 0.021 0.025 -0.016 0.041 0.049 0.061 -0.012 -0.014 0.057 0.057 0.021 0.001 0.013 0.013 0.000 -0.061 -0.063 0.034 0.061 0.084 0.058 -0.000 0.029 0.061 -0.003 -0.143 -0.086 -0.123 -0.122 -0.061 -0.005 -0.014 -0.010 0.051 0.010 0.027 0.024 0.014 0.015 0.040 0.036 0.041 0.080 0.083 0.051 0.109 0.121…
-0.009 -0.051 -0.087 -0.094 -0.098 -0.093 -0.129 -0.095 -0.069 -0.074 -0.051 -0.080 -0.099 -0.071 -0.080 -0.044 -0.073 -0.025 0.037 0.063 0.064 0.074 -0.001 -0.004 0.034 0.034 -0.057 -0.066 -0.080 -0.029 -0.049 -0.119 -0.141 -0.068 -0.006 0.060 0.098 0.087 0.079 0.050 0.009 -0.075 -0.016 -0.033 -0.053 -0.050 -0.020 -0.009 -0.039 0.007 -0.060 -0.041 -0.044 -0.053 -0.063 -0.038 -0.038 -0.036 0.015 …
0.007 -0.070 -0.079 -0.090 -0.116 -0.121 -0.123 -0.082 -0.069 -0.070 -0.080 -0.115 -0.143 -0.128 -0.121 -0.089 -0.079 -0.045 -0.012 -0.036 0.021 0.001 0.002 0.017 -0.058 0.020 -0.036 -0.110 -0.123 -0.084 -0.084 -0.143 -0.043 0.023 -0.041 -0.077 -0.064 -0.092 0.022 0.016 -0.063 -0.061 -0.047 -0.062 -0.064 -0.066 -0.073 -0.013 -0.024 -0.038 -0.107 -0.138 -0.100 -0.096 -0.082 -0.081 -0.097 -0.040 -0…
-0.064 -0.080 -0.061 -0.077 -0.123 -0.145 -0.164 -0.135 -0.121 -0.118 -0.100 -0.157 -0.190 -0.153 -0.137 -0.115 -0.097 -0.084 -0.013 -0.044 0.002 0.003 0.006 -0.008 -0.062 0.012 -0.041 -0.104 -0.129 -0.067 -0.063 -0.123 -0.032 0.018 -0.045 -0.071 -0.018 -0.043 0.064 0.034 -0.020 -0.024 -0.006 -0.027 -0.044 -0.065 -0.081 0.004 -0.032 -0.076 -0.157 -0.184 -0.130 -0.125 -0.105 -0.098 -0.110 -0.072 -…
-0.141 -0.091 -0.041 -0.102 -0.172 -0.109 -0.144 -0.129 -0.119 -0.123 -0.118 -0.173 -0.172 -0.115 -0.118 -0.128 -0.160 -0.106 -0.013 -0.047 -0.022 -0.023 -0.092 -0.069 -0.066 -0.044 -0.085 -0.129 -0.148 -0.083 -0.082 -0.120 -0.086 -0.075 -0.090 -0.049 0.013 0.011 0.091 0.086 0.038 -0.007 0.051 0.047 0.025 -0.058 -0.091 -0.037 -0.106 -0.103 -0.159 -0.162 -0.141 -0.133 -0.114 -0.090 -0.085 -0.096 -…
-0.114 -0.098 -0.046 -0.116 -0.145 -0.115 -0.144 -0.145 -0.115 -0.116 -0.139 -0.185 -0.192 -0.163 -0.146 -0.155 -0.179 -0.120 0.019 -0.023 -0.027 -0.055 -0.118 -0.093 -0.065 -0.026 -0.054 -0.136 -0.140 -0.097 -0.078 -0.122 -0.066 -0.027 -0.089 -0.064 0.015 0.009 0.083 0.056 0.024 0.003 0.009 0.023 0.015 -0.081 -0.129 -0.063 -0.119 -0.104 -0.159 -0.182 -0.160 -0.140 -0.140 -0.121 -0.124 -0.141 -0.…
-0.032 -0.002 0.111 0.067 -0.028 -0.074 -0.095 -0.088 -0.061 -0.063 -0.077 -0.112 -0.143 -0.166 -0.135 -0.154 -0.155 -0.158 -0.019 -0.037 -0.023 -0.024 0.012 0.041 -0.040 -0.044 -0.088 -0.167 -0.152 -0.106 -0.072 -0.091 -0.032 -0.029 -0.111 -0.088 0.003 0.019 0.071 0.035 0.071 0.103 0.022 0.023 0.041 -0.015 -0.075 -0.036 -0.081 -0.087 -0.107 -0.123 -0.110 -0.080 -0.093 -0.119 -0.134 -0.129 -0.125…
-0.078 0.005 0.152 0.083 -0.039 -0.055 -0.107 -0.114 -0.101 -0.091 -0.091 -0.119 -0.136 -0.176 -0.158 -0.184 -0.190 -0.165 -0.054 -0.068 -0.063 -0.066 -0.026 0.027 -0.072 -0.106 -0.117 -0.186 -0.166 -0.120 -0.111 -0.117 -0.035 -0.052 -0.112 -0.088 -0.016 0.017 0.057 -0.002 0.065 0.138 0.047 0.060 0.088 0.032 -0.036 -0.025 -0.069 -0.073 -0.102 -0.096 -0.094 -0.072 -0.079 -0.122 -0.143 -0.130 -0.15…
-0.078 0.016 0.189 0.128 -0.014 -0.024 -0.068 -0.078 -0.074 -0.062 -0.061 -0.091 -0.106 -0.149 -0.135 -0.168 -0.170 -0.162 -0.066 -0.064 -0.061 -0.038 0.009 0.053 -0.049 -0.109 -0.113 -0.179 -0.163 -0.137 -0.142 -0.111 -0.066 -0.090 -0.126 -0.066 0.006 0.050 0.082 0.002 0.090 0.143 0.068 0.081 0.128 0.063 -0.015 -0.032 -0.079 -0.063 -0.094 -0.071 -0.068 -0.058 -0.063 -0.106 -0.139 -0.150 -0.172 -…
-0.066 -0.027 0.110 0.081 -0.047 -0.024 -0.064 -0.091 -0.083 -0.068 -0.062 -0.087 -0.107 -0.156 -0.139 -0.177 -0.229 -0.219 -0.032 -0.046 -0.022 0.025 -0.005 0.031 -0.047 -0.097 -0.105 -0.200 -0.201 -0.190 -0.161 -0.157 -0.120 -0.088 -0.114 -0.023 0.066 0.096 0.114 0.029 0.089 0.110 0.061 0.078 0.127 0.058 -0.013 -0.025 -0.076 -0.031 -0.054 -0.057 -0.083 -0.080 -0.084 -0.111 -0.118 -0.171 -0.173 …
-0.097 -0.088 -0.000 -0.027 -0.098 -0.038 -0.070 -0.075 -0.048 -0.026 -0.044 -0.067 -0.117 -0.159 -0.141 -0.181 -0.201 -0.162 -0.014 -0.028 -0.024 -0.032 -0.082 -0.062 -0.096 -0.128 -0.103 -0.184 -0.186 -0.185 -0.152 -0.106 -0.005 0.013 -0.100 -0.111 -0.064 -0.057 -0.013 -0.101 -0.106 -0.013 -0.061 -0.041 -0.011 -0.050 -0.105 -0.063 -0.050 -0.019 -0.014 -0.052 -0.072 -0.077 -0.085 -0.100 -0.113 -…
-0.076 -0.004 0.141 0.096 -0.013 -0.003 -0.059 -0.087 -0.088 -0.079 -0.081 -0.113 -0.118 -0.137 -0.120 -0.154 -0.161 -0.155 0.040 0.031 0.038 0.024 0.018 0.057 0.009 -0.064 -0.070 -0.163 -0.160 -0.139 -0.122 -0.113 -0.054 -0.058 -0.169 -0.146 -0.053 -0.036 0.020 -0.054 -0.038 0.007 -0.069 -0.040 0.005 -0.069 -0.136 -0.102 -0.098 -0.059 -0.082 -0.101 -0.090 -0.070 -0.068 -0.102 -0.121 -0.113 -0.16…
-0.023 0.007 0.075 0.056 -0.003 0.031 -0.007 -0.044 -0.051 -0.044 -0.040 -0.050 -0.049 -0.075 -0.066 -0.083 -0.088 -0.067 0.038 0.056 0.074 0.043 0.007 0.009 0.022 -0.023 -0.046 -0.087 -0.075 -0.079 -0.053 -0.050 -0.013 -0.050 -0.129 -0.127 -0.106 -0.092 -0.094 -0.148 -0.148 -0.091 -0.144 -0.104 -0.076 -0.112 -0.146 -0.101 -0.064 -0.051 -0.038 -0.039 -0.025 -0.017 -0.018 -0.048 -0.049 -0.043 -0.0…
-0.046 -0.089 -0.032 -0.068 -0.086 -0.037 -0.025 -0.046 -0.017 0.004 -0.008 -0.023 -0.040 -0.081 -0.102 -0.110 -0.166 -0.145 -0.016 -0.008 -0.024 -0.018 -0.073 -0.044 -0.004 -0.058 -0.085 -0.112 -0.120 -0.115 -0.104 -0.076 -0.057 -0.030 -0.050 -0.041 -0.030 -0.027 -0.063 -0.093 -0.101 -0.066 -0.092 -0.049 -0.022 -0.012 -0.056 -0.028 -0.013 -0.003 0.008 -0.019 -0.045 -0.031 -0.033 -0.052 -0.063 -0…
-0.141 -0.110 -0.024 -0.103 -0.142 -0.060 -0.060 -0.087 -0.052 -0.027 -0.044 -0.050 -0.069 -0.102 -0.127 -0.167 -0.208 -0.183 -0.096 -0.071 -0.107 -0.096 -0.135 -0.102 -0.059 -0.152 -0.141 -0.153 -0.141 -0.140 -0.140 -0.089 -0.067 -0.080 -0.078 -0.078 -0.075 -0.056 -0.075 -0.096 -0.103 -0.074 -0.069 -0.039 -0.011 0.009 -0.073 -0.042 -0.036 -0.038 -0.042 -0.058 -0.069 -0.050 -0.048 -0.073 -0.086 -…
-0.075 -0.071 -0.025 -0.175 -0.166 -0.046 -0.026 -0.060 -0.038 -0.027 -0.053 -0.041 -0.028 -0.051 -0.060 -0.126 -0.158 -0.140 -0.059 -0.024 -0.074 -0.085 -0.147 -0.107 -0.025 -0.137 -0.087 -0.117 -0.091 -0.083 -0.083 -0.045 -0.014 -0.011 -0.076 -0.101 -0.099 -0.088 -0.112 -0.109 -0.143 -0.130 -0.175 -0.141 -0.114 -0.073 -0.133 -0.093 -0.059 -0.044 -0.057 -0.080 -0.063 -0.020 -0.016 -0.025 -0.043 …
0.020 -0.038 -0.064 -0.185 -0.127 -0.057 0.005 -0.011 0.013 0.021 -0.009 0.015 0.030 -0.005 -0.034 -0.076 -0.107 -0.089 -0.025 -0.006 -0.052 -0.062 -0.122 -0.096 -0.032 -0.107 -0.043 -0.066 -0.064 -0.074 -0.079 -0.033 -0.010 0.020 -0.034 -0.069 -0.101 -0.103 -0.145 -0.127 -0.153 -0.148 -0.210 -0.190 -0.147 -0.092 -0.093 -0.061 -0.026 -0.031 -0.029 -0.047 -0.042 -0.003 -0.013 -0.004 -0.006 -0.034 …
-0.091 -0.080 -0.085 -0.211 -0.168 -0.063 0.000 -0.008 0.009 0.032 0.006 0.007 0.025 0.006 -0.023 -0.105 -0.156 -0.141 -0.105 -0.092 -0.131 -0.135 -0.179 -0.128 -0.081 -0.175 -0.091 -0.096 -0.049 -0.065 -0.069 -0.040 -0.034 0.021 -0.009 -0.010 -0.079 -0.081 -0.134 -0.105 -0.149 -0.150 -0.169 -0.166 -0.147 -0.078 -0.080 -0.043 -0.001 0.027 0.010 -0.006 -0.006 0.029 0.028 0.035 0.014 -0.062 -0.056 …
-0.051 -0.072 -0.090 -0.211 -0.153 -0.036 0.026 -0.004 0.006 0.038 -0.004 0.000 0.017 0.001 -0.017 -0.086 -0.113 -0.103 -0.051 -0.052 -0.101 -0.104 -0.173 -0.143 -0.049 -0.110 -0.019 -0.060 -0.029 -0.032 -0.044 -0.007 0.001 0.029 -0.051 -0.062 -0.132 -0.147 -0.168 -0.107 -0.186 -0.194 -0.196 -0.179 -0.185 -0.121 -0.128 -0.086 -0.032 -0.022 -0.034 -0.046 -0.014 0.014 -0.012 0.022 0.015 -0.037 -0.0…
-0.008 -0.062 -0.045 -0.167 -0.117 -0.030 0.003 -0.039 -0.001 0.044 -0.003 -0.020 -0.023 -0.031 -0.019 -0.099 -0.112 -0.104 -0.037 -0.091 -0.092 -0.103 -0.162 -0.148 -0.109 -0.109 0.001 -0.079 -0.059 -0.051 -0.067 -0.032 -0.011 0.009 -0.094 -0.100 -0.121 -0.121 -0.094 -0.076 -0.137 -0.145 -0.164 -0.178 -0.167 -0.125 -0.172 -0.112 -0.076 -0.042 -0.022 -0.023 0.002 0.025 0.002 -0.014 -0.011 -0.064 …
0.115 0.069 -0.061 -0.146 -0.061 -0.051 0.042 0.039 0.035 0.020 -0.010 0.019 0.064 0.064 0.011 0.012 0.038 0.032 0.044 0.008 -0.007 -0.036 -0.084 -0.053 -0.015 0.016 0.062 -0.024 0.000 -0.009 -0.027 -0.010 -0.009 -0.020 -0.083 -0.100 -0.137 -0.164 -0.156 -0.099 -0.136 -0.122 -0.148 -0.137 -0.133 -0.051 -0.055 -0.051 -0.071 -0.110 -0.095 -0.069 -0.018 0.026 0.035 0.048 0.043 0.073 0.041 -0.030 -0.…
0.067 0.019 -0.076 -0.133 -0.074 -0.072 0.017 0.035 0.032 0.049 0.009 0.032 0.071 0.027 -0.039 0.003 -0.016 -0.022 -0.001 -0.001 -0.006 -0.029 -0.117 -0.052 -0.015 -0.006 0.045 -0.039 0.005 0.012 -0.014 -0.022 -0.026 -0.000 0.002 0.016 -0.063 -0.098 -0.115 -0.061 -0.107 -0.113 -0.088 -0.083 -0.073 0.015 0.020 0.000 -0.038 -0.034 -0.038 -0.029 -0.016 0.017 0.017 0.022 -0.000 0.002 0.042 -0.022 -0.…
0.012 -0.034 -0.076 -0.143 -0.078 -0.060 0.012 0.022 0.049 0.076 0.037 0.050 0.055 0.026 -0.023 -0.015 -0.074 -0.069 -0.017 0.011 0.018 -0.024 -0.094 -0.062 -0.028 -0.030 0.030 -0.058 0.001 -0.008 -0.001 -0.013 -0.022 0.039 0.021 0.028 -0.042 -0.088 -0.088 -0.059 -0.129 -0.144 -0.154 -0.159 -0.115 -0.018 0.000 -0.024 -0.002 0.049 0.048 0.028 -0.010 0.019 0.017 0.036 0.010 -0.061 0.019 0.008 -0.01…
0.007 -0.042 -0.088 -0.172 -0.088 -0.038 0.025 0.027 0.051 0.087 0.045 0.063 0.074 0.026 -0.014 -0.037 -0.113 -0.096 -0.015 0.003 0.003 -0.022 -0.132 -0.093 -0.043 -0.063 -0.004 -0.078 -0.021 -0.053 -0.047 -0.034 -0.034 0.039 0.026 0.047 -0.027 -0.069 -0.119 -0.103 -0.145 -0.137 -0.170 -0.185 -0.126 -0.030 -0.006 -0.028 -0.004 0.055 0.056 0.043 0.004 0.029 0.043 0.041 -0.015 -0.094 -0.041 -0.029 …
-0.027 -0.084 -0.107 -0.185 -0.114 -0.048 -0.009 -0.006 0.020 0.067 0.024 0.036 0.034 -0.027 -0.046 -0.083 -0.186 -0.178 -0.059 -0.021 -0.013 -0.038 -0.143 -0.114 -0.064 -0.112 -0.078 -0.127 -0.053 -0.086 -0.086 -0.067 -0.053 0.027 0.031 0.051 -0.016 -0.045 -0.098 -0.086 -0.133 -0.122 -0.149 -0.169 -0.110 -0.025 -0.009 -0.024 -0.008 0.063 0.057 0.036 -0.006 0.008 0.019 0.023 -0.041 -0.151 -0.086 …
-0.044 -0.140 -0.189 -0.254 -0.198 -0.138 -0.077 -0.038 -0.007 0.051 0.020 0.018 0.002 -0.079 -0.095 -0.140 -0.237 -0.222 -0.089 -0.026 -0.046 -0.062 -0.135 -0.120 -0.062 -0.145 -0.151 -0.151 -0.090 -0.097 -0.095 -0.093 -0.074 -0.007 0.034 0.058 0.005 0.011 -0.092 -0.061 -0.081 -0.048 -0.068 -0.077 -0.020 0.042 0.015 -0.011 -0.009 0.051 0.046 0.031 -0.014 0.004 0.008 -0.006 -0.061 -0.155 -0.103 -…
-0.043 -0.120 -0.136 -0.197 -0.155 -0.090 -0.050 -0.029 0.005 0.060 0.024 0.037 0.014 -0.066 -0.093 -0.140 -0.236 -0.226 -0.043 0.009 -0.012 -0.017 -0.105 -0.104 -0.043 -0.126 -0.127 -0.137 -0.089 -0.119 -0.115 -0.053 -0.035 0.008 0.034 0.058 0.017 0.024 -0.080 -0.077 -0.066 -0.032 -0.088 -0.102 -0.029 0.028 0.006 -0.051 -0.022 0.058 0.065 0.054 -0.002 0.015 0.012 -0.012 -0.080 -0.189 -0.124 -0.1…
-0.037 -0.107 -0.105 -0.166 -0.116 -0.039 0.000 0.014 0.050 0.096 0.062 0.072 0.060 -0.009 -0.028 -0.078 -0.154 -0.135 -0.036 -0.005 -0.009 -0.012 -0.101 -0.078 -0.030 -0.083 -0.050 -0.071 -0.040 -0.080 -0.062 -0.018 -0.012 0.056 0.085 0.094 0.028 -0.007 -0.067 -0.054 -0.070 -0.060 -0.092 -0.114 -0.055 0.012 0.037 0.015 0.038 0.101 0.097 0.099 0.040 0.039 0.039 0.024 -0.041 -0.149 -0.055 -0.026 -…
-0.026 -0.100 -0.108 -0.186 -0.140 -0.065 -0.030 -0.011 0.033 0.083 0.063 0.051 0.021 -0.027 -0.036 -0.101 -0.156 -0.109 -0.043 -0.018 -0.038 -0.048 -0.105 -0.102 -0.083 -0.120 -0.057 -0.097 -0.079 -0.104 -0.074 -0.038 -0.033 0.045 0.086 0.098 0.027 0.017 -0.040 -0.070 -0.085 -0.047 -0.084 -0.100 -0.051 0.010 0.024 0.027 0.060 0.122 0.110 0.111 0.035 0.023 0.028 0.005 -0.039 -0.123 -0.077 -0.071 …
-0.013 -0.086 -0.146 -0.237 -0.147 -0.075 -0.005 0.021 0.058 0.097 0.066 0.073 0.053 0.018 -0.040 -0.079 -0.131 -0.088 -0.046 -0.060 -0.075 -0.081 -0.168 -0.153 -0.119 -0.120 -0.049 -0.098 -0.071 -0.088 -0.069 -0.024 -0.031 0.039 0.066 0.072 -0.009 -0.036 -0.106 -0.107 -0.140 -0.103 -0.131 -0.143 -0.092 0.010 0.035 0.027 0.052 0.084 0.082 0.089 0.033 0.035 0.035 0.025 -0.012 -0.103 -0.063 -0.078 …
0.049 -0.051 -0.147 -0.209 -0.103 -0.060 0.023 0.055 0.079 0.109 0.078 0.089 0.071 0.050 -0.012 -0.019 -0.049 -0.014 -0.038 -0.084 -0.079 -0.078 -0.150 -0.138 -0.134 -0.083 -0.004 -0.050 -0.035 -0.046 -0.035 0.013 0.009 0.064 0.084 0.083 -0.020 -0.044 -0.103 -0.105 -0.119 -0.071 -0.094 -0.111 -0.057 0.042 0.061 0.040 0.066 0.087 0.098 0.106 0.048 0.050 0.056 0.023 0.003 -0.049 -0.012 -0.047 -0.06…
0.047 -0.014 -0.107 -0.154 -0.030 -0.027 0.066 0.101 0.100 0.110 0.090 0.107 0.113 0.095 0.029 0.041 0.012 0.023 -0.039 -0.102 -0.080 -0.075 -0.140 -0.103 -0.098 -0.037 0.051 0.010 0.028 0.004 0.001 0.038 0.012 0.025 0.056 0.061 -0.045 -0.076 -0.148 -0.108 -0.100 -0.070 -0.075 -0.104 -0.061 0.054 0.060 0.026 0.040 0.038 0.057 0.092 0.059 0.078 0.091 0.058 0.047 0.008 0.048 0.002 -0.039 -0.030 0.0…
0.054 -0.009 -0.086 -0.082 0.049 0.043 0.116 0.150 0.140 0.125 0.112 0.136 0.149 0.148 0.092 0.115 0.090 0.092 -0.022 -0.100 -0.065 -0.060 -0.136 -0.060 -0.063 0.018 0.093 0.043 0.058 0.012 0.024 0.054 0.035 0.021 0.053 0.065 -0.055 -0.090 -0.160 -0.110 -0.084 -0.046 -0.038 -0.064 -0.023 0.074 0.084 0.035 0.036 0.034 0.066 0.105 0.069 0.097 0.106 0.091 0.087 0.076 0.118 0.061 0.004 -0.031 -0.006 …
0.026 0.021 -0.007 0.024 0.138 0.123 0.165 0.189 0.145 0.116 0.109 0.146 0.179 0.187 0.155 0.163 0.130 0.124 -0.003 -0.081 -0.022 -0.023 -0.106 -0.013 -0.032 0.047 0.122 0.062 0.087 0.036 0.059 0.065 0.053 0.044 0.053 0.058 -0.064 -0.111 -0.168 -0.115 -0.074 -0.032 -0.026 -0.049 -0.023 0.049 0.071 0.028 0.025 0.040 0.064 0.099 0.090 0.120 0.136 0.132 0.120 0.122 0.144 0.104 0.036 -0.011 -0.013 -0…
0.043 0.052 0.033 0.051 0.171 0.143 0.181 0.192 0.141 0.113 0.124 0.167 0.203 0.197 0.182 0.181 0.161 0.152 0.022 -0.026 0.014 0.010 -0.044 0.027 0.016 0.087 0.174 0.106 0.116 0.083 0.060 0.080 0.072 0.059 0.075 0.051 -0.058 -0.094 -0.167 -0.140 -0.079 -0.043 -0.072 -0.099 -0.059 0.017 0.058 0.027 0.049 0.057 0.068 0.115 0.102 0.136 0.152 0.139 0.111 0.125 0.142 0.128 0.045 -0.009 -0.022 -0.106 -…
0.067 0.038 -0.016 -0.030 0.086 0.053 0.123 0.137 0.112 0.097 0.097 0.125 0.144 0.130 0.108 0.112 0.108 0.104 0.001 -0.037 0.009 0.017 -0.039 0.014 -0.014 0.036 0.141 0.081 0.072 0.039 0.036 0.062 0.044 0.052 0.069 0.051 -0.046 -0.091 -0.167 -0.138 -0.088 -0.057 -0.096 -0.127 -0.075 0.021 0.051 0.043 0.063 0.035 0.044 0.089 0.069 0.098 0.104 0.066 0.048 0.057 0.087 0.059 -0.018 -0.044 -0.033 -0.1…
0.060 0.029 -0.028 -0.024 0.106 0.086 0.133 0.157 0.122 0.105 0.091 0.132 0.152 0.150 0.125 0.120 0.119 0.123 -0.001 -0.080 -0.035 -0.026 -0.081 -0.001 -0.033 0.021 0.134 0.076 0.075 0.036 0.049 0.073 0.049 0.054 0.056 0.040 -0.062 -0.102 -0.168 -0.142 -0.101 -0.058 -0.093 -0.110 -0.069 0.025 0.053 0.051 0.047 0.018 0.046 0.076 0.070 0.103 0.105 0.076 0.076 0.095 0.107 0.068 -0.003 -0.029 -0.019 …
0.072 0.085 0.062 0.064 0.190 0.172 0.185 0.187 0.129 0.106 0.102 0.160 0.203 0.218 0.203 0.179 0.187 0.169 0.047 -0.029 -0.003 0.002 -0.023 0.060 0.060 0.097 0.172 0.135 0.149 0.123 0.131 0.138 0.091 0.064 0.057 0.032 -0.059 -0.109 -0.172 -0.149 -0.082 -0.066 -0.135 -0.155 -0.109 -0.039 0.019 0.031 0.037 0.030 0.049 0.084 0.084 0.122 0.143 0.131 0.121 0.160 0.178 0.148 0.081 0.023 0.000 -0.097 -…
0.064 0.062 0.027 -0.000 0.104 0.083 0.123 0.136 0.090 0.074 0.067 0.109 0.140 0.152 0.136 0.099 0.121 0.114 0.025 -0.026 0.001 0.012 -0.013 0.045 0.037 0.063 0.141 0.094 0.086 0.072 0.065 0.077 0.044 0.030 0.020 -0.008 -0.069 -0.115 -0.167 -0.142 -0.086 -0.083 -0.153 -0.169 -0.124 -0.057 -0.023 -0.009 0.001 -0.019 0.003 0.053 0.045 0.086 0.102 0.089 0.075 0.091 0.107 0.080 0.011 -0.036 -0.058 -0…
0.057 0.033 -0.017 -0.039 0.052 0.041 0.085 0.096 0.053 0.038 0.027 0.058 0.092 0.100 0.077 0.056 0.082 0.078 0.028 -0.039 0.006 0.016 -0.042 -0.003 -0.004 0.033 0.133 0.065 0.038 0.015 0.019 0.029 0.015 0.010 -0.013 -0.028 -0.062 -0.107 -0.168 -0.159 -0.123 -0.122 -0.149 -0.155 -0.122 -0.047 -0.029 -0.012 -0.015 -0.036 -0.017 0.009 0.004 0.044 0.049 0.045 0.045 0.053 0.062 0.032 -0.022 -0.049 -0…
0.007 0.031 0.050 0.037 0.114 0.124 0.129 0.114 0.050 0.032 0.019 0.068 0.123 0.132 0.131 0.085 0.111 0.102 0.085 0.002 0.024 0.030 -0.043 0.021 0.049 0.063 0.164 0.100 0.082 0.051 0.037 0.056 0.009 0.021 -0.013 -0.025 -0.070 -0.132 -0.167 -0.126 -0.107 -0.143 -0.170 -0.174 -0.145 -0.058 -0.050 -0.018 -0.012 -0.017 -0.023 -0.007 0.007 0.061 0.070 0.081 0.066 0.072 0.103 0.097 0.044 -0.025 -0.044 …
0.012 0.074 0.103 0.050 0.126 0.141 0.134 0.129 0.083 0.071 0.053 0.091 0.151 0.178 0.164 0.091 0.096 0.062 0.060 0.017 0.006 0.011 -0.019 0.026 0.076 0.042 0.095 0.088 0.092 0.078 0.050 0.067 -0.012 0.001 -0.007 -0.010 -0.030 -0.059 -0.131 -0.089 -0.072 -0.112 -0.193 -0.204 -0.173 -0.097 -0.096 -0.053 -0.010 -0.016 -0.031 0.027 0.051 0.095 0.095 0.108 0.086 0.076 0.109 0.100 0.066 -0.015 -0.059 …
0.071 0.051 0.037 -0.021 0.041 0.037 0.051 0.063 0.037 0.016 -0.025 -0.003 0.026 0.053 0.041 -0.013 -0.023 -0.016 0.068 0.011 0.016 0.010 -0.057 -0.027 -0.005 0.033 0.086 -0.033 -0.029 -0.013 -0.029 -0.056 -0.074 -0.036 -0.069 -0.067 -0.043 -0.065 -0.103 -0.135 -0.127 -0.143 -0.188 -0.166 -0.138 -0.088 -0.112 -0.056 -0.047 -0.052 -0.072 -0.061 -0.062 -0.025 -0.035 -0.018 -0.016 -0.012 0.008 -0.02…
0.017 0.016 0.029 0.013 0.060 0.075 0.064 0.060 0.016 -0.012 -0.018 0.018 0.062 0.087 0.091 0.041 0.030 0.024 0.089 0.008 0.019 0.016 -0.035 0.004 0.023 0.047 0.107 0.045 0.031 0.020 0.018 -0.026 -0.046 0.006 -0.027 -0.001 -0.022 -0.091 -0.142 -0.118 -0.124 -0.186 -0.175 -0.170 -0.150 -0.059 -0.046 -0.004 -0.014 -0.003 -0.028 -0.041 -0.028 -0.000 -0.007 0.025 0.040 0.032 0.076 0.057 0.041 -0.010 …
-0.031 0.034 0.108 0.062 0.093 0.147 0.103 0.091 0.064 0.044 0.025 0.042 0.077 0.083 0.111 0.044 0.023 0.035 0.133 0.060 0.056 0.033 -0.038 0.012 0.035 0.052 0.123 0.043 0.033 0.026 0.002 -0.024 -0.030 0.024 -0.040 -0.033 -0.073 -0.117 -0.090 -0.112 -0.151 -0.196 -0.190 -0.193 -0.170 -0.100 -0.103 -0.089 -0.043 0.030 0.003 -0.010 -0.005 0.028 0.022 0.065 0.029 0.013 0.070 0.097 0.064 -0.014 -0.06…
-0.023 0.036 0.098 0.064 0.078 0.111 0.084 0.057 0.039 0.029 0.039 0.036 0.065 0.069 0.083 0.038 -0.009 -0.021 0.107 0.057 0.048 0.046 -0.004 0.033 0.084 0.047 0.064 0.060 0.045 0.050 -0.009 -0.021 -0.058 -0.021 -0.014 0.004 -0.011 -0.042 -0.072 -0.081 -0.105 -0.196 -0.183 -0.188 -0.163 -0.108 -0.085 -0.078 -0.022 0.039 0.024 0.005 0.008 0.034 0.023 0.075 0.032 0.009 0.067 0.096 0.065 -0.026 -0.0…
-0.051 0.048 0.095 -0.001 0.050 0.105 0.127 0.109 0.062 0.068 0.082 0.091 0.126 0.128 0.132 0.063 0.012 -0.018 0.062 0.068 -0.024 -0.028 -0.027 -0.001 0.104 0.026 0.055 0.083 0.072 0.093 0.009 0.008 -0.044 -0.022 0.024 0.024 0.012 0.029 -0.057 -0.065 -0.106 -0.205 -0.210 -0.209 -0.185 -0.104 -0.084 -0.071 0.006 0.060 0.057 0.078 0.085 0.102 0.089 0.140 0.089 0.045 0.086 0.107 0.090 0.025 -0.014 -…
0.037 0.113 0.141 0.028 0.108 0.139 0.178 0.154 0.108 0.091 0.097 0.145 0.180 0.189 0.200 0.153 0.130 0.081 0.042 0.093 -0.040 -0.060 0.038 0.032 0.155 0.066 0.090 0.118 0.147 0.167 0.088 0.087 0.024 0.023 0.060 0.038 0.033 0.023 -0.043 -0.071 -0.117 -0.202 -0.261 -0.277 -0.260 -0.166 -0.122 -0.057 0.057 0.090 0.106 0.137 0.144 0.145 0.126 0.165 0.138 0.116 0.131 0.154 0.148 0.088 0.035 -0.001 -0…
0.090 0.139 0.122 0.058 0.165 0.155 0.214 0.194 0.141 0.103 0.115 0.165 0.215 0.232 0.232 0.218 0.221 0.170 0.050 0.080 -0.025 -0.050 0.061 0.075 0.197 0.125 0.131 0.193 0.239 0.220 0.135 0.144 0.061 0.046 0.097 0.081 0.030 -0.007 -0.080 -0.068 -0.115 -0.200 -0.245 -0.262 -0.251 -0.161 -0.073 0.007 0.089 0.088 0.104 0.150 0.152 0.148 0.139 0.173 0.182 0.187 0.191 0.197 0.160 0.132 0.073 0.021 0.0…
0.117 0.140 0.103 0.052 0.168 0.166 0.227 0.204 0.150 0.104 0.122 0.180 0.238 0.250 0.237 0.236 0.250 0.200 0.014 0.033 -0.058 -0.076 0.031 0.049 0.144 0.118 0.142 0.215 0.256 0.238 0.151 0.175 0.096 0.054 0.116 0.082 -0.010 -0.043 -0.112 -0.076 -0.119 -0.185 -0.208 -0.226 -0.226 -0.117 -0.043 0.030 0.101 0.076 0.105 0.156 0.155 0.148 0.147 0.180 0.199 0.227 0.226 0.202 0.156 0.145 0.106 0.047 0.…
0.101 0.141 0.108 0.086 0.194 0.185 0.229 0.207 0.156 0.107 0.106 0.176 0.243 0.256 0.244 0.251 0.249 0.197 0.041 0.067 -0.013 -0.037 0.052 0.080 0.187 0.159 0.160 0.225 0.274 0.261 0.162 0.160 0.077 0.070 0.128 0.115 0.038 -0.025 -0.077 -0.048 -0.084 -0.173 -0.192 -0.210 -0.213 -0.135 -0.029 0.045 0.104 0.094 0.100 0.139 0.144 0.152 0.138 0.178 0.195 0.218 0.211 0.203 0.172 0.170 0.119 0.052 0.0…
0.085 0.145 0.124 0.082 0.185 0.172 0.220 0.196 0.132 0.071 0.073 0.152 0.226 0.251 0.232 0.219 0.225 0.184 0.069 0.081 0.008 -0.005 0.047 0.077 0.197 0.162 0.171 0.205 0.241 0.232 0.143 0.138 0.036 0.016 0.067 0.060 0.015 -0.032 -0.073 -0.032 -0.070 -0.192 -0.218 -0.231 -0.235 -0.169 -0.073 -0.006 0.051 0.049 0.060 0.091 0.105 0.117 0.119 0.169 0.178 0.186 0.188 0.184 0.164 0.144 0.070 -0.007 -0…
0.149 0.179 0.122 0.058 0.189 0.165 0.241 0.206 0.129 0.068 0.083 0.164 0.235 0.270 0.255 0.240 0.284 0.229 0.036 0.030 -0.029 -0.041 0.026 0.029 0.114 0.127 0.181 0.206 0.226 0.230 0.154 0.151 0.063 0.015 0.061 0.025 -0.048 -0.072 -0.120 -0.064 -0.098 -0.199 -0.234 -0.260 -0.256 -0.147 -0.073 -0.014 0.052 0.017 0.039 0.074 0.106 0.112 0.145 0.197 0.199 0.237 0.216 0.176 0.154 0.138 0.064 -0.017 …
0.149 0.172 0.096 0.065 0.197 0.188 0.261 0.236 0.160 0.110 0.115 0.199 0.267 0.298 0.271 0.263 0.296 0.245 -0.004 -0.005 -0.043 -0.057 0.027 0.010 0.079 0.140 0.189 0.232 0.262 0.243 0.179 0.182 0.094 0.050 0.109 0.073 -0.028 -0.052 -0.094 -0.043 -0.067 -0.139 -0.159 -0.196 -0.202 -0.104 -0.019 0.037 0.094 0.053 0.082 0.119 0.144 0.138 0.159 0.215 0.227 0.271 0.235 0.182 0.173 0.163 0.111 0.018 …
0.102 0.165 0.118 0.105 0.224 0.224 0.280 0.243 0.161 0.094 0.092 0.194 0.277 0.308 0.281 0.262 0.297 0.257 0.021 -0.001 -0.039 -0.051 0.037 0.039 0.095 0.169 0.207 0.241 0.269 0.244 0.180 0.184 0.089 0.051 0.085 0.052 -0.028 -0.072 -0.083 -0.032 -0.060 -0.132 -0.145 -0.176 -0.178 -0.115 -0.027 0.023 0.070 0.040 0.077 0.105 0.133 0.132 0.150 0.213 0.214 0.272 0.234 0.190 0.176 0.151 0.102 0.019 -…
0.091 0.128 0.101 0.099 0.199 0.209 0.252 0.212 0.126 0.077 0.067 0.153 0.223 0.255 0.242 0.205 0.250 0.215 0.022 -0.025 -0.048 -0.048 0.012 0.024 0.045 0.115 0.173 0.182 0.205 0.201 0.160 0.163 0.069 0.030 0.038 0.013 -0.053 -0.080 -0.110 -0.071 -0.063 -0.104 -0.154 -0.190 -0.182 -0.121 -0.061 -0.005 0.032 0.007 0.044 0.079 0.124 0.136 0.156 0.182 0.174 0.230 0.188 0.137 0.127 0.106 0.075 -0.009…
0.149 0.144 0.082 0.087 0.193 0.174 0.236 0.208 0.150 0.128 0.117 0.187 0.224 0.242 0.215 0.210 0.241 0.192 -0.035 -0.058 -0.024 -0.025 0.042 -0.004 -0.040 0.077 0.141 0.149 0.186 0.166 0.144 0.167 0.109 0.064 0.077 0.035 -0.062 -0.077 -0.085 -0.066 -0.067 -0.048 -0.097 -0.133 -0.118 -0.065 -0.008 0.045 0.101 0.056 0.101 0.146 0.152 0.150 0.171 0.184 0.165 0.212 0.164 0.095 0.079 0.075 0.057 -0.0…
0.123 0.130 0.081 0.096 0.194 0.182 0.239 0.214 0.171 0.140 0.129 0.200 0.239 0.258 0.234 0.241 0.275 0.234 -0.051 -0.079 -0.057 -0.063 0.020 -0.011 -0.022 0.099 0.147 0.184 0.225 0.202 0.181 0.194 0.141 0.098 0.121 0.053 -0.037 -0.060 -0.049 -0.030 -0.037 -0.021 -0.045 -0.090 -0.078 -0.051 0.010 0.058 0.118 0.081 0.132 0.167 0.156 0.142 0.150 0.192 0.191 0.256 0.190 0.129 0.128 0.118 0.112 0.038…
0.060 0.077 0.052 0.093 0.171 0.172 0.210 0.183 0.133 0.104 0.102 0.166 0.209 0.228 0.205 0.202 0.241 0.218 -0.020 -0.074 -0.052 -0.055 -0.007 -0.022 -0.042 0.074 0.113 0.145 0.187 0.167 0.149 0.159 0.113 0.061 0.072 0.020 -0.061 -0.073 -0.044 -0.037 -0.033 -0.005 -0.021 -0.048 -0.036 -0.020 0.026 0.044 0.081 0.053 0.098 0.126 0.129 0.123 0.131 0.166 0.171 0.226 0.177 0.119 0.107 0.071 0.083 0.03…
0.032 0.049 0.005 0.051 0.103 0.117 0.140 0.134 0.104 0.089 0.082 0.127 0.144 0.149 0.125 0.114 0.127 0.144 -0.080 -0.130 -0.092 -0.089 -0.048 -0.069 -0.128 0.003 0.065 0.042 0.066 0.041 0.055 0.100 0.092 0.049 0.057 0.015 -0.050 -0.051 -0.009 -0.038 -0.027 0.051 0.048 0.028 0.035 0.040 0.069 0.083 0.089 0.025 0.065 0.097 0.084 0.079 0.085 0.096 0.108 0.152 0.074 -0.022 -0.025 -0.033 0.012 -0.019…
0.065 0.055 -0.041 0.023 0.091 0.112 0.149 0.160 0.142 0.136 0.127 0.165 0.160 0.167 0.135 0.135 0.126 0.152 -0.055 -0.093 -0.052 -0.055 -0.034 -0.041 -0.097 0.019 0.040 0.050 0.066 0.051 0.044 0.085 0.092 0.076 0.098 0.028 -0.064 -0.062 -0.031 -0.008 0.006 0.096 0.076 0.046 0.056 0.058 0.097 0.076 0.114 0.053 0.078 0.125 0.105 0.104 0.096 0.118 0.120 0.144 0.108 0.005 -0.026 -0.016 0.043 0.009 -…
0.038 0.030 -0.031 0.069 0.093 0.067 0.090 0.125 0.121 0.124 0.113 0.116 0.092 0.103 0.068 0.092 0.089 0.117 -0.076 -0.117 -0.035 -0.026 0.003 -0.017 -0.140 -0.007 0.022 0.025 0.002 -0.010 0.005 0.046 0.074 0.051 0.086 0.037 -0.033 -0.014 0.003 -0.018 0.015 0.120 0.143 0.131 0.139 0.134 0.149 0.097 0.107 0.063 0.091 0.120 0.072 0.059 0.049 0.058 0.061 0.096 0.060 -0.049 -0.074 -0.074 0.017 -0.015…
0.208 0.046 -0.084 0.072 0.104 0.000 0.042 0.093 0.090 0.090 0.091 0.116 0.084 0.061 0.025 0.101 0.146 0.164 -0.034 -0.118 0.009 0.032 0.062 -0.005 -0.177 0.078 0.089 0.069 -0.008 -0.020 -0.003 0.023 0.045 0.071 0.114 0.087 0.047 0.010 0.034 -0.020 -0.005 0.085 0.149 0.117 0.128 0.129 0.169 0.134 0.118 0.073 0.115 0.108 0.030 0.012 0.024 0.018 0.025 0.067 0.032 -0.087 -0.088 -0.016 0.050 0.023 -0…
0.142 0.059 -0.006 0.111 0.132 0.037 0.070 0.125 0.134 0.133 0.131 0.133 0.088 0.079 0.048 0.105 0.117 0.127 -0.047 -0.094 0.007 0.023 0.072 0.025 -0.130 0.028 0.061 0.057 -0.002 -0.016 0.009 0.038 0.061 0.061 0.103 0.095 0.065 0.054 0.050 -0.007 0.028 0.121 0.144 0.125 0.152 0.151 0.167 0.127 0.116 0.100 0.138 0.144 0.061 0.038 0.041 0.033 0.036 0.077 0.039 -0.066 -0.056 -0.022 0.024 -0.011 -0.1…
0.097 -0.003 -0.072 0.028 0.074 0.016 0.103 0.153 0.165 0.160 0.133 0.128 0.091 0.093 0.054 0.099 0.112 0.127 -0.071 -0.131 -0.044 -0.031 -0.005 -0.037 -0.155 0.012 0.056 0.051 0.011 -0.013 0.019 0.066 0.089 0.072 0.108 0.083 0.022 -0.003 -0.003 -0.030 -0.009 0.069 0.107 0.104 0.121 0.154 0.164 0.115 0.117 0.093 0.116 0.123 0.054 0.029 0.031 0.035 0.050 0.088 0.081 -0.047 -0.056 -0.040 0.037 -0.0…
0.151 0.005 -0.128 -0.005 0.074 0.031 0.127 0.164 0.156 0.146 0.129 0.150 0.143 0.132 0.087 0.146 0.163 0.183 -0.031 -0.117 -0.028 -0.010 -0.014 -0.066 -0.147 0.068 0.108 0.107 0.060 0.022 0.021 0.077 0.094 0.092 0.128 0.089 0.002 -0.037 -0.023 -0.046 -0.042 0.002 0.053 0.038 0.039 0.084 0.136 0.090 0.123 0.095 0.119 0.120 0.055 0.033 0.047 0.062 0.071 0.111 0.112 -0.013 -0.053 -0.003 0.094 0.038…
0.087 -0.041 -0.148 -0.028 0.044 0.014 0.108 0.151 0.145 0.140 0.135 0.135 0.110 0.112 0.076 0.123 0.140 0.144 -0.048 -0.128 -0.058 -0.027 -0.029 -0.066 -0.143 0.049 0.094 0.105 0.067 0.034 0.030 0.087 0.089 0.079 0.137 0.100 -0.013 -0.059 -0.069 -0.076 -0.073 -0.019 0.044 0.042 0.045 0.113 0.147 0.106 0.140 0.101 0.111 0.115 0.056 0.033 0.049 0.056 0.067 0.089 0.138 0.018 -0.022 -0.015 0.087 0.0…
0.079 -0.030 -0.132 -0.089 0.004 0.020 0.112 0.160 0.171 0.170 0.133 0.131 0.113 0.126 0.084 0.116 0.115 0.138 -0.048 -0.115 -0.082 -0.073 -0.089 -0.105 -0.147 -0.015 0.051 0.032 0.054 0.010 0.016 0.108 0.122 0.101 0.145 0.105 -0.010 -0.052 -0.065 -0.065 -0.066 0.012 0.021 0.007 0.035 0.125 0.158 0.116 0.133 0.100 0.114 0.130 0.073 0.061 0.059 0.046 0.056 0.077 0.108 -0.006 -0.042 -0.018 0.086 0.…
0.078 -0.047 -0.164 -0.172 -0.058 -0.031 0.066 0.109 0.125 0.134 0.107 0.110 0.091 0.097 0.044 0.053 0.043 0.072 -0.070 -0.132 -0.106 -0.090 -0.139 -0.131 -0.160 -0.067 0.025 -0.024 -0.007 -0.047 -0.030 0.061 0.084 0.082 0.121 0.083 -0.036 -0.066 -0.112 -0.095 -0.080 -0.009 -0.021 -0.042 -0.015 0.097 0.121 0.085 0.100 0.069 0.098 0.118 0.054 0.052 0.059 0.022 0.033 0.027 0.050 -0.037 -0.072 -0.02…
0.101 -0.058 -0.167 -0.188 -0.114 -0.059 0.017 0.062 0.092 0.115 0.072 0.067 0.042 0.033 -0.008 -0.030 -0.036 0.012 -0.081 -0.121 -0.099 -0.083 -0.140 -0.145 -0.185 -0.125 -0.051 -0.100 -0.084 -0.113 -0.073 0.026 0.066 0.070 0.080 0.042 -0.044 -0.059 -0.082 -0.087 -0.094 0.001 -0.018 -0.029 0.011 0.095 0.096 0.062 0.074 0.063 0.120 0.102 0.035 0.007 0.008 -0.027 -0.014 -0.035 -0.021 -0.106 -0.121…
0.050 -0.039 -0.120 -0.107 -0.047 0.019 0.076 0.112 0.133 0.131 0.089 0.099 0.085 0.081 0.052 0.030 0.022 0.056 -0.087 -0.144 -0.114 -0.098 -0.132 -0.133 -0.179 -0.107 -0.016 -0.063 -0.044 -0.093 -0.036 0.076 0.108 0.072 0.073 0.019 -0.072 -0.070 -0.082 -0.093 -0.107 -0.001 -0.007 -0.006 0.040 0.112 0.109 0.057 0.069 0.049 0.125 0.114 0.060 0.044 0.033 0.026 0.038 0.039 0.030 -0.062 -0.102 -0.089…
0.043 -0.009 -0.099 -0.117 -0.018 0.024 0.105 0.150 0.152 0.139 0.089 0.115 0.114 0.107 0.070 0.057 0.053 0.084 -0.076 -0.152 -0.135 -0.130 -0.151 -0.135 -0.178 -0.079 0.048 -0.013 0.003 -0.035 -0.006 0.073 0.104 0.070 0.056 -0.003 -0.097 -0.100 -0.135 -0.146 -0.133 -0.051 -0.060 -0.066 -0.024 0.067 0.063 0.018 0.048 0.019 0.080 0.089 0.050 0.051 0.046 0.036 0.037 0.054 0.048 -0.026 -0.070 -0.053…
0.077 -0.022 -0.143 -0.217 -0.127 -0.073 0.023 0.058 0.073 0.090 0.043 0.060 0.040 0.023 -0.018 -0.047 -0.051 -0.011 -0.086 -0.137 -0.128 -0.121 -0.143 -0.139 -0.174 -0.119 -0.011 -0.076 -0.074 -0.106 -0.072 -0.002 0.039 0.059 0.050 0.006 -0.073 -0.085 -0.129 -0.153 -0.149 -0.072 -0.108 -0.118 -0.067 0.030 0.041 0.012 0.046 0.030 0.074 0.067 0.017 0.014 -0.000 -0.032 -0.025 -0.036 -0.056 -0.122 -…
0.022 -0.048 -0.132 -0.168 -0.122 -0.046 0.020 0.057 0.082 0.091 0.056 0.062 0.024 0.030 -0.008 -0.054 -0.066 -0.024 -0.079 -0.136 -0.113 -0.107 -0.141 -0.128 -0.175 -0.144 -0.048 -0.121 -0.123 -0.148 -0.070 -0.026 0.030 0.057 0.035 -0.012 -0.076 -0.094 -0.090 -0.099 -0.104 -0.061 -0.065 -0.060 -0.017 0.043 0.033 0.018 0.033 0.028 0.076 0.072 0.018 0.010 -0.008 -0.018 -0.001 -0.027 -0.049 -0.106 …
0.037 0.013 -0.070 -0.073 -0.003 0.047 0.081 0.104 0.099 0.095 0.063 0.081 0.080 0.086 0.069 0.027 0.026 0.038 -0.071 -0.118 -0.090 -0.073 -0.088 -0.077 -0.136 -0.070 0.017 -0.039 -0.040 -0.074 -0.017 0.021 0.033 0.033 0.034 0.000 -0.078 -0.091 -0.101 -0.095 -0.103 -0.065 -0.057 -0.041 0.001 0.040 0.038 0.035 0.046 0.003 0.049 0.057 0.028 0.019 0.018 0.051 0.052 0.036 0.019 -0.049 -0.093 -0.101 0…
0.050 0.018 -0.085 -0.146 -0.033 0.032 0.085 0.098 0.086 0.082 0.055 0.099 0.099 0.084 0.062 0.023 0.008 0.028 -0.047 -0.100 -0.121 -0.126 -0.132 -0.102 -0.095 -0.046 0.034 -0.022 -0.023 -0.049 -0.020 0.008 0.008 0.032 0.015 -0.013 -0.078 -0.097 -0.136 -0.117 -0.146 -0.127 -0.147 -0.136 -0.098 -0.028 -0.023 -0.002 0.010 -0.012 0.035 0.034 0.035 0.043 0.033 0.057 0.046 0.026 0.015 -0.016 -0.072 -0…
0.020 0.020 -0.031 -0.155 -0.122 -0.031 -0.008 0.012 0.035 0.057 0.027 0.034 -0.005 -0.051 -0.048 -0.088 -0.129 -0.106 -0.105 -0.113 -0.165 -0.173 -0.158 -0.135 -0.129 -0.169 -0.087 -0.136 -0.111 -0.111 -0.128 -0.081 -0.033 -0.009 -0.005 -0.035 -0.065 -0.057 -0.080 -0.075 -0.098 -0.054 -0.083 -0.074 -0.038 -0.016 -0.045 -0.025 0.005 0.001 0.033 0.027 -0.002 -0.004 -0.033 -0.035 -0.051 -0.088 -0.1…
0.025 0.037 0.059 0.014 -0.036 -0.007 -0.004 -0.018 -0.033 -0.013 -0.019 -0.014 -0.027 -0.083 -0.065 -0.090 -0.066 -0.074 -0.084 -0.077 -0.096 -0.104 -0.062 -0.076 -0.121 -0.120 -0.046 -0.110 -0.105 -0.096 -0.064 -0.041 -0.002 -0.004 -0.032 -0.065 -0.069 -0.045 -0.054 -0.122 -0.092 0.006 -0.033 -0.015 0.029 0.014 -0.030 0.001 0.029 -0.009 0.019 0.004 -0.019 -0.016 -0.031 -0.046 -0.055 -0.052 -0.1…
0.050 0.087 0.080 0.035 0.044 0.058 0.071 0.061 0.002 -0.018 -0.020 0.015 0.062 0.036 0.027 -0.009 0.047 0.022 -0.018 -0.061 -0.073 -0.087 -0.065 -0.038 -0.052 -0.007 0.063 -0.013 -0.019 -0.042 -0.011 0.001 0.013 0.003 -0.047 -0.069 -0.075 -0.078 -0.108 -0.135 -0.112 -0.058 -0.095 -0.078 -0.039 -0.014 -0.047 -0.004 -0.004 -0.035 -0.017 -0.033 -0.003 0.030 0.043 0.026 0.003 0.038 -0.045 -0.070 -0.…
0.005 0.061 0.082 -0.016 -0.032 0.006 0.016 0.005 -0.010 -0.019 -0.022 -0.024 0.018 -0.010 -0.016 -0.062 -0.066 -0.082 -0.026 -0.036 -0.096 -0.106 -0.089 -0.087 -0.038 -0.071 -0.033 -0.079 -0.027 -0.032 -0.028 -0.011 -0.015 -0.048 -0.073 -0.086 -0.066 -0.039 -0.111 -0.128 -0.110 -0.076 -0.138 -0.102 -0.068 -0.034 -0.063 -0.037 -0.027 -0.023 -0.011 -0.037 -0.004 0.015 0.010 0.010 -0.011 0.008 -0.0…
-0.073 -0.017 0.058 -0.018 -0.093 -0.029 -0.048 -0.066 -0.070 -0.069 -0.066 -0.081 -0.064 -0.117 -0.100 -0.157 -0.167 -0.162 -0.044 -0.047 -0.101 -0.104 -0.080 -0.070 -0.072 -0.133 -0.100 -0.163 -0.126 -0.125 -0.124 -0.077 -0.056 -0.073 -0.129 -0.131 -0.098 -0.038 -0.034 -0.075 -0.070 -0.015 -0.063 -0.018 0.000 -0.003 -0.071 -0.059 -0.080 -0.092 -0.086 -0.096 -0.068 -0.024 -0.042 -0.062 -0.094 -0…
-0.079 -0.006 0.101 0.047 -0.033 0.028 -0.038 -0.079 -0.085 -0.078 -0.077 -0.072 -0.048 -0.093 -0.071 -0.111 -0.094 -0.087 -0.000 -0.010 -0.054 -0.067 -0.055 -0.039 -0.053 -0.080 -0.056 -0.115 -0.099 -0.091 -0.096 -0.070 -0.051 -0.042 -0.100 -0.108 -0.076 -0.043 -0.038 -0.090 -0.068 -0.016 -0.048 -0.016 0.009 -0.016 -0.077 -0.056 -0.065 -0.069 -0.067 -0.095 -0.047 -0.006 -0.032 -0.058 -0.088 -0.0…
-0.069 -0.004 0.077 0.015 -0.010 0.029 -0.018 -0.077 -0.087 -0.103 -0.105 -0.089 -0.056 -0.051 -0.016 -0.081 -0.068 -0.059 0.040 0.020 -0.031 -0.040 -0.047 -0.016 0.024 -0.021 -0.013 -0.078 -0.091 -0.093 -0.089 -0.077 -0.066 -0.074 -0.121 -0.098 -0.048 -0.029 -0.050 -0.058 -0.037 -0.039 -0.069 -0.037 -0.032 -0.055 -0.107 -0.079 -0.074 -0.077 -0.088 -0.101 -0.064 -0.036 -0.049 -0.061 -0.063 -0.052…
-0.112 0.010 0.095 0.002 -0.047 0.028 -0.022 -0.077 -0.076 -0.071 -0.082 -0.092 -0.062 -0.066 -0.030 -0.120 -0.162 -0.151 0.038 0.041 -0.032 -0.049 -0.072 -0.049 0.018 -0.067 -0.067 -0.132 -0.107 -0.104 -0.111 -0.098 -0.091 -0.082 -0.123 -0.092 -0.020 0.012 -0.013 -0.040 -0.036 -0.037 -0.086 -0.060 -0.040 -0.056 -0.114 -0.078 -0.073 -0.061 -0.104 -0.112 -0.054 -0.028 -0.050 -0.045 -0.061 -0.078 -…
-0.131 -0.023 0.092 -0.014 -0.098 -0.022 -0.069 -0.105 -0.095 -0.084 -0.100 -0.125 -0.099 -0.120 -0.108 -0.183 -0.219 -0.202 0.024 0.014 -0.033 -0.046 -0.090 -0.044 -0.014 -0.091 -0.073 -0.176 -0.156 -0.120 -0.122 -0.116 -0.096 -0.085 -0.137 -0.105 -0.028 -0.001 0.003 -0.042 -0.045 -0.024 -0.094 -0.059 -0.035 -0.044 -0.104 -0.078 -0.096 -0.086 -0.140 -0.137 -0.094 -0.069 -0.093 -0.103 -0.112 -0.1…
-0.084 -0.000 0.114 0.032 -0.056 -0.008 -0.082 -0.096 -0.069 -0.066 -0.071 -0.093 -0.090 -0.116 -0.093 -0.150 -0.175 -0.158 -0.013 -0.018 -0.071 -0.085 -0.050 -0.018 -0.053 -0.114 -0.104 -0.156 -0.141 -0.104 -0.101 -0.085 -0.058 -0.052 -0.093 -0.089 -0.024 0.024 0.028 -0.044 -0.042 0.015 -0.047 -0.033 -0.003 -0.044 -0.092 -0.060 -0.049 -0.054 -0.097 -0.094 -0.055 -0.038 -0.070 -0.073 -0.089 -0.09…
-0.046 0.037 0.127 0.026 -0.036 0.013 -0.047 -0.065 -0.037 -0.036 -0.060 -0.074 -0.064 -0.078 -0.051 -0.105 -0.104 -0.115 -0.013 0.000 -0.073 -0.072 -0.020 -0.025 -0.041 -0.104 -0.096 -0.111 -0.100 -0.074 -0.089 -0.076 -0.064 -0.087 -0.076 -0.082 -0.017 0.025 0.000 -0.043 -0.051 -0.026 -0.074 -0.058 -0.046 -0.066 -0.112 -0.077 -0.084 -0.077 -0.091 -0.094 -0.052 -0.036 -0.046 -0.035 -0.060 -0.071 …
-0.044 0.054 0.127 0.039 -0.002 0.018 -0.040 -0.066 -0.044 -0.040 -0.083 -0.088 -0.077 -0.082 -0.036 -0.074 -0.089 -0.107 -0.001 0.015 -0.052 -0.069 -0.050 -0.043 -0.044 -0.100 -0.076 -0.102 -0.076 -0.056 -0.062 -0.059 -0.067 -0.076 -0.077 -0.087 -0.023 0.022 0.005 -0.044 -0.036 -0.034 -0.090 -0.084 -0.067 -0.083 -0.127 -0.069 -0.072 -0.078 -0.116 -0.123 -0.071 -0.053 -0.078 -0.055 -0.079 -0.073 …
-0.061 0.039 0.088 0.000 -0.059 -0.034 -0.070 -0.088 -0.062 -0.056 -0.092 -0.102 -0.105 -0.116 -0.096 -0.138 -0.157 -0.160 -0.036 0.010 -0.044 -0.063 -0.041 -0.017 -0.043 -0.127 -0.131 -0.159 -0.130 -0.100 -0.106 -0.081 -0.044 -0.021 -0.053 -0.090 -0.017 0.028 0.050 -0.005 -0.010 0.031 -0.052 -0.051 -0.039 -0.063 -0.098 -0.030 -0.020 -0.049 -0.098 -0.114 -0.071 -0.058 -0.075 -0.087 -0.093 -0.107 …
-0.043 0.035 0.088 0.015 -0.028 -0.011 -0.046 -0.059 -0.021 -0.026 -0.053 -0.079 -0.083 -0.072 -0.053 -0.091 -0.093 -0.119 -0.052 -0.015 -0.064 -0.083 -0.017 -0.011 -0.053 -0.105 -0.099 -0.101 -0.096 -0.087 -0.066 -0.032 0.009 0.001 -0.027 -0.082 -0.026 0.035 0.021 -0.037 -0.055 0.014 -0.034 -0.037 -0.041 -0.047 -0.078 -0.037 -0.021 -0.032 -0.058 -0.071 -0.047 -0.043 -0.043 -0.036 -0.039 -0.053 -…
-0.050 0.034 0.093 0.016 -0.017 0.023 -0.036 -0.065 -0.029 -0.015 -0.043 -0.060 -0.051 -0.049 -0.005 -0.041 -0.084 -0.080 -0.026 0.021 -0.062 -0.079 -0.063 -0.046 -0.024 -0.103 -0.077 -0.071 -0.043 -0.036 -0.040 -0.032 -0.018 -0.027 0.001 -0.036 0.017 0.065 0.040 -0.010 -0.014 -0.006 -0.056 -0.051 -0.055 -0.054 -0.065 -0.007 0.005 -0.017 -0.073 -0.074 -0.026 -0.001 -0.013 0.011 -0.011 -0.017 -0.0…
-0.159 -0.002 0.092 -0.002 -0.079 -0.017 -0.096 -0.115 -0.074 -0.060 -0.081 -0.112 -0.110 -0.092 -0.070 -0.134 -0.171 -0.142 0.015 0.037 -0.025 -0.045 -0.087 -0.061 -0.024 -0.154 -0.134 -0.152 -0.121 -0.071 -0.076 -0.085 -0.055 -0.045 -0.048 -0.077 0.001 0.043 0.057 0.028 0.020 0.012 -0.027 -0.012 -0.024 -0.055 -0.086 -0.027 -0.025 -0.043 -0.115 -0.112 -0.071 -0.040 -0.070 -0.047 -0.058 -0.076 -0…
-0.192 -0.050 0.044 -0.014 -0.091 -0.040 -0.134 -0.135 -0.079 -0.065 -0.085 -0.130 -0.134 -0.090 -0.094 -0.144 -0.172 -0.146 0.024 0.042 -0.017 -0.023 -0.067 -0.047 -0.024 -0.135 -0.160 -0.164 -0.140 -0.090 -0.093 -0.101 -0.075 -0.078 -0.050 -0.032 0.035 0.075 0.078 0.047 0.053 0.054 0.040 0.052 0.028 -0.020 -0.048 0.003 -0.019 -0.040 -0.117 -0.106 -0.096 -0.077 -0.072 -0.060 -0.058 -0.102 -0.105…
-0.192 -0.028 0.083 -0.002 -0.064 0.012 -0.101 -0.119 -0.085 -0.059 -0.048 -0.086 -0.095 -0.069 -0.058 -0.092 -0.175 -0.153 0.022 0.063 -0.028 -0.024 -0.071 -0.031 0.036 -0.111 -0.121 -0.120 -0.100 -0.055 -0.087 -0.108 -0.102 -0.068 -0.011 0.038 0.090 0.132 0.104 0.057 0.062 0.045 0.045 0.035 0.006 -0.029 -0.054 -0.008 -0.015 0.004 -0.063 -0.048 -0.021 -0.021 -0.049 -0.013 -0.008 -0.087 -0.076 -0…
-0.195 -0.031 0.099 0.034 -0.045 0.039 -0.082 -0.118 -0.073 -0.058 -0.039 -0.073 -0.099 -0.049 -0.050 -0.121 -0.181 -0.141 -0.004 0.023 -0.059 -0.065 -0.082 -0.022 0.014 -0.122 -0.113 -0.129 -0.090 -0.052 -0.086 -0.087 -0.056 -0.017 0.018 0.031 0.078 0.116 0.111 0.033 0.039 0.041 0.015 -0.001 -0.025 -0.048 -0.070 -0.004 0.021 0.033 -0.045 -0.037 -0.015 -0.017 -0.058 -0.030 -0.010 -0.063 -0.064 -0…
-0.210 -0.076 0.005 -0.041 -0.090 -0.022 -0.115 -0.139 -0.111 -0.098 -0.075 -0.113 -0.131 -0.046 -0.072 -0.116 -0.145 -0.103 -0.053 -0.038 -0.074 -0.048 -0.079 -0.032 -0.014 -0.129 -0.162 -0.136 -0.110 -0.051 -0.074 -0.079 -0.065 -0.086 -0.035 -0.010 0.035 0.072 0.053 0.032 0.047 0.019 0.053 0.045 0.004 -0.017 -0.032 -0.021 -0.042 -0.064 -0.119 -0.095 -0.053 -0.044 -0.062 -0.044 -0.023 -0.051 -0.…
-0.196 -0.058 -0.009 -0.086 -0.103 -0.032 -0.096 -0.121 -0.094 -0.073 -0.059 -0.102 -0.100 -0.036 -0.061 -0.090 -0.155 -0.146 -0.037 -0.003 -0.072 -0.029 -0.074 -0.036 0.038 -0.121 -0.157 -0.116 -0.072 -0.010 -0.036 -0.072 -0.110 -0.114 -0.018 0.067 0.113 0.145 0.072 0.084 0.096 0.033 0.068 0.043 0.003 -0.027 -0.028 -0.007 -0.031 -0.038 -0.093 -0.080 -0.055 -0.059 -0.067 -0.029 -0.008 -0.064 -0.0…
-0.202 -0.026 0.026 -0.045 -0.086 -0.014 -0.120 -0.157 -0.107 -0.077 -0.053 -0.092 -0.133 -0.081 -0.097 -0.117 -0.185 -0.156 0.006 0.030 -0.022 -0.009 -0.081 -0.017 0.042 -0.084 -0.104 -0.124 -0.106 -0.036 -0.064 -0.098 -0.089 -0.048 0.008 0.059 0.109 0.138 0.121 0.080 0.079 0.029 0.046 0.015 -0.025 -0.063 -0.057 0.027 0.030 0.013 -0.075 -0.076 -0.045 -0.051 -0.086 -0.062 -0.030 -0.092 -0.082 -0.…
-0.192 -0.025 0.017 -0.025 -0.046 -0.003 -0.107 -0.138 -0.074 -0.068 -0.032 -0.077 -0.136 -0.034 -0.060 -0.073 -0.080 -0.036 -0.020 -0.018 -0.068 -0.069 -0.020 0.013 0.007 -0.059 -0.084 -0.074 -0.059 -0.009 -0.024 -0.027 -0.006 -0.044 -0.024 -0.020 0.019 0.060 0.058 -0.009 -0.013 -0.001 0.018 0.001 -0.038 -0.038 -0.035 0.004 0.017 -0.015 -0.065 -0.049 -0.018 -0.027 -0.078 -0.067 -0.022 -0.001 -0.…
-0.129 -0.042 -0.076 -0.138 -0.092 -0.059 -0.089 -0.098 -0.045 -0.042 -0.002 -0.046 -0.052 0.049 -0.010 -0.010 -0.026 -0.026 -0.078 -0.077 -0.169 -0.104 -0.037 -0.044 0.006 -0.086 -0.112 -0.039 0.011 0.068 0.031 0.037 -0.066 -0.164 -0.036 0.028 0.089 0.147 0.026 0.045 0.061 0.032 0.074 0.059 0.001 0.011 0.030 -0.002 -0.042 -0.105 -0.123 -0.042 -0.013 -0.009 -0.014 0.002 0.026 0.050 0.037 0.001 0.…
-0.138 -0.077 -0.072 -0.118 -0.115 -0.083 -0.144 -0.159 -0.117 -0.115 -0.081 -0.124 -0.145 -0.057 -0.086 -0.088 -0.090 -0.046 -0.008 -0.035 -0.078 -0.046 -0.060 -0.040 -0.003 -0.076 -0.091 -0.116 -0.111 -0.027 -0.040 -0.071 -0.066 -0.115 -0.077 -0.043 0.029 0.079 0.040 0.042 0.050 0.010 0.053 0.036 -0.028 -0.027 -0.047 -0.068 -0.108 -0.119 -0.162 -0.114 -0.068 -0.045 -0.045 -0.046 -0.038 -0.016 -…
-0.110 -0.106 -0.106 -0.166 -0.170 -0.129 -0.181 -0.171 -0.122 -0.104 -0.109 -0.163 -0.167 -0.126 -0.130 -0.133 -0.118 -0.068 0.010 -0.025 -0.052 -0.058 -0.096 -0.075 -0.080 -0.080 -0.085 -0.161 -0.163 -0.050 -0.026 -0.069 -0.007 -0.025 -0.049 -0.059 -0.021 -0.003 0.032 0.019 -0.023 0.003 0.016 0.001 -0.040 -0.049 -0.092 -0.038 -0.067 -0.092 -0.153 -0.162 -0.119 -0.108 -0.108 -0.089 -0.096 -0.049…
-0.173 -0.102 -0.056 -0.120 -0.161 -0.103 -0.169 -0.151 -0.124 -0.120 -0.097 -0.161 -0.175 -0.108 -0.113 -0.125 -0.131 -0.070 -0.011 -0.062 -0.072 -0.070 -0.129 -0.083 -0.085 -0.096 -0.091 -0.156 -0.162 -0.066 -0.048 -0.117 -0.076 -0.078 -0.073 -0.054 0.010 0.015 0.078 0.071 0.022 -0.005 0.035 0.019 -0.041 -0.097 -0.113 -0.047 -0.110 -0.125 -0.179 -0.165 -0.114 -0.103 -0.097 -0.053 -0.053 -0.050 …
-0.141 -0.128 -0.091 -0.166 -0.196 -0.147 -0.162 -0.161 -0.122 -0.117 -0.110 -0.170 -0.178 -0.124 -0.134 -0.136 -0.126 -0.068 -0.001 -0.040 -0.069 -0.095 -0.159 -0.133 -0.093 -0.077 -0.095 -0.157 -0.152 -0.069 -0.043 -0.074 -0.028 -0.030 -0.067 -0.068 0.003 -0.021 0.064 0.066 0.015 -0.021 0.017 -0.021 -0.072 -0.118 -0.128 -0.035 -0.092 -0.096 -0.141 -0.160 -0.126 -0.126 -0.120 -0.088 -0.076 -0.08…
-0.086 -0.048 0.030 -0.069 -0.124 -0.106 -0.114 -0.109 -0.067 -0.058 -0.078 -0.128 -0.156 -0.134 -0.127 -0.151 -0.126 -0.092 -0.055 -0.076 -0.116 -0.129 -0.103 -0.073 -0.096 -0.113 -0.115 -0.147 -0.116 -0.068 -0.047 -0.049 0.011 0.004 -0.033 -0.047 0.005 -0.004 0.084 0.048 0.013 0.017 -0.000 -0.044 -0.052 -0.085 -0.115 -0.030 -0.058 -0.064 -0.098 -0.116 -0.096 -0.099 -0.109 -0.103 -0.117 -0.106 -…
-0.083 -0.075 -0.006 -0.103 -0.173 -0.143 -0.134 -0.115 -0.072 -0.058 -0.084 -0.141 -0.173 -0.173 -0.184 -0.205 -0.198 -0.149 -0.050 -0.066 -0.074 -0.067 -0.063 -0.049 -0.118 -0.142 -0.142 -0.207 -0.176 -0.116 -0.080 -0.076 -0.021 -0.007 -0.060 -0.056 -0.015 -0.005 0.055 0.040 0.033 0.096 0.047 0.027 0.030 -0.018 -0.064 -0.019 -0.049 -0.055 -0.086 -0.103 -0.096 -0.100 -0.106 -0.112 -0.102 -0.131 …
-0.125 -0.088 0.042 -0.041 -0.123 -0.083 -0.098 -0.100 -0.055 -0.035 -0.044 -0.099 -0.119 -0.155 -0.149 -0.191 -0.216 -0.168 -0.087 -0.117 -0.127 -0.106 -0.060 -0.016 -0.115 -0.159 -0.137 -0.206 -0.180 -0.147 -0.130 -0.079 -0.012 -0.005 -0.088 -0.082 -0.023 -0.010 0.047 0.011 0.022 0.090 0.011 0.004 0.033 -0.018 -0.059 -0.029 -0.049 -0.048 -0.059 -0.055 -0.064 -0.070 -0.076 -0.087 -0.104 -0.131 -…
-0.058 -0.084 0.010 -0.062 -0.137 -0.114 -0.083 -0.087 -0.038 -0.010 -0.020 -0.061 -0.100 -0.167 -0.157 -0.201 -0.230 -0.202 -0.072 -0.074 -0.085 -0.069 -0.030 -0.007 -0.087 -0.151 -0.181 -0.234 -0.205 -0.191 -0.181 -0.127 -0.047 -0.031 -0.083 -0.068 -0.008 0.002 0.034 0.002 0.009 0.051 -0.045 -0.022 0.038 0.014 -0.049 -0.028 -0.030 -0.017 -0.015 -0.013 -0.009 -0.042 -0.068 -0.100 -0.103 -0.154 -…
-0.033 -0.081 0.018 -0.056 -0.143 -0.123 -0.080 -0.073 -0.042 -0.011 -0.017 -0.046 -0.089 -0.178 -0.171 -0.225 -0.246 -0.227 -0.086 -0.077 -0.080 -0.063 -0.063 -0.041 -0.101 -0.178 -0.186 -0.223 -0.201 -0.155 -0.118 -0.113 -0.041 -0.011 -0.054 -0.039 0.021 0.046 0.049 0.029 0.058 0.106 0.006 0.018 0.079 0.058 -0.023 -0.051 -0.026 0.009 0.007 0.001 0.004 -0.027 -0.057 -0.095 -0.101 -0.174 -0.187 -…
0.051 -0.102 -0.078 -0.058 -0.139 -0.188 -0.141 -0.103 -0.053 -0.022 -0.029 -0.054 -0.111 -0.199 -0.200 -0.201 -0.200 -0.217 -0.106 -0.094 -0.046 -0.004 0.003 -0.020 -0.128 -0.140 -0.202 -0.211 -0.213 -0.194 -0.130 -0.117 -0.065 -0.016 -0.037 -0.001 0.055 0.072 0.049 0.007 0.040 0.119 0.061 0.076 0.126 0.093 0.016 -0.003 0.005 0.019 0.028 0.008 -0.023 -0.057 -0.063 -0.123 -0.116 -0.173 -0.187 -0.…
0.138 -0.056 -0.144 -0.193 -0.208 -0.264 -0.160 -0.100 -0.051 -0.013 -0.019 -0.035 -0.072 -0.156 -0.176 -0.181 -0.208 -0.244 -0.098 -0.066 -0.032 -0.004 -0.038 -0.079 -0.130 -0.151 -0.199 -0.189 -0.172 -0.159 -0.132 -0.141 -0.145 -0.051 -0.026 0.025 0.088 0.094 0.038 0.029 0.049 0.068 -0.007 0.007 0.074 0.078 0.004 -0.021 -0.015 0.017 0.023 0.024 -0.013 -0.040 -0.051 -0.098 -0.085 -0.143 -0.181 -…
-0.048 -0.155 -0.087 -0.014 -0.133 -0.152 -0.168 -0.133 -0.087 -0.046 -0.065 -0.093 -0.149 -0.238 -0.230 -0.225 -0.288 -0.285 -0.031 0.004 0.054 0.077 -0.037 -0.010 -0.037 -0.098 -0.194 -0.210 -0.210 -0.199 -0.144 -0.177 -0.158 -0.056 -0.049 0.046 0.096 0.083 0.068 0.039 0.071 0.098 0.063 0.111 0.149 0.104 0.016 -0.024 -0.046 0.020 0.003 -0.027 -0.077 -0.087 -0.115 -0.160 -0.167 -0.248 -0.197 -0.…
-0.053 -0.063 0.089 0.261 0.079 -0.025 -0.109 -0.109 -0.108 -0.080 -0.078 -0.108 -0.159 -0.208 -0.172 -0.140 -0.137 -0.166 -0.088 -0.062 0.047 0.111 0.131 0.121 -0.029 -0.018 -0.120 -0.113 -0.156 -0.152 -0.107 -0.137 -0.128 -0.086 -0.051 0.043 0.072 0.092 0.071 -0.003 0.120 0.165 0.193 0.214 0.243 0.165 0.081 0.033 -0.011 0.002 -0.006 -0.040 -0.097 -0.098 -0.113 -0.172 -0.174 -0.212 -0.179 -0.172…
-0.190 -0.157 -0.040 0.074 -0.062 -0.049 -0.108 -0.086 -0.076 -0.046 -0.050 -0.065 -0.129 -0.170 -0.156 -0.127 -0.149 -0.134 -0.154 -0.111 -0.075 -0.034 -0.045 -0.024 -0.087 -0.130 -0.161 -0.086 -0.131 -0.145 -0.073 -0.057 -0.035 -0.037 0.018 0.041 -0.006 0.027 -0.030 -0.036 0.009 0.067 0.152 0.159 0.146 0.109 0.077 0.048 0.006 0.009 0.030 0.007 -0.041 -0.055 -0.079 -0.101 -0.111 -0.170 -0.137 -0…
-0.029 -0.220 -0.302 -0.221 -0.242 -0.234 -0.165 -0.121 -0.057 0.020 -0.015 -0.041 -0.135 -0.230 -0.209 -0.183 -0.214 -0.175 -0.106 -0.076 -0.019 -0.025 -0.134 -0.160 -0.186 -0.121 -0.137 -0.132 -0.190 -0.200 -0.139 -0.118 -0.066 0.030 0.038 0.040 -0.003 -0.033 -0.072 -0.123 -0.160 -0.047 -0.003 0.012 0.010 0.032 0.019 0.013 0.031 0.063 0.083 0.043 -0.035 -0.058 -0.096 -0.136 -0.142 -0.201 -0.188…
-0.076 -0.201 -0.211 -0.128 -0.200 -0.192 -0.165 -0.124 -0.080 -0.007 -0.038 -0.065 -0.152 -0.234 -0.225 -0.222 -0.269 -0.229 -0.145 -0.098 -0.026 -0.014 -0.109 -0.109 -0.171 -0.147 -0.175 -0.165 -0.216 -0.203 -0.139 -0.128 -0.102 -0.072 -0.027 0.026 0.013 0.026 -0.026 -0.111 -0.100 0.019 0.060 0.119 0.116 0.113 0.067 0.025 0.006 0.016 0.041 0.015 -0.055 -0.062 -0.102 -0.148 -0.165 -0.205 -0.185 …
0.019 -0.192 -0.268 -0.306 -0.315 -0.273 -0.177 -0.125 -0.070 0.011 -0.023 -0.057 -0.134 -0.225 -0.228 -0.249 -0.307 -0.255 -0.092 -0.052 -0.036 -0.048 -0.154 -0.165 -0.173 -0.177 -0.183 -0.209 -0.236 -0.214 -0.181 -0.162 -0.100 -0.002 0.011 0.020 0.013 -0.002 -0.050 -0.109 -0.120 -0.003 -0.017 0.014 0.034 0.082 0.027 -0.005 0.012 0.032 0.039 0.014 -0.057 -0.060 -0.093 -0.136 -0.154 -0.210 -0.224…
0.017 -0.141 -0.174 -0.255 -0.266 -0.196 -0.099 -0.058 -0.011 0.053 0.012 -0.006 -0.064 -0.166 -0.176 -0.217 -0.298 -0.251 -0.120 -0.056 -0.054 -0.067 -0.147 -0.146 -0.157 -0.183 -0.162 -0.197 -0.199 -0.184 -0.159 -0.131 -0.072 0.022 0.038 0.032 0.020 0.012 -0.040 -0.105 -0.106 0.013 -0.029 -0.020 0.022 0.077 0.034 0.009 0.035 0.064 0.060 0.040 -0.033 -0.035 -0.042 -0.078 -0.119 -0.180 -0.197 -0.…
-0.008 -0.167 -0.193 -0.259 -0.242 -0.151 -0.066 -0.021 0.021 0.073 0.040 0.037 -0.018 -0.118 -0.116 -0.172 -0.245 -0.209 -0.101 -0.029 -0.060 -0.077 -0.155 -0.140 -0.113 -0.149 -0.155 -0.156 -0.126 -0.111 -0.112 -0.081 -0.030 0.050 0.072 0.047 0.030 0.025 -0.014 -0.067 -0.092 0.014 -0.035 -0.021 0.021 0.078 0.035 0.021 0.049 0.065 0.074 0.071 -0.003 -0.013 0.005 -0.030 -0.054 -0.103 -0.135 -0.18…
0.004 -0.115 -0.154 -0.252 -0.216 -0.131 -0.023 0.025 0.060 0.085 0.066 0.070 0.030 -0.047 -0.076 -0.131 -0.195 -0.162 -0.090 -0.014 -0.065 -0.089 -0.162 -0.133 -0.091 -0.139 -0.130 -0.137 -0.060 -0.031 -0.039 -0.011 0.022 0.090 0.095 0.048 0.024 0.018 -0.030 -0.042 -0.061 0.019 -0.048 -0.029 0.017 0.083 0.047 0.037 0.064 0.064 0.072 0.068 0.025 0.015 0.037 0.007 0.007 -0.028 -0.061 -0.104 -0.138…
-0.018 -0.146 -0.218 -0.343 -0.300 -0.189 -0.071 -0.030 0.035 0.081 0.061 0.046 -0.011 -0.097 -0.119 -0.186 -0.266 -0.220 -0.099 -0.036 -0.081 -0.085 -0.166 -0.163 -0.125 -0.199 -0.175 -0.196 -0.116 -0.089 -0.103 -0.052 -0.009 0.076 0.083 0.054 0.025 0.017 -0.065 -0.085 -0.120 -0.058 -0.106 -0.081 -0.039 0.044 0.003 0.023 0.060 0.094 0.104 0.073 0.030 0.023 0.007 0.004 -0.002 -0.091 -0.121 -0.131…
-0.049 -0.188 -0.269 -0.360 -0.285 -0.147 -0.052 -0.026 0.040 0.070 0.036 0.036 -0.020 -0.100 -0.108 -0.164 -0.227 -0.171 -0.075 -0.033 -0.101 -0.112 -0.198 -0.221 -0.130 -0.197 -0.180 -0.166 -0.109 -0.108 -0.109 -0.026 0.032 0.109 0.110 0.048 0.012 0.001 -0.043 -0.056 -0.131 -0.072 -0.120 -0.105 -0.074 0.014 -0.014 0.005 0.050 0.083 0.097 0.056 0.006 -0.000 -0.001 0.001 -0.022 -0.109 -0.109 -0.1…
0.070 -0.132 -0.245 -0.371 -0.312 -0.196 -0.092 -0.064 0.008 0.061 0.018 0.032 -0.042 -0.152 -0.130 -0.190 -0.245 -0.197 -0.085 -0.052 -0.112 -0.125 -0.172 -0.207 -0.151 -0.216 -0.183 -0.205 -0.168 -0.163 -0.168 -0.098 -0.030 0.105 0.062 0.018 0.011 -0.006 -0.032 -0.045 -0.135 -0.107 -0.179 -0.200 -0.144 -0.054 -0.091 -0.050 0.025 0.083 0.118 0.060 -0.007 -0.027 -0.046 -0.051 -0.081 -0.168 -0.178…
0.020 -0.176 -0.282 -0.314 -0.281 -0.210 -0.107 -0.093 -0.027 0.044 0.025 0.030 -0.051 -0.149 -0.142 -0.185 -0.250 -0.210 -0.049 -0.012 -0.014 -0.008 -0.111 -0.159 -0.111 -0.140 -0.170 -0.154 -0.157 -0.153 -0.155 -0.115 -0.087 0.042 0.021 0.042 0.048 0.036 -0.005 -0.034 -0.119 -0.093 -0.114 -0.111 -0.082 -0.043 -0.065 -0.045 0.018 0.087 0.129 0.076 0.024 -0.009 -0.056 -0.058 -0.066 -0.179 -0.173 …
0.018 -0.006 0.015 -0.056 -0.125 -0.123 -0.095 -0.101 -0.081 -0.046 -0.039 -0.061 -0.099 -0.138 -0.115 -0.163 -0.192 -0.198 -0.042 0.002 -0.020 -0.017 0.036 -0.004 -0.046 -0.127 -0.165 -0.152 -0.157 -0.120 -0.132 -0.110 -0.108 -0.083 -0.094 -0.054 0.052 0.093 0.070 0.008 0.017 0.023 -0.087 -0.047 -0.006 -0.030 -0.084 -0.043 -0.021 -0.025 -0.034 -0.031 -0.034 -0.037 -0.079 -0.074 -0.080 -0.103 -0.…
0.077 0.079 0.086 -0.137 -0.160 -0.125 -0.044 -0.063 -0.033 -0.001 -0.021 -0.027 -0.055 -0.096 -0.081 -0.145 -0.174 -0.169 -0.071 -0.014 -0.088 -0.119 -0.010 -0.031 -0.042 -0.139 -0.111 -0.146 -0.116 -0.066 -0.116 -0.122 -0.087 -0.007 -0.043 -0.050 0.030 0.036 0.061 0.049 0.019 -0.010 -0.154 -0.173 -0.102 -0.078 -0.115 -0.078 -0.006 0.022 -0.010 -0.009 -0.013 -0.011 -0.069 -0.064 -0.054 -0.089 -0…
0.265 -0.025 -0.202 -0.219 -0.173 -0.233 -0.108 -0.085 -0.029 -0.005 -0.021 -0.029 -0.067 -0.131 -0.101 -0.081 -0.049 -0.074 0.002 0.014 0.047 0.051 0.092 -0.026 -0.063 0.013 -0.055 -0.053 -0.104 -0.078 -0.093 -0.091 -0.057 0.086 0.042 0.012 0.048 -0.026 0.044 0.048 -0.035 -0.099 -0.180 -0.208 -0.153 -0.101 -0.069 -0.033 0.049 0.063 0.085 0.006 -0.033 -0.049 -0.077 -0.083 -0.053 -0.071 -0.102 -0.…
0.065 -0.159 -0.298 -0.250 -0.233 -0.247 -0.173 -0.163 -0.119 -0.069 -0.035 -0.064 -0.112 -0.164 -0.157 -0.143 -0.165 -0.184 -0.037 -0.017 0.016 0.078 -0.005 -0.087 -0.056 -0.052 -0.138 -0.060 -0.113 -0.076 -0.085 -0.088 -0.103 -0.005 0.047 0.086 0.115 0.098 0.023 0.023 -0.030 -0.100 -0.078 -0.074 -0.069 -0.037 -0.019 -0.010 0.033 0.077 0.094 0.013 -0.020 -0.049 -0.093 -0.085 -0.042 -0.120 -0.096…
0.181 -0.068 -0.231 -0.219 -0.155 -0.222 -0.119 -0.104 -0.061 -0.058 -0.045 -0.081 -0.077 -0.104 -0.146 -0.070 -0.070 -0.076 -0.004 -0.025 0.022 0.082 0.007 -0.040 -0.036 0.032 -0.052 -0.032 -0.049 -0.017 -0.019 -0.044 -0.080 0.010 0.054 0.088 0.109 0.049 0.019 0.096 0.078 -0.027 -0.028 -0.071 -0.046 -0.010 0.008 0.007 -0.003 0.010 -0.008 -0.061 -0.084 -0.094 -0.103 -0.090 -0.044 -0.073 -0.047 -0…
0.173 0.000 -0.167 -0.189 -0.109 -0.166 -0.088 -0.072 -0.026 -0.047 -0.078 -0.093 -0.080 -0.088 -0.105 -0.047 -0.006 -0.002 0.059 0.014 0.064 0.090 0.038 -0.011 -0.013 0.067 0.001 -0.061 -0.051 -0.038 -0.031 -0.027 -0.011 0.063 0.003 -0.021 -0.007 -0.102 -0.044 0.076 0.023 -0.073 -0.087 -0.132 -0.111 -0.083 -0.051 -0.016 -0.029 -0.065 -0.061 -0.107 -0.119 -0.112 -0.114 -0.114 -0.070 -0.058 -0.062…
0.145 -0.032 -0.177 -0.119 -0.130 -0.241 -0.164 -0.124 -0.088 -0.075 -0.071 -0.106 -0.140 -0.169 -0.201 -0.126 -0.077 -0.074 -0.003 -0.026 0.079 0.133 0.086 0.039 -0.052 0.054 -0.095 -0.088 -0.131 -0.109 -0.076 -0.139 -0.143 -0.057 -0.018 0.035 0.080 0.035 0.017 0.038 0.048 -0.021 0.004 -0.034 -0.017 -0.007 0.013 0.027 -0.018 -0.048 -0.030 -0.082 -0.115 -0.137 -0.153 -0.168 -0.115 -0.118 -0.109 -…
0.087 -0.004 -0.076 -0.009 -0.056 -0.138 -0.088 -0.073 -0.070 -0.065 -0.047 -0.088 -0.095 -0.088 -0.148 -0.082 -0.084 -0.080 -0.004 0.012 0.110 0.170 0.088 0.071 0.019 0.050 -0.094 -0.069 -0.098 -0.059 -0.033 -0.115 -0.172 -0.155 -0.067 0.041 0.113 0.117 0.058 0.075 0.141 0.051 0.067 0.061 0.062 0.050 0.057 0.016 -0.063 -0.076 -0.077 -0.084 -0.089 -0.100 -0.081 -0.100 -0.076 -0.082 -0.066 -0.129 …
0.041 0.036 -0.018 -0.015 -0.030 -0.082 -0.086 -0.084 -0.102 -0.131 -0.136 -0.152 -0.105 -0.053 -0.115 -0.069 -0.053 -0.037 0.024 -0.004 0.106 0.154 0.048 0.046 0.015 0.055 -0.030 -0.078 -0.063 -0.026 0.002 -0.072 -0.095 -0.106 -0.106 -0.043 0.013 0.005 -0.000 0.102 0.171 0.052 0.066 0.059 0.046 0.032 0.018 -0.009 -0.121 -0.161 -0.206 -0.196 -0.159 -0.126 -0.072 -0.071 -0.071 -0.055 -0.032 -0.084…
-0.013 0.098 0.095 0.082 0.027 -0.020 -0.061 -0.068 -0.098 -0.149 -0.155 -0.171 -0.111 -0.046 -0.082 -0.046 -0.016 -0.002 0.017 -0.029 0.056 0.073 0.014 0.041 0.014 0.064 -0.029 -0.077 -0.065 -0.028 0.002 -0.079 -0.079 -0.119 -0.122 -0.064 -0.008 -0.002 -0.004 0.077 0.154 0.038 0.071 0.063 0.041 0.030 -0.013 -0.025 -0.124 -0.185 -0.239 -0.228 -0.176 -0.132 -0.104 -0.091 -0.098 -0.053 -0.035 -0.07…
-0.028 0.077 0.043 -0.012 -0.015 -0.020 -0.069 -0.088 -0.096 -0.163 -0.192 -0.193 -0.121 -0.045 -0.061 -0.050 0.018 0.036 0.012 -0.073 0.002 0.001 -0.060 -0.023 -0.039 0.052 0.004 -0.087 -0.052 -0.048 -0.031 -0.031 0.034 -0.036 -0.154 -0.203 -0.194 -0.200 -0.105 0.021 0.033 -0.043 -0.015 -0.023 -0.041 -0.045 -0.090 -0.070 -0.134 -0.220 -0.240 -0.255 -0.178 -0.137 -0.112 -0.074 -0.064 -0.008 -0.02…
0.035 0.087 0.056 0.056 -0.010 -0.059 -0.106 -0.103 -0.107 -0.148 -0.163 -0.160 -0.136 -0.115 -0.118 -0.082 -0.029 -0.046 -0.055 -0.095 0.027 0.038 0.054 0.054 -0.060 0.027 -0.062 -0.125 -0.117 -0.121 -0.074 -0.091 -0.017 -0.039 -0.119 -0.156 -0.130 -0.134 -0.058 0.023 0.049 -0.005 0.004 -0.012 -0.002 -0.024 -0.062 -0.033 -0.082 -0.152 -0.155 -0.165 -0.155 -0.123 -0.151 -0.128 -0.131 -0.078 -0.07…
-0.104 0.103 0.160 0.172 0.049 0.027 -0.072 -0.087 -0.122 -0.172 -0.169 -0.175 -0.136 -0.076 -0.098 -0.079 -0.047 -0.063 -0.057 -0.070 0.046 0.052 0.030 0.074 -0.021 0.015 -0.069 -0.124 -0.119 -0.112 -0.047 -0.092 -0.030 -0.106 -0.154 -0.153 -0.121 -0.072 -0.031 0.042 0.105 0.070 0.100 0.118 0.095 0.042 -0.017 -0.033 -0.102 -0.172 -0.206 -0.177 -0.139 -0.086 -0.118 -0.095 -0.115 -0.051 -0.059 -0.…
-0.134 0.098 0.162 0.212 0.107 0.113 -0.021 -0.052 -0.103 -0.150 -0.116 -0.128 -0.083 -0.001 -0.021 -0.015 0.009 -0.023 -0.030 -0.039 0.043 0.051 0.010 0.080 0.032 0.043 -0.032 -0.047 -0.036 -0.052 -0.008 -0.011 0.007 -0.127 -0.155 -0.145 -0.154 -0.063 -0.041 0.015 0.087 0.059 0.093 0.119 0.082 0.019 -0.036 -0.040 -0.090 -0.162 -0.162 -0.121 -0.081 -0.048 -0.076 -0.037 -0.030 0.040 -0.001 -0.040 …
-0.132 0.130 0.238 0.347 0.198 0.134 -0.024 -0.046 -0.099 -0.118 -0.073 -0.093 -0.077 -0.010 -0.017 0.016 0.035 -0.014 -0.041 0.006 0.105 0.119 0.095 0.131 0.022 0.033 -0.052 -0.036 -0.037 -0.050 -0.010 -0.036 -0.043 -0.158 -0.144 -0.083 -0.065 0.035 0.049 0.029 0.114 0.134 0.161 0.177 0.155 0.058 -0.005 -0.006 -0.055 -0.112 -0.126 -0.062 -0.057 -0.020 -0.031 -0.031 -0.045 0.030 -0.005 -0.034 -0.…
-0.124 0.114 0.235 0.342 0.191 0.139 -0.024 -0.052 -0.101 -0.111 -0.078 -0.096 -0.082 -0.025 -0.023 -0.006 0.025 -0.014 -0.048 -0.041 0.054 0.062 0.077 0.127 -0.008 0.033 -0.033 -0.041 -0.048 -0.065 -0.022 -0.020 -0.001 -0.115 -0.144 -0.115 -0.115 -0.025 0.024 -0.019 0.082 0.140 0.149 0.169 0.169 0.057 -0.015 -0.015 -0.045 -0.109 -0.114 -0.067 -0.060 -0.031 -0.048 -0.047 -0.059 0.024 -0.026 -0.05…
-0.056 0.162 0.311 0.349 0.189 0.130 0.003 -0.031 -0.078 -0.082 -0.075 -0.079 -0.054 -0.039 -0.022 -0.010 0.013 -0.052 -0.047 0.007 0.065 0.073 0.184 0.220 0.094 0.015 -0.059 -0.048 -0.032 -0.054 -0.008 -0.024 -0.006 -0.072 -0.120 -0.118 -0.100 -0.023 0.047 0.040 0.158 0.191 0.077 0.077 0.120 0.010 -0.046 -0.025 -0.023 -0.077 -0.111 -0.064 -0.051 -0.014 -0.042 -0.063 -0.088 -0.003 -0.038 -0.035 -…
0.013 0.132 0.245 0.348 0.193 0.062 -0.036 -0.053 -0.094 -0.073 -0.066 -0.068 -0.066 -0.083 -0.064 -0.005 0.038 -0.028 -0.041 0.003 0.095 0.127 0.253 0.219 0.037 0.020 -0.042 -0.028 -0.051 -0.064 -0.019 -0.076 -0.064 -0.068 -0.081 -0.050 -0.010 0.016 0.088 0.042 0.141 0.169 0.111 0.084 0.139 0.032 -0.000 0.037 0.039 -0.009 -0.052 -0.031 -0.052 -0.034 -0.045 -0.114 -0.127 -0.052 -0.059 -0.064 -0.0…
0.031 0.123 0.245 0.333 0.145 0.011 -0.075 -0.072 -0.090 -0.062 -0.075 -0.085 -0.105 -0.152 -0.139 -0.097 -0.053 -0.101 -0.063 -0.021 0.089 0.111 0.221 0.188 -0.036 -0.016 -0.091 -0.114 -0.132 -0.135 -0.090 -0.150 -0.105 -0.067 -0.094 -0.056 0.024 0.039 0.125 0.015 0.134 0.209 0.125 0.113 0.185 0.087 0.017 0.035 0.036 0.000 -0.053 -0.044 -0.091 -0.078 -0.087 -0.162 -0.185 -0.122 -0.137 -0.148 -0.…
-0.019 0.100 0.227 0.310 0.124 0.008 -0.061 -0.048 -0.066 -0.044 -0.050 -0.062 -0.089 -0.138 -0.141 -0.111 -0.095 -0.163 -0.079 -0.044 0.079 0.102 0.203 0.171 -0.045 -0.039 -0.118 -0.130 -0.147 -0.144 -0.084 -0.152 -0.116 -0.078 -0.086 -0.029 0.045 0.069 0.112 0.007 0.147 0.194 0.129 0.127 0.187 0.110 0.041 0.038 0.021 0.010 -0.027 -0.023 -0.078 -0.065 -0.067 -0.150 -0.169 -0.131 -0.140 -0.152 -0…
-0.134 -0.032 0.059 0.203 0.050 -0.022 -0.099 -0.068 -0.084 -0.054 -0.057 -0.055 -0.090 -0.115 -0.141 -0.117 -0.106 -0.153 -0.084 -0.090 0.056 0.098 0.132 0.109 -0.066 -0.050 -0.142 -0.099 -0.138 -0.140 -0.069 -0.132 -0.107 -0.102 -0.081 -0.008 0.016 0.045 0.060 -0.008 0.125 0.140 0.162 0.182 0.211 0.124 0.063 0.064 0.007 -0.003 -0.007 -0.016 -0.069 -0.069 -0.062 -0.135 -0.134 -0.114 -0.106 -0.14…
-0.140 0.003 0.168 0.149 -0.010 0.016 -0.055 -0.053 -0.061 -0.039 -0.063 -0.077 -0.075 -0.095 -0.115 -0.151 -0.186 -0.210 -0.051 -0.036 -0.004 -0.004 0.017 0.066 0.023 -0.106 -0.158 -0.160 -0.133 -0.120 -0.084 -0.133 -0.105 -0.122 -0.114 -0.050 -0.013 0.058 0.090 0.061 0.165 0.123 0.066 0.087 0.115 0.049 -0.014 -0.018 -0.063 -0.055 -0.076 -0.059 -0.062 -0.041 -0.044 -0.082 -0.094 -0.126 -0.105 -0…
-0.115 0.059 0.268 0.293 0.093 0.052 -0.050 -0.048 -0.082 -0.058 -0.070 -0.110 -0.116 -0.163 -0.141 -0.140 -0.149 -0.188 -0.066 -0.014 0.060 0.046 0.131 0.134 -0.003 -0.060 -0.119 -0.149 -0.137 -0.151 -0.087 -0.146 -0.084 -0.101 -0.151 -0.092 -0.014 0.049 0.099 0.006 0.121 0.159 0.110 0.117 0.150 0.049 -0.041 -0.042 -0.054 -0.052 -0.074 -0.065 -0.081 -0.060 -0.071 -0.131 -0.187 -0.164 -0.150 -0.1…
-0.046 -0.023 0.019 0.172 0.046 -0.080 -0.119 -0.098 -0.099 -0.058 -0.069 -0.085 -0.134 -0.179 -0.196 -0.109 -0.061 -0.102 -0.124 -0.127 0.028 0.063 0.154 0.064 -0.130 -0.039 -0.140 -0.093 -0.139 -0.159 -0.095 -0.124 -0.075 -0.109 -0.116 -0.084 -0.054 0.020 0.022 -0.050 0.054 0.115 0.164 0.140 0.148 0.066 0.003 0.022 -0.007 -0.060 -0.023 -0.036 -0.094 -0.092 -0.107 -0.187 -0.202 -0.164 -0.148 -0.…
0.000 -0.009 -0.030 -0.005 -0.094 -0.141 -0.103 -0.089 -0.080 -0.049 -0.077 -0.081 -0.116 -0.144 -0.182 -0.137 -0.138 -0.160 -0.094 -0.105 -0.015 0.021 0.053 -0.017 -0.102 -0.071 -0.178 -0.153 -0.164 -0.146 -0.100 -0.130 -0.106 -0.101 -0.076 -0.029 -0.009 0.039 0.025 0.025 0.081 0.070 0.074 0.061 0.075 0.044 -0.000 0.006 -0.042 -0.077 -0.056 -0.060 -0.081 -0.080 -0.087 -0.144 -0.119 -0.148 -0.132…
0.051 -0.008 0.010 0.019 -0.072 -0.121 -0.107 -0.092 -0.082 -0.053 -0.075 -0.098 -0.131 -0.173 -0.176 -0.134 -0.138 -0.157 -0.051 -0.023 0.047 0.050 0.085 0.024 -0.037 -0.050 -0.166 -0.147 -0.138 -0.138 -0.083 -0.144 -0.120 -0.093 -0.086 -0.031 0.032 0.079 0.079 0.055 0.117 0.100 0.050 0.041 0.069 0.019 -0.036 -0.033 -0.072 -0.081 -0.065 -0.068 -0.085 -0.085 -0.084 -0.141 -0.148 -0.151 -0.121 -0.…
0.046 -0.053 -0.084 0.030 -0.069 -0.185 -0.182 -0.153 -0.145 -0.109 -0.110 -0.149 -0.188 -0.230 -0.247 -0.152 -0.114 -0.126 -0.043 -0.058 0.088 0.110 0.102 0.030 -0.099 -0.003 -0.154 -0.146 -0.178 -0.179 -0.104 -0.173 -0.137 -0.115 -0.113 -0.043 0.017 0.045 0.051 0.008 0.075 0.083 0.107 0.080 0.105 0.050 -0.008 -0.004 -0.061 -0.088 -0.069 -0.093 -0.120 -0.131 -0.143 -0.196 -0.177 -0.174 -0.134 -0…
0.020 -0.120 -0.201 -0.069 -0.147 -0.245 -0.221 -0.170 -0.148 -0.105 -0.096 -0.138 -0.174 -0.199 -0.242 -0.154 -0.106 -0.099 -0.089 -0.111 0.010 0.067 0.081 -0.013 -0.120 -0.042 -0.192 -0.119 -0.176 -0.168 -0.099 -0.117 -0.107 -0.105 -0.065 -0.019 0.011 0.045 -0.004 -0.004 0.053 0.056 0.125 0.109 0.125 0.081 0.036 0.023 -0.026 -0.079 -0.046 -0.067 -0.093 -0.116 -0.125 -0.177 -0.131 -0.148 -0.127 …
-0.013 -0.122 -0.201 -0.150 -0.202 -0.231 -0.194 -0.152 -0.128 -0.101 -0.093 -0.119 -0.149 -0.170 -0.205 -0.155 -0.149 -0.114 -0.109 -0.107 -0.020 0.028 0.030 -0.045 -0.095 -0.076 -0.194 -0.154 -0.174 -0.177 -0.129 -0.121 -0.096 -0.106 -0.086 -0.057 -0.025 0.024 -0.004 -0.004 0.027 0.015 0.056 0.045 0.047 0.017 -0.012 -0.001 -0.054 -0.104 -0.062 -0.079 -0.079 -0.087 -0.103 -0.144 -0.096 -0.119 -0…
0.002 -0.070 -0.126 -0.052 -0.130 -0.192 -0.181 -0.141 -0.115 -0.082 -0.072 -0.116 -0.135 -0.164 -0.209 -0.135 -0.122 -0.110 -0.096 -0.124 -0.029 0.018 0.004 -0.051 -0.113 -0.055 -0.173 -0.130 -0.139 -0.125 -0.100 -0.114 -0.124 -0.146 -0.089 -0.029 -0.001 0.045 -0.000 -0.008 0.020 0.025 0.083 0.075 0.076 0.038 0.009 0.034 -0.037 -0.093 -0.043 -0.060 -0.069 -0.089 -0.094 -0.129 -0.092 -0.108 -0.09…
0.010 -0.119 -0.166 -0.070 -0.146 -0.225 -0.189 -0.135 -0.100 -0.048 -0.051 -0.114 -0.151 -0.176 -0.215 -0.162 -0.160 -0.152 -0.044 -0.066 0.047 0.087 0.038 -0.018 -0.081 0.001 -0.151 -0.143 -0.172 -0.163 -0.124 -0.173 -0.180 -0.117 -0.075 0.028 0.061 0.044 0.053 0.045 0.039 -0.008 0.028 0.029 0.059 0.029 0.026 0.009 -0.062 -0.038 -0.019 -0.035 -0.067 -0.084 -0.090 -0.134 -0.104 -0.175 -0.119 -0.…
-0.062 -0.195 -0.270 -0.179 -0.223 -0.267 -0.234 -0.173 -0.122 -0.058 -0.055 -0.138 -0.201 -0.206 -0.230 -0.169 -0.137 -0.118 -0.064 -0.067 0.028 0.060 0.050 -0.055 -0.106 -0.020 -0.149 -0.113 -0.174 -0.163 -0.128 -0.140 -0.113 -0.089 -0.087 -0.047 -0.009 -0.007 -0.001 -0.011 -0.025 -0.038 0.025 0.033 0.022 -0.032 -0.029 -0.023 -0.059 -0.073 -0.030 -0.057 -0.077 -0.101 -0.114 -0.165 -0.133 -0.164…
-0.053 -0.131 -0.195 -0.164 -0.208 -0.228 -0.224 -0.191 -0.127 -0.073 -0.072 -0.156 -0.200 -0.190 -0.221 -0.167 -0.136 -0.105 -0.065 -0.085 -0.026 -0.003 -0.004 -0.080 -0.121 -0.059 -0.151 -0.142 -0.185 -0.162 -0.134 -0.167 -0.134 -0.117 -0.105 -0.076 -0.024 -0.012 0.007 -0.003 -0.018 -0.016 0.019 0.034 0.019 -0.036 -0.026 -0.009 -0.058 -0.128 -0.105 -0.119 -0.102 -0.128 -0.128 -0.157 -0.126 -0.1…
-0.005 -0.081 -0.146 -0.111 -0.167 -0.209 -0.200 -0.178 -0.128 -0.086 -0.084 -0.157 -0.182 -0.174 -0.201 -0.152 -0.113 -0.077 -0.060 -0.100 -0.034 -0.013 -0.019 -0.051 -0.100 -0.003 -0.107 -0.112 -0.162 -0.131 -0.100 -0.126 -0.124 -0.108 -0.103 -0.054 -0.014 -0.013 -0.015 -0.026 -0.035 -0.026 -0.004 -0.001 -0.014 -0.053 -0.023 0.003 -0.053 -0.125 -0.110 -0.129 -0.111 -0.136 -0.126 -0.151 -0.124 -…
-0.024 -0.134 -0.203 -0.130 -0.171 -0.232 -0.218 -0.188 -0.144 -0.088 -0.080 -0.154 -0.198 -0.186 -0.211 -0.136 -0.085 -0.052 -0.073 -0.095 -0.020 -0.010 -0.004 -0.068 -0.109 0.007 -0.105 -0.087 -0.144 -0.129 -0.117 -0.129 -0.121 -0.113 -0.102 -0.083 -0.060 -0.031 -0.025 -0.026 -0.034 -0.029 0.014 0.013 -0.008 -0.055 -0.043 -0.014 -0.076 -0.131 -0.096 -0.110 -0.104 -0.129 -0.113 -0.152 -0.124 -0.…
-0.081 -0.199 -0.274 -0.225 -0.254 -0.276 -0.256 -0.205 -0.149 -0.080 -0.088 -0.165 -0.213 -0.198 -0.224 -0.172 -0.121 -0.090 -0.081 -0.100 -0.054 -0.051 -0.047 -0.110 -0.137 -0.060 -0.181 -0.129 -0.167 -0.128 -0.099 -0.111 -0.104 -0.111 -0.117 -0.113 -0.063 -0.033 -0.017 -0.028 -0.039 -0.055 -0.004 0.005 -0.036 -0.074 -0.058 -0.029 -0.090 -0.161 -0.114 -0.136 -0.123 -0.152 -0.148 -0.163 -0.120 -…
-0.058 -0.105 -0.161 -0.146 -0.173 -0.190 -0.180 -0.156 -0.112 -0.060 -0.059 -0.123 -0.174 -0.148 -0.185 -0.132 -0.087 -0.045 -0.053 -0.094 -0.067 -0.070 -0.049 -0.066 -0.103 -0.045 -0.128 -0.121 -0.142 -0.119 -0.092 -0.116 -0.091 -0.082 -0.089 -0.085 -0.043 -0.055 0.006 -0.008 -0.074 -0.074 -0.051 -0.047 -0.072 -0.099 -0.058 0.024 -0.014 -0.110 -0.105 -0.130 -0.079 -0.112 -0.142 -0.139 -0.089 -0…
-0.075 -0.132 -0.161 -0.113 -0.141 -0.180 -0.149 -0.123 -0.074 -0.035 -0.044 -0.088 -0.147 -0.145 -0.171 -0.125 -0.067 -0.012 -0.075 -0.125 -0.078 -0.077 -0.031 -0.064 -0.111 -0.038 -0.102 -0.089 -0.111 -0.102 -0.063 -0.082 -0.055 -0.057 -0.066 -0.078 -0.068 -0.056 -0.020 -0.022 -0.080 -0.065 -0.033 -0.041 -0.054 -0.056 -0.038 0.013 -0.010 -0.087 -0.055 -0.084 -0.059 -0.089 -0.125 -0.132 -0.101 -…
-0.132 -0.200 -0.254 -0.181 -0.169 -0.202 -0.171 -0.146 -0.104 -0.062 -0.088 -0.120 -0.158 -0.136 -0.151 -0.092 -0.049 -0.005 -0.061 -0.103 -0.043 -0.044 -0.029 -0.084 -0.103 -0.017 -0.105 -0.079 -0.093 -0.100 -0.066 -0.085 -0.066 -0.075 -0.088 -0.096 -0.087 -0.060 -0.000 0.004 -0.045 -0.051 0.018 0.017 -0.026 -0.062 -0.041 -0.021 -0.058 -0.124 -0.075 -0.100 -0.073 -0.090 -0.116 -0.125 -0.084 -0.…
-0.108 -0.157 -0.230 -0.236 -0.217 -0.215 -0.198 -0.157 -0.082 -0.038 -0.058 -0.106 -0.146 -0.119 -0.130 -0.091 -0.073 -0.045 -0.047 -0.056 -0.070 -0.069 -0.059 -0.107 -0.071 -0.047 -0.131 -0.094 -0.070 -0.027 -0.028 -0.052 -0.056 -0.077 -0.071 -0.083 -0.015 -0.013 0.046 0.029 -0.033 -0.041 0.005 0.011 -0.026 -0.072 -0.048 -0.022 -0.051 -0.117 -0.090 -0.100 -0.075 -0.080 -0.105 -0.100 -0.050 -0.0…
-0.092 -0.089 -0.136 -0.173 -0.174 -0.168 -0.146 -0.123 -0.081 -0.043 -0.068 -0.118 -0.141 -0.116 -0.147 -0.122 -0.097 -0.044 -0.007 -0.037 -0.042 -0.052 -0.056 -0.065 -0.044 -0.042 -0.124 -0.115 -0.103 -0.064 -0.036 -0.085 -0.066 -0.061 -0.085 -0.094 -0.031 -0.053 0.026 0.018 -0.052 -0.064 -0.043 -0.052 -0.072 -0.077 -0.049 -0.012 -0.045 -0.097 -0.099 -0.122 -0.071 -0.083 -0.116 -0.113 -0.072 -0…
-0.081 -0.116 -0.184 -0.206 -0.203 -0.208 -0.201 -0.177 -0.127 -0.076 -0.084 -0.155 -0.175 -0.143 -0.153 -0.118 -0.102 -0.078 -0.014 -0.047 -0.051 -0.054 -0.070 -0.096 -0.066 -0.055 -0.118 -0.114 -0.122 -0.080 -0.058 -0.125 -0.092 -0.083 -0.116 -0.119 -0.042 -0.048 0.033 0.028 -0.028 -0.056 -0.045 -0.040 -0.079 -0.114 -0.078 -0.036 -0.073 -0.122 -0.117 -0.136 -0.085 -0.099 -0.141 -0.109 -0.053 -0…
-0.098 -0.154 -0.203 -0.223 -0.252 -0.237 -0.232 -0.209 -0.154 -0.093 -0.095 -0.168 -0.195 -0.171 -0.181 -0.151 -0.129 -0.088 -0.029 -0.072 -0.066 -0.063 -0.078 -0.106 -0.083 -0.059 -0.149 -0.128 -0.142 -0.103 -0.081 -0.135 -0.133 -0.115 -0.136 -0.112 -0.033 -0.028 0.033 0.054 -0.003 -0.047 -0.026 -0.033 -0.061 -0.114 -0.097 -0.055 -0.099 -0.144 -0.129 -0.136 -0.098 -0.107 -0.138 -0.111 -0.058 -0…
-0.116 -0.181 -0.236 -0.282 -0.302 -0.273 -0.260 -0.238 -0.198 -0.124 -0.133 -0.192 -0.211 -0.183 -0.203 -0.184 -0.152 -0.132 -0.042 -0.062 -0.053 -0.035 -0.063 -0.124 -0.110 -0.115 -0.188 -0.165 -0.182 -0.120 -0.101 -0.132 -0.136 -0.106 -0.137 -0.124 -0.047 -0.035 0.044 0.085 0.038 -0.019 0.001 0.014 -0.028 -0.064 -0.072 -0.055 -0.110 -0.147 -0.129 -0.141 -0.103 -0.114 -0.150 -0.141 -0.077 -0.08…
-0.120 -0.207 -0.262 -0.250 -0.264 -0.260 -0.248 -0.191 -0.157 -0.092 -0.101 -0.148 -0.198 -0.187 -0.195 -0.177 -0.143 -0.133 -0.044 -0.043 -0.006 0.018 -0.029 -0.112 -0.104 -0.096 -0.165 -0.169 -0.174 -0.107 -0.097 -0.132 -0.145 -0.111 -0.113 -0.099 -0.017 0.005 0.044 0.069 0.013 -0.015 0.041 0.060 0.015 -0.032 -0.058 -0.053 -0.093 -0.116 -0.099 -0.100 -0.080 -0.100 -0.103 -0.121 -0.073 -0.084 -…
-0.092 -0.144 -0.173 -0.163 -0.187 -0.188 -0.186 -0.143 -0.108 -0.058 -0.067 -0.100 -0.138 -0.127 -0.136 -0.126 -0.103 -0.088 -0.028 -0.042 -0.014 0.012 -0.008 -0.075 -0.064 -0.068 -0.108 -0.149 -0.143 -0.104 -0.100 -0.122 -0.123 -0.111 -0.111 -0.093 -0.015 0.023 0.055 0.048 0.017 -0.020 0.035 0.041 0.008 -0.038 -0.056 -0.053 -0.072 -0.104 -0.074 -0.064 -0.049 -0.066 -0.070 -0.093 -0.056 -0.055 -…
-0.008 -0.088 -0.146 -0.145 -0.144 -0.146 -0.125 -0.099 -0.077 -0.047 -0.043 -0.071 -0.090 -0.081 -0.093 -0.079 -0.081 -0.083 -0.008 0.005 0.017 0.031 0.030 -0.023 -0.005 -0.031 -0.093 -0.110 -0.086 -0.044 -0.062 -0.097 -0.109 -0.082 -0.073 -0.063 0.001 0.026 0.040 0.048 0.028 -0.020 -0.023 -0.023 -0.046 -0.076 -0.065 -0.031 -0.035 -0.077 -0.047 -0.033 -0.016 -0.027 -0.055 -0.067 -0.031 -0.023 -0…
-0.065 -0.096 -0.111 -0.103 -0.092 -0.098 -0.078 -0.044 -0.037 -0.008 -0.000 -0.020 -0.059 -0.078 -0.059 -0.066 -0.047 -0.041 -0.042 -0.012 -0.039 -0.037 0.016 -0.029 -0.030 -0.092 -0.082 -0.092 -0.063 -0.028 -0.042 -0.066 -0.067 -0.067 -0.070 -0.061 -0.023 0.024 0.034 0.033 0.033 0.032 0.021 0.017 -0.009 -0.038 -0.064 -0.043 -0.040 -0.065 -0.024 0.008 0.028 0.032 0.008 -0.022 -0.007 -0.020 -0.04…
-0.075 -0.127 -0.137 -0.118 -0.116 -0.122 -0.080 -0.058 -0.047 -0.013 -0.015 -0.020 -0.070 -0.100 -0.086 -0.076 -0.058 -0.071 -0.045 -0.007 -0.029 -0.053 0.003 -0.043 -0.047 -0.106 -0.093 -0.069 -0.064 -0.036 -0.023 -0.049 -0.048 -0.044 -0.038 -0.028 -0.013 -0.012 0.022 0.038 0.038 0.045 0.015 0.005 -0.017 -0.036 -0.045 -0.029 -0.013 -0.042 -0.007 -0.010 0.021 0.011 -0.012 -0.029 -0.004 -0.032 -0…
-0.079 -0.103 -0.134 -0.186 -0.165 -0.155 -0.149 -0.112 -0.081 -0.067 -0.063 -0.099 -0.112 -0.094 -0.090 -0.066 -0.034 -0.018 0.005 0.007 -0.046 -0.054 -0.009 -0.028 -0.006 -0.064 -0.069 -0.053 -0.054 0.000 0.001 -0.010 -0.044 -0.066 -0.052 -0.055 -0.021 -0.007 0.015 0.032 0.006 -0.013 -0.001 -0.024 -0.061 -0.070 -0.115 -0.060 -0.035 -0.076 -0.056 -0.059 -0.035 -0.064 -0.057 -0.035 -0.012 -0.015 …
-0.062 -0.120 -0.149 -0.227 -0.214 -0.201 -0.172 -0.143 -0.110 -0.088 -0.095 -0.125 -0.130 -0.114 -0.133 -0.109 -0.066 -0.044 -0.014 -0.031 -0.057 -0.072 -0.079 -0.092 -0.083 -0.128 -0.130 -0.091 -0.094 -0.037 -0.032 -0.041 -0.035 -0.053 -0.071 -0.073 -0.031 -0.044 0.009 0.053 0.015 -0.009 0.020 -0.012 -0.065 -0.082 -0.133 -0.058 -0.053 -0.086 -0.065 -0.096 -0.067 -0.092 -0.098 -0.070 -0.036 -0.0…
-0.059 -0.047 -0.065 -0.150 -0.124 -0.112 -0.113 -0.114 -0.089 -0.096 -0.083 -0.097 -0.099 -0.043 -0.055 -0.051 -0.019 0.017 -0.000 -0.006 -0.066 -0.097 -0.104 -0.087 -0.062 -0.085 -0.060 -0.026 -0.042 -0.006 0.001 -0.000 -0.000 -0.052 -0.079 -0.093 -0.042 -0.044 0.014 0.058 0.023 -0.005 0.017 -0.009 -0.075 -0.109 -0.122 -0.055 -0.077 -0.116 -0.080 -0.083 -0.033 -0.060 -0.064 -0.010 0.032 0.023 0…
-0.084 -0.041 -0.053 -0.125 -0.104 -0.064 -0.114 -0.112 -0.084 -0.086 -0.071 -0.113 -0.105 -0.027 -0.025 -0.042 -0.016 0.016 -0.032 -0.051 -0.086 -0.112 -0.117 -0.109 -0.103 -0.087 -0.059 -0.047 -0.063 -0.024 0.010 0.017 0.033 -0.009 -0.025 -0.075 -0.011 -0.017 0.043 0.063 -0.005 -0.032 0.007 -0.003 -0.054 -0.087 -0.094 -0.035 -0.040 -0.090 -0.087 -0.101 -0.057 -0.056 -0.060 -0.014 0.017 0.049 0.…
-0.100 -0.037 -0.008 -0.103 -0.122 -0.063 -0.132 -0.108 -0.075 -0.075 -0.055 -0.102 -0.112 -0.051 -0.046 -0.093 -0.080 -0.043 -0.042 -0.085 -0.125 -0.134 -0.126 -0.087 -0.104 -0.146 -0.102 -0.111 -0.147 -0.072 -0.054 -0.046 -0.004 -0.065 -0.058 -0.087 -0.023 -0.015 0.047 0.067 0.016 0.002 0.011 0.005 -0.034 -0.080 -0.084 -0.017 -0.049 -0.110 -0.099 -0.090 -0.059 -0.049 -0.063 -0.027 -0.003 0.031 …
-0.092 -0.039 -0.003 -0.122 -0.116 -0.038 -0.096 -0.068 -0.035 -0.040 -0.039 -0.086 -0.059 -0.009 -0.018 -0.092 -0.092 -0.037 -0.046 -0.088 -0.154 -0.163 -0.160 -0.121 -0.114 -0.163 -0.085 -0.109 -0.123 -0.041 -0.042 -0.021 0.029 -0.017 -0.040 -0.089 -0.044 -0.035 0.006 0.008 -0.028 -0.037 -0.027 -0.031 -0.070 -0.095 -0.090 -0.023 -0.056 -0.114 -0.088 -0.088 -0.040 -0.028 -0.026 0.008 0.018 0.050…
-0.033 -0.016 0.043 -0.054 -0.051 -0.013 -0.060 -0.060 -0.023 -0.038 -0.032 -0.076 -0.050 -0.010 -0.013 -0.062 -0.052 -0.020 -0.037 -0.074 -0.113 -0.116 -0.097 -0.082 -0.094 -0.110 -0.036 -0.074 -0.093 -0.043 -0.042 -0.013 0.034 -0.006 -0.029 -0.054 -0.014 -0.009 0.001 -0.013 -0.032 -0.025 -0.002 -0.008 -0.030 -0.049 -0.042 0.005 -0.043 -0.091 -0.061 -0.067 -0.036 -0.039 -0.021 -0.005 -0.004 0.01…
-0.049 -0.031 0.013 -0.090 -0.104 -0.038 -0.049 -0.046 -0.003 -0.018 -0.000 -0.036 -0.030 -0.012 -0.019 -0.072 -0.092 -0.058 -0.019 -0.018 -0.062 -0.074 -0.065 -0.021 0.012 -0.124 -0.095 -0.110 -0.094 -0.050 -0.026 -0.000 0.031 -0.026 -0.035 -0.046 -0.008 -0.019 -0.026 -0.016 0.032 0.021 -0.021 -0.025 -0.034 -0.022 -0.024 0.016 -0.009 -0.049 -0.020 -0.005 0.004 0.006 -0.018 0.008 -0.001 0.014 -0.…
-0.087 -0.004 0.036 -0.106 -0.102 -0.029 -0.059 -0.063 -0.041 -0.040 -0.042 -0.053 -0.040 -0.022 -0.007 -0.060 -0.073 -0.056 -0.015 -0.022 -0.106 -0.138 -0.125 -0.060 0.006 -0.113 -0.086 -0.102 -0.075 -0.017 -0.031 -0.012 0.013 -0.032 -0.064 -0.090 -0.050 -0.054 -0.041 -0.023 -0.031 -0.030 -0.066 -0.073 -0.089 -0.073 -0.077 -0.014 -0.035 -0.092 -0.075 -0.043 -0.016 -0.007 -0.032 0.012 0.017 0.017…
-0.126 -0.032 0.069 -0.055 -0.093 -0.022 -0.098 -0.087 -0.039 -0.043 -0.032 -0.068 -0.067 -0.052 -0.047 -0.096 -0.092 -0.063 0.008 -0.017 -0.096 -0.122 -0.112 -0.061 -0.038 -0.135 -0.086 -0.130 -0.129 -0.066 -0.062 -0.049 -0.002 -0.035 -0.074 -0.089 -0.042 -0.002 0.036 0.029 0.010 0.030 0.003 -0.010 -0.043 -0.063 -0.068 0.009 -0.032 -0.089 -0.082 -0.058 -0.029 -0.030 -0.041 -0.015 -0.020 -0.022 -…
-0.163 -0.059 0.030 -0.103 -0.138 -0.075 -0.108 -0.119 -0.082 -0.074 -0.075 -0.102 -0.103 -0.085 -0.087 -0.124 -0.119 -0.098 -0.001 -0.004 -0.089 -0.115 -0.113 -0.068 -0.021 -0.133 -0.096 -0.120 -0.110 -0.052 -0.054 -0.048 -0.004 -0.040 -0.087 -0.096 -0.045 -0.005 0.034 0.028 0.000 0.002 -0.016 -0.036 -0.083 -0.098 -0.099 -0.013 -0.046 -0.094 -0.090 -0.085 -0.056 -0.061 -0.083 -0.044 -0.033 -0.04…
-0.170 -0.070 0.017 -0.097 -0.151 -0.080 -0.100 -0.106 -0.062 -0.050 -0.060 -0.113 -0.108 -0.093 -0.086 -0.143 -0.139 -0.123 -0.005 -0.009 -0.073 -0.096 -0.085 -0.055 -0.039 -0.146 -0.124 -0.136 -0.121 -0.071 -0.055 -0.053 -0.003 -0.036 -0.084 -0.091 -0.028 -0.011 0.034 0.038 -0.013 -0.002 -0.039 -0.046 -0.089 -0.096 -0.096 -0.043 -0.071 -0.078 -0.087 -0.077 -0.050 -0.054 -0.093 -0.078 -0.063 -0.…
-0.137 -0.097 -0.025 -0.112 -0.169 -0.117 -0.099 -0.094 -0.056 -0.012 -0.032 -0.090 -0.097 -0.109 -0.107 -0.165 -0.172 -0.172 -0.039 -0.042 -0.097 -0.108 -0.095 -0.091 -0.088 -0.172 -0.160 -0.151 -0.132 -0.098 -0.058 -0.054 -0.001 -0.017 -0.073 -0.071 -0.009 0.007 0.028 0.057 0.042 0.061 0.005 -0.023 -0.043 -0.052 -0.088 -0.058 -0.068 -0.051 -0.046 -0.048 -0.032 -0.045 -0.067 -0.071 -0.059 -0.087…
-0.114 -0.117 -0.014 -0.096 -0.168 -0.117 -0.094 -0.087 -0.059 -0.019 -0.032 -0.077 -0.096 -0.137 -0.135 -0.187 -0.218 -0.186 -0.041 -0.045 -0.101 -0.095 -0.083 -0.068 -0.076 -0.168 -0.161 -0.186 -0.171 -0.115 -0.065 -0.083 -0.017 0.004 -0.068 -0.041 0.037 0.062 0.081 0.060 0.069 0.108 0.013 -0.001 0.017 -0.028 -0.052 -0.039 -0.036 -0.015 -0.026 -0.033 -0.016 -0.033 -0.049 -0.062 -0.070 -0.122 -0…
-0.046 -0.079 -0.029 -0.102 -0.155 -0.100 -0.089 -0.079 -0.057 -0.020 -0.014 -0.037 -0.073 -0.132 -0.120 -0.154 -0.210 -0.191 -0.041 -0.015 -0.058 -0.054 -0.036 -0.050 -0.060 -0.138 -0.160 -0.174 -0.158 -0.116 -0.087 -0.087 -0.036 -0.012 -0.056 -0.010 0.055 0.088 0.095 0.068 0.067 0.094 -0.010 -0.016 0.020 -0.031 -0.054 -0.034 -0.014 0.021 0.027 0.019 0.021 -0.006 -0.044 -0.063 -0.068 -0.129 -0.1…
0.015 -0.113 -0.116 -0.169 -0.209 -0.181 -0.110 -0.073 -0.044 -0.020 -0.015 -0.039 -0.090 -0.167 -0.156 -0.185 -0.227 -0.193 -0.029 -0.000 -0.025 -0.028 -0.048 -0.079 -0.068 -0.141 -0.181 -0.181 -0.190 -0.168 -0.133 -0.109 -0.041 0.007 -0.038 -0.003 0.032 0.042 0.070 0.070 0.021 0.050 -0.020 -0.018 0.012 -0.032 -0.071 -0.061 -0.027 0.032 0.063 0.031 0.022 -0.005 -0.028 -0.076 -0.074 -0.170 -0.172…
0.015 -0.109 -0.114 -0.122 -0.163 -0.152 -0.104 -0.054 -0.040 -0.021 -0.019 -0.033 -0.081 -0.151 -0.135 -0.157 -0.206 -0.166 -0.028 0.036 0.017 0.020 -0.008 -0.066 -0.038 -0.106 -0.192 -0.164 -0.174 -0.155 -0.127 -0.130 -0.089 -0.019 -0.021 0.012 0.032 0.048 0.046 0.053 0.008 0.025 -0.016 0.001 0.031 -0.010 -0.043 -0.030 -0.007 0.042 0.073 0.040 0.017 -0.019 -0.021 -0.066 -0.058 -0.156 -0.139 -0.…
-0.005 -0.116 -0.124 -0.128 -0.165 -0.154 -0.116 -0.067 -0.036 -0.021 -0.029 -0.032 -0.080 -0.138 -0.132 -0.153 -0.183 -0.170 0.010 0.087 0.051 0.055 0.042 -0.050 -0.005 -0.078 -0.159 -0.141 -0.153 -0.135 -0.105 -0.111 -0.093 -0.032 -0.040 -0.001 0.031 0.037 0.038 0.057 0.013 0.028 -0.011 -0.019 0.001 -0.025 -0.048 -0.045 -0.020 0.013 0.050 0.025 0.011 -0.028 -0.019 -0.057 -0.046 -0.134 -0.140 -0…
-0.022 -0.112 -0.119 -0.119 -0.162 -0.139 -0.116 -0.091 -0.069 -0.042 -0.056 -0.070 -0.089 -0.132 -0.101 -0.124 -0.147 -0.147 0.009 0.095 0.040 0.030 0.033 -0.051 0.002 -0.070 -0.150 -0.117 -0.138 -0.122 -0.086 -0.078 -0.082 -0.028 -0.048 -0.023 0.022 0.035 0.032 0.033 -0.004 0.005 -0.013 -0.028 -0.031 -0.042 -0.061 -0.065 -0.044 -0.005 0.014 -0.008 -0.013 -0.047 -0.038 -0.056 -0.040 -0.101 -0.09…
-0.079 -0.115 -0.084 -0.105 -0.142 -0.121 -0.127 -0.097 -0.084 -0.050 -0.056 -0.088 -0.089 -0.115 -0.087 -0.127 -0.144 -0.137 0.015 0.052 -0.005 -0.023 -0.011 -0.057 -0.018 -0.089 -0.152 -0.147 -0.156 -0.119 -0.078 -0.102 -0.059 -0.052 -0.103 -0.080 -0.012 0.012 0.037 0.048 0.030 0.043 0.001 -0.024 -0.043 -0.057 -0.088 -0.075 -0.070 -0.055 -0.049 -0.038 -0.013 -0.039 -0.033 -0.050 -0.033 -0.079 -…
-0.102 -0.092 -0.044 -0.086 -0.133 -0.087 -0.103 -0.090 -0.076 -0.042 -0.055 -0.087 -0.076 -0.089 -0.061 -0.109 -0.120 -0.120 0.024 0.058 -0.018 -0.030 -0.007 -0.032 0.011 -0.110 -0.149 -0.133 -0.127 -0.084 -0.041 -0.078 -0.043 -0.043 -0.091 -0.061 -0.007 0.025 0.065 0.082 0.076 0.074 0.015 -0.012 -0.026 -0.034 -0.066 -0.066 -0.060 -0.034 -0.042 -0.044 -0.011 -0.027 -0.017 -0.020 -0.013 -0.060 -0…
-0.148 -0.100 -0.035 -0.094 -0.130 -0.077 -0.081 -0.090 -0.073 -0.050 -0.061 -0.095 -0.082 -0.088 -0.064 -0.107 -0.099 -0.075 0.041 0.057 -0.026 -0.054 -0.010 -0.020 -0.012 -0.115 -0.118 -0.104 -0.094 -0.056 -0.020 -0.037 -0.005 -0.041 -0.079 -0.066 -0.003 0.025 0.064 0.074 0.045 0.060 0.034 0.018 -0.031 -0.056 -0.074 -0.050 -0.057 -0.057 -0.067 -0.052 -0.010 -0.023 -0.039 -0.056 -0.048 -0.072 -0…
-0.103 -0.105 -0.007 -0.089 -0.125 -0.088 -0.084 -0.100 -0.082 -0.057 -0.074 -0.103 -0.094 -0.103 -0.070 -0.108 -0.111 -0.083 0.034 0.035 -0.042 -0.066 -0.036 -0.028 -0.024 -0.118 -0.094 -0.111 -0.116 -0.059 -0.032 -0.064 -0.008 -0.018 -0.076 -0.060 0.007 0.016 0.067 0.065 0.033 0.058 0.014 0.022 -0.024 -0.056 -0.073 -0.035 -0.059 -0.051 -0.047 -0.065 -0.029 -0.039 -0.059 -0.073 -0.062 -0.084 -0.…
-0.040 -0.075 -0.004 -0.096 -0.112 -0.070 -0.045 -0.049 -0.047 -0.031 -0.049 -0.076 -0.062 -0.075 -0.023 -0.078 -0.085 -0.066 -0.004 0.008 -0.062 -0.072 -0.047 -0.057 -0.052 -0.127 -0.069 -0.096 -0.099 -0.050 -0.033 -0.063 0.005 0.021 -0.030 -0.038 -0.007 -0.017 0.047 0.037 -0.041 -0.024 -0.049 -0.024 -0.058 -0.059 -0.059 -0.020 -0.041 -0.034 -0.027 -0.053 -0.017 -0.022 -0.019 -0.020 -0.029 -0.04…
-0.050 -0.063 -0.011 -0.101 -0.110 -0.041 -0.059 -0.044 -0.003 0.004 -0.002 -0.056 -0.040 -0.050 -0.020 -0.073 -0.074 -0.043 0.007 -0.031 -0.083 -0.072 -0.094 -0.122 -0.107 -0.154 -0.092 -0.129 -0.142 -0.095 -0.063 -0.032 0.030 0.054 -0.016 -0.038 0.019 0.024 0.080 -0.003 -0.076 -0.042 -0.044 -0.031 -0.065 -0.094 -0.078 -0.051 -0.029 -0.002 -0.010 -0.011 0.006 -0.002 -0.020 -0.018 -0.060 -0.046 -…
-0.034 -0.042 0.017 -0.041 -0.077 -0.021 -0.070 -0.068 -0.047 -0.045 -0.025 -0.072 -0.042 -0.061 -0.017 -0.061 -0.045 -0.018 -0.000 -0.044 -0.058 -0.044 -0.056 -0.079 -0.077 -0.113 -0.087 -0.081 -0.099 -0.081 -0.039 -0.001 0.048 0.054 -0.022 -0.045 0.021 0.024 0.078 0.002 -0.072 -0.031 -0.010 0.003 -0.042 -0.081 -0.075 -0.046 -0.029 -0.012 -0.014 -0.028 -0.004 0.000 -0.009 -0.007 -0.053 -0.026 -0…
0.002 0.002 0.069 -0.003 -0.016 0.029 -0.042 -0.053 -0.054 -0.047 -0.022 -0.060 -0.011 -0.040 0.005 -0.034 -0.023 0.003 0.006 -0.018 -0.028 -0.025 -0.036 -0.026 -0.031 -0.095 -0.065 -0.065 -0.037 -0.040 0.007 0.021 0.046 0.047 -0.021 -0.033 0.034 0.053 0.047 -0.028 -0.071 -0.012 -0.029 -0.023 -0.029 -0.043 -0.048 -0.015 -0.029 -0.008 -0.009 -0.031 -0.006 0.020 0.029 0.023 -0.034 -0.007 -0.057 -0.…
-0.083 -0.017 0.142 0.110 0.051 0.117 0.049 0.031 0.010 0.020 -0.007 -0.020 0.022 -0.039 0.047 -0.018 -0.027 0.011 0.113 0.086 0.062 0.042 0.006 0.001 0.035 -0.023 0.017 -0.049 -0.048 -0.077 -0.066 -0.054 0.012 0.034 -0.062 -0.076 -0.046 -0.047 0.045 -0.039 -0.090 -0.086 -0.104 -0.088 -0.099 -0.119 -0.120 -0.094 -0.060 0.034 0.028 -0.002 0.005 0.028 0.029 0.043 -0.055 -0.086 -0.055 0.041 0.035 -0…
0.017 0.013 0.086 0.103 0.125 0.123 0.081 0.021 -0.001 -0.033 -0.055 -0.043 0.022 0.022 0.075 0.068 0.118 0.164 0.103 0.022 0.009 -0.031 -0.049 0.002 0.028 0.063 0.092 0.020 0.031 0.005 0.013 0.015 0.054 0.029 -0.037 -0.062 -0.035 -0.067 0.009 -0.026 -0.037 -0.028 -0.044 -0.067 -0.064 -0.054 -0.024 -0.001 -0.060 -0.072 -0.078 -0.080 -0.035 0.006 0.021 0.019 -0.018 0.044 0.015 0.051 0.044 0.029 0.…
-0.040 -0.023 0.048 0.036 0.073 0.111 0.077 0.041 0.028 -0.008 -0.013 -0.013 0.047 0.074 0.092 0.051 0.047 0.073 0.035 -0.026 -0.071 -0.086 -0.063 0.031 0.042 0.005 0.030 -0.011 0.046 0.050 0.045 0.044 0.020 -0.007 0.009 0.041 0.046 0.013 0.029 0.020 -0.008 -0.008 -0.009 -0.013 -0.022 0.004 0.044 0.057 -0.041 -0.027 -0.058 -0.038 -0.009 0.037 0.064 0.084 0.046 0.071 0.068 0.092 0.053 0.048 0.020 …
-0.068 -0.024 0.070 0.039 0.008 0.060 0.015 -0.010 -0.037 -0.060 -0.061 -0.050 -0.005 -0.019 0.016 -0.052 -0.026 -0.027 0.017 0.008 -0.030 -0.027 -0.035 -0.020 -0.010 -0.060 -0.026 -0.070 -0.048 -0.025 -0.053 -0.048 -0.059 -0.065 -0.067 -0.040 -0.002 -0.025 -0.023 -0.059 -0.079 -0.072 -0.073 -0.055 -0.066 -0.088 -0.080 -0.052 -0.085 -0.062 -0.060 -0.077 -0.031 -0.008 -0.008 0.004 -0.038 -0.021 -0…
0.003 0.017 0.069 0.076 0.097 0.097 0.073 0.043 -0.001 -0.040 -0.046 -0.006 0.048 0.037 0.082 0.055 0.099 0.096 0.080 0.043 0.027 0.016 0.001 0.005 0.021 0.044 0.088 0.035 0.042 0.036 -0.008 0.002 -0.009 -0.013 -0.049 -0.045 -0.031 -0.090 -0.063 -0.053 -0.070 -0.106 -0.110 -0.121 -0.110 -0.109 -0.087 -0.071 -0.075 -0.049 -0.037 -0.056 0.007 0.030 0.016 0.027 0.008 0.034 0.027 0.065 0.073 0.026 0.…
0.041 0.075 0.075 0.070 0.131 0.135 0.128 0.095 0.030 -0.016 -0.026 0.035 0.110 0.119 0.141 0.121 0.161 0.132 0.050 0.025 -0.008 -0.010 -0.012 -0.012 0.029 0.052 0.111 0.079 0.100 0.093 0.048 0.048 0.015 -0.000 -0.013 -0.019 -0.043 -0.093 -0.074 -0.039 -0.066 -0.109 -0.117 -0.124 -0.132 -0.122 -0.074 -0.043 -0.043 -0.035 -0.021 -0.022 0.039 0.073 0.063 0.093 0.070 0.108 0.081 0.105 0.106 0.077 0.…
0.015 0.038 0.052 0.015 0.039 0.063 0.042 0.016 -0.031 -0.074 -0.085 -0.030 0.037 0.036 0.063 0.011 0.048 0.018 0.030 0.039 0.005 0.020 -0.011 -0.027 0.041 0.005 0.025 0.009 0.027 0.020 -0.019 -0.017 -0.052 -0.053 -0.065 -0.051 -0.053 -0.093 -0.087 -0.050 -0.080 -0.145 -0.165 -0.163 -0.179 -0.187 -0.155 -0.105 -0.091 -0.055 -0.051 -0.059 0.009 0.036 0.027 0.029 0.009 0.016 -0.003 0.033 0.039 0.01…
-0.006 -0.020 0.022 -0.007 -0.006 0.017 -0.005 -0.034 -0.070 -0.100 -0.105 -0.069 -0.015 -0.031 0.002 -0.044 0.020 0.000 0.048 0.056 0.028 0.044 -0.001 -0.021 0.046 -0.001 0.007 -0.011 -0.022 -0.022 -0.059 -0.039 -0.064 -0.079 -0.101 -0.079 -0.056 -0.079 -0.082 -0.052 -0.073 -0.131 -0.150 -0.149 -0.167 -0.194 -0.168 -0.146 -0.131 -0.086 -0.072 -0.083 -0.025 -0.000 -0.014 -0.032 -0.048 -0.051 -0.0…
0.026 0.045 0.068 0.030 0.067 0.086 0.076 0.050 -0.003 -0.044 -0.059 -0.008 0.057 0.046 0.072 0.036 0.109 0.081 0.078 0.082 0.044 0.045 0.024 0.019 0.093 0.059 0.079 0.053 0.057 0.044 -0.002 0.007 -0.019 -0.024 -0.047 -0.048 -0.043 -0.096 -0.079 -0.038 -0.070 -0.141 -0.165 -0.175 -0.182 -0.175 -0.149 -0.125 -0.096 -0.051 -0.028 -0.032 0.023 0.048 0.037 0.026 0.010 0.015 0.018 0.091 0.099 0.049 0.…
0.068 0.107 0.099 0.065 0.151 0.153 0.164 0.129 0.066 0.014 -0.009 0.069 0.148 0.147 0.167 0.145 0.198 0.161 0.079 0.072 0.026 0.013 0.028 0.032 0.108 0.113 0.155 0.125 0.147 0.117 0.060 0.072 0.031 0.024 0.002 -0.017 -0.038 -0.105 -0.080 -0.028 -0.077 -0.157 -0.179 -0.203 -0.198 -0.162 -0.112 -0.088 -0.059 -0.014 0.006 0.016 0.074 0.090 0.095 0.106 0.092 0.116 0.102 0.159 0.148 0.094 0.058 0.019…
0.067 0.112 0.091 0.039 0.137 0.143 0.150 0.126 0.072 0.018 -0.002 0.074 0.158 0.169 0.179 0.148 0.183 0.122 0.041 0.043 -0.004 -0.004 0.015 0.020 0.104 0.095 0.113 0.120 0.156 0.132 0.078 0.087 0.019 0.001 -0.006 -0.005 -0.017 -0.080 -0.084 -0.036 -0.089 -0.171 -0.217 -0.229 -0.221 -0.176 -0.129 -0.082 -0.035 0.003 0.028 0.045 0.101 0.108 0.115 0.118 0.117 0.124 0.101 0.156 0.138 0.099 0.057 0.0…
0.059 0.074 0.056 0.019 0.097 0.106 0.106 0.090 0.047 -0.000 0.001 0.062 0.121 0.119 0.145 0.093 0.132 0.083 0.040 0.046 -0.007 -0.004 0.018 0.019 0.103 0.081 0.080 0.094 0.122 0.095 0.034 0.057 -0.013 -0.007 -0.010 -0.014 -0.022 -0.073 -0.082 -0.056 -0.119 -0.173 -0.233 -0.247 -0.237 -0.209 -0.167 -0.122 -0.038 0.024 0.050 0.059 0.089 0.081 0.086 0.089 0.085 0.071 0.065 0.121 0.112 0.056 0.020 -…
0.067 0.011 0.008 0.008 0.099 0.097 0.111 0.097 0.059 0.018 0.017 0.093 0.131 0.106 0.146 0.111 0.127 0.092 0.064 0.059 0.000 -0.012 0.028 0.032 0.107 0.105 0.115 0.117 0.136 0.106 0.053 0.076 0.007 0.047 0.041 0.037 0.026 -0.045 -0.016 -0.021 -0.094 -0.142 -0.198 -0.234 -0.218 -0.197 -0.139 -0.075 -0.005 0.081 0.089 0.086 0.087 0.070 0.075 0.083 0.082 0.064 0.086 0.140 0.125 0.081 0.051 0.015 -0…
0.081 0.025 -0.017 -0.026 0.106 0.101 0.124 0.113 0.082 0.043 0.033 0.116 0.144 0.125 0.187 0.151 0.156 0.116 0.062 0.062 0.004 -0.016 0.047 0.031 0.097 0.111 0.141 0.155 0.175 0.129 0.089 0.114 0.050 0.087 0.053 0.034 0.016 -0.058 -0.045 -0.034 -0.130 -0.180 -0.237 -0.268 -0.251 -0.207 -0.138 -0.032 0.023 0.090 0.115 0.110 0.107 0.089 0.100 0.111 0.114 0.106 0.111 0.155 0.125 0.093 0.069 0.023 -…
0.079 0.054 -0.016 -0.049 0.081 0.073 0.094 0.088 0.067 0.033 0.030 0.084 0.109 0.115 0.171 0.117 0.137 0.100 0.025 0.023 -0.036 -0.041 0.041 0.024 0.067 0.070 0.101 0.130 0.142 0.107 0.066 0.095 0.034 0.050 0.000 -0.028 -0.039 -0.083 -0.099 -0.064 -0.153 -0.184 -0.252 -0.266 -0.256 -0.216 -0.160 -0.086 -0.019 0.033 0.085 0.092 0.105 0.081 0.087 0.095 0.108 0.107 0.080 0.126 0.107 0.068 0.046 0.0…
0.050 -0.023 -0.055 -0.042 0.063 0.052 0.053 0.061 0.064 0.036 0.036 0.075 0.072 0.042 0.138 0.088 0.092 0.054 -0.013 -0.015 -0.058 -0.067 0.022 -0.023 -0.002 0.033 0.076 0.096 0.102 0.061 0.038 0.051 0.015 0.051 0.016 0.001 0.009 -0.016 -0.018 -0.029 -0.113 -0.125 -0.180 -0.207 -0.188 -0.171 -0.133 -0.068 -0.005 0.068 0.088 0.092 0.074 0.021 0.046 0.059 0.054 0.050 0.051 0.102 0.085 0.039 0.045 …
0.012 -0.023 -0.017 0.011 0.087 0.083 0.058 0.051 0.024 0.005 0.004 0.034 0.050 0.022 0.109 0.078 0.113 0.102 0.092 0.096 0.069 0.057 0.125 0.068 0.084 0.102 0.141 0.124 0.099 0.038 0.026 0.058 0.067 0.074 -0.022 -0.064 -0.048 -0.098 -0.074 -0.096 -0.127 -0.133 -0.183 -0.183 -0.159 -0.167 -0.139 -0.091 -0.030 0.044 0.057 0.047 0.053 0.045 0.037 0.031 0.007 0.042 0.036 0.116 0.080 0.038 0.027 0.00…
