# Supplementary material for: An evaluation of Roluperidone as a promising repurposing candidate for Alzheimer’s Disease: A Computational Investigation
Source: PLoS One. 2025 Dec 17;20(12):e0338211. doi: 10.1371/journal.pone.0338211 (PMC12711050; doi:10.1371/journal.pone.0338211)
Supplement: S7 File — (ZIP) [file pone.0338211.s007.zip › S6.Molecular Dynamic Simulation/S6.Molecular Dynamic Simulation/MDS result for Donepezil_hAChE/Donepezil & hAChE - Al amin Afendy_energymin.pdb]

REMARK YASARA *************************************************************
REMARK YASARA *                                                           *
REMARK YASARA *                     Y  A  S  A  R  A                      *
REMARK YASARA *                                                           *
REMARK YASARA *   Yet Another Scientific Artificial Reality Application   *
REMARK YASARA *                                                           *
REMARK YASARA *            MOLECULE STRUCTURE FILE, PDB FORMAT            *
REMARK YASARA *                                                           *
REMARK YASARA * Just use YASARA every day to make your questions go away! *
REMARK YASARA *                                                           *
REMARK YASARA *                      www.YASARA.org                       *
REMARK YASARA *                                                           *
REMARK YASARA *************************************************************
REMARK YASARA
REMARK YASARA Written on:        Mon May 13 19:31:57 2024
REMARK YASARA Number of models: 1
REMARK YASARA Number of atoms:   8154
REMARK YASARA Please address questions or suggestions to: Eliza@yasara.org
REMARK YASARA
SEQRES   1 A  255  GLU ASP ALA GLU LEU LEU VAL THR VAL ARG GLY GLY ARG 
SEQRES   2 A  255  LEU ARG GLY ILE ARG LEU LYS THR PRO GLY GLY PRO VAL 
SEQRES   3 A  255  SER ALA PHE LEU GLY ILE PRO PHE ALA GLU PRO PRO MET 
SEQRES   4 A  255  GLY PRO ARG ARG PHE LEU PRO PRO GLU PRO LYS GLN PRO 
SEQRES   5 A  255  TRP SER GLY VAL VAL ASP ALA THR THR PHE GLN SER VAL 
SEQRES   6 A  255  CYS TYR GLN TYR VAL ASP THR LEU TYR PRO GLY PHE GLU 
SEQRES   7 A  255  GLY THR GLU MET TRP ASN PRO ASN ARG GLU LEU SER GLU 
SEQRES   8 A  255  ASP CYS LEU TYR LEU ASN VAL TRP THR PRO TYR PRO ARG 
SEQRES   9 A  255  PRO THR SER PRO THR PRO VAL LEU VAL TRP ILE TYR GLY 
SEQRES  10 A  255  GLY GLY PHE TYR SER GLY ALA SER SER LEU ASP VAL TYR 
SEQRES  11 A  255  ASP GLY ARG PHE LEU VAL GLN ALA GLU ARG THR VAL LEU 
SEQRES  12 A  255  VAL SER MET ASN TYR ARG VAL GLY ALA PHE GLY PHE LEU 
SEQRES  13 A  255  ALA LEU PRO GLY SER ARG GLU ALA PRO GLY ASN VAL GLY 
SEQRES  14 A  255  LEU LEU ASP GLN ARG LEU ALA LEU GLN TRP VAL GLN GLU 
SEQRES  15 A  255  ASN VAL ALA ALA PHE GLY GLY ASP PRO THR SER VAL THR 
SEQRES  16 A  255  LEU PHE GLY GLU SER ALA GLY ALA ALA SER VAL GLY MET 
SEQRES  17 A  255  HIS LEU LEU SER PRO PRO SER ARG GLY LEU PHE HIS ARG 
SEQRES  18 A  255  ALA VAL LEU GLN SER GLY ALA PRO ASN GLY PRO TRP ALA 
SEQRES  19 A  255  THR VAL GLY MET GLY GLU ALA ARG ARG ARG ALA THR GLN 
SEQRES  20 A  255  LEU ALA HIS LEU VAL GLY CYS PRO 
SEQRES   1 A  275  ASN ASP THR GLU LEU VAL ALA CYS LEU ARG THR ARG PRO 
SEQRES   2 A  275  ALA GLN VAL LEU VAL ASN HIS GLU TRP HIS VAL LEU PRO 
SEQRES   3 A  275  GLN GLU SER VAL PHE ARG PHE SER PHE VAL PRO VAL VAL 
SEQRES   4 A  275  ASP GLY ASP PHE LEU SER ASP THR PRO GLU ALA LEU ILE 
SEQRES   5 A  275  ASN ALA GLY ASP PHE HIS GLY LEU GLN VAL LEU VAL GLY 
SEQRES   6 A  275  VAL VAL LYS ASP GLU GLY SER TYR PHE LEU VAL TYR GLY 
SEQRES   7 A  275  ALA PRO GLY PHE SER LYS ASP ASN GLU SER LEU ILE SER 
SEQRES   8 A  275  ARG ALA GLU PHE LEU ALA GLY VAL ARG VAL GLY VAL PRO 
SEQRES   9 A  275  GLN VAL SER ASP LEU ALA ALA GLU ALA VAL VAL LEU HIS 
SEQRES  10 A  275  TYR THR ASP TRP LEU HIS PRO GLU ASP PRO ALA ARG LEU 
SEQRES  11 A  275  ARG GLU ALA LEU SER ASP VAL VAL GLY ASP HIS ASN VAL 
SEQRES  12 A  275  VAL CYS PRO VAL ALA GLN LEU ALA GLY ARG LEU ALA ALA 
SEQRES  13 A  275  GLN GLY ALA ARG VAL TYR ALA TYR VAL PHE GLU HIS ARG 
SEQRES  14 A  275  ALA SER THR LEU SER TRP PRO LEU TRP MET GLY VAL PRO 
SEQRES  15 A  275  HIS GLY TYR GLU ILE GLU PHE ILE PHE GLY ILE PRO LEU 
SEQRES  16 A  275  ASP PRO SER ARG ASN TYR THR ALA GLU GLU LYS ILE PHE 
SEQRES  17 A  275  ALA GLN ARG LEU MET ARG TYR TRP ALA ASN PHE ALA ARG 
SEQRES  18 A  275  THR GLY ASP PRO ASN GLU PRO ARG ASP PRO GLN TRP PRO 
SEQRES  19 A  275  PRO TYR THR ALA GLY ALA GLN GLN TYR VAL SER LEU ASP 
SEQRES  20 A  275  LEU ARG PRO LEU GLU VAL ARG ARG GLY LEU ARG ALA GLN 
SEQRES  21 A  275  ALA CYS ALA PHE TRP ASN ARG PHE LEU PRO LYS LEU LEU 
SEQRES  22 A  275  SER ALA 
SSBOND   0 CYS A   69    CYS A   96                                       2.04
SSBOND   1 CYS A  257    CYS A  272                                       2.04
SSBOND   2 CYS A  409    CYS A  529                                       2.04
LINK         C   ARG A 493                 N   ASP A 494                  1.37
LINK         C   ASP A 494                 N   PRO A 498                  1.52
ATOM      1  N   GLU A   4       3.364 -33.713  69.562  1.00 63.34      .058 N
ATOM      2 1H   GLU A   4       2.669 -33.474  70.255  1.00 63.34      .058 H
ATOM      3 2H   GLU A   4       4.024 -32.954  69.471  1.00 63.34      .058 H
ATOM      4 3H   GLU A   4       3.851 -34.550  69.847  1.00 63.34      .058 H
ATOM      5  CA  GLU A   4       2.704 -33.954  68.261  1.00 69.93      .256 C
ATOM      6  HA  GLU A   4       1.990 -34.768  68.383  1.00 69.93      .256 H
ATOM      7  C   GLU A   4       3.748 -34.362  67.218  1.00 69.11      .259 C
ATOM      8  O   GLU A   4       4.823 -33.760  67.211  1.00 68.26      .271 O
ATOM      9  CB  GLU A   4       1.945 -32.706  67.779  1.00 75.30      .051 C
ATOM     10 1HB  GLU A   4       1.635 -32.088  68.622  1.00 75.30      .051 H
ATOM     11 2HB  GLU A   4       2.598 -32.109  67.143  1.00 75.30      .051 H
ATOM     12  CG  GLU A   4       0.714 -33.135  66.984  1.00 72.83      .100 C
ATOM     13 1HG  GLU A   4       0.911 -34.101  66.519  1.00 72.83      .100 H
ATOM     14 2HG  GLU A   4      -0.120 -33.259  67.675  1.00 72.83      .100 H
ATOM     15  CD  GLU A   4       0.315 -32.133  65.899  1.00 85.00      .185 C
ATOM     16  OE1 GLU A   4       0.297 -30.909  66.168  1.00 82.36      .647 O
ATOM     17  OE2 GLU A   4       0.014 -32.609  64.783  1.00 82.44      .647 O
ATOM     18  N   ASP A   5       3.460 -35.354  66.371  1.00 52.26      .337 N
ATOM     19  H   ASP A   5       2.562 -35.812  66.426  1.00 52.26      .337 H
ATOM     20  CA  ASP A   5       4.449 -35.985  65.474  1.00 52.44      .170 C
ATOM     21  HA  ASP A   5       5.256 -36.354  66.106  1.00 52.44      .170 H
ATOM     22  C   ASP A   5       5.061 -35.017  64.437  1.00 54.45      .251 C
ATOM     23  O   ASP A   5       4.378 -34.539  63.528  1.00 49.84      .271 O
ATOM     24  CB  ASP A   5       3.837 -37.218  64.790  1.00 39.43      .129 C
ATOM     25 1HB  ASP A   5       3.326 -37.814  65.546  1.00 39.43      .129 H
ATOM     26 2HB  ASP A   5       3.099 -36.903  64.052  1.00 39.43      .129 H
ATOM     27  CG  ASP A   5       4.871 -38.115  64.085  1.00 48.34      .188 C
ATOM     28  OD1 ASP A   5       4.524 -39.285  63.802  1.00 48.09      .647 O
ATOM     29  OD2 ASP A   5       6.034 -37.697  63.877  1.00 39.55      .647 O
ATOM     30  N   ALA A   6       6.366 -34.768  64.569  1.00 49.41      .338 N
ATOM     31  H   ALA A   6       6.862 -35.240  65.311  1.00 49.41      .338 H
ATOM     32  CA  ALA A   6       7.146 -33.874  63.715  1.00 47.25      .159 C
ATOM     33  HA  ALA A   6       6.700 -32.880  63.742  1.00 47.25      .159 H
ATOM     34  C   ALA A   6       7.240 -34.326  62.249  1.00 50.52      .251 C
ATOM     35  O   ALA A   6       7.308 -33.478  61.353  1.00 49.69      .271 O
ATOM     36  CB  ALA A   6       8.559 -33.808  64.291  1.00 39.15      .034 C
ATOM     37 1HB  ALA A   6       8.514 -33.407  65.303  1.00 39.15      .034 H
ATOM     38 2HB  ALA A   6       9.180 -33.161  63.670  1.00 39.15      .034 H
ATOM     39 3HB  ALA A   6       8.987 -34.810  64.315  1.00 39.15      .034 H
ATOM     40  N   GLU A   7       7.256 -35.637  61.999  1.00 44.06      .338 N
ATOM     41  H   GLU A   7       7.129 -36.286  62.763  1.00 44.06      .338 H
ATOM     42  CA  GLU A   7       7.396 -36.217  60.661  1.00 44.76      .160 C
ATOM     43  HA  GLU A   7       8.244 -35.751  60.159  1.00 44.76      .160 H
ATOM     44  C   GLU A   7       6.137 -35.970  59.807  1.00 43.05      .251 C
ATOM     45  O   GLU A   7       6.228 -35.812  58.589  1.00 37.71      .271 O
ATOM     46  CB  GLU A   7       7.685 -37.719  60.780  1.00 47.62      .043 C
ATOM     47 1HB  GLU A   7       6.851 -38.197  61.294  1.00 47.62      .043 H
ATOM     48 2HB  GLU A   7       7.766 -38.147  59.780  1.00 47.62      .043 H
ATOM     49  CG  GLU A   7       8.980 -38.033  61.552  1.00 46.10      .100 C
ATOM     50 1HG  GLU A   7       8.853 -37.750  62.597  1.00 46.10      .100 H
ATOM     51 2HG  GLU A   7       9.153 -39.109  61.520  1.00 46.10      .100 H
ATOM     52  CD  GLU A   7      10.219 -37.319  60.996  1.00 51.67      .185 C
ATOM     53  OE1 GLU A   7      10.331 -37.149  59.760  1.00 46.41      .647 O
ATOM     54  OE2 GLU A   7      11.112 -36.959  61.792  1.00 47.54      .647 O
ATOM     55  N   LEU A   8       4.983 -35.823  60.463  1.00 37.36      .338 N
ATOM     56  H   LEU A   8       5.002 -35.921  61.468  1.00 37.36      .338 H
ATOM     57  CA  LEU A   8       3.707 -35.438  59.861  1.00 37.81      .159 C
ATOM     58  HA  LEU A   8       3.720 -35.746  58.815  1.00 37.81      .159 H
ATOM     59  C   LEU A   8       3.457 -33.901  59.883  1.00 37.82      .251 C
ATOM     60  O   LEU A   8       2.348 -33.472  59.580  1.00 34.33      .271 O
ATOM     61  CB  LEU A   8       2.566 -36.218  60.557  1.00 37.14      .032 C
ATOM     62 1HB  LEU A   8       2.514 -35.886  61.594  1.00 37.14      .032 H
ATOM     63 2HB  LEU A   8       1.628 -35.953  60.068  1.00 37.14      .032 H
ATOM     64  CG  LEU A   8       2.702 -37.752  60.555  1.00 40.81      .002 C
ATOM     65  HG  LEU A   8       3.576 -38.023  61.148  1.00 40.81      .002 H
ATOM     66  CD1 LEU A   8       1.465 -38.361  61.216  1.00 36.15      .000 C
ATOM     67 1HD1 LEU A   8       1.603 -39.437  61.319  1.00 36.15      .000 H
ATOM     68 2HD1 LEU A   8       0.584 -38.164  60.605  1.00 36.15      .000 H
ATOM     69 3HD1 LEU A   8       1.332 -37.915  62.201  1.00 36.15      .000 H
ATOM     70  CD2 LEU A   8       2.858 -38.334  59.146  1.00 31.05      .000 C
ATOM     71 1HD2 LEU A   8       2.849 -39.423  59.202  1.00 31.05      .000 H
ATOM     72 2HD2 LEU A   8       3.803 -37.999  58.719  1.00 31.05      .000 H
ATOM     73 3HD2 LEU A   8       2.034 -37.996  58.518  1.00 31.05      .000 H
ATOM     74  N   LEU A   9       4.455 -33.068  60.206  1.00 37.67      .338 N
ATOM     75  H   LEU A   9       5.348 -33.456  60.476  1.00 37.67      .338 H
ATOM     76  CA  LEU A   9       4.345 -31.602  60.244  1.00 33.55      .159 C
ATOM     77  HA  LEU A   9       3.353 -31.314  59.896  1.00 33.55      .159 H
ATOM     78  C   LEU A   9       5.384 -30.938  59.308  1.00 34.56      .251 C
ATOM     79  O   LEU A   9       6.591 -31.152  59.445  1.00 36.14      .271 O
ATOM     80  CB  LEU A   9       4.480 -31.108  61.703  1.00 38.69      .032 C
ATOM     81 1HB  LEU A   9       5.416 -31.495  62.106  1.00 38.69      .032 H
ATOM     82 2HB  LEU A   9       4.542 -30.020  61.687  1.00 38.69      .032 H
ATOM     83  CG  LEU A   9       3.324 -31.526  62.631  1.00 44.18      .002 C
ATOM     84  HG  LEU A   9       3.119 -32.585  62.473  1.00 44.18      .002 H
ATOM     85  CD1 LEU A   9       3.714 -31.313  64.092  1.00 36.23      .000 C
ATOM     86 1HD1 LEU A   9       2.880 -31.605  64.731  1.00 36.23      .000 H
ATOM     87 2HD1 LEU A   9       3.948 -30.262  64.257  1.00 36.23      .000 H
ATOM     88 3HD1 LEU A   9       4.585 -31.923  64.331  1.00 36.23      .000 H
ATOM     89  CD2 LEU A   9       2.043 -30.736  62.370  1.00 39.51      .000 C
ATOM     90 1HD2 LEU A   9       1.250 -31.116  63.014  1.00 39.51      .000 H
ATOM     91 2HD2 LEU A   9       1.746 -30.843  61.326  1.00 39.51      .000 H
ATOM     92 3HD2 LEU A   9       2.219 -29.684  62.592  1.00 39.51      .000 H
ATOM     93  N   VAL A  10       4.907 -30.117  58.368  1.00 32.80      .338 N
ATOM     94  H   VAL A  10       3.911 -29.950  58.342  1.00 32.80      .338 H
ATOM     95  CA  VAL A  10       5.688 -29.458  57.296  1.00 28.75      .159 C
ATOM     96  HA  VAL A  10       6.737 -29.432  57.591  1.00 28.75      .159 H
ATOM     97  C   VAL A  10       5.210 -28.001  57.107  1.00 28.14      .251 C
ATOM     98  O   VAL A  10       4.048 -27.687  57.374  1.00 25.42      .271 O
ATOM     99  CB  VAL A  10       5.603 -30.275  55.978  1.00 33.53      .029 C
ATOM    100  HB  VAL A  10       4.551 -30.491  55.790  1.00 33.53      .029 H
ATOM    101  CG1 VAL A  10       6.170 -29.551  54.748  1.00 33.30      .002 C
ATOM    102 1HG1 VAL A  10       6.173 -30.235  53.900  1.00 33.30      .002 H
ATOM    103 2HG1 VAL A  10       7.190 -29.227  54.958  1.00 33.30      .002 H
ATOM    104 3HG1 VAL A  10       5.554 -28.683  54.513  1.00 33.30      .002 H
ATOM    105  CG2 VAL A  10       6.369 -31.600  56.094  1.00 37.85      .002 C
ATOM    106 1HG2 VAL A  10       6.240 -32.170  55.174  1.00 37.85      .002 H
ATOM    107 2HG2 VAL A  10       5.986 -32.177  56.936  1.00 37.85      .002 H
ATOM    108 3HG2 VAL A  10       7.428 -31.392  56.247  1.00 37.85      .002 H
ATOM    109  N   THR A  11       6.101 -27.107  56.664  1.00 32.95      .336 N
ATOM    110  H   THR A  11       7.038 -27.416  56.451  1.00 32.95      .336 H
ATOM    111  CA  THR A  11       5.779 -25.720  56.269  1.00 33.65      .186 C
ATOM    112  HA  THR A  11       4.708 -25.550  56.381  1.00 33.65      .186 H
ATOM    113  C   THR A  11       6.157 -25.502  54.796  1.00 29.68      .253 C
ATOM    114  O   THR A  11       7.277 -25.819  54.393  1.00 32.40      .270 O
ATOM    115  CB  THR A  11       6.502 -24.680  57.150  1.00 34.32      .140 C
ATOM    116  HB  THR A  11       7.556 -24.669  56.874  1.00 34.32      .140 H
ATOM    117  OG1 THR A  11       6.412 -25.014  58.535  1.00 35.79      .382 O
ATOM    118  HG1 THR A  11       7.176 -25.556  58.746  1.00 35.79      .382 H
ATOM    119  CG2 THR A  11       5.935 -23.273  56.975  1.00 27.62      .034 C
ATOM    120 1HG2 THR A  11       6.435 -22.600  57.671  1.00 27.62      .034 H
ATOM    121 2HG2 THR A  11       4.864 -23.279  57.180  1.00 27.62      .034 H
ATOM    122 3HG2 THR A  11       6.108 -22.933  55.953  1.00 27.62      .034 H
ATOM    123  N   VAL A  12       5.235 -24.949  54.013  1.00 26.59      .337 N
ATOM    124  H   VAL A  12       4.373 -24.649  54.446  1.00 26.59      .337 H
ATOM    125  CA  VAL A  12       5.384 -24.572  52.584  1.00 33.50      .159 C
ATOM    126  HA  VAL A  12       6.386 -24.834  52.243  1.00 33.50      .159 H
ATOM    127  C   VAL A  12       5.221 -23.040  52.439  1.00 30.59      .251 C
ATOM    128  O   VAL A  12       4.866 -22.372  53.411  1.00 37.88      .271 O
ATOM    129  CB  VAL A  12       4.385 -25.367  51.713  1.00 29.54      .029 C
ATOM    130  HB  VAL A  12       4.474 -25.013  50.686  1.00 29.54      .029 H
ATOM    131  CG1 VAL A  12       4.746 -26.858  51.722  1.00 28.07      .002 C
ATOM    132 1HG1 VAL A  12       4.124 -27.378  50.993  1.00 28.07      .002 H
ATOM    133 2HG1 VAL A  12       4.573 -27.278  52.713  1.00 28.07      .002 H
ATOM    134 3HG1 VAL A  12       5.796 -26.977  51.455  1.00 28.07      .002 H
ATOM    135  CG2 VAL A  12       2.919 -25.209  52.135  1.00 22.96      .002 C
ATOM    136 1HG2 VAL A  12       2.286 -25.711  51.403  1.00 22.96      .002 H
ATOM    137 2HG2 VAL A  12       2.666 -24.149  52.168  1.00 22.96      .002 H
ATOM    138 3HG2 VAL A  12       2.760 -25.651  53.118  1.00 22.96      .002 H
ATOM    139  N   ARG A  13       5.520 -22.451  51.273  1.00 29.75      .338 N
ATOM    140  H   ARG A  13       5.740 -23.013  50.463  1.00 29.75      .338 H
ATOM    141  CA  ARG A  13       5.611 -20.992  51.091  1.00 31.99      .159 C
ATOM    142  HA  ARG A  13       6.375 -20.622  51.775  1.00 31.99      .159 H
ATOM    143  C   ARG A  13       4.291 -20.232  51.434  1.00 30.74      .251 C
ATOM    144  O   ARG A  13       4.358 -19.086  51.880  1.00 39.48      .271 O
ATOM    145  CB  ARG A  13       6.077 -20.661  49.660  1.00 27.11      .034 C
ATOM    146 1HB  ARG A  13       5.429 -21.153  48.934  1.00 27.11      .034 H
ATOM    147 2HB  ARG A  13       5.999 -19.583  49.519  1.00 27.11      .034 H
ATOM    148  CG  ARG A  13       7.533 -21.084  49.378  1.00 34.49      .027 C
ATOM    149 1HG  ARG A  13       8.155 -20.794  50.224  1.00 34.49      .027 H
ATOM    150 2HG  ARG A  13       7.589 -22.166  49.251  1.00 34.49      .027 H
ATOM    151  CD  ARG A  13       8.073 -20.408  48.109  1.00 46.28      .116 C
ATOM    152 1HD  ARG A  13       7.381 -20.577  47.284  1.00 46.28      .116 H
ATOM    153 2HD  ARG A  13       8.149 -19.339  48.308  1.00 46.28      .116 H
ATOM    154  NE  ARG A  13       9.407 -20.905  47.710  1.00 55.78      .212 N
ATOM    155  HE  ARG A  13       9.691 -21.773  48.143  1.00 55.78      .212 H
ATOM    156  CZ  ARG A  13      10.161 -20.359  46.746  1.00 55.33      .666 C
ATOM    157  NH1 ARG A  13       9.788 -19.299  46.087  1.00 55.82      .235 N
ATOM    158 1HH1 ARG A  13       8.896 -18.877  46.302  1.00 55.82      .235 H
ATOM    159 2HH1 ARG A  13      10.378 -18.897  45.372  1.00 55.82      .235 H
ATOM    160  NH2 ARG A  13      11.306 -20.887  46.420  1.00 51.58      .235 N
ATOM    161 1HH2 ARG A  13      11.639 -21.721  46.883  1.00 51.58      .235 H
ATOM    162 2HH2 ARG A  13      11.837 -20.484  45.662  1.00 51.58      .235 H
ATOM    163  N   GLY A  14       3.128 -20.874  51.310  1.00 33.97      .336 N
ATOM    164  H   GLY A  14       3.127 -21.783  50.868  1.00 33.97      .336 H
ATOM    165  CA  GLY A  14       1.830 -20.341  51.725  1.00 28.80      .189 C
ATOM    166 1HA  GLY A  14       1.792 -19.272  51.513  1.00 28.80      .189 H
ATOM    167 2HA  GLY A  14       1.056 -20.826  51.129  1.00 28.80      .189 H
ATOM    168  C   GLY A  14       1.465 -20.537  53.218  1.00 31.36      .253 C
ATOM    169  O   GLY A  14       0.616 -19.804  53.722  1.00 35.36      .270 O
ATOM    170  N   GLY A  15       2.089 -21.476  53.941  1.00 34.77      .336 N
ATOM    171  H   GLY A  15       2.852 -21.998  53.534  1.00 34.77      .336 H
ATOM    172  CA  GLY A  15       1.770 -21.772  55.343  1.00 32.18      .189 C
ATOM    173 1HA  GLY A  15       2.354 -21.113  55.985  1.00 32.18      .189 H
ATOM    174 2HA  GLY A  15       0.717 -21.557  55.525  1.00 32.18      .189 H
ATOM    175  C   GLY A  15       2.041 -23.228  55.780  1.00 29.53      .253 C
ATOM    176  O   GLY A  15       2.836 -23.951  55.180  1.00 35.95      .270 O
ATOM    177  N   ARG A  16       1.409 -23.663  56.877  1.00 34.28      .337 N
ATOM    178  H   ARG A  16       0.740 -23.053  57.325  1.00 34.28      .337 H
ATOM    179  CA  ARG A  16       1.694 -24.930  57.577  1.00 36.24      .159 C
ATOM    180  HA  ARG A  16       2.690 -25.261  57.283  1.00 36.24      .159 H
ATOM    181  C   ARG A  16       0.698 -26.062  57.228  1.00 34.39      .251 C
ATOM    182  O   ARG A  16      -0.474 -25.802  56.952  1.00 31.78      .271 O
ATOM    183  CB  ARG A  16       1.741 -24.666  59.090  1.00 37.88      .034 C
ATOM    184 1HB  ARG A  16       0.783 -24.255  59.410  1.00 37.88      .034 H
ATOM    185 2HB  ARG A  16       1.915 -25.603  59.617  1.00 37.88      .034 H
ATOM    186  CG  ARG A  16       2.852 -23.672  59.475  1.00 44.59      .027 C
ATOM    187 1HG  ARG A  16       3.816 -24.100  59.200  1.00 44.59      .027 H
ATOM    188 2HG  ARG A  16       2.726 -22.742  58.921  1.00 44.59      .027 H
ATOM    189  CD  ARG A  16       2.870 -23.350  60.980  1.00 36.64      .116 C
ATOM    190 1HD  ARG A  16       2.970 -24.276  61.545  1.00 36.64      .116 H
ATOM    191 2HD  ARG A  16       3.734 -22.721  61.194  1.00 36.64      .116 H
ATOM    192  NE  ARG A  16       1.650 -22.654  61.407  1.00 46.69      .212 N
ATOM    193  HE  ARG A  16       1.410 -21.855  60.837  1.00 46.69      .212 H
ATOM    194  CZ  ARG A  16       0.897 -22.958  62.477  1.00 52.46      .666 C
ATOM    195  NH1 ARG A  16       1.095 -23.997  63.235  1.00 49.27      .235 N
ATOM    196 1HH1 ARG A  16       1.787 -24.682  62.966  1.00 49.27      .235 H
ATOM    197 2HH1 ARG A  16       0.411 -24.223  63.942  1.00 49.27      .235 H
ATOM    198  NH2 ARG A  16      -0.082 -22.167  62.782  1.00 47.23      .235 N
ATOM    199 1HH2 ARG A  16      -0.209 -21.347  62.206  1.00 47.23      .235 H
ATOM    200 2HH2 ARG A  16      -0.506 -22.210  63.698  1.00 47.23      .235 H
ATOM    201  N   LEU A  17       1.185 -27.307  57.279  1.00 28.61      .338 N
ATOM    202  H   LEU A  17       2.162 -27.407  57.516  1.00 28.61      .338 H
ATOM    203  CA  LEU A  17       0.487 -28.559  56.915  1.00 32.47      .159 C
ATOM    204  HA  LEU A  17      -0.575 -28.361  56.764  1.00 32.47      .159 H
ATOM    205  C   LEU A  17       0.620 -29.632  58.017  1.00 29.60      .251 C
ATOM    206  O   LEU A  17       1.683 -29.741  58.640  1.00 28.51      .271 O
ATOM    207  CB  LEU A  17       1.093 -29.146  55.608  1.00 29.75      .032 C
ATOM    208 1HB  LEU A  17       2.075 -29.549  55.854  1.00 29.75      .032 H
ATOM    209 2HB  LEU A  17       0.464 -29.983  55.302  1.00 29.75      .032 H
ATOM    210  CG  LEU A  17       1.276 -28.205  54.407  1.00 27.85      .002 C
ATOM    211  HG  LEU A  17       1.913 -27.373  54.708  1.00 27.85      .002 H
ATOM    212  CD1 LEU A  17       1.979 -28.966  53.285  1.00 26.86      .000 C
ATOM    213 1HD1 LEU A  17       2.115 -28.305  52.429  1.00 26.86      .000 H
ATOM    214 2HD1 LEU A  17       1.377 -29.825  52.989  1.00 26.86      .000 H
ATOM    215 3HD1 LEU A  17       2.952 -29.308  53.639  1.00 26.86      .000 H
ATOM    216  CD2 LEU A  17      -0.043 -27.665  53.868  1.00 31.11      .000 C
ATOM    217 1HD2 LEU A  17       0.146 -27.087  52.963  1.00 31.11      .000 H
ATOM    218 2HD2 LEU A  17      -0.496 -27.023  54.623  1.00 31.11      .000 H
ATOM    219 3HD2 LEU A  17      -0.719 -28.489  53.638  1.00 31.11      .000 H
ATOM    220  N   ARG A  18      -0.412 -30.467  58.204  1.00 29.63      .338 N
ATOM    221  H   ARG A  18      -1.276 -30.272  57.718  1.00 29.63      .338 H
ATOM    222  CA  ARG A  18      -0.431 -31.661  59.079  1.00 35.47      .159 C
ATOM    223  HA  ARG A  18       0.575 -31.851  59.453  1.00 35.47      .159 H
ATOM    224  C   ARG A  18      -0.897 -32.900  58.293  1.00 39.58      .251 C
ATOM    225  O   ARG A  18      -2.022 -32.929  57.811  1.00 30.43      .271 O
ATOM    226  CB  ARG A  18      -1.329 -31.377  60.294  1.00 33.61      .034 C
ATOM    227 1HB  ARG A  18      -0.844 -30.620  60.910  1.00 33.61      .034 H
ATOM    228 2HB  ARG A  18      -2.282 -30.987  59.937  1.00 33.61      .034 H
ATOM    229  CG  ARG A  18      -1.612 -32.612  61.176  1.00 43.66      .027 C
ATOM    230 1HG  ARG A  18      -2.159 -33.361  60.604  1.00 43.66      .027 H
ATOM    231 2HG  ARG A  18      -0.664 -33.045  61.494  1.00 43.66      .027 H
ATOM    232  CD  ARG A  18      -2.435 -32.268  62.435  1.00 58.88      .116 C
ATOM    233 1HD  ARG A  18      -2.746 -33.185  62.935  1.00 58.88      .116 H
ATOM    234 2HD  ARG A  18      -1.787 -31.720  63.120  1.00 58.88      .116 H
ATOM    235  NE  ARG A  18      -3.637 -31.448  62.173  1.00 65.15      .212 N
ATOM    236  HE  ARG A  18      -3.630 -30.545  62.626  1.00 65.15      .212 H
ATOM    237  CZ  ARG A  18      -4.678 -31.801  61.403  1.00 61.20      .666 C
ATOM    238  NH1 ARG A  18      -4.838 -33.000  60.935  1.00 56.33      .235 N
ATOM    239 1HH1 ARG A  18      -4.341 -33.766  61.367  1.00 56.33      .235 H
ATOM    240 2HH1 ARG A  18      -5.551 -33.186  60.245  1.00 56.33      .235 H
ATOM    241  NH2 ARG A  18      -5.589 -30.934  61.084  1.00 52.28      .235 N
ATOM    242 1HH2 ARG A  18      -5.516 -29.975  61.391  1.00 52.28      .235 H
ATOM    243 2HH2 ARG A  18      -6.387 -31.232  60.542  1.00 52.28      .235 H
ATOM    244  N   GLY A  19      -0.025 -33.895  58.158  1.00 32.94      .336 N
ATOM    245  H   GLY A  19       0.866 -33.798  58.624  1.00 32.94      .336 H
ATOM    246  CA  GLY A  19      -0.208 -35.094  57.333  1.00 34.62      .189 C
ATOM    247 1HA  GLY A  19      -0.927 -34.890  56.541  1.00 34.62      .189 H
ATOM    248 2HA  GLY A  19       0.742 -35.326  56.850  1.00 34.62      .189 H
ATOM    249  C   GLY A  19      -0.677 -36.354  58.091  1.00 37.12      .253 C
ATOM    250  O   GLY A  19      -1.020 -36.322  59.280  1.00 39.77      .270 O
ATOM    251  N   ILE A  20      -0.662 -37.480  57.375  1.00 33.27      .337 N
ATOM    252  H   ILE A  20      -0.329 -37.413  56.424  1.00 33.27      .337 H
ATOM    253  CA  ILE A  20      -1.105 -38.817  57.811  1.00 27.99      .159 C
ATOM    254  HA  ILE A  20      -1.281 -38.762  58.885  1.00 27.99      .159 H
ATOM    255  C   ILE A  20      -0.013 -39.887  57.565  1.00 31.46      .251 C
ATOM    256  O   ILE A  20       0.658 -39.898  56.534  1.00 33.31      .271 O
ATOM    257  CB  ILE A  20      -2.471 -39.176  57.146  1.00 33.65      .029 C
ATOM    258  HB  ILE A  20      -3.191 -38.421  57.464  1.00 33.65      .029 H
ATOM    259  CG1 ILE A  20      -2.986 -40.544  57.642  1.00 33.66      .002 C
ATOM    260 1HG1 ILE A  20      -2.340 -41.321  57.233  1.00 33.66      .002 H
ATOM    261 2HG1 ILE A  20      -2.910 -40.564  58.730  1.00 33.66      .002 H
ATOM    262  CG2 ILE A  20      -2.415 -39.143  55.604  1.00 30.57      .002 C
ATOM    263 1HG2 ILE A  20      -3.418 -39.287  55.203  1.00 30.57      .002 H
ATOM    264 2HG2 ILE A  20      -1.764 -39.944  55.253  1.00 30.57      .002 H
ATOM    265 3HG2 ILE A  20      -2.024 -38.182  55.270  1.00 30.57      .002 H
ATOM    266  CD1 ILE A  20      -4.440 -40.857  57.269  1.00 29.74      .000 C
ATOM    267 1HD1 ILE A  20      -4.737 -41.784  57.760  1.00 29.74      .000 H
ATOM    268 2HD1 ILE A  20      -4.536 -40.971  56.189  1.00 29.74      .000 H
ATOM    269 3HD1 ILE A  20      -5.082 -40.044  57.607  1.00 29.74      .000 H
ATOM    270  N   ARG A  21       0.157 -40.792  58.535  1.00 34.29      .338 N
ATOM    271  H   ARG A  21      -0.407 -40.718  59.370  1.00 34.29      .338 H
ATOM    272  CA  ARG A  21       1.039 -41.958  58.439  1.00 34.59      .159 C
ATOM    273  HA  ARG A  21       1.880 -41.710  57.791  1.00 34.59      .159 H
ATOM    274  C   ARG A  21       0.277 -43.139  57.818  1.00 34.51      .251 C
ATOM    275  O   ARG A  21      -0.526 -43.791  58.485  1.00 29.00      .271 O
ATOM    276  CB  ARG A  21       1.591 -42.262  59.838  1.00 32.91      .034 C
ATOM    277 1HB  ARG A  21       2.027 -41.347  60.240  1.00 32.91      .034 H
ATOM    278 2HB  ARG A  21       0.781 -42.574  60.497  1.00 32.91      .034 H
ATOM    279  CG  ARG A  21       2.669 -43.359  59.828  1.00 35.53      .027 C
ATOM    280 1HG  ARG A  21       2.215 -44.331  59.636  1.00 35.53      .027 H
ATOM    281 2HG  ARG A  21       3.392 -43.138  59.042  1.00 35.53      .027 H
ATOM    282  CD  ARG A  21       3.402 -43.410  61.176  1.00 45.17      .116 C
ATOM    283 1HD  ARG A  21       4.182 -44.170  61.134  1.00 45.17      .116 H
ATOM    284 2HD  ARG A  21       3.858 -42.435  61.349  1.00 45.17      .116 H
ATOM    285  NE  ARG A  21       2.495 -43.717  62.294  1.00 42.00      .212 N
ATOM    286  HE  ARG A  21       1.654 -44.205  62.022  1.00 42.00      .212 H
ATOM    287  CZ  ARG A  21       2.764 -43.511  63.589  1.00 49.68      .666 C
ATOM    288  NH1 ARG A  21       3.910 -43.067  64.011  1.00 41.69      .235 N
ATOM    289 1HH1 ARG A  21       4.558 -42.661  63.351  1.00 41.69      .235 H
ATOM    290 2HH1 ARG A  21       4.058 -42.947  65.003  1.00 41.69      .235 H
ATOM    291  NH2 ARG A  21       1.861 -43.788  64.479  1.00 51.93      .235 N
ATOM    292 1HH2 ARG A  21       0.939 -44.063  64.174  1.00 51.93      .235 H
ATOM    293 2HH2 ARG A  21       2.054 -43.672  65.464  1.00 51.93      .235 H
ATOM    294  N   LEU A  22       0.522 -43.399  56.538  1.00 30.03      .338 N
ATOM    295  H   LEU A  22       1.250 -42.869  56.083  1.00 30.03      .338 H
ATOM    296  CA  LEU A  22      -0.017 -44.545  55.804  1.00 29.84      .159 C
ATOM    297  HA  LEU A  22      -1.055 -44.703  56.098  1.00 29.84      .159 H
ATOM    298  C   LEU A  22       0.777 -45.822  56.135  1.00 32.54      .251 C
ATOM    299  O   LEU A  22       1.986 -45.754  56.356  1.00 32.66      .271 O
ATOM    300  CB  LEU A  22       0.035 -44.255  54.287  1.00 34.51      .032 C
ATOM    301 1HB  LEU A  22       1.080 -44.162  53.994  1.00 34.51      .032 H
ATOM    302 2HB  LEU A  22      -0.381 -45.114  53.761  1.00 34.51      .032 H
ATOM    303  CG  LEU A  22      -0.709 -42.985  53.828  1.00 41.05      .002 C
ATOM    304  HG  LEU A  22      -0.198 -42.116  54.243  1.00 41.05      .002 H
ATOM    305  CD1 LEU A  22      -0.651 -42.906  52.304  1.00 32.75      .000 C
ATOM    306 1HD1 LEU A  22      -1.121 -41.978  51.977  1.00 32.75      .000 H
ATOM    307 2HD1 LEU A  22      -1.175 -43.754  51.863  1.00 32.75      .000 H
ATOM    308 3HD1 LEU A  22       0.392 -42.917  51.985  1.00 32.75      .000 H
ATOM    309  CD2 LEU A  22      -2.175 -42.948  54.264  1.00 34.25      .000 C
ATOM    310 1HD2 LEU A  22      -2.644 -42.057  53.847  1.00 34.25      .000 H
ATOM    311 2HD2 LEU A  22      -2.234 -42.915  55.352  1.00 34.25      .000 H
ATOM    312 3HD2 LEU A  22      -2.691 -43.836  53.899  1.00 34.25      .000 H
ATOM    313  N   LYS A  23       0.126 -46.990  56.140  1.00 33.18      .338 N
ATOM    314  H   LYS A  23      -0.868 -47.011  55.964  1.00 33.18      .338 H
ATOM    315  CA  LYS A  23       0.775 -48.293  56.353  1.00 29.77      .159 C
ATOM    316  HA  LYS A  23       1.706 -48.134  56.898  1.00 29.77      .159 H
ATOM    317  C   LYS A  23       1.099 -49.007  55.032  1.00 28.39      .251 C
ATOM    318  O   LYS A  23       0.404 -48.827  54.031  1.00 31.50      .271 O
ATOM    319  CB  LYS A  23      -0.112 -49.209  57.216  1.00 32.71      .032 C
ATOM    320 1HB  LYS A  23      -1.027 -49.426  56.665  1.00 32.71      .032 H
ATOM    321 2HB  LYS A  23       0.416 -50.147  57.383  1.00 32.71      .032 H
ATOM    322  CG  LYS A  23      -0.459 -48.592  58.578  1.00 32.52      .004 C
ATOM    323 1HG  LYS A  23       0.464 -48.302  59.080  1.00 32.52      .004 H
ATOM    324 2HG  LYS A  23      -1.067 -47.702  58.418  1.00 32.52      .004 H
ATOM    325  CD  LYS A  23      -1.230 -49.571  59.481  1.00 32.93      .032 C
ATOM    326 1HD  LYS A  23      -0.594 -50.433  59.684  1.00 32.93      .032 H
ATOM    327 2HD  LYS A  23      -1.455 -49.073  60.423  1.00 32.93      .032 H
ATOM    328  CE  LYS A  23      -2.541 -50.035  58.836  1.00 42.37      .206 C
ATOM    329 1HE  LYS A  23      -3.176 -49.167  58.659  1.00 42.37      .206 H
ATOM    330 2HE  LYS A  23      -2.319 -50.504  57.878  1.00 42.37      .206 H
ATOM    331  NZ  LYS A  23      -3.235 -51.008  59.699  1.00 45.50      .064 N
ATOM    332 1HZ  LYS A  23      -4.084 -51.321  59.250  1.00 45.50      .064 H
ATOM    333 2HZ  LYS A  23      -3.460 -50.579  60.585  1.00 45.50      .064 H
ATOM    334 3HZ  LYS A  23      -2.624 -51.797  59.852  1.00 45.50      .064 H
ATOM    335  N   THR A  24       2.100 -49.882  55.081  1.00 26.18      .336 N
ATOM    336  H   THR A  24       2.635 -49.947  55.936  1.00 26.18      .336 H
ATOM    337  CA  THR A  24       2.352 -50.950  54.089  1.00 33.85      .187 C
ATOM    338  HA  THR A  24       1.400 -51.230  53.639  1.00 33.85      .187 H
ATOM    339  C   THR A  24       2.928 -52.191  54.801  1.00 35.23      .257 C
ATOM    340  O   THR A  24       3.433 -52.055  55.921  1.00 29.03      .270 O
ATOM    341  CB  THR A  24       3.319 -50.516  52.952  1.00 26.38      .140 C
ATOM    342  HB  THR A  24       3.149 -51.180  52.104  1.00 26.38      .140 H
ATOM    343  OG1 THR A  24       4.665 -50.670  53.354  1.00 27.27      .382 O
ATOM    344  HG1 THR A  24       4.830 -50.072  54.086  1.00 27.27      .382 H
ATOM    345  CG2 THR A  24       3.178 -49.089  52.428  1.00 30.78      .034 C
ATOM    346 1HG2 THR A  24       3.887 -48.937  51.613  1.00 30.78      .034 H
ATOM    347 2HG2 THR A  24       3.378 -48.369  53.222  1.00 30.78      .034 H
ATOM    348 3HG2 THR A  24       2.163 -48.949  52.058  1.00 30.78      .034 H
ATOM    349  N   PRO A  25       2.952 -53.379  54.167  1.00 36.40      .312 N
ATOM    350  CA  PRO A  25       3.656 -54.557  54.691  1.00 31.77      .163 C
ATOM    351  HA  PRO A  25       3.158 -54.888  55.603  1.00 31.77      .163 H
ATOM    352  C   PRO A  25       5.146 -54.325  55.016  1.00 33.56      .251 C
ATOM    353  O   PRO A  25       5.668 -54.883  55.983  1.00 44.91      .271 O
ATOM    354  CB  PRO A  25       3.491 -55.625  53.606  1.00 34.71      .034 C
ATOM    355 1HB  PRO A  25       4.320 -55.579  52.900  1.00 34.71      .034 H
ATOM    356 2HB  PRO A  25       3.401 -56.624  54.031  1.00 34.71      .034 H
ATOM    357  CG  PRO A  25       2.197 -55.234  52.915  1.00 38.21      .027 C
ATOM    358 1HG  PRO A  25       2.159 -55.573  51.880  1.00 38.21      .027 H
ATOM    359 2HG  PRO A  25       1.342 -55.614  53.474  1.00 38.21      .027 H
ATOM    360  CD  PRO A  25       2.222 -53.718  52.967  1.00 35.26      .105 C
ATOM    361 1HD  PRO A  25       2.737 -53.314  52.095  1.00 35.26      .105 H
ATOM    362 2HD  PRO A  25       1.206 -53.330  53.032  1.00 35.26      .105 H
ATOM    363  N   GLY A  26       5.827 -53.458  54.260  1.00 29.29      .336 N
ATOM    364  H   GLY A  26       5.342 -52.981  53.514  1.00 29.29      .336 H
ATOM    365  CA  GLY A  26       7.221 -53.056  54.493  1.00 24.77      .189 C
ATOM    366 1HA  GLY A  26       7.784 -53.911  54.867  1.00 24.77      .189 H
ATOM    367 2HA  GLY A  26       7.669 -52.757  53.546  1.00 24.77      .189 H
ATOM    368  C   GLY A  26       7.394 -51.894  55.494  1.00 30.64      .253 C
ATOM    369  O   GLY A  26       8.465 -51.291  55.540  1.00 31.70      .270 O
ATOM    370  N   GLY A  27       6.356 -51.551  56.261  1.00 28.81      .336 N
ATOM    371  H   GLY A  27       5.487 -52.052  56.147  1.00 28.81      .336 H
ATOM    372  CA  GLY A  27       6.344 -50.437  57.219  1.00 28.06      .189 C
ATOM    373 1HA  GLY A  27       5.816 -50.756  58.117  1.00 28.06      .189 H
ATOM    374 2HA  GLY A  27       7.363 -50.177  57.508  1.00 28.06      .189 H
ATOM    375  C   GLY A  27       5.658 -49.160  56.689  1.00 35.77      .257 C
ATOM    376  O   GLY A  27       5.152 -49.146  55.560  1.00 34.74      .270 O
ATOM    377  N   PRO A  28       5.571 -48.102  57.517  1.00 28.77      .312 N
ATOM    378  CA  PRO A  28       4.802 -46.898  57.207  1.00 29.10      .163 C
ATOM    379  HA  PRO A  28       3.854 -47.204  56.764  1.00 29.10      .163 H
ATOM    380  C   PRO A  28       5.485 -45.911  56.235  1.00 26.94      .251 C
ATOM    381  O   PRO A  28       6.697 -45.951  56.008  1.00 27.73      .271 O
ATOM    382  CB  PRO A  28       4.523 -46.245  58.562  1.00 28.73      .034 C
ATOM    383 1HB  PRO A  28       4.470 -45.158  58.499  1.00 28.73      .034 H
ATOM    384 2HB  PRO A  28       3.605 -46.654  58.985  1.00 28.73      .034 H
ATOM    385  CG  PRO A  28       5.716 -46.663  59.398  1.00 28.40      .027 C
ATOM    386 1HG  PRO A  28       6.558 -45.997  59.209  1.00 28.40      .027 H
ATOM    387 2HG  PRO A  28       5.466 -46.699  60.458  1.00 28.40      .027 H
ATOM    388  CD  PRO A  28       6.032 -48.058  58.889  1.00 24.19      .105 C
ATOM    389 1HD  PRO A  28       7.106 -48.245  58.919  1.00 24.19      .105 H
ATOM    390 2HD  PRO A  28       5.492 -48.799  59.479  1.00 24.19      .105 H
ATOM    391  N   VAL A  29       4.671 -44.989  55.712  1.00 24.78      .338 N
ATOM    392  H   VAL A  29       3.700 -45.045  55.983  1.00 24.78      .338 H
ATOM    393  CA  VAL A  29       4.999 -43.901  54.759  1.00 25.61      .159 C
ATOM    394  HA  VAL A  29       6.073 -43.719  54.768  1.00 25.61      .159 H
ATOM    395  C   VAL A  29       4.287 -42.607  55.198  1.00 29.05      .251 C
ATOM    396  O   VAL A  29       3.150 -42.657  55.670  1.00 29.22      .271 O
ATOM    397  CB  VAL A  29       4.577 -44.321  53.328  1.00 31.92      .029 C
ATOM    398  HB  VAL A  29       3.572 -44.738  53.383  1.00 31.92      .029 H
ATOM    399  CG1 VAL A  29       4.546 -43.179  52.304  1.00 24.51      .002 C
ATOM    400 1HG1 VAL A  29       4.335 -43.584  51.314  1.00 24.51      .002 H
ATOM    401 2HG1 VAL A  29       5.515 -42.679  52.293  1.00 24.51      .002 H
ATOM    402 3HG1 VAL A  29       3.770 -42.464  52.577  1.00 24.51      .002 H
ATOM    403  CG2 VAL A  29       5.520 -45.399  52.780  1.00 27.21      .002 C
ATOM    404 1HG2 VAL A  29       5.197 -45.678  51.777  1.00 27.21      .002 H
ATOM    405 2HG2 VAL A  29       5.491 -46.275  53.428  1.00 27.21      .002 H
ATOM    406 3HG2 VAL A  29       6.537 -45.010  52.739  1.00 27.21      .002 H
ATOM    407  N   SER A  30       4.933 -41.448  55.041  1.00 27.29      .336 N
ATOM    408  H   SER A  30       5.819 -41.435  54.557  1.00 27.29      .336 H
ATOM    409  CA  SER A  30       4.310 -40.133  55.279  1.00 28.01      .189 C
ATOM    410  HA  SER A  30       3.658 -40.183  56.151  1.00 28.01      .189 H
ATOM    411  C   SER A  30       3.488 -39.716  54.062  1.00 28.27      .253 C
ATOM    412  O   SER A  30       3.976 -39.807  52.934  1.00 29.39      .270 O
ATOM    413  CB  SER A  30       5.358 -39.032  55.514  1.00 32.65      .169 C
ATOM    414 1HB  SER A  30       5.872 -38.833  54.573  1.00 32.65      .169 H
ATOM    415 2HB  SER A  30       4.845 -38.122  55.826  1.00 32.65      .169 H
ATOM    416  OG  SER A  30       6.320 -39.376  56.490  1.00 37.71      .380 O
ATOM    417  HG  SER A  30       7.140 -39.596  56.040  1.00 37.71      .380 H
ATOM    418  N   ALA A  31       2.288 -39.181  54.270  1.00 27.82      .337 N
ATOM    419  H   ALA A  31       1.880 -39.199  55.194  1.00 27.82      .337 H
ATOM    420  CA  ALA A  31       1.500 -38.563  53.207  1.00 30.49      .159 C
ATOM    421  HA  ALA A  31       2.164 -38.356  52.368  1.00 30.49      .159 H
ATOM    422  C   ALA A  31       0.872 -37.227  53.660  1.00 33.65      .251 C
ATOM    423  O   ALA A  31       0.456 -37.065  54.807  1.00 29.88      .271 O
ATOM    424  CB  ALA A  31       0.455 -39.558  52.700  1.00 26.08      .034 C
ATOM    425 1HB  ALA A  31       0.957 -40.463  52.358  1.00 26.08      .034 H
ATOM    426 2HB  ALA A  31      -0.094 -39.112  51.871  1.00 26.08      .034 H
ATOM    427 3HB  ALA A  31      -0.237 -39.807  53.503  1.00 26.08      .034 H
ATOM    428  N   PHE A  32       0.803 -36.285  52.726  1.00 27.48      .337 N
ATOM    429  H   PHE A  32       1.221 -36.492  51.830  1.00 27.48      .337 H
ATOM    430  CA  PHE A  32       0.170 -34.974  52.874  1.00 25.43      .164 C
ATOM    431  HA  PHE A  32      -0.425 -34.946  53.787  1.00 25.43      .164 H
ATOM    432  C   PHE A  32      -0.763 -34.792  51.671  1.00 28.56      .251 C
ATOM    433  O   PHE A  32      -0.301 -34.632  50.543  1.00 27.10      .271 O
ATOM    434  CB  PHE A  32       1.246 -33.881  52.959  1.00 23.49      .056 C
ATOM    435 1HB  PHE A  32       1.839 -33.899  52.045  1.00 23.49      .056 H
ATOM    436 2HB  PHE A  32       0.740 -32.916  53.005  1.00 23.49      .056 H
ATOM    437  CG  PHE A  32       2.197 -33.981  54.150  1.00 28.30      .044 C
ATOM    438  CD1 PHE A  32       3.294 -34.865  54.113  1.00 28.07      .008 C
ATOM    439  HD1 PHE A  32       3.458 -35.491  53.248  1.00 28.07      .008 H
ATOM    440  CD2 PHE A  32       2.011 -33.153  55.272  1.00 29.85      .008 C
ATOM    441  HD2 PHE A  32       1.177 -32.469  55.295  1.00 29.85      .008 H
ATOM    442  CE1 PHE A  32       4.178 -34.943  55.203  1.00 35.26      .001 C
ATOM    443  HE1 PHE A  32       5.010 -35.630  55.185  1.00 35.26      .001 H
ATOM    444  CE2 PHE A  32       2.906 -33.216  56.354  1.00 33.86      .001 C
ATOM    445  HE2 PHE A  32       2.758 -32.568  57.206  1.00 33.86      .001 H
ATOM    446  CZ  PHE A  32       3.979 -34.121  56.324  1.00 27.54      .000 C
ATOM    447  HZ  PHE A  32       4.657 -34.174  57.164  1.00 27.54      .000 H
ATOM    448  N   LEU A  33      -2.067 -34.917  51.900  1.00 24.65      .338 N
ATOM    449  H   LEU A  33      -2.370 -35.010  52.859  1.00 24.65      .338 H
ATOM    450  CA  LEU A  33      -3.102 -35.079  50.870  1.00 25.47      .159 C
ATOM    451  HA  LEU A  33      -2.638 -35.150  49.887  1.00 25.47      .159 H
ATOM    452  C   LEU A  33      -4.062 -33.874  50.865  1.00 27.68      .251 C
ATOM    453  O   LEU A  33      -4.357 -33.314  51.921  1.00 27.95      .271 O
ATOM    454  CB  LEU A  33      -3.870 -36.398  51.141  1.00 24.75      .032 C
ATOM    455 1HB  LEU A  33      -4.439 -36.271  52.062  1.00 24.75      .032 H
ATOM    456 2HB  LEU A  33      -4.578 -36.546  50.326  1.00 24.75      .032 H
ATOM    457  CG  LEU A  33      -3.011 -37.664  51.299  1.00 26.93      .002 C
ATOM    458  HG  LEU A  33      -2.355 -37.535  52.160  1.00 26.93      .002 H
ATOM    459  CD1 LEU A  33      -3.913 -38.865  51.566  1.00 23.65      .000 C
ATOM    460 1HD1 LEU A  33      -3.295 -39.741  51.763  1.00 23.65      .000 H
ATOM    461 2HD1 LEU A  33      -4.540 -39.049  50.694  1.00 23.65      .000 H
ATOM    462 3HD1 LEU A  33      -4.545 -38.663  52.432  1.00 23.65      .000 H
ATOM    463  CD2 LEU A  33      -2.163 -37.964  50.064  1.00 27.62      .000 C
ATOM    464 1HD2 LEU A  33      -1.689 -38.941  50.167  1.00 27.62      .000 H
ATOM    465 2HD2 LEU A  33      -1.395 -37.197  49.960  1.00 27.62      .000 H
ATOM    466 3HD2 LEU A  33      -2.802 -37.961  49.181  1.00 27.62      .000 H
ATOM    467  N   GLY A  34      -4.557 -33.475  49.694  1.00 21.27      .336 N
ATOM    468  H   GLY A  34      -4.322 -33.977  48.850  1.00 21.27      .336 H
ATOM    469  CA  GLY A  34      -5.497 -32.363  49.565  1.00 21.36      .189 C
ATOM    470 1HA  GLY A  34      -5.849 -32.326  48.534  1.00 21.36      .189 H
ATOM    471 2HA  GLY A  34      -6.352 -32.537  50.217  1.00 21.36      .189 H
ATOM    472  C   GLY A  34      -4.899 -30.985  49.917  1.00 24.57      .253 C
ATOM    473  O   GLY A  34      -5.599 -30.124  50.447  1.00 30.16      .270 O
ATOM    474  N   ILE A  35      -3.608 -30.769  49.648  1.00 25.33      .337 N
ATOM    475  H   ILE A  35      -3.098 -31.486  49.151  1.00 25.33      .337 H
ATOM    476  CA  ILE A  35      -2.917 -29.487  49.834  1.00 25.24      .160 C
ATOM    477  HA  ILE A  35      -3.174 -29.094  50.818  1.00 25.24      .160 H
ATOM    478  C   ILE A  35      -3.395 -28.489  48.769  1.00 27.40      .254 C
ATOM    479  O   ILE A  35      -3.254 -28.792  47.582  1.00 26.75      .270 O
ATOM    480  CB  ILE A  35      -1.370 -29.643  49.740  1.00 24.33      .029 C
ATOM    481  HB  ILE A  35      -1.134 -29.937  48.718  1.00 24.33      .029 H
ATOM    482  CG1 ILE A  35      -0.795 -30.726  50.673  1.00 22.51      .002 C
ATOM    483 1HG1 ILE A  35      -0.851 -30.364  51.699  1.00 22.51      .002 H
ATOM    484 2HG1 ILE A  35      -1.409 -31.622  50.582  1.00 22.51      .002 H
ATOM    485  CG2 ILE A  35      -0.695 -28.280  50.006  1.00 26.56      .002 C
ATOM    486 1HG2 ILE A  35       0.389 -28.395  49.971  1.00 26.56      .002 H
ATOM    487 2HG2 ILE A  35      -0.991 -27.923  50.992  1.00 26.56      .002 H
ATOM    488 3HG2 ILE A  35      -1.009 -27.561  49.249  1.00 26.56      .002 H
ATOM    489  CD1 ILE A  35       0.646 -31.130  50.323  1.00 18.98      .000 C
ATOM    490 1HD1 ILE A  35       0.932 -31.979  50.944  1.00 18.98      .000 H
ATOM    491 2HD1 ILE A  35       1.328 -30.299  50.506  1.00 18.98      .000 H
ATOM    492 3HD1 ILE A  35       0.695 -31.415  49.272  1.00 18.98      .000 H
ATOM    493  N   PRO A  36      -3.916 -27.296  49.117  1.00 27.84      .312 N
ATOM    494  CA  PRO A  36      -4.269 -26.289  48.119  1.00 21.12      .163 C
ATOM    495  HA  PRO A  36      -4.873 -26.728  47.324  1.00 21.12      .163 H
ATOM    496  C   PRO A  36      -3.011 -25.670  47.493  1.00 27.67      .251 C
ATOM    497  O   PRO A  36      -2.196 -25.064  48.192  1.00 28.79      .271 O
ATOM    498  CB  PRO A  36      -5.106 -25.255  48.872  1.00 25.38      .034 C
ATOM    499 1HB  PRO A  36      -4.940 -24.246  48.494  1.00 25.38      .034 H
ATOM    500 2HB  PRO A  36      -6.163 -25.516  48.816  1.00 25.38      .034 H
ATOM    501  CG  PRO A  36      -4.619 -25.360  50.306  1.00 30.08      .027 C
ATOM    502 1HG  PRO A  36      -3.741 -24.731  50.452  1.00 30.08      .027 H
ATOM    503 2HG  PRO A  36      -5.401 -25.109  51.024  1.00 30.08      .027 H
ATOM    504  CD  PRO A  36      -4.237 -26.824  50.449  1.00 27.02      .105 C
ATOM    505 1HD  PRO A  36      -3.362 -26.922  51.090  1.00 27.02      .105 H
ATOM    506 2HD  PRO A  36      -5.078 -27.395  50.844  1.00 27.02      .105 H
ATOM    507  N   PHE A  37      -2.851 -25.795  46.171  1.00 22.83      .337 N
ATOM    508  H   PHE A  37      -3.517 -26.330  45.633  1.00 22.83      .337 H
ATOM    509  CA  PHE A  37      -1.776 -25.139  45.422  1.00 26.61      .164 C
ATOM    510  HA  PHE A  37      -0.970 -24.904  46.118  1.00 26.61      .164 H
ATOM    511  C   PHE A  37      -2.230 -23.812  44.765  1.00 26.03      .251 C
ATOM    512  O   PHE A  37      -1.424 -22.887  44.626  1.00 29.33      .271 O
ATOM    513  CB  PHE A  37      -1.171 -26.116  44.407  1.00 29.84      .056 C
ATOM    514 1HB  PHE A  37      -0.273 -25.657  43.992  1.00 29.84      .056 H
ATOM    515 2HB  PHE A  37      -0.843 -27.000  44.953  1.00 29.84      .056 H
ATOM    516  CG  PHE A  37      -2.059 -26.567  43.251  1.00 21.80      .044 C
ATOM    517  CD1 PHE A  37      -2.102 -25.813  42.064  1.00 24.95      .008 C
ATOM    518  HD1 PHE A  37      -1.561 -24.881  41.998  1.00 24.95      .008 H
ATOM    519  CD2 PHE A  37      -2.772 -27.777  43.322  1.00 21.93      .008 C
ATOM    520  HD2 PHE A  37      -2.738 -28.360  44.231  1.00 21.93      .008 H
ATOM    521  CE1 PHE A  37      -2.830 -26.270  40.952  1.00 26.08      .001 C
ATOM    522  HE1 PHE A  37      -2.842 -25.703  40.033  1.00 26.08      .001 H
ATOM    523  CE2 PHE A  37      -3.493 -28.239  42.210  1.00 21.82      .001 C
ATOM    524  HE2 PHE A  37      -4.019 -29.181  42.267  1.00 21.82      .001 H
ATOM    525  CZ  PHE A  37      -3.519 -27.492  41.022  1.00 22.95      .000 C
ATOM    526  HZ  PHE A  37      -4.059 -27.868  40.165  1.00 22.95      .000 H
ATOM    527  N   ALA A  38      -3.518 -23.699  44.432  1.00 22.72      .338 N
ATOM    528  H   ALA A  38      -4.123 -24.491  44.595  1.00 22.72      .338 H
ATOM    529  CA  ALA A  38      -4.135 -22.514  43.831  1.00 22.93      .159 C
ATOM    530  HA  ALA A  38      -3.372 -21.752  43.672  1.00 22.93      .159 H
ATOM    531  C   ALA A  38      -5.237 -21.901  44.726  1.00 27.43      .251 C
ATOM    532  O   ALA A  38      -5.731 -22.553  45.649  1.00 21.52      .271 O
ATOM    533  CB  ALA A  38      -4.695 -22.924  42.467  1.00 21.83      .034 C
ATOM    534 1HB  ALA A  38      -3.927 -23.437  41.888  1.00 21.83      .034 H
ATOM    535 2HB  ALA A  38      -5.030 -22.040  41.923  1.00 21.83      .034 H
ATOM    536 3HB  ALA A  38      -5.539 -23.594  42.627  1.00 21.83      .034 H
ATOM    537  N   GLU A  39      -5.665 -20.675  44.425  1.00 30.23      .338 N
ATOM    538  H   GLU A  39      -5.211 -20.190  43.664  1.00 30.23      .338 H
ATOM    539  CA  GLU A  39      -6.987 -20.167  44.822  1.00 28.42      .160 C
ATOM    540  HA  GLU A  39      -7.138 -20.391  45.877  1.00 28.42      .160 H
ATOM    541  C   GLU A  39      -8.119 -20.866  44.027  1.00 33.53      .254 C
ATOM    542  O   GLU A  39      -7.879 -21.295  42.894  1.00 25.87      .270 O
ATOM    543  CB  GLU A  39      -7.066 -18.645  44.613  1.00 26.70      .043 C
ATOM    544 1HB  GLU A  39      -6.658 -18.401  43.632  1.00 26.70      .043 H
ATOM    545 2HB  GLU A  39      -8.112 -18.338  44.614  1.00 26.70      .043 H
ATOM    546  CG  GLU A  39      -6.313 -17.825  45.675  1.00 31.16      .100 C
ATOM    547 1HG  GLU A  39      -5.274 -18.152  45.717  1.00 31.16      .100 H
ATOM    548 2HG  GLU A  39      -6.327 -16.777  45.378  1.00 31.16      .100 H
ATOM    549  CD  GLU A  39      -6.922 -17.945  47.078  1.00 39.36      .185 C
ATOM    550  OE1 GLU A  39      -8.136 -17.675  47.248  1.00 44.15      .647 O
ATOM    551  OE2 GLU A  39      -6.197 -18.332  48.020  1.00 36.49      .647 O
ATOM    552  N   PRO A  40      -9.358 -20.974  44.549  1.00 30.29      .312 N
ATOM    553  CA  PRO A  40     -10.457 -21.644  43.847  1.00 25.69      .163 C
ATOM    554  HA  PRO A  40     -10.129 -22.658  43.619  1.00 25.69      .163 H
ATOM    555  C   PRO A  40     -10.893 -20.967  42.537  1.00 28.41      .254 C
ATOM    556  O   PRO A  40     -11.250 -19.784  42.554  1.00 34.41      .270 O
ATOM    557  CB  PRO A  40     -11.610 -21.725  44.850  1.00 28.73      .034 C
ATOM    558 1HB  PRO A  40     -12.269 -20.862  44.755  1.00 28.73      .034 H
ATOM    559 2HB  PRO A  40     -12.167 -22.656  44.747  1.00 28.73      .034 H
ATOM    560  CG  PRO A  40     -10.887 -21.690  46.181  1.00 22.70      .027 C
ATOM    561 1HG  PRO A  40     -11.517 -21.317  46.989  1.00 22.70      .027 H
ATOM    562 2HG  PRO A  40     -10.495 -22.681  46.408  1.00 22.70      .027 H
ATOM    563  CD  PRO A  40      -9.751 -20.725  45.913  1.00 27.33      .105 C
ATOM    564 1HD  PRO A  40     -10.085 -19.693  46.024  1.00 27.33      .105 H
ATOM    565 2HD  PRO A  40      -8.926 -20.952  46.588  1.00 27.33      .105 H
ATOM    566  N   PRO A  41     -10.962 -21.687  41.398  1.00 29.22      .312 N
ATOM    567  CA  PRO A  41     -11.355 -21.140  40.095  1.00 29.57      .163 C
ATOM    568  HA  PRO A  41     -10.942 -20.138  39.985  1.00 29.57      .163 H
ATOM    569  C   PRO A  41     -12.895 -21.031  39.935  1.00 36.71      .251 C
ATOM    570  O   PRO A  41     -13.476 -21.520  38.964  1.00 30.33      .271 O
ATOM    571  CB  PRO A  41     -10.680 -22.065  39.076  1.00 24.51      .034 C
ATOM    572 1HB  PRO A  41     -11.186 -22.095  38.111  1.00 24.51      .034 H
ATOM    573 2HB  PRO A  41      -9.635 -21.780  38.954  1.00 24.51      .034 H
ATOM    574  CG  PRO A  41     -10.782 -23.408  39.767  1.00 27.29      .027 C
ATOM    575 1HG  PRO A  41     -11.785 -23.811  39.626  1.00 27.29      .027 H
ATOM    576 2HG  PRO A  41     -10.022 -24.111  39.426  1.00 27.29      .027 H
ATOM    577  CD  PRO A  41     -10.559 -23.070  41.231  1.00 25.77      .105 C
ATOM    578 1HD  PRO A  41     -11.172 -23.706  41.870  1.00 25.77      .105 H
ATOM    579 2HD  PRO A  41      -9.505 -23.174  41.485  1.00 25.77      .105 H
ATOM    580  N   MET A  42     -13.567 -20.430  40.920  1.00 32.51      .337 N
ATOM    581  H   MET A  42     -13.026 -19.999  41.656  1.00 32.51      .337 H
ATOM    582  CA  MET A  42     -15.023 -20.232  40.985  1.00 36.67      .160 C
ATOM    583  HA  MET A  42     -15.509 -20.980  40.358  1.00 36.67      .160 H
ATOM    584  C   MET A  42     -15.473 -18.836  40.486  1.00 38.40      .251 C
ATOM    585  O   MET A  42     -14.674 -17.905  40.371  1.00 34.05      .271 O
ATOM    586  CB  MET A  42     -15.503 -20.453  42.429  1.00 39.73      .043 C
ATOM    587 1HB  MET A  42     -14.985 -19.763  43.096  1.00 39.73      .043 H
ATOM    588 2HB  MET A  42     -16.571 -20.241  42.483  1.00 39.73      .043 H
ATOM    589  CG  MET A  42     -15.260 -21.889  42.924  1.00 36.68      .060 C
ATOM    590 1HG  MET A  42     -15.566 -22.576  42.135  1.00 36.68      .060 H
ATOM    591 2HG  MET A  42     -14.196 -22.038  43.106  1.00 36.68      .060 H
ATOM    592  SD  MET A  42     -16.171 -22.316  44.448  1.00 57.16      .139 S
ATOM    593  CE  MET A  42     -15.337 -21.260  45.665  1.00 49.99      .069 C
ATOM    594 1HE  MET A  42     -15.858 -21.337  46.619  1.00 49.99      .069 H
ATOM    595 2HE  MET A  42     -15.350 -20.224  45.326  1.00 49.99      .069 H
ATOM    596 3HE  MET A  42     -14.305 -21.590  45.786  1.00 49.99      .069 H
ATOM    597  N   GLY A  43     -16.770 -18.683  40.206  1.00 30.37      .336 N
ATOM    598  H   GLY A  43     -17.369 -19.496  40.204  1.00 30.37      .336 H
ATOM    599  CA  GLY A  43     -17.393 -17.403  39.866  1.00 33.05      .189 C
ATOM    600 1HA  GLY A  43     -18.467 -17.540  39.736  1.00 33.05      .189 H
ATOM    601 2HA  GLY A  43     -17.239 -16.695  40.680  1.00 33.05      .189 H
ATOM    602  C   GLY A  43     -16.809 -16.816  38.580  1.00 34.49      .257 C
ATOM    603  O   GLY A  43     -16.880 -17.478  37.541  1.00 30.76      .270 O
ATOM    604  N   PRO A  44     -16.214 -15.606  38.576  1.00 35.11      .312 N
ATOM    605  CA  PRO A  44     -15.592 -15.050  37.372  1.00 31.66      .163 C
ATOM    606  HA  PRO A  44     -16.312 -15.025  36.555  1.00 31.66      .163 H
ATOM    607  C   PRO A  44     -14.362 -15.855  36.902  1.00 35.68      .251 C
ATOM    608  O   PRO A  44     -13.989 -15.761  35.736  1.00 33.51      .271 O
ATOM    609  CB  PRO A  44     -15.223 -13.612  37.742  1.00 31.49      .034 C
ATOM    610 1HB  PRO A  44     -14.309 -13.277  37.251  1.00 31.49      .034 H
ATOM    611 2HB  PRO A  44     -16.054 -12.948  37.503  1.00 31.49      .034 H
ATOM    612  CG  PRO A  44     -15.017 -13.670  39.244  1.00 35.04      .027 C
ATOM    613 1HG  PRO A  44     -14.001 -13.995  39.468  1.00 35.04      .027 H
ATOM    614 2HG  PRO A  44     -15.240 -12.714  39.719  1.00 35.04      .027 H
ATOM    615  CD  PRO A  44     -16.012 -14.722  39.704  1.00 31.47      .105 C
ATOM    616 1HD  PRO A  44     -15.596 -15.285  40.540  1.00 31.47      .105 H
ATOM    617 2HD  PRO A  44     -16.958 -14.256  39.978  1.00 31.47      .105 H
ATOM    618  N   ARG A  45     -13.744 -16.668  37.773  1.00 36.60      .338 N
ATOM    619  H   ARG A  45     -14.108 -16.752  38.711  1.00 36.60      .338 H
ATOM    620  CA  ARG A  45     -12.536 -17.450  37.471  1.00 34.54      .159 C
ATOM    621  HA  ARG A  45     -11.883 -16.820  36.868  1.00 34.54      .159 H
ATOM    622  C   ARG A  45     -12.804 -18.750  36.667  1.00 32.23      .251 C
ATOM    623  O   ARG A  45     -11.844 -19.355  36.184  1.00 30.53      .271 O
ATOM    624  CB  ARG A  45     -11.785 -17.768  38.774  1.00 32.99      .034 C
ATOM    625 1HB  ARG A  45     -12.402 -18.423  39.388  1.00 32.99      .034 H
ATOM    626 2HB  ARG A  45     -10.874 -18.313  38.524  1.00 32.99      .034 H
ATOM    627  CG  ARG A  45     -11.389 -16.541  39.630  1.00 43.08      .027 C
ATOM    628 1HG  ARG A  45     -12.289 -16.065  40.019  1.00 43.08      .027 H
ATOM    629 2HG  ARG A  45     -10.804 -16.889  40.481  1.00 43.08      .027 H
ATOM    630  CD  ARG A  45     -10.567 -15.488  38.866  1.00 53.00      .116 C
ATOM    631 1HD  ARG A  45     -11.176 -15.078  38.061  1.00 53.00      .116 H
ATOM    632 2HD  ARG A  45     -10.299 -14.685  39.553  1.00 53.00      .116 H
ATOM    633  NE  ARG A  45      -9.340 -16.061  38.296  1.00 59.27      .212 N
ATOM    634  HE  ARG A  45      -9.109 -16.976  38.656  1.00 59.27      .212 H
ATOM    635  CZ  ARG A  45      -8.480 -15.404  37.515  1.00 65.17      .666 C
ATOM    636  NH1 ARG A  45      -8.664 -14.176  37.131  1.00 56.69      .235 N
ATOM    637 1HH1 ARG A  45      -9.498 -13.683  37.418  1.00 56.69      .235 H
ATOM    638 2HH1 ARG A  45      -7.922 -13.679  36.658  1.00 56.69      .235 H
ATOM    639  NH2 ARG A  45      -7.408 -15.988  37.080  1.00 53.00      .235 N
ATOM    640 1HH2 ARG A  45      -7.259 -16.975  37.233  1.00 53.00      .235 H
ATOM    641 2HH2 ARG A  45      -6.789 -15.472  36.470  1.00 53.00      .235 H
ATOM    642  N   ARG A  46     -14.065 -19.162  36.463  1.00 29.33      .338 N
ATOM    643  H   ARG A  46     -14.836 -18.637  36.848  1.00 29.33      .338 H
ATOM    644  CA  ARG A  46     -14.401 -20.263  35.559  1.00 27.71      .159 C
ATOM    645  HA  ARG A  46     -13.874 -21.144  35.923  1.00 27.71      .159 H
ATOM    646  C   ARG A  46     -13.870 -19.943  34.143  1.00 27.01      .251 C
ATOM    647  O   ARG A  46     -14.041 -18.831  33.648  1.00 31.91      .271 O
ATOM    648  CB  ARG A  46     -15.913 -20.573  35.593  1.00 28.48      .034 C
ATOM    649 1HB  ARG A  46     -16.223 -20.759  36.621  1.00 28.48      .034 H
ATOM    650 2HB  ARG A  46     -16.465 -19.713  35.215  1.00 28.48      .034 H
ATOM    651  CG  ARG A  46     -16.291 -21.804  34.742  1.00 27.46      .027 C
ATOM    652 1HG  ARG A  46     -15.837 -21.699  33.757  1.00 27.46      .027 H
ATOM    653 2HG  ARG A  46     -15.879 -22.704  35.198  1.00 27.46      .027 H
ATOM    654  CD  ARG A  46     -17.811 -22.017  34.549  1.00 26.70      .116 C
ATOM    655 1HD  ARG A  46     -18.271 -21.068  34.273  1.00 26.70      .116 H
ATOM    656 2HD  ARG A  46     -17.951 -22.722  33.729  1.00 26.70      .116 H
ATOM    657  NE  ARG A  46     -18.491 -22.542  35.746  1.00 29.15      .212 N
ATOM    658  HE  ARG A  46     -17.886 -22.824  36.504  1.00 29.15      .212 H
ATOM    659  CZ  ARG A  46     -19.821 -22.617  35.886  1.00 31.56      .666 C
ATOM    660  NH1 ARG A  46     -20.670 -22.247  34.973  1.00 30.91      .235 N
ATOM    661 1HH1 ARG A  46     -20.356 -21.833  34.107  1.00 30.91      .235 H
ATOM    662 2HH1 ARG A  46     -21.657 -22.364  35.148  1.00 30.91      .235 H
ATOM    663  NH2 ARG A  46     -20.344 -23.101  36.967  1.00 23.30      .235 N
ATOM    664 1HH2 ARG A  46     -19.734 -23.388  37.719  1.00 23.30      .235 H
ATOM    665 2HH2 ARG A  46     -21.343 -23.073  37.110  1.00 23.30      .235 H
ATOM    666  N   PHE A  47     -13.221 -20.922  33.514  1.00 28.25      .337 N
ATOM    667  H   PHE A  47     -13.100 -21.783  34.027  1.00 28.25      .337 H
ATOM    668  CA  PHE A  47     -12.506 -20.840  32.223  1.00 31.69      .164 C
ATOM    669  HA  PHE A  47     -12.200 -21.862  31.997  1.00 31.69      .164 H
ATOM    670  C   PHE A  47     -11.212 -19.967  32.213  1.00 29.70      .251 C
ATOM    671  O   PHE A  47     -10.540 -19.921  31.184  1.00 27.89      .271 O
ATOM    672  CB  PHE A  47     -13.454 -20.426  31.078  1.00 27.02      .056 C
ATOM    673 1HB  PHE A  47     -13.530 -19.338  31.073  1.00 27.02      .056 H
ATOM    674 2HB  PHE A  47     -12.995 -20.707  30.130  1.00 27.02      .056 H
ATOM    675  CG  PHE A  47     -14.866 -21.006  31.119  1.00 27.00      .044 C
ATOM    676  CD1 PHE A  47     -15.071 -22.390  30.987  1.00 24.51      .008 C
ATOM    677  HD1 PHE A  47     -14.226 -23.052  30.866  1.00 24.51      .008 H
ATOM    678  CD2 PHE A  47     -15.975 -20.156  31.291  1.00 28.87      .008 C
ATOM    679  HD2 PHE A  47     -15.815 -19.095  31.413  1.00 28.87      .008 H
ATOM    680  CE1 PHE A  47     -16.370 -22.921  31.012  1.00 27.39      .001 C
ATOM    681  HE1 PHE A  47     -16.528 -23.986  30.920  1.00 27.39      .001 H
ATOM    682  CE2 PHE A  47     -17.278 -20.683  31.303  1.00 21.67      .001 C
ATOM    683  HE2 PHE A  47     -18.120 -20.018  31.424  1.00 21.67      .001 H
ATOM    684  CZ  PHE A  47     -17.475 -22.066  31.156  1.00 24.31      .000 C
ATOM    685  HZ  PHE A  47     -18.478 -22.466  31.168  1.00 24.31      .000 H
ATOM    686  N   LEU A  48     -10.828 -19.306  33.313  1.00 26.60      .338 N
ATOM    687  H   LEU A  48     -11.368 -19.375  34.164  1.00 26.60      .338 H
ATOM    688  CA  LEU A  48      -9.609 -18.487  33.380  1.00 30.25      .160 C
ATOM    689  HA  LEU A  48      -9.396 -18.132  32.372  1.00 30.25      .160 H
ATOM    690  C   LEU A  48      -8.366 -19.286  33.862  1.00 31.08      .254 C
ATOM    691  O   LEU A  48      -8.513 -20.306  34.544  1.00 25.38      .270 O
ATOM    692  CB  LEU A  48      -9.844 -17.239  34.263  1.00 34.18      .032 C
ATOM    693 1HB  LEU A  48     -10.076 -17.577  35.273  1.00 34.18      .032 H
ATOM    694 2HB  LEU A  48      -8.911 -16.678  34.313  1.00 34.18      .032 H
ATOM    695  CG  LEU A  48     -10.954 -16.286  33.781  1.00 35.89      .002 C
ATOM    696  HG  LEU A  48     -11.918 -16.773  33.930  1.00 35.89      .002 H
ATOM    697  CD1 LEU A  48     -10.902 -14.997  34.600  1.00 34.69      .000 C
ATOM    698 1HD1 LEU A  48     -11.729 -14.350  34.308  1.00 34.69      .000 H
ATOM    699 2HD1 LEU A  48      -9.957 -14.487  34.409  1.00 34.69      .000 H
ATOM    700 3HD1 LEU A  48     -10.980 -15.232  35.662  1.00 34.69      .000 H
ATOM    701  CD2 LEU A  48     -10.804 -15.885  32.311  1.00 34.23      .000 C
ATOM    702 1HD2 LEU A  48     -11.538 -15.116  32.073  1.00 34.23      .000 H
ATOM    703 2HD2 LEU A  48     -10.974 -16.758  31.680  1.00 34.23      .000 H
ATOM    704 3HD2 LEU A  48      -9.801 -15.498  32.134  1.00 34.23      .000 H
ATOM    705  N   PRO A  49      -7.137 -18.828  33.546  1.00 29.00      .312 N
ATOM    706  CA  PRO A  49      -5.900 -19.335  34.141  1.00 25.22      .163 C
ATOM    707  HA  PRO A  49      -5.735 -20.347  33.772  1.00 25.22      .163 H
ATOM    708  C   PRO A  49      -5.926 -19.371  35.675  1.00 28.57      .254 C
ATOM    709  O   PRO A  49      -6.579 -18.527  36.296  1.00 31.57      .270 O
ATOM    710  CB  PRO A  49      -4.794 -18.409  33.630  1.00 23.67      .034 C
ATOM    711 1HB  PRO A  49      -4.683 -17.548  34.290  1.00 23.67      .034 H
ATOM    712 2HB  PRO A  49      -3.843 -18.928  33.507  1.00 23.67      .034 H
ATOM    713  CG  PRO A  49      -5.333 -17.974  32.284  1.00 31.86      .027 C
ATOM    714 1HG  PRO A  49      -4.914 -17.021  31.960  1.00 31.86      .027 H
ATOM    715 2HG  PRO A  49      -5.161 -18.754  31.543  1.00 31.86      .027 H
ATOM    716  CD  PRO A  49      -6.819 -17.826  32.551  1.00 26.41      .105 C
ATOM    717 1HD  PRO A  49      -7.040 -16.834  32.945  1.00 26.41      .105 H
ATOM    718 2HD  PRO A  49      -7.384 -18.021  31.640  1.00 26.41      .105 H
ATOM    719  N   PRO A  50      -5.237 -20.332  36.313  1.00 26.46      .312 N
ATOM    720  CA  PRO A  50      -5.218 -20.442  37.764  1.00 25.74      .163 C
ATOM    721  HA  PRO A  50      -6.235 -20.364  38.149  1.00 25.74      .163 H
ATOM    722  C   PRO A  50      -4.361 -19.354  38.432  1.00 31.16      .251 C
ATOM    723  O   PRO A  50      -3.492 -18.735  37.815  1.00 29.04      .271 O
ATOM    724  CB  PRO A  50      -4.672 -21.841  38.041  1.00 25.39      .034 C
ATOM    725 1HB  PRO A  50      -4.155 -21.912  38.997  1.00 25.39      .034 H
ATOM    726 2HB  PRO A  50      -5.478 -22.572  37.979  1.00 25.39      .034 H
ATOM    727  CG  PRO A  50      -3.698 -22.032  36.899  1.00 22.68      .027 C
ATOM    728 1HG  PRO A  50      -2.758 -21.522  37.110  1.00 22.68      .027 H
ATOM    729 2HG  PRO A  50      -3.533 -23.087  36.679  1.00 22.68      .027 H
ATOM    730  CD  PRO A  50      -4.402 -21.362  35.732  1.00 23.59      .105 C
ATOM    731 1HD  PRO A  50      -3.676 -20.907  35.058  1.00 23.59      .105 H
ATOM    732 2HD  PRO A  50      -5.026 -22.086  35.207  1.00 23.59      .105 H
ATOM    733  N   GLU A  51      -4.583 -19.160  39.728  1.00 29.94      .337 N
ATOM    734  H   GLU A  51      -5.315 -19.696  40.171  1.00 29.94      .337 H
ATOM    735  CA  GLU A  51      -3.859 -18.212  40.586  1.00 33.02      .160 C
ATOM    736  HA  GLU A  51      -3.095 -17.692  40.009  1.00 33.02      .160 H
ATOM    737  C   GLU A  51      -3.180 -18.954  41.744  1.00 30.96      .254 C
ATOM    738  O   GLU A  51      -3.830 -19.815  42.340  1.00 30.72      .270 O
ATOM    739  CB  GLU A  51      -4.831 -17.173  41.155  1.00 32.89      .043 C
ATOM    740 1HB  GLU A  51      -5.551 -17.689  41.790  1.00 32.89      .043 H
ATOM    741 2HB  GLU A  51      -4.273 -16.471  41.774  1.00 32.89      .043 H
ATOM    742  CG  GLU A  51      -5.596 -16.384  40.080  1.00 50.33      .100 C
ATOM    743 1HG  GLU A  51      -4.898 -15.781  39.499  1.00 50.33      .100 H
ATOM    744 2HG  GLU A  51      -6.105 -17.063  39.396  1.00 50.33      .100 H
ATOM    745  CD  GLU A  51      -6.618 -15.476  40.748  1.00 65.18      .185 C
ATOM    746  OE1 GLU A  51      -7.673 -15.996  41.182  1.00 61.78      .647 O
ATOM    747  OE2 GLU A  51      -6.341 -14.255  40.851  1.00 71.56      .647 O
ATOM    748  N   PRO A  52      -1.924 -18.643  42.124  1.00 29.16      .312 N
ATOM    749  CA  PRO A  52      -1.288 -19.249  43.296  1.00 27.90      .163 C
ATOM    750  HA  PRO A  52      -1.165 -20.318  43.120  1.00 27.90      .163 H
ATOM    751  C   PRO A  52      -2.106 -19.053  44.579  1.00 30.01      .251 C
ATOM    752  O   PRO A  52      -2.664 -17.979  44.807  1.00 28.32      .271 O
ATOM    753  CB  PRO A  52       0.089 -18.588  43.411  1.00 27.69      .034 C
ATOM    754 1HB  PRO A  52       0.049 -17.748  44.105  1.00 27.69      .034 H
ATOM    755 2HB  PRO A  52       0.856 -19.302  43.710  1.00 27.69      .034 H
ATOM    756  CG  PRO A  52       0.371 -18.084  42.005  1.00 22.16      .027 C
ATOM    757 1HG  PRO A  52       1.005 -17.198  42.014  1.00 22.16      .027 H
ATOM    758 2HG  PRO A  52       0.814 -18.878  41.403  1.00 22.16      .027 H
ATOM    759  CD  PRO A  52      -1.007 -17.735  41.473  1.00 24.99      .105 C
ATOM    760 1HD  PRO A  52      -1.264 -16.707  41.728  1.00 24.99      .105 H
ATOM    761 2HD  PRO A  52      -1.036 -17.893  40.395  1.00 24.99      .105 H
ATOM    762  N   LYS A  53      -2.159 -20.074  45.445  1.00 27.89      .338 N
ATOM    763  H   LYS A  53      -1.715 -20.950  45.206  1.00 27.89      .338 H
ATOM    764  CA  LYS A  53      -2.877 -20.028  46.721  1.00 30.42      .159 C
ATOM    765  HA  LYS A  53      -3.926 -19.846  46.486  1.00 30.42      .159 H
ATOM    766  C   LYS A  53      -2.373 -18.854  47.590  1.00 32.66      .251 C
ATOM    767  O   LYS A  53      -1.161 -18.680  47.746  1.00 30.34      .271 O
ATOM    768  CB  LYS A  53      -2.749 -21.391  47.441  1.00 26.75      .032 C
ATOM    769 1HB  LYS A  53      -3.210 -22.151  46.810  1.00 26.75      .032 H
ATOM    770 2HB  LYS A  53      -1.689 -21.622  47.543  1.00 26.75      .032 H
ATOM    771  CG  LYS A  53      -3.390 -21.463  48.842  1.00 30.16      .004 C
ATOM    772 1HG  LYS A  53      -3.198 -22.453  49.257  1.00 30.16      .004 H
ATOM    773 2HG  LYS A  53      -2.896 -20.735  49.484  1.00 30.16      .004 H
ATOM    774  CD  LYS A  53      -4.896 -21.212  48.837  1.00 31.12      .032 C
ATOM    775 1HD  LYS A  53      -5.138 -20.474  48.073  1.00 31.12      .032 H
ATOM    776 2HD  LYS A  53      -5.417 -22.134  48.579  1.00 31.12      .032 H
ATOM    777  CE  LYS A  53      -5.362 -20.699  50.202  1.00 26.92      .206 C
ATOM    778 1HE  LYS A  53      -5.365 -21.525  50.913  1.00 26.92      .206 H
ATOM    779 2HE  LYS A  53      -4.662 -19.944  50.559  1.00 26.92      .206 H
ATOM    780  NZ  LYS A  53      -6.705 -20.090  50.106  1.00 28.34      .064 N
ATOM    781 1HZ  LYS A  53      -6.959 -19.720  51.011  1.00 28.34      .064 H
ATOM    782 2HZ  LYS A  53      -7.387 -20.778  49.820  1.00 28.34      .064 H
ATOM    783 3HZ  LYS A  53      -6.679 -19.340  49.430  1.00 28.34      .064 H
ATOM    784  N   GLN A  54      -3.272 -18.058  48.164  1.00 31.53      .338 N
ATOM    785  H   GLN A  54      -4.261 -18.222  48.040  1.00 31.53      .338 H
ATOM    786  CA  GLN A  54      -2.891 -16.944  49.033  1.00 35.29      .160 C
ATOM    787  HA  GLN A  54      -2.053 -16.435  48.558  1.00 35.29      .160 H
ATOM    788  C   GLN A  54      -2.414 -17.446  50.418  1.00 34.30      .254 C
ATOM    789  O   GLN A  54      -2.930 -18.464  50.892  1.00 33.25      .270 O
ATOM    790  CB  GLN A  54      -4.034 -15.924  49.139  1.00 34.67      .042 C
ATOM    791 1HB  GLN A  54      -4.937 -16.408  49.512  1.00 34.67      .042 H
ATOM    792 2HB  GLN A  54      -3.740 -15.134  49.830  1.00 34.67      .042 H
ATOM    793  CG  GLN A  54      -4.344 -15.292  47.771  1.00 35.67      .090 C
ATOM    794 1HG  GLN A  54      -3.447 -14.796  47.399  1.00 35.67      .090 H
ATOM    795 2HG  GLN A  54      -4.602 -16.076  47.059  1.00 35.67      .090 H
ATOM    796  CD  GLN A  54      -5.487 -14.273  47.821  1.00 38.48      .227 C
ATOM    797  OE1 GLN A  54      -5.634 -13.495  48.755  1.00 38.77      .273 O
ATOM    798  NE2 GLN A  54      -6.318 -14.207  46.802  1.00 33.35      .369 N
ATOM    799 1HE2 GLN A  54      -7.052 -13.515  46.826  1.00 33.35      .369 H
ATOM    800 2HE2 GLN A  54      -6.202 -14.794  45.988  1.00 33.35      .369 H
ATOM    801  N   PRO A  55      -1.443 -16.779  51.081  1.00 33.15      .312 N
ATOM    802  CA  PRO A  55      -0.905 -17.227  52.366  1.00 34.19      .163 C
ATOM    803  HA  PRO A  55      -0.420 -18.189  52.203  1.00 34.19      .163 H
ATOM    804  C   PRO A  55      -1.966 -17.385  53.459  1.00 33.93      .251 C
ATOM    805  O   PRO A  55      -2.791 -16.491  53.668  1.00 31.90      .271 O
ATOM    806  CB  PRO A  55       0.148 -16.192  52.770  1.00 30.69      .034 C
ATOM    807 1HB  PRO A  55      -0.299 -15.399  53.368  1.00 30.69      .034 H
ATOM    808 2HB  PRO A  55       0.985 -16.651  53.297  1.00 30.69      .034 H
ATOM    809  CG  PRO A  55       0.608 -15.645  51.433  1.00 36.57      .027 C
ATOM    810 1HG  PRO A  55       0.987 -14.626  51.510  1.00 36.57      .027 H
ATOM    811 2HG  PRO A  55       1.355 -16.313  51.004  1.00 36.57      .027 H
ATOM    812  CD  PRO A  55      -0.656 -15.669  50.594  1.00 30.62      .105 C
ATOM    813 1HD  PRO A  55      -1.215 -14.741  50.715  1.00 30.62      .105 H
ATOM    814 2HD  PRO A  55      -0.388 -15.837  49.551  1.00 30.62      .105 H
ATOM    815  N   TRP A  56      -1.921 -18.497  54.194  1.00 30.06      .337 N
ATOM    816  H   TRP A  56      -1.179 -19.161  54.026  1.00 30.06      .337 H
ATOM    817  CA  TRP A  56      -2.882 -18.833  55.246  1.00 31.65      .164 C
ATOM    818  HA  TRP A  56      -3.693 -18.105  55.217  1.00 31.65      .164 H
ATOM    819  C   TRP A  56      -2.255 -18.794  56.656  1.00 37.29      .251 C
ATOM    820  O   TRP A  56      -1.039 -18.899  56.846  1.00 29.83      .271 O
ATOM    821  CB  TRP A  56      -3.535 -20.192  54.955  1.00 29.54      .059 C
ATOM    822 1HB  TRP A  56      -4.320 -20.360  55.692  1.00 29.54      .059 H
ATOM    823 2HB  TRP A  56      -4.030 -20.116  53.987  1.00 29.54      .059 H
ATOM    824  CG  TRP A  56      -2.636 -21.409  54.933  1.00 30.99      .016 C
ATOM    825  CD1 TRP A  56      -2.356 -22.216  55.984  1.00 31.93      .097 C
ATOM    826  HD1 TRP A  56      -2.723 -22.123  56.995  1.00 31.93      .097 H
ATOM    827  CD2 TRP A  56      -1.915 -21.991  53.804  1.00 31.44      .001 C
ATOM    828  NE1 TRP A  56      -1.535 -23.228  55.605  1.00 33.07      .365 N
ATOM    829  HE1 TRP A  56      -1.256 -23.991  56.204  1.00 33.07      .365 H
ATOM    830  CE2 TRP A  56      -1.229 -23.154  54.269  1.00 30.32      .042 C
ATOM    831  CE3 TRP A  56      -1.797 -21.676  52.430  1.00 31.14      .014 C
ATOM    832  HE3 TRP A  56      -2.304 -20.804  52.045  1.00 31.14      .014 H
ATOM    833  CZ2 TRP A  56      -0.449 -23.951  53.422  1.00 26.50      .030 C
ATOM    834  HZ2 TRP A  56       0.073 -24.810  53.818  1.00 26.50      .030 H
ATOM    835  CZ3 TRP A  56      -1.033 -22.486  51.570  1.00 28.31      .001 C
ATOM    836  HZ3 TRP A  56      -0.959 -22.227  50.524  1.00 28.31      .001 H
ATOM    837  CH2 TRP A  56      -0.357 -23.616  52.063  1.00 28.66      .002 C
ATOM    838  HH2 TRP A  56       0.232 -24.230  51.398  1.00 28.66      .002 H
ATOM    839  N   SER A  57      -3.122 -18.646  57.655  1.00 33.45      .336 N
ATOM    840  H   SER A  57      -4.097 -18.543  57.412  1.00 33.45      .336 H
ATOM    841  CA  SER A  57      -2.827 -18.855  59.081  1.00 39.57      .189 C
ATOM    842  HA  SER A  57      -1.749 -18.812  59.239  1.00 39.57      .189 H
ATOM    843  C   SER A  57      -3.329 -20.234  59.545  1.00 41.61      .254 C
ATOM    844  O   SER A  57      -4.126 -20.876  58.857  1.00 41.55      .270 O
ATOM    845  CB  SER A  57      -3.452 -17.721  59.903  1.00 41.88      .169 C
ATOM    846 1HB  SER A  57      -3.194 -17.860  60.953  1.00 41.88      .169 H
ATOM    847 2HB  SER A  57      -3.039 -16.770  59.567  1.00 41.88      .169 H
ATOM    848  OG  SER A  57      -4.858 -17.683  59.755  1.00 45.04      .380 O
ATOM    849  HG  SER A  57      -5.248 -18.194  60.468  1.00 45.04      .380 H
ATOM    850  N   GLY A  58      -2.859 -20.699  60.703  1.00 40.86      .336 N
ATOM    851  H   GLY A  58      -2.145 -20.179  61.193  1.00 40.86      .336 H
ATOM    852  CA  GLY A  58      -3.173 -22.033  61.213  1.00 37.53      .189 C
ATOM    853 1HA  GLY A  58      -2.863 -22.120  62.254  1.00 37.53      .189 H
ATOM    854 2HA  GLY A  58      -4.251 -22.191  61.172  1.00 37.53      .189 H
ATOM    855  C   GLY A  58      -2.487 -23.147  60.406  1.00 44.22      .253 C
ATOM    856  O   GLY A  58      -1.404 -22.950  59.847  1.00 41.44      .270 O
ATOM    857  N   VAL A  59      -3.110 -24.326  60.363  1.00 39.11      .337 N
ATOM    858  H   VAL A  59      -3.976 -24.428  60.872  1.00 39.11      .337 H
ATOM    859  CA  VAL A  59      -2.564 -25.553  59.761  1.00 41.07      .159 C
ATOM    860  HA  VAL A  59      -1.698 -25.298  59.150  1.00 41.07      .159 H
ATOM    861  C   VAL A  59      -3.606 -26.245  58.874  1.00 40.03      .251 C
ATOM    862  O   VAL A  59      -4.698 -26.552  59.348  1.00 35.57      .271 O
ATOM    863  CB  VAL A  59      -2.098 -26.525  60.868  1.00 40.95      .029 C
ATOM    864  HB  VAL A  59      -2.956 -26.756  61.500  1.00 40.95      .029 H
ATOM    865  CG1 VAL A  59      -1.568 -27.841  60.295  1.00 36.13      .002 C
ATOM    866 1HG1 VAL A  59      -1.171 -28.442  61.114  1.00 36.13      .002 H
ATOM    867 2HG1 VAL A  59      -0.773 -27.633  59.579  1.00 36.13      .002 H
ATOM    868 3HG1 VAL A  59      -2.371 -28.386  59.799  1.00 36.13      .002 H
ATOM    869  CG2 VAL A  59      -1.005 -25.927  61.758  1.00 32.77      .002 C
ATOM    870 1HG2 VAL A  59      -0.701 -26.662  62.504  1.00 32.77      .002 H
ATOM    871 2HG2 VAL A  59      -1.394 -25.040  62.258  1.00 32.77      .002 H
ATOM    872 3HG2 VAL A  59      -0.145 -25.653  61.147  1.00 32.77      .002 H
ATOM    873  N   VAL A  60      -3.248 -26.570  57.627  1.00 35.85      .338 N
ATOM    874  H   VAL A  60      -2.334 -26.310  57.286  1.00 35.85      .338 H
ATOM    875  CA  VAL A  60      -4.072 -27.387  56.726  1.00 32.06      .159 C
ATOM    876  HA  VAL A  60      -5.093 -27.009  56.773  1.00 32.06      .159 H
ATOM    877  C   VAL A  60      -4.077 -28.859  57.170  1.00 34.95      .251 C
ATOM    878  O   VAL A  60      -3.022 -29.475  57.351  1.00 32.51      .271 O
ATOM    879  CB  VAL A  60      -3.615 -27.268  55.253  1.00 31.60      .029 C
ATOM    880  HB  VAL A  60      -2.549 -27.494  55.210  1.00 31.60      .029 H
ATOM    881  CG1 VAL A  60      -4.339 -28.231  54.299  1.00 29.25      .002 C
ATOM    882 1HG1 VAL A  60      -4.021 -28.028  53.276  1.00 29.25      .002 H
ATOM    883 2HG1 VAL A  60      -5.416 -28.078  54.382  1.00 29.25      .002 H
ATOM    884 3HG1 VAL A  60      -4.097 -29.261  54.558  1.00 29.25      .002 H
ATOM    885  CG2 VAL A  60      -3.841 -25.846  54.725  1.00 31.86      .002 C
ATOM    886 1HG2 VAL A  60      -3.410 -25.756  53.728  1.00 31.86      .002 H
ATOM    887 2HG2 VAL A  60      -3.367 -25.127  55.393  1.00 31.86      .002 H
ATOM    888 3HG2 VAL A  60      -4.912 -25.647  54.678  1.00 31.86      .002 H
ATOM    889  N   ASP A  61      -5.279 -29.418  57.287  1.00 33.02      .337 N
ATOM    890  H   ASP A  61      -6.072 -28.809  57.145  1.00 33.02      .337 H
ATOM    891  CA  ASP A  61      -5.587 -30.833  57.550  1.00 38.98      .170 C
ATOM    892  HA  ASP A  61      -4.959 -31.172  58.374  1.00 38.98      .170 H
ATOM    893  C   ASP A  61      -5.282 -31.722  56.323  1.00 41.18      .251 C
ATOM    894  O   ASP A  61      -6.170 -32.241  55.645  1.00 42.08      .271 O
ATOM    895  CB  ASP A  61      -7.061 -30.921  57.984  1.00 38.86      .129 C
ATOM    896 1HB  ASP A  61      -7.232 -30.194  58.777  1.00 38.86      .129 H
ATOM    897 2HB  ASP A  61      -7.706 -30.655  57.146  1.00 38.86      .129 H
ATOM    898  CG  ASP A  61      -7.470 -32.310  58.494  1.00 47.45      .188 C
ATOM    899  OD1 ASP A  61      -6.570 -33.120  58.818  1.00 52.46      .647 O
ATOM    900  OD2 ASP A  61      -8.683 -32.523  58.703  1.00 57.14      .647 O
ATOM    901  N   ALA A  62      -3.998 -31.890  56.015  1.00 33.88      .338 N
ATOM    902  H   ALA A  62      -3.309 -31.480  56.629  1.00 33.88      .338 H
ATOM    903  CA  ALA A  62      -3.500 -32.663  54.880  1.00 33.27      .159 C
ATOM    904  HA  ALA A  62      -4.146 -32.403  54.041  1.00 33.27      .159 H
ATOM    905  C   ALA A  62      -3.617 -34.206  55.083  1.00 29.34      .251 C
ATOM    906  O   ALA A  62      -2.738 -34.968  54.676  1.00 26.52      .271 O
ATOM    907  CB  ALA A  62      -2.085 -32.177  54.528  1.00 28.50      .034 C
ATOM    908 1HB  ALA A  62      -2.084 -31.090  54.448  1.00 28.50      .034 H
ATOM    909 2HB  ALA A  62      -1.788 -32.613  53.575  1.00 28.50      .034 H
ATOM    910 3HB  ALA A  62      -1.384 -32.485  55.304  1.00 28.50      .034 H
ATOM    911  N   THR A  63      -4.675 -34.676  55.753  1.00 29.97      .336 N
ATOM    912  H   THR A  63      -5.385 -34.017  56.038  1.00 29.97      .336 H
ATOM    913  CA  THR A  63      -4.884 -36.073  56.172  1.00 34.87      .186 C
ATOM    914  HA  THR A  63      -3.915 -36.571  56.159  1.00 34.87      .186 H
ATOM    915  C   THR A  63      -5.841 -36.875  55.259  1.00 34.98      .253 C
ATOM    916  O   THR A  63      -6.073 -38.057  55.519  1.00 34.94      .270 O
ATOM    917  CB  THR A  63      -5.399 -36.149  57.627  1.00 35.26      .140 C
ATOM    918  HB  THR A  63      -5.500 -37.200  57.898  1.00 35.26      .140 H
ATOM    919  OG1 THR A  63      -6.665 -35.549  57.773  1.00 32.20      .382 O
ATOM    920  HG1 THR A  63      -6.543 -34.640  58.054  1.00 32.20      .382 H
ATOM    921  CG2 THR A  63      -4.444 -35.514  58.632  1.00 30.47      .034 C
ATOM    922 1HG2 THR A  63      -4.845 -35.642  59.638  1.00 30.47      .034 H
ATOM    923 2HG2 THR A  63      -4.322 -34.451  58.422  1.00 30.47      .034 H
ATOM    924 3HG2 THR A  63      -3.477 -36.012  58.560  1.00 30.47      .034 H
ATOM    925  N   THR A  64      -6.401 -36.270  54.206  1.00 32.28      .336 N
ATOM    926  H   THR A  64      -6.169 -35.308  54.004  1.00 32.28      .336 H
ATOM    927  CA  THR A  64      -7.426 -36.880  53.336  1.00 29.96      .186 C
ATOM    928  HA  THR A  64      -7.223 -37.948  53.266  1.00 29.96      .186 H
ATOM    929  C   THR A  64      -7.395 -36.292  51.911  1.00 32.97      .253 C
ATOM    930  O   THR A  64      -6.849 -35.211  51.703  1.00 31.19      .270 O
ATOM    931  CB  THR A  64      -8.814 -36.717  53.988  1.00 31.00      .140 C
ATOM    932  HB  THR A  64      -8.735 -36.996  55.038  1.00 31.00      .140 H
ATOM    933  OG1 THR A  64      -9.739 -37.599  53.373  1.00 46.09      .382 O
ATOM    934  HG1 THR A  64     -10.557 -37.563  53.874  1.00 46.09      .382 H
ATOM    935  CG2 THR A  64      -9.402 -35.309  53.897  1.00 25.37      .034 C
ATOM    936 1HG2 THR A  64     -10.345 -35.282  54.443  1.00 25.37      .034 H
ATOM    937 2HG2 THR A  64      -9.578 -35.044  52.854  1.00 25.37      .034 H
ATOM    938 3HG2 THR A  64      -8.704 -34.599  54.341  1.00 25.37      .034 H
ATOM    939  N   PHE A  65      -7.958 -36.993  50.921  1.00 26.42      .337 N
ATOM    940  H   PHE A  65      -8.464 -37.839  51.142  1.00 26.42      .337 H
ATOM    941  CA  PHE A  65      -8.115 -36.466  49.564  1.00 25.38      .164 C
ATOM    942  HA  PHE A  65      -7.175 -36.001  49.270  1.00 25.38      .164 H
ATOM    943  C   PHE A  65      -9.224 -35.400  49.499  1.00 26.15      .251 C
ATOM    944  O   PHE A  65     -10.335 -35.615  49.986  1.00 28.45      .271 O
ATOM    945  CB  PHE A  65      -8.440 -37.587  48.564  1.00 25.63      .056 C
ATOM    946 1HB  PHE A  65      -9.344 -38.097  48.897  1.00 25.63      .056 H
ATOM    947 2HB  PHE A  65      -8.671 -37.120  47.606  1.00 25.63      .056 H
ATOM    948  CG  PHE A  65      -7.350 -38.631  48.340  1.00 20.84      .044 C
ATOM    949  CD1 PHE A  65      -6.045 -38.233  47.991  1.00 20.39      .008 C
ATOM    950  HD1 PHE A  65      -5.798 -37.185  47.907  1.00 20.39      .008 H
ATOM    951  CD2 PHE A  65      -7.662 -40.001  48.396  1.00 20.16      .008 C
ATOM    952  HD2 PHE A  65      -8.673 -40.307  48.622  1.00 20.16      .008 H
ATOM    953  CE1 PHE A  65      -5.059 -39.200  47.721  1.00 21.43      .001 C
ATOM    954  HE1 PHE A  65      -4.064 -38.897  47.431  1.00 21.43      .001 H
ATOM    955  CE2 PHE A  65      -6.677 -40.967  48.136  1.00 18.76      .001 C
ATOM    956  HE2 PHE A  65      -6.934 -42.015  48.166  1.00 18.76      .001 H
ATOM    957  CZ  PHE A  65      -5.374 -40.566  47.804  1.00 22.11      .000 C
ATOM    958  HZ  PHE A  65      -4.623 -41.311  47.586  1.00 22.11      .000 H
ATOM    959  N   GLN A  66      -8.931 -34.288  48.830  1.00 24.40      .338 N
ATOM    960  H   GLN A  66      -8.007 -34.210  48.429  1.00 24.40      .338 H
ATOM    961  CA  GLN A  66      -9.888 -33.234  48.499  1.00 22.11      .160 C
ATOM    962  HA  GLN A  66     -10.535 -33.090  49.365  1.00 22.11      .160 H
ATOM    963  C   GLN A  66     -10.792 -33.591  47.292  1.00 26.84      .251 C
ATOM    964  O   GLN A  66     -10.546 -34.542  46.545  1.00 25.86      .271 O
ATOM    965  CB  GLN A  66      -9.118 -31.925  48.248  1.00 27.01      .042 C
ATOM    966 1HB  GLN A  66      -8.123 -32.148  47.862  1.00 27.01      .042 H
ATOM    967 2HB  GLN A  66      -9.629 -31.316  47.503  1.00 27.01      .042 H
ATOM    968  CG  GLN A  66      -8.972 -31.104  49.540  1.00 24.82      .090 C
ATOM    969 1HG  GLN A  66      -8.689 -31.755  50.367  1.00 24.82      .090 H
ATOM    970 2HG  GLN A  66      -8.168 -30.381  49.408  1.00 24.82      .090 H
ATOM    971  CD  GLN A  66     -10.253 -30.353  49.921  1.00 35.60      .227 C
ATOM    972  OE1 GLN A  66     -11.353 -30.637  49.451  1.00 35.85      .273 O
ATOM    973  NE2 GLN A  66     -10.163 -29.359  50.775  1.00 26.54      .369 N
ATOM    974 1HE2 GLN A  66     -10.990 -28.826  51.006  1.00 26.54      .369 H
ATOM    975 2HE2 GLN A  66      -9.270 -29.103  51.170  1.00 26.54      .369 H
ATOM    976  N   SER A  67     -11.837 -32.787  47.114  1.00 19.94      .336 N
ATOM    977  H   SER A  67     -11.962 -32.035  47.777  1.00 19.94      .336 H
ATOM    978  CA  SER A  67     -12.917 -32.957  46.124  1.00 26.24      .189 C
ATOM    979  HA  SER A  67     -13.412 -33.908  46.322  1.00 26.24      .189 H
ATOM    980  C   SER A  67     -12.439 -32.960  44.658  1.00 29.68      .253 C
ATOM    981  O   SER A  67     -11.477 -32.284  44.287  1.00 24.61      .270 O
ATOM    982  CB  SER A  67     -13.941 -31.851  46.345  1.00 27.81      .169 C
ATOM    983 1HB  SER A  67     -13.497 -30.886  46.102  1.00 27.81      .169 H
ATOM    984 2HB  SER A  67     -14.807 -32.019  45.705  1.00 27.81      .169 H
ATOM    985  OG  SER A  67     -14.332 -31.862  47.715  1.00 34.46      .380 O
ATOM    986  HG  SER A  67     -14.797 -31.040  47.887  1.00 34.46      .380 H
ATOM    987  N   VAL A  68     -13.119 -33.741  43.820  1.00 26.74      .337 N
ATOM    988  H   VAL A  68     -13.997 -34.118  44.145  1.00 26.74      .337 H
ATOM    989  CA  VAL A  68     -12.791 -34.002  42.405  1.00 22.55      .159 C
ATOM    990  HA  VAL A  68     -11.706 -34.056  42.310  1.00 22.55      .159 H
ATOM    991  C   VAL A  68     -13.299 -32.864  41.500  1.00 23.76      .251 C
ATOM    992  O   VAL A  68     -14.387 -32.329  41.707  1.00 23.36      .271 O
ATOM    993  CB  VAL A  68     -13.364 -35.375  41.986  1.00 24.54      .029 C
ATOM    994  HB  VAL A  68     -14.423 -35.393  42.245  1.00 24.54      .029 H
ATOM    995  CG1 VAL A  68     -13.229 -35.674  40.490  1.00 22.63      .002 C
ATOM    996 1HG1 VAL A  68     -13.507 -36.710  40.296  1.00 22.63      .002 H
ATOM    997 2HG1 VAL A  68     -12.199 -35.508  40.172  1.00 22.63      .002 H
ATOM    998 3HG1 VAL A  68     -13.892 -35.009  39.937  1.00 22.63      .002 H
ATOM    999  CG2 VAL A  68     -12.657 -36.504  42.746  1.00 18.61      .002 C
ATOM   1000 1HG2 VAL A  68     -13.076 -37.465  42.449  1.00 18.61      .002 H
ATOM   1001 2HG2 VAL A  68     -12.799 -36.361  43.818  1.00 18.61      .002 H
ATOM   1002 3HG2 VAL A  68     -11.592 -36.484  42.515  1.00 18.61      .002 H
ATOM   1003  N   CYS A  69     -12.523 -32.503  40.475  1.00 20.75      .337 N
ATOM   1004  H   CYS A  69     -11.646 -32.978  40.317  1.00 20.75      .337 H
ATOM   1005  CA  CYS A  69     -12.925 -31.504  39.487  1.00 24.58      .171 C
ATOM   1006  HA  CYS A  69     -13.223 -30.602  40.021  1.00 24.58      .171 H
ATOM   1007  C   CYS A  69     -14.143 -31.981  38.656  1.00 26.10      .252 C
ATOM   1008  O   CYS A  69     -14.204 -33.147  38.262  1.00 24.20      .271 O
ATOM   1009  CB  CYS A  69     -11.721 -31.150  38.606  1.00 22.99      .100 C
ATOM   1010 1HB  CYS A  69     -11.386 -32.048  38.087  1.00 22.99      .100 H
ATOM   1011 2HB  CYS A  69     -12.048 -30.438  37.848  1.00 22.99      .100 H
ATOM   1012  SG  CYS A  69     -10.289 -30.430  39.487  1.00 27.26      .080 S
ATOM   1013  N   TYR A  70     -15.105 -31.091  38.387  1.00 25.05      .337 N
ATOM   1014  H   TYR A  70     -14.975 -30.136  38.688  1.00 25.05      .337 H
ATOM   1015  CA  TYR A  70     -16.385 -31.401  37.734  1.00 26.87      .164 C
ATOM   1016  HA  TYR A  70     -16.953 -32.031  38.418  1.00 26.87      .164 H
ATOM   1017  C   TYR A  70     -16.196 -32.170  36.413  1.00 27.98      .251 C
ATOM   1018  O   TYR A  70     -15.427 -31.749  35.544  1.00 25.35      .271 O
ATOM   1019  CB  TYR A  70     -17.200 -30.117  37.488  1.00 30.15      .056 C
ATOM   1020 1HB  TYR A  70     -16.583 -29.238  37.674  1.00 30.15      .056 H
ATOM   1021 2HB  TYR A  70     -17.490 -30.071  36.439  1.00 30.15      .056 H
ATOM   1022  CG  TYR A  70     -18.453 -30.024  38.346  1.00 32.51      .044 C
ATOM   1023  CD1 TYR A  70     -18.460 -29.225  39.503  1.00 26.53      .011 C
ATOM   1024  HD1 TYR A  70     -17.579 -28.663  39.777  1.00 26.53      .011 H
ATOM   1025  CD2 TYR A  70     -19.615 -30.729  37.975  1.00 32.44      .011 C
ATOM   1026  HD2 TYR A  70     -19.627 -31.332  37.080  1.00 32.44      .011 H
ATOM   1027  CE1 TYR A  70     -19.619 -29.125  40.292  1.00 29.37      .037 C
ATOM   1028  HE1 TYR A  70     -19.628 -28.499  41.173  1.00 29.37      .037 H
ATOM   1029  CE2 TYR A  70     -20.782 -30.629  38.756  1.00 36.45      .037 C
ATOM   1030  HE2 TYR A  70     -21.680 -31.152  38.464  1.00 36.45      .037 H
ATOM   1031  CZ  TYR A  70     -20.786 -29.822  39.914  1.00 33.93      .065 C
ATOM   1032  OH  TYR A  70     -21.928 -29.688  40.647  1.00 52.19      .361 O
ATOM   1033  HH  TYR A  70     -21.850 -29.038  41.349  1.00 52.19      .361 H
ATOM   1034  N   GLN A  71     -16.915 -33.288  36.277  1.00 27.96      .338 N
ATOM   1035  H   GLN A  71     -17.545 -33.560  37.018  1.00 27.96      .338 H
ATOM   1036  CA  GLN A  71     -16.798 -34.218  35.146  1.00 25.32      .160 C
ATOM   1037  HA  GLN A  71     -16.691 -33.623  34.239  1.00 25.32      .160 H
ATOM   1038  C   GLN A  71     -18.047 -35.114  34.980  1.00 31.39      .251 C
ATOM   1039  O   GLN A  71     -18.858 -35.263  35.901  1.00 24.05      .271 O
ATOM   1040  CB  GLN A  71     -15.517 -35.066  35.297  1.00 21.80      .042 C
ATOM   1041 1HB  GLN A  71     -15.415 -35.720  34.431  1.00 21.80      .042 H
ATOM   1042 2HB  GLN A  71     -14.665 -34.385  35.295  1.00 21.80      .042 H
ATOM   1043  CG  GLN A  71     -15.434 -35.937  36.571  1.00 20.79      .090 C
ATOM   1044 1HG  GLN A  71     -15.773 -35.362  37.433  1.00 20.79      .090 H
ATOM   1045 2HG  GLN A  71     -16.083 -36.806  36.465  1.00 20.79      .090 H
ATOM   1046  CD  GLN A  71     -14.003 -36.420  36.833  1.00 23.12      .227 C
ATOM   1047  OE1 GLN A  71     -13.668 -37.589  36.683  1.00 20.38      .273 O
ATOM   1048  NE2 GLN A  71     -13.097 -35.541  37.191  1.00 22.86      .369 N
ATOM   1049 1HE2 GLN A  71     -12.165 -35.855  37.419  1.00 22.86      .369 H
ATOM   1050 2HE2 GLN A  71     -13.384 -34.601  37.422  1.00 22.86      .369 H
ATOM   1051  N   TYR A  72     -18.167 -35.727  33.802  1.00 23.07      .337 N
ATOM   1052  H   TYR A  72     -17.540 -35.444  33.062  1.00 23.07      .337 H
ATOM   1053  CA  TYR A  72     -19.083 -36.834  33.492  1.00 21.23      .164 C
ATOM   1054  HA  TYR A  72     -20.108 -36.496  33.645  1.00 21.23      .164 H
ATOM   1055  C   TYR A  72     -18.858 -38.074  34.391  1.00 25.36      .251 C
ATOM   1056  O   TYR A  72     -17.771 -38.275  34.939  1.00 28.13      .271 O
ATOM   1057  CB  TYR A  72     -18.898 -37.182  32.006  1.00 26.46      .056 C
ATOM   1058 1HB  TYR A  72     -19.158 -36.305  31.414  1.00 26.46      .056 H
ATOM   1059 2HB  TYR A  72     -17.843 -37.390  31.827  1.00 26.46      .056 H
ATOM   1060  CG  TYR A  72     -19.715 -38.367  31.498  1.00 25.78      .044 C
ATOM   1061  CD1 TYR A  72     -21.110 -38.244  31.373  1.00 25.20      .011 C
ATOM   1062  HD1 TYR A  72     -21.600 -37.320  31.641  1.00 25.20      .011 H
ATOM   1063  CD2 TYR A  72     -19.084 -39.573  31.130  1.00 22.40      .011 C
ATOM   1064  HD2 TYR A  72     -18.013 -39.682  31.221  1.00 22.40      .011 H
ATOM   1065  CE1 TYR A  72     -21.875 -39.311  30.867  1.00 26.16      .037 C
ATOM   1066  HE1 TYR A  72     -22.945 -39.206  30.764  1.00 26.16      .037 H
ATOM   1067  CE2 TYR A  72     -19.844 -40.644  30.619  1.00 27.90      .037 C
ATOM   1068  HE2 TYR A  72     -19.364 -41.565  30.322  1.00 27.90      .037 H
ATOM   1069  CZ  TYR A  72     -21.246 -40.512  30.482  1.00 27.12      .065 C
ATOM   1070  OH  TYR A  72     -21.987 -41.526  29.943  1.00 26.34      .361 O
ATOM   1071  HH  TYR A  72     -22.885 -41.258  29.732  1.00 26.34      .361 H
ATOM   1072  N   VAL A  73     -19.867 -38.944  34.509  1.00 26.54      .338 N
ATOM   1073  H   VAL A  73     -20.716 -38.765  33.992  1.00 26.54      .338 H
ATOM   1074  CA  VAL A  73     -19.815 -40.241  35.220  1.00 25.16      .159 C
ATOM   1075  HA  VAL A  73     -18.797 -40.433  35.559  1.00 25.16      .159 H
ATOM   1076  C   VAL A  73     -20.226 -41.360  34.251  1.00 25.01      .251 C
ATOM   1077  O   VAL A  73     -21.302 -41.286  33.664  1.00 31.16      .271 O
ATOM   1078  CB  VAL A  73     -20.708 -40.217  36.481  1.00 30.05      .029 C
ATOM   1079  HB  VAL A  73     -21.723 -39.964  36.174  1.00 30.05      .029 H
ATOM   1080  CG1 VAL A  73     -20.746 -41.574  37.200  1.00 26.01      .002 C
ATOM   1081 1HG1 VAL A  73     -21.385 -41.490  38.079  1.00 26.01      .002 H
ATOM   1082 2HG1 VAL A  73     -19.738 -41.850  37.507  1.00 26.01      .002 H
ATOM   1083 3HG1 VAL A  73     -21.145 -42.337  36.532  1.00 26.01      .002 H
ATOM   1084  CG2 VAL A  73     -20.225 -39.162  37.488  1.00 22.33      .002 C
ATOM   1085 1HG2 VAL A  73     -20.861 -39.194  38.373  1.00 22.33      .002 H
ATOM   1086 2HG2 VAL A  73     -20.281 -38.172  37.036  1.00 22.33      .002 H
ATOM   1087 3HG2 VAL A  73     -19.195 -39.376  37.773  1.00 22.33      .002 H
ATOM   1088  N   ASP A  74     -19.395 -42.396  34.088  1.00 27.32      .337 N
ATOM   1089  H   ASP A  74     -18.537 -42.444  34.618  1.00 27.32      .337 H
ATOM   1090  CA  ASP A  74     -19.694 -43.541  33.221  1.00 31.49      .170 C
ATOM   1091  HA  ASP A  74     -20.025 -43.152  32.258  1.00 31.49      .170 H
ATOM   1092  C   ASP A  74     -20.849 -44.384  33.812  1.00 29.08      .252 C
ATOM   1093  O   ASP A  74     -20.806 -44.813  34.976  1.00 30.74      .271 O
ATOM   1094  CB  ASP A  74     -18.415 -44.369  32.957  1.00 29.75      .129 C
ATOM   1095 1HB  ASP A  74     -17.652 -43.708  32.545  1.00 29.75      .129 H
ATOM   1096 2HB  ASP A  74     -18.046 -44.763  33.904  1.00 29.75      .129 H
ATOM   1097  CG  ASP A  74     -18.582 -45.561  31.983  1.00 34.55      .188 C
ATOM   1098  OD1 ASP A  74     -19.728 -45.902  31.610  1.00 32.93      .647 O
ATOM   1099  OD2 ASP A  74     -17.561 -46.200  31.641  1.00 37.02      .647 O
ATOM   1100  N   THR A  75     -21.872 -44.625  32.988  1.00 32.23      .336 N
ATOM   1101  H   THR A  75     -21.847 -44.194  32.075  1.00 32.23      .336 H
ATOM   1102  CA  THR A  75     -23.079 -45.400  33.310  1.00 34.66      .186 C
ATOM   1103  HA  THR A  75     -22.857 -46.002  34.191  1.00 34.66      .186 H
ATOM   1104  C   THR A  75     -23.498 -46.377  32.176  1.00 40.32      .253 C
ATOM   1105  O   THR A  75     -24.657 -46.807  32.136  1.00 36.31      .270 O
ATOM   1106  CB  THR A  75     -24.253 -44.472  33.694  1.00 28.12      .140 C
ATOM   1107  HB  THR A  75     -25.044 -45.085  34.125  1.00 28.12      .140 H
ATOM   1108  OG1 THR A  75     -24.748 -43.826  32.539  1.00 33.41      .382 O
ATOM   1109  HG1 THR A  75     -25.505 -43.293  32.793  1.00 33.41      .382 H
ATOM   1110  CG2 THR A  75     -23.924 -43.379  34.707  1.00 25.24      .034 C
ATOM   1111 1HG2 THR A  75     -24.858 -42.980  35.101  1.00 25.24      .034 H
ATOM   1112 2HG2 THR A  75     -23.366 -42.581  34.215  1.00 25.24      .034 H
ATOM   1113 3HG2 THR A  75     -23.329 -43.788  35.523  1.00 25.24      .034 H
ATOM   1114  N   LEU A  76     -22.580 -46.757  31.270  1.00 38.02      .337 N
ATOM   1115  H   LEU A  76     -21.641 -46.392  31.335  1.00 38.02      .337 H
ATOM   1116  CA  LEU A  76     -22.801 -47.791  30.244  1.00 36.60      .159 C
ATOM   1117  HA  LEU A  76     -23.635 -47.477  29.616  1.00 36.60      .159 H
ATOM   1118  C   LEU A  76     -23.173 -49.154  30.875  1.00 41.25      .251 C
ATOM   1119  O   LEU A  76     -24.133 -49.797  30.441  1.00 39.67      .271 O
ATOM   1120  CB  LEU A  76     -21.542 -47.909  29.349  1.00 33.09      .032 C
ATOM   1121 1HB  LEU A  76     -21.388 -46.948  28.858  1.00 33.09      .032 H
ATOM   1122 2HB  LEU A  76     -20.686 -48.098  29.997  1.00 33.09      .032 H
ATOM   1123  CG  LEU A  76     -21.593 -49.023  28.278  1.00 36.15      .002 C
ATOM   1124  HG  LEU A  76     -21.750 -49.975  28.786  1.00 36.15      .002 H
ATOM   1125  CD1 LEU A  76     -22.707 -48.824  27.250  1.00 26.38      .000 C
ATOM   1126 1HD1 LEU A  76     -22.672 -49.637  26.524  1.00 26.38      .000 H
ATOM   1127 2HD1 LEU A  76     -22.565 -47.873  26.738  1.00 26.38      .000 H
ATOM   1128 3HD1 LEU A  76     -23.674 -48.826  27.752  1.00 26.38      .000 H
ATOM   1129  CD2 LEU A  76     -20.273 -49.102  27.514  1.00 35.68      .000 C
ATOM   1130 1HD2 LEU A  76     -20.306 -49.947  26.827  1.00 35.68      .000 H
ATOM   1131 2HD2 LEU A  76     -19.455 -49.240  28.221  1.00 35.68      .000 H
ATOM   1132 3HD2 LEU A  76     -20.117 -48.181  26.952  1.00 35.68      .000 H
ATOM   1133  N   TYR A  77     -22.455 -49.538  31.934  1.00 28.58      .337 N
ATOM   1134  H   TYR A  77     -21.694 -48.934  32.211  1.00 28.58      .337 H
ATOM   1135  CA  TYR A  77     -22.642 -50.758  32.731  1.00 31.33      .164 C
ATOM   1136  HA  TYR A  77     -23.521 -51.302  32.387  1.00 31.33      .164 H
ATOM   1137  C   TYR A  77     -22.866 -50.384  34.214  1.00 33.33      .254 C
ATOM   1138  O   TYR A  77     -21.896 -50.277  34.973  1.00 31.60      .270 O
ATOM   1139  CB  TYR A  77     -21.417 -51.671  32.542  1.00 33.27      .056 C
ATOM   1140 1HB  TYR A  77     -20.532 -51.157  32.917  1.00 33.27      .056 H
ATOM   1141 2HB  TYR A  77     -21.561 -52.566  33.148  1.00 33.27      .056 H
ATOM   1142  CG  TYR A  77     -21.155 -52.098  31.102  1.00 42.31      .044 C
ATOM   1143  CD1 TYR A  77     -22.100 -52.901  30.439  1.00 40.46      .011 C
ATOM   1144  HD1 TYR A  77     -23.011 -53.191  30.941  1.00 40.46      .011 H
ATOM   1145  CD2 TYR A  77     -19.983 -51.697  30.431  1.00 37.43      .011 C
ATOM   1146  HD2 TYR A  77     -19.260 -51.061  30.921  1.00 37.43      .011 H
ATOM   1147  CE1 TYR A  77     -21.875 -53.316  29.115  1.00 41.00      .037 C
ATOM   1148  HE1 TYR A  77     -22.600 -53.940  28.613  1.00 41.00      .037 H
ATOM   1149  CE2 TYR A  77     -19.752 -52.107  29.103  1.00 34.21      .037 C
ATOM   1150  HE2 TYR A  77     -18.871 -51.777  28.574  1.00 34.21      .037 H
ATOM   1151  CZ  TYR A  77     -20.704 -52.915  28.443  1.00 41.56      .065 C
ATOM   1152  OH  TYR A  77     -20.509 -53.308  27.144  1.00 41.25      .361 O
ATOM   1153  HH  TYR A  77     -21.333 -53.391  26.659  1.00 41.25      .361 H
ATOM   1154  N   PRO A  78     -24.111 -50.119  34.655  1.00 36.04      .312 N
ATOM   1155  CA  PRO A  78     -24.402 -49.662  36.015  1.00 34.13      .163 C
ATOM   1156  HA  PRO A  78     -23.957 -48.676  36.147  1.00 34.13      .163 H
ATOM   1157  C   PRO A  78     -23.852 -50.600  37.095  1.00 32.92      .251 C
ATOM   1158  O   PRO A  78     -24.077 -51.809  37.054  1.00 37.25      .271 O
ATOM   1159  CB  PRO A  78     -25.926 -49.526  36.090  1.00 30.45      .034 C
ATOM   1160 1HB  PRO A  78     -26.379 -50.460  36.423  1.00 30.45      .034 H
ATOM   1161 2HB  PRO A  78     -26.229 -48.695  36.728  1.00 30.45      .034 H
ATOM   1162  CG  PRO A  78     -26.308 -49.245  34.649  1.00 39.15      .027 C
ATOM   1163 1HG  PRO A  78     -27.329 -49.555  34.426  1.00 39.15      .027 H
ATOM   1164 2HG  PRO A  78     -26.157 -48.189  34.423  1.00 39.15      .027 H
ATOM   1165  CD  PRO A  78     -25.322 -50.092  33.868  1.00 35.39      .105 C
ATOM   1166 1HD  PRO A  78     -25.708 -51.105  33.749  1.00 35.39      .105 H
ATOM   1167 2HD  PRO A  78     -25.124 -49.628  32.902  1.00 35.39      .105 H
ATOM   1168  N   GLY A  79     -23.102 -50.048  38.051  1.00 34.95      .336 N
ATOM   1169  H   GLY A  79     -22.901 -49.059  38.016  1.00 34.95      .336 H
ATOM   1170  CA  GLY A  79     -22.545 -50.792  39.185  1.00 34.30      .189 C
ATOM   1171 1HA  GLY A  79     -22.137 -50.080  39.902  1.00 34.30      .189 H
ATOM   1172 2HA  GLY A  79     -23.355 -51.334  39.673  1.00 34.30      .189 H
ATOM   1173  C   GLY A  79     -21.434 -51.809  38.840  1.00 35.32      .253 C
ATOM   1174  O   GLY A  79     -21.063 -52.598  39.708  1.00 36.39      .270 O
ATOM   1175  N   PHE A  80     -20.921 -51.850  37.608  1.00 37.05      .337 N
ATOM   1176  H   PHE A  80     -21.259 -51.205  36.908  1.00 37.05      .337 H
ATOM   1177  CA  PHE A  80     -19.867 -52.780  37.189  1.00 35.14      .164 C
ATOM   1178  HA  PHE A  80     -20.020 -53.736  37.691  1.00 35.14      .164 H
ATOM   1179  C   PHE A  80     -18.456 -52.271  37.550  1.00 31.41      .251 C
ATOM   1180  O   PHE A  80     -18.010 -51.239  37.056  1.00 35.46      .271 O
ATOM   1181  CB  PHE A  80     -20.009 -53.027  35.684  1.00 29.41      .056 C
ATOM   1182 1HB  PHE A  80     -20.950 -53.545  35.500  1.00 29.41      .056 H
ATOM   1183 2HB  PHE A  80     -20.066 -52.057  35.191  1.00 29.41      .056 H
ATOM   1184  CG  PHE A  80     -18.882 -53.829  35.041  1.00 31.75      .044 C
ATOM   1185  CD1 PHE A  80     -18.706 -55.195  35.331  1.00 29.32      .008 C
ATOM   1186  HD1 PHE A  80     -19.353 -55.691  36.039  1.00 29.32      .008 H
ATOM   1187  CD2 PHE A  80     -18.036 -53.204  34.109  1.00 25.79      .008 C
ATOM   1188  HD2 PHE A  80     -18.173 -52.156  33.885  1.00 25.79      .008 H
ATOM   1189  CE1 PHE A  80     -17.708 -55.934  34.671  1.00 30.14      .001 C
ATOM   1190  HE1 PHE A  80     -17.599 -56.992  34.861  1.00 30.14      .001 H
ATOM   1191  CE2 PHE A  80     -17.040 -53.942  33.450  1.00 28.60      .001 C
ATOM   1192  HE2 PHE A  80     -16.418 -53.459  32.711  1.00 28.60      .001 H
ATOM   1193  CZ  PHE A  80     -16.878 -55.309  33.725  1.00 28.60      .000 C
ATOM   1194  HZ  PHE A  80     -16.139 -55.880  33.181  1.00 28.60      .000 H
ATOM   1195  N   GLU A  81     -17.717 -53.036  38.359  1.00 30.54      .338 N
ATOM   1196  H   GLU A  81     -18.156 -53.835  38.793  1.00 30.54      .338 H
ATOM   1197  CA  GLU A  81     -16.359 -52.711  38.846  1.00 32.97      .160 C
ATOM   1198  HA  GLU A  81     -16.432 -51.936  39.609  1.00 32.97      .160 H
ATOM   1199  C   GLU A  81     -15.408 -52.204  37.740  1.00 39.81      .251 C
ATOM   1200  O   GLU A  81     -14.674 -51.250  37.974  1.00 30.76      .271 O
ATOM   1201  CB  GLU A  81     -15.787 -53.980  39.506  1.00 38.53      .043 C
ATOM   1202 1HB  GLU A  81     -16.296 -54.132  40.457  1.00 38.53      .043 H
ATOM   1203 2HB  GLU A  81     -16.037 -54.826  38.865  1.00 38.53      .043 H
ATOM   1204  CG  GLU A  81     -14.259 -54.026  39.775  1.00 56.65      .100 C
ATOM   1205 1HG  GLU A  81     -14.008 -55.056  40.027  1.00 56.65      .100 H
ATOM   1206 2HG  GLU A  81     -13.714 -53.794  38.859  1.00 56.65      .100 H
ATOM   1207  CD  GLU A  81     -13.722 -53.113  40.896  1.00 71.31      .185 C
ATOM   1208  OE1 GLU A  81     -14.493 -52.641  41.767  1.00 67.23      .647 O
ATOM   1209  OE2 GLU A  81     -12.478 -52.975  40.994  1.00 64.44      .647 O
ATOM   1210  N   GLY A  82     -15.434 -52.810  36.547  1.00 33.07      .336 N
ATOM   1211  H   GLY A  82     -16.104 -53.549  36.387  1.00 33.07      .336 H
ATOM   1212  CA  GLY A  82     -14.521 -52.491  35.453  1.00 28.36      .189 C
ATOM   1213 1HA  GLY A  82     -13.497 -52.606  35.808  1.00 28.36      .189 H
ATOM   1214 2HA  GLY A  82     -14.679 -53.196  34.637  1.00 28.36      .189 H
ATOM   1215  C   GLY A  82     -14.672 -51.063  34.885  1.00 27.54      .253 C
ATOM   1216  O   GLY A  82     -13.713 -50.559  34.306  1.00 27.99      .270 O
ATOM   1217  N   THR A  83     -15.823 -50.408  35.083  1.00 27.68      .336 N
ATOM   1218  H   THR A  83     -16.573 -50.865  35.582  1.00 27.68      .336 H
ATOM   1219  CA  THR A  83     -16.034 -48.981  34.771  1.00 31.99      .186 C
ATOM   1220  HA  THR A  83     -15.210 -48.628  34.152  1.00 31.99      .186 H
ATOM   1221  C   THR A  83     -16.077 -48.124  36.051  1.00 34.89      .253 C
ATOM   1222  O   THR A  83     -15.400 -47.099  36.129  1.00 32.43      .270 O
ATOM   1223  CB  THR A  83     -17.319 -48.760  33.948  1.00 30.33      .140 C
ATOM   1224  HB  THR A  83     -17.448 -47.689  33.791  1.00 30.33      .140 H
ATOM   1225  OG1 THR A  83     -18.469 -49.258  34.618  1.00 37.88      .382 O
ATOM   1226  HG1 THR A  83     -19.241 -48.973  34.123  1.00 37.88      .382 H
ATOM   1227  CG2 THR A  83     -17.287 -49.453  32.589  1.00 30.97      .034 C
ATOM   1228 1HG2 THR A  83     -18.174 -49.167  32.025  1.00 30.97      .034 H
ATOM   1229 2HG2 THR A  83     -17.273 -50.535  32.721  1.00 30.97      .034 H
ATOM   1230 3HG2 THR A  83     -16.394 -49.142  32.046  1.00 30.97      .034 H
ATOM   1231  N   GLU A  84     -16.788 -48.560  37.097  1.00 28.50      .337 N
ATOM   1232  H   GLU A  84     -17.341 -49.399  37.000  1.00 28.50      .337 H
ATOM   1233  CA  GLU A  84     -16.941 -47.809  38.344  1.00 32.61      .160 C
ATOM   1234  HA  GLU A  84     -17.342 -46.828  38.092  1.00 32.61      .160 H
ATOM   1235  C   GLU A  84     -15.599 -47.590  39.089  1.00 30.40      .251 C
ATOM   1236  O   GLU A  84     -15.487 -46.637  39.860  1.00 29.64      .271 O
ATOM   1237  CB  GLU A  84     -17.934 -48.494  39.299  1.00 33.86      .043 C
ATOM   1238 1HB  GLU A  84     -17.520 -49.465  39.573  1.00 33.86      .043 H
ATOM   1239 2HB  GLU A  84     -18.007 -47.903  40.212  1.00 33.86      .043 H
ATOM   1240  CG  GLU A  84     -19.364 -48.718  38.755  1.00 40.69      .100 C
ATOM   1241 1HG  GLU A  84     -19.317 -49.260  37.811  1.00 40.69      .100 H
ATOM   1242 2HG  GLU A  84     -19.881 -49.362  39.467  1.00 40.69      .100 H
ATOM   1243  CD  GLU A  84     -20.228 -47.456  38.538  1.00 46.33      .185 C
ATOM   1244  OE1 GLU A  84     -21.448 -47.627  38.303  1.00 46.73      .647 O
ATOM   1245  OE2 GLU A  84     -19.753 -46.301  38.461  1.00 45.89      .647 O
ATOM   1246  N   MET A  85     -14.566 -48.410  38.856  1.00 30.72      .337 N
ATOM   1247  H   MET A  85     -14.695 -49.225  38.274  1.00 30.72      .337 H
ATOM   1248  CA  MET A  85     -13.221 -48.195  39.396  1.00 25.48      .160 C
ATOM   1249  HA  MET A  85     -13.296 -48.186  40.484  1.00 25.48      .160 H
ATOM   1250  C   MET A  85     -12.606 -46.843  38.957  1.00 29.58      .251 C
ATOM   1251  O   MET A  85     -11.822 -46.262  39.714  1.00 30.73      .271 O
ATOM   1252  CB  MET A  85     -12.291 -49.358  39.003  1.00 27.96      .043 C
ATOM   1253 1HB  MET A  85     -11.333 -49.214  39.504  1.00 27.96      .043 H
ATOM   1254 2HB  MET A  85     -12.710 -50.298  39.362  1.00 27.96      .043 H
ATOM   1255  CG  MET A  85     -12.038 -49.481  37.489  1.00 27.82      .060 C
ATOM   1256 1HG  MET A  85     -12.980 -49.702  36.988  1.00 27.82      .060 H
ATOM   1257 2HG  MET A  85     -11.685 -48.522  37.107  1.00 27.82      .060 H
ATOM   1258  SD  MET A  85     -10.824 -50.766  37.025  1.00 33.83      .139 S
ATOM   1259  CE  MET A  85      -9.290 -49.876  37.419  1.00 27.28      .069 C
ATOM   1260 1HE  MET A  85      -8.438 -50.437  37.035  1.00 27.28      .069 H
ATOM   1261 2HE  MET A  85      -9.200 -49.771  38.500  1.00 27.28      .069 H
ATOM   1262 3HE  MET A  85      -9.312 -48.888  36.958  1.00 27.28      .069 H
ATOM   1263  N   TRP A  86     -12.964 -46.336  37.772  1.00 26.62      .337 N
ATOM   1264  H   TRP A  86     -13.626 -46.849  37.208  1.00 26.62      .337 H
ATOM   1265  CA  TRP A  86     -12.460 -45.078  37.199  1.00 25.70      .164 C
ATOM   1266  HA  TRP A  86     -11.446 -44.898  37.556  1.00 25.70      .164 H
ATOM   1267  C   TRP A  86     -13.322 -43.853  37.561  1.00 24.34      .251 C
ATOM   1268  O   TRP A  86     -12.901 -42.720  37.324  1.00 23.76      .271 O
ATOM   1269  CB  TRP A  86     -12.405 -45.224  35.672  1.00 24.84      .059 C
ATOM   1270 1HB  TRP A  86     -13.425 -45.332  35.303  1.00 24.84      .059 H
ATOM   1271 2HB  TRP A  86     -12.011 -44.300  35.248  1.00 24.84      .059 H
ATOM   1272  CG  TRP A  86     -11.582 -46.378  35.157  1.00 25.07      .016 C
ATOM   1273  CD1 TRP A  86     -12.081 -47.504  34.608  1.00 23.51      .097 C
ATOM   1274  HD1 TRP A  86     -13.121 -47.746  34.446  1.00 23.51      .097 H
ATOM   1275  CD2 TRP A  86     -10.132 -46.544  35.114  1.00 25.54      .001 C
ATOM   1276  NE1 TRP A  86     -11.077 -48.331  34.231  1.00 20.31      .365 N
ATOM   1277  HE1 TRP A  86     -11.236 -49.196  33.734  1.00 20.31      .365 H
ATOM   1278  CE2 TRP A  86      -9.849 -47.806  34.502  1.00 23.69      .042 C
ATOM   1279  CE3 TRP A  86      -9.030 -45.757  35.516  1.00 25.38      .014 C
ATOM   1280  HE3 TRP A  86      -9.207 -44.785  35.952  1.00 25.38      .014 H
ATOM   1281  CZ2 TRP A  86      -8.541 -48.262  34.301  1.00 22.04      .030 C
ATOM   1282  HZ2 TRP A  86      -8.369 -49.217  33.828  1.00 22.04      .030 H
ATOM   1283  CZ3 TRP A  86      -7.713 -46.214  35.328  1.00 26.45      .001 C
ATOM   1284  HZ3 TRP A  86      -6.886 -45.590  35.634  1.00 26.45      .001 H
ATOM   1285  CH2 TRP A  86      -7.469 -47.461  34.725  1.00 25.01      .002 C
ATOM   1286  HH2 TRP A  86      -6.456 -47.803  34.579  1.00 25.01      .002 H
ATOM   1287  N   ASN A  87     -14.541 -44.059  38.071  1.00 24.25      .337 N
ATOM   1288  H   ASN A  87     -14.827 -45.004  38.283  1.00 24.25      .337 H
ATOM   1289  CA  ASN A  87     -15.496 -42.994  38.371  1.00 22.72      .169 C
ATOM   1290  HA  ASN A  87     -15.416 -42.265  37.564  1.00 22.72      .169 H
ATOM   1291  C   ASN A  87     -15.167 -42.247  39.697  1.00 22.74      .255 C
ATOM   1292  O   ASN A  87     -14.621 -42.873  40.617  1.00 20.93      .270 O
ATOM   1293  CB  ASN A  87     -16.926 -43.573  38.366  1.00 22.74      .119 C
ATOM   1294 1HB  ASN A  87     -16.920 -44.579  38.785  1.00 22.74      .119 H
ATOM   1295 2HB  ASN A  87     -17.553 -42.970  39.023  1.00 22.74      .119 H
ATOM   1296  CG  ASN A  87     -17.567 -43.620  36.976  1.00 32.22      .230 C
ATOM   1297  OD1 ASN A  87     -17.281 -42.810  36.100  1.00 25.54      .273 O
ATOM   1298  ND2 ASN A  87     -18.481 -44.530  36.747  1.00 29.46      .369 N
ATOM   1299 1HD2 ASN A  87     -18.946 -44.545  35.851  1.00 29.46      .369 H
ATOM   1300 2HD2 ASN A  87     -18.759 -45.177  37.471  1.00 29.46      .369 H
ATOM   1301  N   PRO A  88     -15.536 -40.951  39.823  1.00 20.33      .312 N
ATOM   1302  CA  PRO A  88     -15.214 -40.098  40.971  1.00 21.13      .163 C
ATOM   1303  HA  PRO A  88     -14.149 -39.869  40.935  1.00 21.13      .163 H
ATOM   1304  C   PRO A  88     -15.543 -40.726  42.327  1.00 28.46      .251 C
ATOM   1305  O   PRO A  88     -16.684 -41.102  42.594  1.00 27.39      .271 O
ATOM   1306  CB  PRO A  88     -16.009 -38.803  40.763  1.00 20.21      .034 C
ATOM   1307 1HB  PRO A  88     -17.007 -38.889  41.192  1.00 20.21      .034 H
ATOM   1308 2HB  PRO A  88     -15.490 -37.935  41.169  1.00 20.21      .034 H
ATOM   1309  CG  PRO A  88     -16.095 -38.703  39.253  1.00 18.46      .027 C
ATOM   1310 1HG  PRO A  88     -16.972 -38.145  38.925  1.00 18.46      .027 H
ATOM   1311 2HG  PRO A  88     -15.178 -38.262  38.860  1.00 18.46      .027 H
ATOM   1312  CD  PRO A  88     -16.205 -40.152  38.816  1.00 20.52      .105 C
ATOM   1313 1HD  PRO A  88     -17.251 -40.451  38.751  1.00 20.52      .105 H
ATOM   1314 2HD  PRO A  88     -15.697 -40.273  37.860  1.00 20.52      .105 H
ATOM   1315  N   ASN A  89     -14.545 -40.825  43.207  1.00 27.58      .337 N
ATOM   1316  H   ASN A  89     -13.618 -40.539  42.927  1.00 27.58      .337 H
ATOM   1317  CA  ASN A  89     -14.659 -41.471  44.522  1.00 25.82      .169 C
ATOM   1318  HA  ASN A  89     -15.596 -42.028  44.540  1.00 25.82      .169 H
ATOM   1319  C   ASN A  89     -14.702 -40.469  45.716  1.00 26.22      .251 C
ATOM   1320  O   ASN A  89     -14.686 -40.906  46.869  1.00 28.49      .271 O
ATOM   1321  CB  ASN A  89     -13.541 -42.518  44.646  1.00 22.93      .119 C
ATOM   1322 1HB  ASN A  89     -13.759 -43.142  45.513  1.00 22.93      .119 H
ATOM   1323 2HB  ASN A  89     -13.566 -43.174  43.776  1.00 22.93      .119 H
ATOM   1324  CG  ASN A  89     -12.134 -41.937  44.791  1.00 28.32      .230 C
ATOM   1325  OD1 ASN A  89     -11.818 -40.845  44.345  1.00 30.26      .273 O
ATOM   1326  ND2 ASN A  89     -11.257 -42.661  45.438  1.00 25.28      .369 N
ATOM   1327 1HD2 ASN A  89     -10.299 -42.348  45.501  1.00 25.28      .369 H
ATOM   1328 2HD2 ASN A  89     -11.534 -43.528  45.875  1.00 25.28      .369 H
ATOM   1329  N   ARG A  90     -14.749 -39.161  45.428  1.00 25.13      .338 N
ATOM   1330  H   ARG A  90     -14.773 -38.933  44.444  1.00 25.13      .338 H
ATOM   1331  CA  ARG A  90     -15.040 -38.015  46.336  1.00 25.19      .159 C
ATOM   1332  HA  ARG A  90     -15.550 -38.380  47.228  1.00 25.19      .159 H
ATOM   1333  C   ARG A  90     -16.012 -37.052  45.604  1.00 25.05      .251 C
ATOM   1334  O   ARG A  90     -16.324 -37.283  44.433  1.00 31.53      .271 O
ATOM   1335  CB  ARG A  90     -13.741 -37.289  46.755  1.00 24.61      .034 C
ATOM   1336 1HB  ARG A  90     -13.284 -36.852  45.867  1.00 24.61      .034 H
ATOM   1337 2HB  ARG A  90     -14.000 -36.463  47.417  1.00 24.61      .034 H
ATOM   1338  CG  ARG A  90     -12.666 -38.150  47.468  1.00 26.05      .027 C
ATOM   1339 1HG  ARG A  90     -12.375 -38.983  46.827  1.00 26.05      .027 H
ATOM   1340 2HG  ARG A  90     -11.787 -37.528  47.635  1.00 26.05      .027 H
ATOM   1341  CD  ARG A  90     -13.142 -38.707  48.818  1.00 25.38      .116 C
ATOM   1342 1HD  ARG A  90     -13.436 -37.877  49.461  1.00 25.38      .116 H
ATOM   1343 2HD  ARG A  90     -14.016 -39.344  48.677  1.00 25.38      .116 H
ATOM   1344  NE  ARG A  90     -12.094 -39.486  49.501  1.00 26.77      .212 N
ATOM   1345  HE  ARG A  90     -11.584 -38.979  50.210  1.00 26.77      .212 H
ATOM   1346  CZ  ARG A  90     -11.786 -40.762  49.236  1.00 33.02      .666 C
ATOM   1347  NH1 ARG A  90     -12.403 -41.482  48.350  1.00 26.91      .235 N
ATOM   1348 1HH1 ARG A  90     -13.208 -41.098  47.875  1.00 26.91      .235 H
ATOM   1349 2HH1 ARG A  90     -12.121 -42.436  48.174  1.00 26.91      .235 H
ATOM   1350  NH2 ARG A  90     -10.819 -41.339  49.870  1.00 24.76      .235 N
ATOM   1351 1HH2 ARG A  90     -10.312 -40.823  50.576  1.00 24.76      .235 H
ATOM   1352 2HH2 ARG A  90     -10.520 -42.269  49.612  1.00 24.76      .235 H
ATOM   1353  N   GLU A  91     -16.516 -36.008  46.265  1.00 22.20      .338 N
ATOM   1354  H   GLU A  91     -16.182 -35.778  47.190  1.00 22.20      .338 H
ATOM   1355  CA  GLU A  91     -17.539 -35.121  45.699  1.00 29.88      .160 C
ATOM   1356  HA  GLU A  91     -18.333 -35.770  45.328  1.00 29.88      .160 H
ATOM   1357  C   GLU A  91     -17.031 -34.272  44.506  1.00 32.61      .251 C
ATOM   1358  O   GLU A  91     -15.846 -33.949  44.438  1.00 27.35      .271 O
ATOM   1359  CB  GLU A  91     -18.189 -34.241  46.779  1.00 33.85      .043 C
ATOM   1360 1HB  GLU A  91     -19.105 -33.822  46.361  1.00 33.85      .043 H
ATOM   1361 2HB  GLU A  91     -18.455 -34.892  47.612  1.00 33.85      .043 H
ATOM   1362  CG  GLU A  91     -17.331 -33.080  47.326  1.00 53.36      .100 C
ATOM   1363 1HG  GLU A  91     -16.430 -33.499  47.774  1.00 53.36      .100 H
ATOM   1364 2HG  GLU A  91     -17.050 -32.421  46.504  1.00 53.36      .100 H
ATOM   1365  CD  GLU A  91     -18.054 -32.238  48.394  1.00 72.21      .185 C
ATOM   1366  OE1 GLU A  91     -19.058 -32.713  48.984  1.00 69.65      .647 O
ATOM   1367  OE2 GLU A  91     -17.610 -31.092  48.658  1.00 61.11      .647 O
ATOM   1368  N   LEU A  92     -17.929 -33.905  43.583  1.00 30.19      .338 N
ATOM   1369  H   LEU A  92     -18.888 -34.206  43.682  1.00 30.19      .338 H
ATOM   1370  CA  LEU A  92     -17.635 -33.011  42.459  1.00 27.87      .159 C
ATOM   1371  HA  LEU A  92     -16.624 -33.231  42.115  1.00 27.87      .159 H
ATOM   1372  C   LEU A  92     -17.679 -31.520  42.871  1.00 26.09      .251 C
ATOM   1373  O   LEU A  92     -18.607 -31.077  43.559  1.00 32.14      .271 O
ATOM   1374  CB  LEU A  92     -18.602 -33.269  41.279  1.00 26.29      .032 C
ATOM   1375 1HB  LEU A  92     -19.620 -33.122  41.638  1.00 26.29      .032 H
ATOM   1376 2HB  LEU A  92     -18.409 -32.516  40.514  1.00 26.29      .032 H
ATOM   1377  CG  LEU A  92     -18.505 -34.658  40.625  1.00 27.83      .002 C
ATOM   1378  HG  LEU A  92     -18.777 -35.411  41.365  1.00 27.83      .002 H
ATOM   1379  CD1 LEU A  92     -19.489 -34.740  39.456  1.00 22.55      .000 C
ATOM   1380 1HD1 LEU A  92     -19.443 -35.735  39.014  1.00 22.55      .000 H
ATOM   1381 2HD1 LEU A  92     -19.235 -33.995  38.703  1.00 22.55      .000 H
ATOM   1382 3HD1 LEU A  92     -20.497 -34.553  39.827  1.00 22.55      .000 H
ATOM   1383  CD2 LEU A  92     -17.102 -34.963  40.093  1.00 27.36      .000 C
ATOM   1384 1HD2 LEU A  92     -17.132 -35.885  39.513  1.00 27.36      .000 H
ATOM   1385 2HD2 LEU A  92     -16.420 -35.084  40.934  1.00 27.36      .000 H
ATOM   1386 3HD2 LEU A  92     -16.758 -34.145  39.460  1.00 27.36      .000 H
ATOM   1387  N   SER A  93     -16.694 -30.750  42.403  1.00 28.50      .336 N
ATOM   1388  H   SER A  93     -15.953 -31.197  41.883  1.00 28.50      .336 H
ATOM   1389  CA  SER A  93     -16.465 -29.347  42.782  1.00 27.43      .189 C
ATOM   1390  HA  SER A  93     -17.422 -28.859  42.967  1.00 27.43      .189 H
ATOM   1391  C   SER A  93     -15.727 -28.550  41.685  1.00 24.88      .253 C
ATOM   1392  O   SER A  93     -14.965 -29.107  40.890  1.00 25.21      .270 O
ATOM   1393  CB  SER A  93     -15.667 -29.344  44.090  1.00 19.41      .169 C
ATOM   1394 1HB  SER A  93     -16.198 -29.939  44.833  1.00 19.41      .169 H
ATOM   1395 2HB  SER A  93     -14.689 -29.791  43.912  1.00 19.41      .169 H
ATOM   1396  OG  SER A  93     -15.500 -28.032  44.587  1.00 23.57      .380 O
ATOM   1397  HG  SER A  93     -14.606 -27.950  44.925  1.00 23.57      .380 H
ATOM   1398  N   GLU A  94     -15.949 -27.236  41.611  1.00 22.25      .337 N
ATOM   1399  H   GLU A  94     -16.555 -26.813  42.300  1.00 22.25      .337 H
ATOM   1400  CA  GLU A  94     -15.093 -26.311  40.849  1.00 24.77      .160 C
ATOM   1401  HA  GLU A  94     -14.695 -26.838  39.982  1.00 24.77      .160 H
ATOM   1402  C   GLU A  94     -13.902 -25.815  41.695  1.00 27.92      .251 C
ATOM   1403  O   GLU A  94     -12.807 -25.634  41.166  1.00 28.79      .271 O
ATOM   1404  CB  GLU A  94     -15.885 -25.112  40.317  1.00 20.54      .043 C
ATOM   1405 1HB  GLU A  94     -16.407 -24.621  41.137  1.00 20.54      .043 H
ATOM   1406 2HB  GLU A  94     -15.184 -24.396  39.887  1.00 20.54      .043 H
ATOM   1407  CG  GLU A  94     -16.903 -25.520  39.247  1.00 27.26      .100 C
ATOM   1408 1HG  GLU A  94     -16.389 -26.033  38.435  1.00 27.26      .100 H
ATOM   1409 2HG  GLU A  94     -17.638 -26.202  39.676  1.00 27.26      .100 H
ATOM   1410  CD  GLU A  94     -17.623 -24.294  38.689  1.00 30.30      .185 C
ATOM   1411  OE1 GLU A  94     -17.013 -23.499  37.937  1.00 25.85      .647 O
ATOM   1412  OE2 GLU A  94     -18.815 -24.089  39.019  1.00 26.50      .647 O
ATOM   1413  N   ASP A  95     -14.109 -25.665  43.005  1.00 20.63      .337 N
ATOM   1414  H   ASP A  95     -15.047 -25.828  43.341  1.00 20.63      .337 H
ATOM   1415  CA  ASP A  95     -13.052 -25.608  44.025  1.00 24.68      .170 C
ATOM   1416  HA  ASP A  95     -12.274 -24.907  43.723  1.00 24.68      .170 H
ATOM   1417  C   ASP A  95     -12.410 -27.003  44.170  1.00 25.21      .252 C
ATOM   1418  O   ASP A  95     -12.855 -27.825  44.975  1.00 22.07      .271 O
ATOM   1419  CB  ASP A  95     -13.697 -25.110  45.328  1.00 21.33      .129 C
ATOM   1420 1HB  ASP A  95     -13.981 -24.066  45.195  1.00 21.33      .129 H
ATOM   1421 2HB  ASP A  95     -14.614 -25.672  45.505  1.00 21.33      .129 H
ATOM   1422  CG  ASP A  95     -12.810 -25.218  46.578  1.00 28.16      .188 C
ATOM   1423  OD1 ASP A  95     -11.565 -25.136  46.488  1.00 27.58      .647 O
ATOM   1424  OD2 ASP A  95     -13.392 -25.337  47.681  1.00 35.93      .647 O
ATOM   1425  N   CYS A  96     -11.423 -27.301  43.323  1.00 23.66      .337 N
ATOM   1426  H   CYS A  96     -11.172 -26.604  42.637  1.00 23.66      .337 H
ATOM   1427  CA  CYS A  96     -10.823 -28.625  43.174  1.00 22.30      .171 C
ATOM   1428  HA  CYS A  96     -11.024 -29.195  44.081  1.00 22.30      .171 H
ATOM   1429  C   CYS A  96      -9.284 -28.617  42.963  1.00 19.65      .252 C
ATOM   1430  O   CYS A  96      -8.693 -29.692  42.820  1.00 23.97      .271 O
ATOM   1431  CB  CYS A  96     -11.536 -29.335  42.017  1.00 20.41      .100 C
ATOM   1432 1HB  CYS A  96     -11.315 -30.400  42.089  1.00 20.41      .100 H
ATOM   1433 2HB  CYS A  96     -12.614 -29.217  42.128  1.00 20.41      .100 H
ATOM   1434  SG  CYS A  96     -11.054 -28.753  40.357  1.00 24.70      .080 S
ATOM   1435  N   LEU A  97      -8.624 -27.451  42.955  1.00 22.14      .337 N
ATOM   1436  H   LEU A  97      -9.118 -26.611  43.223  1.00 22.14      .337 H
ATOM   1437  CA  LEU A  97      -7.189 -27.302  42.676  1.00 21.12      .159 C
ATOM   1438  HA  LEU A  97      -6.925 -28.031  41.910  1.00 21.12      .159 H
ATOM   1439  C   LEU A  97      -6.318 -27.613  43.928  1.00 24.73      .251 C
ATOM   1440  O   LEU A  97      -5.737 -26.729  44.573  1.00 23.74      .271 O
ATOM   1441  CB  LEU A  97      -6.903 -25.905  42.077  1.00 19.83      .032 C
ATOM   1442 1HB  LEU A  97      -7.226 -25.155  42.799  1.00 19.83      .032 H
ATOM   1443 2HB  LEU A  97      -5.825 -25.810  41.941  1.00 19.83      .032 H
ATOM   1444  CG  LEU A  97      -7.583 -25.610  40.726  1.00 26.04      .002 C
ATOM   1445  HG  LEU A  97      -8.660 -25.561  40.884  1.00 26.04      .002 H
ATOM   1446  CD1 LEU A  97      -7.099 -24.258  40.191  1.00 20.81      .000 C
ATOM   1447 1HD1 LEU A  97      -7.615 -24.027  39.259  1.00 20.81      .000 H
ATOM   1448 2HD1 LEU A  97      -6.025 -24.302  40.011  1.00 20.81      .000 H
ATOM   1449 3HD1 LEU A  97      -7.313 -23.484  40.927  1.00 20.81      .000 H
ATOM   1450  CD2 LEU A  97      -7.286 -26.665  39.659  1.00 17.53      .000 C
ATOM   1451 1HD2 LEU A  97      -7.676 -26.318  38.702  1.00 17.53      .000 H
ATOM   1452 2HD2 LEU A  97      -7.765 -27.606  39.927  1.00 17.53      .000 H
ATOM   1453 3HD2 LEU A  97      -6.209 -26.814  39.581  1.00 17.53      .000 H
ATOM   1454  N   TYR A  98      -6.244 -28.908  44.229  1.00 22.12      .337 N
ATOM   1455  H   TYR A  98      -6.760 -29.545  43.639  1.00 22.12      .337 H
ATOM   1456  CA  TYR A  98      -5.475 -29.499  45.326  1.00 22.08      .164 C
ATOM   1457  HA  TYR A  98      -4.887 -28.710  45.795  1.00 22.08      .164 H
ATOM   1458  C   TYR A  98      -4.504 -30.580  44.810  1.00 22.84      .251 C
ATOM   1459  O   TYR A  98      -4.720 -31.187  43.755  1.00 22.52      .271 O
ATOM   1460  CB  TYR A  98      -6.421 -30.072  46.392  1.00 23.83      .056 C
ATOM   1461 1HB  TYR A  98      -6.940 -30.934  45.974  1.00 23.83      .056 H
ATOM   1462 2HB  TYR A  98      -5.815 -30.432  47.224  1.00 23.83      .056 H
ATOM   1463  CG  TYR A  98      -7.460 -29.098  46.936  1.00 26.59      .044 C
ATOM   1464  CD1 TYR A  98      -7.185 -28.338  48.087  1.00 26.95      .011 C
ATOM   1465  HD1 TYR A  98      -6.241 -28.451  48.599  1.00 26.95      .011 H
ATOM   1466  CD2 TYR A  98      -8.719 -28.987  46.317  1.00 27.25      .011 C
ATOM   1467  HD2 TYR A  98      -8.953 -29.601  45.461  1.00 27.25      .011 H
ATOM   1468  CE1 TYR A  98      -8.155 -27.464  48.612  1.00 22.26      .037 C
ATOM   1469  HE1 TYR A  98      -7.950 -26.896  49.507  1.00 22.26      .037 H
ATOM   1470  CE2 TYR A  98      -9.687 -28.097  46.816  1.00 24.41      .037 C
ATOM   1471  HE2 TYR A  98     -10.651 -28.008  46.336  1.00 24.41      .037 H
ATOM   1472  CZ  TYR A  98      -9.402 -27.328  47.964  1.00 27.13      .065 C
ATOM   1473  OH  TYR A  98     -10.334 -26.457  48.448  1.00 26.26      .361 O
ATOM   1474  HH  TYR A  98     -10.879 -26.072  47.758  1.00 26.26      .361 H
ATOM   1475  N   LEU A  99      -3.428 -30.817  45.563  1.00 20.46      .338 N
ATOM   1476  H   LEU A  99      -3.316 -30.290  46.418  1.00 20.46      .338 H
ATOM   1477  CA  LEU A  99      -2.383 -31.793  45.249  1.00 20.90      .159 C
ATOM   1478  HA  LEU A  99      -2.813 -32.501  44.540  1.00 20.90      .159 H
ATOM   1479  C   LEU A  99      -1.945 -32.601  46.502  1.00 23.93      .251 C
ATOM   1480  O   LEU A  99      -2.330 -32.307  47.634  1.00 25.12      .271 O
ATOM   1481  CB  LEU A  99      -1.225 -31.084  44.487  1.00 19.30      .032 C
ATOM   1482 1HB  LEU A  99      -0.543 -31.859  44.136  1.00 19.30      .032 H
ATOM   1483 2HB  LEU A  99      -1.655 -30.620  43.600  1.00 19.30      .032 H
ATOM   1484  CG  LEU A  99      -0.376 -30.025  45.209  1.00 25.48      .002 C
ATOM   1485  HG  LEU A  99      -1.043 -29.297  45.672  1.00 25.48      .002 H
ATOM   1486  CD1 LEU A  99       0.570 -30.596  46.265  1.00 16.78      .000 C
ATOM   1487 1HD1 LEU A  99       1.177 -29.783  46.661  1.00 16.78      .000 H
ATOM   1488 2HD1 LEU A  99       1.218 -31.348  45.814  1.00 16.78      .000 H
ATOM   1489 3HD1 LEU A  99      -0.004 -31.049  47.073  1.00 16.78      .000 H
ATOM   1490  CD2 LEU A  99       0.496 -29.319  44.165  1.00 22.19      .000 C
ATOM   1491 1HD2 LEU A  99       1.049 -28.516  44.652  1.00 22.19      .000 H
ATOM   1492 2HD2 LEU A  99      -0.134 -28.902  43.379  1.00 22.19      .000 H
ATOM   1493 3HD2 LEU A  99       1.197 -30.031  43.729  1.00 22.19      .000 H
ATOM   1494  N   ASN A 100      -1.160 -33.645  46.259  1.00 21.81      .337 N
ATOM   1495  H   ASN A 100      -0.883 -33.794  45.300  1.00 21.81      .337 H
ATOM   1496  CA  ASN A 100      -0.808 -34.693  47.219  1.00 22.95      .169 C
ATOM   1497  HA  ASN A 100      -1.071 -34.373  48.227  1.00 22.95      .169 H
ATOM   1498  C   ASN A 100       0.698 -34.978  47.171  1.00 23.15      .251 C
ATOM   1499  O   ASN A 100       1.285 -34.959  46.089  1.00 24.62      .271 O
ATOM   1500  CB  ASN A 100      -1.584 -35.970  46.858  1.00 18.27      .119 C
ATOM   1501 1HB  ASN A 100      -1.079 -36.421  46.003  1.00 18.27      .119 H
ATOM   1502 2HB  ASN A 100      -1.514 -36.684  47.679  1.00 18.27      .119 H
ATOM   1503  CG  ASN A 100      -3.055 -35.750  46.511  1.00 25.49      .230 C
ATOM   1504  OD1 ASN A 100      -3.877 -35.398  47.344  1.00 26.37      .273 O
ATOM   1505  ND2 ASN A 100      -3.403 -35.969  45.265  1.00 25.62      .369 N
ATOM   1506 1HD2 ASN A 100      -4.367 -35.896  44.972  1.00 25.62      .369 H
ATOM   1507 2HD2 ASN A 100      -2.692 -36.236  44.599  1.00 25.62      .369 H
ATOM   1508  N   VAL A 101       1.308 -35.318  48.309  1.00 24.66      .338 N
ATOM   1509  H   VAL A 101       0.784 -35.271  49.171  1.00 24.66      .338 H
ATOM   1510  CA  VAL A 101       2.714 -35.731  48.424  1.00 24.05      .159 C
ATOM   1511  HA  VAL A 101       3.075 -36.009  47.434  1.00 24.05      .159 H
ATOM   1512  C   VAL A 101       2.846 -36.947  49.352  1.00 28.45      .251 C
ATOM   1513  O   VAL A 101       2.522 -36.860  50.535  1.00 26.83      .271 O
ATOM   1514  CB  VAL A 101       3.614 -34.582  48.931  1.00 23.98      .029 C
ATOM   1515  HB  VAL A 101       3.309 -34.335  49.948  1.00 23.98      .029 H
ATOM   1516  CG1 VAL A 101       5.092 -35.004  48.956  1.00 20.85      .002 C
ATOM   1517 1HG1 VAL A 101       5.705 -34.152  49.250  1.00 20.85      .002 H
ATOM   1518 2HG1 VAL A 101       5.386 -35.339  47.961  1.00 20.85      .002 H
ATOM   1519 3HG1 VAL A 101       5.233 -35.816  49.670  1.00 20.85      .002 H
ATOM   1520  CG2 VAL A 101       3.497 -33.310  48.082  1.00 21.09      .002 C
ATOM   1521 1HG2 VAL A 101       4.222 -32.577  48.435  1.00 21.09      .002 H
ATOM   1522 2HG2 VAL A 101       2.491 -32.901  48.174  1.00 21.09      .002 H
ATOM   1523 3HG2 VAL A 101       3.700 -33.547  47.037  1.00 21.09      .002 H
ATOM   1524  N   TRP A 102       3.376 -38.054  48.833  1.00 24.56      .337 N
ATOM   1525  H   TRP A 102       3.620 -38.033  47.853  1.00 24.56      .337 H
ATOM   1526  CA  TRP A 102       3.907 -39.186  49.609  1.00 24.17      .164 C
ATOM   1527  HA  TRP A 102       3.491 -39.174  50.616  1.00 24.17      .164 H
ATOM   1528  C   TRP A 102       5.442 -39.050  49.728  1.00 26.87      .251 C
ATOM   1529  O   TRP A 102       6.120 -38.729  48.749  1.00 25.82      .271 O
ATOM   1530  CB  TRP A 102       3.538 -40.525  48.946  1.00 21.44      .059 C
ATOM   1531 1HB  TRP A 102       3.931 -40.498  47.930  1.00 21.44      .059 H
ATOM   1532 2HB  TRP A 102       4.085 -41.307  49.474  1.00 21.44      .059 H
ATOM   1533  CG  TRP A 102       2.080 -40.968  48.860  1.00 25.82      .016 C
ATOM   1534  CD1 TRP A 102       1.570 -42.069  49.458  1.00 25.82      .097 C
ATOM   1535  HD1 TRP A 102       2.095 -42.748  50.114  1.00 25.82      .097 H
ATOM   1536  CD2 TRP A 102       0.992 -40.469  48.015  1.00 23.43      .001 C
ATOM   1537  NE1 TRP A 102       0.301 -42.317  49.036  1.00 28.85      .365 N
ATOM   1538  HE1 TRP A 102      -0.198 -43.178  49.211  1.00 28.85      .365 H
ATOM   1539  CE2 TRP A 102      -0.120 -41.359  48.147  1.00 27.92      .042 C
ATOM   1540  CE3 TRP A 102       0.843 -39.410  47.093  1.00 26.59      .014 C
ATOM   1541  HE3 TRP A 102       1.668 -38.734  46.926  1.00 26.59      .014 H
ATOM   1542  CZ2 TRP A 102      -1.300 -41.215  47.408  1.00 25.40      .030 C
ATOM   1543  HZ2 TRP A 102      -2.096 -41.937  47.515  1.00 25.40      .030 H
ATOM   1544  CZ3 TRP A 102      -0.336 -39.263  46.338  1.00 22.89      .001 C
ATOM   1545  HZ3 TRP A 102      -0.396 -38.479  45.597  1.00 22.89      .001 H
ATOM   1546  CH2 TRP A 102      -1.410 -40.152  46.504  1.00 22.77      .002 C
ATOM   1547  HH2 TRP A 102      -2.308 -40.035  45.916  1.00 22.77      .002 H
ATOM   1548  N   THR A 103       6.007 -39.320  50.907  1.00 27.75      .336 N
ATOM   1549  H   THR A 103       5.415 -39.604  51.674  1.00 27.75      .336 H
ATOM   1550  CA  THR A 103       7.459 -39.280  51.209  1.00 32.55      .187 C
ATOM   1551  HA  THR A 103       8.002 -39.606  50.322  1.00 32.55      .187 H
ATOM   1552  C   THR A 103       7.795 -40.272  52.353  1.00 30.46      .257 C
ATOM   1553  O   THR A 103       6.877 -40.662  53.080  1.00 31.90      .270 O
ATOM   1554  CB  THR A 103       7.896 -37.823  51.508  1.00 34.98      .140 C
ATOM   1555  HB  THR A 103       7.593 -37.204  50.664  1.00 34.98      .140 H
ATOM   1556  OG1 THR A 103       9.288 -37.728  51.642  1.00 48.36      .382 O
ATOM   1557  HG1 THR A 103       9.544 -36.803  51.621  1.00 48.36      .382 H
ATOM   1558  CG2 THR A 103       7.305 -37.232  52.788  1.00 28.61      .034 C
ATOM   1559 1HG2 THR A 103       7.619 -36.193  52.881  1.00 28.61      .034 H
ATOM   1560 2HG2 THR A 103       7.661 -37.798  53.648  1.00 28.61      .034 H
ATOM   1561 3HG2 THR A 103       6.217 -37.281  52.745  1.00 28.61      .034 H
ATOM   1562  N   PRO A 104       9.045 -40.751  52.544  1.00 28.45      .312 N
ATOM   1563  CA  PRO A 104       9.386 -41.668  53.640  1.00 28.87      .163 C
ATOM   1564  HA  PRO A 104       8.896 -42.621  53.439  1.00 28.87      .163 H
ATOM   1565  C   PRO A 104       8.971 -41.212  55.058  1.00 36.11      .251 C
ATOM   1566  O   PRO A 104       8.670 -40.042  55.303  1.00 36.58      .271 O
ATOM   1567  CB  PRO A 104      10.896 -41.872  53.522  1.00 33.70      .034 C
ATOM   1568 1HB  PRO A 104      11.432 -41.072  54.033  1.00 33.70      .034 H
ATOM   1569 2HB  PRO A 104      11.206 -42.851  53.886  1.00 33.70      .034 H
ATOM   1570  CG  PRO A 104      11.116 -41.776  52.025  1.00 28.71      .027 C
ATOM   1571 1HG  PRO A 104      12.141 -41.504  51.774  1.00 28.71      .027 H
ATOM   1572 2HG  PRO A 104      10.821 -42.705  51.537  1.00 28.71      .027 H
ATOM   1573  CD  PRO A 104      10.168 -40.657  51.639  1.00 27.90      .105 C
ATOM   1574 1HD  PRO A 104      10.672 -39.700  51.776  1.00 27.90      .105 H
ATOM   1575 2HD  PRO A 104       9.824 -40.780  50.612  1.00 27.90      .105 H
ATOM   1576  N   TYR A 105       8.944 -42.155  56.005  1.00 33.82      .337 N
ATOM   1577  H   TYR A 105       9.252 -43.087  55.767  1.00 33.82      .337 H
ATOM   1578  CA  TYR A 105       8.637 -41.918  57.426  1.00 36.45      .164 C
ATOM   1579  HA  TYR A 105       8.636 -40.848  57.632  1.00 36.45      .164 H
ATOM   1580  C   TYR A 105       9.708 -42.577  58.320  1.00 42.67      .254 C
ATOM   1581  O   TYR A 105       9.821 -43.802  58.273  1.00 35.72      .270 O
ATOM   1582  CB  TYR A 105       7.225 -42.434  57.752  1.00 34.13      .056 C
ATOM   1583 1HB  TYR A 105       6.508 -41.958  57.083  1.00 34.13      .056 H
ATOM   1584 2HB  TYR A 105       7.180 -43.508  57.570  1.00 34.13      .056 H
ATOM   1585  CG  TYR A 105       6.805 -42.164  59.189  1.00 37.23      .044 C
ATOM   1586  CD1 TYR A 105       7.179 -43.067  60.198  1.00 39.92      .011 C
ATOM   1587  HD1 TYR A 105       7.710 -43.972  59.942  1.00 39.92      .011 H
ATOM   1588  CD2 TYR A 105       6.104 -40.990  59.528  1.00 41.58      .011 C
ATOM   1589  HD2 TYR A 105       5.801 -40.291  58.762  1.00 41.58      .011 H
ATOM   1590  CE1 TYR A 105       6.918 -42.774  61.547  1.00 33.33      .037 C
ATOM   1591  HE1 TYR A 105       7.252 -43.447  62.323  1.00 33.33      .037 H
ATOM   1592  CE2 TYR A 105       5.817 -40.699  60.876  1.00 36.54      .037 C
ATOM   1593  HE2 TYR A 105       5.282 -39.799  61.141  1.00 36.54      .037 H
ATOM   1594  CZ  TYR A 105       6.262 -41.575  61.888  1.00 40.45      .065 C
ATOM   1595  OH  TYR A 105       6.012 -41.310  63.193  1.00 42.50      .361 O
ATOM   1596  HH  TYR A 105       5.554 -40.479  63.339  1.00 42.50      .361 H
ATOM   1597  N   PRO A 106      10.510 -41.833  59.111  1.00 45.43      .312 N
ATOM   1598  CA  PRO A 106      10.692 -40.379  59.068  1.00 45.26      .163 C
ATOM   1599  HA  PRO A 106       9.773 -39.871  59.364  1.00 45.26      .163 H
ATOM   1600  C   PRO A 106      11.104 -39.869  57.678  1.00 42.85      .251 C
ATOM   1601  O   PRO A 106      11.644 -40.625  56.862  1.00 38.81      .271 O
ATOM   1602  CB  PRO A 106      11.797 -40.085  60.091  1.00 40.79      .034 C
ATOM   1603 1HB  PRO A 106      12.429 -39.249  59.794  1.00 40.79      .034 H
ATOM   1604 2HB  PRO A 106      11.361 -39.910  61.075  1.00 40.79      .034 H
ATOM   1605  CG  PRO A 106      12.602 -41.372  60.099  1.00 38.96      .027 C
ATOM   1606 1HG  PRO A 106      13.255 -41.420  59.229  1.00 38.96      .027 H
ATOM   1607 2HG  PRO A 106      13.163 -41.503  61.024  1.00 38.96      .027 H
ATOM   1608  CD  PRO A 106      11.503 -42.403  59.995  1.00 39.69      .105 C
ATOM   1609 1HD  PRO A 106      11.886 -43.330  59.568  1.00 39.69      .105 H
ATOM   1610 2HD  PRO A 106      11.060 -42.586  60.974  1.00 39.69      .105 H
ATOM   1611  N   ARG A 107      10.856 -38.580  57.417  1.00 44.03      .338 N
ATOM   1612  H   ARG A 107      10.493 -38.001  58.160  1.00 44.03      .338 H
ATOM   1613  CA  ARG A 107      11.176 -37.909  56.155  1.00 43.51      .160 C
ATOM   1614  HA  ARG A 107      10.760 -38.523  55.355  1.00 43.51      .160 H
ATOM   1615  C   ARG A 107      12.701 -37.807  55.933  1.00 38.29      .254 C
ATOM   1616  O   ARG A 107      13.438 -37.757  56.926  1.00 52.90      .270 O
ATOM   1617  CB  ARG A 107      10.540 -36.512  56.083  1.00 42.66      .034 C
ATOM   1618 1HB  ARG A 107      11.086 -35.854  56.759  1.00 42.66      .034 H
ATOM   1619 2HB  ARG A 107      10.674 -36.143  55.066  1.00 42.66      .034 H
ATOM   1620  CG  ARG A 107       9.035 -36.415  56.432  1.00 46.41      .027 C
ATOM   1621 1HG  ARG A 107       8.480 -37.185  55.896  1.00 46.41      .027 H
ATOM   1622 2HG  ARG A 107       8.891 -36.554  57.504  1.00 46.41      .027 H
ATOM   1623  CD  ARG A 107       8.468 -35.038  56.037  1.00 48.08      .116 C
ATOM   1624 1HD  ARG A 107       8.485 -34.953  54.950  1.00 48.08      .116 H
ATOM   1625 2HD  ARG A 107       7.432 -34.958  56.365  1.00 48.08      .116 H
ATOM   1626  NE  ARG A 107       9.231 -33.909  56.608  1.00 43.80      .212 N
ATOM   1627  HE  ARG A 107      10.018 -33.613  56.050  1.00 43.80      .212 H
ATOM   1628  CZ  ARG A 107       9.014 -33.347  57.808  1.00 44.36      .666 C
ATOM   1629  NH1 ARG A 107       8.042 -33.702  58.588  1.00 36.87      .235 N
ATOM   1630 1HH1 ARG A 107       7.435 -34.460  58.311  1.00 36.87      .235 H
ATOM   1631 2HH1 ARG A 107       7.887 -33.227  59.466  1.00 36.87      .235 H
ATOM   1632  NH2 ARG A 107       9.796 -32.405  58.232  1.00 54.45      .235 N
ATOM   1633 1HH2 ARG A 107      10.539 -32.091  57.624  1.00 54.45      .235 H
ATOM   1634 2HH2 ARG A 107       9.809 -32.162  59.212  1.00 54.45      .235 H
ATOM   1635  N   PRO A 108      13.191 -37.720  54.677  1.00 43.44      .312 N
ATOM   1636  CA  PRO A 108      14.625 -37.664  54.371  1.00 46.55      .163 C
ATOM   1637  HA  PRO A 108      15.084 -38.586  54.731  1.00 46.55      .163 H
ATOM   1638  C   PRO A 108      15.388 -36.474  54.980  1.00 53.32      .251 C
ATOM   1639  O   PRO A 108      14.835 -35.382  55.143  1.00 49.91      .271 O
ATOM   1640  CB  PRO A 108      14.723 -37.626  52.840  1.00 42.34      .034 C
ATOM   1641 1HB  PRO A 108      14.782 -36.596  52.488  1.00 42.34      .034 H
ATOM   1642 2HB  PRO A 108      15.570 -38.206  52.475  1.00 42.34      .034 H
ATOM   1643  CG  PRO A 108      13.422 -38.259  52.381  1.00 39.04      .027 C
ATOM   1644 1HG  PRO A 108      13.108 -37.895  51.402  1.00 39.04      .027 H
ATOM   1645 2HG  PRO A 108      13.514 -39.345  52.386  1.00 39.04      .027 H
ATOM   1646  CD  PRO A 108      12.439 -37.811  53.445  1.00 39.43      .105 C
ATOM   1647 1HD  PRO A 108      12.024 -36.835  53.195  1.00 39.43      .105 H
ATOM   1648 2HD  PRO A 108      11.652 -38.559  53.549  1.00 39.43      .105 H
ATOM   1649  N   THR A 109      16.687 -36.671  55.229  1.00 58.25      .336 N
ATOM   1650  H   THR A 109      17.053 -37.610  55.163  1.00 58.25      .336 H
ATOM   1651  CA  THR A 109      17.693 -35.633  55.583  1.00 58.20      .186 C
ATOM   1652  HA  THR A 109      17.170 -34.699  55.787  1.00 58.20      .186 H
ATOM   1653  C   THR A 109      18.690 -35.360  54.422  1.00 55.07      .253 C
ATOM   1654  O   THR A 109      19.788 -34.826  54.617  1.00 61.22      .270 O
ATOM   1655  CB  THR A 109      18.440 -36.009  56.870  1.00 51.78      .140 C
ATOM   1656  HB  THR A 109      19.155 -35.221  57.105  1.00 51.78      .140 H
ATOM   1657  OG1 THR A 109      19.130 -37.229  56.680  1.00 52.58      .382 O
ATOM   1658  HG1 THR A 109      19.308 -37.610  57.543  1.00 52.58      .382 H
ATOM   1659  CG2 THR A 109      17.504 -36.187  58.064  1.00 46.11      .034 C
ATOM   1660 1HG2 THR A 109      18.101 -36.375  58.956  1.00 46.11      .034 H
ATOM   1661 2HG2 THR A 109      16.831 -37.027  57.893  1.00 46.11      .034 H
ATOM   1662 3HG2 THR A 109      16.921 -35.276  58.201  1.00 46.11      .034 H
ATOM   1663  N   SER A 110      18.315 -35.738  53.199  1.00 51.00      .335 N
ATOM   1664  H   SER A 110      17.399 -36.150  53.085  1.00 51.00      .335 H
ATOM   1665  CA  SER A 110      19.015 -35.363  51.959  1.00 50.89      .189 C
ATOM   1666  HA  SER A 110      19.389 -34.348  52.096  1.00 50.89      .189 H
ATOM   1667  C   SER A 110      18.053 -35.366  50.757  1.00 45.74      .257 C
ATOM   1668  O   SER A 110      17.073 -36.124  50.776  1.00 42.20      .270 O
ATOM   1669  CB  SER A 110      20.205 -36.292  51.688  1.00 45.77      .169 C
ATOM   1670 1HB  SER A 110      20.772 -35.903  50.842  1.00 45.77      .169 H
ATOM   1671 2HB  SER A 110      20.852 -36.303  52.565  1.00 45.77      .169 H
ATOM   1672  OG  SER A 110      19.776 -37.612  51.395  1.00 45.96      .380 O
ATOM   1673  HG  SER A 110      20.526 -38.091  51.035  1.00 45.96      .380 H
ATOM   1674  N   PRO A 111      18.329 -34.569  49.703  1.00 44.51      .312 N
ATOM   1675  CA  PRO A 111      17.478 -34.487  48.519  1.00 39.67      .163 C
ATOM   1676  HA  PRO A 111      16.531 -34.038  48.817  1.00 39.67      .163 H
ATOM   1677  C   PRO A 111      17.203 -35.854  47.888  1.00 45.46      .251 C
ATOM   1678  O   PRO A 111      18.098 -36.685  47.728  1.00 46.20      .271 O
ATOM   1679  CB  PRO A 111      18.191 -33.539  47.552  1.00 35.63      .034 C
ATOM   1680 1HB  PRO A 111      18.869 -34.091  46.901  1.00 35.63      .034 H
ATOM   1681 2HB  PRO A 111      17.485 -32.943  46.972  1.00 35.63      .034 H
ATOM   1682  CG  PRO A 111      18.976 -32.650  48.495  1.00 42.97      .027 C
ATOM   1683 1HG  PRO A 111      19.852 -32.214  48.014  1.00 42.97      .027 H
ATOM   1684 2HG  PRO A 111      18.322 -31.877  48.898  1.00 42.97      .027 H
ATOM   1685  CD  PRO A 111      19.399 -33.605  49.591  1.00 40.34      .105 C
ATOM   1686 1HD  PRO A 111      20.325 -34.112  49.319  1.00 40.34      .105 H
ATOM   1687 2HD  PRO A 111      19.503 -33.057  50.527  1.00 40.34      .105 H
ATOM   1688  N   THR A 112      15.941 -36.083  47.541  1.00 41.07      .336 N
ATOM   1689  H   THR A 112      15.264 -35.373  47.781  1.00 41.07      .336 H
ATOM   1690  CA  THR A 112      15.391 -37.382  47.116  1.00 39.85      .187 C
ATOM   1691  HA  THR A 112      16.204 -38.097  46.990  1.00 39.85      .187 H
ATOM   1692  C   THR A 112      14.667 -37.220  45.773  1.00 39.96      .257 C
ATOM   1693  O   THR A 112      13.901 -36.262  45.635  1.00 32.73      .270 O
ATOM   1694  CB  THR A 112      14.447 -37.909  48.213  1.00 38.25      .140 C
ATOM   1695  HB  THR A 112      13.613 -37.215  48.314  1.00 38.25      .140 H
ATOM   1696  OG1 THR A 112      15.144 -37.972  49.451  1.00 42.56      .382 O
ATOM   1697  HG1 THR A 112      15.349 -37.072  49.714  1.00 42.56      .382 H
ATOM   1698  CG2 THR A 112      13.879 -39.299  47.949  1.00 36.47      .034 C
ATOM   1699 1HG2 THR A 112      13.207 -39.567  48.764  1.00 36.47      .034 H
ATOM   1700 2HG2 THR A 112      14.692 -40.023  47.895  1.00 36.47      .034 H
ATOM   1701 3HG2 THR A 112      13.328 -39.300  47.008  1.00 36.47      .034 H
ATOM   1702  N   PRO A 113      14.876 -38.102  44.774  1.00 42.47      .312 N
ATOM   1703  CA  PRO A 113      14.266 -37.970  43.446  1.00 33.41      .163 C
ATOM   1704  HA  PRO A 113      14.633 -37.064  42.964  1.00 33.41      .163 H
ATOM   1705  C   PRO A 113      12.736 -37.899  43.525  1.00 30.49      .251 C
ATOM   1706  O   PRO A 113      12.111 -38.590  44.334  1.00 29.75      .271 O
ATOM   1707  CB  PRO A 113      14.734 -39.190  42.646  1.00 31.72      .034 C
ATOM   1708 1HB  PRO A 113      13.962 -39.586  41.987  1.00 31.72      .034 H
ATOM   1709 2HB  PRO A 113      15.634 -38.943  42.083  1.00 31.72      .034 H
ATOM   1710  CG  PRO A 113      15.060 -40.198  43.732  1.00 40.75      .027 C
ATOM   1711 1HG  PRO A 113      14.148 -40.684  44.080  1.00 40.75      .027 H
ATOM   1712 2HG  PRO A 113      15.796 -40.935  43.411  1.00 40.75      .027 H
ATOM   1713  CD  PRO A 113      15.637 -39.324  44.828  1.00 46.30      .105 C
ATOM   1714 1HD  PRO A 113      15.505 -39.804  45.798  1.00 46.30      .105 H
ATOM   1715 2HD  PRO A 113      16.690 -39.118  44.636  1.00 46.30      .105 H
ATOM   1716  N   VAL A 114      12.137 -37.052  42.689  1.00 28.08      .338 N
ATOM   1717  H   VAL A 114      12.708 -36.538  42.033  1.00 28.08      .338 H
ATOM   1718  CA  VAL A 114      10.712 -36.701  42.732  1.00 28.49      .159 C
ATOM   1719  HA  VAL A 114      10.266 -37.126  43.631  1.00 28.49      .159 H
ATOM   1720  C   VAL A 114       9.989 -37.268  41.506  1.00 26.63      .251 C
ATOM   1721  O   VAL A 114      10.239 -36.826  40.383  1.00 29.38      .271 O
ATOM   1722  CB  VAL A 114      10.532 -35.168  42.808  1.00 29.32      .029 C
ATOM   1723  HB  VAL A 114      10.896 -34.736  41.876  1.00 29.32      .029 H
ATOM   1724  CG1 VAL A 114       9.055 -34.785  42.971  1.00 20.87      .002 C
ATOM   1725 1HG1 VAL A 114       8.967 -33.699  42.970  1.00 20.87      .002 H
ATOM   1726 2HG1 VAL A 114       8.680 -35.180  43.915  1.00 20.87      .002 H
ATOM   1727 3HG1 VAL A 114       8.472 -35.198  42.148  1.00 20.87      .002 H
ATOM   1728  CG2 VAL A 114      11.330 -34.532  43.957  1.00 27.84      .002 C
ATOM   1729 1HG2 VAL A 114      11.130 -33.461  43.982  1.00 27.84      .002 H
ATOM   1730 2HG2 VAL A 114      12.394 -34.700  43.793  1.00 27.84      .002 H
ATOM   1731 3HG2 VAL A 114      11.033 -34.979  44.906  1.00 27.84      .002 H
ATOM   1732  N   LEU A 115       9.081 -38.219  41.716  1.00 28.70      .338 N
ATOM   1733  H   LEU A 115       8.935 -38.544  42.661  1.00 28.70      .338 H
ATOM   1734  CA  LEU A 115       8.075 -38.614  40.725  1.00 25.93      .159 C
ATOM   1735  HA  LEU A 115       8.497 -38.561  39.721  1.00 25.93      .159 H
ATOM   1736  C   LEU A 115       6.874 -37.652  40.795  1.00 26.36      .251 C
ATOM   1737  O   LEU A 115       6.418 -37.329  41.893  1.00 24.66      .271 O
ATOM   1738  CB  LEU A 115       7.601 -40.061  41.007  1.00 24.33      .032 C
ATOM   1739 1HB  LEU A 115       7.196 -40.090  42.019  1.00 24.33      .032 H
ATOM   1740 2HB  LEU A 115       6.793 -40.291  40.313  1.00 24.33      .032 H
ATOM   1741  CG  LEU A 115       8.662 -41.166  40.891  1.00 27.85      .002 C
ATOM   1742  HG  LEU A 115       9.465 -40.957  41.597  1.00 27.85      .002 H
ATOM   1743  CD1 LEU A 115       8.032 -42.516  41.246  1.00 32.07      .000 C
ATOM   1744 1HD1 LEU A 115       8.796 -43.292  41.200  1.00 32.07      .000 H
ATOM   1745 2HD1 LEU A 115       7.236 -42.747  40.538  1.00 32.07      .000 H
ATOM   1746 3HD1 LEU A 115       7.621 -42.469  42.254  1.00 32.07      .000 H
ATOM   1747  CD2 LEU A 115       9.244 -41.264  39.482  1.00 30.14      .000 C
ATOM   1748 1HD2 LEU A 115       9.888 -42.142  39.423  1.00 30.14      .000 H
ATOM   1749 2HD2 LEU A 115       9.829 -40.369  39.273  1.00 30.14      .000 H
ATOM   1750 3HD2 LEU A 115       8.440 -41.353  38.752  1.00 30.14      .000 H
ATOM   1751  N   VAL A 116       6.321 -37.243  39.650  1.00 18.56      .338 N
ATOM   1752  H   VAL A 116       6.769 -37.464  38.773  1.00 18.56      .338 H
ATOM   1753  CA  VAL A 116       5.096 -36.433  39.570  1.00 22.75      .159 C
ATOM   1754  HA  VAL A 116       4.648 -36.396  40.563  1.00 22.75      .159 H
ATOM   1755  C   VAL A 116       4.089 -37.070  38.602  1.00 22.84      .251 C
ATOM   1756  O   VAL A 116       4.348 -37.145  37.402  1.00 22.85      .271 O
ATOM   1757  CB  VAL A 116       5.376 -34.970  39.172  1.00 20.98      .029 C
ATOM   1758  HB  VAL A 116       5.693 -34.952  38.129  1.00 20.98      .029 H
ATOM   1759  CG1 VAL A 116       4.094 -34.137  39.315  1.00 17.02      .002 C
ATOM   1760 1HG1 VAL A 116       4.312 -33.095  39.082  1.00 17.02      .002 H
ATOM   1761 2HG1 VAL A 116       3.722 -34.212  40.337  1.00 17.02      .002 H
ATOM   1762 3HG1 VAL A 116       3.338 -34.514  38.624  1.00 17.02      .002 H
ATOM   1763  CG2 VAL A 116       6.481 -34.311  40.010  1.00 21.88      .002 C
ATOM   1764 1HG2 VAL A 116       6.601 -33.274  39.698  1.00 21.88      .002 H
ATOM   1765 2HG2 VAL A 116       7.416 -34.849  39.854  1.00 21.88      .002 H
ATOM   1766 3HG2 VAL A 116       6.214 -34.345  41.067  1.00 21.88      .002 H
ATOM   1767  N   TRP A 117       2.956 -37.532  39.136  1.00 21.82      .337 N
ATOM   1768  H   TRP A 117       2.812 -37.410  40.128  1.00 21.82      .337 H
ATOM   1769  CA  TRP A 117       1.873 -38.177  38.388  1.00 22.55      .164 C
ATOM   1770  HA  TRP A 117       2.319 -38.749  37.575  1.00 22.55      .164 H
ATOM   1771  C   TRP A 117       0.878 -37.171  37.787  1.00 21.27      .251 C
ATOM   1772  O   TRP A 117       0.391 -36.270  38.480  1.00 20.97      .271 O
ATOM   1773  CB  TRP A 117       1.137 -39.178  39.287  1.00 20.20      .059 C
ATOM   1774 1HB  TRP A 117       1.862 -39.893  39.676  1.00 20.20      .059 H
ATOM   1775 2HB  TRP A 117       0.722 -38.638  40.138  1.00 20.20      .059 H
ATOM   1776  CG  TRP A 117       0.020 -39.948  38.621  1.00 24.63      .016 C
ATOM   1777  CD1 TRP A 117      -1.289 -39.915  38.960  1.00 22.18      .097 C
ATOM   1778  HD1 TRP A 117      -1.748 -39.324  39.739  1.00 22.18      .097 H
ATOM   1779  CD2 TRP A 117       0.093 -40.893  37.507  1.00 21.67      .001 C
ATOM   1780  NE1 TRP A 117      -2.008 -40.771  38.189  1.00 19.48      .365 N
ATOM   1781  HE1 TRP A 117      -2.994 -40.956  38.304  1.00 19.48      .365 H
ATOM   1782  CE2 TRP A 117      -1.218 -41.395  37.255  1.00 21.48      .042 C
ATOM   1783  CE3 TRP A 117       1.135 -41.381  36.683  1.00 22.53      .014 C
ATOM   1784  HE3 TRP A 117       2.139 -41.012  36.832  1.00 22.53      .014 H
ATOM   1785  CZ2 TRP A 117      -1.481 -42.332  36.247  1.00 21.31      .030 C
ATOM   1786  HZ2 TRP A 117      -2.491 -42.677  36.082  1.00 21.31      .030 H
ATOM   1787  CZ3 TRP A 117       0.881 -42.325  35.670  1.00 20.30      .001 C
ATOM   1788  HZ3 TRP A 117       1.694 -42.661  35.044  1.00 20.30      .001 H
ATOM   1789  CH2 TRP A 117      -0.423 -42.805  35.455  1.00 19.23      .002 C
ATOM   1790  HH2 TRP A 117      -0.618 -43.534  34.682  1.00 19.23      .002 H
ATOM   1791  N   ILE A 118       0.501 -37.389  36.525  1.00 20.06      .338 N
ATOM   1792  H   ILE A 118       0.985 -38.105  36.003  1.00 20.06      .338 H
ATOM   1793  CA  ILE A 118      -0.630 -36.740  35.851  1.00 19.74      .159 C
ATOM   1794  HA  ILE A 118      -1.184 -36.150  36.581  1.00 19.74      .159 H
ATOM   1795  C   ILE A 118      -1.567 -37.837  35.308  1.00 20.69      .251 C
ATOM   1796  O   ILE A 118      -1.207 -38.558  34.377  1.00 22.31      .271 O
ATOM   1797  CB  ILE A 118      -0.158 -35.762  34.742  1.00 17.47      .029 C
ATOM   1798  HB  ILE A 118       0.278 -36.357  33.939  1.00 17.47      .029 H
ATOM   1799  CG1 ILE A 118       0.926 -34.783  35.258  1.00 25.61      .002 C
ATOM   1800 1HG1 ILE A 118       0.546 -34.310  36.164  1.00 25.61      .002 H
ATOM   1801 2HG1 ILE A 118       1.810 -35.367  35.515  1.00 25.61      .002 H
ATOM   1802  CG2 ILE A 118      -1.378 -35.003  34.180  1.00 15.42      .002 C
ATOM   1803 1HG2 ILE A 118      -1.069 -34.416  33.314  1.00 15.42      .002 H
ATOM   1804 2HG2 ILE A 118      -1.768 -34.337  34.950  1.00 15.42      .002 H
ATOM   1805 3HG2 ILE A 118      -2.153 -35.709  33.882  1.00 15.42      .002 H
ATOM   1806  CD1 ILE A 118       1.365 -33.688  34.276  1.00 19.12      .000 C
ATOM   1807 1HD1 ILE A 118       2.242 -33.184  34.681  1.00 19.12      .000 H
ATOM   1808 2HD1 ILE A 118       0.558 -32.967  34.145  1.00 19.12      .000 H
ATOM   1809 3HD1 ILE A 118       1.613 -34.135  33.314  1.00 19.12      .000 H
ATOM   1810  N   TYR A 119      -2.764 -37.969  35.884  1.00 17.61      .337 N
ATOM   1811  H   TYR A 119      -3.014 -37.384  36.668  1.00 17.61      .337 H
ATOM   1812  CA  TYR A 119      -3.759 -38.949  35.447  1.00 18.62      .164 C
ATOM   1813  HA  TYR A 119      -3.258 -39.913  35.365  1.00 18.62      .164 H
ATOM   1814  C   TYR A 119      -4.374 -38.616  34.068  1.00 20.26      .251 C
ATOM   1815  O   TYR A 119      -4.462 -37.456  33.654  1.00 18.75      .271 O
ATOM   1816  CB  TYR A 119      -4.863 -39.105  36.503  1.00 18.16      .056 C
ATOM   1817 1HB  TYR A 119      -5.586 -39.838  36.145  1.00 18.16      .056 H
ATOM   1818 2HB  TYR A 119      -4.416 -39.522  37.405  1.00 18.16      .056 H
ATOM   1819  CG  TYR A 119      -5.613 -37.831  36.880  1.00 21.50      .044 C
ATOM   1820  CD1 TYR A 119      -6.598 -37.287  36.031  1.00 18.60      .011 C
ATOM   1821  HD1 TYR A 119      -6.827 -37.759  35.087  1.00 18.60      .011 H
ATOM   1822  CD2 TYR A 119      -5.328 -37.202  38.103  1.00 17.24      .011 C
ATOM   1823  HD2 TYR A 119      -4.576 -37.610  38.762  1.00 17.24      .011 H
ATOM   1824  CE1 TYR A 119      -7.302 -36.124  36.406  1.00 15.59      .037 C
ATOM   1825  HE1 TYR A 119      -8.057 -35.709  35.755  1.00 15.59      .037 H
ATOM   1826  CE2 TYR A 119      -6.029 -36.045  38.483  1.00 19.43      .037 C
ATOM   1827  HE2 TYR A 119      -5.810 -35.574  39.430  1.00 19.43      .037 H
ATOM   1828  CZ  TYR A 119      -7.025 -35.504  37.643  1.00 21.42      .065 C
ATOM   1829  OH  TYR A 119      -7.727 -34.407  38.044  1.00 18.69      .361 O
ATOM   1830  HH  TYR A 119      -8.531 -34.269  37.538  1.00 18.69      .361 H
ATOM   1831  N   GLY A 120      -4.851 -39.659  33.393  1.00 21.49      .336 N
ATOM   1832  H   GLY A 120      -4.684 -40.572  33.791  1.00 21.49      .336 H
ATOM   1833  CA  GLY A 120      -5.658 -39.612  32.171  1.00 19.47      .189 C
ATOM   1834 1HA  GLY A 120      -5.416 -38.708  31.611  1.00 19.47      .189 H
ATOM   1835 2HA  GLY A 120      -5.394 -40.477  31.563  1.00 19.47      .189 H
ATOM   1836  C   GLY A 120      -7.180 -39.638  32.409  1.00 22.29      .253 C
ATOM   1837  O   GLY A 120      -7.661 -39.624  33.545  1.00 21.22      .270 O
ATOM   1838  N   GLY A 121      -7.939 -39.684  31.310  1.00 21.32      .336 N
ATOM   1839  H   GLY A 121      -7.483 -39.825  30.420  1.00 21.32      .336 H
ATOM   1840  CA  GLY A 121      -9.390 -39.455  31.271  1.00 17.84      .189 C
ATOM   1841 1HA  GLY A 121      -9.893 -40.413  31.136  1.00 17.84      .189 H
ATOM   1842 2HA  GLY A 121      -9.727 -39.020  32.212  1.00 17.84      .189 H
ATOM   1843  C   GLY A 121      -9.835 -38.518  30.127  1.00 20.78      .253 C
ATOM   1844  O   GLY A 121     -10.754 -37.719  30.298  1.00 21.02      .270 O
ATOM   1845  N   GLY A 122      -9.152 -38.578  28.977  1.00 21.45      .336 N
ATOM   1846  H   GLY A 122      -8.484 -39.331  28.896  1.00 21.45      .336 H
ATOM   1847  CA  GLY A 122      -9.465 -37.862  27.724  1.00 21.75      .189 C
ATOM   1848 1HA  GLY A 122      -8.705 -38.124  26.989  1.00 21.75      .189 H
ATOM   1849 2HA  GLY A 122     -10.419 -38.222  27.338  1.00 21.75      .189 H
ATOM   1850  C   GLY A 122      -9.537 -36.320  27.805  1.00 19.32      .253 C
ATOM   1851  O   GLY A 122     -10.175 -35.714  26.947  1.00 20.07      .270 O
ATOM   1852  N   PHE A 123      -8.948 -35.696  28.830  1.00 19.52      .337 N
ATOM   1853  H   PHE A 123      -8.480 -36.265  29.522  1.00 19.52      .337 H
ATOM   1854  CA  PHE A 123      -9.151 -34.278  29.210  1.00 21.64      .164 C
ATOM   1855  HA  PHE A 123      -8.521 -34.114  30.084  1.00 21.64      .164 H
ATOM   1856  C   PHE A 123     -10.612 -33.932  29.632  1.00 21.47      .251 C
ATOM   1857  O   PHE A 123     -10.893 -32.775  29.935  1.00 21.65      .271 O
ATOM   1858  CB  PHE A 123      -8.628 -33.310  28.129  1.00 19.28      .056 C
ATOM   1859 1HB  PHE A 123      -9.307 -33.329  27.276  1.00 19.28      .056 H
ATOM   1860 2HB  PHE A 123      -8.680 -32.297  28.528  1.00 19.28      .056 H
ATOM   1861  CG  PHE A 123      -7.209 -33.553  27.619  1.00 22.10      .044 C
ATOM   1862  CD1 PHE A 123      -6.114 -33.015  28.320  1.00 18.30      .008 C
ATOM   1863  HD1 PHE A 123      -6.270 -32.472  29.240  1.00 18.30      .008 H
ATOM   1864  CD2 PHE A 123      -6.988 -34.236  26.408  1.00 19.91      .008 C
ATOM   1865  HD2 PHE A 123      -7.832 -34.632  25.862  1.00 19.91      .008 H
ATOM   1866  CE1 PHE A 123      -4.812 -33.147  27.806  1.00 24.91      .001 C
ATOM   1867  HE1 PHE A 123      -3.975 -32.705  28.326  1.00 24.91      .001 H
ATOM   1868  CE2 PHE A 123      -5.687 -34.367  25.895  1.00 19.95      .001 C
ATOM   1869  HE2 PHE A 123      -5.535 -34.855  24.944  1.00 19.95      .001 H
ATOM   1870  CZ  PHE A 123      -4.598 -33.824  26.595  1.00 19.79      .000 C
ATOM   1871  HZ  PHE A 123      -3.603 -33.905  26.183  1.00 19.79      .000 H
ATOM   1872  N   TYR A 124     -11.523 -34.913  29.692  1.00 18.10      .337 N
ATOM   1873  H   TYR A 124     -11.236 -35.855  29.470  1.00 18.10      .337 H
ATOM   1874  CA  TYR A 124     -12.915 -34.750  30.144  1.00 21.68      .164 C
ATOM   1875  HA  TYR A 124     -13.182 -33.694  30.091  1.00 21.68      .164 H
ATOM   1876  C   TYR A 124     -13.151 -35.231  31.592  1.00 22.16      .251 C
ATOM   1877  O   TYR A 124     -14.201 -34.953  32.168  1.00 25.93      .271 O
ATOM   1878  CB  TYR A 124     -13.874 -35.481  29.197  1.00 19.93      .056 C
ATOM   1879 1HB  TYR A 124     -14.876 -35.205  29.524  1.00 19.93      .056 H
ATOM   1880 2HB  TYR A 124     -13.755 -35.096  28.184  1.00 19.93      .056 H
ATOM   1881  CG  TYR A 124     -13.788 -37.004  29.146  1.00 18.22      .044 C
ATOM   1882  CD1 TYR A 124     -14.593 -37.771  30.006  1.00 21.15      .011 C
ATOM   1883  HD1 TYR A 124     -15.273 -37.283  30.689  1.00 21.15      .011 H
ATOM   1884  CD2 TYR A 124     -12.975 -37.643  28.195  1.00 21.37      .011 C
ATOM   1885  HD2 TYR A 124     -12.393 -37.057  27.499  1.00 21.37      .011 H
ATOM   1886  CE1 TYR A 124     -14.551 -39.173  29.950  1.00 18.91      .037 C
ATOM   1887  HE1 TYR A 124     -15.177 -39.760  30.605  1.00 18.91      .037 H
ATOM   1888  CE2 TYR A 124     -12.922 -39.045  28.136  1.00 20.86      .037 C
ATOM   1889  HE2 TYR A 124     -12.290 -39.536  27.412  1.00 20.86      .037 H
ATOM   1890  CZ  TYR A 124     -13.708 -39.810  29.020  1.00 20.72      .065 C
ATOM   1891  OH  TYR A 124     -13.684 -41.170  28.943  1.00 25.00      .361 O
ATOM   1892  HH  TYR A 124     -13.258 -41.495  28.146  1.00 25.00      .361 H
ATOM   1893  N   SER A 125     -12.202 -35.971  32.172  1.00 19.62      .336 N
ATOM   1894  H   SER A 125     -11.372 -36.194  31.641  1.00 19.62      .336 H
ATOM   1895  CA  SER A 125     -12.377 -36.689  33.441  1.00 21.00      .189 C
ATOM   1896  HA  SER A 125     -12.924 -36.057  34.141  1.00 21.00      .189 H
ATOM   1897  C   SER A 125     -11.040 -37.087  34.096  1.00 19.97      .254 C
ATOM   1898  O   SER A 125      -9.963 -36.864  33.536  1.00 22.76      .270 O
ATOM   1899  CB  SER A 125     -13.214 -37.940  33.164  1.00 20.59      .169 C
ATOM   1900 1HB  SER A 125     -13.454 -38.427  34.109  1.00 20.59      .169 H
ATOM   1901 2HB  SER A 125     -14.152 -37.646  32.692  1.00 20.59      .169 H
ATOM   1902  OG  SER A 125     -12.503 -38.843  32.328  1.00 19.56      .380 O
ATOM   1903  HG  SER A 125     -12.398 -38.425  31.470  1.00 19.56      .380 H
ATOM   1904  N   GLY A 126     -11.137 -37.694  35.281  1.00 18.24      .336 N
ATOM   1905  H   GLY A 126     -12.055 -37.741  35.699  1.00 18.24      .336 H
ATOM   1906  CA  GLY A 126     -10.036 -38.278  36.064  1.00 19.93      .189 C
ATOM   1907 1HA  GLY A 126     -10.205 -39.351  36.151  1.00 19.93      .189 H
ATOM   1908 2HA  GLY A 126      -9.084 -38.127  35.555  1.00 19.93      .189 H
ATOM   1909  C   GLY A 126      -9.930 -37.686  37.479  1.00 20.03      .253 C
ATOM   1910  O   GLY A 126     -10.549 -36.663  37.776  1.00 21.13      .270 O
ATOM   1911  N   ALA A 127      -9.169 -38.342  38.358  1.00 21.21      .337 N
ATOM   1912  H   ALA A 127      -8.697 -39.185  38.065  1.00 21.21      .337 H
ATOM   1913  CA  ALA A 127      -8.901 -37.879  39.723  1.00 24.49      .159 C
ATOM   1914  HA  ALA A 127      -8.731 -36.803  39.704  1.00 24.49      .159 H
ATOM   1915  C   ALA A 127      -7.652 -38.555  40.320  1.00 24.63      .251 C
ATOM   1916  O   ALA A 127      -7.459 -39.760  40.178  1.00 23.57      .271 O
ATOM   1917  CB  ALA A 127     -10.123 -38.168  40.606  1.00 20.04      .034 C
ATOM   1918 1HB  ALA A 127     -10.986 -37.621  40.226  1.00 20.04      .034 H
ATOM   1919 2HB  ALA A 127      -9.909 -37.848  41.626  1.00 20.04      .034 H
ATOM   1920 3HB  ALA A 127     -10.338 -39.237  40.598  1.00 20.04      .034 H
ATOM   1921  N   SER A 128      -6.836 -37.808  41.066  1.00 23.24      .336 N
ATOM   1922  H   SER A 128      -7.011 -36.817  41.147  1.00 23.24      .336 H
ATOM   1923  CA  SER A 128      -5.651 -38.320  41.767  1.00 20.64      .189 C
ATOM   1924  HA  SER A 128      -5.034 -38.863  41.050  1.00 20.64      .189 H
ATOM   1925  C   SER A 128      -6.003 -39.293  42.918  1.00 24.81      .254 C
ATOM   1926  O   SER A 128      -5.200 -40.161  43.269  1.00 21.61      .270 O
ATOM   1927  CB  SER A 128      -4.821 -37.142  42.298  1.00 25.61      .169 C
ATOM   1928 1HB  SER A 128      -3.925 -37.532  42.781  1.00 25.61      .169 H
ATOM   1929 2HB  SER A 128      -4.520 -36.516  41.459  1.00 25.61      .169 H
ATOM   1930  OG  SER A 128      -5.548 -36.364  43.238  1.00 28.47      .380 O
ATOM   1931  HG  SER A 128      -6.128 -35.778  42.746  1.00 28.47      .380 H
ATOM   1932  N   SER A 129      -7.214 -39.179  43.470  1.00 20.56      .335 N
ATOM   1933  H   SER A 129      -7.819 -38.458  43.105  1.00 20.56      .335 H
ATOM   1934  CA  SER A 129      -7.732 -39.917  44.640  1.00 23.61      .189 C
ATOM   1935  HA  SER A 129      -6.964 -39.914  45.414  1.00 23.61      .189 H
ATOM   1936  C   SER A 129      -8.138 -41.386  44.380  1.00 26.44      .253 C
ATOM   1937  O   SER A 129      -8.516 -42.077  45.326  1.00 24.53      .270 O
ATOM   1938  CB  SER A 129      -8.940 -39.135  45.173  1.00 21.54      .169 C
ATOM   1939 1HB  SER A 129      -9.371 -39.680  46.013  1.00 21.54      .169 H
ATOM   1940 2HB  SER A 129      -8.604 -38.159  45.522  1.00 21.54      .169 H
ATOM   1941  OG  SER A 129      -9.913 -38.942  44.165  1.00 22.74      .380 O
ATOM   1942  HG  SER A 129     -10.559 -39.649  44.232  1.00 22.74      .380 H
ATOM   1943  N   LEU A 130      -8.117 -41.871  43.133  1.00 24.76      .337 N
ATOM   1944  H   LEU A 130      -7.791 -41.280  42.382  1.00 24.76      .337 H
ATOM   1945  CA  LEU A 130      -8.526 -43.231  42.766  1.00 24.77      .159 C
ATOM   1946  HA  LEU A 130      -9.500 -43.423  43.216  1.00 24.77      .159 H
ATOM   1947  C   LEU A 130      -7.543 -44.303  43.307  1.00 25.28      .251 C
ATOM   1948  O   LEU A 130      -6.335 -44.076  43.376  1.00 25.31      .271 O
ATOM   1949  CB  LEU A 130      -8.675 -43.339  41.227  1.00 22.42      .032 C
ATOM   1950 1HB  LEU A 130      -7.693 -43.182  40.783  1.00 22.42      .032 H
ATOM   1951 2HB  LEU A 130      -8.995 -44.354  40.992  1.00 22.42      .032 H
ATOM   1952  CG  LEU A 130      -9.669 -42.354  40.579  1.00 28.16      .002 C
ATOM   1953  HG  LEU A 130      -9.370 -41.339  40.843  1.00 28.16      .002 H
ATOM   1954  CD1 LEU A 130      -9.644 -42.501  39.059  1.00 19.46      .000 C
ATOM   1955 1HD1 LEU A 130     -10.325 -41.771  38.621  1.00 19.46      .000 H
ATOM   1956 2HD1 LEU A 130      -9.957 -43.506  38.777  1.00 19.46      .000 H
ATOM   1957 3HD1 LEU A 130      -8.633 -42.319  38.696  1.00 19.46      .000 H
ATOM   1958  CD2 LEU A 130     -11.109 -42.574  41.035  1.00 24.15      .000 C
ATOM   1959 1HD2 LEU A 130     -11.758 -41.856  40.534  1.00 24.15      .000 H
ATOM   1960 2HD2 LEU A 130     -11.184 -42.440  42.114  1.00 24.15      .000 H
ATOM   1961 3HD2 LEU A 130     -11.416 -43.586  40.772  1.00 24.15      .000 H
ATOM   1962  N   ASP A 131      -8.039 -45.496  43.661  1.00 20.78      .337 N
ATOM   1963  H   ASP A 131      -9.035 -45.654  43.622  1.00 20.78      .337 H
ATOM   1964  CA  ASP A 131      -7.239 -46.587  44.251  1.00 24.01      .170 C
ATOM   1965  HA  ASP A 131      -6.858 -46.256  45.217  1.00 24.01      .170 H
ATOM   1966  C   ASP A 131      -6.027 -47.010  43.386  1.00 25.55      .251 C
ATOM   1967  O   ASP A 131      -4.973 -47.357  43.919  1.00 26.37      .271 O
ATOM   1968  CB  ASP A 131      -8.108 -47.839  44.478  1.00 22.32      .129 C
ATOM   1969 1HB  ASP A 131      -8.771 -47.976  43.624  1.00 22.32      .129 H
ATOM   1970 2HB  ASP A 131      -7.452 -48.709  44.515  1.00 22.32      .129 H
ATOM   1971  CG  ASP A 131      -8.959 -47.816  45.757  1.00 32.16      .188 C
ATOM   1972  OD1 ASP A 131      -9.144 -46.740  46.369  1.00 27.06      .647 O
ATOM   1973  OD2 ASP A 131      -9.388 -48.920  46.173  1.00 37.49      .647 O
ATOM   1974  N   VAL A 132      -6.181 -46.949  42.063  1.00 23.20      .338 N
ATOM   1975  H   VAL A 132      -7.077 -46.640  41.715  1.00 23.20      .338 H
ATOM   1976  CA  VAL A 132      -5.167 -47.274  41.049  1.00 23.96      .159 C
ATOM   1977  HA  VAL A 132      -4.838 -48.297  41.234  1.00 23.96      .159 H
ATOM   1978  C   VAL A 132      -3.905 -46.365  41.121  1.00 22.91      .251 C
ATOM   1979  O   VAL A 132      -2.861 -46.749  40.601  1.00 23.80      .271 O
ATOM   1980  CB  VAL A 132      -5.848 -47.275  39.645  1.00 27.08      .029 C
ATOM   1981  HB  VAL A 132      -6.553 -48.107  39.630  1.00 27.08      .029 H
ATOM   1982  CG1 VAL A 132      -6.667 -46.004  39.364  1.00 26.96      .002 C
ATOM   1983 1HG1 VAL A 132      -6.988 -46.008  38.322  1.00 26.96      .002 H
ATOM   1984 2HG1 VAL A 132      -6.048 -45.126  39.550  1.00 26.96      .002 H
ATOM   1985 3HG1 VAL A 132      -7.541 -45.978  40.014  1.00 26.96      .002 H
ATOM   1986  CG2 VAL A 132      -4.882 -47.502  38.480  1.00 30.55      .002 C
ATOM   1987 1HG2 VAL A 132      -5.452 -47.692  37.570  1.00 30.55      .002 H
ATOM   1988 2HG2 VAL A 132      -4.251 -48.363  38.701  1.00 30.55      .002 H
ATOM   1989 3HG2 VAL A 132      -4.257 -46.620  38.341  1.00 30.55      .002 H
ATOM   1990  N   TYR A 133      -3.970 -45.205  41.790  1.00 21.79      .337 N
ATOM   1991  H   TYR A 133      -4.839 -44.953  42.240  1.00 21.79      .337 H
ATOM   1992  CA  TYR A 133      -2.905 -44.189  41.822  1.00 24.06      .164 C
ATOM   1993  HA  TYR A 133      -2.092 -44.527  41.180  1.00 24.06      .164 H
ATOM   1994  C   TYR A 133      -2.291 -43.941  43.236  1.00 26.48      .251 C
ATOM   1995  O   TYR A 133      -1.739 -42.863  43.478  1.00 22.34      .271 O
ATOM   1996  CB  TYR A 133      -3.432 -42.868  41.222  1.00 16.41      .056 C
ATOM   1997 1HB  TYR A 133      -4.123 -42.439  41.948  1.00 16.41      .056 H
ATOM   1998 2HB  TYR A 133      -2.593 -42.179  41.133  1.00 16.41      .056 H
ATOM   1999  CG  TYR A 133      -4.151 -42.904  39.862  1.00 25.76      .044 C
ATOM   2000  CD1 TYR A 133      -3.788 -43.808  38.844  1.00 18.04      .011 C
ATOM   2001  HD1 TYR A 133      -2.983 -44.514  38.992  1.00 18.04      .011 H
ATOM   2002  CD2 TYR A 133      -5.173 -41.967  39.624  1.00 19.49      .011 C
ATOM   2003  HD2 TYR A 133      -5.446 -41.259  40.392  1.00 19.49      .011 H
ATOM   2004  CE1 TYR A 133      -4.505 -43.831  37.629  1.00 22.10      .037 C
ATOM   2005  HE1 TYR A 133      -4.272 -44.565  36.872  1.00 22.10      .037 H
ATOM   2006  CE2 TYR A 133      -5.865 -41.956  38.398  1.00 19.55      .037 C
ATOM   2007  HE2 TYR A 133      -6.651 -41.236  38.226  1.00 19.55      .037 H
ATOM   2008  CZ  TYR A 133      -5.553 -42.908  37.407  1.00 24.09      .065 C
ATOM   2009  OH  TYR A 133      -6.258 -42.947  36.242  1.00 17.97      .361 O
ATOM   2010  HH  TYR A 133      -6.920 -42.254  36.178  1.00 17.97      .361 H
ATOM   2011  N   ASP A 134      -2.411 -44.855  44.207  1.00 23.28      .337 N
ATOM   2012  H   ASP A 134      -2.870 -45.736  44.024  1.00 23.28      .337 H
ATOM   2013  CA  ASP A 134      -1.833 -44.685  45.546  1.00 23.73      .170 C
ATOM   2014  HA  ASP A 134      -2.100 -43.691  45.903  1.00 23.73      .170 H
ATOM   2015  C   ASP A 134      -0.291 -44.785  45.526  1.00 23.54      .252 C
ATOM   2016  O   ASP A 134       0.264 -45.851  45.268  1.00 21.34      .271 O
ATOM   2017  CB  ASP A 134      -2.445 -45.688  46.537  1.00 25.23      .129 C
ATOM   2018 1HB  ASP A 134      -3.531 -45.626  46.465  1.00 25.23      .129 H
ATOM   2019 2HB  ASP A 134      -2.148 -46.701  46.266  1.00 25.23      .129 H
ATOM   2020  CG  ASP A 134      -2.048 -45.450  48.008  1.00 33.25      .188 C
ATOM   2021  OD1 ASP A 134      -1.027 -44.790  48.313  1.00 30.91      .647 O
ATOM   2022  OD2 ASP A 134      -2.813 -45.903  48.892  1.00 35.15      .647 O
ATOM   2023  N   GLY A 135       0.411 -43.690  45.833  1.00 22.67      .336 N
ATOM   2024  H   GLY A 135      -0.091 -42.842  46.052  1.00 22.67      .336 H
ATOM   2025  CA  GLY A 135       1.875 -43.597  45.808  1.00 26.18      .189 C
ATOM   2026 1HA  GLY A 135       2.237 -43.960  44.846  1.00 26.18      .189 H
ATOM   2027 2HA  GLY A 135       2.146 -42.545  45.896  1.00 26.18      .189 H
ATOM   2028  C   GLY A 135       2.635 -44.371  46.916  1.00 31.25      .253 C
ATOM   2029  O   GLY A 135       3.868 -44.394  46.895  1.00 29.18      .270 O
ATOM   2030  N   ARG A 136       1.950 -44.990  47.892  1.00 26.26      .337 N
ATOM   2031  H   ARG A 136       0.941 -44.947  47.900  1.00 26.26      .337 H
ATOM   2032  CA  ARG A 136       2.592 -45.553  49.084  1.00 28.24      .159 C
ATOM   2033  HA  ARG A 136       3.181 -44.747  49.522  1.00 28.24      .159 H
ATOM   2034  C   ARG A 136       3.560 -46.726  48.779  1.00 28.73      .251 C
ATOM   2035  O   ARG A 136       4.556 -46.876  49.482  1.00 29.29      .271 O
ATOM   2036  CB  ARG A 136       1.540 -45.952  50.139  1.00 27.22      .034 C
ATOM   2037 1HB  ARG A 136       2.060 -46.106  51.085  1.00 27.22      .034 H
ATOM   2038 2HB  ARG A 136       0.838 -45.130  50.278  1.00 27.22      .034 H
ATOM   2039  CG  ARG A 136       0.729 -47.229  49.821  1.00 27.24      .027 C
ATOM   2040 1HG  ARG A 136       0.131 -47.091  48.920  1.00 27.24      .027 H
ATOM   2041 2HG  ARG A 136       1.418 -48.056  49.650  1.00 27.24      .027 H
ATOM   2042  CD  ARG A 136      -0.212 -47.605  50.980  1.00 29.02      .116 C
ATOM   2043 1HD  ARG A 136      -0.572 -48.621  50.818  1.00 29.02      .116 H
ATOM   2044 2HD  ARG A 136       0.361 -47.578  51.908  1.00 29.02      .116 H
ATOM   2045  NE  ARG A 136      -1.371 -46.706  51.112  1.00 24.65      .212 N
ATOM   2046  HE  ARG A 136      -1.629 -46.216  50.267  1.00 24.65      .212 H
ATOM   2047  CZ  ARG A 136      -2.166 -46.649  52.189  1.00 33.82      .666 C
ATOM   2048  NH1 ARG A 136      -1.897 -47.295  53.288  1.00 25.93      .235 N
ATOM   2049 1HH1 ARG A 136      -1.093 -47.904  53.324  1.00 25.93      .235 H
ATOM   2050 2HH1 ARG A 136      -2.556 -47.282  54.054  1.00 25.93      .235 H
ATOM   2051  NH2 ARG A 136      -3.244 -45.927  52.175  1.00 25.70      .235 N
ATOM   2052 1HH2 ARG A 136      -3.521 -45.474  51.315  1.00 25.70      .235 H
ATOM   2053 2HH2 ARG A 136      -3.859 -45.907  52.976  1.00 25.70      .235 H
ATOM   2054  N   PHE A 137       3.283 -47.548  47.767  1.00 25.48      .337 N
ATOM   2055  H   PHE A 137       2.512 -47.336  47.150  1.00 25.48      .337 H
ATOM   2056  CA  PHE A 137       4.068 -48.742  47.464  1.00 22.79      .164 C
ATOM   2057  HA  PHE A 137       4.318 -49.224  48.409  1.00 22.79      .164 H
ATOM   2058  C   PHE A 137       5.388 -48.385  46.746  1.00 30.12      .251 C
ATOM   2059  O   PHE A 137       6.435 -48.909  47.133  1.00 26.81      .271 O
ATOM   2060  CB  PHE A 137       3.223 -49.744  46.666  1.00 24.61      .056 C
ATOM   2061 1HB  PHE A 137       3.024 -49.337  45.674  1.00 24.61      .056 H
ATOM   2062 2HB  PHE A 137       3.798 -50.659  46.525  1.00 24.61      .056 H
ATOM   2063  CG  PHE A 137       1.897 -50.097  47.324  1.00 28.63      .044 C
ATOM   2064  CD1 PHE A 137       0.704 -49.482  46.898  1.00 22.95      .008 C
ATOM   2065  HD1 PHE A 137       0.714 -48.775  46.081  1.00 22.95      .008 H
ATOM   2066  CD2 PHE A 137       1.862 -51.021  48.385  1.00 29.02      .008 C
ATOM   2067  HD2 PHE A 137       2.778 -51.494  48.706  1.00 29.02      .008 H
ATOM   2068  CE1 PHE A 137      -0.515 -49.792  47.529  1.00 29.01      .001 C
ATOM   2069  HE1 PHE A 137      -1.433 -49.330  47.198  1.00 29.01      .001 H
ATOM   2070  CE2 PHE A 137       0.642 -51.338  49.009  1.00 27.77      .001 C
ATOM   2071  HE2 PHE A 137       0.625 -52.067  49.805  1.00 27.77      .001 H
ATOM   2072  CZ  PHE A 137      -0.545 -50.722  48.581  1.00 23.62      .000 C
ATOM   2073  HZ  PHE A 137      -1.480 -50.974  49.060  1.00 23.62      .000 H
ATOM   2074  N   LEU A 138       5.361 -47.435  45.804  1.00 29.14      .338 N
ATOM   2075  H   LEU A 138       4.466 -47.061  45.526  1.00 29.14      .338 H
ATOM   2076  CA  LEU A 138       6.546 -46.835  45.183  1.00 27.70      .159 C
ATOM   2077  HA  LEU A 138       7.134 -47.617  44.703  1.00 27.70      .159 H
ATOM   2078  C   LEU A 138       7.429 -46.154  46.247  1.00 24.34      .251 C
ATOM   2079  O   LEU A 138       8.623 -46.437  46.344  1.00 23.16      .271 O
ATOM   2080  CB  LEU A 138       6.098 -45.803  44.122  1.00 22.29      .032 C
ATOM   2081 1HB  LEU A 138       5.295 -45.203  44.550  1.00 22.29      .032 H
ATOM   2082 2HB  LEU A 138       6.937 -45.136  43.923  1.00 22.29      .032 H
ATOM   2083  CG  LEU A 138       5.628 -46.407  42.788  1.00 28.58      .002 C
ATOM   2084  HG  LEU A 138       4.989 -47.264  42.999  1.00 28.58      .002 H
ATOM   2085  CD1 LEU A 138       4.824 -45.375  41.995  1.00 30.97      .000 C
ATOM   2086 1HD1 LEU A 138       4.509 -45.816  41.050  1.00 30.97      .000 H
ATOM   2087 2HD1 LEU A 138       5.439 -44.496  41.800  1.00 30.97      .000 H
ATOM   2088 3HD1 LEU A 138       3.946 -45.084  42.571  1.00 30.97      .000 H
ATOM   2089  CD2 LEU A 138       6.819 -46.849  41.933  1.00 26.56      .000 C
ATOM   2090 1HD2 LEU A 138       6.445 -47.278  41.004  1.00 26.56      .000 H
ATOM   2091 2HD2 LEU A 138       7.400 -47.598  42.472  1.00 26.56      .000 H
ATOM   2092 3HD2 LEU A 138       7.452 -45.990  41.709  1.00 26.56      .000 H
ATOM   2093  N   VAL A 139       6.841 -45.306  47.096  1.00 21.58      .338 N
ATOM   2094  H   VAL A 139       5.864 -45.081  46.977  1.00 21.58      .338 H
ATOM   2095  CA  VAL A 139       7.567 -44.562  48.128  1.00 25.63      .159 C
ATOM   2096  HA  VAL A 139       8.421 -44.088  47.644  1.00 25.63      .159 H
ATOM   2097  C   VAL A 139       8.112 -45.483  49.248  1.00 28.74      .251 C
ATOM   2098  O   VAL A 139       9.134 -45.152  49.849  1.00 29.24      .271 O
ATOM   2099  CB  VAL A 139       6.690 -43.420  48.675  1.00 32.22      .029 C
ATOM   2100  HB  VAL A 139       5.725 -43.833  48.966  1.00 32.22      .029 H
ATOM   2101  CG1 VAL A 139       7.287 -42.702  49.891  1.00 28.29      .002 C
ATOM   2102 1HG1 VAL A 139       6.632 -41.875  50.165  1.00 28.29      .002 H
ATOM   2103 2HG1 VAL A 139       8.273 -42.316  49.635  1.00 28.29      .002 H
ATOM   2104 3HG1 VAL A 139       7.373 -43.392  50.731  1.00 28.29      .002 H
ATOM   2105  CG2 VAL A 139       6.490 -42.373  47.571  1.00 27.28      .002 C
ATOM   2106 1HG2 VAL A 139       5.957 -41.514  47.978  1.00 27.28      .002 H
ATOM   2107 2HG2 VAL A 139       5.908 -42.810  46.759  1.00 27.28      .002 H
ATOM   2108 3HG2 VAL A 139       7.460 -42.053  47.192  1.00 27.28      .002 H
ATOM   2109  N   GLN A 140       7.515 -46.649  49.518  1.00 31.83      .338 N
ATOM   2110  H   GLN A 140       6.631 -46.885  49.088  1.00 31.83      .338 H
ATOM   2111  CA  GLN A 140       8.090 -47.623  50.438  1.00 29.83      .160 C
ATOM   2112  HA  GLN A 140       8.569 -47.055  51.235  1.00 29.83      .160 H
ATOM   2113  C   GLN A 140       9.182 -48.511  49.780  1.00 29.82      .251 C
ATOM   2114  O   GLN A 140      10.248 -48.679  50.371  1.00 32.02      .271 O
ATOM   2115  CB  GLN A 140       6.993 -48.442  51.135  1.00 30.02      .042 C
ATOM   2116 1HB  GLN A 140       6.186 -47.770  51.426  1.00 30.02      .042 H
ATOM   2117 2HB  GLN A 140       6.583 -49.201  50.469  1.00 30.02      .042 H
ATOM   2118  CG  GLN A 140       7.534 -49.136  52.397  1.00 29.43      .090 C
ATOM   2119 1HG  GLN A 140       8.243 -48.480  52.903  1.00 29.43      .090 H
ATOM   2120 2HG  GLN A 140       6.714 -49.288  53.099  1.00 29.43      .090 H
ATOM   2121  CD  GLN A 140       8.208 -50.479  52.119  1.00 33.84      .227 C
ATOM   2122  OE1 GLN A 140       7.679 -51.350  51.437  1.00 33.49      .273 O
ATOM   2123  NE2 GLN A 140       9.403 -50.698  52.622  1.00 30.37      .369 N
ATOM   2124 1HE2 GLN A 140       9.887 -51.551  52.381  1.00 30.37      .369 H
ATOM   2125 2HE2 GLN A 140       9.864 -49.996  53.183  1.00 30.37      .369 H
ATOM   2126  N   ALA A 141       8.953 -49.057  48.581  1.00 29.27      .338 N
ATOM   2127  H   ALA A 141       8.081 -48.881  48.103  1.00 29.27      .338 H
ATOM   2128  CA  ALA A 141       9.903 -49.949  47.915  1.00 30.81      .159 C
ATOM   2129  HA  ALA A 141      10.277 -50.662  48.650  1.00 30.81      .159 H
ATOM   2130  C   ALA A 141      11.114 -49.196  47.323  1.00 30.50      .251 C
ATOM   2131  O   ALA A 141      12.262 -49.566  47.571  1.00 30.33      .271 O
ATOM   2132  CB  ALA A 141       9.184 -50.748  46.821  1.00 29.65      .034 C
ATOM   2133 1HB  ALA A 141       8.443 -51.400  47.284  1.00 29.65      .034 H
ATOM   2134 2HB  ALA A 141       9.915 -51.353  46.284  1.00 29.65      .034 H
ATOM   2135 3HB  ALA A 141       8.689 -50.071  46.125  1.00 29.65      .034 H
ATOM   2136  N   GLU A 142      10.866 -48.136  46.558  1.00 26.21      .338 N
ATOM   2137  H   GLU A 142       9.906 -47.855  46.420  1.00 26.21      .338 H
ATOM   2138  CA  GLU A 142      11.873 -47.431  45.753  1.00 25.36      .160 C
ATOM   2139  HA  GLU A 142      12.772 -48.045  45.710  1.00 25.36      .160 H
ATOM   2140  C   GLU A 142      12.276 -46.052  46.335  1.00 28.97      .251 C
ATOM   2141  O   GLU A 142      13.224 -45.441  45.839  1.00 24.98      .271 O
ATOM   2142  CB  GLU A 142      11.340 -47.285  44.319  1.00 25.20      .043 C
ATOM   2143 1HB  GLU A 142      10.380 -46.769  44.333  1.00 25.20      .043 H
ATOM   2144 2HB  GLU A 142      12.038 -46.677  43.745  1.00 25.20      .043 H
ATOM   2145  CG  GLU A 142      11.159 -48.634  43.597  1.00 27.04      .100 C
ATOM   2146 1HG  GLU A 142      10.423 -49.236  44.130  1.00 27.04      .100 H
ATOM   2147 2HG  GLU A 142      10.768 -48.449  42.597  1.00 27.04      .100 H
ATOM   2148  CD  GLU A 142      12.459 -49.440  43.476  1.00 31.40      .185 C
ATOM   2149  OE1 GLU A 142      13.566 -48.843  43.456  1.00 32.05      .647 O
ATOM   2150  OE2 GLU A 142      12.395 -50.685  43.410  1.00 32.37      .647 O
ATOM   2151  N   ARG A 143      11.594 -45.591  47.395  1.00 31.35      .338 N
ATOM   2152  H   ARG A 143      10.796 -46.130  47.700  1.00 31.35      .338 H
ATOM   2153  CA  ARG A 143      11.961 -44.446  48.249  1.00 31.83      .159 C
ATOM   2154  HA  ARG A 143      11.093 -44.230  48.873  1.00 31.83      .159 H
ATOM   2155  C   ARG A 143      12.277 -43.153  47.442  1.00 29.37      .251 C
ATOM   2156  O   ARG A 143      13.240 -42.440  47.719  1.00 35.35      .271 O
ATOM   2157  CB  ARG A 143      13.084 -44.852  49.225  1.00 28.58      .034 C
ATOM   2158 1HB  ARG A 143      13.951 -45.216  48.673  1.00 28.58      .034 H
ATOM   2159 2HB  ARG A 143      13.378 -43.978  49.805  1.00 28.58      .034 H
ATOM   2160  CG  ARG A 143      12.623 -45.954  50.196  1.00 35.03      .027 C
ATOM   2161 1HG  ARG A 143      11.735 -45.607  50.725  1.00 35.03      .027 H
ATOM   2162 2HG  ARG A 143      12.355 -46.847  49.631  1.00 35.03      .027 H
ATOM   2163  CD  ARG A 143      13.692 -46.338  51.237  1.00 38.75      .116 C
ATOM   2164 1HD  ARG A 143      13.292 -47.114  51.891  1.00 38.75      .116 H
ATOM   2165 2HD  ARG A 143      14.558 -46.750  50.718  1.00 38.75      .116 H
ATOM   2166  NE  ARG A 143      14.135 -45.203  52.067  1.00 46.42      .212 N
ATOM   2167  HE  ARG A 143      15.004 -44.787  51.764  1.00 46.42      .212 H
ATOM   2168  CZ  ARG A 143      13.555 -44.774  53.202  1.00 45.47      .666 C
ATOM   2169  NH1 ARG A 143      12.425 -45.222  53.663  1.00 32.13      .235 N
ATOM   2170 1HH1 ARG A 143      11.835 -45.777  53.059  1.00 32.13      .235 H
ATOM   2171 2HH1 ARG A 143      12.060 -44.864  54.534  1.00 32.13      .235 H
ATOM   2172  NH2 ARG A 143      14.150 -43.837  53.871  1.00 46.82      .235 N
ATOM   2173 1HH2 ARG A 143      15.008 -43.456  53.498  1.00 46.82      .235 H
ATOM   2174 2HH2 ARG A 143      13.786 -43.495  54.749  1.00 46.82      .235 H
ATOM   2175  N   THR A 144      11.468 -42.882  46.424  1.00 32.41      .336 N
ATOM   2176  H   THR A 144      10.721 -43.533  46.227  1.00 32.41      .336 H
ATOM   2177  CA  THR A 144      11.334 -41.543  45.825  1.00 30.30      .186 C
ATOM   2178  HA  THR A 144      12.314 -41.072  45.753  1.00 30.30      .186 H
ATOM   2179  C   THR A 144      10.442 -40.668  46.726  1.00 27.99      .253 C
ATOM   2180  O   THR A 144       9.805 -41.162  47.659  1.00 27.84      .270 O
ATOM   2181  CB  THR A 144      10.750 -41.639  44.398  1.00 35.21      .140 C
ATOM   2182  HB  THR A 144      10.832 -40.658  43.930  1.00 35.21      .140 H
ATOM   2183  OG1 THR A 144       9.379 -41.998  44.429  1.00 38.23      .382 O
ATOM   2184  HG1 THR A 144       8.862 -41.190  44.408  1.00 38.23      .382 H
ATOM   2185  CG2 THR A 144      11.478 -42.653  43.512  1.00 33.98      .034 C
ATOM   2186 1HG2 THR A 144      11.111 -42.556  42.491  1.00 33.98      .034 H
ATOM   2187 2HG2 THR A 144      11.292 -43.665  43.871  1.00 33.98      .034 H
ATOM   2188 3HG2 THR A 144      12.549 -42.451  43.535  1.00 33.98      .034 H
ATOM   2189  N   VAL A 145      10.334 -39.377  46.422  1.00 23.22      .337 N
ATOM   2190  H   VAL A 145      10.917 -39.020  45.678  1.00 23.22      .337 H
ATOM   2191  CA  VAL A 145       9.090 -38.623  46.678  1.00 29.04      .159 C
ATOM   2192  HA  VAL A 145       8.653 -38.949  47.622  1.00 29.04      .159 H
ATOM   2193  C   VAL A 145       8.096 -38.959  45.548  1.00 32.40      .251 C
ATOM   2194  O   VAL A 145       8.519 -39.212  44.417  1.00 26.72      .271 O
ATOM   2195  CB  VAL A 145       9.371 -37.106  46.782  1.00 27.45      .029 C
ATOM   2196  HB  VAL A 145       9.805 -36.777  45.838  1.00 27.45      .029 H
ATOM   2197  CG1 VAL A 145       8.107 -36.278  47.043  1.00 28.13      .002 C
ATOM   2198 1HG1 VAL A 145       8.381 -35.229  47.163  1.00 28.13      .002 H
ATOM   2199 2HG1 VAL A 145       7.626 -36.634  47.955  1.00 28.13      .002 H
ATOM   2200 3HG1 VAL A 145       7.418 -36.380  46.205  1.00 28.13      .002 H
ATOM   2201  CG2 VAL A 145      10.370 -36.799  47.908  1.00 31.38      .002 C
ATOM   2202 1HG2 VAL A 145      10.509 -35.721  47.987  1.00 31.38      .002 H
ATOM   2203 2HG2 VAL A 145      11.325 -37.273  47.683  1.00 31.38      .002 H
ATOM   2204 3HG2 VAL A 145       9.984 -37.186  48.851  1.00 31.38      .002 H
ATOM   2205  N   LEU A 146       6.791 -38.980  45.825  1.00 26.51      .338 N
ATOM   2206  H   LEU A 146       6.487 -38.803  46.772  1.00 26.51      .338 H
ATOM   2207  CA  LEU A 146       5.735 -39.123  44.816  1.00 26.15      .159 C
ATOM   2208  HA  LEU A 146       6.178 -38.996  43.828  1.00 26.15      .159 H
ATOM   2209  C   LEU A 146       4.686 -38.015  45.022  1.00 26.71      .251 C
ATOM   2210  O   LEU A 146       4.100 -37.899  46.097  1.00 29.11      .271 O
ATOM   2211  CB  LEU A 146       5.160 -40.567  44.871  1.00 26.19      .032 C
ATOM   2212 1HB  LEU A 146       5.985 -41.256  44.692  1.00 26.19      .032 H
ATOM   2213 2HB  LEU A 146       4.809 -40.742  45.888  1.00 26.19      .032 H
ATOM   2214  CG  LEU A 146       4.008 -40.971  43.905  1.00 32.46      .002 C
ATOM   2215  HG  LEU A 146       3.849 -42.043  44.017  1.00 32.46      .002 H
ATOM   2216  CD1 LEU A 146       2.667 -40.304  44.205  1.00 31.30      .000 C
ATOM   2217 1HD1 LEU A 146       1.875 -40.853  43.695  1.00 31.30      .000 H
ATOM   2218 2HD1 LEU A 146       2.667 -39.268  43.866  1.00 31.30      .000 H
ATOM   2219 3HD1 LEU A 146       2.497 -40.335  45.281  1.00 31.30      .000 H
ATOM   2220  CD2 LEU A 146       4.340 -40.721  42.438  1.00 28.97      .000 C
ATOM   2221 1HD2 LEU A 146       3.488 -41.022  41.829  1.00 28.97      .000 H
ATOM   2222 2HD2 LEU A 146       5.211 -41.316  42.164  1.00 28.97      .000 H
ATOM   2223 3HD2 LEU A 146       4.553 -39.665  42.270  1.00 28.97      .000 H
ATOM   2224  N   VAL A 147       4.473 -37.206  43.987  1.00 25.66      .338 N
ATOM   2225  H   VAL A 147       5.020 -37.351  43.150  1.00 25.66      .338 H
ATOM   2226  CA  VAL A 147       3.527 -36.079  43.955  1.00 24.44      .159 C
ATOM   2227  HA  VAL A 147       3.067 -35.986  44.939  1.00 24.44      .159 H
ATOM   2228  C   VAL A 147       2.424 -36.350  42.923  1.00 23.48      .251 C
ATOM   2229  O   VAL A 147       2.682 -36.966  41.891  1.00 22.06      .271 O
ATOM   2230  CB  VAL A 147       4.259 -34.750  43.643  1.00 23.14      .029 C
ATOM   2231  HB  VAL A 147       4.626 -34.802  42.618  1.00 23.14      .029 H
ATOM   2232  CG1 VAL A 147       3.338 -33.525  43.751  1.00 18.11      .002 C
ATOM   2233 1HG1 VAL A 147       3.923 -32.620  43.589  1.00 18.11      .002 H
ATOM   2234 2HG1 VAL A 147       2.891 -33.496  44.744  1.00 18.11      .002 H
ATOM   2235 3HG1 VAL A 147       2.552 -33.589  42.999  1.00 18.11      .002 H
ATOM   2236  CG2 VAL A 147       5.472 -34.532  44.562  1.00 22.93      .002 C
ATOM   2237 1HG2 VAL A 147       5.901 -33.546  44.379  1.00 22.93      .002 H
ATOM   2238 2HG2 VAL A 147       6.220 -35.297  44.355  1.00 22.93      .002 H
ATOM   2239 3HG2 VAL A 147       5.156 -34.603  45.603  1.00 22.93      .002 H
ATOM   2240  N   SER A 148       1.211 -35.853  43.153  1.00 22.93      .336 N
ATOM   2241  H   SER A 148       1.023 -35.395  44.034  1.00 22.93      .336 H
ATOM   2242  CA  SER A 148       0.118 -35.844  42.169  1.00 25.29      .189 C
ATOM   2243  HA  SER A 148       0.542 -35.783  41.167  1.00 25.29      .189 H
ATOM   2244  C   SER A 148      -0.803 -34.638  42.389  1.00 24.52      .253 C
ATOM   2245  O   SER A 148      -0.929 -34.165  43.515  1.00 21.58      .270 O
ATOM   2246  CB  SER A 148      -0.683 -37.145  42.261  1.00 19.94      .169 C
ATOM   2247 1HB  SER A 148      -1.377 -37.198  41.422  1.00 19.94      .169 H
ATOM   2248 2HB  SER A 148       0.000 -37.992  42.205  1.00 19.94      .169 H
ATOM   2249  OG  SER A 148      -1.418 -37.214  43.478  1.00 22.02      .380 O
ATOM   2250  HG  SER A 148      -1.812 -38.088  43.528  1.00 22.02      .380 H
ATOM   2251  N   MET A 149      -1.458 -34.139  41.339  1.00 18.38      .337 N
ATOM   2252  H   MET A 149      -1.328 -34.556  40.429  1.00 18.38      .337 H
ATOM   2253  CA  MET A 149      -2.417 -33.024  41.410  1.00 23.28      .160 C
ATOM   2254  HA  MET A 149      -2.631 -32.825  42.460  1.00 23.28      .160 H
ATOM   2255  C   MET A 149      -3.739 -33.375  40.705  1.00 25.41      .251 C
ATOM   2256  O   MET A 149      -3.735 -34.125  39.725  1.00 20.70      .271 O
ATOM   2257  CB  MET A 149      -1.799 -31.730  40.838  1.00 20.59      .043 C
ATOM   2258 1HB  MET A 149      -2.346 -30.888  41.262  1.00 20.59      .043 H
ATOM   2259 2HB  MET A 149      -0.763 -31.644  41.167  1.00 20.59      .043 H
ATOM   2260  CG  MET A 149      -1.824 -31.590  39.296  1.00 19.86      .060 C
ATOM   2261 1HG  MET A 149      -2.864 -31.578  38.969  1.00 19.86      .060 H
ATOM   2262 2HG  MET A 149      -1.410 -30.616  39.037  1.00 19.86      .060 H
ATOM   2263  SD  MET A 149      -0.937 -32.862  38.323  1.00 23.30      .139 S
ATOM   2264  CE  MET A 149       0.787 -32.465  38.717  1.00 17.15      .069 C
ATOM   2265 1HE  MET A 149       1.439 -33.159  38.188  1.00 17.15      .069 H
ATOM   2266 2HE  MET A 149       0.952 -32.558  39.791  1.00 17.15      .069 H
ATOM   2267 3HE  MET A 149       1.008 -31.445  38.402  1.00 17.15      .069 H
ATOM   2268  N   ASN A 150      -4.844 -32.787  41.169  1.00 20.00      .337 N
ATOM   2269  H   ASN A 150      -4.773 -32.196  41.984  1.00 20.00      .337 H
ATOM   2270  CA  ASN A 150      -6.039 -32.621  40.338  1.00 23.24      .169 C
ATOM   2271  HA  ASN A 150      -6.124 -33.485  39.679  1.00 23.24      .169 H
ATOM   2272  C   ASN A 150      -5.901 -31.362  39.443  1.00 24.90      .251 C
ATOM   2273  O   ASN A 150      -5.268 -30.377  39.824  1.00 26.11      .271 O
ATOM   2274  CB  ASN A 150      -7.306 -32.584  41.212  1.00 20.18      .119 C
ATOM   2275 1HB  ASN A 150      -7.133 -31.940  42.074  1.00 20.18      .119 H
ATOM   2276 2HB  ASN A 150      -8.113 -32.139  40.629  1.00 20.18      .119 H
ATOM   2277  CG  ASN A 150      -7.759 -33.962  41.709  1.00 28.81      .230 C
ATOM   2278  OD1 ASN A 150      -7.118 -34.989  41.546  1.00 25.52      .273 O
ATOM   2279  ND2 ASN A 150      -8.894 -34.033  42.356  1.00 27.97      .369 N
ATOM   2280 1HD2 ASN A 150      -9.065 -34.900  42.845  1.00 27.97      .369 H
ATOM   2281 2HD2 ASN A 150      -9.293 -33.172  42.701  1.00 27.97      .369 H
ATOM   2282  N   TYR A 151      -6.512 -31.412  38.261  1.00 20.20      .337 N
ATOM   2283  H   TYR A 151      -7.014 -32.253  38.015  1.00 20.20      .337 H
ATOM   2284  CA  TYR A 151      -6.536 -30.328  37.265  1.00 19.93      .164 C
ATOM   2285  HA  TYR A 151      -6.371 -29.378  37.773  1.00 19.93      .164 H
ATOM   2286  C   TYR A 151      -7.918 -30.274  36.581  1.00 19.16      .251 C
ATOM   2287  O   TYR A 151      -8.616 -31.290  36.511  1.00 20.88      .271 O
ATOM   2288  CB  TYR A 151      -5.394 -30.527  36.253  1.00 20.27      .056 C
ATOM   2289 1HB  TYR A 151      -5.375 -29.660  35.592  1.00 20.27      .056 H
ATOM   2290 2HB  TYR A 151      -4.446 -30.541  36.791  1.00 20.27      .056 H
ATOM   2291  CG  TYR A 151      -5.472 -31.785  35.389  1.00 17.59      .044 C
ATOM   2292  CD1 TYR A 151      -4.902 -32.999  35.827  1.00 16.30      .011 C
ATOM   2293  HD1 TYR A 151      -4.411 -33.059  36.786  1.00 16.30      .011 H
ATOM   2294  CD2 TYR A 151      -6.112 -31.733  34.136  1.00 19.29      .011 C
ATOM   2295  HD2 TYR A 151      -6.544 -30.807  33.786  1.00 19.29      .011 H
ATOM   2296  CE1 TYR A 151      -4.996 -34.158  35.029  1.00 18.96      .037 C
ATOM   2297  HE1 TYR A 151      -4.585 -35.094  35.378  1.00 18.96      .037 H
ATOM   2298  CE2 TYR A 151      -6.219 -32.889  33.339  1.00 18.48      .037 C
ATOM   2299  HE2 TYR A 151      -6.734 -32.850  32.391  1.00 18.48      .037 H
ATOM   2300  CZ  TYR A 151      -5.672 -34.111  33.789  1.00 20.22      .065 C
ATOM   2301  OH  TYR A 151      -5.795 -35.227  33.015  1.00 18.68      .361 O
ATOM   2302  HH  TYR A 151      -5.273 -35.966  33.336  1.00 18.68      .361 H
ATOM   2303  N   ARG A 152      -8.343 -29.100  36.099  1.00 19.03      .338 N
ATOM   2304  H   ARG A 152      -7.758 -28.279  36.155  1.00 19.03      .338 H
ATOM   2305  CA  ARG A 152      -9.661 -28.924  35.478  1.00 21.54      .159 C
ATOM   2306  HA  ARG A 152     -10.408 -29.340  36.154  1.00 21.54      .159 H
ATOM   2307  C   ARG A 152      -9.765 -29.658  34.130  1.00 24.15      .251 C
ATOM   2308  O   ARG A 152      -8.802 -29.754  33.371  1.00 22.83      .271 O
ATOM   2309  CB  ARG A 152      -9.972 -27.438  35.302  1.00 23.82      .034 C
ATOM   2310 1HB  ARG A 152      -9.140 -26.947  34.798  1.00 23.82      .034 H
ATOM   2311 2HB  ARG A 152     -10.866 -27.333  34.687  1.00 23.82      .034 H
ATOM   2312  CG  ARG A 152     -10.211 -26.756  36.653  1.00 19.56      .027 C
ATOM   2313 1HG  ARG A 152     -11.130 -27.155  37.084  1.00 19.56      .027 H
ATOM   2314 2HG  ARG A 152      -9.393 -26.960  37.344  1.00 19.56      .027 H
ATOM   2315  CD  ARG A 152     -10.353 -25.246  36.468  1.00 22.58      .116 C
ATOM   2316 1HD  ARG A 152     -11.036 -25.063  35.638  1.00 22.58      .116 H
ATOM   2317 2HD  ARG A 152     -10.771 -24.813  37.377  1.00 22.58      .116 H
ATOM   2318  NE  ARG A 152      -9.063 -24.608  36.179  1.00 22.21      .212 N
ATOM   2319  HE  ARG A 152      -8.260 -25.214  36.264  1.00 22.21      .212 H
ATOM   2320  CZ  ARG A 152      -8.910 -23.333  35.807  1.00 23.75      .666 C
ATOM   2321  NH1 ARG A 152      -9.895 -22.510  35.590  1.00 24.78      .235 N
ATOM   2322 1HH1 ARG A 152     -10.855 -22.823  35.612  1.00 24.78      .235 H
ATOM   2323 2HH1 ARG A 152      -9.678 -21.567  35.300  1.00 24.78      .235 H
ATOM   2324  NH2 ARG A 152      -7.723 -22.847  35.652  1.00 20.31      .235 N
ATOM   2325 1HH2 ARG A 152      -6.921 -23.427  35.855  1.00 20.31      .235 H
ATOM   2326 2HH2 ARG A 152      -7.592 -21.891  35.353  1.00 20.31      .235 H
ATOM   2327  N   VAL A 153     -10.969 -30.139  33.840  1.00 22.48      .338 N
ATOM   2328  H   VAL A 153     -11.720 -29.949  34.489  1.00 22.48      .338 H
ATOM   2329  CA  VAL A 153     -11.314 -30.995  32.689  1.00 20.45      .159 C
ATOM   2330  HA  VAL A 153     -10.534 -30.906  31.933  1.00 20.45      .159 H
ATOM   2331  C   VAL A 153     -12.645 -30.531  32.058  1.00 24.96      .251 C
ATOM   2332  O   VAL A 153     -13.275 -29.591  32.546  1.00 21.71      .271 O
ATOM   2333  CB  VAL A 153     -11.367 -32.482  33.119  1.00 25.37      .029 C
ATOM   2334  HB  VAL A 153     -11.791 -33.054  32.293  1.00 25.37      .029 H
ATOM   2335  CG1 VAL A 153      -9.958 -33.039  33.355  1.00 19.61      .002 C
ATOM   2336 1HG1 VAL A 153     -10.022 -34.098  33.606  1.00 19.61      .002 H
ATOM   2337 2HG1 VAL A 153      -9.474 -32.501  34.170  1.00 19.61      .002 H
ATOM   2338 3HG1 VAL A 153      -9.376 -32.917  32.442  1.00 19.61      .002 H
ATOM   2339  CG2 VAL A 153     -12.252 -32.752  34.343  1.00 17.61      .002 C
ATOM   2340 1HG2 VAL A 153     -12.270 -33.823  34.545  1.00 17.61      .002 H
ATOM   2341 2HG2 VAL A 153     -13.262 -32.405  34.125  1.00 17.61      .002 H
ATOM   2342 3HG2 VAL A 153     -11.865 -32.223  35.214  1.00 17.61      .002 H
ATOM   2343  N   GLY A 154     -13.031 -31.134  30.931  1.00 22.57      .336 N
ATOM   2344  H   GLY A 154     -12.417 -31.816  30.510  1.00 22.57      .336 H
ATOM   2345  CA  GLY A 154     -14.227 -30.763  30.176  1.00 20.33      .189 C
ATOM   2346 1HA  GLY A 154     -14.294 -31.355  29.263  1.00 20.33      .189 H
ATOM   2347 2HA  GLY A 154     -15.114 -30.962  30.777  1.00 20.33      .189 H
ATOM   2348  C   GLY A 154     -14.208 -29.278  29.801  1.00 25.35      .253 C
ATOM   2349  O   GLY A 154     -13.145 -28.705  29.523  1.00 24.22      .270 O
ATOM   2350  N   ALA A 155     -15.365 -28.613  29.835  1.00 23.33      .337 N
ATOM   2351  H   ALA A 155     -16.231 -29.088  30.043  1.00 23.33      .337 H
ATOM   2352  CA  ALA A 155     -15.427 -27.190  29.549  1.00 25.46      .159 C
ATOM   2353  HA  ALA A 155     -15.013 -27.055  28.550  1.00 25.46      .159 H
ATOM   2354  C   ALA A 155     -14.570 -26.348  30.529  1.00 27.25      .251 C
ATOM   2355  O   ALA A 155     -13.885 -25.414  30.102  1.00 25.72      .271 O
ATOM   2356  CB  ALA A 155     -16.893 -26.739  29.536  1.00 26.57      .034 C
ATOM   2357 1HB  ALA A 155     -17.435 -27.306  28.779  1.00 26.57      .034 H
ATOM   2358 2HB  ALA A 155     -16.942 -25.676  29.299  1.00 26.57      .034 H
ATOM   2359 3HB  ALA A 155     -17.341 -26.915  30.514  1.00 26.57      .034 H
ATOM   2360  N   PHE A 156     -14.551 -26.709  31.817  1.00 25.39      .337 N
ATOM   2361  H   PHE A 156     -15.070 -27.531  32.092  1.00 25.39      .337 H
ATOM   2362  CA  PHE A 156     -13.868 -25.978  32.893  1.00 23.14      .164 C
ATOM   2363  HA  PHE A 156     -14.273 -24.966  32.925  1.00 23.14      .164 H
ATOM   2364  C   PHE A 156     -12.345 -25.886  32.702  1.00 24.00      .251 C
ATOM   2365  O   PHE A 156     -11.751 -24.926  33.192  1.00 27.09      .271 O
ATOM   2366  CB  PHE A 156     -14.143 -26.651  34.248  1.00 21.78      .056 C
ATOM   2367 1HB  PHE A 156     -13.602 -27.596  34.284  1.00 21.78      .056 H
ATOM   2368 2HB  PHE A 156     -13.736 -26.024  35.041  1.00 21.78      .056 H
ATOM   2369  CG  PHE A 156     -15.612 -26.912  34.532  1.00 24.35      .044 C
ATOM   2370  CD1 PHE A 156     -16.204 -28.094  34.053  1.00 22.82      .008 C
ATOM   2371  HD1 PHE A 156     -15.609 -28.827  33.528  1.00 22.82      .008 H
ATOM   2372  CD2 PHE A 156     -16.384 -25.977  35.242  1.00 20.78      .008 C
ATOM   2373  HD2 PHE A 156     -15.916 -25.082  35.626  1.00 20.78      .008 H
ATOM   2374  CE1 PHE A 156     -17.575 -28.318  34.246  1.00 23.46      .001 C
ATOM   2375  HE1 PHE A 156     -18.038 -29.215  33.862  1.00 23.46      .001 H
ATOM   2376  CE2 PHE A 156     -17.750 -26.215  35.458  1.00 24.75      .001 C
ATOM   2377  HE2 PHE A 156     -18.337 -25.498  36.013  1.00 24.75      .001 H
ATOM   2378  CZ  PHE A 156     -18.340 -27.381  34.948  1.00 24.97      .000 C
ATOM   2379  HZ  PHE A 156     -19.393 -27.561  35.104  1.00 24.97      .000 H
ATOM   2380  N   GLY A 157     -11.732 -26.870  32.033  1.00 22.51      .336 N
ATOM   2381  H   GLY A 157     -12.285 -27.664  31.745  1.00 22.51      .336 H
ATOM   2382  CA  GLY A 157     -10.305 -26.907  31.721  1.00 20.74      .189 C
ATOM   2383 1HA  GLY A 157      -9.759 -26.239  32.387  1.00 20.74      .189 H
ATOM   2384 2HA  GLY A 157      -9.946 -27.920  31.900  1.00 20.74      .189 H
ATOM   2385  C   GLY A 157      -9.951 -26.526  30.267  1.00 24.31      .253 C
ATOM   2386  O   GLY A 157      -8.843 -26.036  30.031  1.00 27.21      .270 O
ATOM   2387  N   PHE A 158     -10.856 -26.770  29.305  1.00 23.08      .337 N
ATOM   2388  H   PHE A 158     -11.719 -27.226  29.566  1.00 23.08      .337 H
ATOM   2389  CA  PHE A 158     -10.494 -26.834  27.881  1.00 23.82      .164 C
ATOM   2390  HA  PHE A 158      -9.600 -26.224  27.745  1.00 23.82      .164 H
ATOM   2391  C   PHE A 158     -11.555 -26.311  26.860  1.00 26.67      .251 C
ATOM   2392  O   PHE A 158     -11.252 -26.316  25.662  1.00 25.88      .271 O
ATOM   2393  CB  PHE A 158     -10.085 -28.283  27.552  1.00 24.72      .056 C
ATOM   2394 1HB  PHE A 158     -10.919 -28.944  27.788  1.00 24.72      .056 H
ATOM   2395 2HB  PHE A 158      -9.890 -28.364  26.483  1.00 24.72      .056 H
ATOM   2396  CG  PHE A 158      -8.852 -28.775  28.305  1.00 23.29      .044 C
ATOM   2397  CD1 PHE A 158      -8.983 -29.637  29.410  1.00 23.35      .008 C
ATOM   2398  HD1 PHE A 158      -9.956 -29.999  29.708  1.00 23.35      .008 H
ATOM   2399  CD2 PHE A 158      -7.576 -28.322  27.924  1.00 25.46      .008 C
ATOM   2400  HD2 PHE A 158      -7.479 -27.654  27.082  1.00 25.46      .008 H
ATOM   2401  CE1 PHE A 158      -7.846 -30.029  30.137  1.00 19.80      .001 C
ATOM   2402  HE1 PHE A 158      -7.944 -30.678  30.995  1.00 19.80      .001 H
ATOM   2403  CE2 PHE A 158      -6.439 -28.716  28.651  1.00 27.06      .001 C
ATOM   2404  HE2 PHE A 158      -5.466 -28.353  28.354  1.00 27.06      .001 H
ATOM   2405  CZ  PHE A 158      -6.573 -29.574  29.754  1.00 21.72      .000 C
ATOM   2406  HZ  PHE A 158      -5.695 -29.879  30.303  1.00 21.72      .000 H
ATOM   2407  N   LEU A 159     -12.736 -25.814  27.262  1.00 27.43      .338 N
ATOM   2408  H   LEU A 159     -12.974 -25.787  28.244  1.00 27.43      .338 H
ATOM   2409  CA  LEU A 159     -13.589 -25.016  26.367  1.00 24.70      .159 C
ATOM   2410  HA  LEU A 159     -13.744 -25.594  25.456  1.00 24.70      .159 H
ATOM   2411  C   LEU A 159     -12.864 -23.707  25.983  1.00 30.82      .251 C
ATOM   2412  O   LEU A 159     -12.235 -23.087  26.840  1.00 32.86      .271 O
ATOM   2413  CB  LEU A 159     -14.994 -24.771  26.980  1.00 24.52      .032 C
ATOM   2414 1HB  LEU A 159     -15.505 -25.733  27.033  1.00 24.52      .032 H
ATOM   2415 2HB  LEU A 159     -14.853 -24.390  27.992  1.00 24.52      .032 H
ATOM   2416  CG  LEU A 159     -15.914 -23.801  26.206  1.00 30.30      .002 C
ATOM   2417  HG  LEU A 159     -15.645 -23.847  25.150  1.00 30.30      .002 H
ATOM   2418  CD1 LEU A 159     -17.382 -24.215  26.338  1.00 24.74      .000 C
ATOM   2419 1HD1 LEU A 159     -18.008 -23.523  25.775  1.00 24.74      .000 H
ATOM   2420 2HD1 LEU A 159     -17.675 -24.199  27.387  1.00 24.74      .000 H
ATOM   2421 3HD1 LEU A 159     -17.505 -25.222  25.941  1.00 24.74      .000 H
ATOM   2422  CD2 LEU A 159     -15.810 -22.355  26.704  1.00 27.05      .000 C
ATOM   2423 1HD2 LEU A 159     -16.469 -21.726  26.106  1.00 27.05      .000 H
ATOM   2424 2HD2 LEU A 159     -14.784 -22.002  26.608  1.00 27.05      .000 H
ATOM   2425 3HD2 LEU A 159     -16.115 -22.310  27.750  1.00 27.05      .000 H
ATOM   2426  N   ALA A 160     -12.963 -23.291  24.719  1.00 30.16      .338 N
ATOM   2427  H   ALA A 160     -13.487 -23.850  24.061  1.00 30.16      .338 H
ATOM   2428  CA  ALA A 160     -12.242 -22.139  24.188  1.00 32.03      .159 C
ATOM   2429  HA  ALA A 160     -12.035 -21.455  25.012  1.00 32.03      .159 H
ATOM   2430  C   ALA A 160     -13.031 -21.366  23.111  1.00 35.94      .251 C
ATOM   2431  O   ALA A 160     -13.653 -21.953  22.226  1.00 26.91      .271 O
ATOM   2432  CB  ALA A 160     -10.897 -22.621  23.628  1.00 23.68      .034 C
ATOM   2433 1HB  ALA A 160     -10.389 -23.228  24.378  1.00 23.68      .034 H
ATOM   2434 2HB  ALA A 160     -10.278 -21.759  23.377  1.00 23.68      .034 H
ATOM   2435 3HB  ALA A 160     -11.069 -23.218  22.732  1.00 23.68      .034 H
ATOM   2436  N   LEU A 161     -12.906 -20.037  23.141  1.00 29.61      .338 N
ATOM   2437  H   LEU A 161     -12.393 -19.643  23.917  1.00 29.61      .338 H
ATOM   2438  CA  LEU A 161     -13.254 -19.114  22.053  1.00 33.91      .160 C
ATOM   2439  HA  LEU A 161     -13.655 -19.660  21.199  1.00 33.91      .160 H
ATOM   2440  C   LEU A 161     -11.945 -18.426  21.604  1.00 37.16      .254 C
ATOM   2441  O   LEU A 161     -11.614 -17.359  22.135  1.00 40.25      .270 O
ATOM   2442  CB  LEU A 161     -14.341 -18.126  22.533  1.00 30.90      .032 C
ATOM   2443 1HB  LEU A 161     -13.947 -17.575  23.387  1.00 30.90      .032 H
ATOM   2444 2HB  LEU A 161     -14.529 -17.412  21.730  1.00 30.90      .032 H
ATOM   2445  CG  LEU A 161     -15.676 -18.773  22.944  1.00 36.25      .002 C
ATOM   2446  HG  LEU A 161     -15.492 -19.448  23.780  1.00 36.25      .002 H
ATOM   2447  CD1 LEU A 161     -16.639 -17.683  23.404  1.00 38.39      .000 C
ATOM   2448 1HD1 LEU A 161     -17.540 -18.149  23.803  1.00 38.39      .000 H
ATOM   2449 2HD1 LEU A 161     -16.903 -17.041  22.564  1.00 38.39      .000 H
ATOM   2450 3HD1 LEU A 161     -16.162 -17.088  24.182  1.00 38.39      .000 H
ATOM   2451  CD2 LEU A 161     -16.360 -19.547  21.814  1.00 25.71      .000 C
ATOM   2452 1HD2 LEU A 161     -17.318 -19.926  22.170  1.00 25.71      .000 H
ATOM   2453 2HD2 LEU A 161     -15.729 -20.382  21.510  1.00 25.71      .000 H
ATOM   2454 3HD2 LEU A 161     -16.523 -18.886  20.963  1.00 25.71      .000 H
ATOM   2455  N   PRO A 162     -11.135 -19.057  20.725  1.00 39.19      .312 N
ATOM   2456  CA  PRO A 162      -9.692 -18.810  20.680  1.00 42.68      .163 C
ATOM   2457  HA  PRO A 162      -9.303 -19.097  21.657  1.00 42.68      .163 H
ATOM   2458  C   PRO A 162      -9.284 -17.355  20.400  1.00 41.58      .251 C
ATOM   2459  O   PRO A 162      -9.892 -16.668  19.578  1.00 40.96      .271 O
ATOM   2460  CB  PRO A 162      -9.128 -19.782  19.643  1.00 38.81      .034 C
ATOM   2461 1HB  PRO A 162      -9.157 -19.341  18.646  1.00 38.81      .034 H
ATOM   2462 2HB  PRO A 162      -8.121 -20.113  19.898  1.00 38.81      .034 H
ATOM   2463  CG  PRO A 162     -10.099 -20.941  19.732  1.00 38.57      .027 C
ATOM   2464 1HG  PRO A 162     -10.128 -21.524  18.812  1.00 38.57      .027 H
ATOM   2465 2HG  PRO A 162      -9.859 -21.568  20.591  1.00 38.57      .027 H
ATOM   2466  CD  PRO A 162     -11.427 -20.241  19.949  1.00 31.70      .105 C
ATOM   2467 1HD  PRO A 162     -11.863 -19.956  18.992  1.00 31.70      .105 H
ATOM   2468 2HD  PRO A 162     -12.097 -20.893  20.510  1.00 31.70      .105 H
ATOM   2469  N   GLY A 163      -8.258 -16.876  21.100  1.00 42.18      .336 N
ATOM   2470  H   GLY A 163      -7.759 -17.496  21.723  1.00 42.18      .336 H
ATOM   2471  CA  GLY A 163      -7.817 -15.484  21.058  1.00 40.57      .189 C
ATOM   2472 1HA  GLY A 163      -6.803 -15.434  21.456  1.00 40.57      .189 H
ATOM   2473 2HA  GLY A 163      -7.791 -15.141  20.023  1.00 40.57      .189 H
ATOM   2474  C   GLY A 163      -8.693 -14.500  21.864  1.00 44.92      .253 C
ATOM   2475  O   GLY A 163      -8.615 -13.297  21.613  1.00 42.80      .270 O
ATOM   2476  N   SER A 164      -9.540 -14.992  22.776  1.00 42.86      .335 N
ATOM   2477  H   SER A 164      -9.553 -15.992  22.918  1.00 42.86      .335 H
ATOM   2478  CA  SER A 164     -10.265 -14.196  23.791  1.00 41.59      .189 C
ATOM   2479  HA  SER A 164     -10.441 -13.193  23.400  1.00 41.59      .189 H
ATOM   2480  C   SER A 164      -9.458 -14.067  25.098  1.00 42.81      .253 C
ATOM   2481  O   SER A 164      -8.480 -14.792  25.313  1.00 45.41      .270 O
ATOM   2482  CB  SER A 164     -11.629 -14.825  24.098  1.00 43.22      .169 C
ATOM   2483 1HB  SER A 164     -12.159 -14.193  24.810  1.00 43.22      .169 H
ATOM   2484 2HB  SER A 164     -12.216 -14.866  23.180  1.00 43.22      .169 H
ATOM   2485  OG  SER A 164     -11.503 -16.132  24.641  1.00 47.27      .380 O
ATOM   2486  HG  SER A 164     -11.513 -16.754  23.910  1.00 47.27      .380 H
ATOM   2487  N   ARG A 165      -9.874 -13.171  26.002  1.00 47.50      .337 N
ATOM   2488  H   ARG A 165     -10.671 -12.589  25.789  1.00 47.50      .337 H
ATOM   2489  CA  ARG A 165      -9.387 -13.119  27.391  1.00 46.18      .159 C
ATOM   2490  HA  ARG A 165      -8.357 -13.474  27.413  1.00 46.18      .159 H
ATOM   2491  C   ARG A 165     -10.217 -14.001  28.350  1.00 41.15      .251 C
ATOM   2492  O   ARG A 165      -9.679 -14.499  29.336  1.00 49.63      .271 O
ATOM   2493  CB  ARG A 165      -9.388 -11.671  27.902  1.00 53.87      .034 C
ATOM   2494 1HB  ARG A 165     -10.407 -11.283  27.919  1.00 53.87      .034 H
ATOM   2495 2HB  ARG A 165      -9.005 -11.679  28.922  1.00 53.87      .034 H
ATOM   2496  CG  ARG A 165      -8.516 -10.730  27.055  1.00 66.29      .027 C
ATOM   2497 1HG  ARG A 165      -7.660 -11.276  26.660  1.00 66.29      .027 H
ATOM   2498 2HG  ARG A 165      -9.104 -10.372  26.210  1.00 66.29      .027 H
ATOM   2499  CD  ARG A 165      -8.003  -9.516  27.848  1.00 83.14      .116 C
ATOM   2500 1HD  ARG A 165      -7.519  -8.833  27.149  1.00 83.14      .116 H
ATOM   2501 2HD  ARG A 165      -8.841  -9.007  28.323  1.00 83.14      .116 H
ATOM   2502  NE  ARG A 165      -7.028  -9.893  28.890  1.00102.11      .212 N
ATOM   2503  HE  ARG A 165      -6.974 -10.881  29.091  1.00102.11      .212 H
ATOM   2504  CZ  ARG A 165      -6.220  -9.032  29.516  1.00102.00      .666 C
ATOM   2505  NH1 ARG A 165      -6.204  -7.759  29.247  1.00101.62      .235 N
ATOM   2506 1HH1 ARG A 165      -6.899  -7.377  28.621  1.00101.62      .235 H
ATOM   2507 2HH1 ARG A 165      -5.543  -7.146  29.702  1.00101.62      .235 H
ATOM   2508  NH2 ARG A 165      -5.409  -9.439  30.448  1.00 92.70      .235 N
ATOM   2509 1HH2 ARG A 165      -5.429 -10.392  30.781  1.00 92.70      .235 H
ATOM   2510 2HH2 ARG A 165      -4.925  -8.729  30.979  1.00 92.70      .235 H
ATOM   2511  N   GLU A 166     -11.500 -14.169  28.047  1.00 45.29      .338 N
ATOM   2512  H   GLU A 166     -11.832 -13.682  27.226  1.00 45.29      .338 H
ATOM   2513  CA  GLU A 166     -12.532 -14.749  28.920  1.00 43.35      .160 C
ATOM   2514  HA  GLU A 166     -12.344 -14.424  29.943  1.00 43.35      .160 H
ATOM   2515  C   GLU A 166     -12.561 -16.292  28.907  1.00 42.67      .251 C
ATOM   2516  O   GLU A 166     -12.930 -16.889  29.917  1.00 44.50      .271 O
ATOM   2517  CB  GLU A 166     -13.919 -14.222  28.494  1.00 42.48      .043 C
ATOM   2518 1HB  GLU A 166     -14.171 -14.583  27.497  1.00 42.48      .043 H
ATOM   2519 2HB  GLU A 166     -14.646 -14.643  29.188  1.00 42.48      .043 H
ATOM   2520  CG  GLU A 166     -14.090 -12.682  28.500  1.00 45.32      .100 C
ATOM   2521 1HG  GLU A 166     -15.153 -12.477  28.633  1.00 45.32      .100 H
ATOM   2522 2HG  GLU A 166     -13.563 -12.265  29.358  1.00 45.32      .100 H
ATOM   2523  CD  GLU A 166     -13.613 -11.939  27.236  1.00 58.15      .185 C
ATOM   2524  OE1 GLU A 166     -12.887 -12.513  26.398  1.00 51.95      .647 O
ATOM   2525  OE2 GLU A 166     -13.937 -10.737  27.088  1.00 60.65      .647 O
ATOM   2526  N   ALA A 167     -12.190 -16.920  27.783  1.00 36.54      .338 N
ATOM   2527  H   ALA A 167     -11.928 -16.357  26.987  1.00 36.54      .338 H
ATOM   2528  CA  ALA A 167     -12.106 -18.377  27.604  1.00 37.49      .160 C
ATOM   2529  HA  ALA A 167     -11.818 -18.835  28.551  1.00 37.49      .160 H
ATOM   2530  C   ALA A 167     -11.013 -18.750  26.562  1.00 35.29      .254 C
ATOM   2531  O   ALA A 167     -11.332 -19.144  25.432  1.00 37.34      .270 O
ATOM   2532  CB  ALA A 167     -13.495 -18.923  27.238  1.00 36.06      .034 C
ATOM   2533 1HB  ALA A 167     -14.196 -18.697  28.042  1.00 36.06      .034 H
ATOM   2534 2HB  ALA A 167     -13.429 -20.003  27.107  1.00 36.06      .034 H
ATOM   2535 3HB  ALA A 167     -13.843 -18.465  26.313  1.00 36.06      .034 H
ATOM   2536  N   PRO A 168      -9.717 -18.576  26.896  1.00 31.87      .312 N
ATOM   2537  CA  PRO A 168      -8.599 -18.793  25.971  1.00 30.40      .163 C
ATOM   2538  HA  PRO A 168      -8.788 -18.261  25.038  1.00 30.40      .163 H
ATOM   2539  C   PRO A 168      -8.304 -20.269  25.626  1.00 32.99      .251 C
ATOM   2540  O   PRO A 168      -7.554 -20.523  24.677  1.00 33.75      .271 O
ATOM   2541  CB  PRO A 168      -7.396 -18.156  26.674  1.00 28.22      .034 C
ATOM   2542 1HB  PRO A 168      -6.455 -18.657  26.452  1.00 28.22      .034 H
ATOM   2543 2HB  PRO A 168      -7.345 -17.101  26.405  1.00 28.22      .034 H
ATOM   2544  CG  PRO A 168      -7.727 -18.301  28.149  1.00 29.58      .027 C
ATOM   2545 1HG  PRO A 168      -7.495 -19.310  28.491  1.00 29.58      .027 H
ATOM   2546 2HG  PRO A 168      -7.227 -17.551  28.761  1.00 29.58      .027 H
ATOM   2547  CD  PRO A 168      -9.226 -18.076  28.163  1.00 28.38      .105 C
ATOM   2548 1HD  PRO A 168      -9.687 -18.632  28.979  1.00 28.38      .105 H
ATOM   2549 2HD  PRO A 168      -9.443 -17.011  28.245  1.00 28.38      .105 H
ATOM   2550  N   GLY A 169      -8.849 -21.235  26.371  1.00 34.49      .336 N
ATOM   2551  H   GLY A 169      -9.439 -20.970  27.146  1.00 34.49      .336 H
ATOM   2552  CA  GLY A 169      -8.472 -22.655  26.297  1.00 28.77      .189 C
ATOM   2553 1HA  GLY A 169      -9.284 -23.256  26.705  1.00 28.77      .189 H
ATOM   2554 2HA  GLY A 169      -8.324 -22.944  25.257  1.00 28.77      .189 H
ATOM   2555  C   GLY A 169      -7.186 -22.988  27.078  1.00 29.61      .253 C
ATOM   2556  O   GLY A 169      -6.544 -22.112  27.661  1.00 26.14      .270 O
ATOM   2557  N   ASN A 170      -6.818 -24.272  27.084  1.00 23.30      .337 N
ATOM   2558  H   ASN A 170      -7.367 -24.915  26.530  1.00 23.30      .337 H
ATOM   2559  CA  ASN A 170      -5.599 -24.839  27.699  1.00 23.17      .169 C
ATOM   2560  HA  ASN A 170      -5.688 -25.918  27.572  1.00 23.17      .169 H
ATOM   2561  C   ASN A 170      -5.398 -24.585  29.231  1.00 20.20      .251 C
ATOM   2562  O   ASN A 170      -4.359 -24.972  29.770  1.00 19.47      .271 O
ATOM   2563  CB  ASN A 170      -4.359 -24.416  26.876  1.00 23.14      .119 C
ATOM   2564 1HB  ASN A 170      -4.287 -23.328  26.879  1.00 23.14      .119 H
ATOM   2565 2HB  ASN A 170      -3.457 -24.801  27.350  1.00 23.14      .119 H
ATOM   2566  CG  ASN A 170      -4.416 -24.910  25.432  1.00 28.93      .230 C
ATOM   2567  OD1 ASN A 170      -5.068 -25.889  25.120  1.00 29.42      .273 O
ATOM   2568  ND2 ASN A 170      -3.760 -24.260  24.508  1.00 26.40      .369 N
ATOM   2569 1HD2 ASN A 170      -3.827 -24.590  23.556  1.00 26.40      .369 H
ATOM   2570 2HD2 ASN A 170      -3.204 -23.445  24.722  1.00 26.40      .369 H
ATOM   2571  N   VAL A 171      -6.353 -23.991  29.957  1.00 23.36      .338 N
ATOM   2572  H   VAL A 171      -7.208 -23.683  29.518  1.00 23.36      .338 H
ATOM   2573  CA  VAL A 171      -6.171 -23.624  31.367  1.00 25.34      .159 C
ATOM   2574  HA  VAL A 171      -5.255 -23.036  31.408  1.00 25.34      .159 H
ATOM   2575  C   VAL A 171      -5.974 -24.860  32.283  1.00 24.82      .251 C
ATOM   2576  O   VAL A 171      -5.226 -24.764  33.251  1.00 22.81      .271 O
ATOM   2577  CB  VAL A 171      -7.285 -22.684  31.895  1.00 26.79      .029 C
ATOM   2578  HB  VAL A 171      -7.012 -22.377  32.904  1.00 26.79      .029 H
ATOM   2579  CG1 VAL A 171      -7.361 -21.411  31.042  1.00 20.81      .002 C
ATOM   2580 1HG1 VAL A 171      -8.056 -20.714  31.510  1.00 20.81      .002 H
ATOM   2581 2HG1 VAL A 171      -7.711 -21.655  30.039  1.00 20.81      .002 H
ATOM   2582 3HG1 VAL A 171      -6.373 -20.955  30.982  1.00 20.81      .002 H
ATOM   2583  CG2 VAL A 171      -8.679 -23.316  31.968  1.00 22.54      .002 C
ATOM   2584 1HG2 VAL A 171      -9.374 -22.590  32.390  1.00 22.54      .002 H
ATOM   2585 2HG2 VAL A 171      -8.646 -24.200  32.604  1.00 22.54      .002 H
ATOM   2586 3HG2 VAL A 171      -9.010 -23.598  30.969  1.00 22.54      .002 H
ATOM   2587  N   GLY A 172      -6.496 -26.038  31.919  1.00 24.47      .336 N
ATOM   2588  H   GLY A 172      -7.131 -26.078  31.135  1.00 24.47      .336 H
ATOM   2589  CA  GLY A 172      -6.205 -27.302  32.598  1.00 21.32      .189 C
ATOM   2590 1HA  GLY A 172      -6.482 -27.220  33.649  1.00 21.32      .189 H
ATOM   2591 2HA  GLY A 172      -6.803 -28.094  32.148  1.00 21.32      .189 H
ATOM   2592  C   GLY A 172      -4.721 -27.738  32.534  1.00 22.42      .253 C
ATOM   2593  O   GLY A 172      -4.235 -28.394  33.453  1.00 25.51      .270 O
ATOM   2594  N   LEU A 173      -3.959 -27.334  31.506  1.00 21.66      .337 N
ATOM   2595  H   LEU A 173      -4.360 -26.734  30.799  1.00 21.66      .337 H
ATOM   2596  CA  LEU A 173      -2.499 -27.507  31.458  1.00 20.92      .159 C
ATOM   2597  HA  LEU A 173      -2.251 -28.490  31.859  1.00 20.92      .159 H
ATOM   2598  C   LEU A 173      -1.764 -26.449  32.316  1.00 21.56      .251 C
ATOM   2599  O   LEU A 173      -0.691 -26.736  32.848  1.00 20.64      .271 O
ATOM   2600  CB  LEU A 173      -1.987 -27.438  30.001  1.00 22.08      .032 C
ATOM   2601 1HB  LEU A 173      -2.325 -26.497  29.567  1.00 22.08      .032 H
ATOM   2602 2HB  LEU A 173      -0.898 -27.412  30.025  1.00 22.08      .032 H
ATOM   2603  CG  LEU A 173      -2.416 -28.603  29.092  1.00 21.24      .002 C
ATOM   2604  HG  LEU A 173      -3.484 -28.778  29.229  1.00 21.24      .002 H
ATOM   2605  CD1 LEU A 173      -2.168 -28.240  27.628  1.00 16.67      .000 C
ATOM   2606 1HD1 LEU A 173      -2.464 -29.075  26.995  1.00 16.67      .000 H
ATOM   2607 2HD1 LEU A 173      -1.109 -28.027  27.479  1.00 16.67      .000 H
ATOM   2608 3HD1 LEU A 173      -2.756 -27.359  27.368  1.00 16.67      .000 H
ATOM   2609  CD2 LEU A 173      -1.662 -29.896  29.406  1.00 19.26      .000 C
ATOM   2610 1HD2 LEU A 173      -1.986 -30.674  28.714  1.00 19.26      .000 H
ATOM   2611 2HD2 LEU A 173      -1.882 -30.203  30.428  1.00 19.26      .000 H
ATOM   2612 3HD2 LEU A 173      -0.590 -29.735  29.297  1.00 19.26      .000 H
ATOM   2613  N   LEU A 174      -2.333 -25.249  32.480  1.00 18.37      .338 N
ATOM   2614  H   LEU A 174      -3.235 -25.069  32.061  1.00 18.37      .338 H
ATOM   2615  CA  LEU A 174      -1.810 -24.228  33.386  1.00 23.66      .159 C
ATOM   2616  HA  LEU A 174      -0.737 -24.148  33.213  1.00 23.66      .159 H
ATOM   2617  C   LEU A 174      -2.017 -24.615  34.873  1.00 20.11      .251 C
ATOM   2618  O   LEU A 174      -1.157 -24.291  35.688  1.00 22.41      .271 O
ATOM   2619  CB  LEU A 174      -2.426 -22.840  33.087  1.00 19.19      .032 C
ATOM   2620 1HB  LEU A 174      -3.499 -22.901  33.267  1.00 19.19      .032 H
ATOM   2621 2HB  LEU A 174      -2.013 -22.126  33.799  1.00 19.19      .032 H
ATOM   2622  CG  LEU A 174      -2.189 -22.290  31.670  1.00 30.59      .002 C
ATOM   2623  HG  LEU A 174      -2.668 -22.957  30.952  1.00 30.59      .002 H
ATOM   2624  CD1 LEU A 174      -2.829 -20.907  31.557  1.00 23.97      .000 C
ATOM   2625 1HD1 LEU A 174      -2.717 -20.529  30.540  1.00 23.97      .000 H
ATOM   2626 2HD1 LEU A 174      -2.338 -20.227  32.253  1.00 23.97      .000 H
ATOM   2627 3HD1 LEU A 174      -3.888 -20.979  31.804  1.00 23.97      .000 H
ATOM   2628  CD2 LEU A 174      -0.704 -22.159  31.320  1.00 26.40      .000 C
ATOM   2629 1HD2 LEU A 174      -0.595 -21.653  30.361  1.00 26.40      .000 H
ATOM   2630 2HD2 LEU A 174      -0.258 -23.152  31.260  1.00 26.40      .000 H
ATOM   2631 3HD2 LEU A 174      -0.201 -21.581  32.095  1.00 26.40      .000 H
ATOM   2632  N   ASP A 175      -3.081 -25.351  35.215  1.00 24.57      .337 N
ATOM   2633  H   ASP A 175      -3.838 -25.461  34.555  1.00 24.57      .337 H
ATOM   2634  CA  ASP A 175      -3.270 -25.966  36.535  1.00 19.23      .170 C
ATOM   2635  HA  ASP A 175      -3.275 -25.188  37.298  1.00 19.23      .170 H
ATOM   2636  C   ASP A 175      -2.120 -26.943  36.857  1.00 26.36      .251 C
ATOM   2637  O   ASP A 175      -1.480 -26.848  37.906  1.00 25.22      .271 O
ATOM   2638  CB  ASP A 175      -4.608 -26.724  36.612  1.00 18.11      .129 C
ATOM   2639 1HB  ASP A 175      -4.590 -27.527  35.875  1.00 18.11      .129 H
ATOM   2640 2HB  ASP A 175      -4.674 -27.191  37.595  1.00 18.11      .129 H
ATOM   2641  CG  ASP A 175      -5.884 -25.891  36.387  1.00 24.05      .188 C
ATOM   2642  OD1 ASP A 175      -5.839 -24.642  36.440  1.00 22.04      .647 O
ATOM   2643  OD2 ASP A 175      -6.952 -26.516  36.200  1.00 23.53      .647 O
ATOM   2644  N   GLN A 176      -1.803 -27.846  35.922  1.00 21.63      .337 N
ATOM   2645  H   GLN A 176      -2.363 -27.898  35.083  1.00 21.63      .337 H
ATOM   2646  CA  GLN A 176      -0.697 -28.787  36.048  1.00 21.59      .160 C
ATOM   2647  HA  GLN A 176      -0.825 -29.363  36.965  1.00 21.59      .160 H
ATOM   2648  C   GLN A 176       0.666 -28.067  36.121  1.00 23.98      .251 C
ATOM   2649  O   GLN A 176       1.491 -28.408  36.966  1.00 25.19      .271 O
ATOM   2650  CB  GLN A 176      -0.689 -29.753  34.861  1.00 25.77      .042 C
ATOM   2651 1HB  GLN A 176      -0.594 -29.160  33.951  1.00 25.77      .042 H
ATOM   2652 2HB  GLN A 176       0.189 -30.395  34.940  1.00 25.77      .042 H
ATOM   2653  CG  GLN A 176      -1.934 -30.658  34.719  1.00 20.49      .090 C
ATOM   2654 1HG  GLN A 176      -1.941 -31.404  35.513  1.00 20.49      .090 H
ATOM   2655 2HG  GLN A 176      -2.843 -30.061  34.799  1.00 20.49      .090 H
ATOM   2656  CD  GLN A 176      -1.927 -31.372  33.366  1.00 23.90      .227 C
ATOM   2657  OE1 GLN A 176      -0.958 -31.310  32.627  1.00 21.15      .273 O
ATOM   2658  NE2 GLN A 176      -2.976 -32.058  32.974  1.00 20.77      .369 N
ATOM   2659 1HE2 GLN A 176      -2.938 -32.505  32.069  1.00 20.77      .369 H
ATOM   2660 2HE2 GLN A 176      -3.813 -32.127  33.536  1.00 20.77      .369 H
ATOM   2661  N   ARG A 177       0.908 -27.049  35.279  1.00 21.47      .338 N
ATOM   2662  H   ARG A 177       0.220 -26.804  34.582  1.00 21.47      .338 H
ATOM   2663  CA  ARG A 177       2.122 -26.230  35.322  1.00 22.37      .159 C
ATOM   2664  HA  ARG A 177       2.980 -26.894  35.215  1.00 22.37      .159 H
ATOM   2665  C   ARG A 177       2.251 -25.505  36.681  1.00 24.90      .251 C
ATOM   2666  O   ARG A 177       3.343 -25.502  37.241  1.00 23.90      .271 O
ATOM   2667  CB  ARG A 177       2.140 -25.245  34.139  1.00 24.55      .034 C
ATOM   2668 1HB  ARG A 177       2.142 -25.804  33.203  1.00 24.55      .034 H
ATOM   2669 2HB  ARG A 177       1.243 -24.627  34.172  1.00 24.55      .034 H
ATOM   2670  CG  ARG A 177       3.372 -24.319  34.156  1.00 28.12      .027 C
ATOM   2671 1HG  ARG A 177       3.438 -23.822  35.124  1.00 28.12      .027 H
ATOM   2672 2HG  ARG A 177       4.275 -24.914  34.019  1.00 28.12      .027 H
ATOM   2673  CD  ARG A 177       3.334 -23.236  33.057  1.00 25.82      .116 C
ATOM   2674 1HD  ARG A 177       2.368 -22.731  33.081  1.00 25.82      .116 H
ATOM   2675 2HD  ARG A 177       4.112 -22.504  33.275  1.00 25.82      .116 H
ATOM   2676  NE  ARG A 177       3.555 -23.780  31.708  1.00 31.94      .212 N
ATOM   2677  HE  ARG A 177       3.810 -24.756  31.661  1.00 31.94      .212 H
ATOM   2678  CZ  ARG A 177       3.505 -23.043  30.593  1.00 32.92      .666 C
ATOM   2679  NH1 ARG A 177       3.258 -21.767  30.592  1.00 28.06      .235 N
ATOM   2680 1HH1 ARG A 177       3.171 -21.249  31.455  1.00 28.06      .235 H
ATOM   2681 2HH1 ARG A 177       3.276 -21.278  29.709  1.00 28.06      .235 H
ATOM   2682  NH2 ARG A 177       3.733 -23.598  29.443  1.00 26.36      .235 N
ATOM   2683 1HH2 ARG A 177       3.926 -24.588  29.387  1.00 26.36      .235 H
ATOM   2684 2HH2 ARG A 177       3.722 -23.038  28.602  1.00 26.36      .235 H
ATOM   2685  N   LEU A 178       1.166 -24.972  37.246  1.00 21.03      .338 N
ATOM   2686  H   LEU A 178       0.291 -24.974  36.742  1.00 21.03      .338 H
ATOM   2687  CA  LEU A 178       1.170 -24.346  38.566  1.00 24.07      .159 C
ATOM   2688  HA  LEU A 178       1.957 -23.591  38.566  1.00 24.07      .159 H
ATOM   2689  C   LEU A 178       1.500 -25.368  39.681  1.00 23.99      .251 C
ATOM   2690  O   LEU A 178       2.266 -25.056  40.591  1.00 26.85      .271 O
ATOM   2691  CB  LEU A 178      -0.177 -23.626  38.793  1.00 22.34      .032 C
ATOM   2692 1HB  LEU A 178      -0.313 -22.896  37.994  1.00 22.34      .032 H
ATOM   2693 2HB  LEU A 178      -0.975 -24.364  38.719  1.00 22.34      .032 H
ATOM   2694  CG  LEU A 178      -0.295 -22.906  40.149  1.00 26.94      .002 C
ATOM   2695  HG  LEU A 178      -0.153 -23.638  40.943  1.00 26.94      .002 H
ATOM   2696  CD1 LEU A 178       0.738 -21.799  40.327  1.00 22.05      .000 C
ATOM   2697 1HD1 LEU A 178       0.557 -21.288  41.272  1.00 22.05      .000 H
ATOM   2698 2HD1 LEU A 178       0.667 -21.084  39.507  1.00 22.05      .000 H
ATOM   2699 3HD1 LEU A 178       1.733 -22.243  40.337  1.00 22.05      .000 H
ATOM   2700  CD2 LEU A 178      -1.682 -22.288  40.298  1.00 22.20      .000 C
ATOM   2701 1HD2 LEU A 178      -1.794 -21.880  41.303  1.00 22.20      .000 H
ATOM   2702 2HD2 LEU A 178      -2.435 -23.059  40.133  1.00 22.20      .000 H
ATOM   2703 3HD2 LEU A 178      -1.811 -21.491  39.566  1.00 22.20      .000 H
ATOM   2704  N   ALA A 179       1.022 -26.611  39.580  1.00 22.50      .338 N
ATOM   2705  H   ALA A 179       0.347 -26.833  38.863  1.00 22.50      .338 H
ATOM   2706  CA  ALA A 179       1.441 -27.694  40.462  1.00 24.01      .159 C
ATOM   2707  HA  ALA A 179       1.305 -27.361  41.491  1.00 24.01      .159 H
ATOM   2708  C   ALA A 179       2.943 -28.067  40.295  1.00 22.18      .251 C
ATOM   2709  O   ALA A 179       3.598 -28.419  41.275  1.00 24.04      .271 O
ATOM   2710  CB  ALA A 179       0.515 -28.895  40.245  1.00 21.42      .034 C
ATOM   2711 1HB  ALA A 179      -0.516 -28.594  40.429  1.00 21.42      .034 H
ATOM   2712 2HB  ALA A 179       0.793 -29.688  40.938  1.00 21.42      .034 H
ATOM   2713 3HB  ALA A 179       0.611 -29.256  39.221  1.00 21.42      .034 H
ATOM   2714  N   LEU A 180       3.533 -27.940  39.100  1.00 23.96      .338 N
ATOM   2715  H   LEU A 180       2.976 -27.699  38.293  1.00 23.96      .338 H
ATOM   2716  CA  LEU A 180       4.973 -28.099  38.885  1.00 24.42      .159 C
ATOM   2717  HA  LEU A 180       5.291 -28.978  39.445  1.00 24.42      .159 H
ATOM   2718  C   LEU A 180       5.800 -26.892  39.420  1.00 26.59      .251 C
ATOM   2719  O   LEU A 180       6.878 -27.101  39.976  1.00 28.51      .271 O
ATOM   2720  CB  LEU A 180       5.268 -28.368  37.392  1.00 24.29      .032 C
ATOM   2721 1HB  LEU A 180       4.847 -27.548  36.809  1.00 24.29      .032 H
ATOM   2722 2HB  LEU A 180       6.349 -28.362  37.253  1.00 24.29      .032 H
ATOM   2723  CG  LEU A 180       4.722 -29.695  36.840  1.00 23.58      .002 C
ATOM   2724  HG  LEU A 180       3.638 -29.702  36.955  1.00 23.58      .002 H
ATOM   2725  CD1 LEU A 180       5.056 -29.816  35.351  1.00 23.58      .000 C
ATOM   2726 1HD1 LEU A 180       4.633 -30.743  34.963  1.00 23.58      .000 H
ATOM   2727 2HD1 LEU A 180       6.137 -29.824  35.214  1.00 23.58      .000 H
ATOM   2728 3HD1 LEU A 180       4.627 -28.969  34.817  1.00 23.58      .000 H
ATOM   2729  CD2 LEU A 180       5.291 -30.912  37.570  1.00 24.75      .000 C
ATOM   2730 1HD2 LEU A 180       4.908 -31.814  37.093  1.00 24.75      .000 H
ATOM   2731 2HD2 LEU A 180       4.981 -30.892  38.615  1.00 24.75      .000 H
ATOM   2732 3HD2 LEU A 180       6.379 -30.903  37.512  1.00 24.75      .000 H
ATOM   2733  N   GLN A 181       5.280 -25.663  39.345  1.00 24.40      .338 N
ATOM   2734  H   GLN A 181       4.418 -25.521  38.838  1.00 24.40      .338 H
ATOM   2735  CA  GLN A 181       5.826 -24.504  40.055  1.00 30.04      .160 C
ATOM   2736  HA  GLN A 181       6.871 -24.373  39.775  1.00 30.04      .160 H
ATOM   2737  C   GLN A 181       5.768 -24.707  41.587  1.00 30.06      .251 C
ATOM   2738  O   GLN A 181       6.705 -24.345  42.300  1.00 29.04      .271 O
ATOM   2739  CB  GLN A 181       5.058 -23.226  39.681  1.00 25.71      .042 C
ATOM   2740 1HB  GLN A 181       3.992 -23.374  39.854  1.00 25.71      .042 H
ATOM   2741 2HB  GLN A 181       5.395 -22.429  40.343  1.00 25.71      .042 H
ATOM   2742  CG  GLN A 181       5.256 -22.764  38.223  1.00 30.87      .090 C
ATOM   2743 1HG  GLN A 181       6.318 -22.598  38.047  1.00 30.87      .090 H
ATOM   2744 2HG  GLN A 181       4.922 -23.539  37.533  1.00 30.87      .090 H
ATOM   2745  CD  GLN A 181       4.498 -21.467  37.904  1.00 35.16      .227 C
ATOM   2746  OE1 GLN A 181       3.603 -21.021  38.612  1.00 36.01      .273 O
ATOM   2747  NE2 GLN A 181       4.842 -20.785  36.836  1.00 35.85      .369 N
ATOM   2748 1HE2 GLN A 181       4.341 -19.933  36.626  1.00 35.85      .369 H
ATOM   2749 2HE2 GLN A 181       5.684 -21.014  36.327  1.00 35.85      .369 H
ATOM   2750  N   TRP A 182       4.697 -25.322  42.103  1.00 27.52      .337 N
ATOM   2751  H   TRP A 182       3.901 -25.501  41.508  1.00 27.52      .337 H
ATOM   2752  CA  TRP A 182       4.576 -25.699  43.508  1.00 28.59      .164 C
ATOM   2753  HA  TRP A 182       4.731 -24.808  44.116  1.00 28.59      .164 H
ATOM   2754  C   TRP A 182       5.635 -26.745  43.908  1.00 29.75      .251 C
ATOM   2755  O   TRP A 182       6.299 -26.564  44.927  1.00 27.53      .271 O
ATOM   2756  CB  TRP A 182       3.158 -26.196  43.806  1.00 19.63      .059 C
ATOM   2757 1HB  TRP A 182       2.451 -25.434  43.480  1.00 19.63      .059 H
ATOM   2758 2HB  TRP A 182       2.955 -27.094  43.222  1.00 19.63      .059 H
ATOM   2759  CG  TRP A 182       2.907 -26.499  45.260  1.00 25.81      .016 C
ATOM   2760  CD1 TRP A 182       2.289 -25.668  46.118  1.00 20.03      .097 C
ATOM   2761  HD1 TRP A 182       1.889 -24.692  45.889  1.00 20.03      .097 H
ATOM   2762  CD2 TRP A 182       3.265 -27.668  46.062  1.00 21.26      .001 C
ATOM   2763  NE1 TRP A 182       2.230 -26.208  47.355  1.00 25.43      .365 N
ATOM   2764  HE1 TRP A 182       1.768 -25.763  48.135  1.00 25.43      .365 H
ATOM   2765  CE2 TRP A 182       2.820 -27.437  47.401  1.00 22.71      .042 C
ATOM   2766  CE3 TRP A 182       3.890 -28.910  45.798  1.00 21.88      .014 C
ATOM   2767  HE3 TRP A 182       4.202 -29.137  44.790  1.00 21.88      .014 H
ATOM   2768  CZ2 TRP A 182       2.997 -28.378  48.423  1.00 21.35      .030 C
ATOM   2769  HZ2 TRP A 182       2.630 -28.169  49.417  1.00 21.35      .030 H
ATOM   2770  CZ3 TRP A 182       4.074 -29.860  46.820  1.00 25.21      .001 C
ATOM   2771  HZ3 TRP A 182       4.539 -30.806  46.587  1.00 25.21      .001 H
ATOM   2772  CH2 TRP A 182       3.624 -29.598  48.126  1.00 19.84      .002 C
ATOM   2773  HH2 TRP A 182       3.732 -30.346  48.897  1.00 19.84      .002 H
ATOM   2774  N   VAL A 183       5.847 -27.787  43.091  1.00 30.41      .338 N
ATOM   2775  H   VAL A 183       5.245 -27.915  42.291  1.00 30.41      .338 H
ATOM   2776  CA  VAL A 183       6.895 -28.793  43.290  1.00 28.57      .159 C
ATOM   2777  HA  VAL A 183       6.712 -29.279  44.248  1.00 28.57      .159 H
ATOM   2778  C   VAL A 183       8.278 -28.120  43.346  1.00 30.28      .251 C
ATOM   2779  O   VAL A 183       8.995 -28.308  44.325  1.00 32.75      .271 O
ATOM   2780  CB  VAL A 183       6.847 -29.887  42.198  1.00 24.72      .029 C
ATOM   2781  HB  VAL A 183       6.698 -29.399  41.235  1.00 24.72      .029 H
ATOM   2782  CG1 VAL A 183       8.113 -30.756  42.102  1.00 21.77      .002 C
ATOM   2783 1HG1 VAL A 183       7.952 -31.539  41.361  1.00 21.77      .002 H
ATOM   2784 2HG1 VAL A 183       8.316 -31.209  43.073  1.00 21.77      .002 H
ATOM   2785 3HG1 VAL A 183       8.962 -30.141  41.804  1.00 21.77      .002 H
ATOM   2786  CG2 VAL A 183       5.677 -30.838  42.465  1.00 18.01      .002 C
ATOM   2787 1HG2 VAL A 183       5.601 -31.558  41.650  1.00 18.01      .002 H
ATOM   2788 2HG2 VAL A 183       4.748 -30.272  42.538  1.00 18.01      .002 H
ATOM   2789 3HG2 VAL A 183       5.857 -31.365  43.401  1.00 18.01      .002 H
ATOM   2790  N   GLN A 184       8.633 -27.299  42.355  1.00 25.98      .338 N
ATOM   2791  H   GLN A 184       8.004 -27.149  41.579  1.00 25.98      .338 H
ATOM   2792  CA  GLN A 184       9.931 -26.633  42.298  1.00 31.20      .160 C
ATOM   2793  HA  GLN A 184      10.697 -27.405  42.223  1.00 31.20      .160 H
ATOM   2794  C   GLN A 184      10.227 -25.799  43.569  1.00 30.44      .251 C
ATOM   2795  O   GLN A 184      11.336 -25.871  44.102  1.00 27.22      .271 O
ATOM   2796  CB  GLN A 184       9.988 -25.745  41.040  1.00 23.87      .042 C
ATOM   2797 1HB  GLN A 184       9.024 -25.265  40.873  1.00 23.87      .042 H
ATOM   2798 2HB  GLN A 184      10.732 -24.960  41.178  1.00 23.87      .042 H
ATOM   2799  CG  GLN A 184      10.357 -26.556  39.785  1.00 28.49      .090 C
ATOM   2800 1HG  GLN A 184       9.637 -27.362  39.647  1.00 28.49      .090 H
ATOM   2801 2HG  GLN A 184      10.313 -25.907  38.910  1.00 28.49      .090 H
ATOM   2802  CD  GLN A 184      11.760 -27.153  39.894  1.00 34.11      .227 C
ATOM   2803  OE1 GLN A 184      12.681 -26.563  40.439  1.00 38.97      .273 O
ATOM   2804  NE2 GLN A 184      11.987 -28.350  39.415  1.00 33.18      .369 N
ATOM   2805 1HE2 GLN A 184      12.923 -28.717  39.512  1.00 33.18      .369 H
ATOM   2806 2HE2 GLN A 184      11.329 -28.802  38.797  1.00 33.18      .369 H
ATOM   2807  N   GLU A 185       9.242 -25.060  44.073  1.00 25.84      .338 N
ATOM   2808  H   GLU A 185       8.361 -25.032  43.580  1.00 25.84      .338 H
ATOM   2809  CA  GLU A 185       9.406 -24.109  45.177  1.00 30.03      .160 C
ATOM   2810  HA  GLU A 185      10.425 -23.724  45.154  1.00 30.03      .160 H
ATOM   2811  C   GLU A 185       9.165 -24.697  46.595  1.00 38.05      .251 C
ATOM   2812  O   GLU A 185       9.522 -24.038  47.578  1.00 39.83      .271 O
ATOM   2813  CB  GLU A 185       8.464 -22.929  44.913  1.00 30.10      .043 C
ATOM   2814 1HB  GLU A 185       7.475 -23.308  44.654  1.00 30.10      .043 H
ATOM   2815 2HB  GLU A 185       8.371 -22.315  45.809  1.00 30.10      .043 H
ATOM   2816  CG  GLU A 185       8.982 -22.059  43.762  1.00 40.79      .100 C
ATOM   2817 1HG  GLU A 185       9.949 -21.639  44.039  1.00 40.79      .100 H
ATOM   2818 2HG  GLU A 185       9.131 -22.685  42.883  1.00 40.79      .100 H
ATOM   2819  CD  GLU A 185       8.039 -20.906  43.388  1.00 51.06      .185 C
ATOM   2820  OE1 GLU A 185       8.200 -20.351  42.277  1.00 48.71      .647 O
ATOM   2821  OE2 GLU A 185       7.107 -20.577  44.155  1.00 55.46      .647 O
ATOM   2822  N   ASN A 186       8.590 -25.903  46.724  1.00 34.64      .337 N
ATOM   2823  H   ASN A 186       8.254 -26.369  45.893  1.00 34.64      .337 H
ATOM   2824  CA  ASN A 186       8.208 -26.501  48.009  1.00 29.15      .169 C
ATOM   2825  HA  ASN A 186       8.640 -25.897  48.807  1.00 29.15      .169 H
ATOM   2826  C   ASN A 186       8.665 -27.968  48.241  1.00 31.70      .251 C
ATOM   2827  O   ASN A 186       8.718 -28.378  49.401  1.00 36.34      .271 O
ATOM   2828  CB  ASN A 186       6.681 -26.427  48.184  1.00 24.31      .119 C
ATOM   2829 1HB  ASN A 186       6.193 -27.019  47.410  1.00 24.31      .119 H
ATOM   2830 2HB  ASN A 186       6.418 -26.890  49.135  1.00 24.31      .119 H
ATOM   2831  CG  ASN A 186       6.139 -25.003  48.148  1.00 28.03      .230 C
ATOM   2832  OD1 ASN A 186       6.263 -24.257  49.109  1.00 34.74      .273 O
ATOM   2833  ND2 ASN A 186       5.516 -24.621  47.061  1.00 31.10      .369 N
ATOM   2834 1HD2 ASN A 186       5.009 -23.748  47.047  1.00 31.10      .369 H
ATOM   2835 2HD2 ASN A 186       5.455 -25.253  46.275  1.00 31.10      .369 H
ATOM   2836  N   VAL A 187       8.975 -28.776  47.218  1.00 28.96      .338 N
ATOM   2837  H   VAL A 187       8.980 -28.436  46.267  1.00 28.96      .338 H
ATOM   2838  CA  VAL A 187       9.195 -30.222  47.390  1.00 29.16      .159 C
ATOM   2839  HA  VAL A 187       8.295 -30.606  47.871  1.00 29.16      .159 H
ATOM   2840  C   VAL A 187      10.396 -30.542  48.311  1.00 33.47      .251 C
ATOM   2841  O   VAL A 187      10.384 -31.555  49.016  1.00 32.91      .271 O
ATOM   2842  CB  VAL A 187       9.296 -30.949  46.028  1.00 32.40      .029 C
ATOM   2843  HB  VAL A 187       8.532 -30.539  45.368  1.00 32.40      .029 H
ATOM   2844  CG1 VAL A 187      10.665 -30.796  45.348  1.00 21.52      .002 C
ATOM   2845 1HG1 VAL A 187      10.597 -31.180  44.330  1.00 21.52      .002 H
ATOM   2846 2HG1 VAL A 187      11.426 -31.351  45.896  1.00 21.52      .002 H
ATOM   2847 3HG1 VAL A 187      10.935 -29.740  45.320  1.00 21.52      .002 H
ATOM   2848  CG2 VAL A 187       8.958 -32.437  46.183  1.00 25.93      .002 C
ATOM   2849 1HG2 VAL A 187       9.010 -32.915  45.205  1.00 25.93      .002 H
ATOM   2850 2HG2 VAL A 187       7.947 -32.531  46.581  1.00 25.93      .002 H
ATOM   2851 3HG2 VAL A 187       9.662 -32.918  46.862  1.00 25.93      .002 H
ATOM   2852  N   ALA A 188      11.383 -29.647  48.401  1.00 33.21      .338 N
ATOM   2853  H   ALA A 188      11.369 -28.838  47.796  1.00 33.21      .338 H
ATOM   2854  CA  ALA A 188      12.493 -29.753  49.344  1.00 34.13      .159 C
ATOM   2855  HA  ALA A 188      13.044 -30.668  49.131  1.00 34.13      .159 H
ATOM   2856  C   ALA A 188      12.048 -29.807  50.827  1.00 32.48      .251 C
ATOM   2857  O   ALA A 188      12.713 -30.463  51.632  1.00 34.72      .271 O
ATOM   2858  CB  ALA A 188      13.426 -28.570  49.103  1.00 25.47      .034 C
ATOM   2859 1HB  ALA A 188      13.792 -28.599  48.076  1.00 25.47      .034 H
ATOM   2860 2HB  ALA A 188      14.268 -28.636  49.792  1.00 25.47      .034 H
ATOM   2861 3HB  ALA A 188      12.891 -27.635  49.272  1.00 25.47      .034 H
ATOM   2862  N   ALA A 189      10.905 -29.210  51.192  1.00 29.35      .338 N
ATOM   2863  H   ALA A 189      10.359 -28.727  50.494  1.00 29.35      .338 H
ATOM   2864  CA  ALA A 189      10.323 -29.280  52.540  1.00 31.49      .159 C
ATOM   2865  HA  ALA A 189      11.108 -29.049  53.260  1.00 31.49      .159 H
ATOM   2866  C   ALA A 189       9.766 -30.687  52.901  1.00 38.15      .251 C
ATOM   2867  O   ALA A 189       9.461 -30.954  54.065  1.00 37.07      .271 O
ATOM   2868  CB  ALA A 189       9.239 -28.200  52.660  1.00 26.13      .034 C
ATOM   2869 1HB  ALA A 189       9.648 -27.237  52.354  1.00 26.13      .034 H
ATOM   2870 2HB  ALA A 189       8.909 -28.142  53.697  1.00 26.13      .034 H
ATOM   2871 3HB  ALA A 189       8.393 -28.456  52.023  1.00 26.13      .034 H
ATOM   2872  N   PHE A 190       9.676 -31.588  51.917  1.00 33.91      .337 N
ATOM   2873  H   PHE A 190       9.898 -31.279  50.981  1.00 33.91      .337 H
ATOM   2874  CA  PHE A 190       9.299 -33.006  52.055  1.00 33.23      .164 C
ATOM   2875  HA  PHE A 190       8.953 -33.180  53.074  1.00 33.23      .164 H
ATOM   2876  C   PHE A 190      10.499 -33.960  51.805  1.00 31.56      .251 C
ATOM   2877  O   PHE A 190      10.306 -35.173  51.707  1.00 37.75      .271 O
ATOM   2878  CB  PHE A 190       8.129 -33.313  51.103  1.00 30.12      .056 C
ATOM   2879 1HB  PHE A 190       8.487 -33.251  50.075  1.00 30.12      .056 H
ATOM   2880 2HB  PHE A 190       7.803 -34.341  51.264  1.00 30.12      .056 H
ATOM   2881  CG  PHE A 190       6.918 -32.396  51.248  1.00 27.60      .044 C
ATOM   2882  CD1 PHE A 190       6.904 -31.146  50.599  1.00 27.23      .008 C
ATOM   2883  HD1 PHE A 190       7.757 -30.828  50.018  1.00 27.23      .008 H
ATOM   2884  CD2 PHE A 190       5.805 -32.791  52.010  1.00 25.38      .008 C
ATOM   2885  HD2 PHE A 190       5.814 -33.751  52.505  1.00 25.38      .008 H
ATOM   2886  CE1 PHE A 190       5.789 -30.299  50.714  1.00 23.86      .001 C
ATOM   2887  HE1 PHE A 190       5.780 -29.340  50.218  1.00 23.86      .001 H
ATOM   2888  CE2 PHE A 190       4.683 -31.951  52.112  1.00 26.17      .001 C
ATOM   2889  HE2 PHE A 190       3.831 -32.268  52.696  1.00 26.17      .001 H
ATOM   2890  CZ  PHE A 190       4.674 -30.709  51.459  1.00 23.16      .000 C
ATOM   2891  HZ  PHE A 190       3.803 -30.073  51.530  1.00 23.16      .000 H
ATOM   2892  N   GLY A 191      11.717 -33.414  51.680  1.00 25.12      .336 N
ATOM   2893  H   GLY A 191      11.806 -32.417  51.818  1.00 25.12      .336 H
ATOM   2894  CA  GLY A 191      12.961 -34.136  51.362  1.00 31.32      .189 C
ATOM   2895 1HA  GLY A 191      13.792 -33.618  51.840  1.00 31.32      .189 H
ATOM   2896 2HA  GLY A 191      12.911 -35.143  51.775  1.00 31.32      .189 H
ATOM   2897  C   GLY A 191      13.285 -34.258  49.854  1.00 35.18      .253 C
ATOM   2898  O   GLY A 191      14.174 -35.020  49.488  1.00 36.31      .270 O
ATOM   2899  N   GLY A 192      12.562 -33.560  48.972  1.00 31.45      .336 N
ATOM   2900  H   GLY A 192      11.838 -32.940  49.306  1.00 31.45      .336 H
ATOM   2901  CA  GLY A 192      12.693 -33.690  47.517  1.00 31.16      .189 C
ATOM   2902 1HA  GLY A 192      12.782 -34.749  47.273  1.00 31.16      .189 H
ATOM   2903 2HA  GLY A 192      11.781 -33.330  47.041  1.00 31.16      .189 H
ATOM   2904  C   GLY A 192      13.888 -32.953  46.870  1.00 30.81      .253 C
ATOM   2905  O   GLY A 192      14.402 -31.960  47.387  1.00 41.84      .270 O
ATOM   2906  N   ASP A 193      14.296 -33.450  45.703  1.00 29.70      .337 N
ATOM   2907  H   ASP A 193      13.879 -34.319  45.401  1.00 29.70      .337 H
ATOM   2908  CA  ASP A 193      15.332 -32.888  44.820  1.00 30.22      .170 C
ATOM   2909  HA  ASP A 193      15.945 -32.177  45.374  1.00 30.22      .170 H
ATOM   2910  C   ASP A 193      14.717 -32.135  43.613  1.00 35.83      .255 C
ATOM   2911  O   ASP A 193      14.353 -32.773  42.619  1.00 37.04      .270 O
ATOM   2912  CB  ASP A 193      16.260 -34.039  44.390  1.00 32.05      .129 C
ATOM   2913 1HB  ASP A 193      16.689 -34.499  45.280  1.00 32.05      .129 H
ATOM   2914 2HB  ASP A 193      15.667 -34.802  43.886  1.00 32.05      .129 H
ATOM   2915  CG  ASP A 193      17.411 -33.625  43.456  1.00 31.24      .188 C
ATOM   2916  OD1 ASP A 193      17.494 -32.441  43.048  1.00 35.77      .647 O
ATOM   2917  OD2 ASP A 193      18.229 -34.510  43.119  1.00 39.32      .647 O
ATOM   2918  N   PRO A 194      14.611 -30.789  43.637  1.00 40.39      .312 N
ATOM   2919  CA  PRO A 194      14.084 -30.000  42.514  1.00 28.55      .163 C
ATOM   2920  HA  PRO A 194      13.115 -30.408  42.224  1.00 28.55      .163 H
ATOM   2921  C   PRO A 194      14.976 -29.978  41.242  1.00 36.30      .251 C
ATOM   2922  O   PRO A 194      14.610 -29.330  40.259  1.00 31.78      .271 O
ATOM   2923  CB  PRO A 194      13.861 -28.593  43.082  1.00 34.98      .034 C
ATOM   2924 1HB  PRO A 194      14.052 -27.811  42.348  1.00 34.98      .034 H
ATOM   2925 2HB  PRO A 194      12.849 -28.512  43.478  1.00 34.98      .034 H
ATOM   2926  CG  PRO A 194      14.871 -28.503  44.212  1.00 31.68      .027 C
ATOM   2927 1HG  PRO A 194      15.853 -28.243  43.816  1.00 31.68      .027 H
ATOM   2928 2HG  PRO A 194      14.560 -27.803  44.987  1.00 31.68      .027 H
ATOM   2929  CD  PRO A 194      14.884 -29.917  44.758  1.00 27.86      .105 C
ATOM   2930 1HD  PRO A 194      15.868 -30.146  45.169  1.00 27.86      .105 H
ATOM   2931 2HD  PRO A 194      14.107 -30.036  45.513  1.00 27.86      .105 H
ATOM   2932  N   THR A 195      16.116 -30.680  41.223  1.00 38.88      .336 N
ATOM   2933  H   THR A 195      16.385 -31.190  42.051  1.00 38.88      .336 H
ATOM   2934  CA  THR A 195      16.946 -30.943  40.022  1.00 39.65      .186 C
ATOM   2935  HA  THR A 195      16.624 -30.268  39.229  1.00 39.65      .186 H
ATOM   2936  C   THR A 195      16.795 -32.392  39.493  1.00 38.04      .253 C
ATOM   2937  O   THR A 195      17.507 -32.798  38.575  1.00 43.83      .270 O
ATOM   2938  CB  THR A 195      18.438 -30.622  40.265  1.00 42.76      .140 C
ATOM   2939  HB  THR A 195      18.965 -30.713  39.316  1.00 42.76      .140 H
ATOM   2940  OG1 THR A 195      19.052 -31.501  41.176  1.00 40.81      .382 O
ATOM   2941  HG1 THR A 195      18.402 -31.772  41.829  1.00 40.81      .382 H
ATOM   2942  CG2 THR A 195      18.665 -29.198  40.765  1.00 30.20      .034 C
ATOM   2943 1HG2 THR A 195      19.736 -29.021  40.864  1.00 30.20      .034 H
ATOM   2944 2HG2 THR A 195      18.180 -29.047  41.730  1.00 30.20      .034 H
ATOM   2945 3HG2 THR A 195      18.247 -28.505  40.035  1.00 30.20      .034 H
ATOM   2946  N   SER A 196      15.880 -33.173  40.075  1.00 31.70      .335 N
ATOM   2947  H   SER A 196      15.350 -32.792  40.846  1.00 31.70      .335 H
ATOM   2948  CA  SER A 196      15.665 -34.600  39.783  1.00 37.92      .189 C
ATOM   2949  HA  SER A 196      16.038 -34.814  38.781  1.00 37.92      .189 H
ATOM   2950  C   SER A 196      14.157 -34.919  39.812  1.00 36.52      .253 C
ATOM   2951  O   SER A 196      13.666 -35.771  40.560  1.00 32.26      .270 O
ATOM   2952  CB  SER A 196      16.506 -35.418  40.776  1.00 34.48      .169 C
ATOM   2953 1HB  SER A 196      17.521 -35.022  40.784  1.00 34.48      .169 H
ATOM   2954 2HB  SER A 196      16.078 -35.307  41.772  1.00 34.48      .169 H
ATOM   2955  OG  SER A 196      16.595 -36.810  40.477  1.00 47.57      .380 O
ATOM   2956  HG  SER A 196      17.186 -37.203  41.123  1.00 47.57      .380 H
ATOM   2957  N   VAL A 197      13.409 -34.164  39.005  1.00 30.36      .337 N
ATOM   2958  H   VAL A 197      13.880 -33.481  38.428  1.00 30.36      .337 H
ATOM   2959  CA  VAL A 197      11.963 -34.310  38.795  1.00 27.23      .159 C
ATOM   2960  HA  VAL A 197      11.539 -34.842  39.646  1.00 27.23      .159 H
ATOM   2961  C   VAL A 197      11.715 -35.136  37.526  1.00 28.07      .251 C
ATOM   2962  O   VAL A 197      12.201 -34.795  36.442  1.00 25.39      .271 O
ATOM   2963  CB  VAL A 197      11.264 -32.935  38.722  1.00 28.35      .029 C
ATOM   2964  HB  VAL A 197      11.657 -32.398  37.859  1.00 28.35      .029 H
ATOM   2965  CG1 VAL A 197       9.746 -33.071  38.546  1.00 25.43      .002 C
ATOM   2966 1HG1 VAL A 197       9.299 -32.077  38.511  1.00 25.43      .002 H
ATOM   2967 2HG1 VAL A 197       9.338 -33.624  39.391  1.00 25.43      .002 H
ATOM   2968 3HG1 VAL A 197       9.523 -33.603  37.621  1.00 25.43      .002 H
ATOM   2969  CG2 VAL A 197      11.520 -32.085  39.978  1.00 24.24      .002 C
ATOM   2970 1HG2 VAL A 197      11.003 -31.131  39.875  1.00 24.24      .002 H
ATOM   2971 2HG2 VAL A 197      12.590 -31.908  40.088  1.00 24.24      .002 H
ATOM   2972 3HG2 VAL A 197      11.146 -32.610  40.856  1.00 24.24      .002 H
ATOM   2973  N   THR A 198      10.944 -36.214  37.660  1.00 29.77      .336 N
ATOM   2974  H   THR A 198      10.585 -36.440  38.577  1.00 29.77      .336 H
ATOM   2975  CA  THR A 198      10.467 -37.055  36.551  1.00 26.83      .186 C
ATOM   2976  HA  THR A 198      10.902 -36.701  35.616  1.00 26.83      .186 H
ATOM   2977  C   THR A 198       8.949 -36.948  36.473  1.00 24.98      .253 C
ATOM   2978  O   THR A 198       8.249 -37.305  37.424  1.00 22.26      .270 O
ATOM   2979  CB  THR A 198      10.880 -38.526  36.711  1.00 29.00      .140 C
ATOM   2980  HB  THR A 198      10.400 -38.930  37.603  1.00 29.00      .140 H
ATOM   2981  OG1 THR A 198      12.285 -38.628  36.864  1.00 27.34      .382 O
ATOM   2982  HG1 THR A 198      12.487 -38.560  37.800  1.00 27.34      .382 H
ATOM   2983  CG2 THR A 198      10.501 -39.386  35.505  1.00 22.34      .034 C
ATOM   2984 1HG2 THR A 198      10.891 -40.393  35.653  1.00 22.34      .034 H
ATOM   2985 2HG2 THR A 198      10.931 -38.958  34.600  1.00 22.34      .034 H
ATOM   2986 3HG2 THR A 198       9.416 -39.427  35.408  1.00 22.34      .034 H
ATOM   2987  N   LEU A 199       8.427 -36.470  35.344  1.00 23.95      .337 N
ATOM   2988  H   LEU A 199       9.037 -36.231  34.575  1.00 23.95      .337 H
ATOM   2989  CA  LEU A 199       6.997 -36.538  35.068  1.00 21.52      .159 C
ATOM   2990  HA  LEU A 199       6.446 -36.323  35.983  1.00 21.52      .159 H
ATOM   2991  C   LEU A 199       6.625 -37.948  34.591  1.00 27.34      .251 C
ATOM   2992  O   LEU A 199       7.317 -38.500  33.736  1.00 23.45      .271 O
ATOM   2993  CB  LEU A 199       6.576 -35.502  33.996  1.00 27.87      .032 C
ATOM   2994 1HB  LEU A 199       7.012 -35.808  33.045  1.00 27.87      .032 H
ATOM   2995 2HB  LEU A 199       5.491 -35.545  33.896  1.00 27.87      .032 H
ATOM   2996  CG  LEU A 199       6.980 -34.042  34.256  1.00 24.15      .002 C
ATOM   2997  HG  LEU A 199       8.061 -33.953  34.144  1.00 24.15      .002 H
ATOM   2998  CD1 LEU A 199       6.287 -33.140  33.230  1.00 23.75      .000 C
ATOM   2999 1HD1 LEU A 199       6.576 -32.105  33.409  1.00 23.75      .000 H
ATOM   3000 2HD1 LEU A 199       5.205 -33.237  33.321  1.00 23.75      .000 H
ATOM   3001 3HD1 LEU A 199       6.595 -33.436  32.227  1.00 23.75      .000 H
ATOM   3002  CD2 LEU A 199       6.596 -33.555  35.650  1.00 27.88      .000 C
ATOM   3003 1HD2 LEU A 199       6.838 -32.495  35.732  1.00 27.88      .000 H
ATOM   3004 2HD2 LEU A 199       7.152 -34.115  36.402  1.00 27.88      .000 H
ATOM   3005 3HD2 LEU A 199       5.527 -33.697  35.806  1.00 27.88      .000 H
ATOM   3006  N   PHE A 200       5.503 -38.487  35.060  1.00 21.41      .337 N
ATOM   3007  H   PHE A 200       4.970 -37.991  35.761  1.00 21.41      .337 H
ATOM   3008  CA  PHE A 200       4.872 -39.665  34.464  1.00 22.36      .164 C
ATOM   3009  HA  PHE A 200       5.227 -39.714  33.434  1.00 22.36      .164 H
ATOM   3010  C   PHE A 200       3.337 -39.500  34.431  1.00 22.29      .251 C
ATOM   3011  O   PHE A 200       2.740 -38.840  35.279  1.00 21.52      .271 O
ATOM   3012  CB  PHE A 200       5.350 -40.980  35.119  1.00 19.85      .056 C
ATOM   3013 1HB  PHE A 200       5.085 -41.776  34.425  1.00 19.85      .056 H
ATOM   3014 2HB  PHE A 200       6.439 -40.959  35.168  1.00 19.85      .056 H
ATOM   3015  CG  PHE A 200       4.828 -41.378  36.508  1.00 22.87      .044 C
ATOM   3016  CD1 PHE A 200       4.903 -40.495  37.601  1.00 21.29      .008 C
ATOM   3017  HD1 PHE A 200       5.311 -39.503  37.475  1.00 21.29      .008 H
ATOM   3018  CD2 PHE A 200       4.342 -42.684  36.710  1.00 20.88      .008 C
ATOM   3019  HD2 PHE A 200       4.306 -43.370  35.877  1.00 20.88      .008 H
ATOM   3020  CE1 PHE A 200       4.459 -40.905  38.871  1.00 23.94      .001 C
ATOM   3021  HE1 PHE A 200       4.496 -40.219  39.704  1.00 23.94      .001 H
ATOM   3022  CE2 PHE A 200       3.916 -43.100  37.981  1.00 26.67      .001 C
ATOM   3023  HE2 PHE A 200       3.542 -44.104  38.118  1.00 26.67      .001 H
ATOM   3024  CZ  PHE A 200       3.976 -42.209  39.065  1.00 24.32      .000 C
ATOM   3025  HZ  PHE A 200       3.654 -42.536  40.043  1.00 24.32      .000 H
ATOM   3026  N   GLY A 201       2.710 -40.063  33.407  1.00 18.09      .336 N
ATOM   3027  H   GLY A 201       3.245 -40.553  32.704  1.00 18.09      .336 H
ATOM   3028  CA  GLY A 201       1.271 -39.951  33.192  1.00 18.76      .189 C
ATOM   3029 1HA  GLY A 201       0.749 -40.149  34.128  1.00 18.76      .189 H
ATOM   3030 2HA  GLY A 201       1.026 -38.936  32.880  1.00 18.76      .189 H
ATOM   3031  C   GLY A 201       0.792 -40.934  32.130  1.00 22.17      .253 C
ATOM   3032  O   GLY A 201       1.593 -41.448  31.345  1.00 19.77      .270 O
ATOM   3033  N   GLU A 202      -0.515 -41.179  32.103  1.00 23.99      .337 N
ATOM   3034  H   GLU A 202      -1.109 -40.720  32.779  1.00 23.99      .337 H
ATOM   3035  CA  GLU A 202      -1.165 -42.111  31.180  1.00 21.05      .160 C
ATOM   3036  HA  GLU A 202      -0.393 -42.506  30.519  1.00 21.05      .160 H
ATOM   3037  C   GLU A 202      -2.218 -41.396  30.295  1.00 21.75      .251 C
ATOM   3038  O   GLU A 202      -2.830 -40.413  30.706  1.00 20.07      .271 O
ATOM   3039  CB  GLU A 202      -1.684 -43.329  31.966  1.00 21.86      .043 C
ATOM   3040 1HB  GLU A 202      -0.816 -43.850  32.370  1.00 21.86      .043 H
ATOM   3041 2HB  GLU A 202      -2.279 -43.002  32.819  1.00 21.86      .043 H
ATOM   3042  CG  GLU A 202      -2.517 -44.332  31.144  1.00 20.21      .100 C
ATOM   3043 1HG  GLU A 202      -2.078 -44.434  30.152  1.00 20.21      .100 H
ATOM   3044 2HG  GLU A 202      -2.457 -45.308  31.625  1.00 20.21      .100 H
ATOM   3045  CD  GLU A 202      -3.998 -43.956  30.987  1.00 22.32      .185 C
ATOM   3046  OE1 GLU A 202      -4.470 -42.944  31.553  1.00 21.71      .647 O
ATOM   3047  OE2 GLU A 202      -4.700 -44.609  30.190  1.00 22.82      .647 O
ATOM   3048  N   SER A 203      -2.371 -41.848  29.047  1.00 22.58      .336 N
ATOM   3049  H   SER A 203      -1.767 -42.604  28.757  1.00 22.58      .336 H
ATOM   3050  CA  SER A 203      -3.323 -41.356  28.037  1.00 21.40      .189 C
ATOM   3051  HA  SER A 203      -2.955 -41.745  27.087  1.00 21.40      .189 H
ATOM   3052  C   SER A 203      -3.365 -39.803  27.908  1.00 19.08      .253 C
ATOM   3053  O   SER A 203      -2.460 -39.227  27.308  1.00 20.56      .270 O
ATOM   3054  CB  SER A 203      -4.705 -42.019  28.205  1.00 21.10      .169 C
ATOM   3055 1HB  SER A 203      -5.320 -41.755  27.344  1.00 21.10      .169 H
ATOM   3056 2HB  SER A 203      -4.572 -43.101  28.198  1.00 21.10      .169 H
ATOM   3057  OG  SER A 203      -5.391 -41.640  29.384  1.00 34.01      .380 O
ATOM   3058  HG  SER A 203      -5.010 -42.125  30.119  1.00 34.01      .380 H
ATOM   3059  N   ALA A 204      -4.382 -39.114  28.435  1.00 15.74      .337 N
ATOM   3060  H   ALA A 204      -5.078 -39.623  28.961  1.00 15.74      .337 H
ATOM   3061  CA  ALA A 204      -4.473 -37.657  28.447  1.00 19.38      .159 C
ATOM   3062  HA  ALA A 204      -4.298 -37.289  27.436  1.00 19.38      .159 H
ATOM   3063  C   ALA A 204      -3.415 -36.998  29.372  1.00 23.32      .251 C
ATOM   3064  O   ALA A 204      -2.900 -35.925  29.057  1.00 21.56      .271 O
ATOM   3065  CB  ALA A 204      -5.898 -37.250  28.829  1.00 18.12      .034 C
ATOM   3066 1HB  ALA A 204      -6.595 -37.683  28.111  1.00 18.12      .034 H
ATOM   3067 2HB  ALA A 204      -5.974 -36.163  28.800  1.00 18.12      .034 H
ATOM   3068 3HB  ALA A 204      -6.140 -37.605  29.831  1.00 18.12      .034 H
ATOM   3069  N   GLY A 205      -3.016 -37.671  30.452  1.00 18.85      .336 N
ATOM   3070  H   GLY A 205      -3.420 -38.579  30.631  1.00 18.85      .336 H
ATOM   3071  CA  GLY A 205      -1.856 -37.297  31.267  1.00 17.67      .189 C
ATOM   3072 1HA  GLY A 205      -1.932 -36.252  31.567  1.00 17.67      .189 H
ATOM   3073 2HA  GLY A 205      -1.850 -37.924  32.159  1.00 17.67      .189 H
ATOM   3074  C   GLY A 205      -0.532 -37.497  30.518  1.00 20.64      .253 C
ATOM   3075  O   GLY A 205       0.313 -36.608  30.531  1.00 20.49      .270 O
ATOM   3076  N   ALA A 206      -0.379 -38.592  29.764  1.00 20.64      .337 N
ATOM   3077  H   ALA A 206      -1.099 -39.300  29.768  1.00 20.64      .337 H
ATOM   3078  CA  ALA A 206       0.766 -38.812  28.883  1.00 24.30      .159 C
ATOM   3079  HA  ALA A 206       1.676 -38.757  29.480  1.00 24.30      .159 H
ATOM   3080  C   ALA A 206       0.855 -37.727  27.784  1.00 23.06      .251 C
ATOM   3081  O   ALA A 206       1.909 -37.125  27.580  1.00 24.65      .271 O
ATOM   3082  CB  ALA A 206       0.682 -40.213  28.267  1.00 18.92      .034 C
ATOM   3083 1HB  ALA A 206       0.651 -40.957  29.064  1.00 18.92      .034 H
ATOM   3084 2HB  ALA A 206       1.564 -40.378  27.649  1.00 18.92      .034 H
ATOM   3085 3HB  ALA A 206      -0.214 -40.301  27.653  1.00 18.92      .034 H
ATOM   3086  N   ALA A 207      -0.264 -37.418  27.121  1.00 23.17      .338 N
ATOM   3087  H   ALA A 207      -1.099 -37.960  27.291  1.00 23.17      .338 H
ATOM   3088  CA  ALA A 207      -0.361 -36.320  26.168  1.00 25.42      .159 C
ATOM   3089  HA  ALA A 207       0.365 -36.493  25.373  1.00 25.42      .159 H
ATOM   3090  C   ALA A 207      -0.020 -34.962  26.829  1.00 25.87      .251 C
ATOM   3091  O   ALA A 207       0.747 -34.193  26.255  1.00 26.50      .271 O
ATOM   3092  CB  ALA A 207      -1.762 -36.329  25.543  1.00 19.41      .034 C
ATOM   3093 1HB  ALA A 207      -1.927 -37.280  25.037  1.00 19.41      .034 H
ATOM   3094 2HB  ALA A 207      -1.837 -35.515  24.822  1.00 19.41      .034 H
ATOM   3095 3HB  ALA A 207      -2.512 -36.196  26.322  1.00 19.41      .034 H
ATOM   3096  N   SER A 208      -0.494 -34.706  28.054  1.00 23.04      .336 N
ATOM   3097  H   SER A 208      -1.142 -35.353  28.480  1.00 23.04      .336 H
ATOM   3098  CA  SER A 208      -0.145 -33.516  28.834  1.00 20.93      .189 C
ATOM   3099  HA  SER A 208      -0.450 -32.634  28.272  1.00 20.93      .189 H
ATOM   3100  C   SER A 208       1.371 -33.421  29.094  1.00 24.54      .253 C
ATOM   3101  O   SER A 208       1.973 -32.395  28.791  1.00 22.45      .270 O
ATOM   3102  CB  SER A 208      -0.873 -33.477  30.188  1.00 20.63      .169 C
ATOM   3103 1HB  SER A 208      -0.557 -34.336  30.780  1.00 20.63      .169 H
ATOM   3104 2HB  SER A 208      -0.576 -32.572  30.719  1.00 20.63      .169 H
ATOM   3105  OG  SER A 208      -2.282 -33.485  30.062  1.00 22.78      .380 O
ATOM   3106  HG  SER A 208      -2.546 -34.335  29.703  1.00 22.78      .380 H
ATOM   3107  N   VAL A 209       2.017 -34.491  29.578  1.00 23.12      .337 N
ATOM   3108  H   VAL A 209       1.491 -35.320  29.815  1.00 23.12      .337 H
ATOM   3109  CA  VAL A 209       3.477 -34.579  29.776  1.00 18.91      .159 C
ATOM   3110  HA  VAL A 209       3.772 -33.814  30.495  1.00 18.91      .159 H
ATOM   3111  C   VAL A 209       4.231 -34.304  28.455  1.00 21.45      .251 C
ATOM   3112  O   VAL A 209       5.221 -33.573  28.448  1.00 24.76      .271 O
ATOM   3113  CB  VAL A 209       3.866 -35.950  30.375  1.00 19.87      .029 C
ATOM   3114  HB  VAL A 209       3.379 -36.727  29.786  1.00 19.87      .029 H
ATOM   3115  CG1 VAL A 209       5.378 -36.217  30.363  1.00 19.06      .002 C
ATOM   3116 1HG1 VAL A 209       5.582 -37.152  30.885  1.00 19.06      .002 H
ATOM   3117 2HG1 VAL A 209       5.896 -35.400  30.867  1.00 19.06      .002 H
ATOM   3118 3HG1 VAL A 209       5.729 -36.290  29.334  1.00 19.06      .002 H
ATOM   3119  CG2 VAL A 209       3.389 -36.055  31.830  1.00 19.18      .002 C
ATOM   3120 1HG2 VAL A 209       3.689 -37.019  32.240  1.00 19.18      .002 H
ATOM   3121 2HG2 VAL A 209       2.303 -35.965  31.869  1.00 19.18      .002 H
ATOM   3122 3HG2 VAL A 209       3.841 -35.254  32.415  1.00 19.18      .002 H
ATOM   3123  N   GLY A 210       3.717 -34.804  27.330  1.00 20.80      .336 N
ATOM   3124  H   GLY A 210       2.920 -35.421  27.395  1.00 20.80      .336 H
ATOM   3125  CA  GLY A 210       4.211 -34.486  25.996  1.00 22.46      .189 C
ATOM   3126 1HA  GLY A 210       5.256 -34.783  25.911  1.00 22.46      .189 H
ATOM   3127 2HA  GLY A 210       3.622 -35.058  25.279  1.00 22.46      .189 H
ATOM   3128  C   GLY A 210       4.101 -32.994  25.631  1.00 25.68      .253 C
ATOM   3129  O   GLY A 210       5.050 -32.419  25.111  1.00 26.72      .270 O
ATOM   3130  N   MET A 211       2.986 -32.335  25.941  1.00 25.06      .337 N
ATOM   3131  H   MET A 211       2.218 -32.824  26.376  1.00 25.06      .337 H
ATOM   3132  CA  MET A 211       2.820 -30.899  25.724  1.00 22.88      .160 C
ATOM   3133  HA  MET A 211       3.119 -30.676  24.699  1.00 22.88      .160 H
ATOM   3134  C   MET A 211       3.723 -30.063  26.667  1.00 25.46      .251 C
ATOM   3135  O   MET A 211       4.276 -29.053  26.235  1.00 23.84      .271 O
ATOM   3136  CB  MET A 211       1.338 -30.518  25.854  1.00 25.67      .043 C
ATOM   3137 1HB  MET A 211       0.949 -30.837  26.820  1.00 25.67      .043 H
ATOM   3138 2HB  MET A 211       1.234 -29.436  25.771  1.00 25.67      .043 H
ATOM   3139  CG  MET A 211       0.513 -31.182  24.742  1.00 29.35      .060 C
ATOM   3140 1HG  MET A 211       0.898 -30.857  23.776  1.00 29.35      .060 H
ATOM   3141 2HG  MET A 211       0.655 -32.261  24.800  1.00 29.35      .060 H
ATOM   3142  SD  MET A 211      -1.271 -30.822  24.813  1.00 36.97      .139 S
ATOM   3143  CE  MET A 211      -1.848 -32.022  23.584  1.00 23.81      .069 C
ATOM   3144 1HE  MET A 211      -2.930 -31.937  23.483  1.00 23.81      .069 H
ATOM   3145 2HE  MET A 211      -1.592 -33.030  23.910  1.00 23.81      .069 H
ATOM   3146 3HE  MET A 211      -1.376 -31.819  22.623  1.00 23.81      .069 H
ATOM   3147  N   HIS A 212       3.962 -30.514  27.904  1.00 21.18      .337 N
ATOM   3148  H   HIS A 212       3.452 -31.316  28.244  1.00 21.18      .337 H
ATOM   3149  CA  HIS A 212       4.934 -29.913  28.820  1.00 24.51      .165 C
ATOM   3150  HA  HIS A 212       4.716 -28.845  28.867  1.00 24.51      .165 H
ATOM   3151  C   HIS A 212       6.403 -30.066  28.341  1.00 27.22      .251 C
ATOM   3152  O   HIS A 212       7.221 -29.209  28.665  1.00 25.11      .271 O
ATOM   3153  CB  HIS A 212       4.762 -30.477  30.241  1.00 20.21      .077 C
ATOM   3154 1HB  HIS A 212       4.814 -31.565  30.205  1.00 20.21      .077 H
ATOM   3155 2HB  HIS A 212       5.591 -30.135  30.859  1.00 20.21      .077 H
ATOM   3156  CG  HIS A 212       3.461 -30.080  30.918  1.00 26.06      .057 C
ATOM   3157  ND1 HIS A 212       3.056 -28.775  31.231  1.00 23.58      .338 N
ATOM   3158  CD2 HIS A 212       2.504 -30.934  31.374  1.00 23.66      .113 C
ATOM   3159  HD2 HIS A 212       2.469 -32.012  31.325  1.00 23.66      .113 H
ATOM   3160  CE1 HIS A 212       1.876 -28.918  31.817  1.00 23.73      .175 C
ATOM   3161  HE1 HIS A 212       1.309 -28.056  32.139  1.00 23.73      .175 H
ATOM   3162  NE2 HIS A 212       1.528 -30.183  31.904  1.00 24.95      .223 N
ATOM   3163  HE2 HIS A 212       0.626 -30.477  32.251  1.00 24.95      .223 H
ATOM   3164  N   LEU A 213       6.746 -31.094  27.551  1.00 20.63      .338 N
ATOM   3165  H   LEU A 213       6.072 -31.823  27.364  1.00 20.63      .338 H
ATOM   3166  CA  LEU A 213       8.037 -31.204  26.862  1.00 28.26      .159 C
ATOM   3167  HA  LEU A 213       8.830 -30.980  27.576  1.00 28.26      .159 H
ATOM   3168  C   LEU A 213       8.170 -30.199  25.687  1.00 32.08      .251 C
ATOM   3169  O   LEU A 213       9.276 -29.729  25.418  1.00 29.91      .271 O
ATOM   3170  CB  LEU A 213       8.248 -32.641  26.327  1.00 26.59      .032 C
ATOM   3171 1HB  LEU A 213       7.336 -32.947  25.814  1.00 26.59      .032 H
ATOM   3172 2HB  LEU A 213       9.038 -32.609  25.577  1.00 26.59      .032 H
ATOM   3173  CG  LEU A 213       8.621 -33.711  27.364  1.00 28.06      .002 C
ATOM   3174  HG  LEU A 213       7.963 -33.609  28.227  1.00 28.06      .002 H
ATOM   3175  CD1 LEU A 213       8.443 -35.107  26.764  1.00 27.31      .000 C
ATOM   3176 1HD1 LEU A 213       8.715 -35.859  27.504  1.00 27.31      .000 H
ATOM   3177 2HD1 LEU A 213       9.081 -35.213  25.886  1.00 27.31      .000 H
ATOM   3178 3HD1 LEU A 213       7.401 -35.241  26.475  1.00 27.31      .000 H
ATOM   3179  CD2 LEU A 213      10.079 -33.576  27.810  1.00 33.82      .000 C
ATOM   3180 1HD2 LEU A 213      10.329 -34.397  28.482  1.00 33.82      .000 H
ATOM   3181 2HD2 LEU A 213      10.212 -32.627  28.330  1.00 33.82      .000 H
ATOM   3182 3HD2 LEU A 213      10.732 -33.607  26.938  1.00 33.82      .000 H
ATOM   3183  N   LEU A 214       7.074 -29.882  24.991  1.00 25.69      .338 N
ATOM   3184  H   LEU A 214       6.201 -30.318  25.253  1.00 25.69      .338 H
ATOM   3185  CA  LEU A 214       7.045 -29.071  23.761  1.00 25.95      .159 C
ATOM   3186  HA  LEU A 214       8.028 -29.134  23.294  1.00 25.95      .159 H
ATOM   3187  C   LEU A 214       6.754 -27.558  24.004  1.00 27.71      .251 C
ATOM   3188  O   LEU A 214       6.705 -26.778  23.049  1.00 30.83      .271 O
ATOM   3189  CB  LEU A 214       6.022 -29.696  22.783  1.00 20.80      .032 C
ATOM   3190 1HB  LEU A 214       5.042 -29.675  23.260  1.00 20.80      .032 H
ATOM   3191 2HB  LEU A 214       5.976 -29.067  21.894  1.00 20.80      .032 H
ATOM   3192  CG  LEU A 214       6.342 -31.138  22.347  1.00 29.24      .002 C
ATOM   3193  HG  LEU A 214       6.550 -31.731  23.238  1.00 29.24      .002 H
ATOM   3194  CD1 LEU A 214       5.133 -31.749  21.639  1.00 27.64      .000 C
ATOM   3195 1HD1 LEU A 214       5.337 -32.800  21.430  1.00 27.64      .000 H
ATOM   3196 2HD1 LEU A 214       4.947 -31.222  20.703  1.00 27.64      .000 H
ATOM   3197 3HD1 LEU A 214       4.258 -31.669  22.283  1.00 27.64      .000 H
ATOM   3198  CD2 LEU A 214       7.564 -31.231  21.432  1.00 31.70      .000 C
ATOM   3199 1HD2 LEU A 214       7.755 -32.279  21.202  1.00 31.70      .000 H
ATOM   3200 2HD2 LEU A 214       8.433 -30.805  21.933  1.00 31.70      .000 H
ATOM   3201 3HD2 LEU A 214       7.373 -30.685  20.508  1.00 31.70      .000 H
ATOM   3202  N   SER A 215       6.576 -27.148  25.263  1.00 26.20      .336 N
ATOM   3203  H   SER A 215       6.569 -27.851  25.989  1.00 26.20      .336 H
ATOM   3204  CA  SER A 215       6.452 -25.753  25.705  1.00 28.91      .189 C
ATOM   3205  HA  SER A 215       6.509 -25.082  24.847  1.00 28.91      .189 H
ATOM   3206  C   SER A 215       7.601 -25.403  26.668  1.00 24.75      .257 C
ATOM   3207  O   SER A 215       7.570 -25.846  27.823  1.00 33.26      .270 O
ATOM   3208  CB  SER A 215       5.079 -25.533  26.348  1.00 27.70      .169 C
ATOM   3209 1HB  SER A 215       4.303 -25.811  25.635  1.00 27.70      .169 H
ATOM   3210 2HB  SER A 215       4.989 -26.175  27.224  1.00 27.70      .169 H
ATOM   3211  OG  SER A 215       4.913 -24.183  26.739  1.00 28.17      .380 O
ATOM   3212  HG  SER A 215       4.716 -23.667  25.954  1.00 28.17      .380 H
ATOM   3213  N   PRO A 216       8.617 -24.615  26.254  1.00 32.91      .312 N
ATOM   3214  CA  PRO A 216       9.789 -24.323  27.087  1.00 29.19      .163 C
ATOM   3215  HA  PRO A 216      10.319 -25.266  27.225  1.00 29.19      .163 H
ATOM   3216  C   PRO A 216       9.490 -23.743  28.493  1.00 27.95      .254 C
ATOM   3217  O   PRO A 216      10.189 -24.118  29.440  1.00 31.79      .270 O
ATOM   3218  CB  PRO A 216      10.692 -23.420  26.241  1.00 30.22      .034 C
ATOM   3219 1HB  PRO A 216      10.451 -22.368  26.392  1.00 30.22      .034 H
ATOM   3220 2HB  PRO A 216      11.748 -23.605  26.434  1.00 30.22      .034 H
ATOM   3221  CG  PRO A 216      10.341 -23.837  24.824  1.00 29.81      .027 C
ATOM   3222 1HG  PRO A 216      10.523 -23.045  24.098  1.00 29.81      .027 H
ATOM   3223 2HG  PRO A 216      10.889 -24.740  24.556  1.00 29.81      .027 H
ATOM   3224  CD  PRO A 216       8.855 -24.135  24.909  1.00 30.86      .105 C
ATOM   3225 1HD  PRO A 216       8.277 -23.226  24.738  1.00 30.86      .105 H
ATOM   3226 2HD  PRO A 216       8.589 -24.911  24.191  1.00 30.86      .105 H
ATOM   3227  N   PRO A 217       8.442 -22.911  28.701  1.00 28.03      .312 N
ATOM   3228  CA  PRO A 217       8.023 -22.492  30.041  1.00 24.13      .163 C
ATOM   3229  HA  PRO A 217       8.854 -21.963  30.508  1.00 24.13      .163 H
ATOM   3230  C   PRO A 217       7.578 -23.623  30.985  1.00 28.02      .251 C
ATOM   3231  O   PRO A 217       7.738 -23.485  32.197  1.00 32.27      .271 O
ATOM   3232  CB  PRO A 217       6.873 -21.512  29.812  1.00 22.50      .034 C
ATOM   3233 1HB  PRO A 217       5.925 -22.048  29.774  1.00 22.50      .034 H
ATOM   3234 2HB  PRO A 217       6.844 -20.732  30.572  1.00 22.50      .034 H
ATOM   3235  CG  PRO A 217       7.200 -20.921  28.459  1.00 26.89      .027 C
ATOM   3236 1HG  PRO A 217       6.317 -20.520  27.961  1.00 26.89      .027 H
ATOM   3237 2HG  PRO A 217       7.982 -20.167  28.555  1.00 26.89      .027 H
ATOM   3238  CD  PRO A 217       7.721 -22.132  27.720  1.00 25.03      .105 C
ATOM   3239 1HD  PRO A 217       6.888 -22.715  27.328  1.00 25.03      .105 H
ATOM   3240 2HD  PRO A 217       8.397 -21.833  26.919  1.00 25.03      .105 H
ATOM   3241  N   SER A 218       7.044 -24.735  30.466  1.00 26.88      .336 N
ATOM   3242  H   SER A 218       6.955 -24.822  29.464  1.00 26.88      .336 H
ATOM   3243  CA  SER A 218       6.832 -25.958  31.250  1.00 32.13      .189 C
ATOM   3244  HA  SER A 218       6.466 -25.693  32.242  1.00 32.13      .189 H
ATOM   3245  C   SER A 218       8.135 -26.760  31.412  1.00 30.74      .253 C
ATOM   3246  O   SER A 218       8.436 -27.220  32.513  1.00 31.85      .270 O
ATOM   3247  CB  SER A 218       5.789 -26.869  30.592  1.00 28.56      .169 C
ATOM   3248 1HB  SER A 218       6.044 -27.000  29.541  1.00 28.56      .169 H
ATOM   3249 2HB  SER A 218       5.813 -27.845  31.078  1.00 28.56      .169 H
ATOM   3250  OG  SER A 218       4.461 -26.350  30.706  1.00 30.46      .380 O
ATOM   3251  HG  SER A 218       3.875 -27.102  30.821  1.00 30.46      .380 H
ATOM   3252  N   ARG A 219       8.922 -26.915  30.337  1.00 34.04      .337 N
ATOM   3253  H   ARG A 219       8.608 -26.537  29.455  1.00 34.04      .337 H
ATOM   3254  CA  ARG A 219      10.118 -27.773  30.284  1.00 38.21      .159 C
ATOM   3255  HA  ARG A 219       9.795 -28.795  30.483  1.00 38.21      .159 H
ATOM   3256  C   ARG A 219      11.196 -27.402  31.324  1.00 35.64      .251 C
ATOM   3257  O   ARG A 219      11.855 -28.298  31.842  1.00 36.49      .271 O
ATOM   3258  CB  ARG A 219      10.686 -27.731  28.859  1.00 42.02      .034 C
ATOM   3259 1HB  ARG A 219       9.899 -28.018  28.161  1.00 42.02      .034 H
ATOM   3260 2HB  ARG A 219      10.986 -26.708  28.634  1.00 42.02      .034 H
ATOM   3261  CG  ARG A 219      11.903 -28.653  28.616  1.00 49.52      .027 C
ATOM   3262 1HG  ARG A 219      12.137 -28.618  27.552  1.00 49.52      .027 H
ATOM   3263 2HG  ARG A 219      12.766 -28.273  29.162  1.00 49.52      .027 H
ATOM   3264  CD  ARG A 219      11.670 -30.119  29.021  1.00 45.99      .116 C
ATOM   3265 1HD  ARG A 219      11.607 -30.214  30.105  1.00 45.99      .116 H
ATOM   3266 2HD  ARG A 219      10.729 -30.455  28.586  1.00 45.99      .116 H
ATOM   3267  NE  ARG A 219      12.763 -30.957  28.523  1.00 57.13      .212 N
ATOM   3268  HE  ARG A 219      12.724 -31.129  27.529  1.00 57.13      .212 H
ATOM   3269  CZ  ARG A 219      13.849 -31.339  29.219  1.00 58.51      .666 C
ATOM   3270  NH1 ARG A 219      14.009 -31.149  30.498  1.00 37.69      .235 N
ATOM   3271 1HH1 ARG A 219      13.304 -30.678  31.047  1.00 37.69      .235 H
ATOM   3272 2HH1 ARG A 219      14.904 -31.372  30.910  1.00 37.69      .235 H
ATOM   3273  NH2 ARG A 219      14.804 -31.927  28.569  1.00 50.40      .235 N
ATOM   3274 1HH2 ARG A 219      14.748 -31.943  27.561  1.00 50.40      .235 H
ATOM   3275 2HH2 ARG A 219      15.669 -32.170  29.031  1.00 50.40      .235 H
ATOM   3276  N   GLY A 220      11.337 -26.123  31.676  1.00 36.05      .336 N
ATOM   3277  H   GLY A 220      10.819 -25.415  31.177  1.00 36.05      .336 H
ATOM   3278  CA  GLY A 220      12.256 -25.666  32.714  1.00 24.05      .189 C
ATOM   3279 1HA  GLY A 220      13.276 -25.933  32.436  1.00 24.05      .189 H
ATOM   3280 2HA  GLY A 220      12.190 -24.581  32.789  1.00 24.05      .189 H
ATOM   3281  C   GLY A 220      11.983 -26.253  34.120  1.00 34.44      .253 C
ATOM   3282  O   GLY A 220      12.905 -26.347  34.934  1.00 40.09      .270 O
ATOM   3283  N   LEU A 221      10.750 -26.695  34.401  1.00 30.35      .337 N
ATOM   3284  H   LEU A 221      10.044 -26.650  33.680  1.00 30.35      .337 H
ATOM   3285  CA  LEU A 221      10.305 -27.183  35.716  1.00 27.02      .159 C
ATOM   3286  HA  LEU A 221      10.791 -26.579  36.482  1.00 27.02      .159 H
ATOM   3287  C   LEU A 221      10.669 -28.669  36.001  1.00 32.58      .251 C
ATOM   3288  O   LEU A 221      10.486 -29.123  37.132  1.00 35.22      .271 O
ATOM   3289  CB  LEU A 221       8.773 -26.970  35.843  1.00 26.15      .032 C
ATOM   3290 1HB  LEU A 221       8.285 -27.639  35.134  1.00 26.15      .032 H
ATOM   3291 2HB  LEU A 221       8.477 -27.277  36.846  1.00 26.15      .032 H
ATOM   3292  CG  LEU A 221       8.262 -25.536  35.600  1.00 29.41      .002 C
ATOM   3293  HG  LEU A 221       8.630 -25.198  34.632  1.00 29.41      .002 H
ATOM   3294  CD1 LEU A 221       6.735 -25.502  35.562  1.00 26.24      .000 C
ATOM   3295 1HD1 LEU A 221       6.410 -24.501  35.277  1.00 26.24      .000 H
ATOM   3296 2HD1 LEU A 221       6.334 -25.748  36.545  1.00 26.24      .000 H
ATOM   3297 3HD1 LEU A 221       6.374 -26.224  34.830  1.00 26.24      .000 H
ATOM   3298  CD2 LEU A 221       8.723 -24.560  36.684  1.00 27.01      .000 C
ATOM   3299 1HD2 LEU A 221       8.309 -23.573  36.477  1.00 27.01      .000 H
ATOM   3300 2HD2 LEU A 221       9.811 -24.506  36.682  1.00 27.01      .000 H
ATOM   3301 3HD2 LEU A 221       8.377 -24.902  37.660  1.00 27.01      .000 H
ATOM   3302  N   PHE A 222      11.156 -29.429  35.012  1.00 27.81      .337 N
ATOM   3303  H   PHE A 222      11.326 -29.018  34.104  1.00 27.81      .337 H
ATOM   3304  CA  PHE A 222      11.425 -30.871  35.130  1.00 30.04      .164 C
ATOM   3305  HA  PHE A 222      11.756 -31.066  36.150  1.00 30.04      .164 H
ATOM   3306  C   PHE A 222      12.536 -31.363  34.171  1.00 30.60      .251 C
ATOM   3307  O   PHE A 222      12.956 -30.642  33.262  1.00 32.94      .271 O
ATOM   3308  CB  PHE A 222      10.122 -31.654  34.904  1.00 27.84      .056 C
ATOM   3309 1HB  PHE A 222      10.281 -32.687  35.212  1.00 27.84      .056 H
ATOM   3310 2HB  PHE A 222       9.340 -31.250  35.546  1.00 27.84      .056 H
ATOM   3311  CG  PHE A 222       9.629 -31.643  33.466  1.00 28.10      .044 C
ATOM   3312  CD1 PHE A 222       8.855 -30.568  32.988  1.00 28.25      .008 C
ATOM   3313  HD1 PHE A 222       8.615 -29.737  33.634  1.00 28.25      .008 H
ATOM   3314  CD2 PHE A 222       9.945 -32.708  32.604  1.00 24.84      .008 C
ATOM   3315  HD2 PHE A 222      10.540 -33.530  32.972  1.00 24.84      .008 H
ATOM   3316  CE1 PHE A 222       8.383 -30.577  31.665  1.00 30.36      .001 C
ATOM   3317  HE1 PHE A 222       7.792 -29.751  31.296  1.00 30.36      .001 H
ATOM   3318  CE2 PHE A 222       9.475 -32.713  31.281  1.00 29.01      .001 C
ATOM   3319  HE2 PHE A 222       9.714 -33.543  30.632  1.00 29.01      .001 H
ATOM   3320  CZ  PHE A 222       8.688 -31.649  30.813  1.00 27.17      .000 C
ATOM   3321  HZ  PHE A 222       8.318 -31.663  29.799  1.00 27.17      .000 H
ATOM   3322  N   HIS A 223      13.028 -32.590  34.387  1.00 28.47      .337 N
ATOM   3323  H   HIS A 223      12.678 -33.105  35.183  1.00 28.47      .337 H
ATOM   3324  CA  HIS A 223      14.346 -33.018  33.876  1.00 31.69      .165 C
ATOM   3325  HA  HIS A 223      14.721 -32.242  33.210  1.00 31.69      .165 H
ATOM   3326  C   HIS A 223      14.325 -34.348  33.076  1.00 29.60      .251 C
ATOM   3327  O   HIS A 223      15.214 -34.566  32.249  1.00 37.05      .271 O
ATOM   3328  CB  HIS A 223      15.332 -33.077  35.059  1.00 29.79      .079 C
ATOM   3329 1HB  HIS A 223      15.203 -34.022  35.587  1.00 29.79      .079 H
ATOM   3330 2HB  HIS A 223      16.350 -33.047  34.670  1.00 29.79      .079 H
ATOM   3331  CG  HIS A 223      15.162 -31.943  36.054  1.00 45.46      .080 C
ATOM   3332  ND1 HIS A 223      14.268 -31.959  37.129  1.00 40.67      .229 N
ATOM   3333  CD2 HIS A 223      15.593 -30.658  35.892  1.00 35.56      .089 C
ATOM   3334  HD2 HIS A 223      16.209 -30.235  35.112  1.00 35.56      .089 H
ATOM   3335  CE1 HIS A 223      14.209 -30.709  37.552  1.00 40.14      .175 C
ATOM   3336  HE1 HIS A 223      13.534 -30.417  38.343  1.00 40.14      .175 H
ATOM   3337  NE2 HIS A 223      14.992 -29.916  36.839  1.00 43.12      .334 N
ATOM   3338  HE2 HIS A 223      14.965 -28.912  36.937  1.00 43.12      .334 H
ATOM   3339  N   ARG A 224      13.308 -35.199  33.289  1.00 29.77      .338 N
ATOM   3340  H   ARG A 224      12.633 -34.947  33.997  1.00 29.77      .338 H
ATOM   3341  CA  ARG A 224      13.037 -36.481  32.590  1.00 27.23      .159 C
ATOM   3342  HA  ARG A 224      13.420 -36.421  31.572  1.00 27.23      .159 H
ATOM   3343  C   ARG A 224      11.515 -36.736  32.511  1.00 24.10      .251 C
ATOM   3344  O   ARG A 224      10.754 -36.117  33.260  1.00 26.13      .271 O
ATOM   3345  CB  ARG A 224      13.747 -37.649  33.310  1.00 30.12      .034 C
ATOM   3346 1HB  ARG A 224      13.356 -37.733  34.324  1.00 30.12      .034 H
ATOM   3347 2HB  ARG A 224      13.526 -38.577  32.784  1.00 30.12      .034 H
ATOM   3348  CG  ARG A 224      15.282 -37.495  33.395  1.00 33.12      .027 C
ATOM   3349 1HG  ARG A 224      15.698 -37.434  32.390  1.00 33.12      .027 H
ATOM   3350 2HG  ARG A 224      15.535 -36.578  33.927  1.00 33.12      .027 H
ATOM   3351  CD  ARG A 224      15.926 -38.684  34.125  1.00 36.19      .116 C
ATOM   3352 1HD  ARG A 224      15.461 -38.814  35.102  1.00 36.19      .116 H
ATOM   3353 2HD  ARG A 224      15.761 -39.593  33.547  1.00 36.19      .116 H
ATOM   3354  NE  ARG A 224      17.375 -38.495  34.310  1.00 51.26      .212 N
ATOM   3355  HE  ARG A 224      17.953 -38.757  33.524  1.00 51.26      .212 H
ATOM   3356  CZ  ARG A 224      17.943 -38.002  35.421  1.00 55.21      .666 C
ATOM   3357  NH1 ARG A 224      17.285 -37.427  36.383  1.00 47.85      .235 N
ATOM   3358 1HH1 ARG A 224      16.305 -37.207  36.277  1.00 47.85      .235 H
ATOM   3359 2HH1 ARG A 224      17.801 -37.068  37.173  1.00 47.85      .235 H
ATOM   3360  NH2 ARG A 224      19.227 -38.065  35.594  1.00 63.45      .235 N
ATOM   3361 1HH2 ARG A 224      19.840 -38.440  34.884  1.00 63.45      .235 H
ATOM   3362 2HH2 ARG A 224      19.614 -37.682  36.445  1.00 63.45      .235 H
ATOM   3363  N   ALA A 225      11.060 -37.619  31.618  1.00 25.41      .338 N
ATOM   3364  H   ALA A 225      11.708 -38.114  31.022  1.00 25.41      .338 H
ATOM   3365  CA  ALA A 225       9.632 -37.828  31.347  1.00 24.82      .159 C
ATOM   3366  HA  ALA A 225       9.067 -37.556  32.238  1.00 24.82      .159 H
ATOM   3367  C   ALA A 225       9.248 -39.284  30.976  1.00 24.15      .251 C
ATOM   3368  O   ALA A 225      10.038 -40.020  30.387  1.00 25.74      .271 O
ATOM   3369  CB  ALA A 225       9.215 -36.865  30.228  1.00 21.94      .034 C
ATOM   3370 1HB  ALA A 225       9.394 -35.838  30.547  1.00 21.94      .034 H
ATOM   3371 2HB  ALA A 225       8.156 -36.999  30.010  1.00 21.94      .034 H
ATOM   3372 3HB  ALA A 225       9.800 -37.076  29.333  1.00 21.94      .034 H
ATOM   3373  N   VAL A 226       8.000 -39.657  31.267  1.00 23.69      .338 N
ATOM   3374  H   VAL A 226       7.447 -39.041  31.845  1.00 23.69      .338 H
ATOM   3375  CA  VAL A 226       7.380 -40.954  30.935  1.00 21.01      .159 C
ATOM   3376  HA  VAL A 226       7.991 -41.446  30.178  1.00 21.01      .159 H
ATOM   3377  C   VAL A 226       5.971 -40.742  30.369  1.00 25.43      .251 C
ATOM   3378  O   VAL A 226       5.184 -39.986  30.941  1.00 24.61      .271 O
ATOM   3379  CB  VAL A 226       7.306 -41.885  32.169  1.00 21.84      .029 C
ATOM   3380  HB  VAL A 226       6.568 -41.473  32.858  1.00 21.84      .029 H
ATOM   3381  CG1 VAL A 226       6.821 -43.288  31.785  1.00 17.34      .002 C
ATOM   3382 1HG1 VAL A 226       6.872 -43.940  32.657  1.00 17.34      .002 H
ATOM   3383 2HG1 VAL A 226       7.455 -43.688  30.994  1.00 17.34      .002 H
ATOM   3384 3HG1 VAL A 226       5.791 -43.231  31.432  1.00 17.34      .002 H
ATOM   3385  CG2 VAL A 226       8.625 -41.977  32.944  1.00 21.56      .002 C
ATOM   3386 1HG2 VAL A 226       8.550 -42.761  33.698  1.00 21.56      .002 H
ATOM   3387 2HG2 VAL A 226       8.818 -41.021  33.430  1.00 21.56      .002 H
ATOM   3388 3HG2 VAL A 226       9.441 -42.209  32.260  1.00 21.56      .002 H
ATOM   3389  N   LEU A 227       5.643 -41.409  29.260  1.00 18.91      .338 N
ATOM   3390  H   LEU A 227       6.330 -42.027  28.851  1.00 18.91      .338 H
ATOM   3391  CA  LEU A 227       4.368 -41.279  28.550  1.00 20.51      .159 C
ATOM   3392  HA  LEU A 227       3.677 -40.689  29.151  1.00 20.51      .159 H
ATOM   3393  C   LEU A 227       3.732 -42.670  28.323  1.00 24.42      .251 C
ATOM   3394  O   LEU A 227       4.129 -43.408  27.416  1.00 26.58      .271 O
ATOM   3395  CB  LEU A 227       4.581 -40.531  27.207  1.00 21.42      .032 C
ATOM   3396 1HB  LEU A 227       5.352 -41.063  26.649  1.00 21.42      .032 H
ATOM   3397 2HB  LEU A 227       3.658 -40.610  26.633  1.00 21.42      .032 H
ATOM   3398  CG  LEU A 227       4.954 -39.039  27.299  1.00 23.98      .002 C
ATOM   3399  HG  LEU A 227       4.446 -38.609  28.163  1.00 23.98      .002 H
ATOM   3400  CD1 LEU A 227       6.463 -38.784  27.401  1.00 23.66      .000 C
ATOM   3401 1HD1 LEU A 227       6.645 -37.710  27.409  1.00 23.66      .000 H
ATOM   3402 2HD1 LEU A 227       6.964 -39.232  26.543  1.00 23.66      .000 H
ATOM   3403 3HD1 LEU A 227       6.851 -39.226  28.320  1.00 23.66      .000 H
ATOM   3404  CD2 LEU A 227       4.471 -38.319  26.037  1.00 27.24      .000 C
ATOM   3405 1HD2 LEU A 227       4.727 -37.262  26.103  1.00 27.24      .000 H
ATOM   3406 2HD2 LEU A 227       3.390 -38.427  25.950  1.00 27.24      .000 H
ATOM   3407 3HD2 LEU A 227       4.952 -38.757  25.162  1.00 27.24      .000 H
ATOM   3408  N   GLN A 228       2.760 -43.043  29.155  1.00 22.02      .338 N
ATOM   3409  H   GLN A 228       2.470 -42.410  29.887  1.00 22.02      .338 H
ATOM   3410  CA  GLN A 228       2.090 -44.352  29.125  1.00 23.82      .160 C
ATOM   3411  HA  GLN A 228       2.765 -45.100  28.711  1.00 23.82      .160 H
ATOM   3412  C   GLN A 228       0.819 -44.321  28.248  1.00 23.00      .251 C
ATOM   3413  O   GLN A 228      -0.057 -43.483  28.459  1.00 19.83      .271 O
ATOM   3414  CB  GLN A 228       1.751 -44.778  30.563  1.00 19.01      .042 C
ATOM   3415 1HB  GLN A 228       1.068 -44.053  31.007  1.00 19.01      .042 H
ATOM   3416 2HB  GLN A 228       1.243 -45.741  30.519  1.00 19.01      .042 H
ATOM   3417  CG  GLN A 228       2.978 -44.918  31.488  1.00 20.54      .090 C
ATOM   3418 1HG  GLN A 228       3.644 -45.678  31.079  1.00 20.54      .090 H
ATOM   3419 2HG  GLN A 228       3.518 -43.971  31.509  1.00 20.54      .090 H
ATOM   3420  CD  GLN A 228       2.635 -45.309  32.938  1.00 23.77      .227 C
ATOM   3421  OE1 GLN A 228       3.324 -44.907  33.872  1.00 26.24      .273 O
ATOM   3422  NE2 GLN A 228       1.587 -46.063  33.203  1.00 20.98      .369 N
ATOM   3423 1HE2 GLN A 228       1.385 -46.271  34.170  1.00 20.98      .369 H
ATOM   3424 2HE2 GLN A 228       1.017 -46.462  32.470  1.00 20.98      .369 H
ATOM   3425  N   SER A 229       0.690 -45.226  27.271  1.00 22.61      .336 N
ATOM   3426  H   SER A 229       1.435 -45.888  27.110  1.00 22.61      .336 H
ATOM   3427  CA  SER A 229      -0.536 -45.440  26.470  1.00 19.15      .189 C
ATOM   3428  HA  SER A 229      -0.244 -46.046  25.612  1.00 19.15      .189 H
ATOM   3429  C   SER A 229      -1.164 -44.129  25.912  1.00 18.53      .254 C
ATOM   3430  O   SER A 229      -2.384 -43.941  25.927  1.00 23.59      .270 O
ATOM   3431  CB  SER A 229      -1.536 -46.279  27.265  1.00 17.97      .169 C
ATOM   3432 1HB  SER A 229      -1.690 -45.825  28.243  1.00 17.97      .169 H
ATOM   3433 2HB  SER A 229      -2.480 -46.324  26.723  1.00 17.97      .169 H
ATOM   3434  OG  SER A 229      -1.042 -47.611  27.402  1.00 19.68      .380 O
ATOM   3435  HG  SER A 229      -1.282 -48.087  26.604  1.00 19.68      .380 H
ATOM   3436  N   GLY A 230      -0.313 -43.204  25.456  1.00 15.93      .336 N
ATOM   3437  H   GLY A 230       0.676 -43.399  25.527  1.00 15.93      .336 H
ATOM   3438  CA  GLY A 230      -0.687 -41.884  24.939  1.00 20.78      .189 C
ATOM   3439 1HA  GLY A 230      -1.320 -42.013  24.061  1.00 20.78      .189 H
ATOM   3440 2HA  GLY A 230      -1.255 -41.341  25.693  1.00 20.78      .189 H
ATOM   3441  C   GLY A 230       0.529 -41.030  24.539  1.00 23.83      .253 C
ATOM   3442  O   GLY A 230       1.656 -41.294  24.959  1.00 22.17      .270 O
ATOM   3443  N   ALA A 231       0.293 -40.021  23.700  1.00 17.39      .337 N
ATOM   3444  H   ALA A 231      -0.656 -39.904  23.376  1.00 17.39      .337 H
ATOM   3445  CA  ALA A 231       1.288 -39.094  23.134  1.00 24.73      .160 C
ATOM   3446  HA  ALA A 231       1.991 -38.805  23.915  1.00 24.73      .160 H
ATOM   3447  C   ALA A 231       0.583 -37.811  22.633  1.00 23.26      .254 C
ATOM   3448  O   ALA A 231      -0.569 -37.899  22.197  1.00 24.81      .270 O
ATOM   3449  CB  ALA A 231       2.047 -39.796  21.994  1.00 20.06      .034 C
ATOM   3450 1HB  ALA A 231       2.500 -40.713  22.371  1.00 20.06      .034 H
ATOM   3451 2HB  ALA A 231       2.825 -39.136  21.612  1.00 20.06      .034 H
ATOM   3452 3HB  ALA A 231       1.349 -40.038  21.192  1.00 20.06      .034 H
ATOM   3453  N   PRO A 232       1.226 -36.625  22.665  1.00 22.85      .312 N
ATOM   3454  CA  PRO A 232       0.567 -35.345  22.365  1.00 22.54      .163 C
ATOM   3455  HA  PRO A 232      -0.322 -35.222  22.983  1.00 22.54      .163 H
ATOM   3456  C   PRO A 232       0.146 -35.209  20.887  1.00 26.55      .251 C
ATOM   3457  O   PRO A 232      -0.824 -34.529  20.578  1.00 26.09      .271 O
ATOM   3458  CB  PRO A 232       1.605 -34.287  22.750  1.00 23.04      .034 C
ATOM   3459 1HB  PRO A 232       1.536 -33.384  22.143  1.00 23.04      .034 H
ATOM   3460 2HB  PRO A 232       1.513 -34.048  23.810  1.00 23.04      .034 H
ATOM   3461  CG  PRO A 232       2.921 -34.994  22.487  1.00 19.68      .027 C
ATOM   3462 1HG  PRO A 232       3.140 -34.981  21.419  1.00 19.68      .027 H
ATOM   3463 2HG  PRO A 232       3.748 -34.576  23.061  1.00 19.68      .027 H
ATOM   3464  CD  PRO A 232       2.629 -36.409  22.944  1.00 20.79      .105 C
ATOM   3465 1HD  PRO A 232       3.229 -37.117  22.372  1.00 20.79      .105 H
ATOM   3466 2HD  PRO A 232       2.812 -36.522  24.012  1.00 20.79      .105 H
ATOM   3467  N   ASN A 233       0.855 -35.896  19.993  1.00 27.72      .337 N
ATOM   3468  H   ASN A 233       1.653 -36.403  20.347  1.00 27.72      .337 H
ATOM   3469  CA  ASN A 233       0.597 -36.033  18.546  1.00 27.94      .169 C
ATOM   3470  HA  ASN A 233       0.218 -35.081  18.174  1.00 27.94      .169 H
ATOM   3471  C   ASN A 233      -0.484 -37.110  18.211  1.00 29.49      .251 C
ATOM   3472  O   ASN A 233      -0.483 -37.683  17.122  1.00 28.32      .271 O
ATOM   3473  CB  ASN A 233       1.957 -36.304  17.861  1.00 23.40      .119 C
ATOM   3474 1HB  ASN A 233       1.802 -36.497  16.799  1.00 23.40      .119 H
ATOM   3475 2HB  ASN A 233       2.568 -35.404  17.932  1.00 23.40      .119 H
ATOM   3476  CG  ASN A 233       2.730 -37.477  18.470  1.00 22.31      .230 C
ATOM   3477  OD1 ASN A 233       3.128 -37.454  19.626  1.00 27.33      .273 O
ATOM   3478  ND2 ASN A 233       2.939 -38.542  17.740  1.00 21.42      .369 N
ATOM   3479 1HD2 ASN A 233       3.385 -39.344  18.161  1.00 21.42      .369 H
ATOM   3480 2HD2 ASN A 233       2.537 -38.615  16.817  1.00 21.42      .369 H
ATOM   3481  N   GLY A 234      -1.382 -37.438  19.148  1.00 24.31      .336 N
ATOM   3482  H   GLY A 234      -1.371 -36.942  20.027  1.00 24.31      .336 H
ATOM   3483  CA  GLY A 234      -2.517 -38.334  18.912  1.00 39.31      .189 C
ATOM   3484 1HA  GLY A 234      -2.174 -39.202  18.350  1.00 39.31      .189 H
ATOM   3485 2HA  GLY A 234      -2.930 -38.674  19.861  1.00 39.31      .189 H
ATOM   3486  C   GLY A 234      -3.644 -37.655  18.111  1.00 41.70      .257 C
ATOM   3487  O   GLY A 234      -3.863 -36.454  18.279  1.00 40.00      .270 O
ATOM   3488  N   PRO A 235      -4.421 -38.376  17.279  1.00 31.73      .312 N
ATOM   3489  CA  PRO A 235      -5.487 -37.794  16.442  1.00 22.65      .163 C
ATOM   3490  HA  PRO A 235      -5.094 -36.950  15.876  1.00 22.65      .163 H
ATOM   3491  C   PRO A 235      -6.714 -37.296  17.242  1.00 25.71      .251 C
ATOM   3492  O   PRO A 235      -7.593 -36.613  16.714  1.00 32.78      .271 O
ATOM   3493  CB  PRO A 235      -5.865 -38.918  15.475  1.00 19.87      .034 C
ATOM   3494 1HB  PRO A 235      -6.909 -38.879  15.165  1.00 19.87      .034 H
ATOM   3495 2HB  PRO A 235      -5.202 -38.900  14.610  1.00 19.87      .034 H
ATOM   3496  CG  PRO A 235      -5.611 -40.162  16.303  1.00 27.35      .027 C
ATOM   3497 1HG  PRO A 235      -6.442 -40.326  16.990  1.00 27.35      .027 H
ATOM   3498 2HG  PRO A 235      -5.433 -41.041  15.683  1.00 27.35      .027 H
ATOM   3499  CD  PRO A 235      -4.356 -39.806  17.076  1.00 26.00      .105 C
ATOM   3500 1HD  PRO A 235      -4.334 -40.314  18.039  1.00 26.00      .105 H
ATOM   3501 2HD  PRO A 235      -3.471 -40.056  16.491  1.00 26.00      .105 H
ATOM   3502  N   TRP A 236      -6.777 -37.651  18.524  1.00 23.29      .337 N
ATOM   3503  H   TRP A 236      -6.051 -38.270  18.857  1.00 23.29      .337 H
ATOM   3504  CA  TRP A 236      -7.777 -37.232  19.520  1.00 24.88      .164 C
ATOM   3505  HA  TRP A 236      -8.673 -36.849  19.031  1.00 24.88      .164 H
ATOM   3506  C   TRP A 236      -7.254 -36.140  20.478  1.00 25.87      .251 C
ATOM   3507  O   TRP A 236      -8.047 -35.535  21.198  1.00 25.72      .271 O
ATOM   3508  CB  TRP A 236      -8.127 -38.497  20.314  1.00 23.50      .059 C
ATOM   3509 1HB  TRP A 236      -8.897 -38.259  21.048  1.00 23.50      .059 H
ATOM   3510 2HB  TRP A 236      -8.536 -39.236  19.625  1.00 23.50      .059 H
ATOM   3511  CG  TRP A 236      -6.949 -39.104  21.030  1.00 25.15      .016 C
ATOM   3512  CD1 TRP A 236      -6.115 -40.039  20.523  1.00 23.19      .097 C
ATOM   3513  HD1 TRP A 236      -6.195 -40.537  19.568  1.00 23.19      .097 H
ATOM   3514  CD2 TRP A 236      -6.400 -38.776  22.343  1.00 20.13      .001 C
ATOM   3515  NE1 TRP A 236      -5.089 -40.275  21.377  1.00 25.00      .365 N
ATOM   3516  HE1 TRP A 236      -4.314 -40.892  21.178  1.00 25.00      .365 H
ATOM   3517  CE2 TRP A 236      -5.209 -39.543  22.528  1.00 22.86      .042 C
ATOM   3518  CE3 TRP A 236      -6.788 -37.917  23.398  1.00 25.16      .014 C
ATOM   3519  HE3 TRP A 236      -7.674 -37.311  23.283  1.00 25.16      .014 H
ATOM   3520  CZ2 TRP A 236      -4.442 -39.456  23.697  1.00 20.80      .030 C
ATOM   3521  HZ2 TRP A 236      -3.541 -40.044  23.795  1.00 20.80      .030 H
ATOM   3522  CZ3 TRP A 236      -6.020 -37.824  24.574  1.00 20.96      .001 C
ATOM   3523  HZ3 TRP A 236      -6.332 -37.150  25.358  1.00 20.96      .001 H
ATOM   3524  CH2 TRP A 236      -4.845 -38.580  24.718  1.00 24.81      .002 C
ATOM   3525  HH2 TRP A 236      -4.238 -38.480  25.606  1.00 24.81      .002 H
ATOM   3526  N   ALA A 237      -5.931 -35.935  20.534  1.00 24.38      .338 N
ATOM   3527  H   ALA A 237      -5.343 -36.380  19.844  1.00 24.38      .338 H
ATOM   3528  CA  ALA A 237      -5.239 -35.267  21.645  1.00 26.50      .159 C
ATOM   3529  HA  ALA A 237      -5.731 -35.554  22.574  1.00 26.50      .159 H
ATOM   3530  C   ALA A 237      -5.248 -33.719  21.568  1.00 25.74      .251 C
ATOM   3531  O   ALA A 237      -4.991 -33.063  22.575  1.00 23.31      .271 O
ATOM   3532  CB  ALA A 237      -3.804 -35.808  21.693  1.00 22.07      .034 C
ATOM   3533 1HB  ALA A 237      -3.824 -36.893  21.800  1.00 22.07      .034 H
ATOM   3534 2HB  ALA A 237      -3.284 -35.368  22.544  1.00 22.07      .034 H
ATOM   3535 3HB  ALA A 237      -3.286 -35.543  20.772  1.00 22.07      .034 H
ATOM   3536  N   THR A 238      -5.560 -33.146  20.404  1.00 23.24      .336 N
ATOM   3537  H   THR A 238      -5.764 -33.738  19.611  1.00 23.24      .336 H
ATOM   3538  CA  THR A 238      -5.677 -31.696  20.176  1.00 23.58      .186 C
ATOM   3539  HA  THR A 238      -5.760 -31.205  21.145  1.00 23.58      .186 H
ATOM   3540  C   THR A 238      -6.927 -31.361  19.349  1.00 24.76      .253 C
ATOM   3541  O   THR A 238      -7.498 -32.223  18.672  1.00 21.78      .270 O
ATOM   3542  CB  THR A 238      -4.436 -31.109  19.468  1.00 25.12      .140 C
ATOM   3543  HB  THR A 238      -4.613 -30.047  19.296  1.00 25.12      .140 H
ATOM   3544  OG1 THR A 238      -4.232 -31.737  18.220  1.00 21.53      .382 O
ATOM   3545  HG1 THR A 238      -3.443 -31.364  17.819  1.00 21.53      .382 H
ATOM   3546  CG2 THR A 238      -3.154 -31.239  20.279  1.00 21.89      .034 C
ATOM   3547 1HG2 THR A 238      -2.357 -30.700  19.766  1.00 21.89      .034 H
ATOM   3548 2HG2 THR A 238      -2.876 -32.288  20.382  1.00 21.89      .034 H
ATOM   3549 3HG2 THR A 238      -3.309 -30.805  21.267  1.00 21.89      .034 H
ATOM   3550  N   VAL A 239      -7.335 -30.093  19.389  1.00 23.54      .337 N
ATOM   3551  H   VAL A 239      -6.850 -29.452  20.001  1.00 23.54      .337 H
ATOM   3552  CA  VAL A 239      -8.435 -29.527  18.595  1.00 26.73      .159 C
ATOM   3553  HA  VAL A 239      -8.721 -30.264  17.844  1.00 26.73      .159 H
ATOM   3554  C   VAL A 239      -7.968 -28.253  17.860  1.00 28.32      .251 C
ATOM   3555  O   VAL A 239      -7.225 -27.441  18.416  1.00 26.17      .271 O
ATOM   3556  CB  VAL A 239      -9.687 -29.330  19.486  1.00 26.08      .029 C
ATOM   3557  HB  VAL A 239      -9.929 -30.290  19.942  1.00 26.08      .029 H
ATOM   3558  CG1 VAL A 239      -9.494 -28.311  20.615  1.00 22.06      .002 C
ATOM   3559 1HG1 VAL A 239     -10.416 -28.248  21.194  1.00 22.06      .002 H
ATOM   3560 2HG1 VAL A 239      -9.259 -27.332  20.199  1.00 22.06      .002 H
ATOM   3561 3HG1 VAL A 239      -8.680 -28.637  21.262  1.00 22.06      .002 H
ATOM   3562  CG2 VAL A 239     -10.910 -28.917  18.669  1.00 30.33      .002 C
ATOM   3563 1HG2 VAL A 239     -11.791 -28.913  19.311  1.00 30.33      .002 H
ATOM   3564 2HG2 VAL A 239     -11.054 -29.631  17.858  1.00 30.33      .002 H
ATOM   3565 3HG2 VAL A 239     -10.758 -27.920  18.254  1.00 30.33      .002 H
ATOM   3566  N   GLY A 240      -8.386 -28.084  16.602  1.00 28.90      .336 N
ATOM   3567  H   GLY A 240      -9.001 -28.769  16.185  1.00 28.90      .336 H
ATOM   3568  CA  GLY A 240      -8.119 -26.876  15.820  1.00 23.29      .189 C
ATOM   3569 1HA  GLY A 240      -7.073 -26.593  15.945  1.00 23.29      .189 H
ATOM   3570 2HA  GLY A 240      -8.303 -27.066  14.763  1.00 23.29      .189 H
ATOM   3571  C   GLY A 240      -9.002 -25.705  16.270  1.00 32.93      .253 C
ATOM   3572  O   GLY A 240     -10.129 -25.921  16.712  1.00 29.27      .270 O
ATOM   3573  N   MET A 241      -8.528 -24.461  16.156  1.00 32.83      .337 N
ATOM   3574  H   MET A 241      -7.591 -24.317  15.807  1.00 32.83      .337 H
ATOM   3575  CA  MET A 241      -9.232 -23.274  16.654  1.00 32.56      .160 C
ATOM   3576  HA  MET A 241      -9.301 -23.362  17.738  1.00 32.56      .160 H
ATOM   3577  C   MET A 241     -10.675 -23.120  16.106  1.00 34.99      .251 C
ATOM   3578  O   MET A 241     -11.573 -22.727  16.856  1.00 33.14      .271 O
ATOM   3579  CB  MET A 241      -8.425 -22.009  16.327  1.00 34.59      .043 C
ATOM   3580 1HB  MET A 241      -8.066 -22.063  15.300  1.00 34.59      .043 H
ATOM   3581 2HB  MET A 241      -9.072 -21.137  16.422  1.00 34.59      .043 H
ATOM   3582  CG  MET A 241      -7.223 -21.840  17.266  1.00 38.47      .060 C
ATOM   3583 1HG  MET A 241      -7.585 -21.831  18.293  1.00 38.47      .060 H
ATOM   3584 2HG  MET A 241      -6.560 -22.698  17.155  1.00 38.47      .060 H
ATOM   3585  SD  MET A 241      -6.269 -20.318  16.967  1.00 49.09      .139 S
ATOM   3586  CE  MET A 241      -5.325 -20.824  15.501  1.00 40.60      .069 C
ATOM   3587 1HE  MET A 241      -4.660 -20.012  15.207  1.00 40.60      .069 H
ATOM   3588 2HE  MET A 241      -6.008 -21.049  14.682  1.00 40.60      .069 H
ATOM   3589 3HE  MET A 241      -4.734 -21.710  15.736  1.00 40.60      .069 H
ATOM   3590  N   GLY A 242     -10.914 -23.485  14.842  1.00 33.86      .336 N
ATOM   3591  H   GLY A 242     -10.152 -23.840  14.281  1.00 33.86      .336 H
ATOM   3592  CA  GLY A 242     -12.240 -23.475  14.228  1.00 27.42      .189 C
ATOM   3593 1HA  GLY A 242     -12.661 -22.471  14.293  1.00 27.42      .189 H
ATOM   3594 2HA  GLY A 242     -12.150 -23.750  13.177  1.00 27.42      .189 H
ATOM   3595  C   GLY A 242     -13.206 -24.455  14.909  1.00 33.65      .253 C
ATOM   3596  O   GLY A 242     -14.300 -24.054  15.310  1.00 32.26      .270 O
ATOM   3597  N   GLU A 243     -12.775 -25.704  15.110  1.00 30.49      .337 N
ATOM   3598  H   GLU A 243     -11.849 -25.957  14.796  1.00 30.49      .337 H
ATOM   3599  CA  GLU A 243     -13.529 -26.733  15.831  1.00 27.82      .160 C
ATOM   3600  HA  GLU A 243     -14.519 -26.807  15.381  1.00 27.82      .160 H
ATOM   3601  C   GLU A 243     -13.702 -26.390  17.323  1.00 34.86      .251 C
ATOM   3602  O   GLU A 243     -14.781 -26.598  17.872  1.00 33.61      .271 O
ATOM   3603  CB  GLU A 243     -12.818 -28.090  15.689  1.00 26.00      .043 C
ATOM   3604 1HB  GLU A 243     -12.676 -28.327  14.634  1.00 26.00      .043 H
ATOM   3605 2HB  GLU A 243     -11.826 -28.017  16.135  1.00 26.00      .043 H
ATOM   3606  CG  GLU A 243     -13.565 -29.264  16.354  1.00 27.00      .100 C
ATOM   3607 1HG  GLU A 243     -12.963 -30.167  16.252  1.00 27.00      .100 H
ATOM   3608 2HG  GLU A 243     -13.667 -29.061  17.420  1.00 27.00      .100 H
ATOM   3609  CD  GLU A 243     -14.961 -29.540  15.774  1.00 33.40      .185 C
ATOM   3610  OE1 GLU A 243     -15.263 -29.106  14.636  1.00 39.97      .647 O
ATOM   3611  OE2 GLU A 243     -15.775 -30.207  16.451  1.00 31.18      .647 O
ATOM   3612  N   ALA A 244     -12.677 -25.824  17.969  1.00 31.11      .338 N
ATOM   3613  H   ALA A 244     -11.803 -25.702  17.479  1.00 31.11      .338 H
ATOM   3614  CA  ALA A 244     -12.725 -25.410  19.366  1.00 28.48      .159 C
ATOM   3615  HA  ALA A 244     -12.931 -26.286  19.981  1.00 28.48      .159 H
ATOM   3616  C   ALA A 244     -13.858 -24.389  19.587  1.00 31.19      .251 C
ATOM   3617  O   ALA A 244     -14.720 -24.600  20.446  1.00 27.55      .271 O
ATOM   3618  CB  ALA A 244     -11.357 -24.845  19.767  1.00 27.75      .034 C
ATOM   3619 1HB  ALA A 244     -10.582 -25.581  19.550  1.00 27.75      .034 H
ATOM   3620 2HB  ALA A 244     -11.363 -24.628  20.835  1.00 27.75      .034 H
ATOM   3621 3HB  ALA A 244     -11.154 -23.930  19.211  1.00 27.75      .034 H
ATOM   3622  N   ARG A 245     -13.928 -23.350  18.739  1.00 31.51      .338 N
ATOM   3623  H   ARG A 245     -13.202 -23.227  18.047  1.00 31.51      .338 H
ATOM   3624  CA  ARG A 245     -15.038 -22.405  18.717  1.00 30.37      .159 C
ATOM   3625  HA  ARG A 245     -15.128 -21.988  19.720  1.00 30.37      .159 H
ATOM   3626  C   ARG A 245     -16.368 -23.104  18.367  1.00 29.80      .251 C
ATOM   3627  O   ARG A 245     -17.368 -22.816  19.022  1.00 32.55      .271 O
ATOM   3628  CB  ARG A 245     -14.727 -21.249  17.752  1.00 30.24      .034 C
ATOM   3629 1HB  ARG A 245     -13.844 -20.720  18.110  1.00 30.24      .034 H
ATOM   3630 2HB  ARG A 245     -14.524 -21.635  16.753  1.00 30.24      .034 H
ATOM   3631  CG  ARG A 245     -15.897 -20.254  17.667  1.00 28.78      .027 C
ATOM   3632 1HG  ARG A 245     -16.724 -20.727  17.140  1.00 28.78      .027 H
ATOM   3633 2HG  ARG A 245     -16.232 -19.998  18.672  1.00 28.78      .027 H
ATOM   3634  CD  ARG A 245     -15.522 -18.956  16.930  1.00 25.30      .116 C
ATOM   3635 1HD  ARG A 245     -14.981 -19.207  16.018  1.00 25.30      .116 H
ATOM   3636 2HD  ARG A 245     -16.433 -18.429  16.646  1.00 25.30      .116 H
ATOM   3637  NE  ARG A 245     -14.688 -18.060  17.747  1.00 29.68      .212 N
ATOM   3638  HE  ARG A 245     -13.701 -18.076  17.536  1.00 29.68      .212 H
ATOM   3639  CZ  ARG A 245     -15.164 -17.164  18.630  1.00 32.73      .666 C
ATOM   3640  NH1 ARG A 245     -16.413 -17.040  18.964  1.00 34.23      .235 N
ATOM   3641 1HH1 ARG A 245     -17.127 -17.674  18.634  1.00 34.23      .235 H
ATOM   3642 2HH1 ARG A 245     -16.645 -16.328  19.641  1.00 34.23      .235 H
ATOM   3643  NH2 ARG A 245     -14.332 -16.347  19.189  1.00 30.01      .235 N
ATOM   3644 1HH2 ARG A 245     -13.357 -16.384  18.930  1.00 30.01      .235 H
ATOM   3645 2HH2 ARG A 245     -14.661 -15.624  19.814  1.00 30.01      .235 H
ATOM   3646  N   ARG A 246     -16.408 -24.018  17.389  1.00 28.84      .338 N
ATOM   3647  H   ARG A 246     -15.573 -24.213  16.856  1.00 28.84      .338 H
ATOM   3648  CA  ARG A 246     -17.625 -24.730  16.979  1.00 38.52      .159 C
ATOM   3649  HA  ARG A 246     -18.359 -23.989  16.662  1.00 38.52      .159 H
ATOM   3650  C   ARG A 246     -18.237 -25.532  18.150  1.00 31.98      .251 C
ATOM   3651  O   ARG A 246     -19.410 -25.346  18.457  1.00 27.93      .271 O
ATOM   3652  CB  ARG A 246     -17.333 -25.639  15.773  1.00 30.00      .034 C
ATOM   3653 1HB  ARG A 246     -16.716 -25.111  15.046  1.00 30.00      .034 H
ATOM   3654 2HB  ARG A 246     -16.788 -26.520  16.112  1.00 30.00      .034 H
ATOM   3655  CG  ARG A 246     -18.625 -26.101  15.075  1.00 33.64      .027 C
ATOM   3656 1HG  ARG A 246     -19.420 -26.244  15.807  1.00 33.64      .027 H
ATOM   3657 2HG  ARG A 246     -18.947 -25.322  14.384  1.00 33.64      .027 H
ATOM   3658  CD  ARG A 246     -18.446 -27.411  14.285  1.00 37.66      .116 C
ATOM   3659 1HD  ARG A 246     -19.366 -27.638  13.745  1.00 37.66      .116 H
ATOM   3660 2HD  ARG A 246     -17.644 -27.285  13.559  1.00 37.66      .116 H
ATOM   3661  NE  ARG A 246     -18.118 -28.549  15.161  1.00 37.55      .212 N
ATOM   3662  HE  ARG A 246     -17.154 -28.848  15.119  1.00 37.55      .212 H
ATOM   3663  CZ  ARG A 246     -18.956 -29.117  16.040  1.00 35.58      .666 C
ATOM   3664  NH1 ARG A 246     -20.229 -28.853  16.088  1.00 38.99      .235 N
ATOM   3665 1HH1 ARG A 246     -20.650 -28.286  15.365  1.00 38.99      .235 H
ATOM   3666 2HH1 ARG A 246     -20.807 -29.270  16.803  1.00 38.99      .235 H
ATOM   3667  NH2 ARG A 246     -18.472 -29.953  16.901  1.00 28.18      .235 N
ATOM   3668 1HH2 ARG A 246     -17.488 -30.170  16.841  1.00 28.18      .235 H
ATOM   3669 2HH2 ARG A 246     -19.048 -30.408  17.595  1.00 28.18      .235 H
ATOM   3670  N   ARG A 247     -17.440 -26.340  18.859  1.00 36.20      .338 N
ATOM   3671  H   ARG A 247     -16.476 -26.438  18.573  1.00 36.20      .338 H
ATOM   3672  CA  ARG A 247     -17.856 -27.127  20.028  1.00 32.90      .159 C
ATOM   3673  HA  ARG A 247     -18.686 -27.770  19.734  1.00 32.90      .159 H
ATOM   3674  C   ARG A 247     -18.341 -26.223  21.183  1.00 27.90      .251 C
ATOM   3675  O   ARG A 247     -19.384 -26.503  21.768  1.00 29.59      .271 O
ATOM   3676  CB  ARG A 247     -16.699 -28.031  20.492  1.00 33.98      .034 C
ATOM   3677 1HB  ARG A 247     -15.801 -27.432  20.641  1.00 33.98      .034 H
ATOM   3678 2HB  ARG A 247     -16.967 -28.495  21.441  1.00 33.98      .034 H
ATOM   3679  CG  ARG A 247     -16.385 -29.141  19.473  1.00 33.61      .027 C
ATOM   3680 1HG  ARG A 247     -17.270 -29.762  19.336  1.00 33.61      .027 H
ATOM   3681 2HG  ARG A 247     -16.112 -28.692  18.518  1.00 33.61      .027 H
ATOM   3682  CD  ARG A 247     -15.228 -30.020  19.961  1.00 29.17      .116 C
ATOM   3683 1HD  ARG A 247     -14.385 -29.382  20.229  1.00 29.17      .116 H
ATOM   3684 2HD  ARG A 247     -15.568 -30.566  20.840  1.00 29.17      .116 H
ATOM   3685  NE  ARG A 247     -14.777 -30.993  18.947  1.00 26.50      .212 N
ATOM   3686  HE  ARG A 247     -15.241 -30.928  18.052  1.00 26.50      .212 H
ATOM   3687  CZ  ARG A 247     -13.746 -31.829  19.111  1.00 28.59      .666 C
ATOM   3688  NH1 ARG A 247     -13.044 -31.869  20.202  1.00 24.41      .235 N
ATOM   3689 1HH1 ARG A 247     -13.307 -31.298  20.993  1.00 24.41      .235 H
ATOM   3690 2HH1 ARG A 247     -12.354 -32.598  20.313  1.00 24.41      .235 H
ATOM   3691  NH2 ARG A 247     -13.368 -32.652  18.182  1.00 26.25      .235 N
ATOM   3692 1HH2 ARG A 247     -13.869 -32.736  17.309  1.00 26.25      .235 H
ATOM   3693 2HH2 ARG A 247     -12.610 -33.287  18.393  1.00 26.25      .235 H
ATOM   3694  N   ALA A 248     -17.649 -25.113  21.454  1.00 29.19      .338 N
ATOM   3695  H   ALA A 248     -16.778 -24.938  20.973  1.00 29.19      .338 H
ATOM   3696  CA  ALA A 248     -18.080 -24.113  22.429  1.00 31.39      .159 C
ATOM   3697  HA  ALA A 248     -18.226 -24.603  23.391  1.00 31.39      .159 H
ATOM   3698  C   ALA A 248     -19.421 -23.438  22.039  1.00 36.90      .251 C
ATOM   3699  O   ALA A 248     -20.277 -23.227  22.895  1.00 35.05      .271 O
ATOM   3700  CB  ALA A 248     -16.964 -23.073  22.580  1.00 23.03      .034 C
ATOM   3701 1HB  ALA A 248     -16.040 -23.571  22.876  1.00 23.03      .034 H
ATOM   3702 2HB  ALA A 248     -17.249 -22.352  23.346  1.00 23.03      .034 H
ATOM   3703 3HB  ALA A 248     -16.812 -22.557  21.633  1.00 23.03      .034 H
ATOM   3704  N   THR A 249     -19.622 -23.147  20.749  1.00 28.81      .336 N
ATOM   3705  H   THR A 249     -18.885 -23.353  20.090  1.00 28.81      .336 H
ATOM   3706  CA  THR A 249     -20.843 -22.546  20.191  1.00 28.17      .186 C
ATOM   3707  HA  THR A 249     -21.078 -21.639  20.749  1.00 28.17      .186 H
ATOM   3708  C   THR A 249     -22.037 -23.508  20.304  1.00 28.49      .253 C
ATOM   3709  O   THR A 249     -23.110 -23.116  20.759  1.00 29.08      .270 O
ATOM   3710  CB  THR A 249     -20.644 -22.162  18.714  1.00 39.46      .140 C
ATOM   3711  HB  THR A 249     -20.517 -23.074  18.132  1.00 39.46      .140 H
ATOM   3712  OG1 THR A 249     -19.489 -21.357  18.531  1.00 38.83      .382 O
ATOM   3713  HG1 THR A 249     -18.729 -21.864  18.828  1.00 38.83      .382 H
ATOM   3714  CG2 THR A 249     -21.807 -21.369  18.131  1.00 34.47      .034 C
ATOM   3715 1HG2 THR A 249     -21.568 -21.042  17.119  1.00 34.47      .034 H
ATOM   3716 2HG2 THR A 249     -22.003 -20.499  18.758  1.00 34.47      .034 H
ATOM   3717 3HG2 THR A 249     -22.691 -22.006  18.107  1.00 34.47      .034 H
ATOM   3718  N   GLN A 250     -21.840 -24.784  19.957  1.00 27.63      .337 N
ATOM   3719  H   GLN A 250     -20.960 -25.057  19.544  1.00 27.63      .337 H
ATOM   3720  CA  GLN A 250     -22.861 -25.818  20.093  1.00 28.63      .160 C
ATOM   3721  HA  GLN A 250     -23.759 -25.468  19.583  1.00 28.63      .160 H
ATOM   3722  C   GLN A 250     -23.226 -26.061  21.577  1.00 31.94      .251 C
ATOM   3723  O   GLN A 250     -24.407 -26.162  21.905  1.00 32.14      .271 O
ATOM   3724  CB  GLN A 250     -22.381 -27.096  19.384  1.00 26.22      .042 C
ATOM   3725 1HB  GLN A 250     -21.979 -26.834  18.405  1.00 26.22      .042 H
ATOM   3726 2HB  GLN A 250     -21.594 -27.568  19.972  1.00 26.22      .042 H
ATOM   3727  CG  GLN A 250     -23.526 -28.105  19.193  1.00 33.51      .090 C
ATOM   3728 1HG  GLN A 250     -23.988 -28.327  20.155  1.00 33.51      .090 H
ATOM   3729 2HG  GLN A 250     -24.279 -27.637  18.558  1.00 33.51      .090 H
ATOM   3730  CD  GLN A 250     -23.095 -29.428  18.541  1.00 45.75      .227 C
ATOM   3731  OE1 GLN A 250     -21.967 -29.605  18.097  1.00 51.28      .273 O
ATOM   3732  NE2 GLN A 250     -23.976 -30.402  18.480  1.00 41.59      .369 N
ATOM   3733 1HE2 GLN A 250     -23.728 -31.245  17.983  1.00 41.59      .369 H
ATOM   3734 2HE2 GLN A 250     -24.916 -30.278  18.827  1.00 41.59      .369 H
ATOM   3735  N   LEU A 251     -22.244 -26.067  22.493  1.00 31.00      .338 N
ATOM   3736  H   LEU A 251     -21.278 -26.020  22.202  1.00 31.00      .338 H
ATOM   3737  CA  LEU A 251     -22.499 -26.167  23.929  1.00 35.41      .159 C
ATOM   3738  HA  LEU A 251     -23.093 -27.065  24.096  1.00 35.41      .159 H
ATOM   3739  C   LEU A 251     -23.311 -24.954  24.425  1.00 30.24      .251 C
ATOM   3740  O   LEU A 251     -24.296 -25.129  25.138  1.00 28.35      .271 O
ATOM   3741  CB  LEU A 251     -21.180 -26.294  24.717  1.00 29.75      .032 C
ATOM   3742 1HB  LEU A 251     -20.533 -26.999  24.196  1.00 29.75      .032 H
ATOM   3743 2HB  LEU A 251     -20.686 -25.322  24.722  1.00 29.75      .032 H
ATOM   3744  CG  LEU A 251     -21.402 -26.776  26.165  1.00 30.41      .002 C
ATOM   3745  HG  LEU A 251     -22.323 -26.328  26.540  1.00 30.41      .002 H
ATOM   3746  CD1 LEU A 251     -21.528 -28.300  26.225  1.00 22.37      .000 C
ATOM   3747 1HD1 LEU A 251     -21.718 -28.603  27.254  1.00 22.37      .000 H
ATOM   3748 2HD1 LEU A 251     -20.603 -28.759  25.875  1.00 22.37      .000 H
ATOM   3749 3HD1 LEU A 251     -22.356 -28.621  25.592  1.00 22.37      .000 H
ATOM   3750  CD2 LEU A 251     -20.268 -26.339  27.093  1.00 29.82      .000 C
ATOM   3751 1HD2 LEU A 251     -20.478 -26.693  28.102  1.00 29.82      .000 H
ATOM   3752 2HD2 LEU A 251     -20.204 -25.251  27.094  1.00 29.82      .000 H
ATOM   3753 3HD2 LEU A 251     -19.323 -26.759  26.749  1.00 29.82      .000 H
ATOM   3754  N   ALA A 252     -22.933 -23.741  24.007  1.00 31.40      .338 N
ATOM   3755  H   ALA A 252     -22.106 -23.656  23.434  1.00 31.40      .338 H
ATOM   3756  CA  ALA A 252     -23.646 -22.514  24.338  1.00 35.39      .159 C
ATOM   3757  HA  ALA A 252     -23.632 -22.400  25.422  1.00 35.39      .159 H
ATOM   3758  C   ALA A 252     -25.122 -22.579  23.885  1.00 38.42      .251 C
ATOM   3759  O   ALA A 252     -26.005 -22.302  24.693  1.00 35.04      .271 O
ATOM   3760  CB  ALA A 252     -22.897 -21.321  23.735  1.00 26.33      .034 C
ATOM   3761 1HB  ALA A 252     -21.873 -21.327  24.110  1.00 26.33      .034 H
ATOM   3762 2HB  ALA A 252     -23.387 -20.393  24.031  1.00 26.33      .034 H
ATOM   3763 3HB  ALA A 252     -22.886 -21.396  22.647  1.00 26.33      .034 H
ATOM   3764  N   HIS A 253     -25.400 -23.026  22.658  1.00 36.18      .337 N
ATOM   3765  H   HIS A 253     -24.644 -23.222  22.017  1.00 36.18      .337 H
ATOM   3766  CA  HIS A 253     -26.758 -23.242  22.170  1.00 38.15      .165 C
ATOM   3767  HA  HIS A 253     -27.293 -22.292  22.205  1.00 38.15      .165 H
ATOM   3768  C   HIS A 253     -27.530 -24.257  23.040  1.00 33.08      .251 C
ATOM   3769  O   HIS A 253     -28.636 -23.955  23.495  1.00 36.39      .271 O
ATOM   3770  CB  HIS A 253     -26.703 -23.704  20.711  1.00 37.06      .077 C
ATOM   3771 1HB  HIS A 253     -26.265 -22.909  20.107  1.00 37.06      .077 H
ATOM   3772 2HB  HIS A 253     -26.049 -24.572  20.633  1.00 37.06      .077 H
ATOM   3773  CG  HIS A 253     -28.058 -24.062  20.135  1.00 46.47      .057 C
ATOM   3774  ND1 HIS A 253     -29.086 -23.207  19.815  1.00 46.39      .338 N
ATOM   3775  HD1 HIS A 253     -29.166 -22.211  19.963  1.00 46.39      .338 H
ATOM   3776  CD2 HIS A 253     -28.541 -25.320  19.900  1.00 49.04      .113 C
ATOM   3777  HD2 HIS A 253     -28.055 -26.272  20.057  1.00 49.04      .113 H
ATOM   3778  CE1 HIS A 253     -30.099 -23.934  19.378  1.00 47.51      .175 C
ATOM   3779  HE1 HIS A 253     -31.062 -23.584  19.036  1.00 47.51      .175 H
ATOM   3780  NE2 HIS A 253     -29.816 -25.226  19.409  1.00 55.79      .223 N
ATOM   3781  N   LEU A 254     -26.936 -25.420  23.325  1.00 31.13      .338 N
ATOM   3782  H   LEU A 254     -26.023 -25.611  22.937  1.00 31.13      .338 H
ATOM   3783  CA  LEU A 254     -27.563 -26.495  24.096  1.00 28.49      .159 C
ATOM   3784  HA  LEU A 254     -28.505 -26.742  23.606  1.00 28.49      .159 H
ATOM   3785  C   LEU A 254     -27.893 -26.095  25.560  1.00 34.16      .251 C
ATOM   3786  O   LEU A 254     -28.856 -26.632  26.109  1.00 35.71      .271 O
ATOM   3787  CB  LEU A 254     -26.653 -27.741  24.063  1.00 31.68      .032 C
ATOM   3788 1HB  LEU A 254     -25.642 -27.433  24.333  1.00 31.68      .032 H
ATOM   3789 2HB  LEU A 254     -27.002 -28.440  24.822  1.00 31.68      .032 H
ATOM   3790  CG  LEU A 254     -26.629 -28.467  22.707  1.00 39.90      .002 C
ATOM   3791  HG  LEU A 254     -26.469 -27.731  21.920  1.00 39.90      .002 H
ATOM   3792  CD1 LEU A 254     -25.489 -29.484  22.674  1.00 33.30      .000 C
ATOM   3793 1HD1 LEU A 254     -25.435 -29.935  21.683  1.00 33.30      .000 H
ATOM   3794 2HD1 LEU A 254     -25.674 -30.259  23.418  1.00 33.30      .000 H
ATOM   3795 3HD1 LEU A 254     -24.548 -28.982  22.897  1.00 33.30      .000 H
ATOM   3796  CD2 LEU A 254     -27.937 -29.211  22.435  1.00 29.11      .000 C
ATOM   3797 1HD2 LEU A 254     -27.853 -29.738  21.484  1.00 29.11      .000 H
ATOM   3798 2HD2 LEU A 254     -28.763 -28.502  22.386  1.00 29.11      .000 H
ATOM   3799 3HD2 LEU A 254     -28.121 -29.930  23.233  1.00 29.11      .000 H
ATOM   3800  N   VAL A 255     -27.165 -25.147  26.168  1.00 32.47      .338 N
ATOM   3801  H   VAL A 255     -26.339 -24.794  25.707  1.00 32.47      .338 H
ATOM   3802  CA  VAL A 255     -27.443 -24.588  27.505  1.00 31.34      .159 C
ATOM   3803  HA  VAL A 255     -28.078 -25.310  28.020  1.00 31.34      .159 H
ATOM   3804  C   VAL A 255     -28.214 -23.235  27.481  1.00 36.46      .251 C
ATOM   3805  O   VAL A 255     -28.434 -22.640  28.540  1.00 33.49      .271 O
ATOM   3806  CB  VAL A 255     -26.170 -24.491  28.386  1.00 29.29      .029 C
ATOM   3807  HB  VAL A 255     -26.486 -24.274  29.406  1.00 29.29      .029 H
ATOM   3808  CG1 VAL A 255     -25.406 -25.820  28.433  1.00 27.72      .002 C
ATOM   3809 1HG1 VAL A 255     -24.586 -25.745  29.147  1.00 27.72      .002 H
ATOM   3810 2HG1 VAL A 255     -25.009 -26.067  27.448  1.00 27.72      .002 H
ATOM   3811 3HG1 VAL A 255     -26.097 -26.599  28.752  1.00 27.72      .002 H
ATOM   3812  CG2 VAL A 255     -25.212 -23.372  27.975  1.00 26.70      .002 C
ATOM   3813 1HG2 VAL A 255     -24.349 -23.381  28.641  1.00 26.70      .002 H
ATOM   3814 2HG2 VAL A 255     -25.720 -22.410  28.049  1.00 26.70      .002 H
ATOM   3815 3HG2 VAL A 255     -24.881 -23.530  26.948  1.00 26.70      .002 H
ATOM   3816  N   GLY A 256     -28.633 -22.749  26.307  1.00 29.86      .336 N
ATOM   3817  H   GLY A 256     -28.439 -23.274  25.466  1.00 29.86      .336 H
ATOM   3818  CA  GLY A 256     -29.430 -21.526  26.143  1.00 31.66      .189 C
ATOM   3819 1HA  GLY A 256     -29.939 -21.576  25.181  1.00 31.66      .189 H
ATOM   3820 2HA  GLY A 256     -30.192 -21.489  26.921  1.00 31.66      .189 H
ATOM   3821  C   GLY A 256     -28.643 -20.194  26.191  1.00 31.79      .253 C
ATOM   3822  O   GLY A 256     -29.229 -19.138  26.425  1.00 32.31      .270 O
ATOM   3823  N   CYS A 257     -27.325 -20.225  25.992  1.00 35.91      .337 N
ATOM   3824  H   CYS A 257     -26.914 -21.113  25.746  1.00 35.91      .337 H
ATOM   3825  CA  CYS A 257     -26.457 -19.046  25.867  1.00 37.16      .171 C
ATOM   3826  HA  CYS A 257     -26.856 -18.278  26.529  1.00 37.16      .171 H
ATOM   3827  C   CYS A 257     -26.468 -18.445  24.424  1.00 41.86      .255 C
ATOM   3828  O   CYS A 257     -26.817 -19.157  23.472  1.00 44.43      .270 O
ATOM   3829  CB  CYS A 257     -25.059 -19.428  26.384  1.00 36.38      .100 C
ATOM   3830 1HB  CYS A 257     -24.752 -20.364  25.916  1.00 36.38      .100 H
ATOM   3831 2HB  CYS A 257     -24.329 -18.672  26.097  1.00 36.38      .100 H
ATOM   3832  SG  CYS A 257     -24.986 -19.640  28.197  1.00 36.74      .080 S
ATOM   3833  N   PRO A 258     -26.160 -17.136  24.265  1.00 49.86      .311 N
ATOM   3834  CA  PRO A 258     -26.503 -16.346  23.074  1.00 51.14      .171 C
ATOM   3835  HA  PRO A 258     -27.586 -16.372  22.955  1.00 51.14      .171 H
ATOM   3836  C   PRO A 258     -25.864 -16.835  21.758  1.00 51.83      .207 C
ATOM   3837  O   PRO A 258     -26.645 -17.102  20.821  1.00 71.72      .646 O
ATOM   3838  OXT PRO A 258     -24.622 -16.905  21.641  1.00 99.99      .646 O
ATOM   3839  CB  PRO A 258     -26.117 -14.896  23.399  1.00 51.45      .035 C
ATOM   3840 1HB  PRO A 258     -25.679 -14.381  22.544  1.00 51.45      .035 H
ATOM   3841 2HB  PRO A 258     -26.990 -14.356  23.765  1.00 51.45      .035 H
ATOM   3842  CG  PRO A 258     -25.089 -15.040  24.504  1.00 47.94      .027 C
ATOM   3843 1HG  PRO A 258     -24.108 -15.246  24.075  1.00 47.94      .027 H
ATOM   3844 2HG  PRO A 258     -25.060 -14.170  25.161  1.00 47.94      .027 H
ATOM   3845  CD  PRO A 258     -25.596 -16.251  25.260  1.00 47.82      .105 C
ATOM   3846 1HD  PRO A 258     -24.762 -16.743  25.760  1.00 47.82      .105 H
ATOM   3847 2HD  PRO A 258     -26.367 -15.960  25.973  1.00 47.82      .105 H
TER    3848      PRO A 258 
ATOM   3849  N   ASN A 265     -20.788 -12.225  20.511  1.00 55.41      .057 N
ATOM   3850 1H   ASN A 265     -21.018 -11.612  19.742  1.00 55.41      .057 H
ATOM   3851 2H   ASN A 265     -21.635 -12.511  20.979  1.00 55.41      .057 H
ATOM   3852 3H   ASN A 265     -20.306 -13.040  20.159  1.00 55.41      .057 H
ATOM   3853  CA  ASN A 265     -19.913 -11.517  21.461  1.00 50.12      .264 C
ATOM   3854  HA  ASN A 265     -19.066 -11.111  20.908  1.00 50.12      .264 H
ATOM   3855  C   ASN A 265     -19.401 -12.525  22.489  1.00 53.70      .259 C
ATOM   3856  O   ASN A 265     -20.176 -13.005  23.313  1.00 51.66      .271 O
ATOM   3857  CB  ASN A 265     -20.663 -10.337  22.101  1.00 58.06      .127 C
ATOM   3858 1HB  ASN A 265     -21.080  -9.724  21.302  1.00 58.06      .127 H
ATOM   3859 2HB  ASN A 265     -21.493 -10.704  22.705  1.00 58.06      .127 H
ATOM   3860  CG  ASN A 265     -19.767  -9.456  22.980  1.00 63.59      .230 C
ATOM   3861  OD1 ASN A 265     -19.010  -9.936  23.812  1.00 66.72      .273 O
ATOM   3862  ND2 ASN A 265     -19.818  -8.154  22.811  1.00 68.68      .369 N
ATOM   3863 1HD2 ASN A 265     -19.283  -7.571  23.439  1.00 68.68      .369 H
ATOM   3864 2HD2 ASN A 265     -20.460  -7.733  22.154  1.00 68.68      .369 H
ATOM   3865  N   ASP A 266     -18.113 -12.867  22.422  1.00 46.74      .337 N
ATOM   3866  H   ASP A 266     -17.527 -12.475  21.699  1.00 46.74      .337 H
ATOM   3867  CA  ASP A 266     -17.501 -13.884  23.283  1.00 44.11      .170 C
ATOM   3868  HA  ASP A 266     -18.014 -14.832  23.118  1.00 44.11      .170 H
ATOM   3869  C   ASP A 266     -17.612 -13.531  24.779  1.00 49.38      .252 C
ATOM   3870  O   ASP A 266     -17.797 -14.422  25.606  1.00 43.46      .271 O
ATOM   3871  CB  ASP A 266     -16.016 -14.075  22.937  1.00 42.99      .129 C
ATOM   3872 1HB  ASP A 266     -15.486 -13.153  23.178  1.00 42.99      .129 H
ATOM   3873 2HB  ASP A 266     -15.608 -14.849  23.588  1.00 42.99      .129 H
ATOM   3874  CG  ASP A 266     -15.700 -14.450  21.480  1.00 39.96      .188 C
ATOM   3875  OD1 ASP A 266     -16.573 -14.972  20.748  1.00 39.30      .647 O
ATOM   3876  OD2 ASP A 266     -14.519 -14.303  21.084  1.00 49.48      .647 O
ATOM   3877  N   THR A 267     -17.538 -12.245  25.135  1.00 40.97      .336 N
ATOM   3878  H   THR A 267     -17.423 -11.536  24.424  1.00 40.97      .336 H
ATOM   3879  CA  THR A 267     -17.629 -11.780  26.520  1.00 38.54      .186 C
ATOM   3880  HA  THR A 267     -16.896 -12.332  27.108  1.00 38.54      .186 H
ATOM   3881  C   THR A 267     -19.027 -12.063  27.093  1.00 42.88      .253 C
ATOM   3882  O   THR A 267     -19.117 -12.654  28.168  1.00 43.48      .270 O
ATOM   3883  CB  THR A 267     -17.303 -10.280  26.643  1.00 47.27      .140 C
ATOM   3884  HB  THR A 267     -18.141  -9.709  26.244  1.00 47.27      .140 H
ATOM   3885  OG1 THR A 267     -16.144  -9.949  25.904  1.00 50.74      .382 O
ATOM   3886  HG1 THR A 267     -15.377 -10.243  26.401  1.00 50.74      .382 H
ATOM   3887  CG2 THR A 267     -17.040  -9.845  28.083  1.00 43.24      .034 C
ATOM   3888 1HG2 THR A 267     -16.901  -8.764  28.104  1.00 43.24      .034 H
ATOM   3889 2HG2 THR A 267     -16.145 -10.335  28.466  1.00 43.24      .034 H
ATOM   3890 3HG2 THR A 267     -17.896 -10.115  28.702  1.00 43.24      .034 H
ATOM   3891  N   GLU A 268     -20.100 -11.736  26.361  1.00 45.62      .337 N
ATOM   3892  H   GLU A 268     -19.967 -11.264  25.478  1.00 45.62      .337 H
ATOM   3893  CA  GLU A 268     -21.488 -12.058  26.724  1.00 43.71      .160 C
ATOM   3894  HA  GLU A 268     -21.704 -11.654  27.713  1.00 43.71      .160 H
ATOM   3895  C   GLU A 268     -21.737 -13.582  26.767  1.00 42.01      .251 C
ATOM   3896  O   GLU A 268     -22.354 -14.096  27.701  1.00 42.76      .271 O
ATOM   3897  CB  GLU A 268     -22.484 -11.448  25.716  1.00 43.94      .043 C
ATOM   3898 1HB  GLU A 268     -22.266 -11.841  24.723  1.00 43.94      .043 H
ATOM   3899 2HB  GLU A 268     -23.484 -11.782  25.992  1.00 43.94      .043 H
ATOM   3900  CG  GLU A 268     -22.490  -9.907  25.639  1.00 64.17      .100 C
ATOM   3901 1HG  GLU A 268     -22.767  -9.495  26.609  1.00 64.17      .100 H
ATOM   3902 2HG  GLU A 268     -21.496  -9.549  25.373  1.00 64.17      .100 H
ATOM   3903  CD  GLU A 268     -23.490  -9.401  24.589  1.00 87.59      .185 C
ATOM   3904  OE1 GLU A 268     -24.661  -9.853  24.574  1.00 84.71      .647 O
ATOM   3905  OE2 GLU A 268     -23.117  -8.561  23.741  1.00 90.79      .647 O
ATOM   3906  N   LEU A 269     -21.234 -14.314  25.767  1.00 39.77      .338 N
ATOM   3907  H   LEU A 269     -20.745 -13.840  25.022  1.00 39.77      .338 H
ATOM   3908  CA  LEU A 269     -21.389 -15.763  25.643  1.00 39.41      .159 C
ATOM   3909  HA  LEU A 269     -22.454 -15.993  25.648  1.00 39.41      .159 H
ATOM   3910  C   LEU A 269     -20.741 -16.483  26.846  1.00 34.90      .251 C
ATOM   3911  O   LEU A 269     -21.390 -17.294  27.508  1.00 39.60      .271 O
ATOM   3912  CB  LEU A 269     -20.809 -16.172  24.265  1.00 35.72      .032 C
ATOM   3913 1HB  LEU A 269     -21.207 -15.486  23.517  1.00 35.72      .032 H
ATOM   3914 2HB  LEU A 269     -19.729 -16.029  24.301  1.00 35.72      .032 H
ATOM   3915  CG  LEU A 269     -21.116 -17.597  23.769  1.00 39.66      .002 C
ATOM   3916  HG  LEU A 269     -22.197 -17.737  23.765  1.00 39.66      .002 H
ATOM   3917  CD1 LEU A 269     -20.601 -17.746  22.337  1.00 40.94      .000 C
ATOM   3918 1HD1 LEU A 269     -20.869 -18.732  21.957  1.00 40.94      .000 H
ATOM   3919 2HD1 LEU A 269     -19.518 -17.630  22.316  1.00 40.94      .000 H
ATOM   3920 3HD1 LEU A 269     -21.061 -16.978  21.714  1.00 40.94      .000 H
ATOM   3921  CD2 LEU A 269     -20.474 -18.692  24.623  1.00 40.14      .000 C
ATOM   3922 1HD2 LEU A 269     -20.397 -19.612  24.045  1.00 40.14      .000 H
ATOM   3923 2HD2 LEU A 269     -21.101 -18.863  25.498  1.00 40.14      .000 H
ATOM   3924 3HD2 LEU A 269     -19.480 -18.378  24.944  1.00 40.14      .000 H
ATOM   3925  N   VAL A 270     -19.497 -16.135  27.191  1.00 34.23      .338 N
ATOM   3926  H   VAL A 270     -18.996 -15.458  26.634  1.00 34.23      .338 H
ATOM   3927  CA  VAL A 270     -18.798 -16.678  28.357  1.00 39.46      .159 C
ATOM   3928  HA  VAL A 270     -18.884 -17.764  28.308  1.00 39.46      .159 H
ATOM   3929  C   VAL A 270     -19.442 -16.204  29.675  1.00 37.00      .251 C
ATOM   3930  O   VAL A 270     -19.578 -17.012  30.589  1.00 34.61      .271 O
ATOM   3931  CB  VAL A 270     -17.293 -16.358  28.321  1.00 42.61      .029 C
ATOM   3932  HB  VAL A 270     -17.169 -15.280  28.218  1.00 42.61      .029 H
ATOM   3933  CG1 VAL A 270     -16.585 -16.826  29.598  1.00 35.28      .002 C
ATOM   3934 1HG1 VAL A 270     -15.505 -16.757  29.467  1.00 35.28      .002 H
ATOM   3935 2HG1 VAL A 270     -16.863 -17.861  29.795  1.00 35.28      .002 H
ATOM   3936 3HG1 VAL A 270     -16.890 -16.201  30.438  1.00 35.28      .002 H
ATOM   3937  CG2 VAL A 270     -16.619 -17.071  27.142  1.00 42.78      .002 C
ATOM   3938 1HG2 VAL A 270     -15.580 -16.749  27.079  1.00 42.78      .002 H
ATOM   3939 2HG2 VAL A 270     -17.137 -16.813  26.217  1.00 42.78      .002 H
ATOM   3940 3HG2 VAL A 270     -16.658 -18.150  27.292  1.00 42.78      .002 H
ATOM   3941  N   ALA A 271     -19.912 -14.955  29.772  1.00 33.48      .338 N
ATOM   3942  H   ALA A 271     -19.811 -14.312  29.000  1.00 33.48      .338 H
ATOM   3943  CA  ALA A 271     -20.628 -14.470  30.950  1.00 36.74      .159 C
ATOM   3944  HA  ALA A 271     -19.975 -14.567  31.818  1.00 36.74      .159 H
ATOM   3945  C   ALA A 271     -21.901 -15.301  31.215  1.00 35.70      .251 C
ATOM   3946  O   ALA A 271     -22.174 -15.654  32.364  1.00 39.78      .271 O
ATOM   3947  CB  ALA A 271     -20.967 -12.987  30.772  1.00 31.07      .034 C
ATOM   3948 1HB  ALA A 271     -20.054 -12.422  30.588  1.00 31.07      .034 H
ATOM   3949 2HB  ALA A 271     -21.446 -12.621  31.680  1.00 31.07      .034 H
ATOM   3950 3HB  ALA A 271     -21.646 -12.866  29.928  1.00 31.07      .034 H
ATOM   3951  N   CYS A 272     -22.627 -15.692  30.160  1.00 37.01      .337 N
ATOM   3952  H   CYS A 272     -22.399 -15.323  29.248  1.00 37.01      .337 H
ATOM   3953  CA  CYS A 272     -23.721 -16.650  30.242  1.00 35.60      .171 C
ATOM   3954  HA  CYS A 272     -24.432 -16.288  30.985  1.00 35.60      .171 H
ATOM   3955  C   CYS A 272     -23.239 -18.049  30.689  1.00 32.05      .252 C
ATOM   3956  O   CYS A 272     -23.787 -18.600  31.649  1.00 35.48      .271 O
ATOM   3957  CB  CYS A 272     -24.468 -16.706  28.910  1.00 37.02      .100 C
ATOM   3958 1HB  CYS A 272     -24.883 -15.718  28.711  1.00 37.02      .100 H
ATOM   3959 2HB  CYS A 272     -23.777 -16.948  28.102  1.00 37.02      .100 H
ATOM   3960  SG  CYS A 272     -25.818 -17.924  28.916  1.00 40.95      .080 S
ATOM   3961  N   LEU A 273     -22.181 -18.603  30.083  1.00 29.52      .337 N
ATOM   3962  H   LEU A 273     -21.757 -18.133  29.296  1.00 29.52      .337 H
ATOM   3963  CA  LEU A 273     -21.589 -19.883  30.480  1.00 31.53      .159 C
ATOM   3964  HA  LEU A 273     -22.370 -20.642  30.427  1.00 31.53      .159 H
ATOM   3965  C   LEU A 273     -21.050 -19.881  31.941  1.00 34.00      .251 C
ATOM   3966  O   LEU A 273     -20.909 -20.952  32.530  1.00 31.46      .271 O
ATOM   3967  CB  LEU A 273     -20.455 -20.284  29.504  1.00 25.65      .032 C
ATOM   3968 1HB  LEU A 273     -19.741 -19.461  29.463  1.00 25.65      .032 H
ATOM   3969 2HB  LEU A 273     -19.936 -21.144  29.927  1.00 25.65      .032 H
ATOM   3970  CG  LEU A 273     -20.874 -20.662  28.075  1.00 31.64      .002 C
ATOM   3971  HG  LEU A 273     -21.460 -19.845  27.654  1.00 31.64      .002 H
ATOM   3972  CD1 LEU A 273     -19.624 -20.884  27.220  1.00 28.58      .000 C
ATOM   3973 1HD1 LEU A 273     -19.922 -21.161  26.209  1.00 28.58      .000 H
ATOM   3974 2HD1 LEU A 273     -19.019 -21.681  27.652  1.00 28.58      .000 H
ATOM   3975 3HD1 LEU A 273     -19.043 -19.963  27.188  1.00 28.58      .000 H
ATOM   3976  CD2 LEU A 273     -21.709 -21.942  28.030  1.00 27.01      .000 C
ATOM   3977 1HD2 LEU A 273     -21.921 -22.196  26.991  1.00 27.01      .000 H
ATOM   3978 2HD2 LEU A 273     -22.646 -21.781  28.564  1.00 27.01      .000 H
ATOM   3979 3HD2 LEU A 273     -21.159 -22.758  28.499  1.00 27.01      .000 H
ATOM   3980  N   ARG A 274     -20.788 -18.711  32.539  1.00 31.47      .338 N
ATOM   3981  H   ARG A 274     -20.782 -17.878  31.969  1.00 31.47      .338 H
ATOM   3982  CA  ARG A 274     -20.471 -18.526  33.963  1.00 36.88      .159 C
ATOM   3983  HA  ARG A 274     -19.982 -19.433  34.317  1.00 36.88      .159 H
ATOM   3984  C   ARG A 274     -21.716 -18.299  34.880  1.00 32.63      .251 C
ATOM   3985  O   ARG A 274     -21.586 -18.381  36.100  1.00 27.59      .271 O
ATOM   3986  CB  ARG A 274     -19.432 -17.400  34.126  1.00 32.84      .034 C
ATOM   3987 1HB  ARG A 274     -19.770 -16.480  33.649  1.00 32.84      .034 H
ATOM   3988 2HB  ARG A 274     -19.319 -17.226  35.196  1.00 32.84      .034 H
ATOM   3989  CG  ARG A 274     -18.052 -17.771  33.545  1.00 35.67      .027 C
ATOM   3990 1HG  ARG A 274     -17.887 -18.834  33.718  1.00 35.67      .027 H
ATOM   3991 2HG  ARG A 274     -18.024 -17.605  32.468  1.00 35.67      .027 H
ATOM   3992  CD  ARG A 274     -16.890 -16.987  34.189  1.00 34.38      .116 C
ATOM   3993 1HD  ARG A 274     -17.107 -16.824  35.244  1.00 34.38      .116 H
ATOM   3994 2HD  ARG A 274     -15.991 -17.601  34.145  1.00 34.38      .116 H
ATOM   3995  NE  ARG A 274     -16.610 -15.688  33.555  1.00 50.29      .212 N
ATOM   3996  HE  ARG A 274     -17.309 -14.980  33.731  1.00 50.29      .212 H
ATOM   3997  CZ  ARG A 274     -15.482 -15.361  32.904  1.00 50.27      .666 C
ATOM   3998  NH1 ARG A 274     -14.541 -16.215  32.603  1.00 40.60      .235 N
ATOM   3999 1HH1 ARG A 274     -14.552 -17.132  33.028  1.00 40.60      .235 H
ATOM   4000 2HH1 ARG A 274     -13.766 -15.939  32.017  1.00 40.60      .235 H
ATOM   4001  NH2 ARG A 274     -15.303 -14.128  32.533  1.00 47.98      .235 N
ATOM   4002 1HH2 ARG A 274     -15.980 -13.448  32.847  1.00 47.98      .235 H
ATOM   4003 2HH2 ARG A 274     -14.370 -13.833  32.280  1.00 47.98      .235 H
ATOM   4004  N   THR A 275     -22.920 -18.093  34.332  1.00 32.00      .336 N
ATOM   4005  H   THR A 275     -22.999 -17.973  33.333  1.00 32.00      .336 H
ATOM   4006  CA  THR A 275     -24.189 -18.175  35.076  1.00 30.23      .186 C
ATOM   4007  HA  THR A 275     -24.033 -17.753  36.069  1.00 30.23      .186 H
ATOM   4008  C   THR A 275     -24.694 -19.618  35.235  1.00 34.45      .253 C
ATOM   4009  O   THR A 275     -25.283 -19.960  36.262  1.00 38.79      .270 O
ATOM   4010  CB  THR A 275     -25.349 -17.369  34.436  1.00 37.83      .140 C
ATOM   4011  HB  THR A 275     -26.171 -17.342  35.152  1.00 37.83      .140 H
ATOM   4012  OG1 THR A 275     -25.837 -17.958  33.240  1.00 40.74      .382 O
ATOM   4013  HG1 THR A 275     -25.096 -18.058  32.639  1.00 40.74      .382 H
ATOM   4014  CG2 THR A 275     -24.973 -15.931  34.128  1.00 38.98      .034 C
ATOM   4015 1HG2 THR A 275     -25.880 -15.327  34.131  1.00 38.98      .034 H
ATOM   4016 2HG2 THR A 275     -24.495 -15.864  33.151  1.00 38.98      .034 H
ATOM   4017 3HG2 THR A 275     -24.289 -15.564  34.893  1.00 38.98      .034 H
ATOM   4018  N   ARG A 276     -24.501 -20.454  34.206  1.00 26.87      .337 N
ATOM   4019  H   ARG A 276     -24.002 -20.110  33.398  1.00 26.87      .337 H
ATOM   4020  CA  ARG A 276     -25.118 -21.776  34.086  1.00 24.97      .160 C
ATOM   4021  HA  ARG A 276     -26.181 -21.648  34.291  1.00 24.97      .160 H
ATOM   4022  C   ARG A 276     -24.555 -22.770  35.133  1.00 30.39      .254 C
ATOM   4023  O   ARG A 276     -23.368 -22.675  35.463  1.00 29.98      .270 O
ATOM   4024  CB  ARG A 276     -24.949 -22.288  32.639  1.00 29.51      .034 C
ATOM   4025 1HB  ARG A 276     -23.898 -22.226  32.357  1.00 29.51      .034 H
ATOM   4026 2HB  ARG A 276     -25.254 -23.333  32.581  1.00 29.51      .034 H
ATOM   4027  CG  ARG A 276     -25.773 -21.489  31.603  1.00 28.92      .027 C
ATOM   4028 1HG  ARG A 276     -25.616 -20.419  31.738  1.00 28.92      .027 H
ATOM   4029 2HG  ARG A 276     -25.447 -21.762  30.599  1.00 28.92      .027 H
ATOM   4030  CD  ARG A 276     -27.272 -21.792  31.738  1.00 33.03      .116 C
ATOM   4031 1HD  ARG A 276     -27.434 -22.828  31.443  1.00 33.03      .116 H
ATOM   4032 2HD  ARG A 276     -27.584 -21.698  32.778  1.00 33.03      .116 H
ATOM   4033  NE  ARG A 276     -28.142 -20.929  30.910  1.00 32.87      .212 N
ATOM   4034  HE  ARG A 276     -28.385 -21.321  30.011  1.00 32.87      .212 H
ATOM   4035  CZ  ARG A 276     -28.839 -19.893  31.398  1.00 38.01      .666 C
ATOM   4036  NH1 ARG A 276     -28.492 -19.252  32.478  1.00 38.64      .235 N
ATOM   4037 1HH1 ARG A 276     -27.579 -19.397  32.885  1.00 38.64      .235 H
ATOM   4038 2HH1 ARG A 276     -29.096 -18.527  32.838  1.00 38.64      .235 H
ATOM   4039  NH2 ARG A 276     -29.926 -19.498  30.811  1.00 34.54      .235 N
ATOM   4040 1HH2 ARG A 276     -30.300 -20.063  30.062  1.00 34.54      .235 H
ATOM   4041 2HH2 ARG A 276     -30.519 -18.832  31.285  1.00 34.54      .235 H
ATOM   4042  N   PRO A 277     -25.362 -23.718  35.649  1.00 30.00      .312 N
ATOM   4043  CA  PRO A 277     -24.886 -24.733  36.585  1.00 28.67      .163 C
ATOM   4044  HA  PRO A 277     -24.566 -24.231  37.498  1.00 28.67      .163 H
ATOM   4045  C   PRO A 277     -23.714 -25.540  36.025  1.00 33.99      .251 C
ATOM   4046  O   PRO A 277     -23.672 -25.845  34.832  1.00 31.93      .271 O
ATOM   4047  CB  PRO A 277     -26.090 -25.630  36.889  1.00 23.85      .034 C
ATOM   4048 1HB  PRO A 277     -26.111 -26.485  36.213  1.00 23.85      .034 H
ATOM   4049 2HB  PRO A 277     -26.102 -25.963  37.927  1.00 23.85      .034 H
ATOM   4050  CG  PRO A 277     -27.276 -24.723  36.619  1.00 29.45      .027 C
ATOM   4051 1HG  PRO A 277     -28.162 -25.281  36.314  1.00 29.45      .027 H
ATOM   4052 2HG  PRO A 277     -27.483 -24.110  37.496  1.00 29.45      .027 H
ATOM   4053  CD  PRO A 277     -26.791 -23.850  35.476  1.00 28.32      .105 C
ATOM   4054 1HD  PRO A 277     -27.004 -24.324  34.518  1.00 28.32      .105 H
ATOM   4055 2HD  PRO A 277     -27.263 -22.870  35.544  1.00 28.32      .105 H
ATOM   4056  N   ALA A 278     -22.780 -25.944  36.884  1.00 31.40      .338 N
ATOM   4057  H   ALA A 278     -22.868 -25.711  37.863  1.00 31.40      .338 H
ATOM   4058  CA  ALA A 278     -21.632 -26.745  36.485  1.00 28.42      .159 C
ATOM   4059  HA  ALA A 278     -21.058 -26.187  35.746  1.00 28.42      .159 H
ATOM   4060  C   ALA A 278     -22.084 -28.072  35.830  1.00 28.93      .251 C
ATOM   4061  O   ALA A 278     -21.630 -28.433  34.745  1.00 25.96      .271 O
ATOM   4062  CB  ALA A 278     -20.758 -26.970  37.724  1.00 26.96      .034 C
ATOM   4063 1HB  ALA A 278     -20.401 -26.009  38.093  1.00 26.96      .034 H
ATOM   4064 2HB  ALA A 278     -19.907 -27.597  37.459  1.00 26.96      .034 H
ATOM   4065 3HB  ALA A 278     -21.345 -27.462  38.500  1.00 26.96      .034 H
ATOM   4066  N   GLN A 279     -23.074 -28.743  36.420  1.00 28.41      .338 N
ATOM   4067  H   GLN A 279     -23.419 -28.430  37.316  1.00 28.41      .338 H
ATOM   4068  CA  GLN A 279     -23.643 -29.963  35.869  1.00 30.33      .160 C
ATOM   4069  HA  GLN A 279     -22.816 -30.653  35.703  1.00 30.33      .160 H
ATOM   4070  C   GLN A 279     -24.354 -29.754  34.504  1.00 33.06      .251 C
ATOM   4071  O   GLN A 279     -24.353 -30.658  33.672  1.00 29.64      .271 O
ATOM   4072  CB  GLN A 279     -24.580 -30.573  36.921  1.00 23.47      .042 C
ATOM   4073 1HB  GLN A 279     -24.059 -30.635  37.876  1.00 23.47      .042 H
ATOM   4074 2HB  GLN A 279     -25.450 -29.929  37.049  1.00 23.47      .042 H
ATOM   4075  CG  GLN A 279     -25.059 -31.979  36.527  1.00 23.74      .090 C
ATOM   4076 1HG  GLN A 279     -25.692 -32.367  37.325  1.00 23.74      .090 H
ATOM   4077 2HG  GLN A 279     -25.667 -31.918  35.624  1.00 23.74      .090 H
ATOM   4078  CD  GLN A 279     -23.907 -32.955  36.286  1.00 33.49      .227 C
ATOM   4079  OE1 GLN A 279     -22.967 -33.067  37.063  1.00 42.40      .273 O
ATOM   4080  NE2 GLN A 279     -23.925 -33.690  35.199  1.00 30.82      .369 N
ATOM   4081 1HE2 GLN A 279     -23.198 -34.378  35.060  1.00 30.82      .369 H
ATOM   4082 2HE2 GLN A 279     -24.654 -33.580  34.510  1.00 30.82      .369 H
ATOM   4083  N   VAL A 280     -24.899 -28.563  34.225  1.00 24.82      .338 N
ATOM   4084  H   VAL A 280     -24.810 -27.807  34.888  1.00 24.82      .338 H
ATOM   4085  CA  VAL A 280     -25.506 -28.220  32.928  1.00 33.54      .159 C
ATOM   4086  HA  VAL A 280     -26.186 -29.028  32.658  1.00 33.54      .159 H
ATOM   4087  C   VAL A 280     -24.438 -28.114  31.810  1.00 31.38      .251 C
ATOM   4088  O   VAL A 280     -24.731 -28.473  30.669  1.00 33.93      .271 O
ATOM   4089  CB  VAL A 280     -26.366 -26.942  33.060  1.00 34.75      .029 C
ATOM   4090  HB  VAL A 280     -25.827 -26.234  33.690  1.00 34.75      .029 H
ATOM   4091  CG1 VAL A 280     -26.673 -26.230  31.740  1.00 30.77      .002 C
ATOM   4092 1HG1 VAL A 280     -27.368 -25.410  31.922  1.00 30.77      .002 H
ATOM   4093 2HG1 VAL A 280     -27.118 -26.936  31.039  1.00 30.77      .002 H
ATOM   4094 3HG1 VAL A 280     -25.748 -25.835  31.320  1.00 30.77      .002 H
ATOM   4095  CG2 VAL A 280     -27.699 -27.279  33.739  1.00 25.24      .002 C
ATOM   4096 1HG2 VAL A 280     -28.265 -26.362  33.901  1.00 25.24      .002 H
ATOM   4097 2HG2 VAL A 280     -27.506 -27.762  34.698  1.00 25.24      .002 H
ATOM   4098 3HG2 VAL A 280     -28.272 -27.953  33.102  1.00 25.24      .002 H
ATOM   4099  N   LEU A 281     -23.199 -27.715  32.124  1.00 30.01      .338 N
ATOM   4100  H   LEU A 281     -22.986 -27.446  33.074  1.00 30.01      .338 H
ATOM   4101  CA  LEU A 281     -22.069 -27.773  31.190  1.00 30.05      .159 C
ATOM   4102  HA  LEU A 281     -22.388 -27.347  30.239  1.00 30.05      .159 H
ATOM   4103  C   LEU A 281     -21.609 -29.231  30.915  1.00 27.76      .251 C
ATOM   4104  O   LEU A 281     -21.169 -29.532  29.807  1.00 33.36      .271 O
ATOM   4105  CB  LEU A 281     -20.881 -26.931  31.720  1.00 26.59      .032 C
ATOM   4106 1HB  LEU A 281     -20.526 -27.395  32.640  1.00 26.59      .032 H
ATOM   4107 2HB  LEU A 281     -20.073 -26.996  30.992  1.00 26.59      .032 H
ATOM   4108  CG  LEU A 281     -21.171 -25.445  31.996  1.00 28.04      .002 C
ATOM   4109  HG  LEU A 281     -21.929 -25.378  32.777  1.00 28.04      .002 H
ATOM   4110  CD1 LEU A 281     -19.899 -24.759  32.493  1.00 27.45      .000 C
ATOM   4111 1HD1 LEU A 281     -20.103 -23.704  32.672  1.00 27.45      .000 H
ATOM   4112 2HD1 LEU A 281     -19.111 -24.855  31.745  1.00 27.45      .000 H
ATOM   4113 3HD1 LEU A 281     -19.578 -25.230  33.422  1.00 27.45      .000 H
ATOM   4114  CD2 LEU A 281     -21.662 -24.691  30.758  1.00 24.18      .000 C
ATOM   4115 1HD2 LEU A 281     -21.777 -23.635  31.000  1.00 24.18      .000 H
ATOM   4116 2HD2 LEU A 281     -22.622 -25.099  30.442  1.00 24.18      .000 H
ATOM   4117 3HD2 LEU A 281     -20.936 -24.803  29.952  1.00 24.18      .000 H
ATOM   4118  N   VAL A 282     -21.738 -30.137  31.891  1.00 24.60      .338 N
ATOM   4119  H   VAL A 282     -22.049 -29.837  32.804  1.00 24.60      .338 H
ATOM   4120  CA  VAL A 282     -21.444 -31.569  31.742  1.00 30.33      .159 C
ATOM   4121  HA  VAL A 282     -20.507 -31.670  31.193  1.00 30.33      .159 H
ATOM   4122  C   VAL A 282     -22.547 -32.293  30.938  1.00 33.63      .251 C
ATOM   4123  O   VAL A 282     -22.239 -33.064  30.032  1.00 34.80      .271 O
ATOM   4124  CB  VAL A 282     -21.233 -32.242  33.117  1.00 23.95      .029 C
ATOM   4125  HB  VAL A 282     -22.124 -32.070  33.720  1.00 23.95      .029 H
ATOM   4126  CG1 VAL A 282     -21.013 -33.757  33.008  1.00 24.10      .002 C
ATOM   4127 1HG1 VAL A 282     -20.807 -34.160  34.000  1.00 24.10      .002 H
ATOM   4128 2HG1 VAL A 282     -20.162 -33.948  32.354  1.00 24.10      .002 H
ATOM   4129 3HG1 VAL A 282     -21.902 -34.237  32.598  1.00 24.10      .002 H
ATOM   4130  CG2 VAL A 282     -20.027 -31.648  33.856  1.00 23.86      .002 C
ATOM   4131 1HG2 VAL A 282     -19.900 -32.160  34.810  1.00 23.86      .002 H
ATOM   4132 2HG2 VAL A 282     -20.189 -30.584  34.032  1.00 23.86      .002 H
ATOM   4133 3HG2 VAL A 282     -19.132 -31.784  33.248  1.00 23.86      .002 H
ATOM   4134  N   ASN A 283     -23.832 -32.032  31.209  1.00 32.75      .337 N
ATOM   4135  H   ASN A 283     -24.047 -31.419  31.982  1.00 32.75      .337 H
ATOM   4136  CA  ASN A 283     -24.972 -32.741  30.606  1.00 32.23      .169 C
ATOM   4137  HA  ASN A 283     -24.906 -33.790  30.894  1.00 32.23      .169 H
ATOM   4138  C   ASN A 283     -25.014 -32.690  29.053  1.00 31.93      .251 C
ATOM   4139  O   ASN A 283     -25.646 -33.551  28.434  1.00 31.18      .271 O
ATOM   4140  CB  ASN A 283     -26.290 -32.163  31.157  1.00 30.33      .119 C
ATOM   4141 1HB  ASN A 283     -26.247 -31.074  31.121  1.00 30.33      .119 H
ATOM   4142 2HB  ASN A 283     -27.097 -32.465  30.490  1.00 30.33      .119 H
ATOM   4143  CG  ASN A 283     -26.646 -32.593  32.586  1.00 33.60      .230 C
ATOM   4144  OD1 ASN A 283     -25.987 -33.403  33.227  1.00 33.22      .273 O
ATOM   4145  ND2 ASN A 283     -27.754 -32.104  33.083  1.00 30.13      .369 N
ATOM   4146 1HD2 ASN A 283     -28.018 -32.326  34.033  1.00 30.13      .369 H
ATOM   4147 2HD2 ASN A 283     -28.375 -31.561  32.500  1.00 30.13      .369 H
ATOM   4148  N   HIS A 284     -24.345 -31.715  28.438  1.00 24.43      .337 N
ATOM   4149  H   HIS A 284     -23.853 -31.040  29.006  1.00 24.43      .337 H
ATOM   4150  CA  HIS A 284     -24.323 -31.495  26.990  1.00 33.00      .165 C
ATOM   4151  HA  HIS A 284     -25.009 -32.208  26.531  1.00 33.00      .165 H
ATOM   4152  C   HIS A 284     -22.924 -31.725  26.355  1.00 34.33      .251 C
ATOM   4153  O   HIS A 284     -22.731 -31.486  25.165  1.00 34.18      .271 O
ATOM   4154  CB  HIS A 284     -24.899 -30.103  26.698  1.00 32.38      .077 C
ATOM   4155 1HB  HIS A 284     -24.195 -29.346  27.045  1.00 32.38      .077 H
ATOM   4156 2HB  HIS A 284     -25.024 -29.984  25.621  1.00 32.38      .077 H
ATOM   4157  CG  HIS A 284     -26.235 -29.873  27.372  1.00 42.07      .057 C
ATOM   4158  ND1 HIS A 284     -26.455 -29.212  28.554  1.00 44.72      .338 N
ATOM   4159  HD1 HIS A 284     -25.788 -28.758  29.162  1.00 44.72      .338 H
ATOM   4160  CD2 HIS A 284     -27.447 -30.402  27.023  1.00 31.89      .113 C
ATOM   4161  HD2 HIS A 284     -27.695 -31.037  26.185  1.00 31.89      .113 H
ATOM   4162  CE1 HIS A 284     -27.733 -29.305  28.848  1.00 38.32      .175 C
ATOM   4163  HE1 HIS A 284     -28.245 -28.883  29.700  1.00 38.32      .175 H
ATOM   4164  NE2 HIS A 284     -28.382 -30.049  27.965  1.00 40.01      .223 N
ATOM   4165  N   GLU A 285     -21.944 -32.198  27.129  1.00 34.17      .337 N
ATOM   4166  H   GLU A 285     -22.131 -32.410  28.098  1.00 34.17      .337 H
ATOM   4167  CA  GLU A 285     -20.553 -32.307  26.686  1.00 33.28      .160 C
ATOM   4168  HA  GLU A 285     -20.251 -31.336  26.295  1.00 33.28      .160 H
ATOM   4169  C   GLU A 285     -20.342 -33.352  25.563  1.00 31.74      .251 C
ATOM   4170  O   GLU A 285     -19.661 -33.059  24.581  1.00 26.88      .271 O
ATOM   4171  CB  GLU A 285     -19.676 -32.604  27.907  1.00 28.94      .043 C
ATOM   4172 1HB  GLU A 285     -19.859 -31.833  28.656  1.00 28.94      .043 H
ATOM   4173 2HB  GLU A 285     -19.940 -33.575  28.325  1.00 28.94      .043 H
ATOM   4174  CG  GLU A 285     -18.189 -32.603  27.540  1.00 30.34      .100 C
ATOM   4175 1HG  GLU A 285     -17.987 -33.425  26.853  1.00 30.34      .100 H
ATOM   4176 2HG  GLU A 285     -17.947 -31.670  27.032  1.00 30.34      .100 H
ATOM   4177  CD  GLU A 285     -17.289 -32.749  28.768  1.00 34.90      .185 C
ATOM   4178  OE1 GLU A 285     -17.555 -32.128  29.820  1.00 33.45      .647 O
ATOM   4179  OE2 GLU A 285     -16.304 -33.510  28.677  1.00 30.99      .647 O
ATOM   4180  N   TRP A 286     -20.946 -34.542  25.654  1.00 26.72      .337 N
ATOM   4181  H   TRP A 286     -21.498 -34.772  26.468  1.00 26.72      .337 H
ATOM   4182  CA  TRP A 286     -20.865 -35.563  24.605  1.00 32.01      .164 C
ATOM   4183  HA  TRP A 286     -19.823 -35.654  24.297  1.00 32.01      .164 H
ATOM   4184  C   TRP A 286     -21.702 -35.206  23.359  1.00 35.78      .251 C
ATOM   4185  O   TRP A 286     -21.397 -35.672  22.260  1.00 32.35      .271 O
ATOM   4186  CB  TRP A 286     -21.297 -36.924  25.162  1.00 26.15      .059 C
ATOM   4187 1HB  TRP A 286     -22.312 -36.844  25.553  1.00 26.15      .059 H
ATOM   4188 2HB  TRP A 286     -21.319 -37.640  24.341  1.00 26.15      .059 H
ATOM   4189  CG  TRP A 286     -20.398 -37.451  26.245  1.00 30.54      .016 C
ATOM   4190  CD1 TRP A 286     -20.666 -37.474  27.567  1.00 30.84      .097 C
ATOM   4191  HD1 TRP A 286     -21.570 -37.144  28.056  1.00 30.84      .097 H
ATOM   4192  CD2 TRP A 286     -19.052 -38.003  26.122  1.00 26.55      .001 C
ATOM   4193  NE1 TRP A 286     -19.604 -37.955  28.258  1.00 25.87      .365 N
ATOM   4194  HE1 TRP A 286     -19.578 -38.030  29.265  1.00 25.87      .365 H
ATOM   4195  CE2 TRP A 286     -18.570 -38.295  27.432  1.00 28.66      .042 C
ATOM   4196  CE3 TRP A 286     -18.191 -38.286  25.037  1.00 26.79      .014 C
ATOM   4197  HE3 TRP A 286     -18.541 -38.116  24.030  1.00 26.79      .014 H
ATOM   4198  CZ2 TRP A 286     -17.286 -38.809  27.660  1.00 23.83      .030 C
ATOM   4199  HZ2 TRP A 286     -16.954 -39.000  28.669  1.00 23.83      .030 H
ATOM   4200  CZ3 TRP A 286     -16.901 -38.811  25.254  1.00 25.35      .001 C
ATOM   4201  HZ3 TRP A 286     -16.270 -39.030  24.406  1.00 25.35      .001 H
ATOM   4202  CH2 TRP A 286     -16.446 -39.061  26.562  1.00 24.43      .002 C
ATOM   4203  HH2 TRP A 286     -15.456 -39.460  26.728  1.00 24.43      .002 H
ATOM   4204  N   HIS A 287     -22.731 -34.360  23.497  1.00 36.28      .337 N
ATOM   4205  H   HIS A 287     -22.925 -33.961  24.405  1.00 36.28      .337 H
ATOM   4206  CA  HIS A 287     -23.574 -33.922  22.387  1.00 34.94      .165 C
ATOM   4207  HA  HIS A 287     -24.014 -34.799  21.913  1.00 34.94      .165 H
ATOM   4208  C   HIS A 287     -22.760 -33.160  21.320  1.00 34.99      .251 C
ATOM   4209  O   HIS A 287     -22.972 -33.394  20.131  1.00 44.11      .271 O
ATOM   4210  CB  HIS A 287     -24.732 -33.049  22.891  1.00 37.41      .077 C
ATOM   4211 1HB  HIS A 287     -24.322 -32.163  23.377  1.00 37.41      .077 H
ATOM   4212 2HB  HIS A 287     -25.299 -32.702  22.028  1.00 37.41      .077 H
ATOM   4213  CG  HIS A 287     -25.695 -33.722  23.858  1.00 49.46      .057 C
ATOM   4214  ND1 HIS A 287     -26.535 -33.049  24.745  1.00 54.02      .338 N
ATOM   4215  CD2 HIS A 287     -25.980 -35.054  23.950  1.00 46.20      .113 C
ATOM   4216  HD2 HIS A 287     -25.585 -35.887  23.386  1.00 46.20      .113 H
ATOM   4217  CE1 HIS A 287     -27.272 -33.982  25.318  1.00 52.51      .175 C
ATOM   4218  HE1 HIS A 287     -28.040 -33.730  26.034  1.00 52.51      .175 H
ATOM   4219  NE2 HIS A 287     -26.948 -35.185  24.875  1.00 59.58      .223 N
ATOM   4220  HE2 HIS A 287     -27.452 -36.012  25.158  1.00 59.58      .223 H
ATOM   4221  N   VAL A 288     -21.806 -32.308  21.715  1.00 36.90      .338 N
ATOM   4222  H   VAL A 288     -21.647 -32.149  22.700  1.00 36.90      .338 H
ATOM   4223  CA  VAL A 288     -21.086 -31.427  20.787  1.00 30.26      .159 C
ATOM   4224  HA  VAL A 288     -21.855 -31.070  20.101  1.00 30.26      .159 H
ATOM   4225  C   VAL A 288     -19.994 -32.129  19.935  1.00 30.86      .251 C
ATOM   4226  O   VAL A 288     -19.362 -31.474  19.100  1.00 34.34      .271 O
ATOM   4227  CB  VAL A 288     -20.532 -30.147  21.461  1.00 31.90      .029 C
ATOM   4228  HB  VAL A 288     -20.252 -29.447  20.673  1.00 31.90      .029 H
ATOM   4229  CG1 VAL A 288     -21.597 -29.460  22.317  1.00 34.01      .002 C
ATOM   4230 1HG1 VAL A 288     -21.206 -28.495  22.639  1.00 34.01      .002 H
ATOM   4231 2HG1 VAL A 288     -21.835 -30.067  23.191  1.00 34.01      .002 H
ATOM   4232 3HG1 VAL A 288     -22.498 -29.308  21.723  1.00 34.01      .002 H
ATOM   4233  CG2 VAL A 288     -19.292 -30.362  22.327  1.00 22.44      .002 C
ATOM   4234 1HG2 VAL A 288     -18.960 -29.402  22.723  1.00 22.44      .002 H
ATOM   4235 2HG2 VAL A 288     -18.496 -30.802  21.726  1.00 22.44      .002 H
ATOM   4236 3HG2 VAL A 288     -19.538 -31.030  23.152  1.00 22.44      .002 H
ATOM   4237  N   LEU A 289     -19.791 -33.442  20.095  1.00 28.61      .338 N
ATOM   4238  H   LEU A 289     -20.338 -33.941  20.783  1.00 28.61      .338 H
ATOM   4239  CA  LEU A 289     -19.023 -34.246  19.148  1.00 31.47      .160 C
ATOM   4240  HA  LEU A 289     -18.038 -33.792  19.042  1.00 31.47      .160 H
ATOM   4241  C   LEU A 289     -19.713 -34.213  17.767  1.00 35.32      .254 C
ATOM   4242  O   LEU A 289     -20.866 -34.640  17.659  1.00 34.79      .270 O
ATOM   4243  CB  LEU A 289     -18.851 -35.695  19.660  1.00 22.19      .032 C
ATOM   4244 1HB  LEU A 289     -19.843 -36.109  19.844  1.00 22.19      .032 H
ATOM   4245 2HB  LEU A 289     -18.387 -36.282  18.868  1.00 22.19      .032 H
ATOM   4246  CG  LEU A 289     -18.005 -35.846  20.936  1.00 26.54      .002 C
ATOM   4247  HG  LEU A 289     -18.485 -35.291  21.741  1.00 26.54      .002 H
ATOM   4248  CD1 LEU A 289     -17.931 -37.321  21.331  1.00 16.75      .000 C
ATOM   4249 1HD1 LEU A 289     -17.333 -37.422  22.236  1.00 16.75      .000 H
ATOM   4250 2HD1 LEU A 289     -17.474 -37.895  20.526  1.00 16.75      .000 H
ATOM   4251 3HD1 LEU A 289     -18.938 -37.694  21.517  1.00 16.75      .000 H
ATOM   4252  CD2 LEU A 289     -16.568 -35.347  20.756  1.00 25.36      .000 C
ATOM   4253 1HD2 LEU A 289     -16.004 -35.572  21.661  1.00 25.36      .000 H
ATOM   4254 2HD2 LEU A 289     -16.572 -34.270  20.589  1.00 25.36      .000 H
ATOM   4255 3HD2 LEU A 289     -16.104 -35.845  19.905  1.00 25.36      .000 H
ATOM   4256  N   PRO A 290     -19.062 -33.712  16.698  1.00 34.08      .312 N
ATOM   4257  CA  PRO A 290     -19.726 -33.400  15.427  1.00 33.67      .163 C
ATOM   4258  HA  PRO A 290     -20.553 -32.715  15.614  1.00 33.67      .163 H
ATOM   4259  C   PRO A 290     -20.279 -34.627  14.674  1.00 34.58      .251 C
ATOM   4260  O   PRO A 290     -21.220 -34.480  13.894  1.00 41.20      .271 O
ATOM   4261  CB  PRO A 290     -18.666 -32.678  14.588  1.00 31.84      .034 C
ATOM   4262 1HB  PRO A 290     -18.727 -32.928  13.529  1.00 31.84      .034 H
ATOM   4263 2HB  PRO A 290     -18.752 -31.600  14.726  1.00 31.84      .034 H
ATOM   4264  CG  PRO A 290     -17.357 -33.177  15.169  1.00 40.19      .027 C
ATOM   4265 1HG  PRO A 290     -17.118 -34.151  14.741  1.00 40.19      .027 H
ATOM   4266 2HG  PRO A 290     -16.543 -32.467  15.023  1.00 40.19      .027 H
ATOM   4267  CD  PRO A 290     -17.675 -33.315  16.643  1.00 32.87      .105 C
ATOM   4268 1HD  PRO A 290     -17.051 -34.085  17.097  1.00 32.87      .105 H
ATOM   4269 2HD  PRO A 290     -17.540 -32.364  17.158  1.00 32.87      .105 H
ATOM   4270  N   GLN A 291     -19.737 -35.824  14.906  1.00 37.51      .338 N
ATOM   4271  H   GLN A 291     -18.989 -35.879  15.583  1.00 37.51      .338 H
ATOM   4272  CA  GLN A 291     -20.114 -37.094  14.258  1.00 34.40      .160 C
ATOM   4273  HA  GLN A 291     -21.132 -37.025  13.877  1.00 34.40      .160 H
ATOM   4274  C   GLN A 291     -20.060 -38.262  15.266  1.00 32.41      .251 C
ATOM   4275  O   GLN A 291     -19.308 -38.192  16.240  1.00 36.76      .271 O
ATOM   4276  CB  GLN A 291     -19.153 -37.368  13.085  1.00 41.43      .042 C
ATOM   4277 1HB  GLN A 291     -18.126 -37.285  13.442  1.00 41.43      .042 H
ATOM   4278 2HB  GLN A 291     -19.296 -38.389  12.732  1.00 41.43      .042 H
ATOM   4279  CG  GLN A 291     -19.327 -36.412  11.886  1.00 43.40      .090 C
ATOM   4280 1HG  GLN A 291     -19.229 -35.376  12.209  1.00 43.40      .090 H
ATOM   4281 2HG  GLN A 291     -18.526 -36.609  11.173  1.00 43.40      .090 H
ATOM   4282  CD  GLN A 291     -20.674 -36.588  11.182  1.00 53.77      .227 C
ATOM   4283  OE1 GLN A 291     -21.136 -37.698  10.959  1.00 48.56      .273 O
ATOM   4284  NE2 GLN A 291     -21.347 -35.527  10.805  1.00 42.95      .369 N
ATOM   4285 1HE2 GLN A 291     -22.239 -35.669  10.352  1.00 42.95      .369 H
ATOM   4286 2HE2 GLN A 291     -21.040 -34.591  11.030  1.00 42.95      .369 H
ATOM   4287  N   GLU A 292     -20.806 -39.346  15.028  1.00 32.38      .338 N
ATOM   4288  H   GLU A 292     -21.379 -39.386  14.197  1.00 32.38      .338 H
ATOM   4289  CA  GLU A 292     -20.755 -40.578  15.835  1.00 29.72      .160 C
ATOM   4290  HA  GLU A 292     -21.038 -40.337  16.860  1.00 29.72      .160 H
ATOM   4291  C   GLU A 292     -19.318 -41.153  15.865  1.00 35.49      .251 C
ATOM   4292  O   GLU A 292     -18.676 -41.281  14.820  1.00 37.52      .271 O
ATOM   4293  CB  GLU A 292     -21.777 -41.594  15.287  1.00 33.26      .043 C
ATOM   4294 1HB  GLU A 292     -22.774 -41.157  15.338  1.00 33.26      .043 H
ATOM   4295 2HB  GLU A 292     -21.540 -41.787  14.240  1.00 33.26      .043 H
ATOM   4296  CG  GLU A 292     -21.794 -42.939  16.040  1.00 48.14      .100 C
ATOM   4297 1HG  GLU A 292     -20.784 -43.344  16.094  1.00 48.14      .100 H
ATOM   4298 2HG  GLU A 292     -22.141 -42.760  17.057  1.00 48.14      .100 H
ATOM   4299  CD  GLU A 292     -22.706 -44.006  15.402  1.00 55.58      .185 C
ATOM   4300  OE1 GLU A 292     -22.861 -44.078  14.155  1.00 50.51      .647 O
ATOM   4301  OE2 GLU A 292     -23.281 -44.842  16.132  1.00 61.30      .647 O
ATOM   4302  N   SER A 293     -18.794 -41.468  17.053  1.00 27.52      .336 N
ATOM   4303  H   SER A 293     -19.345 -41.344  17.890  1.00 27.52      .336 H
ATOM   4304  CA  SER A 293     -17.370 -41.786  17.259  1.00 25.58      .189 C
ATOM   4305  HA  SER A 293     -16.998 -42.308  16.377  1.00 25.58      .189 H
ATOM   4306  C   SER A 293     -17.116 -42.666  18.491  1.00 27.39      .253 C
ATOM   4307  O   SER A 293     -17.979 -42.800  19.354  1.00 32.07      .270 O
ATOM   4308  CB  SER A 293     -16.569 -40.485  17.415  1.00 24.93      .169 C
ATOM   4309 1HB  SER A 293     -15.506 -40.720  17.384  1.00 24.93      .169 H
ATOM   4310 2HB  SER A 293     -16.809 -39.822  16.583  1.00 24.93      .169 H
ATOM   4311  OG  SER A 293     -16.834 -39.838  18.645  1.00 27.41      .380 O
ATOM   4312  HG  SER A 293     -17.765 -39.603  18.665  1.00 27.41      .380 H
ATOM   4313  N   VAL A 294     -15.894 -43.189  18.607  1.00 27.30      .337 N
ATOM   4314  H   VAL A 294     -15.270 -43.105  17.817  1.00 27.30      .337 H
ATOM   4315  CA  VAL A 294     -15.246 -43.503  19.900  1.00 23.38      .159 C
ATOM   4316  HA  VAL A 294     -15.826 -43.033  20.694  1.00 23.38      .159 H
ATOM   4317  C   VAL A 294     -13.831 -42.897  19.912  1.00 24.64      .251 C
ATOM   4318  O   VAL A 294     -13.275 -42.590  18.852  1.00 23.18      .271 O
ATOM   4319  CB  VAL A 294     -15.216 -45.018  20.222  1.00 24.79      .029 C
ATOM   4320  HB  VAL A 294     -14.753 -45.144  21.201  1.00 24.79      .029 H
ATOM   4321  CG1 VAL A 294     -16.637 -45.584  20.330  1.00 26.24      .002 C
ATOM   4322 1HG1 VAL A 294     -16.591 -46.637  20.607  1.00 26.24      .002 H
ATOM   4323 2HG1 VAL A 294     -17.155 -45.482  19.376  1.00 26.24      .002 H
ATOM   4324 3HG1 VAL A 294     -17.175 -45.028  21.098  1.00 26.24      .002 H
ATOM   4325  CG2 VAL A 294     -14.381 -45.831  19.222  1.00 23.02      .002 C
ATOM   4326 1HG2 VAL A 294     -14.413 -46.883  19.503  1.00 23.02      .002 H
ATOM   4327 2HG2 VAL A 294     -13.349 -45.479  19.243  1.00 23.02      .002 H
ATOM   4328 3HG2 VAL A 294     -14.786 -45.710  18.217  1.00 23.02      .002 H
ATOM   4329  N   PHE A 295     -13.238 -42.732  21.098  1.00 24.25      .337 N
ATOM   4330  H   PHE A 295     -13.759 -42.953  21.935  1.00 24.25      .337 H
ATOM   4331  CA  PHE A 295     -11.911 -42.137  21.292  1.00 18.76      .164 C
ATOM   4332  HA  PHE A 295     -11.772 -42.064  22.371  1.00 18.76      .164 H
ATOM   4333  C   PHE A 295     -11.827 -40.684  20.726  1.00 22.92      .251 C
ATOM   4334  O   PHE A 295     -10.808 -40.254  20.184  1.00 24.32      .271 O
ATOM   4335  CB  PHE A 295     -10.818 -43.096  20.765  1.00 17.57      .056 C
ATOM   4336 1HB  PHE A 295     -11.243 -44.097  20.701  1.00 17.57      .056 H
ATOM   4337 2HB  PHE A 295     -10.563 -42.802  19.747  1.00 17.57      .056 H
ATOM   4338  CG  PHE A 295      -9.507 -43.197  21.563  1.00 20.30      .044 C
ATOM   4339  CD1 PHE A 295      -8.862 -42.058  22.085  1.00 17.45      .008 C
ATOM   4340  HD1 PHE A 295      -9.284 -41.074  21.943  1.00 17.45      .008 H
ATOM   4341  CD2 PHE A 295      -8.901 -44.457  21.721  1.00 18.14      .008 C
ATOM   4342  HD2 PHE A 295      -9.381 -45.331  21.306  1.00 18.14      .008 H
ATOM   4343  CE1 PHE A 295      -7.640 -42.191  22.771  1.00 18.18      .001 C
ATOM   4344  HE1 PHE A 295      -7.136 -41.313  23.148  1.00 18.18      .001 H
ATOM   4345  CE2 PHE A 295      -7.681 -44.589  22.405  1.00 19.72      .001 C
ATOM   4346  HE2 PHE A 295      -7.236 -45.567  22.517  1.00 19.72      .001 H
ATOM   4347  CZ  PHE A 295      -7.051 -43.454  22.937  1.00 15.67      .000 C
ATOM   4348  HZ  PHE A 295      -6.107 -43.556  23.452  1.00 15.67      .000 H
ATOM   4349  N   ARG A 296     -12.912 -39.912  20.838  1.00 18.05      .338 N
ATOM   4350  H   ARG A 296     -13.758 -40.330  21.198  1.00 18.05      .338 H
ATOM   4351  CA  ARG A 296     -12.961 -38.456  20.610  1.00 21.16      .159 C
ATOM   4352  HA  ARG A 296     -11.940 -38.075  20.564  1.00 21.16      .159 H
ATOM   4353  C   ARG A 296     -13.688 -37.776  21.776  1.00 23.12      .251 C
ATOM   4354  O   ARG A 296     -14.690 -38.288  22.271  1.00 20.28      .271 O
ATOM   4355  CB  ARG A 296     -13.676 -38.112  19.294  1.00 18.49      .034 C
ATOM   4356 1HB  ARG A 296     -14.683 -38.528  19.323  1.00 18.49      .034 H
ATOM   4357 2HB  ARG A 296     -13.774 -37.028  19.233  1.00 18.49      .034 H
ATOM   4358  CG  ARG A 296     -12.977 -38.612  18.016  1.00 23.57      .027 C
ATOM   4359 1HG  ARG A 296     -12.842 -39.692  18.066  1.00 23.57      .027 H
ATOM   4360 2HG  ARG A 296     -13.623 -38.378  17.170  1.00 23.57      .027 H
ATOM   4361  CD  ARG A 296     -11.609 -37.950  17.794  1.00 25.95      .116 C
ATOM   4362 1HD  ARG A 296     -11.750 -36.872  17.721  1.00 25.95      .116 H
ATOM   4363 2HD  ARG A 296     -10.949 -38.150  18.638  1.00 25.95      .116 H
ATOM   4364  NE  ARG A 296     -10.960 -38.429  16.561  1.00 28.30      .212 N
ATOM   4365  HE  ARG A 296     -11.158 -37.879  15.737  1.00 28.30      .212 H
ATOM   4366  CZ  ARG A 296     -10.167 -39.504  16.475  1.00 27.16      .666 C
ATOM   4367  NH1 ARG A 296      -9.926 -40.284  17.488  1.00 21.89      .235 N
ATOM   4368 1HH1 ARG A 296     -10.371 -40.106  18.377  1.00 21.89      .235 H
ATOM   4369 2HH1 ARG A 296      -9.265 -41.042  17.397  1.00 21.89      .235 H
ATOM   4370  NH2 ARG A 296      -9.614 -39.803  15.340  1.00 22.49      .235 N
ATOM   4371 1HH2 ARG A 296      -9.788 -39.228  14.528  1.00 22.49      .235 H
ATOM   4372 2HH2 ARG A 296      -9.043 -40.633  15.258  1.00 22.49      .235 H
ATOM   4373  N   PHE A 297     -13.162 -36.633  22.196  1.00 21.88      .337 N
ATOM   4374  H   PHE A 297     -12.387 -36.236  21.684  1.00 21.88      .337 H
ATOM   4375  CA  PHE A 297     -13.584 -35.922  23.406  1.00 22.59      .164 C
ATOM   4376  HA  PHE A 297     -14.566 -36.282  23.710  1.00 22.59      .164 H
ATOM   4377  C   PHE A 297     -13.695 -34.425  23.075  1.00 24.31      .251 C
ATOM   4378  O   PHE A 297     -12.880 -33.900  22.311  1.00 25.76      .271 O
ATOM   4379  CB  PHE A 297     -12.596 -36.215  24.550  1.00 18.27      .056 C
ATOM   4380 1HB  PHE A 297     -11.764 -35.515  24.475  1.00 18.27      .056 H
ATOM   4381 2HB  PHE A 297     -13.105 -36.029  25.496  1.00 18.27      .056 H
ATOM   4382  CG  PHE A 297     -12.024 -37.633  24.589  1.00 17.67      .044 C
ATOM   4383  CD1 PHE A 297     -12.876 -38.744  24.748  1.00 18.03      .008 C
ATOM   4384  HD1 PHE A 297     -13.937 -38.596  24.883  1.00 18.03      .008 H
ATOM   4385  CD2 PHE A 297     -10.646 -37.847  24.392  1.00 19.89      .008 C
ATOM   4386  HD2 PHE A 297      -9.993 -36.996  24.262  1.00 19.89      .008 H
ATOM   4387  CE1 PHE A 297     -12.361 -40.051  24.682  1.00 20.47      .001 C
ATOM   4388  HE1 PHE A 297     -13.024 -40.900  24.760  1.00 20.47      .001 H
ATOM   4389  CE2 PHE A 297     -10.128 -39.153  24.352  1.00 19.79      .001 C
ATOM   4390  HE2 PHE A 297      -9.070 -39.301  24.196  1.00 19.79      .001 H
ATOM   4391  CZ  PHE A 297     -10.986 -40.256  24.494  1.00 19.51      .000 C
ATOM   4392  HZ  PHE A 297     -10.581 -41.256  24.447  1.00 19.51      .000 H
ATOM   4393  N   SER A 298     -14.733 -33.759  23.576  1.00 24.71      .336 N
ATOM   4394  H   SER A 298     -15.339 -34.208  24.247  1.00 24.71      .336 H
ATOM   4395  CA  SER A 298     -15.158 -32.439  23.093  1.00 27.45      .189 C
ATOM   4396  HA  SER A 298     -15.253 -32.492  22.008  1.00 27.45      .189 H
ATOM   4397  C   SER A 298     -14.167 -31.321  23.444  1.00 26.14      .254 C
ATOM   4398  O   SER A 298     -13.797 -30.534  22.570  1.00 28.28      .270 O
ATOM   4399  CB  SER A 298     -16.538 -32.114  23.654  1.00 23.34      .169 C
ATOM   4400 1HB  SER A 298     -16.518 -32.191  24.741  1.00 23.34      .169 H
ATOM   4401 2HB  SER A 298     -16.819 -31.100  23.370  1.00 23.34      .169 H
ATOM   4402  OG  SER A 298     -17.458 -33.042  23.117  1.00 30.43      .380 O
ATOM   4403  HG  SER A 298     -18.253 -33.024  23.655  1.00 30.43      .380 H
ATOM   4404  N   PHE A 299     -13.697 -31.267  24.686  1.00 23.00      .337 N
ATOM   4405  H   PHE A 299     -14.027 -31.951  25.352  1.00 23.00      .337 H
ATOM   4406  CA  PHE A 299     -12.853 -30.193  25.198  1.00 23.92      .164 C
ATOM   4407  HA  PHE A 299     -12.745 -29.431  24.426  1.00 23.92      .164 H
ATOM   4408  C   PHE A 299     -11.447 -30.727  25.543  1.00 27.99      .251 C
ATOM   4409  O   PHE A 299     -11.218 -31.351  26.577  1.00 21.70      .271 O
ATOM   4410  CB  PHE A 299     -13.586 -29.516  26.361  1.00 23.64      .056 C
ATOM   4411 1HB  PHE A 299     -13.732 -30.244  27.158  1.00 23.64      .056 H
ATOM   4412 2HB  PHE A 299     -12.973 -28.701  26.746  1.00 23.64      .056 H
ATOM   4413  CG  PHE A 299     -14.943 -28.956  25.958  1.00 25.23      .044 C
ATOM   4414  CD1 PHE A 299     -15.028 -28.005  24.922  1.00 27.98      .008 C
ATOM   4415  HD1 PHE A 299     -14.130 -27.645  24.441  1.00 27.98      .008 H
ATOM   4416  CD2 PHE A 299     -16.123 -29.422  26.564  1.00 22.29      .008 C
ATOM   4417  HD2 PHE A 299     -16.062 -30.157  27.353  1.00 22.29      .008 H
ATOM   4418  CE1 PHE A 299     -16.281 -27.540  24.484  1.00 23.47      .001 C
ATOM   4419  HE1 PHE A 299     -16.344 -26.817  23.685  1.00 23.47      .001 H
ATOM   4420  CE2 PHE A 299     -17.376 -28.952  26.131  1.00 25.92      .001 C
ATOM   4421  HE2 PHE A 299     -18.273 -29.316  26.609  1.00 25.92      .001 H
ATOM   4422  CZ  PHE A 299     -17.454 -28.023  25.081  1.00 24.79      .000 C
ATOM   4423  HZ  PHE A 299     -18.420 -27.682  24.740  1.00 24.79      .000 H
ATOM   4424  N   VAL A 300     -10.513 -30.480  24.627  1.00 22.10      .338 N
ATOM   4425  H   VAL A 300     -10.779 -29.937  23.818  1.00 22.10      .338 H
ATOM   4426  CA  VAL A 300      -9.104 -30.922  24.665  1.00 22.42      .160 C
ATOM   4427  HA  VAL A 300      -8.872 -31.261  25.675  1.00 22.42      .160 H
ATOM   4428  C   VAL A 300      -8.179 -29.719  24.350  1.00 20.22      .254 C
ATOM   4429  O   VAL A 300      -8.687 -28.649  23.983  1.00 21.24      .270 O
ATOM   4430  CB  VAL A 300      -8.882 -32.120  23.704  1.00 23.10      .029 C
ATOM   4431  HB  VAL A 300      -7.868 -32.490  23.863  1.00 23.10      .029 H
ATOM   4432  CG1 VAL A 300      -9.828 -33.294  23.986  1.00 18.44      .002 C
ATOM   4433 1HG1 VAL A 300      -9.529 -34.147  23.378  1.00 18.44      .002 H
ATOM   4434 2HG1 VAL A 300     -10.852 -33.012  23.742  1.00 18.44      .002 H
ATOM   4435 3HG1 VAL A 300      -9.766 -33.560  25.041  1.00 18.44      .002 H
ATOM   4436  CG2 VAL A 300      -9.014 -31.748  22.224  1.00 20.54      .002 C
ATOM   4437 1HG2 VAL A 300      -8.794 -32.625  21.614  1.00 20.54      .002 H
ATOM   4438 2HG2 VAL A 300      -8.309 -30.952  21.983  1.00 20.54      .002 H
ATOM   4439 3HG2 VAL A 300     -10.029 -31.409  22.020  1.00 20.54      .002 H
ATOM   4440  N   PRO A 301      -6.846 -29.839  24.493  1.00 24.37      .312 N
ATOM   4441  CA  PRO A 301      -5.924 -28.746  24.198  1.00 25.07      .163 C
ATOM   4442  HA  PRO A 301      -6.147 -27.953  24.911  1.00 25.07      .163 H
ATOM   4443  C   PRO A 301      -6.050 -28.172  22.777  1.00 30.22      .251 C
ATOM   4444  O   PRO A 301      -6.099 -28.909  21.790  1.00 25.83      .271 O
ATOM   4445  CB  PRO A 301      -4.525 -29.292  24.488  1.00 23.26      .034 C
ATOM   4446 1HB  PRO A 301      -4.119 -29.788  23.607  1.00 23.26      .034 H
ATOM   4447 2HB  PRO A 301      -3.849 -28.520  24.854  1.00 23.26      .034 H
ATOM   4448  CG  PRO A 301      -4.798 -30.308  25.581  1.00 26.00      .027 C
ATOM   4449 1HG  PRO A 301      -4.037 -31.087  25.625  1.00 26.00      .027 H
ATOM   4450 2HG  PRO A 301      -4.897 -29.806  26.544  1.00 26.00      .027 H
ATOM   4451  CD  PRO A 301      -6.129 -30.900  25.161  1.00 19.57      .105 C
ATOM   4452 1HD  PRO A 301      -5.956 -31.723  24.467  1.00 19.57      .105 H
ATOM   4453 2HD  PRO A 301      -6.689 -31.230  26.036  1.00 19.57      .105 H
ATOM   4454  N   VAL A 302      -6.107 -26.843  22.674  1.00 28.76      .338 N
ATOM   4455  H   VAL A 302      -5.972 -26.301  23.516  1.00 28.76      .338 H
ATOM   4456  CA  VAL A 302      -6.214 -26.092  21.420  1.00 28.19      .159 C
ATOM   4457  HA  VAL A 302      -6.601 -26.778  20.667  1.00 28.19      .159 H
ATOM   4458  C   VAL A 302      -4.831 -25.596  20.955  1.00 34.31      .251 C
ATOM   4459  O   VAL A 302      -4.086 -24.972  21.716  1.00 32.40      .271 O
ATOM   4460  CB  VAL A 302      -7.268 -24.957  21.532  1.00 33.01      .029 C
ATOM   4461  HB  VAL A 302      -8.214 -25.413  21.825  1.00 33.01      .029 H
ATOM   4462  CG1 VAL A 302      -6.941 -23.876  22.573  1.00 33.69      .002 C
ATOM   4463 1HG1 VAL A 302      -7.772 -23.172  22.627  1.00 33.69      .002 H
ATOM   4464 2HG1 VAL A 302      -6.033 -23.345  22.288  1.00 33.69      .002 H
ATOM   4465 3HG1 VAL A 302      -6.798 -24.345  23.547  1.00 33.69      .002 H
ATOM   4466  CG2 VAL A 302      -7.499 -24.268  20.180  1.00 35.82      .002 C
ATOM   4467 1HG2 VAL A 302      -8.317 -23.554  20.280  1.00 35.82      .002 H
ATOM   4468 2HG2 VAL A 302      -7.760 -25.019  19.434  1.00 35.82      .002 H
ATOM   4469 3HG2 VAL A 302      -6.595 -23.744  19.868  1.00 35.82      .002 H
ATOM   4470  N   VAL A 303      -4.492 -25.858  19.690  1.00 38.19      .338 N
ATOM   4471  H   VAL A 303      -5.139 -26.363  19.101  1.00 38.19      .338 H
ATOM   4472  CA  VAL A 303      -3.310 -25.291  19.029  1.00 37.52      .159 C
ATOM   4473  HA  VAL A 303      -2.495 -25.223  19.749  1.00 37.52      .159 H
ATOM   4474  C   VAL A 303      -3.657 -23.879  18.543  1.00 38.56      .251 C
ATOM   4475  O   VAL A 303      -4.381 -23.729  17.557  1.00 42.58      .271 O
ATOM   4476  CB  VAL A 303      -2.821 -26.181  17.865  1.00 39.71      .029 C
ATOM   4477  HB  VAL A 303      -3.627 -26.263  17.136  1.00 39.71      .029 H
ATOM   4478  CG1 VAL A 303      -1.583 -25.583  17.182  1.00 36.03      .002 C
ATOM   4479 1HG1 VAL A 303      -1.273 -26.240  16.370  1.00 36.03      .002 H
ATOM   4480 2HG1 VAL A 303      -0.775 -25.496  17.908  1.00 36.03      .002 H
ATOM   4481 3HG1 VAL A 303      -1.820 -24.597  16.781  1.00 36.03      .002 H
ATOM   4482  CG2 VAL A 303      -2.451 -27.593  18.339  1.00 37.39      .002 C
ATOM   4483 1HG2 VAL A 303      -2.154 -28.193  17.479  1.00 37.39      .002 H
ATOM   4484 2HG2 VAL A 303      -3.306 -28.058  18.830  1.00 37.39      .002 H
ATOM   4485 3HG2 VAL A 303      -1.619 -27.528  19.041  1.00 37.39      .002 H
ATOM   4486  N   ASP A 304      -3.168 -22.852  19.244  1.00 38.42      .337 N
ATOM   4487  H   ASP A 304      -2.613 -23.039  20.068  1.00 38.42      .337 H
ATOM   4488  CA  ASP A 304      -3.462 -21.433  18.974  1.00 42.73      .170 C
ATOM   4489  HA  ASP A 304      -3.971 -21.382  18.011  1.00 42.73      .170 H
ATOM   4490  C   ASP A 304      -2.196 -20.535  18.873  1.00 44.58      .252 C
ATOM   4491  O   ASP A 304      -2.313 -19.313  18.714  1.00 50.09      .271 O
ATOM   4492  CB  ASP A 304      -4.440 -20.879  20.030  1.00 41.11      .129 C
ATOM   4493 1HB  ASP A 304      -4.890 -19.969  19.633  1.00 41.11      .129 H
ATOM   4494 2HB  ASP A 304      -5.245 -21.596  20.192  1.00 41.11      .129 H
ATOM   4495  CG  ASP A 304      -3.803 -20.550  21.392  1.00 40.98      .188 C
ATOM   4496  OD1 ASP A 304      -2.706 -21.059  21.701  1.00 40.45      .647 O
ATOM   4497  OD2 ASP A 304      -4.418 -19.759  22.150  1.00 50.49      .647 O
ATOM   4498  N   GLY A 305      -1.005 -21.132  18.977  1.00 39.12      .336 N
ATOM   4499  H   GLY A 305      -0.980 -22.130  19.128  1.00 39.12      .336 H
ATOM   4500  CA  GLY A 305       0.288 -20.443  18.929  1.00 37.31      .189 C
ATOM   4501 1HA  GLY A 305       1.018 -21.120  18.484  1.00 37.31      .189 H
ATOM   4502 2HA  GLY A 305       0.205 -19.572  18.279  1.00 37.31      .189 H
ATOM   4503  C   GLY A 305       0.839 -19.973  20.292  1.00 44.74      .253 C
ATOM   4504  O   GLY A 305       1.918 -19.376  20.303  1.00 46.74      .270 O
ATOM   4505  N   ASP A 306       0.140 -20.194  21.412  1.00 41.02      .337 N
ATOM   4506  H   ASP A 306      -0.763 -20.644  21.354  1.00 41.02      .337 H
ATOM   4507  CA  ASP A 306       0.585 -19.805  22.759  1.00 38.02      .170 C
ATOM   4508  HA  ASP A 306       1.326 -19.014  22.638  1.00 38.02      .170 H
ATOM   4509  C   ASP A 306       1.285 -20.969  23.525  1.00 43.86      .252 C
ATOM   4510  O   ASP A 306       2.505 -21.114  23.430  1.00 40.78      .271 O
ATOM   4511  CB  ASP A 306      -0.576 -19.164  23.536  1.00 37.18      .129 C
ATOM   4512 1HB  ASP A 306      -1.038 -18.404  22.907  1.00 37.18      .129 H
ATOM   4513 2HB  ASP A 306      -1.331 -19.917  23.760  1.00 37.18      .129 H
ATOM   4514  CG  ASP A 306      -0.135 -18.507  24.852  1.00 47.53      .188 C
ATOM   4515  OD1 ASP A 306       1.056 -18.144  24.988  1.00 39.59      .647 O
ATOM   4516  OD2 ASP A 306      -1.004 -18.294  25.731  1.00 52.97      .647 O
ATOM   4517  N   PHE A 307       0.550 -21.816  24.263  1.00 38.70      .337 N
ATOM   4518  H   PHE A 307      -0.453 -21.710  24.320  1.00 38.70      .337 H
ATOM   4519  CA  PHE A 307       1.123 -22.982  24.948  1.00 31.70      .164 C
ATOM   4520  HA  PHE A 307       1.960 -22.646  25.559  1.00 31.70      .164 H
ATOM   4521  C   PHE A 307       1.664 -24.008  23.926  1.00 37.55      .251 C
ATOM   4522  O   PHE A 307       2.746 -24.568  24.113  1.00 40.20      .271 O
ATOM   4523  CB  PHE A 307       0.072 -23.602  25.884  1.00 35.00      .056 C
ATOM   4524 1HB  PHE A 307      -0.400 -22.787  26.434  1.00 35.00      .056 H
ATOM   4525 2HB  PHE A 307      -0.701 -24.087  25.288  1.00 35.00      .056 H
ATOM   4526  CG  PHE A 307       0.593 -24.620  26.903  1.00 30.59      .044 C
ATOM   4527  CD1 PHE A 307       1.075 -25.879  26.492  1.00 27.47      .008 C
ATOM   4528  HD1 PHE A 307       1.090 -26.144  25.445  1.00 27.47      .008 H
ATOM   4529  CD2 PHE A 307       0.557 -24.314  28.277  1.00 30.22      .008 C
ATOM   4530  HD2 PHE A 307       0.182 -23.352  28.594  1.00 30.22      .008 H
ATOM   4531  CE1 PHE A 307       1.552 -26.800  27.444  1.00 29.22      .001 C
ATOM   4532  HE1 PHE A 307       1.951 -27.751  27.126  1.00 29.22      .001 H
ATOM   4533  CE2 PHE A 307       0.992 -25.250  29.230  1.00 26.08      .001 C
ATOM   4534  HE2 PHE A 307       0.941 -25.006  30.280  1.00 26.08      .001 H
ATOM   4535  CZ  PHE A 307       1.499 -26.488  28.811  1.00 26.19      .000 C
ATOM   4536  HZ  PHE A 307       1.839 -27.205  29.544  1.00 26.19      .000 H
ATOM   4537  N   LEU A 308       0.940 -24.215  22.823  1.00 33.65      .338 N
ATOM   4538  H   LEU A 308       0.052 -23.740  22.747  1.00 33.65      .338 H
ATOM   4539  CA  LEU A 308       1.393 -24.946  21.632  1.00 39.58      .159 C
ATOM   4540  HA  LEU A 308       2.317 -25.481  21.851  1.00 39.58      .159 H
ATOM   4541  C   LEU A 308       1.688 -23.915  20.522  1.00 40.30      .251 C
ATOM   4542  O   LEU A 308       0.781 -23.438  19.837  1.00 44.59      .271 O
ATOM   4543  CB  LEU A 308       0.325 -25.994  21.234  1.00 35.62      .032 C
ATOM   4544 1HB  LEU A 308      -0.567 -25.459  20.909  1.00 35.62      .032 H
ATOM   4545 2HB  LEU A 308       0.708 -26.559  20.383  1.00 35.62      .032 H
ATOM   4546  CG  LEU A 308      -0.074 -26.976  22.351  1.00 41.43      .002 C
ATOM   4547  HG  LEU A 308      -0.461 -26.403  23.194  1.00 41.43      .002 H
ATOM   4548  CD1 LEU A 308      -1.184 -27.916  21.878  1.00 33.84      .000 C
ATOM   4549 1HD1 LEU A 308      -1.485 -28.564  22.701  1.00 33.84      .000 H
ATOM   4550 2HD1 LEU A 308      -0.824 -28.525  21.049  1.00 33.84      .000 H
ATOM   4551 3HD1 LEU A 308      -2.038 -27.323  21.551  1.00 33.84      .000 H
ATOM   4552  CD2 LEU A 308       1.108 -27.823  22.829  1.00 30.55      .000 C
ATOM   4553 1HD2 LEU A 308       0.753 -28.534  23.575  1.00 30.55      .000 H
ATOM   4554 2HD2 LEU A 308       1.867 -27.178  23.273  1.00 30.55      .000 H
ATOM   4555 3HD2 LEU A 308       1.538 -28.364  21.987  1.00 30.55      .000 H
ATOM   4556  N   SER A 309       2.965 -23.545  20.379  1.00 34.30      .336 N
ATOM   4557  H   SER A 309       3.669 -23.967  20.967  1.00 34.30      .336 H
ATOM   4558  CA  SER A 309       3.459 -22.553  19.402  1.00 44.40      .189 C
ATOM   4559  HA  SER A 309       2.895 -21.629  19.530  1.00 44.40      .189 H
ATOM   4560  C   SER A 309       3.311 -23.002  17.932  1.00 43.27      .254 C
ATOM   4561  O   SER A 309       3.402 -22.180  17.015  1.00 50.15      .270 O
ATOM   4562  CB  SER A 309       4.929 -22.241  19.702  1.00 38.91      .169 C
ATOM   4563 1HB  SER A 309       5.291 -21.505  18.984  1.00 38.91      .169 H
ATOM   4564 2HB  SER A 309       5.006 -21.820  20.705  1.00 38.91      .169 H
ATOM   4565  OG  SER A 309       5.691 -23.419  19.620  1.00 45.78      .380 O
ATOM   4566  HG  SER A 309       6.621 -23.184  19.573  1.00 45.78      .380 H
ATOM   4567  N   ASP A 310       3.065 -24.292  17.722  1.00 45.10      .337 N
ATOM   4568  H   ASP A 310       3.021 -24.866  18.552  1.00 45.10      .337 H
ATOM   4569  CA  ASP A 310       2.661 -24.956  16.464  1.00 44.33      .170 C
ATOM   4570  HA  ASP A 310       1.932 -24.331  15.948  1.00 44.33      .170 H
ATOM   4571  C   ASP A 310       1.963 -26.288  16.832  1.00 40.79      .252 C
ATOM   4572  O   ASP A 310       1.814 -26.609  18.016  1.00 40.13      .271 O
ATOM   4573  CB  ASP A 310       3.904 -25.156  15.574  1.00 47.92      .129 C
ATOM   4574 1HB  ASP A 310       4.533 -24.268  15.638  1.00 47.92      .129 H
ATOM   4575 2HB  ASP A 310       4.484 -25.993  15.962  1.00 47.92      .129 H
ATOM   4576  CG  ASP A 310       3.607 -25.426  14.085  1.00 52.63      .188 C
ATOM   4577  OD1 ASP A 310       2.424 -25.557  13.688  1.00 45.33      .647 O
ATOM   4578  OD2 ASP A 310       4.591 -25.533  13.322  1.00 53.26      .647 O
ATOM   4579  N   THR A 311       1.540 -27.090  15.854  1.00 40.30      .336 N
ATOM   4580  H   THR A 311       1.704 -26.823  14.894  1.00 40.30      .336 H
ATOM   4581  CA  THR A 311       1.047 -28.451  16.084  1.00 39.03      .187 C
ATOM   4582  HA  THR A 311       0.155 -28.381  16.707  1.00 39.03      .187 H
ATOM   4583  C   THR A 311       2.093 -29.298  16.834  1.00 39.52      .257 C
ATOM   4584  O   THR A 311       3.277 -29.233  16.491  1.00 41.00      .270 O
ATOM   4585  CB  THR A 311       0.650 -29.162  14.772  1.00 44.58      .140 C
ATOM   4586  HB  THR A 311       0.337 -30.177  15.015  1.00 44.58      .140 H
ATOM   4587  OG1 THR A 311       1.721 -29.241  13.855  1.00 44.53      .382 O
ATOM   4588  HG1 THR A 311       1.634 -28.523  13.225  1.00 44.53      .382 H
ATOM   4589  CG2 THR A 311      -0.509 -28.470  14.060  1.00 34.09      .034 C
ATOM   4590 1HG2 THR A 311      -0.764 -29.040  13.166  1.00 34.09      .034 H
ATOM   4591 2HG2 THR A 311      -0.230 -27.455  13.777  1.00 34.09      .034 H
ATOM   4592 3HG2 THR A 311      -1.369 -28.438  14.728  1.00 34.09      .034 H
ATOM   4593  N   PRO A 312       1.717 -30.131  17.832  1.00 38.37      .312 N
ATOM   4594  CA  PRO A 312       2.655 -31.054  18.477  1.00 36.87      .163 C
ATOM   4595  HA  PRO A 312       3.389 -30.471  19.032  1.00 36.87      .163 H
ATOM   4596  C   PRO A 312       3.389 -31.954  17.478  1.00 37.32      .251 C
ATOM   4597  O   PRO A 312       4.570 -32.236  17.662  1.00 37.83      .271 O
ATOM   4598  CB  PRO A 312       1.815 -31.881  19.452  1.00 32.85      .034 C
ATOM   4599 1HB  PRO A 312       1.419 -32.770  18.962  1.00 32.85      .034 H
ATOM   4600 2HB  PRO A 312       2.379 -32.144  20.346  1.00 32.85      .034 H
ATOM   4601  CG  PRO A 312       0.688 -30.931  19.804  1.00 32.08      .027 C
ATOM   4602 1HG  PRO A 312      -0.210 -31.467  20.112  1.00 32.08      .027 H
ATOM   4603 2HG  PRO A 312       1.016 -30.229  20.571  1.00 32.08      .027 H
ATOM   4604  CD  PRO A 312       0.436 -30.198  18.500  1.00 36.52      .105 C
ATOM   4605 1HD  PRO A 312      -0.270 -30.758  17.886  1.00 36.52      .105 H
ATOM   4606 2HD  PRO A 312       0.074 -29.189  18.700  1.00 36.52      .105 H
ATOM   4607  N   GLU A 313       2.715 -32.329  16.390  1.00 40.47      .338 N
ATOM   4608  H   GLU A 313       1.733 -32.099  16.342  1.00 40.47      .338 H
ATOM   4609  CA  GLU A 313       3.300 -32.963  15.205  1.00 41.44      .160 C
ATOM   4610  HA  GLU A 313       3.614 -33.975  15.463  1.00 41.44      .160 H
ATOM   4611  C   GLU A 313       4.541 -32.194  14.701  1.00 43.11      .251 C
ATOM   4612  O   GLU A 313       5.648 -32.740  14.719  1.00 44.39      .271 O
ATOM   4613  CB  GLU A 313       2.237 -33.051  14.092  1.00 40.97      .043 C
ATOM   4614 1HB  GLU A 313       1.778 -32.076  13.928  1.00 40.97      .043 H
ATOM   4615 2HB  GLU A 313       2.748 -33.329  13.171  1.00 40.97      .043 H
ATOM   4616  CG  GLU A 313       1.111 -34.077  14.349  1.00 40.40      .100 C
ATOM   4617 1HG  GLU A 313       0.587 -34.236  13.407  1.00 40.40      .100 H
ATOM   4618 2HG  GLU A 313       1.567 -35.026  14.630  1.00 40.40      .100 H
ATOM   4619  CD  GLU A 313       0.061 -33.717  15.423  1.00 41.13      .185 C
ATOM   4620  OE1 GLU A 313      -0.707 -34.644  15.776  1.00 41.54      .647 O
ATOM   4621  OE2 GLU A 313      -0.026 -32.557  15.891  1.00 34.24      .647 O
ATOM   4622  N   ALA A 314       4.385 -30.924  14.315  1.00 39.34      .338 N
ATOM   4623  H   ALA A 314       3.471 -30.498  14.373  1.00 39.34      .338 H
ATOM   4624  CA  ALA A 314       5.480 -30.083  13.839  1.00 40.75      .159 C
ATOM   4625  HA  ALA A 314       5.965 -30.588  13.003  1.00 40.75      .159 H
ATOM   4626  C   ALA A 314       6.548 -29.816  14.921  1.00 43.85      .251 C
ATOM   4627  O   ALA A 314       7.739 -29.904  14.630  1.00 43.87      .271 O
ATOM   4628  CB  ALA A 314       4.895 -28.770  13.323  1.00 41.36      .034 C
ATOM   4629 1HB  ALA A 314       4.189 -28.978  12.519  1.00 41.36      .034 H
ATOM   4630 2HB  ALA A 314       5.704 -28.145  12.944  1.00 41.36      .034 H
ATOM   4631 3HB  ALA A 314       4.382 -28.250  14.132  1.00 41.36      .034 H
ATOM   4632  N   LEU A 315       6.156 -29.555  16.172  1.00 45.66      .338 N
ATOM   4633  H   LEU A 315       5.168 -29.481  16.372  1.00 45.66      .338 H
ATOM   4634  CA  LEU A 315       7.079 -29.288  17.270  1.00 37.09      .159 C
ATOM   4635  HA  LEU A 315       7.748 -28.488  16.952  1.00 37.09      .159 H
ATOM   4636  C   LEU A 315       7.963 -30.518  17.618  1.00 38.04      .251 C
ATOM   4637  O   LEU A 315       9.123 -30.343  18.000  1.00 38.97      .271 O
ATOM   4638  CB  LEU A 315       6.297 -28.797  18.511  1.00 40.59      .032 C
ATOM   4639 1HB  LEU A 315       5.577 -29.569  18.784  1.00 40.59      .032 H
ATOM   4640 2HB  LEU A 315       7.003 -28.688  19.334  1.00 40.59      .032 H
ATOM   4641  CG  LEU A 315       5.556 -27.457  18.345  1.00 43.56      .002 C
ATOM   4642  HG  LEU A 315       4.768 -27.586  17.604  1.00 43.56      .002 H
ATOM   4643  CD1 LEU A 315       4.909 -27.070  19.675  1.00 36.99      .000 C
ATOM   4644 1HD1 LEU A 315       4.363 -26.135  19.546  1.00 36.99      .000 H
ATOM   4645 2HD1 LEU A 315       5.675 -26.941  20.439  1.00 36.99      .000 H
ATOM   4646 3HD1 LEU A 315       4.218 -27.855  19.982  1.00 36.99      .000 H
ATOM   4647  CD2 LEU A 315       6.477 -26.324  17.886  1.00 44.42      .000 C
ATOM   4648 1HD2 LEU A 315       5.923 -25.386  17.912  1.00 44.42      .000 H
ATOM   4649 2HD2 LEU A 315       6.816 -26.519  16.869  1.00 44.42      .000 H
ATOM   4650 3HD2 LEU A 315       7.339 -26.256  18.550  1.00 44.42      .000 H
ATOM   4651  N   ILE A 316       7.455 -31.742  17.440  1.00 36.19      .338 N
ATOM   4652  H   ILE A 316       6.480 -31.836  17.197  1.00 36.19      .338 H
ATOM   4653  CA  ILE A 316       8.236 -32.983  17.503  1.00 39.95      .159 C
ATOM   4654  HA  ILE A 316       8.890 -32.936  18.374  1.00 39.95      .159 H
ATOM   4655  C   ILE A 316       9.136 -33.135  16.250  1.00 40.32      .251 C
ATOM   4656  O   ILE A 316      10.268 -33.599  16.368  1.00 44.96      .271 O
ATOM   4657  CB  ILE A 316       7.284 -34.195  17.701  1.00 37.42      .029 C
ATOM   4658  HB  ILE A 316       6.462 -34.088  16.993  1.00 37.42      .029 H
ATOM   4659  CG1 ILE A 316       6.709 -34.192  19.131  1.00 38.94      .002 C
ATOM   4660 1HG1 ILE A 316       7.489 -34.519  19.818  1.00 38.94      .002 H
ATOM   4661 2HG1 ILE A 316       6.430 -33.171  19.389  1.00 38.94      .002 H
ATOM   4662  CG2 ILE A 316       7.976 -35.543  17.430  1.00 34.48      .002 C
ATOM   4663 1HG2 ILE A 316       7.280 -36.364  17.605  1.00 34.48      .002 H
ATOM   4664 2HG2 ILE A 316       8.836 -35.648  18.092  1.00 34.48      .002 H
ATOM   4665 3HG2 ILE A 316       8.310 -35.564  16.393  1.00 34.48      .002 H
ATOM   4666  CD1 ILE A 316       5.461 -35.064  19.310  1.00 33.67      .000 C
ATOM   4667 1HD1 ILE A 316       5.146 -35.001  20.352  1.00 33.67      .000 H
ATOM   4668 2HD1 ILE A 316       5.677 -36.103  19.058  1.00 33.67      .000 H
ATOM   4669 3HD1 ILE A 316       4.665 -34.691  18.666  1.00 33.67      .000 H
ATOM   4670  N   ASN A 317       8.683 -32.727  15.060  1.00 51.63      .337 N
ATOM   4671  H   ASN A 317       7.745 -32.362  14.980  1.00 51.63      .337 H
ATOM   4672  CA  ASN A 317       9.475 -32.791  13.831  1.00 48.94      .169 C
ATOM   4673  HA  ASN A 317       9.940 -33.775  13.787  1.00 48.94      .169 H
ATOM   4674  C   ASN A 317      10.620 -31.738  13.774  1.00 47.69      .251 C
ATOM   4675  O   ASN A 317      11.634 -31.983  13.116  1.00 56.86      .271 O
ATOM   4676  CB  ASN A 317       8.549 -32.665  12.605  1.00 46.15      .119 C
ATOM   4677 1HB  ASN A 317       8.027 -31.709  12.649  1.00 46.15      .119 H
ATOM   4678 2HB  ASN A 317       9.165 -32.654  11.705  1.00 46.15      .119 H
ATOM   4679  CG  ASN A 317       7.516 -33.788  12.485  1.00 52.93      .230 C
ATOM   4680  OD1 ASN A 317       7.634 -34.863  13.059  1.00 56.06      .273 O
ATOM   4681  ND2 ASN A 317       6.483 -33.601  11.705  1.00 55.78      .369 N
ATOM   4682 1HD2 ASN A 317       5.745 -34.290  11.691  1.00 55.78      .369 H
ATOM   4683 2HD2 ASN A 317       6.390 -32.750  11.168  1.00 55.78      .369 H
ATOM   4684  N   ALA A 318      10.469 -30.597  14.453  1.00 50.93      .338 N
ATOM   4685  H   ALA A 318       9.563 -30.425  14.864  1.00 50.93      .338 H
ATOM   4686  CA  ALA A 318      11.381 -29.446  14.386  1.00 46.95      .159 C
ATOM   4687  HA  ALA A 318      12.065 -29.588  13.549  1.00 46.95      .159 H
ATOM   4688  C   ALA A 318      12.252 -29.222  15.657  1.00 51.65      .251 C
ATOM   4689  O   ALA A 318      13.249 -28.501  15.589  1.00 52.04      .271 O
ATOM   4690  CB  ALA A 318      10.534 -28.212  14.052  1.00 43.38      .034 C
ATOM   4691 1HB  ALA A 318       9.927 -28.412  13.169  1.00 43.38      .034 H
ATOM   4692 2HB  ALA A 318      11.198 -27.369  13.854  1.00 43.38      .034 H
ATOM   4693 3HB  ALA A 318       9.885 -27.973  14.894  1.00 43.38      .034 H
ATOM   4694  N   GLY A 319      11.913 -29.822  16.803  1.00 49.62      .336 N
ATOM   4695  H   GLY A 319      11.060 -30.361  16.850  1.00 49.62      .336 H
ATOM   4696  CA  GLY A 319      12.639 -29.630  18.061  1.00 37.36      .189 C
ATOM   4697 1HA  GLY A 319      12.786 -28.561  18.219  1.00 37.36      .189 H
ATOM   4698 2HA  GLY A 319      12.040 -30.009  18.889  1.00 37.36      .189 H
ATOM   4699  C   GLY A 319      14.019 -30.317  18.115  1.00 41.98      .253 C
ATOM   4700  O   GLY A 319      14.237 -31.344  17.467  1.00 45.58      .270 O
ATOM   4701  N   ASP A 320      14.949 -29.766  18.900  1.00 37.58      .337 N
ATOM   4702  H   ASP A 320      14.722 -28.914  19.392  1.00 37.58      .337 H
ATOM   4703  CA  ASP A 320      16.176 -30.456  19.331  1.00 43.63      .170 C
ATOM   4704  HA  ASP A 320      16.397 -31.244  18.611  1.00 43.63      .170 H
ATOM   4705  C   ASP A 320      15.960 -31.117  20.710  1.00 44.73      .252 C
ATOM   4706  O   ASP A 320      15.505 -30.470  21.660  1.00 42.42      .271 O
ATOM   4707  CB  ASP A 320      17.384 -29.496  19.344  1.00 40.28      .129 C
ATOM   4708 1HB  ASP A 320      17.411 -28.947  18.403  1.00 40.28      .129 H
ATOM   4709 2HB  ASP A 320      17.280 -28.782  20.161  1.00 40.28      .129 H
ATOM   4710  CG  ASP A 320      18.726 -30.232  19.513  1.00 51.11      .188 C
ATOM   4711  OD1 ASP A 320      18.737 -31.481  19.411  1.00 52.23      .647 O
ATOM   4712  OD2 ASP A 320      19.782 -29.572  19.683  1.00 57.71      .647 O
ATOM   4713  N   PHE A 321      16.294 -32.402  20.837  1.00 40.53      .337 N
ATOM   4714  H   PHE A 321      16.755 -32.861  20.065  1.00 40.53      .337 H
ATOM   4715  CA  PHE A 321      15.983 -33.239  22.003  1.00 34.15      .164 C
ATOM   4716  HA  PHE A 321      15.594 -32.589  22.787  1.00 34.15      .164 H
ATOM   4717  C   PHE A 321      17.233 -33.963  22.584  1.00 41.70      .251 C
ATOM   4718  O   PHE A 321      17.095 -34.831  23.445  1.00 38.14      .271 O
ATOM   4719  CB  PHE A 321      14.832 -34.196  21.651  1.00 31.78      .056 C
ATOM   4720 1HB  PHE A 321      15.141 -34.851  20.837  1.00 31.78      .056 H
ATOM   4721 2HB  PHE A 321      14.620 -34.823  22.518  1.00 31.78      .056 H
ATOM   4722  CG  PHE A 321      13.543 -33.490  21.240  1.00 37.41      .044 C
ATOM   4723  CD1 PHE A 321      12.732 -32.881  22.218  1.00 30.90      .008 C
ATOM   4724  HD1 PHE A 321      13.024 -32.900  23.257  1.00 30.90      .008 H
ATOM   4725  CD2 PHE A 321      13.150 -33.438  19.891  1.00 34.59      .008 C
ATOM   4726  HD2 PHE A 321      13.776 -33.891  19.137  1.00 34.59      .008 H
ATOM   4727  CE1 PHE A 321      11.536 -32.239  21.848  1.00 30.60      .001 C
ATOM   4728  HE1 PHE A 321      10.916 -31.768  22.597  1.00 30.60      .001 H
ATOM   4729  CE2 PHE A 321      11.954 -32.800  19.521  1.00 37.44      .001 C
ATOM   4730  HE2 PHE A 321      11.663 -32.774  18.481  1.00 37.44      .001 H
ATOM   4731  CZ  PHE A 321      11.147 -32.196  20.498  1.00 38.03      .000 C
ATOM   4732  HZ  PHE A 321      10.236 -31.697  20.206  1.00 38.03      .000 H
ATOM   4733  N   HIS A 322      18.447 -33.553  22.201  1.00 39.99      .337 N
ATOM   4734  H   HIS A 322      18.526 -32.844  21.485  1.00 39.99      .337 H
ATOM   4735  CA  HIS A 322      19.668 -33.886  22.936  1.00 45.55      .165 C
ATOM   4736  HA  HIS A 322      19.819 -34.964  22.871  1.00 45.55      .165 H
ATOM   4737  C   HIS A 322      19.530 -33.521  24.435  1.00 42.42      .251 C
ATOM   4738  O   HIS A 322      18.778 -32.614  24.804  1.00 41.22      .271 O
ATOM   4739  CB  HIS A 322      20.894 -33.207  22.300  1.00 43.13      .077 C
ATOM   4740 1HB  HIS A 322      20.714 -32.135  22.225  1.00 43.13      .077 H
ATOM   4741 2HB  HIS A 322      21.755 -33.352  22.951  1.00 43.13      .077 H
ATOM   4742  CG  HIS A 322      21.232 -33.740  20.921  1.00 40.16      .057 C
ATOM   4743  ND1 HIS A 322      20.545 -33.527  19.758  1.00 37.83      .338 N
ATOM   4744  HD1 HIS A 322      19.777 -32.894  19.588  1.00 37.83      .338 H
ATOM   4745  CD2 HIS A 322      22.193 -34.655  20.598  1.00 35.53      .113 C
ATOM   4746  HD2 HIS A 322      22.921 -35.120  21.246  1.00 35.53      .113 H
ATOM   4747  CE1 HIS A 322      21.062 -34.285  18.817  1.00 40.44      .175 C
ATOM   4748  HE1 HIS A 322      20.739 -34.374  17.790  1.00 40.44      .175 H
ATOM   4749  NE2 HIS A 322      22.087 -34.994  19.270  1.00 38.10      .223 N
ATOM   4750  N   GLY A 323      20.225 -34.264  25.300  1.00 38.52      .336 N
ATOM   4751  H   GLY A 323      20.804 -35.006  24.934  1.00 38.52      .336 H
ATOM   4752  CA  GLY A 323      20.201 -34.115  26.761  1.00 41.24      .189 C
ATOM   4753 1HA  GLY A 323      21.102 -34.564  27.181  1.00 41.24      .189 H
ATOM   4754 2HA  GLY A 323      20.218 -33.052  27.000  1.00 41.24      .189 H
ATOM   4755  C   GLY A 323      18.983 -34.741  27.484  1.00 40.91      .253 C
ATOM   4756  O   GLY A 323      19.077 -35.027  28.674  1.00 45.29      .270 O
ATOM   4757  N   LEU A 324      17.870 -34.997  26.789  1.00 37.18      .337 N
ATOM   4758  H   LEU A 324      17.837 -34.754  25.809  1.00 37.18      .337 H
ATOM   4759  CA  LEU A 324      16.649 -35.572  27.363  1.00 34.07      .159 C
ATOM   4760  HA  LEU A 324      16.503 -35.121  28.344  1.00 34.07      .159 H
ATOM   4761  C   LEU A 324      16.750 -37.109  27.571  1.00 26.56      .251 C
ATOM   4762  O   LEU A 324      17.448 -37.818  26.841  1.00 30.78      .271 O
ATOM   4763  CB  LEU A 324      15.461 -35.147  26.458  1.00 34.43      .032 C
ATOM   4764 1HB  LEU A 324      15.429 -34.058  26.444  1.00 34.43      .032 H
ATOM   4765 2HB  LEU A 324      15.678 -35.487  25.445  1.00 34.43      .032 H
ATOM   4766  CG  LEU A 324      14.065 -35.685  26.834  1.00 31.32      .002 C
ATOM   4767  HG  LEU A 324      14.109 -36.774  26.849  1.00 31.32      .002 H
ATOM   4768  CD1 LEU A 324      13.558 -35.199  28.194  1.00 27.23      .000 C
ATOM   4769 1HD1 LEU A 324      12.641 -35.736  28.436  1.00 27.23      .000 H
ATOM   4770 2HD1 LEU A 324      13.351 -34.130  28.140  1.00 27.23      .000 H
ATOM   4771 3HD1 LEU A 324      14.304 -35.386  28.967  1.00 27.23      .000 H
ATOM   4772  CD2 LEU A 324      13.048 -35.264  25.770  1.00 26.28      .000 C
ATOM   4773 1HD2 LEU A 324      12.062 -35.644  26.039  1.00 26.28      .000 H
ATOM   4774 2HD2 LEU A 324      13.346 -35.676  24.806  1.00 26.28      .000 H
ATOM   4775 3HD2 LEU A 324      13.015 -34.177  25.707  1.00 26.28      .000 H
ATOM   4776  N   GLN A 325      16.007 -37.639  28.550  1.00 26.91      .338 N
ATOM   4777  H   GLN A 325      15.470 -37.011  29.131  1.00 26.91      .338 H
ATOM   4778  CA  GLN A 325      15.685 -39.072  28.683  1.00 32.12      .160 C
ATOM   4779  HA  GLN A 325      16.057 -39.599  27.805  1.00 32.12      .160 H
ATOM   4780  C   GLN A 325      14.155 -39.271  28.746  1.00 29.99      .251 C
ATOM   4781  O   GLN A 325      13.464 -38.512  29.433  1.00 29.51      .271 O
ATOM   4782  CB  GLN A 325      16.354 -39.698  29.921  1.00 33.24      .042 C
ATOM   4783 1HB  GLN A 325      16.117 -39.122  30.815  1.00 33.24      .042 H
ATOM   4784 2HB  GLN A 325      15.933 -40.695  30.050  1.00 33.24      .042 H
ATOM   4785  CG  GLN A 325      17.886 -39.825  29.813  1.00 35.15      .090 C
ATOM   4786 1HG  GLN A 325      18.190 -40.707  30.375  1.00 35.15      .090 H
ATOM   4787 2HG  GLN A 325      18.168 -39.994  28.773  1.00 35.15      .090 H
ATOM   4788  CD  GLN A 325      18.648 -38.609  30.343  1.00 42.38      .227 C
ATOM   4789  OE1 GLN A 325      18.771 -38.396  31.545  1.00 44.08      .273 O
ATOM   4790  NE2 GLN A 325      19.211 -37.822  29.457  1.00 48.06      .369 N
ATOM   4791 1HE2 GLN A 325      19.692 -36.990  29.769  1.00 48.06      .369 H
ATOM   4792 2HE2 GLN A 325      19.024 -37.959  28.474  1.00 48.06      .369 H
ATOM   4793  N   VAL A 326      13.642 -40.296  28.053  1.00 29.09      .338 N
ATOM   4794  H   VAL A 326      14.263 -40.889  27.520  1.00 29.09      .338 H
ATOM   4795  CA  VAL A 326      12.203 -40.598  27.929  1.00 27.12      .159 C
ATOM   4796  HA  VAL A 326      11.693 -40.101  28.755  1.00 27.12      .159 H
ATOM   4797  C   VAL A 326      11.922 -42.107  28.022  1.00 29.09      .251 C
ATOM   4798  O   VAL A 326      12.643 -42.911  27.434  1.00 30.47      .271 O
ATOM   4799  CB  VAL A 326      11.584 -40.041  26.625  1.00 30.99      .029 C
ATOM   4800  HB  VAL A 326      11.855 -40.712  25.809  1.00 30.99      .029 H
ATOM   4801  CG1 VAL A 326      10.052 -39.964  26.709  1.00 31.05      .002 C
ATOM   4802 1HG1 VAL A 326       9.659 -39.586  25.765  1.00 31.05      .002 H
ATOM   4803 2HG1 VAL A 326       9.770 -39.289  27.517  1.00 31.05      .002 H
ATOM   4804 3HG1 VAL A 326       9.641 -40.955  26.903  1.00 31.05      .002 H
ATOM   4805  CG2 VAL A 326      12.083 -38.639  26.266  1.00 36.39      .002 C
ATOM   4806 1HG2 VAL A 326      11.529 -38.262  25.407  1.00 36.39      .002 H
ATOM   4807 2HG2 VAL A 326      13.145 -38.686  26.022  1.00 36.39      .002 H
ATOM   4808 3HG2 VAL A 326      11.935 -37.973  27.116  1.00 36.39      .002 H
ATOM   4809  N   LEU A 327      10.841 -42.485  28.702  1.00 26.83      .338 N
ATOM   4810  H   LEU A 327      10.318 -41.777  29.197  1.00 26.83      .338 H
ATOM   4811  CA  LEU A 327      10.236 -43.822  28.646  1.00 25.10      .159 C
ATOM   4812  HA  LEU A 327      10.855 -44.474  28.029  1.00 25.10      .159 H
ATOM   4813  C   LEU A 327       8.840 -43.731  27.983  1.00 24.82      .251 C
ATOM   4814  O   LEU A 327       8.057 -42.833  28.294  1.00 26.01      .271 O
ATOM   4815  CB  LEU A 327      10.227 -44.405  30.082  1.00 23.82      .032 C
ATOM   4816 1HB  LEU A 327      11.263 -44.521  30.402  1.00 23.82      .032 H
ATOM   4817 2HB  LEU A 327       9.764 -43.669  30.739  1.00 23.82      .032 H
ATOM   4818  CG  LEU A 327       9.491 -45.738  30.288  1.00 26.62      .002 C
ATOM   4819  HG  LEU A 327       8.458 -45.622  29.959  1.00 26.62      .002 H
ATOM   4820  CD1 LEU A 327      10.133 -46.891  29.522  1.00 27.61      .000 C
ATOM   4821 1HD1 LEU A 327       9.588 -47.806  29.752  1.00 27.61      .000 H
ATOM   4822 2HD1 LEU A 327      11.175 -47.003  29.821  1.00 27.61      .000 H
ATOM   4823 3HD1 LEU A 327      10.081 -46.697  28.450  1.00 27.61      .000 H
ATOM   4824  CD2 LEU A 327       9.496 -46.105  31.775  1.00 30.20      .000 C
ATOM   4825 1HD2 LEU A 327       8.943 -47.033  31.916  1.00 30.20      .000 H
ATOM   4826 2HD2 LEU A 327       9.020 -45.307  32.345  1.00 30.20      .000 H
ATOM   4827 3HD2 LEU A 327      10.522 -46.236  32.119  1.00 30.20      .000 H
ATOM   4828  N   VAL A 328       8.545 -44.635  27.049  1.00 23.86      .338 N
ATOM   4829  H   VAL A 328       9.231 -45.338  26.815  1.00 23.86      .338 H
ATOM   4830  CA  VAL A 328       7.288 -44.681  26.278  1.00 24.94      .159 C
ATOM   4831  HA  VAL A 328       6.532 -44.121  26.828  1.00 24.94      .159 H
ATOM   4832  C   VAL A 328       6.800 -46.130  26.119  1.00 24.06      .251 C
ATOM   4833  O   VAL A 328       7.588 -47.074  26.163  1.00 21.42      .271 O
ATOM   4834  CB  VAL A 328       7.425 -44.005  24.885  1.00 23.74      .029 C
ATOM   4835  HB  VAL A 328       6.436 -43.994  24.426  1.00 23.74      .029 H
ATOM   4836  CG1 VAL A 328       7.895 -42.548  24.979  1.00 22.32      .002 C
ATOM   4837 1HG1 VAL A 328       7.810 -42.078  24.000  1.00 22.32      .002 H
ATOM   4838 2HG1 VAL A 328       8.934 -42.519  25.308  1.00 22.32      .002 H
ATOM   4839 3HG1 VAL A 328       7.272 -42.014  25.695  1.00 22.32      .002 H
ATOM   4840  CG2 VAL A 328       8.366 -44.738  23.919  1.00 21.83      .002 C
ATOM   4841 1HG2 VAL A 328       8.380 -44.203  22.970  1.00 21.83      .002 H
ATOM   4842 2HG2 VAL A 328       8.014 -45.757  23.758  1.00 21.83      .002 H
ATOM   4843 3HG2 VAL A 328       9.373 -44.762  24.337  1.00 21.83      .002 H
ATOM   4844  N   GLY A 329       5.504 -46.319  25.883  1.00 18.02      .336 N
ATOM   4845  H   GLY A 329       4.864 -45.537  25.879  1.00 18.02      .336 H
ATOM   4846  CA  GLY A 329       4.950 -47.637  25.591  1.00 18.90      .189 C
ATOM   4847 1HA  GLY A 329       5.265 -47.938  24.592  1.00 18.90      .189 H
ATOM   4848 2HA  GLY A 329       5.362 -48.367  26.288  1.00 18.90      .189 H
ATOM   4849  C   GLY A 329       3.421 -47.693  25.665  1.00 22.66      .253 C
ATOM   4850  O   GLY A 329       2.748 -46.676  25.850  1.00 19.46      .270 O
ATOM   4851  N   VAL A 330       2.897 -48.901  25.477  1.00 17.93      .337 N
ATOM   4852  H   VAL A 330       3.534 -49.680  25.383  1.00 17.93      .337 H
ATOM   4853  CA  VAL A 330       1.468 -49.213  25.279  1.00 18.46      .159 C
ATOM   4854  HA  VAL A 330       0.865 -48.426  25.731  1.00 18.46      .159 H
ATOM   4855  C   VAL A 330       1.105 -50.549  25.952  1.00 24.94      .251 C
ATOM   4856  O   VAL A 330       1.986 -51.368  26.213  1.00 21.09      .271 O
ATOM   4857  CB  VAL A 330       1.129 -49.263  23.768  1.00 21.64      .029 C
ATOM   4858  HB  VAL A 330       0.083 -49.550  23.668  1.00 21.64      .029 H
ATOM   4859  CG1 VAL A 330       1.298 -47.888  23.109  1.00 20.24      .002 C
ATOM   4860 1HG1 VAL A 330       0.863 -47.912  22.110  1.00 20.24      .002 H
ATOM   4861 2HG1 VAL A 330       2.355 -47.631  23.039  1.00 20.24      .002 H
ATOM   4862 3HG1 VAL A 330       0.782 -47.143  23.713  1.00 20.24      .002 H
ATOM   4863  CG2 VAL A 330       1.953 -50.290  22.978  1.00 19.18      .002 C
ATOM   4864 1HG2 VAL A 330       1.630 -50.284  21.937  1.00 19.18      .002 H
ATOM   4865 2HG2 VAL A 330       1.789 -51.280  23.404  1.00 19.18      .002 H
ATOM   4866 3HG2 VAL A 330       3.013 -50.041  23.032  1.00 19.18      .002 H
ATOM   4867  N   VAL A 331      -0.178 -50.807  26.201  1.00 21.32      .338 N
ATOM   4868  H   VAL A 331      -0.865 -50.123  25.917  1.00 21.32      .338 H
ATOM   4869  CA  VAL A 331      -0.687 -52.160  26.476  1.00 23.09      .159 C
ATOM   4870  HA  VAL A 331       0.031 -52.677  27.113  1.00 23.09      .159 H
ATOM   4871  C   VAL A 331      -0.827 -52.961  25.164  1.00 26.05      .251 C
ATOM   4872  O   VAL A 331      -0.799 -52.389  24.073  1.00 23.57      .271 O
ATOM   4873  CB  VAL A 331      -2.033 -52.146  27.243  1.00 25.63      .029 C
ATOM   4874  HB  VAL A 331      -2.321 -53.180  27.434  1.00 25.63      .029 H
ATOM   4875  CG1 VAL A 331      -1.906 -51.459  28.609  1.00 18.82      .002 C
ATOM   4876 1HG1 VAL A 331      -2.846 -51.567  29.150  1.00 18.82      .002 H
ATOM   4877 2HG1 VAL A 331      -1.682 -50.401  28.475  1.00 18.82      .002 H
ATOM   4878 3HG1 VAL A 331      -1.104 -51.932  29.176  1.00 18.82      .002 H
ATOM   4879  CG2 VAL A 331      -3.173 -51.490  26.459  1.00 21.06      .002 C
ATOM   4880 1HG2 VAL A 331      -4.113 -51.763  26.939  1.00 21.06      .002 H
ATOM   4881 2HG2 VAL A 331      -3.178 -51.835  25.426  1.00 21.06      .002 H
ATOM   4882 3HG2 VAL A 331      -3.055 -50.406  26.480  1.00 21.06      .002 H
ATOM   4883  N   LYS A 332      -1.011 -54.283  25.255  1.00 26.90      .338 N
ATOM   4884  H   LYS A 332      -0.897 -54.725  26.156  1.00 26.90      .338 H
ATOM   4885  CA  LYS A 332      -1.236 -55.177  24.112  1.00 29.99      .159 C
ATOM   4886  HA  LYS A 332      -0.351 -55.140  23.476  1.00 29.99      .159 H
ATOM   4887  C   LYS A 332      -2.453 -54.751  23.263  1.00 29.15      .251 C
ATOM   4888  O   LYS A 332      -2.352 -54.747  22.037  1.00 27.12      .271 O
ATOM   4889  CB  LYS A 332      -1.410 -56.619  24.620  1.00 31.15      .032 C
ATOM   4890 1HB  LYS A 332      -0.648 -56.817  25.374  1.00 31.15      .032 H
ATOM   4891 2HB  LYS A 332      -2.397 -56.712  25.073  1.00 31.15      .032 H
ATOM   4892  CG  LYS A 332      -1.285 -57.663  23.500  1.00 27.70      .004 C
ATOM   4893 1HG  LYS A 332      -2.042 -57.456  22.743  1.00 27.70      .004 H
ATOM   4894 2HG  LYS A 332      -0.295 -57.579  23.051  1.00 27.70      .004 H
ATOM   4895  CD  LYS A 332      -1.480 -59.090  24.037  1.00 34.51      .032 C
ATOM   4896 1HD  LYS A 332      -0.713 -59.289  24.786  1.00 34.51      .032 H
ATOM   4897 2HD  LYS A 332      -2.457 -59.153  24.516  1.00 34.51      .032 H
ATOM   4898  CE  LYS A 332      -1.374 -60.161  22.934  1.00 35.15      .206 C
ATOM   4899 1HE  LYS A 332      -0.438 -60.011  22.396  1.00 35.15      .206 H
ATOM   4900 2HE  LYS A 332      -1.335 -61.142  23.408  1.00 35.15      .206 H
ATOM   4901  NZ  LYS A 332      -2.517 -60.120  21.990  1.00 46.13      .064 N
ATOM   4902 1HZ  LYS A 332      -2.446 -60.899  21.352  1.00 46.13      .064 H
ATOM   4903 2HZ  LYS A 332      -2.494 -59.254  21.470  1.00 46.13      .064 H
ATOM   4904 3HZ  LYS A 332      -3.385 -60.182  22.503  1.00 46.13      .064 H
ATOM   4905  N   ASP A 333      -3.552 -54.344  23.902  1.00 23.08      .337 N
ATOM   4906  H   ASP A 333      -3.560 -54.368  24.912  1.00 23.08      .337 H
ATOM   4907  CA  ASP A 333      -4.843 -54.074  23.250  1.00 26.75      .170 C
ATOM   4908  HA  ASP A 333      -4.683 -54.113  22.172  1.00 26.75      .170 H
ATOM   4909  C   ASP A 333      -5.392 -52.666  23.592  1.00 26.56      .251 C
ATOM   4910  O   ASP A 333      -6.328 -52.493  24.371  1.00 27.52      .271 O
ATOM   4911  CB  ASP A 333      -5.826 -55.207  23.578  1.00 25.08      .129 C
ATOM   4912 1HB  ASP A 333      -5.997 -55.256  24.654  1.00 25.08      .129 H
ATOM   4913 2HB  ASP A 333      -6.779 -55.009  23.087  1.00 25.08      .129 H
ATOM   4914  CG  ASP A 333      -5.279 -56.546  23.093  1.00 29.59      .188 C
ATOM   4915  OD1 ASP A 333      -5.330 -56.780  21.861  1.00 32.00      .647 O
ATOM   4916  OD2 ASP A 333      -4.758 -57.337  23.916  1.00 26.66      .647 O
ATOM   4917  N   GLU A 334      -4.794 -51.643  22.979  1.00 26.23      .337 N
ATOM   4918  H   GLU A 334      -4.012 -51.829  22.368  1.00 26.23      .337 H
ATOM   4919  CA  GLU A 334      -5.156 -50.237  23.174  1.00 24.52      .160 C
ATOM   4920  HA  GLU A 334      -5.087 -50.009  24.238  1.00 24.52      .160 H
ATOM   4921  C   GLU A 334      -6.605 -49.913  22.721  1.00 26.78      .251 C
ATOM   4922  O   GLU A 334      -7.290 -49.141  23.393  1.00 25.34      .271 O
ATOM   4923  CB  GLU A 334      -4.153 -49.344  22.418  1.00 21.93      .043 C
ATOM   4924 1HB  GLU A 334      -4.030 -49.729  21.405  1.00 21.93      .043 H
ATOM   4925 2HB  GLU A 334      -4.550 -48.332  22.341  1.00 21.93      .043 H
ATOM   4926  CG  GLU A 334      -2.758 -49.267  23.078  1.00 19.96      .100 C
ATOM   4927 1HG  GLU A 334      -2.360 -50.275  23.191  1.00 19.96      .100 H
ATOM   4928 2HG  GLU A 334      -2.093 -48.713  22.415  1.00 19.96      .100 H
ATOM   4929  CD  GLU A 334      -2.755 -48.583  24.454  1.00 26.36      .185 C
ATOM   4930  OE1 GLU A 334      -3.765 -47.947  24.829  1.00 24.03      .647 O
ATOM   4931  OE2 GLU A 334      -1.733 -48.669  25.170  1.00 23.90      .647 O
ATOM   4932  N   GLY A 335      -7.112 -50.525  21.645  1.00 23.90      .336 N
ATOM   4933  H   GLY A 335      -6.547 -51.185  21.130  1.00 23.90      .336 H
ATOM   4934  CA  GLY A 335      -8.429 -50.210  21.083  1.00 22.42      .189 C
ATOM   4935 1HA  GLY A 335      -8.567 -49.128  21.092  1.00 22.42      .189 H
ATOM   4936 2HA  GLY A 335      -8.447 -50.543  20.045  1.00 22.42      .189 H
ATOM   4937  C   GLY A 335      -9.639 -50.847  21.806  1.00 23.54      .253 C
ATOM   4938  O   GLY A 335     -10.686 -50.210  21.916  1.00 20.98      .270 O
ATOM   4939  N   SER A 336      -9.494 -52.075  22.311  1.00 23.11      .335 N
ATOM   4940  H   SER A 336      -8.595 -52.516  22.179  1.00 23.11      .335 H
ATOM   4941  CA  SER A 336     -10.603 -52.996  22.661  1.00 26.70      .189 C
ATOM   4942  HA  SER A 336     -11.100 -53.281  21.734  1.00 26.70      .189 H
ATOM   4943  C   SER A 336     -11.667 -52.416  23.616  1.00 27.34      .254 C
ATOM   4944  O   SER A 336     -12.867 -52.555  23.368  1.00 29.04      .270 O
ATOM   4945  CB  SER A 336     -10.005 -54.281  23.260  1.00 27.44      .169 C
ATOM   4946 1HB  SER A 336     -10.807 -55.004  23.403  1.00 27.44      .169 H
ATOM   4947 2HB  SER A 336      -9.285 -54.692  22.553  1.00 27.44      .169 H
ATOM   4948  OG  SER A 336      -9.345 -54.051  24.497  1.00 28.54      .380 O
ATOM   4949  HG  SER A 336      -8.873 -54.854  24.729  1.00 28.54      .380 H
ATOM   4950  N   TYR A 337     -11.237 -51.715  24.665  1.00 27.57      .337 N
ATOM   4951  H   TYR A 337     -10.239 -51.671  24.808  1.00 27.57      .337 H
ATOM   4952  CA  TYR A 337     -12.079 -51.088  25.685  1.00 24.96      .164 C
ATOM   4953  HA  TYR A 337     -12.740 -51.843  26.110  1.00 24.96      .164 H
ATOM   4954  C   TYR A 337     -12.963 -49.968  25.087  1.00 25.09      .251 C
ATOM   4955  O   TYR A 337     -14.122 -49.817  25.464  1.00 28.42      .271 O
ATOM   4956  CB  TYR A 337     -11.116 -50.588  26.783  1.00 29.14      .056 C
ATOM   4957 1HB  TYR A 337     -10.407 -51.394  26.972  1.00 29.14      .056 H
ATOM   4958 2HB  TYR A 337     -10.538 -49.766  26.361  1.00 29.14      .056 H
ATOM   4959  CG  TYR A 337     -11.645 -50.116  28.156  1.00 28.05      .044 C
ATOM   4960  CD1 TYR A 337     -13.016 -49.942  28.439  1.00 28.74      .011 C
ATOM   4961  HD1 TYR A 337     -13.769 -50.216  27.715  1.00 28.74      .011 H
ATOM   4962  CD2 TYR A 337     -10.692 -49.845  29.160  1.00 27.72      .011 C
ATOM   4963  HD2 TYR A 337      -9.642 -50.011  28.971  1.00 27.72      .011 H
ATOM   4964  CE1 TYR A 337     -13.424 -49.428  29.690  1.00 26.86      .037 C
ATOM   4965  HE1 TYR A 337     -14.474 -49.274  29.891  1.00 26.86      .037 H
ATOM   4966  CE2 TYR A 337     -11.097 -49.371  30.423  1.00 27.01      .037 C
ATOM   4967  HE2 TYR A 337     -10.365 -49.166  31.190  1.00 27.01      .037 H
ATOM   4968  CZ  TYR A 337     -12.467 -49.159  30.686  1.00 25.53      .065 C
ATOM   4969  OH  TYR A 337     -12.849 -48.674  31.886  1.00 26.03      .361 O
ATOM   4970  HH  TYR A 337     -13.725 -48.280  31.890  1.00 26.03      .361 H
ATOM   4971  N   PHE A 338     -12.470 -49.204  24.108  1.00 22.82      .337 N
ATOM   4972  H   PHE A 338     -11.571 -49.423  23.703  1.00 22.82      .337 H
ATOM   4973  CA  PHE A 338     -13.213 -48.096  23.507  1.00 21.85      .164 C
ATOM   4974  HA  PHE A 338     -13.627 -47.487  24.311  1.00 21.85      .164 H
ATOM   4975  C   PHE A 338     -14.391 -48.574  22.624  1.00 26.20      .251 C
ATOM   4976  O   PHE A 338     -15.389 -47.867  22.512  1.00 20.06      .271 O
ATOM   4977  CB  PHE A 338     -12.252 -47.205  22.702  1.00 24.01      .056 C
ATOM   4978 1HB  PHE A 338     -11.756 -47.799  21.934  1.00 24.01      .056 H
ATOM   4979 2HB  PHE A 338     -12.834 -46.437  22.192  1.00 24.01      .056 H
ATOM   4980  CG  PHE A 338     -11.192 -46.527  23.556  1.00 20.39      .044 C
ATOM   4981  CD1 PHE A 338      -9.998 -47.199  23.880  1.00 21.01      .008 C
ATOM   4982  HD1 PHE A 338      -9.799 -48.181  23.479  1.00 21.01      .008 H
ATOM   4983  CD2 PHE A 338     -11.409 -45.226  24.048  1.00 19.20      .008 C
ATOM   4984  HD2 PHE A 338     -12.310 -44.699  23.772  1.00 19.20      .008 H
ATOM   4985  CE1 PHE A 338      -9.051 -46.588  24.719  1.00 22.38      .001 C
ATOM   4986  HE1 PHE A 338      -8.122 -47.092  24.939  1.00 22.38      .001 H
ATOM   4987  CE2 PHE A 338     -10.461 -44.619  24.892  1.00 19.97      .001 C
ATOM   4988  HE2 PHE A 338     -10.642 -43.621  25.264  1.00 19.97      .001 H
ATOM   4989  CZ  PHE A 338      -9.287 -45.306  25.239  1.00 17.92      .000 C
ATOM   4990  HZ  PHE A 338      -8.559 -44.831  25.879  1.00 17.92      .000 H
ATOM   4991  N   LEU A 339     -14.306 -49.768  22.027  1.00 26.33      .338 N
ATOM   4992  H   LEU A 339     -13.487 -50.336  22.192  1.00 26.33      .338 H
ATOM   4993  CA  LEU A 339     -15.243 -50.248  21.008  1.00 29.21      .159 C
ATOM   4994  HA  LEU A 339     -15.238 -49.539  20.180  1.00 29.21      .159 H
ATOM   4995  C   LEU A 339     -16.698 -50.356  21.527  1.00 32.14      .251 C
ATOM   4996  O   LEU A 339     -17.634 -49.958  20.836  1.00 30.47      .271 O
ATOM   4997  CB  LEU A 339     -14.768 -51.619  20.471  1.00 24.76      .032 C
ATOM   4998 1HB  LEU A 339     -14.876 -52.351  21.271  1.00 24.76      .032 H
ATOM   4999 2HB  LEU A 339     -15.432 -51.911  19.657  1.00 24.76      .032 H
ATOM   5000  CG  LEU A 339     -13.314 -51.661  19.968  1.00 24.66      .002 C
ATOM   5001  HG  LEU A 339     -12.650 -51.466  20.810  1.00 24.66      .002 H
ATOM   5002  CD1 LEU A 339     -12.991 -53.051  19.432  1.00 25.37      .000 C
ATOM   5003 1HD1 LEU A 339     -11.935 -53.101  19.166  1.00 25.37      .000 H
ATOM   5004 2HD1 LEU A 339     -13.598 -53.259  18.551  1.00 25.37      .000 H
ATOM   5005 3HD1 LEU A 339     -13.207 -53.790  20.205  1.00 25.37      .000 H
ATOM   5006  CD2 LEU A 339     -13.037 -50.636  18.870  1.00 21.23      .000 C
[truncated: 250,230 more chars]
