# Supplementary material for: An evaluation of Roluperidone as a promising repurposing candidate for Alzheimer’s Disease: A Computational Investigation
Source: PLoS One. 2025 Dec 17;20(12):e0338211. doi: 10.1371/journal.pone.0338211 (PMC12711050; doi:10.1371/journal.pone.0338211)
Supplement: S7 File — (ZIP) [file pone.0338211.s007.zip › S6.Molecular Dynamic Simulation/S6.Molecular Dynamic Simulation/MDS result for Donepezil_hAChE/Donepezil & hAChE - Al amin Afendy_last.pdb]

REMARK YASARA *************************************************************
REMARK YASARA *                                                           *
REMARK YASARA *                     Y  A  S  A  R  A                      *
REMARK YASARA *                                                           *
REMARK YASARA *   Yet Another Scientific Artificial Reality Application   *
REMARK YASARA *                                                           *
REMARK YASARA *            MOLECULE STRUCTURE FILE, PDB FORMAT            *
REMARK YASARA *                                                           *
REMARK YASARA * Just use YASARA every day to make your questions go away! *
REMARK YASARA *                                                           *
REMARK YASARA *                      www.YASARA.org                       *
REMARK YASARA *                                                           *
REMARK YASARA *************************************************************
REMARK YASARA
REMARK YASARA Written on:        Mon May 13 19:43:03 2024
REMARK YASARA Number of models: 1
REMARK YASARA Number of atoms:   8154
REMARK YASARA Please address questions or suggestions to: Eliza@yasara.org
REMARK YASARA
SEQRES   1 A  255  GLU ASP ALA GLU LEU LEU VAL THR VAL ARG GLY GLY ARG 
SEQRES   2 A  255  LEU ARG GLY ILE ARG LEU LYS THR PRO GLY GLY PRO VAL 
SEQRES   3 A  255  SER ALA PHE LEU GLY ILE PRO PHE ALA GLU PRO PRO MET 
SEQRES   4 A  255  GLY PRO ARG ARG PHE LEU PRO PRO GLU PRO LYS GLN PRO 
SEQRES   5 A  255  TRP SER GLY VAL VAL ASP ALA THR THR PHE GLN SER VAL 
SEQRES   6 A  255  CYS TYR GLN TYR VAL ASP THR LEU TYR PRO GLY PHE GLU 
SEQRES   7 A  255  GLY THR GLU MET TRP ASN PRO ASN ARG GLU LEU SER GLU 
SEQRES   8 A  255  ASP CYS LEU TYR LEU ASN VAL TRP THR PRO TYR PRO ARG 
SEQRES   9 A  255  PRO THR SER PRO THR PRO VAL LEU VAL TRP ILE TYR GLY 
SEQRES  10 A  255  GLY GLY PHE TYR SER GLY ALA SER SER LEU ASP VAL TYR 
SEQRES  11 A  255  ASP GLY ARG PHE LEU VAL GLN ALA GLU ARG THR VAL LEU 
SEQRES  12 A  255  VAL SER MET ASN TYR ARG VAL GLY ALA PHE GLY PHE LEU 
SEQRES  13 A  255  ALA LEU PRO GLY SER ARG GLU ALA PRO GLY ASN VAL GLY 
SEQRES  14 A  255  LEU LEU ASP GLN ARG LEU ALA LEU GLN TRP VAL GLN GLU 
SEQRES  15 A  255  ASN VAL ALA ALA PHE GLY GLY ASP PRO THR SER VAL THR 
SEQRES  16 A  255  LEU PHE GLY GLU SER ALA GLY ALA ALA SER VAL GLY MET 
SEQRES  17 A  255  HIS LEU LEU SER PRO PRO SER ARG GLY LEU PHE HIS ARG 
SEQRES  18 A  255  ALA VAL LEU GLN SER GLY ALA PRO ASN GLY PRO TRP ALA 
SEQRES  19 A  255  THR VAL GLY MET GLY GLU ALA ARG ARG ARG ALA THR GLN 
SEQRES  20 A  255  LEU ALA HIS LEU VAL GLY CYS PRO 
SEQRES   1 A  275  ASN ASP THR GLU LEU VAL ALA CYS LEU ARG THR ARG PRO 
SEQRES   2 A  275  ALA GLN VAL LEU VAL ASN HIS GLU TRP HIS VAL LEU PRO 
SEQRES   3 A  275  GLN GLU SER VAL PHE ARG PHE SER PHE VAL PRO VAL VAL 
SEQRES   4 A  275  ASP GLY ASP PHE LEU SER ASP THR PRO GLU ALA LEU ILE 
SEQRES   5 A  275  ASN ALA GLY ASP PHE HIS GLY LEU GLN VAL LEU VAL GLY 
SEQRES   6 A  275  VAL VAL LYS ASP GLU GLY SER TYR PHE LEU VAL TYR GLY 
SEQRES   7 A  275  ALA PRO GLY PHE SER LYS ASP ASN GLU SER LEU ILE SER 
SEQRES   8 A  275  ARG ALA GLU PHE LEU ALA GLY VAL ARG VAL GLY VAL PRO 
SEQRES   9 A  275  GLN VAL SER ASP LEU ALA ALA GLU ALA VAL VAL LEU HIS 
SEQRES  10 A  275  TYR THR ASP TRP LEU HIS PRO GLU ASP PRO ALA ARG LEU 
SEQRES  11 A  275  ARG GLU ALA LEU SER ASP VAL VAL GLY ASP HIS ASN VAL 
SEQRES  12 A  275  VAL CYS PRO VAL ALA GLN LEU ALA GLY ARG LEU ALA ALA 
SEQRES  13 A  275  GLN GLY ALA ARG VAL TYR ALA TYR VAL PHE GLU HIS ARG 
SEQRES  14 A  275  ALA SER THR LEU SER TRP PRO LEU TRP MET GLY VAL PRO 
SEQRES  15 A  275  HIS GLY TYR GLU ILE GLU PHE ILE PHE GLY ILE PRO LEU 
SEQRES  16 A  275  ASP PRO SER ARG ASN TYR THR ALA GLU GLU LYS ILE PHE 
SEQRES  17 A  275  ALA GLN ARG LEU MET ARG TYR TRP ALA ASN PHE ALA ARG 
SEQRES  18 A  275  THR GLY ASP PRO ASN GLU PRO ARG ASP PRO GLN TRP PRO 
SEQRES  19 A  275  PRO TYR THR ALA GLY ALA GLN GLN TYR VAL SER LEU ASP 
SEQRES  20 A  275  LEU ARG PRO LEU GLU VAL ARG ARG GLY LEU ARG ALA GLN 
SEQRES  21 A  275  ALA CYS ALA PHE TRP ASN ARG PHE LEU PRO LYS LEU LEU 
SEQRES  22 A  275  SER ALA 
SSBOND   0 CYS A   69    CYS A   96                                       2.01
SSBOND   1 CYS A  257    CYS A  272                                       2.07
SSBOND   2 CYS A  409    CYS A  529                                       2.00
LINK         C   ARG A 493                 N   ASP A 494                  1.36
LINK         C   ASP A 494                 N   PRO A 498                  1.54
ATOM      1  N   GLU A   4       9.300 -74.268  22.069  1.00 63.34      .058 N
ATOM      2 1H   GLU A   4       9.011 -73.457  21.541  1.00 63.34      .058 H
ATOM      3 2H   GLU A   4       8.529 -74.594  22.635  1.00 63.34      .058 H
ATOM      4 3H   GLU A   4       9.586 -75.000  21.435  1.00 63.34      .058 H
ATOM      5  CA  GLU A   4      10.369 -73.940  23.049  1.00 69.93      .256 C
ATOM      6  HA  GLU A   4       9.938 -73.124  23.629  1.00 69.93      .256 H
ATOM      7  C   GLU A   4      11.627 -73.344  22.320  1.00 69.11      .259 C
ATOM      8  O   GLU A   4      12.111 -73.923  21.316  1.00 68.26      .271 O
ATOM      9  CB  GLU A   4      10.814 -75.150  23.980  1.00 75.30      .051 C
ATOM     10 1HB  GLU A   4       9.977 -75.689  24.424  1.00 75.30      .051 H
ATOM     11 2HB  GLU A   4      11.386 -75.797  23.315  1.00 75.30      .051 H
ATOM     12  CG  GLU A   4      11.757 -74.713  25.136  1.00 72.83      .100 C
ATOM     13 1HG  GLU A   4      12.225 -75.616  25.528  1.00 72.83      .100 H
ATOM     14 2HG  GLU A   4      12.476 -74.037  24.675  1.00 72.83      .100 H
ATOM     15  CD  GLU A   4      10.940 -74.022  26.176  1.00 85.00      .185 C
ATOM     16  OE1 GLU A   4      10.426 -72.915  25.931  1.00 82.36      .647 O
ATOM     17  OE2 GLU A   4      10.821 -74.572  27.294  1.00 82.44      .647 O
ATOM     18  N   ASP A   5      12.163 -72.236  22.829  1.00 52.26      .337 N
ATOM     19  H   ASP A   5      11.789 -71.859  23.688  1.00 52.26      .337 H
ATOM     20  CA  ASP A   5      13.349 -71.594  22.277  1.00 52.44      .170 C
ATOM     21  HA  ASP A   5      13.966 -72.395  21.870  1.00 52.44      .170 H
ATOM     22  C   ASP A   5      14.063 -70.921  23.429  1.00 54.45      .251 C
ATOM     23  O   ASP A   5      13.498 -70.065  24.110  1.00 49.84      .271 O
ATOM     24  CB  ASP A   5      12.909 -70.532  21.161  1.00 39.43      .129 C
ATOM     25 1HB  ASP A   5      12.383 -71.100  20.394  1.00 39.43      .129 H
ATOM     26 2HB  ASP A   5      12.274 -69.733  21.545  1.00 39.43      .129 H
ATOM     27  CG  ASP A   5      14.115 -69.832  20.443  1.00 48.34      .188 C
ATOM     28  OD1 ASP A   5      13.888 -69.226  19.356  1.00 48.09      .647 O
ATOM     29  OD2 ASP A   5      15.285 -70.140  20.821  1.00 39.55      .647 O
ATOM     30  N   ALA A   6      15.290 -71.313  23.630  1.00 49.41      .338 N
ATOM     31  H   ALA A   6      15.649 -72.062  23.055  1.00 49.41      .338 H
ATOM     32  CA  ALA A   6      16.322 -70.601  24.437  1.00 47.25      .159 C
ATOM     33  HA  ALA A   6      16.325 -70.900  25.485  1.00 47.25      .159 H
ATOM     34  C   ALA A   6      16.271 -69.060  24.379  1.00 50.52      .251 C
ATOM     35  O   ALA A   6      16.473 -68.400  25.418  1.00 49.69      .271 O
ATOM     36  CB  ALA A   6      17.563 -71.227  23.810  1.00 39.15      .034 C
ATOM     37 1HB  ALA A   6      18.423 -70.652  24.152  1.00 39.15      .034 H
ATOM     38 2HB  ALA A   6      17.551 -71.250  22.721  1.00 39.15      .034 H
ATOM     39 3HB  ALA A   6      17.631 -72.245  24.195  1.00 39.15      .034 H
ATOM     40  N   GLU A   7      16.037 -68.402  23.231  1.00 44.06      .338 N
ATOM     41  H   GLU A   7      15.857 -68.975  22.419  1.00 44.06      .338 H
ATOM     42  CA  GLU A   7      15.811 -66.931  22.979  1.00 44.76      .160 C
ATOM     43  HA  GLU A   7      16.725 -66.532  23.419  1.00 44.76      .160 H
ATOM     44  C   GLU A   7      14.614 -66.243  23.686  1.00 43.05      .251 C
ATOM     45  O   GLU A   7      14.714 -65.032  23.927  1.00 37.71      .271 O
ATOM     46  CB  GLU A   7      16.096 -66.625  21.543  1.00 47.62      .043 C
ATOM     47 1HB  GLU A   7      17.119 -66.940  21.336  1.00 47.62      .043 H
ATOM     48 2HB  GLU A   7      15.408 -67.183  20.909  1.00 47.62      .043 H
ATOM     49  CG  GLU A   7      16.136 -65.151  21.057  1.00 46.10      .100 C
ATOM     50 1HG  GLU A   7      16.526 -65.148  20.039  1.00 46.10      .100 H
ATOM     51 2HG  GLU A   7      15.107 -64.798  20.982  1.00 46.10      .100 H
ATOM     52  CD  GLU A   7      16.959 -64.187  21.941  1.00 51.67      .185 C
ATOM     53  OE1 GLU A   7      17.924 -64.597  22.648  1.00 46.41      .647 O
ATOM     54  OE2 GLU A   7      16.689 -62.981  21.982  1.00 47.54      .647 O
ATOM     55  N   LEU A   8      13.634 -67.067  24.065  1.00 37.36      .338 N
ATOM     56  H   LEU A   8      13.651 -68.061  23.887  1.00 37.36      .338 H
ATOM     57  CA  LEU A   8      12.462 -66.579  24.829  1.00 37.81      .159 C
ATOM     58  HA  LEU A   8      12.477 -65.493  24.742  1.00 37.81      .159 H
ATOM     59  C   LEU A   8      12.618 -66.887  26.370  1.00 37.82      .251 C
ATOM     60  O   LEU A   8      11.637 -66.752  27.102  1.00 34.33      .271 O
ATOM     61  CB  LEU A   8      11.212 -67.294  24.291  1.00 37.14      .032 C
ATOM     62 1HB  LEU A   8      11.367 -68.371  24.362  1.00 37.14      .032 H
ATOM     63 2HB  LEU A   8      10.363 -67.041  24.926  1.00 37.14      .032 H
ATOM     64  CG  LEU A   8      10.677 -66.997  22.874  1.00 40.81      .002 C
ATOM     65  HG  LEU A   8      11.455 -67.249  22.154  1.00 40.81      .002 H
ATOM     66  CD1 LEU A   8       9.456 -67.824  22.559  1.00 36.15      .000 C
ATOM     67 1HD1 LEU A   8       9.722 -68.860  22.766  1.00 36.15      .000 H
ATOM     68 2HD1 LEU A   8       9.241 -67.709  21.496  1.00 36.15      .000 H
ATOM     69 3HD1 LEU A   8       8.574 -67.551  23.139  1.00 36.15      .000 H
ATOM     70  CD2 LEU A   8      10.364 -65.446  22.656  1.00 31.05      .000 C
ATOM     71 1HD2 LEU A   8      11.333 -64.947  22.674  1.00 31.05      .000 H
ATOM     72 2HD2 LEU A   8       9.737 -65.050  23.455  1.00 31.05      .000 H
ATOM     73 3HD2 LEU A   8       9.882 -65.270  21.694  1.00 31.05      .000 H
ATOM     74  N   LEU A   9      13.899 -67.167  26.791  1.00 37.67      .338 N
ATOM     75  H   LEU A   9      14.654 -67.296  26.133  1.00 37.67      .338 H
ATOM     76  CA  LEU A   9      14.244 -67.326  28.213  1.00 33.55      .159 C
ATOM     77  HA  LEU A   9      13.399 -67.388  28.900  1.00 33.55      .159 H
ATOM     78  C   LEU A   9      15.059 -66.054  28.624  1.00 34.56      .251 C
ATOM     79  O   LEU A   9      16.028 -65.587  28.011  1.00 36.14      .271 O
ATOM     80  CB  LEU A   9      14.990 -68.644  28.645  1.00 38.69      .032 C
ATOM     81 1HB  LEU A   9      14.258 -69.448  28.566  1.00 38.69      .032 H
ATOM     82 2HB  LEU A   9      15.791 -68.792  27.920  1.00 38.69      .032 H
ATOM     83  CG  LEU A   9      15.584 -68.594  30.052  1.00 44.18      .002 C
ATOM     84  HG  LEU A   9      16.277 -67.756  30.122  1.00 44.18      .002 H
ATOM     85  CD1 LEU A   9      14.495 -68.570  31.159  1.00 36.23      .000 C
ATOM     86 1HD1 LEU A   9      13.909 -67.661  31.026  1.00 36.23      .000 H
ATOM     87 2HD1 LEU A   9      14.935 -68.577  32.157  1.00 36.23      .000 H
ATOM     88 3HD1 LEU A   9      13.849 -69.440  31.040  1.00 36.23      .000 H
ATOM     89  CD2 LEU A   9      16.362 -69.917  30.256  1.00 39.51      .000 C
ATOM     90 1HD2 LEU A   9      16.925 -69.869  31.188  1.00 39.51      .000 H
ATOM     91 2HD2 LEU A   9      17.051 -70.039  29.420  1.00 39.51      .000 H
ATOM     92 3HD2 LEU A   9      15.677 -70.764  30.288  1.00 39.51      .000 H
ATOM     93  N   VAL A  10      14.706 -65.412  29.776  1.00 32.80      .338 N
ATOM     94  H   VAL A  10      13.915 -65.720  30.323  1.00 32.80      .338 H
ATOM     95  CA  VAL A  10      15.398 -64.205  30.309  1.00 28.75      .159 C
ATOM     96  HA  VAL A  10      16.439 -64.186  29.988  1.00 28.75      .159 H
ATOM     97  C   VAL A  10      15.353 -64.237  31.840  1.00 28.14      .251 C
ATOM     98  O   VAL A  10      14.408 -64.868  32.476  1.00 25.42      .271 O
ATOM     99  CB  VAL A  10      14.685 -62.961  29.729  1.00 33.53      .029 C
ATOM    100  HB  VAL A  10      14.558 -63.113  28.657  1.00 33.53      .029 H
ATOM    101  CG1 VAL A  10      13.293 -62.736  30.285  1.00 33.30      .002 C
ATOM    102 1HG1 VAL A  10      12.724 -63.645  30.084  1.00 33.30      .002 H
ATOM    103 2HG1 VAL A  10      12.774 -61.880  29.853  1.00 33.30      .002 H
ATOM    104 3HG1 VAL A  10      13.390 -62.598  31.362  1.00 33.30      .002 H
ATOM    105  CG2 VAL A  10      15.438 -61.734  30.160  1.00 37.85      .002 C
ATOM    106 1HG2 VAL A  10      15.425 -61.723  31.250  1.00 37.85      .002 H
ATOM    107 2HG2 VAL A  10      14.936 -60.844  29.780  1.00 37.85      .002 H
ATOM    108 3HG2 VAL A  10      16.470 -61.748  29.808  1.00 37.85      .002 H
ATOM    109  N   THR A  11      16.412 -63.854  32.515  1.00 32.95      .336 N
ATOM    110  H   THR A  11      17.138 -63.375  32.002  1.00 32.95      .336 H
ATOM    111  CA  THR A  11      16.568 -63.877  33.982  1.00 33.65      .186 C
ATOM    112  HA  THR A  11      15.604 -64.226  34.353  1.00 33.65      .186 H
ATOM    113  C   THR A  11      16.781 -62.432  34.453  1.00 29.68      .253 C
ATOM    114  O   THR A  11      17.565 -61.587  33.944  1.00 32.40      .270 O
ATOM    115  CB  THR A  11      17.771 -64.798  34.424  1.00 34.32      .140 C
ATOM    116  HB  THR A  11      18.641 -64.440  33.875  1.00 34.32      .140 H
ATOM    117  OG1 THR A  11      17.482 -66.088  33.956  1.00 35.79      .382 O
ATOM    118  HG1 THR A  11      17.768 -66.162  33.043  1.00 35.79      .382 H
ATOM    119  CG2 THR A  11      18.166 -64.693  35.954  1.00 27.62      .034 C
ATOM    120 1HG2 THR A  11      19.175 -65.096  36.048  1.00 27.62      .034 H
ATOM    121 2HG2 THR A  11      17.492 -65.243  36.610  1.00 27.62      .034 H
ATOM    122 3HG2 THR A  11      18.168 -63.640  36.234  1.00 27.62      .034 H
ATOM    123  N   VAL A  12      16.042 -62.050  35.492  1.00 26.59      .337 N
ATOM    124  H   VAL A  12      15.495 -62.828  35.832  1.00 26.59      .337 H
ATOM    125  CA  VAL A  12      15.828 -60.758  36.152  1.00 33.50      .159 C
ATOM    126  HA  VAL A  12      16.475 -60.043  35.645  1.00 33.50      .159 H
ATOM    127  C   VAL A  12      16.253 -60.894  37.604  1.00 30.59      .251 C
ATOM    128  O   VAL A  12      16.528 -62.018  38.100  1.00 37.88      .271 O
ATOM    129  CB  VAL A  12      14.380 -60.189  36.007  1.00 29.54      .029 C
ATOM    130  HB  VAL A  12      14.397 -59.170  36.395  1.00 29.54      .029 H
ATOM    131  CG1 VAL A  12      14.034 -60.033  34.504  1.00 28.07      .002 C
ATOM    132 1HG1 VAL A  12      13.117 -59.461  34.361  1.00 28.07      .002 H
ATOM    133 2HG1 VAL A  12      13.913 -61.027  34.075  1.00 28.07      .002 H
ATOM    134 3HG1 VAL A  12      14.861 -59.522  34.011  1.00 28.07      .002 H
ATOM    135  CG2 VAL A  12      13.182 -60.923  36.658  1.00 22.96      .002 C
ATOM    136 1HG2 VAL A  12      13.197 -61.947  36.285  1.00 22.96      .002 H
ATOM    137 2HG2 VAL A  12      12.194 -60.491  36.495  1.00 22.96      .002 H
ATOM    138 3HG2 VAL A  12      13.409 -60.920  37.724  1.00 22.96      .002 H
ATOM    139  N   ARG A  13      16.252 -59.815  38.426  1.00 29.75      .338 N
ATOM    140  H   ARG A  13      15.910 -58.938  38.059  1.00 29.75      .338 H
ATOM    141  CA  ARG A  13      16.717 -59.857  39.823  1.00 31.99      .159 C
ATOM    142  HA  ARG A  13      17.754 -60.195  39.820  1.00 31.99      .159 H
ATOM    143  C   ARG A  13      15.927 -60.859  40.721  1.00 30.74      .251 C
ATOM    144  O   ARG A  13      16.536 -61.562  41.478  1.00 39.48      .271 O
ATOM    145  CB  ARG A  13      16.775 -58.468  40.444  1.00 27.11      .034 C
ATOM    146 1HB  ARG A  13      17.317 -57.899  39.687  1.00 27.11      .034 H
ATOM    147 2HB  ARG A  13      15.798 -58.026  40.638  1.00 27.11      .034 H
ATOM    148  CG  ARG A  13      17.594 -58.414  41.757  1.00 34.49      .027 C
ATOM    149 1HG  ARG A  13      17.058 -58.985  42.516  1.00 34.49      .027 H
ATOM    150 2HG  ARG A  13      18.569 -58.890  41.650  1.00 34.49      .027 H
ATOM    151  CD  ARG A  13      17.744 -56.975  42.178  1.00 46.28      .116 C
ATOM    152 1HD  ARG A  13      18.422 -56.301  41.655  1.00 46.28      .116 H
ATOM    153 2HD  ARG A  13      16.720 -56.620  42.066  1.00 46.28      .116 H
ATOM    154  NE  ARG A  13      17.986 -56.946  43.616  1.00 55.78      .212 N
ATOM    155  HE  ARG A  13      17.382 -57.511  44.196  1.00 55.78      .212 H
ATOM    156  CZ  ARG A  13      18.810 -56.052  44.183  1.00 55.33      .666 C
ATOM    157  NH1 ARG A  13      19.665 -55.324  43.584  1.00 55.82      .235 N
ATOM    158 1HH1 ARG A  13      19.880 -55.669  42.659  1.00 55.82      .235 H
ATOM    159 2HH1 ARG A  13      20.349 -54.780  44.091  1.00 55.82      .235 H
ATOM    160  NH2 ARG A  13      18.725 -55.885  45.476  1.00 51.58      .235 N
ATOM    161 1HH2 ARG A  13      18.281 -56.520  46.124  1.00 51.58      .235 H
ATOM    162 2HH2 ARG A  13      19.098 -55.006  45.805  1.00 51.58      .235 H
ATOM    163  N   GLY A  14      14.612 -60.880  40.446  1.00 33.97      .336 N
ATOM    164  H   GLY A  14      14.286 -60.279  39.703  1.00 33.97      .336 H
ATOM    165  CA  GLY A  14      13.591 -61.781  41.028  1.00 28.80      .189 C
ATOM    166 1HA  GLY A  14      13.576 -61.627  42.107  1.00 28.80      .189 H
ATOM    167 2HA  GLY A  14      12.613 -61.533  40.615  1.00 28.80      .189 H
ATOM    168  C   GLY A  14      13.850 -63.282  40.765  1.00 31.36      .253 C
ATOM    169  O   GLY A  14      13.310 -64.124  41.448  1.00 35.36      .270 O
ATOM    170  N   GLY A  15      14.745 -63.636  39.832  1.00 34.77      .336 N
ATOM    171  H   GLY A  15      15.310 -62.967  39.329  1.00 34.77      .336 H
ATOM    172  CA  GLY A  15      14.793 -65.020  39.197  1.00 32.18      .189 C
ATOM    173 1HA  GLY A  15      15.851 -65.257  39.308  1.00 32.18      .189 H
ATOM    174 2HA  GLY A  15      14.161 -65.744  39.711  1.00 32.18      .189 H
ATOM    175  C   GLY A  15      14.466 -65.150  37.670  1.00 29.53      .253 C
ATOM    176  O   GLY A  15      14.650 -64.142  36.955  1.00 35.95      .270 O
ATOM    177  N   ARG A  16      14.059 -66.270  37.155  1.00 34.28      .337 N
ATOM    178  H   ARG A  16      13.913 -67.057  37.770  1.00 34.28      .337 H
ATOM    179  CA  ARG A  16      13.815 -66.634  35.695  1.00 36.24      .159 C
ATOM    180  HA  ARG A  16      14.449 -65.935  35.150  1.00 36.24      .159 H
ATOM    181  C   ARG A  16      12.357 -66.418  35.160  1.00 34.39      .251 C
ATOM    182  O   ARG A  16      11.419 -66.736  35.900  1.00 31.78      .271 O
ATOM    183  CB  ARG A  16      14.317 -68.051  35.527  1.00 37.88      .034 C
ATOM    184 1HB  ARG A  16      13.722 -68.765  36.096  1.00 37.88      .034 H
ATOM    185 2HB  ARG A  16      14.222 -68.311  34.473  1.00 37.88      .034 H
ATOM    186  CG  ARG A  16      15.775 -68.140  35.951  1.00 44.59      .027 C
ATOM    187 1HG  ARG A  16      16.290 -67.188  35.816  1.00 44.59      .027 H
ATOM    188 2HG  ARG A  16      15.790 -68.411  37.007  1.00 44.59      .027 H
ATOM    189  CD  ARG A  16      16.624 -69.221  35.197  1.00 36.64      .116 C
ATOM    190 1HD  ARG A  16      16.521 -69.078  34.122  1.00 36.64      .116 H
ATOM    191 2HD  ARG A  16      17.675 -69.018  35.403  1.00 36.64      .116 H
ATOM    192  NE  ARG A  16      16.288 -70.581  35.564  1.00 46.69      .212 N
ATOM    193  HE  ARG A  16      15.662 -70.692  36.348  1.00 46.69      .212 H
ATOM    194  CZ  ARG A  16      16.767 -71.736  34.985  1.00 52.46      .666 C
ATOM    195  NH1 ARG A  16      17.429 -71.654  33.913  1.00 49.27      .235 N
ATOM    196 1HH1 ARG A  16      17.813 -70.744  33.703  1.00 49.27      .235 H
ATOM    197 2HH1 ARG A  16      17.755 -72.468  33.413  1.00 49.27      .235 H
ATOM    198  NH2 ARG A  16      16.534 -72.842  35.612  1.00 47.23      .235 N
ATOM    199 1HH2 ARG A  16      15.934 -72.868  36.424  1.00 47.23      .235 H
ATOM    200 2HH2 ARG A  16      17.013 -73.679  35.311  1.00 47.23      .235 H
ATOM    201  N   LEU A  17      12.194 -66.054  33.873  1.00 28.61      .338 N
ATOM    202  H   LEU A  17      12.979 -65.756  33.312  1.00 28.61      .338 H
ATOM    203  CA  LEU A  17      10.873 -66.006  33.281  1.00 32.47      .159 C
ATOM    204  HA  LEU A  17      10.324 -66.809  33.771  1.00 32.47      .159 H
ATOM    205  C   LEU A  17      10.975 -66.289  31.792  1.00 29.60      .251 C
ATOM    206  O   LEU A  17      12.054 -66.206  31.191  1.00 28.51      .271 O
ATOM    207  CB  LEU A  17      10.172 -64.653  33.534  1.00 29.75      .032 C
ATOM    208 1HB  LEU A  17       9.103 -64.786  33.366  1.00 29.75      .032 H
ATOM    209 2HB  LEU A  17      10.128 -64.488  34.610  1.00 29.75      .032 H
ATOM    210  CG  LEU A  17      10.920 -63.421  32.964  1.00 27.85      .002 C
ATOM    211  HG  LEU A  17      11.653 -63.778  32.242  1.00 27.85      .002 H
ATOM    212  CD1 LEU A  17       9.788 -62.789  32.170  1.00 26.86      .000 C
ATOM    213 1HD1 LEU A  17       9.028 -62.271  32.756  1.00 26.86      .000 H
ATOM    214 2HD1 LEU A  17       9.328 -63.613  31.625  1.00 26.86      .000 H
ATOM    215 3HD1 LEU A  17      10.240 -62.092  31.464  1.00 26.86      .000 H
ATOM    216  CD2 LEU A  17      11.427 -62.527  33.962  1.00 31.11      .000 C
ATOM    217 1HD2 LEU A  17      10.711 -62.392  34.773  1.00 31.11      .000 H
ATOM    218 2HD2 LEU A  17      11.620 -61.566  33.484  1.00 31.11      .000 H
ATOM    219 3HD2 LEU A  17      12.358 -62.928  34.363  1.00 31.11      .000 H
ATOM    220  N   ARG A  18       9.860 -66.687  31.202  1.00 29.63      .338 N
ATOM    221  H   ARG A  18       9.078 -66.798  31.833  1.00 29.63      .338 H
ATOM    222  CA  ARG A  18       9.684 -67.091  29.822  1.00 35.47      .159 C
ATOM    223  HA  ARG A  18      10.571 -67.098  29.188  1.00 35.47      .159 H
ATOM    224  C   ARG A  18       8.583 -66.290  29.097  1.00 39.58      .251 C
ATOM    225  O   ARG A  18       7.554 -66.044  29.692  1.00 30.43      .271 O
ATOM    226  CB  ARG A  18       9.323 -68.611  29.945  1.00 33.61      .034 C
ATOM    227 1HB  ARG A  18      10.037 -69.158  30.561  1.00 33.61      .034 H
ATOM    228 2HB  ARG A  18       8.350 -68.745  30.419  1.00 33.61      .034 H
ATOM    229  CG  ARG A  18       9.305 -69.170  28.538  1.00 43.66      .027 C
ATOM    230 1HG  ARG A  18       8.363 -68.813  28.121  1.00 43.66      .027 H
ATOM    231 2HG  ARG A  18      10.200 -68.901  27.977  1.00 43.66      .027 H
ATOM    232  CD  ARG A  18       9.234 -70.722  28.593  1.00 58.88      .116 C
ATOM    233 1HD  ARG A  18       9.442 -71.061  27.579  1.00 58.88      .116 H
ATOM    234 2HD  ARG A  18      10.013 -71.006  29.301  1.00 58.88      .116 H
ATOM    235  NE  ARG A  18       7.957 -71.316  29.036  1.00 65.15      .212 N
ATOM    236  HE  ARG A  18       7.411 -70.815  29.722  1.00 65.15      .212 H
ATOM    237  CZ  ARG A  18       7.500 -72.552  28.653  1.00 61.20      .666 C
ATOM    238  NH1 ARG A  18       7.961 -73.267  27.722  1.00 56.33      .235 N
ATOM    239 1HH1 ARG A  18       8.776 -72.962  27.210  1.00 56.33      .235 H
ATOM    240 2HH1 ARG A  18       7.472 -74.105  27.441  1.00 56.33      .235 H
ATOM    241  NH2 ARG A  18       6.500 -73.025  29.291  1.00 52.28      .235 N
ATOM    242 1HH2 ARG A  18       6.019 -72.473  29.987  1.00 52.28      .235 H
ATOM    243 2HH2 ARG A  18       6.171 -73.954  29.068  1.00 52.28      .235 H
ATOM    244  N   GLY A  19       8.835 -65.802  27.852  1.00 32.94      .336 N
ATOM    245  H   GLY A  19       9.707 -66.057  27.410  1.00 32.94      .336 H
ATOM    246  CA  GLY A  19       7.929 -64.999  26.947  1.00 34.62      .189 C
ATOM    247 1HA  GLY A  19       7.098 -64.633  27.550  1.00 34.62      .189 H
ATOM    248 2HA  GLY A  19       8.496 -64.164  26.537  1.00 34.62      .189 H
ATOM    249  C   GLY A  19       7.381 -65.844  25.799  1.00 37.12      .253 C
ATOM    250  O   GLY A  19       7.261 -67.075  25.823  1.00 39.77      .270 O
ATOM    251  N   ILE A  20       6.984 -65.056  24.797  1.00 33.27      .337 N
ATOM    252  H   ILE A  20       7.133 -64.063  24.911  1.00 33.27      .337 H
ATOM    253  CA  ILE A  20       6.368 -65.509  23.562  1.00 27.99      .159 C
ATOM    254  HA  ILE A  20       6.630 -66.561  23.445  1.00 27.99      .159 H
ATOM    255  C   ILE A  20       6.912 -64.758  22.312  1.00 31.46      .251 C
ATOM    256  O   ILE A  20       7.372 -63.637  22.370  1.00 33.31      .271 O
ATOM    257  CB  ILE A  20       4.802 -65.462  23.671  1.00 33.65      .029 C
ATOM    258  HB  ILE A  20       4.414 -65.861  22.734  1.00 33.65      .029 H
ATOM    259  CG1 ILE A  20       4.320 -64.041  23.966  1.00 33.66      .002 C
ATOM    260 1HG1 ILE A  20       4.183 -63.923  25.040  1.00 33.66      .002 H
ATOM    261 2HG1 ILE A  20       5.092 -63.330  23.669  1.00 33.66      .002 H
ATOM    262  CG2 ILE A  20       4.156 -66.371  24.793  1.00 30.57      .002 C
ATOM    263 1HG2 ILE A  20       4.458 -66.042  25.788  1.00 30.57      .002 H
ATOM    264 2HG2 ILE A  20       4.467 -67.404  24.642  1.00 30.57      .002 H
ATOM    265 3HG2 ILE A  20       3.073 -66.299  24.700  1.00 30.57      .002 H
ATOM    266  CD1 ILE A  20       3.009 -63.691  23.165  1.00 29.74      .000 C
ATOM    267 1HD1 ILE A  20       3.220 -63.855  22.109  1.00 29.74      .000 H
ATOM    268 2HD1 ILE A  20       2.676 -62.664  23.315  1.00 29.74      .000 H
ATOM    269 3HD1 ILE A  20       2.228 -64.378  23.491  1.00 29.74      .000 H
ATOM    270  N   ARG A  21       6.835 -65.410  21.146  1.00 34.29      .338 N
ATOM    271  H   ARG A  21       6.506 -66.365  21.154  1.00 34.29      .338 H
ATOM    272  CA  ARG A  21       7.310 -64.898  19.851  1.00 34.59      .159 C
ATOM    273  HA  ARG A  21       7.992 -64.063  20.013  1.00 34.59      .159 H
ATOM    274  C   ARG A  21       6.093 -64.398  19.068  1.00 34.51      .251 C
ATOM    275  O   ARG A  21       5.341 -65.032  18.390  1.00 29.00      .271 O
ATOM    276  CB  ARG A  21       8.111 -66.021  19.165  1.00 32.91      .034 C
ATOM    277 1HB  ARG A  21       9.081 -65.956  19.660  1.00 32.91      .034 H
ATOM    278 2HB  ARG A  21       7.664 -66.998  19.346  1.00 32.91      .034 H
ATOM    279  CG  ARG A  21       8.339 -65.871  17.642  1.00 35.53      .027 C
ATOM    280 1HG  ARG A  21       7.345 -65.983  17.208  1.00 35.53      .027 H
ATOM    281 2HG  ARG A  21       8.709 -64.871  17.418  1.00 35.53      .027 H
ATOM    282  CD  ARG A  21       9.278 -66.892  16.951  1.00 45.17      .116 C
ATOM    283 1HD  ARG A  21      10.307 -66.589  17.142  1.00 45.17      .116 H
ATOM    284 2HD  ARG A  21       9.044 -67.888  17.327  1.00 45.17      .116 H
ATOM    285  NE  ARG A  21       9.075 -66.905  15.476  1.00 42.00      .212 N
ATOM    286  HE  ARG A  21       9.716 -66.418  14.867  1.00 42.00      .212 H
ATOM    287  CZ  ARG A  21       8.173 -67.754  14.864  1.00 49.68      .666 C
ATOM    288  NH1 ARG A  21       7.398 -68.590  15.449  1.00 41.69      .235 N
ATOM    289 1HH1 ARG A  21       7.164 -68.515  16.429  1.00 41.69      .235 H
ATOM    290 2HH1 ARG A  21       7.018 -69.343  14.895  1.00 41.69      .235 H
ATOM    291  NH2 ARG A  21       8.173 -67.777  13.591  1.00 51.93      .235 N
ATOM    292 1HH2 ARG A  21       8.729 -67.044  13.176  1.00 51.93      .235 H
ATOM    293 2HH2 ARG A  21       7.427 -68.207  13.062  1.00 51.93      .235 H
ATOM    294  N   LEU A  22       5.828 -63.106  19.264  1.00 30.03      .338 N
ATOM    295  H   LEU A  22       6.513 -62.659  19.857  1.00 30.03      .338 H
ATOM    296  CA  LEU A  22       4.519 -62.478  19.158  1.00 29.84      .159 C
ATOM    297  HA  LEU A  22       3.711 -63.112  19.522  1.00 29.84      .159 H
ATOM    298  C   LEU A  22       4.194 -62.026  17.733  1.00 32.54      .251 C
ATOM    299  O   LEU A  22       4.870 -61.155  17.217  1.00 32.66      .271 O
ATOM    300  CB  LEU A  22       4.488 -61.273  20.176  1.00 34.51      .032 C
ATOM    301 1HB  LEU A  22       4.634 -61.710  21.164  1.00 34.51      .032 H
ATOM    302 2HB  LEU A  22       5.385 -60.687  19.976  1.00 34.51      .032 H
ATOM    303  CG  LEU A  22       3.156 -60.470  20.098  1.00 41.05      .002 C
ATOM    304  HG  LEU A  22       2.920 -60.332  19.043  1.00 41.05      .002 H
ATOM    305  CD1 LEU A  22       2.068 -61.265  20.772  1.00 32.75      .000 C
ATOM    306 1HD1 LEU A  22       2.117 -61.192  21.858  1.00 32.75      .000 H
ATOM    307 2HD1 LEU A  22       2.280 -62.289  20.466  1.00 32.75      .000 H
ATOM    308 3HD1 LEU A  22       1.071 -60.982  20.433  1.00 32.75      .000 H
ATOM    309  CD2 LEU A  22       3.358 -59.160  20.809  1.00 34.25      .000 C
ATOM    310 1HD2 LEU A  22       4.063 -58.591  20.202  1.00 34.25      .000 H
ATOM    311 2HD2 LEU A  22       3.745 -59.256  21.823  1.00 34.25      .000 H
ATOM    312 3HD2 LEU A  22       2.399 -58.642  20.833  1.00 34.25      .000 H
ATOM    313  N   LYS A  23       3.087 -62.507  17.131  1.00 33.18      .338 N
ATOM    314  H   LYS A  23       2.410 -63.058  17.639  1.00 33.18      .338 H
ATOM    315  CA  LYS A  23       2.793 -62.320  15.688  1.00 29.77      .159 C
ATOM    316  HA  LYS A  23       3.705 -62.746  15.271  1.00 29.77      .159 H
ATOM    317  C   LYS A  23       2.740 -60.833  15.414  1.00 28.39      .251 C
ATOM    318  O   LYS A  23       1.980 -60.053  15.999  1.00 31.50      .271 O
ATOM    319  CB  LYS A  23       1.541 -63.163  15.250  1.00 32.71      .032 C
ATOM    320 1HB  LYS A  23       1.617 -64.119  15.769  1.00 32.71      .032 H
ATOM    321 2HB  LYS A  23       0.665 -62.625  15.612  1.00 32.71      .032 H
ATOM    322  CG  LYS A  23       1.542 -63.415  13.759  1.00 32.52      .004 C
ATOM    323 1HG  LYS A  23       1.755 -62.493  13.217  1.00 32.52      .004 H
ATOM    324 2HG  LYS A  23       2.180 -64.264  13.515  1.00 32.52      .004 H
ATOM    325  CD  LYS A  23       0.074 -63.678  13.431  1.00 32.93      .032 C
ATOM    326 1HD  LYS A  23      -0.268 -64.556  13.979  1.00 32.93      .032 H
ATOM    327 2HD  LYS A  23      -0.536 -62.859  13.812  1.00 32.93      .032 H
ATOM    328  CE  LYS A  23      -0.162 -63.858  11.953  1.00 42.37      .206 C
ATOM    329 1HE  LYS A  23       0.227 -63.008  11.393  1.00 42.37      .206 H
ATOM    330 2HE  LYS A  23       0.398 -64.713  11.573  1.00 42.37      .206 H
ATOM    331  NZ  LYS A  23      -1.603 -64.020  11.755  1.00 45.50      .064 N
ATOM    332 1HZ  LYS A  23      -2.148 -63.203  11.989  1.00 45.50      .064 H
ATOM    333 2HZ  LYS A  23      -1.925 -64.807  12.300  1.00 45.50      .064 H
ATOM    334 3HZ  LYS A  23      -1.710 -64.226  10.771  1.00 45.50      .064 H
ATOM    335  N   THR A  24       3.543 -60.455  14.402  1.00 26.18      .336 N
ATOM    336  H   THR A  24       3.994 -61.166  13.843  1.00 26.18      .336 H
ATOM    337  CA  THR A  24       3.666 -59.071  13.827  1.00 33.85      .187 C
ATOM    338  HA  THR A  24       2.745 -58.514  13.996  1.00 33.85      .187 H
ATOM    339  C   THR A  24       3.955 -59.102  12.322  1.00 35.23      .257 C
ATOM    340  O   THR A  24       4.828 -59.880  11.882  1.00 29.03      .270 O
ATOM    341  CB  THR A  24       4.702 -58.303  14.652  1.00 26.38      .140 C
ATOM    342  HB  THR A  24       5.563 -58.941  14.850  1.00 26.38      .140 H
ATOM    343  OG1 THR A  24       4.090 -57.986  15.908  1.00 27.27      .382 O
ATOM    344  HG1 THR A  24       3.762 -58.812  16.272  1.00 27.27      .382 H
ATOM    345  CG2 THR A  24       5.029 -56.913  14.050  1.00 30.78      .034 C
ATOM    346 1HG2 THR A  24       5.444 -56.910  13.042  1.00 30.78      .034 H
ATOM    347 2HG2 THR A  24       5.739 -56.453  14.738  1.00 30.78      .034 H
ATOM    348 3HG2 THR A  24       4.095 -56.352  14.061  1.00 30.78      .034 H
ATOM    349  N   PRO A  25       3.273 -58.162  11.530  1.00 36.40      .312 N
ATOM    350  CA  PRO A  25       3.582 -58.035  10.082  1.00 31.77      .163 C
ATOM    351  HA  PRO A  25       3.539 -59.013   9.604  1.00 31.77      .163 H
ATOM    352  C   PRO A  25       5.076 -57.548   9.929  1.00 33.56      .251 C
ATOM    353  O   PRO A  25       5.632 -56.783  10.721  1.00 44.91      .271 O
ATOM    354  CB  PRO A  25       2.622 -57.039   9.466  1.00 34.71      .034 C
ATOM    355 1HB  PRO A  25       2.998 -56.407   8.661  1.00 34.71      .034 H
ATOM    356 2HB  PRO A  25       1.734 -57.569   9.122  1.00 34.71      .034 H
ATOM    357  CG  PRO A  25       2.258 -56.167  10.667  1.00 38.21      .027 C
ATOM    358 1HG  PRO A  25       3.029 -55.420  10.855  1.00 38.21      .027 H
ATOM    359 2HG  PRO A  25       1.317 -55.619  10.684  1.00 38.21      .027 H
ATOM    360  CD  PRO A  25       2.253 -57.151  11.868  1.00 35.26      .105 C
ATOM    361 1HD  PRO A  25       2.487 -56.762  12.859  1.00 35.26      .105 H
ATOM    362 2HD  PRO A  25       1.284 -57.652  11.885  1.00 35.26      .105 H
ATOM    363  N   GLY A  26       5.798 -57.965   8.843  1.00 29.29      .336 N
ATOM    364  H   GLY A  26       5.437 -58.712   8.267  1.00 29.29      .336 H
ATOM    365  CA  GLY A  26       7.263 -57.737   8.726  1.00 24.77      .189 C
ATOM    366 1HA  GLY A  26       7.456 -58.018   7.691  1.00 24.77      .189 H
ATOM    367 2HA  GLY A  26       7.598 -56.731   8.981  1.00 24.77      .189 H
ATOM    368  C   GLY A  26       8.065 -58.727   9.624  1.00 30.64      .253 C
ATOM    369  O   GLY A  26       9.226 -59.033   9.344  1.00 31.70      .270 O
ATOM    370  N   GLY A  27       7.497 -59.291  10.667  1.00 28.81      .336 N
ATOM    371  H   GLY A  27       6.584 -58.980  10.968  1.00 28.81      .336 H
ATOM    372  CA  GLY A  27       8.119 -60.322  11.548  1.00 28.06      .189 C
ATOM    373 1HA  GLY A  27       7.926 -61.352  11.247  1.00 28.06      .189 H
ATOM    374 2HA  GLY A  27       9.206 -60.259  11.496  1.00 28.06      .189 H
ATOM    375  C   GLY A  27       7.740 -60.223  13.065  1.00 35.77      .257 C
ATOM    376  O   GLY A  27       7.517 -59.183  13.557  1.00 34.74      .270 O
ATOM    377  N   PRO A  28       7.681 -61.309  13.859  1.00 28.77      .312 N
ATOM    378  CA  PRO A  28       7.160 -61.291  15.284  1.00 29.10      .163 C
ATOM    379  HA  PRO A  28       6.192 -60.792  15.333  1.00 29.10      .163 H
ATOM    380  C   PRO A  28       8.125 -60.473  16.213  1.00 26.94      .251 C
ATOM    381  O   PRO A  28       9.347 -60.451  15.996  1.00 27.73      .271 O
ATOM    382  CB  PRO A  28       6.994 -62.826  15.552  1.00 28.73      .034 C
ATOM    383 1HB  PRO A  28       7.157 -63.138  16.584  1.00 28.73      .034 H
ATOM    384 2HB  PRO A  28       5.999 -63.104  15.205  1.00 28.73      .034 H
ATOM    385  CG  PRO A  28       8.039 -63.509  14.658  1.00 28.40      .027 C
ATOM    386 1HG  PRO A  28       8.995 -63.506  15.182  1.00 28.40      .027 H
ATOM    387 2HG  PRO A  28       7.742 -64.528  14.407  1.00 28.40      .027 H
ATOM    388  CD  PRO A  28       8.096 -62.645  13.427  1.00 24.19      .105 C
ATOM    389 1HD  PRO A  28       9.103 -62.577  13.015  1.00 24.19      .105 H
ATOM    390 2HD  PRO A  28       7.386 -63.003  12.682  1.00 24.19      .105 H
ATOM    391  N   VAL A  29       7.607 -59.912  17.325  1.00 24.78      .338 N
ATOM    392  H   VAL A  29       6.607 -59.833  17.444  1.00 24.78      .338 H
ATOM    393  CA  VAL A  29       8.454 -59.327  18.356  1.00 25.61      .159 C
ATOM    394  HA  VAL A  29       9.435 -59.176  17.906  1.00 25.61      .159 H
ATOM    395  C   VAL A  29       8.647 -60.204  19.620  1.00 29.05      .251 C
ATOM    396  O   VAL A  29       7.720 -61.039  19.839  1.00 29.22      .271 O
ATOM    397  CB  VAL A  29       8.017 -57.863  18.668  1.00 31.92      .029 C
ATOM    398  HB  VAL A  29       8.681 -57.488  19.447  1.00 31.92      .029 H
ATOM    399  CG1 VAL A  29       8.037 -56.900  17.458  1.00 24.51      .002 C
ATOM    400 1HG1 VAL A  29       7.627 -55.949  17.796  1.00 24.51      .002 H
ATOM    401 2HG1 VAL A  29       7.348 -57.364  16.752  1.00 24.51      .002 H
ATOM    402 3HG1 VAL A  29       8.997 -56.730  16.971  1.00 24.51      .002 H
ATOM    403  CG2 VAL A  29       6.587 -57.825  19.317  1.00 27.21      .002 C
ATOM    404 1HG2 VAL A  29       5.852 -57.991  18.530  1.00 27.21      .002 H
ATOM    405 2HG2 VAL A  29       6.415 -56.851  19.775  1.00 27.21      .002 H
ATOM    406 3HG2 VAL A  29       6.494 -58.604  20.073  1.00 27.21      .002 H
ATOM    407  N   SER A  30       9.739 -60.002  20.388  1.00 27.29      .336 N
ATOM    408  H   SER A  30      10.383 -59.237  20.250  1.00 27.29      .336 H
ATOM    409  CA  SER A  30       9.934 -60.749  21.667  1.00 28.01      .189 C
ATOM    410  HA  SER A  30       9.564 -61.766  21.543  1.00 28.01      .189 H
ATOM    411  C   SER A  30       9.254 -60.097  22.858  1.00 28.27      .253 C
ATOM    412  O   SER A  30       9.484 -58.931  23.103  1.00 29.39      .270 O
ATOM    413  CB  SER A  30      11.426 -60.875  22.130  1.00 32.65      .169 C
ATOM    414 1HB  SER A  30      11.993 -61.228  21.268  1.00 32.65      .169 H
ATOM    415 2HB  SER A  30      11.749 -59.875  22.422  1.00 32.65      .169 H
ATOM    416  OG  SER A  30      11.552 -61.962  23.095  1.00 37.71      .380 O
ATOM    417  HG  SER A  30      12.386 -62.387  22.880  1.00 37.71      .380 H
ATOM    418  N   ALA A  31       8.374 -60.763  23.627  1.00 27.82      .337 N
ATOM    419  H   ALA A  31       8.368 -61.771  23.566  1.00 27.82      .337 H
ATOM    420  CA  ALA A  31       7.450 -60.110  24.512  1.00 30.49      .159 C
ATOM    421  HA  ALA A  31       7.910 -59.155  24.767  1.00 30.49      .159 H
ATOM    422  C   ALA A  31       7.166 -60.876  25.815  1.00 33.65      .251 C
ATOM    423  O   ALA A  31       7.077 -62.134  25.781  1.00 29.88      .271 O
ATOM    424  CB  ALA A  31       6.203 -59.671  23.788  1.00 26.08      .034 C
ATOM    425 1HB  ALA A  31       6.532 -59.175  22.876  1.00 26.08      .034 H
ATOM    426 2HB  ALA A  31       5.539 -59.009  24.344  1.00 26.08      .034 H
ATOM    427 3HB  ALA A  31       5.671 -60.588  23.532  1.00 26.08      .034 H
ATOM    428  N   PHE A  32       6.965 -60.191  26.902  1.00 27.48      .337 N
ATOM    429  H   PHE A  32       7.045 -59.187  26.828  1.00 27.48      .337 H
ATOM    430  CA  PHE A  32       7.051 -60.747  28.263  1.00 25.43      .164 C
ATOM    431  HA  PHE A  32       6.786 -61.804  28.235  1.00 25.43      .164 H
ATOM    432  C   PHE A  32       6.018 -60.032  29.173  1.00 28.56      .251 C
ATOM    433  O   PHE A  32       6.191 -58.907  29.522  1.00 27.10      .271 O
ATOM    434  CB  PHE A  32       8.527 -60.735  28.773  1.00 23.49      .056 C
ATOM    435 1HB  PHE A  32       8.670 -59.656  28.844  1.00 23.49      .056 H
ATOM    436 2HB  PHE A  32       8.569 -61.195  29.760  1.00 23.49      .056 H
ATOM    437  CG  PHE A  32       9.622 -61.323  27.905  1.00 28.30      .044 C
ATOM    438  CD1 PHE A  32      10.139 -60.587  26.828  1.00 28.07      .008 C
ATOM    439  HD1 PHE A  32       9.720 -59.644  26.510  1.00 28.07      .008 H
ATOM    440  CD2 PHE A  32      10.247 -62.546  28.265  1.00 29.85      .008 C
ATOM    441  HD2 PHE A  32       9.939 -63.029  29.181  1.00 29.85      .008 H
ATOM    442  CE1 PHE A  32      11.249 -61.086  26.039  1.00 35.26      .001 C
ATOM    443  HE1 PHE A  32      11.667 -60.584  25.178  1.00 35.26      .001 H
ATOM    444  CE2 PHE A  32      11.273 -63.092  27.429  1.00 33.86      .001 C
ATOM    445  HE2 PHE A  32      11.573 -64.113  27.613  1.00 33.86      .001 H
ATOM    446  CZ  PHE A  32      11.800 -62.357  26.394  1.00 27.54      .000 C
ATOM    447  HZ  PHE A  32      12.594 -62.733  25.766  1.00 27.54      .000 H
ATOM    448  N   LEU A  33       4.902 -60.689  29.455  1.00 24.65      .338 N
ATOM    449  H   LEU A  33       4.901 -61.691  29.326  1.00 24.65      .338 H
ATOM    450  CA  LEU A  33       3.637 -60.061  29.816  1.00 25.47      .159 C
ATOM    451  HA  LEU A  33       3.747 -58.982  29.926  1.00 25.47      .159 H
ATOM    452  C   LEU A  33       3.231 -60.617  31.219  1.00 27.68      .251 C
ATOM    453  O   LEU A  33       3.104 -61.805  31.485  1.00 27.95      .271 O
ATOM    454  CB  LEU A  33       2.548 -60.339  28.807  1.00 24.75      .032 C
ATOM    455 1HB  LEU A  33       2.255 -61.389  28.840  1.00 24.75      .032 H
ATOM    456 2HB  LEU A  33       1.608 -59.887  29.124  1.00 24.75      .032 H
ATOM    457  CG  LEU A  33       2.804 -59.974  27.362  1.00 26.93      .002 C
ATOM    458  HG  LEU A  33       3.715 -60.453  27.004  1.00 26.93      .002 H
ATOM    459  CD1 LEU A  33       1.730 -60.524  26.472  1.00 23.65      .000 C
ATOM    460 1HD1 LEU A  33       0.757 -60.268  26.892  1.00 23.65      .000 H
ATOM    461 2HD1 LEU A  33       1.845 -61.608  26.456  1.00 23.65      .000 H
ATOM    462 3HD1 LEU A  33       1.800 -60.136  25.455  1.00 23.65      .000 H
ATOM    463  CD2 LEU A  33       2.921 -58.459  27.096  1.00 27.62      .000 C
ATOM    464 1HD2 LEU A  33       2.932 -58.321  26.015  1.00 27.62      .000 H
ATOM    465 2HD2 LEU A  33       3.867 -58.118  27.517  1.00 27.62      .000 H
ATOM    466 3HD2 LEU A  33       2.102 -57.884  27.527  1.00 27.62      .000 H
ATOM    467  N   GLY A  34       3.046 -59.707  32.193  1.00 21.27      .336 N
ATOM    468  H   GLY A  34       3.048 -58.750  31.869  1.00 21.27      .336 H
ATOM    469  CA  GLY A  34       2.621 -60.019  33.514  1.00 21.36      .189 C
ATOM    470 1HA  GLY A  34       2.205 -59.116  33.961  1.00 21.36      .189 H
ATOM    471 2HA  GLY A  34       1.838 -60.776  33.568  1.00 21.36      .189 H
ATOM    472  C   GLY A  34       3.768 -60.499  34.470  1.00 24.57      .253 C
ATOM    473  O   GLY A  34       3.686 -61.482  35.192  1.00 30.16      .270 O
ATOM    474  N   ILE A  35       4.831 -59.768  34.427  1.00 25.33      .337 N
ATOM    475  H   ILE A  35       4.836 -58.923  33.874  1.00 25.33      .337 H
ATOM    476  CA  ILE A  35       6.067 -60.016  35.210  1.00 25.24      .160 C
ATOM    477  HA  ILE A  35       6.297 -61.081  35.214  1.00 25.24      .160 H
ATOM    478  C   ILE A  35       5.751 -59.550  36.618  1.00 27.40      .254 C
ATOM    479  O   ILE A  35       5.133 -58.445  36.859  1.00 26.75      .270 O
ATOM    480  CB  ILE A  35       7.204 -59.150  34.632  1.00 24.33      .029 C
ATOM    481  HB  ILE A  35       6.923 -58.101  34.730  1.00 24.33      .029 H
ATOM    482  CG1 ILE A  35       7.520 -59.329  33.119  1.00 22.51      .002 C
ATOM    483 1HG1 ILE A  35       7.561 -60.400  32.918  1.00 22.51      .002 H
ATOM    484 2HG1 ILE A  35       6.618 -59.071  32.564  1.00 22.51      .002 H
ATOM    485  CG2 ILE A  35       8.500 -59.375  35.359  1.00 26.56      .002 C
ATOM    486 1HG2 ILE A  35       9.323 -58.728  35.054  1.00 26.56      .002 H
ATOM    487 2HG2 ILE A  35       8.824 -60.415  35.326  1.00 26.56      .002 H
ATOM    488 3HG2 ILE A  35       8.194 -59.121  36.373  1.00 26.56      .002 H
ATOM    489  CD1 ILE A  35       8.741 -58.800  32.372  1.00 18.98      .000 C
ATOM    490 1HD1 ILE A  35       8.670 -58.921  31.291  1.00 18.98      .000 H
ATOM    491 2HD1 ILE A  35       9.660 -59.263  32.731  1.00 18.98      .000 H
ATOM    492 3HD1 ILE A  35       8.748 -57.738  32.620  1.00 18.98      .000 H
ATOM    493  N   PRO A  36       6.126 -60.259  37.694  1.00 27.84      .312 N
ATOM    494  CA  PRO A  36       5.955 -59.778  38.996  1.00 21.12      .163 C
ATOM    495  HA  PRO A  36       4.949 -59.386  39.149  1.00 21.12      .163 H
ATOM    496  C   PRO A  36       6.932 -58.573  39.292  1.00 27.67      .251 C
ATOM    497  O   PRO A  36       8.059 -58.610  38.820  1.00 28.79      .271 O
ATOM    498  CB  PRO A  36       6.196 -60.931  39.978  1.00 25.38      .034 C
ATOM    499 1HB  PRO A  36       7.186 -60.744  40.394  1.00 25.38      .034 H
ATOM    500 2HB  PRO A  36       5.363 -60.979  40.680  1.00 25.38      .034 H
ATOM    501  CG  PRO A  36       6.214 -62.151  39.089  1.00 30.08      .027 C
ATOM    502 1HG  PRO A  36       7.051 -62.742  39.461  1.00 30.08      .027 H
ATOM    503 2HG  PRO A  36       5.235 -62.632  39.092  1.00 30.08      .027 H
ATOM    504  CD  PRO A  36       6.529 -61.639  37.689  1.00 27.02      .105 C
ATOM    505 1HD  PRO A  36       7.600 -61.719  37.499  1.00 27.02      .105 H
ATOM    506 2HD  PRO A  36       5.949 -62.200  36.955  1.00 27.02      .105 H
ATOM    507  N   PHE A  37       6.485 -57.575  40.046  1.00 22.83      .337 N
ATOM    508  H   PHE A  37       5.503 -57.606  40.279  1.00 22.83      .337 H
ATOM    509  CA  PHE A  37       7.309 -56.535  40.575  1.00 26.61      .164 C
ATOM    510  HA  PHE A  37       8.326 -56.915  40.670  1.00 26.61      .164 H
ATOM    511  C   PHE A  37       6.898 -56.033  42.009  1.00 26.03      .251 C
ATOM    512  O   PHE A  37       7.634 -55.168  42.577  1.00 29.33      .271 O
ATOM    513  CB  PHE A  37       7.452 -55.399  39.555  1.00 29.84      .056 C
ATOM    514 1HB  PHE A  37       8.362 -54.856  39.807  1.00 29.84      .056 H
ATOM    515 2HB  PHE A  37       7.492 -55.747  38.523  1.00 29.84      .056 H
ATOM    516  CG  PHE A  37       6.291 -54.363  39.622  1.00 21.80      .044 C
ATOM    517  CD1 PHE A  37       6.371 -53.176  40.430  1.00 24.95      .008 C
ATOM    518  HD1 PHE A  37       7.298 -53.057  40.973  1.00 24.95      .008 H
ATOM    519  CD2 PHE A  37       5.129 -54.508  38.802  1.00 21.93      .008 C
ATOM    520  HD2 PHE A  37       5.123 -55.312  38.081  1.00 21.93      .008 H
ATOM    521  CE1 PHE A  37       5.411 -52.194  40.394  1.00 26.08      .001 C
ATOM    522  HE1 PHE A  37       5.491 -51.262  40.934  1.00 26.08      .001 H
ATOM    523  CE2 PHE A  37       4.072 -53.541  38.820  1.00 21.82      .001 C
ATOM    524  HE2 PHE A  37       3.224 -53.722  38.177  1.00 21.82      .001 H
ATOM    525  CZ  PHE A  37       4.210 -52.419  39.646  1.00 22.95      .000 C
ATOM    526  HZ  PHE A  37       3.386 -51.732  39.766  1.00 22.95      .000 H
ATOM    527  N   ALA A  38       5.754 -56.414  42.553  1.00 22.72      .338 N
ATOM    528  H   ALA A  38       5.139 -57.010  42.019  1.00 22.72      .338 H
ATOM    529  CA  ALA A  38       5.240 -55.870  43.804  1.00 22.93      .159 C
ATOM    530  HA  ALA A  38       6.003 -55.574  44.524  1.00 22.93      .159 H
ATOM    531  C   ALA A  38       4.458 -57.065  44.473  1.00 27.43      .251 C
ATOM    532  O   ALA A  38       3.739 -57.856  43.905  1.00 21.52      .271 O
ATOM    533  CB  ALA A  38       4.317 -54.766  43.396  1.00 21.83      .034 C
ATOM    534 1HB  ALA A  38       3.620 -54.560  44.209  1.00 21.83      .034 H
ATOM    535 2HB  ALA A  38       3.763 -55.100  42.519  1.00 21.83      .034 H
ATOM    536 3HB  ALA A  38       4.871 -53.858  43.153  1.00 21.83      .034 H
ATOM    537  N   GLU A  39       4.536 -57.034  45.843  1.00 30.23      .338 N
ATOM    538  H   GLU A  39       5.029 -56.267  46.278  1.00 30.23      .338 H
ATOM    539  CA  GLU A  39       3.897 -58.011  46.697  1.00 28.42      .160 C
ATOM    540  HA  GLU A  39       4.028 -59.003  46.264  1.00 28.42      .160 H
ATOM    541  C   GLU A  39       2.419 -57.699  46.834  1.00 33.53      .254 C
ATOM    542  O   GLU A  39       2.094 -56.506  47.035  1.00 25.87      .270 O
ATOM    543  CB  GLU A  39       4.667 -58.032  48.044  1.00 26.70      .043 C
ATOM    544 1HB  GLU A  39       5.679 -58.371  47.822  1.00 26.70      .043 H
ATOM    545 2HB  GLU A  39       4.655 -57.049  48.515  1.00 26.70      .043 H
ATOM    546  CG  GLU A  39       4.136 -59.033  49.167  1.00 31.16      .100 C
ATOM    547 1HG  GLU A  39       4.776 -58.959  50.046  1.00 31.16      .100 H
ATOM    548 2HG  GLU A  39       3.183 -58.639  49.521  1.00 31.16      .100 H
ATOM    549  CD  GLU A  39       3.998 -60.458  48.720  1.00 39.36      .185 C
ATOM    550  OE1 GLU A  39       4.364 -60.849  47.572  1.00 44.15      .647 O
ATOM    551  OE2 GLU A  39       3.670 -61.278  49.634  1.00 36.49      .647 O
ATOM    552  N   PRO A  40       1.416 -58.666  46.763  1.00 30.29      .312 N
ATOM    553  CA  PRO A  40      -0.004 -58.465  46.573  1.00 25.69      .163 C
ATOM    554  HA  PRO A  40      -0.121 -57.963  45.612  1.00 25.69      .163 H
ATOM    555  C   PRO A  40      -0.671 -57.512  47.639  1.00 28.41      .254 C
ATOM    556  O   PRO A  40      -0.775 -57.898  48.772  1.00 34.41      .270 O
ATOM    557  CB  PRO A  40      -0.635 -59.850  46.439  1.00 28.73      .034 C
ATOM    558 1HB  PRO A  40      -0.956 -60.191  47.423  1.00 28.73      .034 H
ATOM    559 2HB  PRO A  40      -1.499 -59.988  45.790  1.00 28.73      .034 H
ATOM    560  CG  PRO A  40       0.509 -60.742  45.948  1.00 22.70      .027 C
ATOM    561 1HG  PRO A  40       0.380 -61.791  46.216  1.00 22.70      .027 H
ATOM    562 2HG  PRO A  40       0.545 -60.647  44.862  1.00 22.70      .027 H
ATOM    563  CD  PRO A  40       1.673 -60.119  46.616  1.00 27.33      .105 C
ATOM    564 1HD  PRO A  40       1.846 -60.519  47.615  1.00 27.33      .105 H
ATOM    565 2HD  PRO A  40       2.529 -60.229  45.950  1.00 27.33      .105 H
ATOM    566  N   PRO A  41      -1.082 -56.270  47.284  1.00 29.22      .312 N
ATOM    567  CA  PRO A  41      -1.451 -55.091  48.130  1.00 29.57      .163 C
ATOM    568  HA  PRO A  41      -0.820 -54.997  49.014  1.00 29.57      .163 H
ATOM    569  C   PRO A  41      -2.921 -55.262  48.658  1.00 36.71      .251 C
ATOM    570  O   PRO A  41      -3.631 -54.334  48.985  1.00 30.33      .271 O
ATOM    571  CB  PRO A  41      -1.284 -53.903  47.204  1.00 24.51      .034 C
ATOM    572 1HB  PRO A  41      -1.956 -53.094  47.490  1.00 24.51      .034 H
ATOM    573 2HB  PRO A  41      -0.208 -53.731  47.242  1.00 24.51      .034 H
ATOM    574  CG  PRO A  41      -1.680 -54.464  45.855  1.00 27.29      .027 C
ATOM    575 1HG  PRO A  41      -2.748 -54.507  45.640  1.00 27.29      .027 H
ATOM    576 2HG  PRO A  41      -1.180 -53.982  45.015  1.00 27.29      .027 H
ATOM    577  CD  PRO A  41      -1.165 -55.939  45.907  1.00 25.77      .105 C
ATOM    578 1HD  PRO A  41      -1.832 -56.614  45.370  1.00 25.77      .105 H
ATOM    579 2HD  PRO A  41      -0.178 -55.865  45.451  1.00 25.77      .105 H
ATOM    580  N   MET A  42      -3.222 -56.537  48.933  1.00 32.51      .337 N
ATOM    581  H   MET A  42      -2.417 -57.147  48.923  1.00 32.51      .337 H
ATOM    582  CA  MET A  42      -4.504 -57.084  49.294  1.00 36.67      .160 C
ATOM    583  HA  MET A  42      -5.289 -56.701  48.643  1.00 36.67      .160 H
ATOM    584  C   MET A  42      -4.950 -56.736  50.763  1.00 38.40      .251 C
ATOM    585  O   MET A  42      -4.062 -56.675  51.618  1.00 34.05      .271 O
ATOM    586  CB  MET A  42      -4.489 -58.560  49.149  1.00 39.73      .043 C
ATOM    587 1HB  MET A  42      -3.758 -58.912  49.875  1.00 39.73      .043 H
ATOM    588 2HB  MET A  42      -5.461 -58.880  49.525  1.00 39.73      .043 H
ATOM    589  CG  MET A  42      -4.221 -59.146  47.788  1.00 36.68      .060 C
ATOM    590 1HG  MET A  42      -5.020 -58.821  47.121  1.00 36.68      .060 H
ATOM    591 2HG  MET A  42      -3.302 -58.732  47.372  1.00 36.68      .060 H
ATOM    592  SD  MET A  42      -4.114 -60.970  47.708  1.00 57.16      .139 S
ATOM    593  CE  MET A  42      -5.813 -61.473  47.937  1.00 49.99      .069 C
ATOM    594 1HE  MET A  42      -6.207 -60.994  48.834  1.00 49.99      .069 H
ATOM    595 2HE  MET A  42      -5.770 -62.551  48.089  1.00 49.99      .069 H
ATOM    596 3HE  MET A  42      -6.464 -61.250  47.091  1.00 49.99      .069 H
ATOM    597  N   GLY A  43      -6.282 -56.542  50.953  1.00 30.37      .336 N
ATOM    598  H   GLY A  43      -6.899 -56.646  50.160  1.00 30.37      .336 H
ATOM    599  CA  GLY A  43      -6.951 -56.368  52.262  1.00 33.05      .189 C
ATOM    600 1HA  GLY A  43      -7.913 -55.895  52.066  1.00 33.05      .189 H
ATOM    601 2HA  GLY A  43      -7.288 -57.356  52.574  1.00 33.05      .189 H
ATOM    602  C   GLY A  43      -6.234 -55.671  53.387  1.00 34.49      .257 C
ATOM    603  O   GLY A  43      -6.197 -54.401  53.436  1.00 30.76      .270 O
ATOM    604  N   PRO A  44      -5.584 -56.386  54.380  1.00 35.11      .312 N
ATOM    605  CA  PRO A  44      -4.648 -55.790  55.350  1.00 31.66      .163 C
ATOM    606  HA  PRO A  44      -5.239 -55.108  55.960  1.00 31.66      .163 H
ATOM    607  C   PRO A  44      -3.442 -54.918  54.801  1.00 35.68      .251 C
ATOM    608  O   PRO A  44      -2.867 -54.147  55.566  1.00 33.51      .271 O
ATOM    609  CB  PRO A  44      -4.115 -56.906  56.127  1.00 31.49      .034 C
ATOM    610 1HB  PRO A  44      -3.163 -57.162  55.661  1.00 31.49      .034 H
ATOM    611 2HB  PRO A  44      -3.987 -56.605  57.167  1.00 31.49      .034 H
ATOM    612  CG  PRO A  44      -5.121 -57.994  55.979  1.00 35.04      .027 C
ATOM    613 1HG  PRO A  44      -4.735 -59.002  56.129  1.00 35.04      .027 H
ATOM    614 2HG  PRO A  44      -5.940 -57.751  56.656  1.00 35.04      .027 H
ATOM    615  CD  PRO A  44      -5.565 -57.816  54.538  1.00 31.47      .105 C
ATOM    616 1HD  PRO A  44      -4.836 -58.260  53.861  1.00 31.47      .105 H
ATOM    617 2HD  PRO A  44      -6.540 -58.235  54.288  1.00 31.47      .105 H
ATOM    618  N   ARG A  45      -3.132 -55.004  53.500  1.00 36.60      .338 N
ATOM    619  H   ARG A  45      -3.598 -55.775  53.043  1.00 36.60      .338 H
ATOM    620  CA  ARG A  45      -2.096 -54.305  52.764  1.00 34.54      .159 C
ATOM    621  HA  ARG A  45      -1.436 -53.842  53.498  1.00 34.54      .159 H
ATOM    622  C   ARG A  45      -2.590 -53.058  51.865  1.00 32.23      .251 C
ATOM    623  O   ARG A  45      -1.848 -52.409  51.149  1.00 30.53      .271 O
ATOM    624  CB  ARG A  45      -1.273 -55.268  51.857  1.00 32.99      .034 C
ATOM    625 1HB  ARG A  45      -1.820 -55.728  51.035  1.00 32.99      .034 H
ATOM    626 2HB  ARG A  45      -0.426 -54.713  51.452  1.00 32.99      .034 H
ATOM    627  CG  ARG A  45      -0.643 -56.469  52.676  1.00 43.08      .027 C
ATOM    628 1HG  ARG A  45       0.014 -56.067  53.447  1.00 43.08      .027 H
ATOM    629 2HG  ARG A  45      -1.480 -56.969  53.163  1.00 43.08      .027 H
ATOM    630  CD  ARG A  45       0.110 -57.437  51.792  1.00 53.00      .116 C
ATOM    631 1HD  ARG A  45      -0.601 -58.213  51.508  1.00 53.00      .116 H
ATOM    632 2HD  ARG A  45       0.486 -56.901  50.920  1.00 53.00      .116 H
ATOM    633  NE  ARG A  45       1.259 -58.088  52.465  1.00 59.27      .212 N
ATOM    634  HE  ARG A  45       0.979 -58.857  53.057  1.00 59.27      .212 H
ATOM    635  CZ  ARG A  45       2.551 -57.759  52.356  1.00 65.17      .666 C
ATOM    636  NH1 ARG A  45       3.006 -56.740  51.679  1.00 56.69      .235 N
ATOM    637 1HH1 ARG A  45       2.358 -56.114  51.224  1.00 56.69      .235 H
ATOM    638 2HH1 ARG A  45       3.998 -56.650  51.511  1.00 56.69      .235 H
ATOM    639  NH2 ARG A  45       3.381 -58.541  53.000  1.00 53.00      .235 N
ATOM    640 1HH2 ARG A  45       3.013 -59.369  53.447  1.00 53.00      .235 H
ATOM    641 2HH2 ARG A  45       4.374 -58.357  53.017  1.00 53.00      .235 H
ATOM    642  N   ARG A  46      -3.934 -52.948  51.818  1.00 29.33      .338 N
ATOM    643  H   ARG A  46      -4.438 -53.656  52.332  1.00 29.33      .338 H
ATOM    644  CA  ARG A  46      -4.762 -51.909  51.175  1.00 27.71      .159 C
ATOM    645  HA  ARG A  46      -4.386 -51.937  50.152  1.00 27.71      .159 H
ATOM    646  C   ARG A  46      -4.479 -50.513  51.757  1.00 27.01      .251 C
ATOM    647  O   ARG A  46      -4.288 -50.318  52.953  1.00 31.91      .271 O
ATOM    648  CB  ARG A  46      -6.288 -52.252  51.274  1.00 28.48      .034 C
ATOM    649 1HB  ARG A  46      -6.366 -53.332  51.146  1.00 28.48      .034 H
ATOM    650 2HB  ARG A  46      -6.631 -52.044  52.288  1.00 28.48      .034 H
ATOM    651  CG  ARG A  46      -7.165 -51.539  50.266  1.00 27.46      .027 C
ATOM    652 1HG  ARG A  46      -7.093 -50.481  50.515  1.00 27.46      .027 H
ATOM    653 2HG  ARG A  46      -6.867 -51.787  49.247  1.00 27.46      .027 H
ATOM    654  CD  ARG A  46      -8.678 -51.930  50.400  1.00 26.70      .116 C
ATOM    655 1HD  ARG A  46      -8.964 -51.734  51.433  1.00 26.70      .116 H
ATOM    656 2HD  ARG A  46      -9.293 -51.372  49.694  1.00 26.70      .116 H
ATOM    657  NE  ARG A  46      -8.856 -53.374  50.132  1.00 29.15      .212 N
ATOM    658  HE  ARG A  46      -8.035 -53.771  49.698  1.00 29.15      .212 H
ATOM    659  CZ  ARG A  46      -9.819 -54.221  50.585  1.00 31.56      .666 C
ATOM    660  NH1 ARG A  46     -10.833 -53.824  51.302  1.00 30.91      .235 N
ATOM    661 1HH1 ARG A  46     -10.765 -52.934  51.773  1.00 30.91      .235 H
ATOM    662 2HH1 ARG A  46     -11.520 -54.503  51.600  1.00 30.91      .235 H
ATOM    663  NH2 ARG A  46      -9.679 -55.478  50.264  1.00 23.30      .235 N
ATOM    664 1HH2 ARG A  46      -8.987 -55.827  49.616  1.00 23.30      .235 H
ATOM    665 2HH2 ARG A  46     -10.254 -56.124  50.785  1.00 23.30      .235 H
ATOM    666  N   PHE A  47      -4.481 -49.521  50.865  1.00 28.25      .337 N
ATOM    667  H   PHE A  47      -4.687 -49.883  49.945  1.00 28.25      .337 H
ATOM    668  CA  PHE A  47      -4.279 -48.100  51.018  1.00 31.69      .164 C
ATOM    669  HA  PHE A  47      -4.518 -47.765  50.009  1.00 31.69      .164 H
ATOM    670  C   PHE A  47      -2.787 -47.779  51.280  1.00 29.70      .251 C
ATOM    671  O   PHE A  47      -2.491 -46.629  51.459  1.00 27.89      .271 O
ATOM    672  CB  PHE A  47      -5.296 -47.388  51.960  1.00 27.02      .056 C
ATOM    673 1HB  PHE A  47      -5.025 -47.456  53.013  1.00 27.02      .056 H
ATOM    674 2HB  PHE A  47      -5.208 -46.305  51.877  1.00 27.02      .056 H
ATOM    675  CG  PHE A  47      -6.807 -47.722  51.864  1.00 27.00      .044 C
ATOM    676  CD1 PHE A  47      -7.539 -47.227  50.769  1.00 24.51      .008 C
ATOM    677  HD1 PHE A  47      -6.952 -46.750  49.999  1.00 24.51      .008 H
ATOM    678  CD2 PHE A  47      -7.449 -48.534  52.829  1.00 28.87      .008 C
ATOM    679  HD2 PHE A  47      -6.900 -48.822  53.714  1.00 28.87      .008 H
ATOM    680  CE1 PHE A  47      -8.837 -47.617  50.576  1.00 27.39      .001 C
ATOM    681  HE1 PHE A  47      -9.374 -47.394  49.665  1.00 27.39      .001 H
ATOM    682  CE2 PHE A  47      -8.790 -48.829  52.716  1.00 21.67      .001 C
ATOM    683  HE2 PHE A  47      -9.323 -49.370  53.484  1.00 21.67      .001 H
ATOM    684  CZ  PHE A  47      -9.461 -48.341  51.598  1.00 24.31      .000 C
ATOM    685  HZ  PHE A  47     -10.482 -48.630  51.399  1.00 24.31      .000 H
ATOM    686  N   LEU A  48      -1.889 -48.812  51.367  1.00 26.60      .338 N
ATOM    687  H   LEU A  48      -2.172 -49.752  51.129  1.00 26.60      .338 H
ATOM    688  CA  LEU A  48      -0.474 -48.688  51.820  1.00 30.25      .160 C
ATOM    689  HA  LEU A  48      -0.357 -47.688  52.238  1.00 30.25      .160 H
ATOM    690  C   LEU A  48       0.613 -48.760  50.650  1.00 31.08      .254 C
ATOM    691  O   LEU A  48       0.370 -49.541  49.729  1.00 25.38      .270 O
ATOM    692  CB  LEU A  48      -0.150 -49.798  52.916  1.00 34.18      .032 C
ATOM    693 1HB  LEU A  48      -0.292 -50.750  52.404  1.00 34.18      .032 H
ATOM    694 2HB  LEU A  48       0.920 -49.708  53.103  1.00 34.18      .032 H
ATOM    695  CG  LEU A  48      -0.925 -49.596  54.210  1.00 35.89      .002 C
ATOM    696  HG  LEU A  48      -1.992 -49.544  53.998  1.00 35.89      .002 H
ATOM    697  CD1 LEU A  48      -0.757 -50.798  55.143  1.00 34.69      .000 C
ATOM    698 1HD1 LEU A  48       0.286 -50.844  55.454  1.00 34.69      .000 H
ATOM    699 2HD1 LEU A  48      -1.015 -51.709  54.602  1.00 34.69      .000 H
ATOM    700 3HD1 LEU A  48      -1.395 -50.703  56.021  1.00 34.69      .000 H
ATOM    701  CD2 LEU A  48      -0.469 -48.273  54.932  1.00 34.23      .000 C
ATOM    702 1HD2 LEU A  48      -0.687 -47.381  54.345  1.00 34.23      .000 H
ATOM    703 2HD2 LEU A  48       0.603 -48.330  55.123  1.00 34.23      .000 H
ATOM    704 3HD2 LEU A  48      -1.005 -48.225  55.879  1.00 34.23      .000 H
ATOM    705  N   PRO A  49       1.734 -48.094  50.781  1.00 29.00      .312 N
ATOM    706  CA  PRO A  49       2.862 -48.215  49.854  1.00 25.22      .163 C
ATOM    707  HA  PRO A  49       2.702 -47.540  49.013  1.00 25.22      .163 H
ATOM    708  C   PRO A  49       3.137 -49.609  49.390  1.00 28.57      .254 C
ATOM    709  O   PRO A  49       2.909 -50.584  50.117  1.00 31.57      .270 O
ATOM    710  CB  PRO A  49       4.080 -47.772  50.711  1.00 23.67      .034 C
ATOM    711 1HB  PRO A  49       4.468 -48.642  51.242  1.00 23.67      .034 H
ATOM    712 2HB  PRO A  49       4.830 -47.252  50.116  1.00 23.67      .034 H
ATOM    713  CG  PRO A  49       3.453 -46.803  51.707  1.00 31.86      .027 C
ATOM    714 1HG  PRO A  49       4.019 -46.925  52.631  1.00 31.86      .027 H
ATOM    715 2HG  PRO A  49       3.665 -45.792  51.358  1.00 31.86      .027 H
ATOM    716  CD  PRO A  49       2.034 -47.116  51.823  1.00 26.41      .105 C
ATOM    717 1HD  PRO A  49       1.877 -47.581  52.796  1.00 26.41      .105 H
ATOM    718 2HD  PRO A  49       1.441 -46.219  51.643  1.00 26.41      .105 H
ATOM    719  N   PRO A  50       3.604 -49.819  48.166  1.00 26.46      .312 N
ATOM    720  CA  PRO A  50       3.874 -51.121  47.698  1.00 25.74      .163 C
ATOM    721  HA  PRO A  50       3.049 -51.816  47.858  1.00 25.74      .163 H
ATOM    722  C   PRO A  50       5.135 -51.770  48.370  1.00 31.16      .251 C
ATOM    723  O   PRO A  50       6.171 -51.137  48.530  1.00 29.04      .271 O
ATOM    724  CB  PRO A  50       3.941 -51.056  46.235  1.00 25.39      .034 C
ATOM    725 1HB  PRO A  50       4.630 -51.741  45.741  1.00 25.39      .034 H
ATOM    726 2HB  PRO A  50       3.028 -51.293  45.689  1.00 25.39      .034 H
ATOM    727  CG  PRO A  50       4.353 -49.616  45.923  1.00 22.68      .027 C
ATOM    728 1HG  PRO A  50       5.440 -49.526  45.922  1.00 22.68      .027 H
ATOM    729 2HG  PRO A  50       3.885 -49.244  45.012  1.00 22.68      .027 H
ATOM    730  CD  PRO A  50       3.800 -48.814  47.118  1.00 23.59      .105 C
ATOM    731 1HD  PRO A  50       4.485 -48.054  47.495  1.00 23.59      .105 H
ATOM    732 2HD  PRO A  50       2.830 -48.382  46.871  1.00 23.59      .105 H
ATOM    733  N   GLU A  51       5.057 -53.006  48.785  1.00 29.94      .337 N
ATOM    734  H   GLU A  51       4.151 -53.433  48.659  1.00 29.94      .337 H
ATOM    735  CA  GLU A  51       6.203 -53.816  49.027  1.00 33.02      .160 C
ATOM    736  HA  GLU A  51       6.931 -53.175  49.526  1.00 33.02      .160 H
ATOM    737  C   GLU A  51       6.961 -54.352  47.730  1.00 30.96      .254 C
ATOM    738  O   GLU A  51       6.251 -54.867  46.889  1.00 30.72      .270 O
ATOM    739  CB  GLU A  51       5.876 -54.859  50.189  1.00 32.89      .043 C
ATOM    740 1HB  GLU A  51       5.754 -54.249  51.084  1.00 32.89      .043 H
ATOM    741 2HB  GLU A  51       4.926 -55.357  49.998  1.00 32.89      .043 H
ATOM    742  CG  GLU A  51       6.961 -55.904  50.429  1.00 50.33      .100 C
ATOM    743 1HG  GLU A  51       7.184 -56.346  49.457  1.00 50.33      .100 H
ATOM    744 2HG  GLU A  51       7.871 -55.379  50.721  1.00 50.33      .100 H
ATOM    745  CD  GLU A  51       6.627 -56.979  51.433  1.00 65.18      .185 C
ATOM    746  OE1 GLU A  51       7.239 -58.062  51.343  1.00 61.78      .647 O
ATOM    747  OE2 GLU A  51       5.887 -56.750  52.422  1.00 71.56      .647 O
ATOM    748  N   PRO A  52       8.313 -54.260  47.609  1.00 29.16      .312 N
ATOM    749  CA  PRO A  52       9.096 -54.860  46.515  1.00 27.90      .163 C
ATOM    750  HA  PRO A  52       8.808 -54.401  45.569  1.00 27.90      .163 H
ATOM    751  C   PRO A  52       8.937 -56.323  46.520  1.00 30.01      .251 C
ATOM    752  O   PRO A  52       9.080 -56.984  47.549  1.00 28.32      .271 O
ATOM    753  CB  PRO A  52      10.580 -54.622  46.821  1.00 27.69      .034 C
ATOM    754 1HB  PRO A  52      11.082 -55.518  47.186  1.00 27.69      .034 H
ATOM    755 2HB  PRO A  52      11.206 -54.342  45.973  1.00 27.69      .034 H
ATOM    756  CG  PRO A  52      10.576 -53.542  47.868  1.00 22.16      .027 C
ATOM    757 1HG  PRO A  52      11.386 -53.655  48.590  1.00 22.16      .027 H
ATOM    758 2HG  PRO A  52      10.540 -52.529  47.466  1.00 22.16      .027 H
ATOM    759  CD  PRO A  52       9.241 -53.820  48.594  1.00 24.99      .105 C
ATOM    760 1HD  PRO A  52       9.437 -54.600  49.330  1.00 24.99      .105 H
ATOM    761 2HD  PRO A  52       8.868 -52.946  49.128  1.00 24.99      .105 H
ATOM    762  N   LYS A  53       8.528 -56.957  45.424  1.00 27.89      .338 N
ATOM    763  H   LYS A  53       8.325 -56.432  44.585  1.00 27.89      .338 H
ATOM    764  CA  LYS A  53       8.340 -58.401  45.372  1.00 30.42      .159 C
ATOM    765  HA  LYS A  53       7.670 -58.618  46.204  1.00 30.42      .159 H
ATOM    766  C   LYS A  53       9.654 -59.144  45.572  1.00 32.66      .251 C
ATOM    767  O   LYS A  53      10.716 -58.743  45.090  1.00 30.34      .271 O
ATOM    768  CB  LYS A  53       7.518 -58.753  44.111  1.00 26.75      .032 C
ATOM    769 1HB  LYS A  53       6.580 -58.200  44.151  1.00 26.75      .032 H
ATOM    770 2HB  LYS A  53       8.081 -58.424  43.237  1.00 26.75      .032 H
ATOM    771  CG  LYS A  53       7.124 -60.240  43.853  1.00 30.16      .004 C
ATOM    772 1HG  LYS A  53       7.024 -60.365  42.775  1.00 30.16      .004 H
ATOM    773 2HG  LYS A  53       7.948 -60.859  44.206  1.00 30.16      .004 H
ATOM    774  CD  LYS A  53       5.754 -60.651  44.425  1.00 31.12      .032 C
ATOM    775 1HD  LYS A  53       5.644 -60.207  45.414  1.00 31.12      .032 H
ATOM    776 2HD  LYS A  53       4.975 -60.283  43.757  1.00 31.12      .032 H
ATOM    777  CE  LYS A  53       5.549 -62.140  44.745  1.00 26.92      .206 C
ATOM    778 1HE  LYS A  53       5.619 -62.712  43.820  1.00 26.92      .206 H
ATOM    779 2HE  LYS A  53       6.340 -62.466  45.421  1.00 26.92      .206 H
ATOM    780  NZ  LYS A  53       4.244 -62.428  45.358  1.00 28.34      .064 N
ATOM    781 1HZ  LYS A  53       4.120 -61.933  46.230  1.00 28.34      .064 H
ATOM    782 2HZ  LYS A  53       4.190 -63.423  45.525  1.00 28.34      .064 H
ATOM    783 3HZ  LYS A  53       3.519 -62.156  44.710  1.00 28.34      .064 H
ATOM    784  N   GLN A  54       9.591 -60.275  46.225  1.00 31.53      .338 N
ATOM    785  H   GLN A  54       8.692 -60.497  46.628  1.00 31.53      .338 H
ATOM    786  CA  GLN A  54      10.703 -61.167  46.597  1.00 35.29      .160 C
ATOM    787  HA  GLN A  54      11.535 -60.501  46.827  1.00 35.29      .160 H
ATOM    788  C   GLN A  54      11.165 -62.078  45.417  1.00 34.30      .254 C
ATOM    789  O   GLN A  54      10.380 -62.483  44.589  1.00 33.25      .270 O
ATOM    790  CB  GLN A  54      10.356 -61.947  47.851  1.00 34.67      .042 C
ATOM    791 1HB  GLN A  54       9.385 -62.397  47.647  1.00 34.67      .042 H
ATOM    792 2HB  GLN A  54      11.064 -62.771  47.942  1.00 34.67      .042 H
ATOM    793  CG  GLN A  54      10.280 -61.219  49.209  1.00 35.67      .090 C
ATOM    794 1HG  GLN A  54       9.551 -60.412  49.135  1.00 35.67      .090 H
ATOM    795 2HG  GLN A  54       9.937 -61.876  50.009  1.00 35.67      .090 H
ATOM    796  CD  GLN A  54      11.638 -60.631  49.594  1.00 38.48      .227 C
ATOM    797  OE1 GLN A  54      12.612 -61.366  49.706  1.00 38.77      .273 O
ATOM    798  NE2 GLN A  54      11.746 -59.343  49.750  1.00 33.35      .369 N
ATOM    799 1HE2 GLN A  54      12.619 -58.879  49.957  1.00 33.35      .369 H
ATOM    800 2HE2 GLN A  54      10.883 -58.817  49.743  1.00 33.35      .369 H
ATOM    801  N   PRO A  55      12.482 -62.366  45.405  1.00 33.15      .312 N
ATOM    802  CA  PRO A  55      12.952 -63.394  44.489  1.00 34.19      .163 C
ATOM    803  HA  PRO A  55      12.873 -63.064  43.453  1.00 34.19      .163 H
ATOM    804  C   PRO A  55      12.047 -64.671  44.615  1.00 33.93      .251 C
ATOM    805  O   PRO A  55      11.601 -65.126  45.699  1.00 31.90      .271 O
ATOM    806  CB  PRO A  55      14.442 -63.704  44.885  1.00 30.69      .034 C
ATOM    807 1HB  PRO A  55      14.327 -64.459  45.662  1.00 30.69      .034 H
ATOM    808 2HB  PRO A  55      15.155 -63.933  44.093  1.00 30.69      .034 H
ATOM    809  CG  PRO A  55      14.886 -62.384  45.561  1.00 36.57      .027 C
ATOM    810 1HG  PRO A  55      15.637 -62.610  46.318  1.00 36.57      .027 H
ATOM    811 2HG  PRO A  55      15.274 -61.681  44.825  1.00 36.57      .027 H
ATOM    812  CD  PRO A  55      13.617 -61.883  46.181  1.00 30.62      .105 C
ATOM    813 1HD  PRO A  55      13.511 -62.223  47.211  1.00 30.62      .105 H
ATOM    814 2HD  PRO A  55      13.607 -60.793  46.181  1.00 30.62      .105 H
ATOM    815  N   TRP A  56      11.655 -65.268  43.480  1.00 30.06      .337 N
ATOM    816  H   TRP A  56      11.861 -64.818  42.600  1.00 30.06      .337 H
ATOM    817  CA  TRP A  56      10.922 -66.545  43.395  1.00 31.65      .164 C
ATOM    818  HA  TRP A  56      10.554 -66.919  44.350  1.00 31.65      .164 H
ATOM    819  C   TRP A  56      11.795 -67.637  42.751  1.00 37.29      .251 C
ATOM    820  O   TRP A  56      12.800 -67.355  42.049  1.00 29.83      .271 O
ATOM    821  CB  TRP A  56       9.790 -66.136  42.408  1.00 29.54      .059 C
ATOM    822 1HB  TRP A  56       9.036 -66.922  42.456  1.00 29.54      .059 H
ATOM    823 2HB  TRP A  56       9.208 -65.324  42.844  1.00 29.54      .059 H
ATOM    824  CG  TRP A  56      10.091 -65.822  40.977  1.00 30.99      .016 C
ATOM    825  CD1 TRP A  56      10.407 -66.779  40.058  1.00 31.93      .097 C
ATOM    826  HD1 TRP A  56      10.635 -67.810  40.285  1.00 31.93      .097 H
ATOM    827  CD2 TRP A  56      10.217 -64.578  40.238  1.00 31.44      .001 C
ATOM    828  NE1 TRP A  56      10.857 -66.206  38.890  1.00 33.07      .365 N
ATOM    829  HE1 TRP A  56      10.958 -66.763  38.053  1.00 33.07      .365 H
ATOM    830  CE2 TRP A  56      10.744 -64.849  38.912  1.00 30.32      .042 C
ATOM    831  CE3 TRP A  56       9.828 -63.277  40.600  1.00 31.14      .014 C
ATOM    832  HE3 TRP A  56       9.405 -63.094  41.577  1.00 31.14      .014 H
ATOM    833  CZ2 TRP A  56      10.923 -63.820  38.003  1.00 26.50      .030 C
ATOM    834  HZ2 TRP A  56      11.313 -64.007  37.013  1.00 26.50      .030 H
ATOM    835  CZ3 TRP A  56       9.939 -62.279  39.645  1.00 28.31      .001 C
ATOM    836  HZ3 TRP A  56       9.704 -61.251  39.879  1.00 28.31      .001 H
ATOM    837  CH2 TRP A  56      10.490 -62.531  38.357  1.00 28.66      .002 C
ATOM    838  HH2 TRP A  56      10.552 -61.731  37.634  1.00 28.66      .002 H
ATOM    839  N   SER A  57      11.315 -68.875  42.798  1.00 33.45      .336 N
ATOM    840  H   SER A  57      10.525 -69.053  43.402  1.00 33.45      .336 H
ATOM    841  CA  SER A  57      11.983 -70.065  42.243  1.00 39.57      .189 C
ATOM    842  HA  SER A  57      13.048 -69.932  42.050  1.00 39.57      .189 H
ATOM    843  C   SER A  57      11.233 -70.481  41.041  1.00 41.61      .254 C
ATOM    844  O   SER A  57      10.020 -70.371  40.976  1.00 41.55      .270 O
ATOM    845  CB  SER A  57      12.022 -71.183  43.392  1.00 41.88      .169 C
ATOM    846 1HB  SER A  57      12.775 -70.824  44.093  1.00 41.88      .169 H
ATOM    847 2HB  SER A  57      11.042 -71.120  43.864  1.00 41.88      .169 H
ATOM    848  OG  SER A  57      12.262 -72.494  42.973  1.00 45.04      .380 O
ATOM    849  HG  SER A  57      13.189 -72.708  43.104  1.00 45.04      .380 H
ATOM    850  N   GLY A  58      12.062 -71.046  40.090  1.00 40.86      .336 N
ATOM    851  H   GLY A  58      13.020 -71.215  40.359  1.00 40.86      .336 H
ATOM    852  CA  GLY A  58      11.640 -71.543  38.783  1.00 37.53      .189 C
ATOM    853 1HA  GLY A  58      12.380 -72.249  38.405  1.00 37.53      .189 H
ATOM    854 2HA  GLY A  58      10.667 -72.023  38.885  1.00 37.53      .189 H
ATOM    855  C   GLY A  58      11.488 -70.422  37.713  1.00 44.22      .253 C
ATOM    856  O   GLY A  58      11.487 -69.208  38.002  1.00 41.44      .270 O
ATOM    857  N   VAL A  59      11.255 -70.890  36.465  1.00 39.11      .337 N
ATOM    858  H   VAL A  59      11.215 -71.889  36.322  1.00 39.11      .337 H
ATOM    859  CA  VAL A  59      11.125 -70.073  35.232  1.00 41.07      .159 C
ATOM    860  HA  VAL A  59      11.665 -69.126  35.236  1.00 41.07      .159 H
ATOM    861  C   VAL A  59       9.611 -69.753  35.232  1.00 40.03      .251 C
ATOM    862  O   VAL A  59       8.793 -70.617  34.842  1.00 35.57      .271 O
ATOM    863  CB  VAL A  59      11.696 -70.941  33.999  1.00 40.95      .029 C
ATOM    864  HB  VAL A  59      11.014 -71.790  33.941  1.00 40.95      .029 H
ATOM    865  CG1 VAL A  59      11.561 -70.127  32.733  1.00 36.13      .002 C
ATOM    866 1HG1 VAL A  59      12.237 -69.282  32.863  1.00 36.13      .002 H
ATOM    867 2HG1 VAL A  59      10.556 -69.760  32.524  1.00 36.13      .002 H
ATOM    868 3HG1 VAL A  59      11.904 -70.743  31.902  1.00 36.13      .002 H
ATOM    869  CG2 VAL A  59      13.105 -71.517  34.146  1.00 32.77      .002 C
ATOM    870 1HG2 VAL A  59      13.326 -72.065  35.062  1.00 32.77      .002 H
ATOM    871 2HG2 VAL A  59      13.743 -70.635  34.087  1.00 32.77      .002 H
ATOM    872 3HG2 VAL A  59      13.290 -72.159  33.285  1.00 32.77      .002 H
ATOM    873  N   VAL A  60       9.272 -68.525  35.522  1.00 35.85      .338 N
ATOM    874  H   VAL A  60       9.947 -67.805  35.738  1.00 35.85      .338 H
ATOM    875  CA  VAL A  60       7.878 -68.197  35.483  1.00 32.06      .159 C
ATOM    876  HA  VAL A  60       7.288 -69.044  35.832  1.00 32.06      .159 H
ATOM    877  C   VAL A  60       7.317 -67.897  34.017  1.00 34.95      .251 C
ATOM    878  O   VAL A  60       7.922 -67.110  33.252  1.00 32.51      .271 O
ATOM    879  CB  VAL A  60       7.570 -67.054  36.482  1.00 31.60      .029 C
ATOM    880  HB  VAL A  60       8.077 -67.282  37.420  1.00 31.60      .029 H
ATOM    881  CG1 VAL A  60       8.058 -65.684  36.098  1.00 29.25      .002 C
ATOM    882 1HG1 VAL A  60       7.566 -65.269  35.218  1.00 29.25      .002 H
ATOM    883 2HG1 VAL A  60       9.119 -65.819  35.892  1.00 29.25      .002 H
ATOM    884 3HG1 VAL A  60       7.935 -65.001  36.939  1.00 29.25      .002 H
ATOM    885  CG2 VAL A  60       6.115 -66.786  36.747  1.00 31.86      .002 C
ATOM    886 1HG2 VAL A  60       5.870 -66.104  37.562  1.00 31.86      .002 H
ATOM    887 2HG2 VAL A  60       5.727 -67.779  36.974  1.00 31.86      .002 H
ATOM    888 3HG2 VAL A  60       5.667 -66.423  35.822  1.00 31.86      .002 H
ATOM    889  N   ASP A  61       6.176 -68.513  33.682  1.00 33.02      .337 N
ATOM    890  H   ASP A  61       5.744 -69.202  34.281  1.00 33.02      .337 H
ATOM    891  CA  ASP A  61       5.498 -68.240  32.408  1.00 38.98      .170 C
ATOM    892  HA  ASP A  61       6.122 -68.243  31.514  1.00 38.98      .170 H
ATOM    893  C   ASP A  61       4.796 -66.780  32.358  1.00 41.18      .251 C
ATOM    894  O   ASP A  61       3.578 -66.607  32.577  1.00 42.08      .271 O
ATOM    895  CB  ASP A  61       4.443 -69.382  32.100  1.00 38.86      .129 C
ATOM    896 1HB  ASP A  61       3.679 -69.357  32.878  1.00 38.86      .129 H
ATOM    897 2HB  ASP A  61       3.863 -69.155  31.206  1.00 38.86      .129 H
ATOM    898  CG  ASP A  61       4.996 -70.803  31.989  1.00 47.45      .188 C
ATOM    899  OD1 ASP A  61       4.319 -71.766  32.360  1.00 52.46      .647 O
ATOM    900  OD2 ASP A  61       6.012 -70.997  31.271  1.00 57.14      .647 O
ATOM    901  N   ALA A  62       5.617 -65.741  32.006  1.00 33.88      .338 N
ATOM    902  H   ALA A  62       6.483 -66.015  31.564  1.00 33.88      .338 H
ATOM    903  CA  ALA A  62       5.082 -64.426  31.646  1.00 33.27      .159 C
ATOM    904  HA  ALA A  62       4.244 -64.146  32.285  1.00 33.27      .159 H
ATOM    905  C   ALA A  62       4.478 -64.400  30.165  1.00 29.34      .251 C
ATOM    906  O   ALA A  62       4.914 -63.551  29.363  1.00 26.52      .271 O
ATOM    907  CB  ALA A  62       6.221 -63.365  31.819  1.00 28.50      .034 C
ATOM    908 1HB  ALA A  62       5.815 -62.366  31.659  1.00 28.50      .034 H
ATOM    909 2HB  ALA A  62       6.961 -63.584  31.049  1.00 28.50      .034 H
ATOM    910 3HB  ALA A  62       6.692 -63.414  32.801  1.00 28.50      .034 H
ATOM    911  N   THR A  63       3.630 -65.367  29.851  1.00 29.97      .336 N
ATOM    912  H   THR A  63       3.384 -66.045  30.558  1.00 29.97      .336 H
ATOM    913  CA  THR A  63       3.047 -65.613  28.510  1.00 34.87      .186 C
ATOM    914  HA  THR A  63       3.835 -65.373  27.795  1.00 34.87      .186 H
ATOM    915  C   THR A  63       1.786 -64.804  28.096  1.00 34.98      .253 C
ATOM    916  O   THR A  63       1.391 -64.674  26.949  1.00 34.94      .270 O
ATOM    917  CB  THR A  63       2.751 -67.109  28.310  1.00 35.26      .140 C
ATOM    918  HB  THR A  63       2.226 -67.237  27.363  1.00 35.26      .140 H
ATOM    919  OG1 THR A  63       2.082 -67.623  29.379  1.00 32.20      .382 O
ATOM    920  HG1 THR A  63       1.837 -68.542  29.249  1.00 32.20      .382 H
ATOM    921  CG2 THR A  63       4.031 -67.881  28.176  1.00 30.47      .034 C
ATOM    922 1HG2 THR A  63       3.815 -68.876  27.789  1.00 30.47      .034 H
ATOM    923 2HG2 THR A  63       4.504 -67.965  29.154  1.00 30.47      .034 H
ATOM    924 3HG2 THR A  63       4.702 -67.362  27.491  1.00 30.47      .034 H
ATOM    925  N   THR A  64       1.096 -64.133  29.002  1.00 32.28      .336 N
ATOM    926  H   THR A  64       1.329 -64.231  29.980  1.00 32.28      .336 H
ATOM    927  CA  THR A  64      -0.110 -63.274  28.750  1.00 29.96      .186 C
ATOM    928  HA  THR A  64       0.115 -62.634  27.897  1.00 29.96      .186 H
ATOM    929  C   THR A  64      -0.467 -62.403  29.951  1.00 32.97      .253 C
ATOM    930  O   THR A  64       0.121 -62.590  31.036  1.00 31.19      .270 O
ATOM    931  CB  THR A  64      -1.291 -64.166  28.284  1.00 31.00      .140 C
ATOM    932  HB  THR A  64      -0.936 -64.783  27.458  1.00 31.00      .140 H
ATOM    933  OG1 THR A  64      -2.389 -63.390  27.760  1.00 46.09      .382 O
ATOM    934  HG1 THR A  64      -2.126 -63.121  26.877  1.00 46.09      .382 H
ATOM    935  CG2 THR A  64      -1.948 -65.039  29.385  1.00 25.37      .034 C
ATOM    936 1HG2 THR A  64      -2.949 -65.328  29.065  1.00 25.37      .034 H
ATOM    937 2HG2 THR A  64      -2.000 -64.587  30.376  1.00 25.37      .034 H
ATOM    938 3HG2 THR A  64      -1.308 -65.920  29.419  1.00 25.37      .034 H
ATOM    939  N   PHE A  65      -1.457 -61.488  29.835  1.00 26.42      .337 N
ATOM    940  H   PHE A  65      -2.151 -61.505  29.102  1.00 26.42      .337 H
ATOM    941  CA  PHE A  65      -1.642 -60.503  30.900  1.00 25.38      .164 C
ATOM    942  HA  PHE A  65      -0.677 -60.071  31.165  1.00 25.38      .164 H
ATOM    943  C   PHE A  65      -2.209 -61.114  32.251  1.00 26.15      .251 C
ATOM    944  O   PHE A  65      -2.797 -62.184  32.392  1.00 28.45      .271 O
ATOM    945  CB  PHE A  65      -2.631 -59.355  30.512  1.00 25.63      .056 C
ATOM    946 1HB  PHE A  65      -3.636 -59.674  30.236  1.00 25.63      .056 H
ATOM    947 2HB  PHE A  65      -2.692 -58.673  31.360  1.00 25.63      .056 H
ATOM    948  CG  PHE A  65      -2.065 -58.551  29.321  1.00 20.84      .044 C
ATOM    949  CD1 PHE A  65      -1.121 -57.544  29.632  1.00 20.39      .008 C
ATOM    950  HD1 PHE A  65      -0.700 -57.506  30.626  1.00 20.39      .008 H
ATOM    951  CD2 PHE A  65      -2.553 -58.705  28.041  1.00 20.16      .008 C
ATOM    952  HD2 PHE A  65      -3.440 -59.285  27.834  1.00 20.16      .008 H
ATOM    953  CE1 PHE A  65      -0.468 -56.879  28.578  1.00 21.43      .001 C
ATOM    954  HE1 PHE A  65       0.356 -56.226  28.824  1.00 21.43      .001 H
ATOM    955  CE2 PHE A  65      -1.977 -57.894  27.036  1.00 18.76      .001 C
ATOM    956  HE2 PHE A  65      -2.362 -57.959  26.029  1.00 18.76      .001 H
ATOM    957  CZ  PHE A  65      -0.934 -57.016  27.291  1.00 22.11      .000 C
ATOM    958  HZ  PHE A  65      -0.418 -56.514  26.485  1.00 22.11      .000 H
ATOM    959  N   GLN A  66      -2.008 -60.379  33.291  1.00 24.40      .338 N
ATOM    960  H   GLN A  66      -1.629 -59.471  33.062  1.00 24.40      .338 H
ATOM    961  CA  GLN A  66      -2.524 -60.574  34.636  1.00 22.11      .160 C
ATOM    962  HA  GLN A  66      -2.929 -61.581  34.734  1.00 22.11      .160 H
ATOM    963  C   GLN A  66      -3.654 -59.577  34.998  1.00 26.84      .251 C
ATOM    964  O   GLN A  66      -3.960 -58.679  34.246  1.00 25.86      .271 O
ATOM    965  CB  GLN A  66      -1.432 -60.355  35.697  1.00 27.01      .042 C
ATOM    966 1HB  GLN A  66      -0.878 -59.424  35.572  1.00 27.01      .042 H
ATOM    967 2HB  GLN A  66      -1.944 -60.374  36.659  1.00 27.01      .042 H
ATOM    968  CG  GLN A  66      -0.441 -61.529  35.643  1.00 24.82      .090 C
ATOM    969 1HG  GLN A  66      -0.051 -61.544  34.625  1.00 24.82      .090 H
ATOM    970 2HG  GLN A  66       0.451 -61.322  36.235  1.00 24.82      .090 H
ATOM    971  CD  GLN A  66      -0.999 -62.890  36.004  1.00 35.60      .227 C
ATOM    972  OE1 GLN A  66      -2.002 -63.052  36.614  1.00 35.85      .273 O
ATOM    973  NE2 GLN A  66      -0.307 -63.946  35.664  1.00 26.54      .369 N
ATOM    974 1HE2 GLN A  66      -0.648 -64.871  35.883  1.00 26.54      .369 H
ATOM    975 2HE2 GLN A  66       0.647 -63.819  35.357  1.00 26.54      .369 H
ATOM    976  N   SER A  67      -4.390 -59.877  36.078  1.00 19.94      .336 N
ATOM    977  H   SER A  67      -4.027 -60.651  36.615  1.00 19.94      .336 H
ATOM    978  CA  SER A  67      -5.589 -59.221  36.520  1.00 26.24      .189 C
ATOM    979  HA  SER A  67      -6.334 -59.423  35.751  1.00 26.24      .189 H
ATOM    980  C   SER A  67      -5.557 -57.647  36.675  1.00 29.68      .253 C
ATOM    981  O   SER A  67      -4.505 -57.163  37.028  1.00 24.61      .270 O
ATOM    982  CB  SER A  67      -5.837 -59.819  37.913  1.00 27.81      .169 C
ATOM    983 1HB  SER A  67      -5.018 -59.527  38.571  1.00 27.81      .169 H
ATOM    984 2HB  SER A  67      -6.813 -59.489  38.268  1.00 27.81      .169 H
ATOM    985  OG  SER A  67      -5.873 -61.206  37.880  1.00 34.46      .380 O
ATOM    986  HG  SER A  67      -6.294 -61.507  37.071  1.00 34.46      .380 H
ATOM    987  N   VAL A  68      -6.707 -56.939  36.547  1.00 26.74      .337 N
ATOM    988  H   VAL A  68      -7.530 -57.457  36.272  1.00 26.74      .337 H
ATOM    989  CA  VAL A  68      -6.855 -55.479  36.627  1.00 22.55      .159 C
ATOM    990  HA  VAL A  68      -5.941 -54.978  36.307  1.00 22.55      .159 H
ATOM    991  C   VAL A  68      -7.196 -55.053  38.048  1.00 23.76      .251 C
ATOM    992  O   VAL A  68      -8.009 -55.658  38.681  1.00 23.36      .271 O
ATOM    993  CB  VAL A  68      -7.935 -54.981  35.708  1.00 24.54      .029 C
ATOM    994  HB  VAL A  68      -8.921 -55.106  36.156  1.00 24.54      .029 H
ATOM    995  CG1 VAL A  68      -7.818 -53.509  35.499  1.00 22.63      .002 C
ATOM    996 1HG1 VAL A  68      -8.820 -53.262  35.148  1.00 22.63      .002 H
ATOM    997 2HG1 VAL A  68      -7.085 -53.196  34.756  1.00 22.63      .002 H
ATOM    998 3HG1 VAL A  68      -7.626 -52.993  36.440  1.00 22.63      .002 H
ATOM    999  CG2 VAL A  68      -8.068 -55.699  34.324  1.00 18.61      .002 C
ATOM   1000 1HG2 VAL A  68      -8.299 -56.755  34.461  1.00 18.61      .002 H
ATOM   1001 2HG2 VAL A  68      -7.086 -55.598  33.861  1.00 18.61      .002 H
ATOM   1002 3HG2 VAL A  68      -8.821 -55.242  33.683  1.00 18.61      .002 H
ATOM   1003  N   CYS A  69      -6.640 -53.932  38.505  1.00 20.75      .337 N
ATOM   1004  H   CYS A  69      -6.055 -53.476  37.819  1.00 20.75      .337 H
ATOM   1005  CA  CYS A  69      -7.038 -53.293  39.689  1.00 24.58      .171 C
ATOM   1006  HA  CYS A  69      -7.003 -54.102  40.419  1.00 24.58      .171 H
ATOM   1007  C   CYS A  69      -8.506 -52.771  39.656  1.00 26.10      .252 C
ATOM   1008  O   CYS A  69      -8.957 -52.088  38.732  1.00 24.20      .271 O
ATOM   1009  CB  CYS A  69      -6.057 -52.304  40.174  1.00 22.99      .100 C
ATOM   1010 1HB  CYS A  69      -6.159 -51.390  39.588  1.00 22.99      .100 H
ATOM   1011 2HB  CYS A  69      -6.320 -52.052  41.202  1.00 22.99      .100 H
ATOM   1012  SG  CYS A  69      -4.245 -52.718  40.185  1.00 27.26      .080 S
ATOM   1013  N   TYR A  70      -9.277 -53.265  40.678  1.00 25.05      .337 N
ATOM   1014  H   TYR A  70      -8.778 -53.704  41.439  1.00 25.05      .337 H
ATOM   1015  CA  TYR A  70     -10.705 -53.063  40.827  1.00 26.87      .164 C
ATOM   1016  HA  TYR A  70     -11.242 -53.627  40.064  1.00 26.87      .164 H
ATOM   1017  C   TYR A  70     -11.154 -51.563  40.654  1.00 27.98      .251 C
ATOM   1018  O   TYR A  70     -10.667 -50.678  41.395  1.00 25.35      .271 O
ATOM   1019  CB  TYR A  70     -11.096 -53.579  42.218  1.00 30.15      .056 C
ATOM   1020 1HB  TYR A  70     -10.210 -53.723  42.837  1.00 30.15      .056 H
ATOM   1021 2HB  TYR A  70     -11.665 -52.842  42.784  1.00 30.15      .056 H
ATOM   1022  CG  TYR A  70     -11.906 -54.912  42.312  1.00 32.51      .044 C
ATOM   1023  CD1 TYR A  70     -11.195 -56.081  42.683  1.00 26.53      .011 C
ATOM   1024  HD1 TYR A  70     -10.123 -56.018  42.796  1.00 26.53      .011 H
ATOM   1025  CD2 TYR A  70     -13.317 -54.978  42.178  1.00 32.44      .011 C
ATOM   1026  HD2 TYR A  70     -13.888 -54.107  41.892  1.00 32.44      .011 H
ATOM   1027  CE1 TYR A  70     -11.878 -57.260  42.927  1.00 29.37      .037 C
ATOM   1028  HE1 TYR A  70     -11.279 -58.101  43.244  1.00 29.37      .037 H
ATOM   1029  CE2 TYR A  70     -13.982 -56.181  42.467  1.00 36.45      .037 C
ATOM   1030  HE2 TYR A  70     -15.033 -56.261  42.227  1.00 36.45      .037 H
ATOM   1031  CZ  TYR A  70     -13.254 -57.295  42.890  1.00 33.93      .065 C
ATOM   1032  OH  TYR A  70     -13.940 -58.453  42.971  1.00 52.19      .361 O
ATOM   1033  HH  TYR A  70     -14.721 -58.489  42.414  1.00 52.19      .361 H
ATOM   1034  N   GLN A  71     -12.085 -51.307  39.739  1.00 27.96      .338 N
ATOM   1035  H   GLN A  71     -12.507 -52.156  39.391  1.00 27.96      .338 H
ATOM   1036  CA  GLN A  71     -12.442 -50.042  39.244  1.00 25.32      .160 C
ATOM   1037  HA  GLN A  71     -12.354 -49.405  40.124  1.00 25.32      .160 H
ATOM   1038  C   GLN A  71     -13.818 -49.986  38.664  1.00 31.39      .251 C
ATOM   1039  O   GLN A  71     -14.461 -51.048  38.355  1.00 24.05      .271 O
ATOM   1040  CB  GLN A  71     -11.494 -49.625  38.191  1.00 21.80      .042 C
ATOM   1041 1HB  GLN A  71     -11.762 -48.607  37.906  1.00 21.80      .042 H
ATOM   1042 2HB  GLN A  71     -10.460 -49.584  38.535  1.00 21.80      .042 H
ATOM   1043  CG  GLN A  71     -11.491 -50.472  36.868  1.00 20.79      .090 C
ATOM   1044 1HG  GLN A  71     -11.436 -51.534  37.106  1.00 20.79      .090 H
ATOM   1045 2HG  GLN A  71     -12.348 -50.189  36.257  1.00 20.79      .090 H
ATOM   1046  CD  GLN A  71     -10.217 -50.164  35.988  1.00 23.12      .227 C
ATOM   1047  OE1 GLN A  71     -10.347 -49.589  34.911  1.00 20.38      .273 O
ATOM   1048  NE2 GLN A  71      -9.025 -50.410  36.413  1.00 22.86      .369 N
ATOM   1049 1HE2 GLN A  71      -8.297 -50.463  35.716  1.00 22.86      .369 H
ATOM   1050 2HE2 GLN A  71      -8.958 -50.960  37.257  1.00 22.86      .369 H
ATOM   1051  N   TYR A  72     -14.302 -48.837  38.485  1.00 23.07      .337 N
ATOM   1052  H   TYR A  72     -13.759 -48.051  38.813  1.00 23.07      .337 H
ATOM   1053  CA  TYR A  72     -15.629 -48.507  37.924  1.00 21.23      .164 C
ATOM   1054  HA  TYR A  72     -16.335 -49.197  38.386  1.00 21.23      .164 H
ATOM   1055  C   TYR A  72     -15.650 -48.762  36.398  1.00 25.36      .251 C
ATOM   1056  O   TYR A  72     -14.758 -48.465  35.607  1.00 28.13      .271 O
ATOM   1057  CB  TYR A  72     -15.992 -47.068  38.308  1.00 26.46      .056 C
ATOM   1058 1HB  TYR A  72     -16.132 -47.060  39.389  1.00 26.46      .056 H
ATOM   1059 2HB  TYR A  72     -15.141 -46.441  38.042  1.00 26.46      .056 H
ATOM   1060  CG  TYR A  72     -17.236 -46.545  37.633  1.00 25.78      .044 C
ATOM   1061  CD1 TYR A  72     -18.511 -46.869  38.105  1.00 25.20      .011 C
ATOM   1062  HD1 TYR A  72     -18.602 -47.358  39.063  1.00 25.20      .011 H
ATOM   1063  CD2 TYR A  72     -17.061 -45.766  36.423  1.00 22.40      .011 C
ATOM   1064  HD2 TYR A  72     -16.064 -45.499  36.103  1.00 22.40      .011 H
ATOM   1065  CE1 TYR A  72     -19.619 -46.432  37.406  1.00 26.16      .037 C
ATOM   1066  HE1 TYR A  72     -20.639 -46.626  37.705  1.00 26.16      .037 H
ATOM   1067  CE2 TYR A  72     -18.177 -45.277  35.745  1.00 27.90      .037 C
ATOM   1068  HE2 TYR A  72     -18.034 -44.776  34.799  1.00 27.90      .037 H
ATOM   1069  CZ  TYR A  72     -19.420 -45.683  36.188  1.00 27.12      .065 C
ATOM   1070  OH  TYR A  72     -20.525 -45.281  35.505  1.00 26.34      .361 O
ATOM   1071  HH  TYR A  72     -20.357 -45.113  34.575  1.00 26.34      .361 H
ATOM   1072  N   VAL A  73     -16.770 -49.311  35.938  1.00 26.54      .338 N
ATOM   1073  H   VAL A  73     -17.458 -49.517  36.648  1.00 26.54      .338 H
ATOM   1074  CA  VAL A  73     -17.085 -49.622  34.563  1.00 25.16      .159 C
ATOM   1075  HA  VAL A  73     -16.152 -49.503  34.013  1.00 25.16      .159 H
ATOM   1076  C   VAL A  73     -18.091 -48.579  33.988  1.00 25.01      .251 C
ATOM   1077  O   VAL A  73     -19.215 -48.335  34.485  1.00 31.16      .271 O
ATOM   1078  CB  VAL A  73     -17.507 -51.099  34.342  1.00 30.05      .029 C
ATOM   1079  HB  VAL A  73     -18.120 -51.400  35.192  1.00 30.05      .029 H
ATOM   1080  CG1 VAL A  73     -18.322 -51.436  33.013  1.00 26.01      .002 C
ATOM   1081 1HG1 VAL A  73     -19.370 -51.180  33.167  1.00 26.01      .002 H
ATOM   1082 2HG1 VAL A  73     -18.234 -52.505  32.816  1.00 26.01      .002 H
ATOM   1083 3HG1 VAL A  73     -17.931 -50.877  32.162  1.00 26.01      .002 H
ATOM   1084  CG2 VAL A  73     -16.216 -51.931  34.349  1.00 22.33      .002 C
ATOM   1085 1HG2 VAL A  73     -15.578 -51.623  33.520  1.00 22.33      .002 H
ATOM   1086 2HG2 VAL A  73     -16.418 -53.000  34.275  1.00 22.33      .002 H
ATOM   1087 3HG2 VAL A  73     -15.714 -51.720  35.293  1.00 22.33      .002 H
ATOM   1088  N   ASP A  74     -17.744 -48.087  32.816  1.00 27.32      .337 N
ATOM   1089  H   ASP A  74     -17.016 -48.510  32.258  1.00 27.32      .337 H
ATOM   1090  CA  ASP A  74     -18.586 -47.094  32.098  1.00 31.49      .170 C
ATOM   1091  HA  ASP A  74     -19.024 -46.479  32.884  1.00 31.49      .170 H
ATOM   1092  C   ASP A  74     -19.766 -47.751  31.321  1.00 29.08      .252 C
ATOM   1093  O   ASP A  74     -19.488 -48.577  30.462  1.00 30.74      .271 O
ATOM   1094  CB  ASP A  74     -17.830 -46.088  31.263  1.00 29.75      .129 C
ATOM   1095 1HB  ASP A  74     -16.969 -45.704  31.811  1.00 29.75      .129 H
ATOM   1096 2HB  ASP A  74     -17.350 -46.680  30.484  1.00 29.75      .129 H
ATOM   1097  CG  ASP A  74     -18.641 -44.975  30.678  1.00 34.55      .188 C
ATOM   1098  OD1 ASP A  74     -17.962 -43.968  30.290  1.00 32.93      .647 O
ATOM   1099  OD2 ASP A  74     -19.911 -44.916  30.629  1.00 37.02      .647 O
ATOM   1100  N   THR A  75     -21.074 -47.467  31.615  1.00 32.23      .336 N
ATOM   1101  H   THR A  75     -21.297 -47.058  32.511  1.00 32.23      .336 H
ATOM   1102  CA  THR A  75     -22.261 -48.107  30.941  1.00 34.66      .186 C
ATOM   1103  HA  THR A  75     -21.988 -48.566  29.991  1.00 34.66      .186 H
ATOM   1104  C   THR A  75     -23.379 -47.038  30.575  1.00 40.32      .253 C
ATOM   1105  O   THR A  75     -24.435 -47.467  30.272  1.00 36.31      .270 O
ATOM   1106  CB  THR A  75     -22.881 -49.196  31.889  1.00 28.12      .140 C
ATOM   1107  HB  THR A  75     -23.777 -49.565  31.390  1.00 28.12      .140 H
ATOM   1108  OG1 THR A  75     -23.186 -48.758  33.185  1.00 33.41      .382 O
ATOM   1109  HG1 THR A  75     -24.080 -48.408  33.197  1.00 33.41      .382 H
ATOM   1110  CG2 THR A  75     -22.026 -50.447  31.938  1.00 25.24      .034 C
ATOM   1111 1HG2 THR A  75     -21.827 -50.801  30.927  1.00 25.24      .034 H
ATOM   1112 2HG2 THR A  75     -22.520 -51.233  32.509  1.00 25.24      .034 H
ATOM   1113 3HG2 THR A  75     -21.086 -50.182  32.422  1.00 25.24      .034 H
ATOM   1114  N   LEU A  76     -23.042 -45.739  30.487  1.00 38.02      .337 N
ATOM   1115  H   LEU A  76     -22.060 -45.552  30.633  1.00 38.02      .337 H
ATOM   1116  CA  LEU A  76     -23.867 -44.586  30.088  1.00 36.60      .159 C
ATOM   1117  HA  LEU A  76     -24.686 -44.388  30.780  1.00 36.60      .159 H
ATOM   1118  C   LEU A  76     -24.484 -44.830  28.688  1.00 41.25      .251 C
ATOM   1119  O   LEU A  76     -25.715 -44.627  28.507  1.00 39.67      .271 O
ATOM   1120  CB  LEU A  76     -23.018 -43.337  30.021  1.00 33.09      .032 C
ATOM   1121 1HB  LEU A  76     -22.740 -43.010  31.023  1.00 33.09      .032 H
ATOM   1122 2HB  LEU A  76     -22.039 -43.563  29.598  1.00 33.09      .032 H
ATOM   1123  CG  LEU A  76     -23.615 -42.188  29.168  1.00 36.15      .002 C
ATOM   1124  HG  LEU A  76     -23.809 -42.579  28.170  1.00 36.15      .002 H
ATOM   1125  CD1 LEU A  76     -24.869 -41.639  29.856  1.00 26.38      .000 C
ATOM   1126 1HD1 LEU A  76     -25.582 -42.408  30.156  1.00 26.38      .000 H
ATOM   1127 2HD1 LEU A  76     -25.358 -40.931  29.187  1.00 26.38      .000 H
ATOM   1128 3HD1 LEU A  76     -24.507 -41.114  30.740  1.00 26.38      .000 H
ATOM   1129  CD2 LEU A  76     -22.654 -40.960  29.125  1.00 35.68      .000 C
ATOM   1130 1HD2 LEU A  76     -23.202 -40.206  28.560  1.00 35.68      .000 H
ATOM   1131 2HD2 LEU A  76     -21.728 -41.204  28.603  1.00 35.68      .000 H
ATOM   1132 3HD2 LEU A  76     -22.420 -40.574  30.117  1.00 35.68      .000 H
ATOM   1133  N   TYR A  77     -23.607 -45.180  27.715  1.00 28.58      .337 N
ATOM   1134  H   TYR A  77     -22.631 -45.083  27.956  1.00 28.58      .337 H
ATOM   1135  CA  TYR A  77     -23.951 -45.807  26.462  1.00 31.33      .164 C
ATOM   1136  HA  TYR A  77     -25.041 -45.801  26.480  1.00 31.33      .164 H
ATOM   1137  C   TYR A  77     -23.470 -47.266  26.513  1.00 33.33      .254 C
ATOM   1138  O   TYR A  77     -22.288 -47.403  26.216  1.00 31.60      .270 O
ATOM   1139  CB  TYR A  77     -23.416 -44.916  25.314  1.00 33.27      .056 C
ATOM   1140 1HB  TYR A  77     -22.341 -44.821  25.468  1.00 33.27      .056 H
ATOM   1141 2HB  TYR A  77     -23.584 -45.518  24.420  1.00 33.27      .056 H
ATOM   1142  CG  TYR A  77     -24.008 -43.536  25.099  1.00 42.31      .044 C
ATOM   1143  CD1 TYR A  77     -25.305 -43.431  24.746  1.00 40.46      .011 C
ATOM   1144  HD1 TYR A  77     -25.806 -44.376  24.595  1.00 40.46      .011 H
ATOM   1145  CD2 TYR A  77     -23.340 -42.293  25.387  1.00 37.43      .011 C
ATOM   1146  HD2 TYR A  77     -22.303 -42.350  25.684  1.00 37.43      .011 H
ATOM   1147  CE1 TYR A  77     -25.896 -42.236  24.367  1.00 41.00      .037 C
ATOM   1148  HE1 TYR A  77     -26.897 -42.210  23.962  1.00 41.00      .037 H
ATOM   1149  CE2 TYR A  77     -23.952 -41.041  25.231  1.00 34.21      .037 C
ATOM   1150  HE2 TYR A  77     -23.413 -40.122  25.409  1.00 34.21      .037 H
ATOM   1151  CZ  TYR A  77     -25.241 -41.028  24.693  1.00 41.56      .065 C
ATOM   1152  OH  TYR A  77     -25.780 -39.844  24.436  1.00 41.25      .361 O
ATOM   1153  HH  TYR A  77     -26.711 -39.746  24.648  1.00 41.25      .361 H
ATOM   1154  N   PRO A  78     -24.219 -48.286  27.053  1.00 36.04      .312 N
ATOM   1155  CA  PRO A  78     -23.763 -49.587  27.502  1.00 34.13      .163 C
ATOM   1156  HA  PRO A  78     -22.901 -49.333  28.118  1.00 34.13      .163 H
ATOM   1157  C   PRO A  78     -23.259 -50.435  26.310  1.00 32.92      .251 C
ATOM   1158  O   PRO A  78     -24.085 -50.795  25.490  1.00 37.25      .271 O
ATOM   1159  CB  PRO A  78     -24.916 -50.208  28.283  1.00 30.45      .034 C
ATOM   1160 1HB  PRO A  78     -24.962 -51.293  28.185  1.00 30.45      .034 H
ATOM   1161 2HB  PRO A  78     -24.983 -49.766  29.277  1.00 30.45      .034 H
ATOM   1162  CG  PRO A  78     -26.125 -49.635  27.458  1.00 39.15      .027 C
ATOM   1163 1HG  PRO A  78     -26.299 -50.160  26.519  1.00 39.15      .027 H
ATOM   1164 2HG  PRO A  78     -27.039 -49.635  28.052  1.00 39.15      .027 H
ATOM   1165  CD  PRO A  78     -25.664 -48.219  27.196  1.00 35.39      .105 C
ATOM   1166 1HD  PRO A  78     -26.097 -47.817  26.281  1.00 35.39      .105 H
ATOM   1167 2HD  PRO A  78     -25.910 -47.617  28.071  1.00 35.39      .105 H
ATOM   1168  N   GLY A  79     -21.991 -50.834  26.262  1.00 34.95      .336 N
ATOM   1169  H   GLY A  79     -21.375 -50.560  27.014  1.00 34.95      .336 H
ATOM   1170  CA  GLY A  79     -21.322 -51.596  25.165  1.00 34.30      .189 C
ATOM   1171 1HA  GLY A  79     -20.310 -51.859  25.474  1.00 34.30      .189 H
ATOM   1172 2HA  GLY A  79     -21.840 -52.542  25.010  1.00 34.30      .189 H
ATOM   1173  C   GLY A  79     -21.216 -50.894  23.783  1.00 35.32      .253 C
ATOM   1174  O   GLY A  79     -20.840 -51.543  22.786  1.00 36.39      .270 O
ATOM   1175  N   PHE A  80     -21.446 -49.551  23.835  1.00 37.05      .337 N
ATOM   1176  H   PHE A  80     -21.621 -49.027  24.681  1.00 37.05      .337 H
ATOM   1177  CA  PHE A  80     -21.203 -48.692  22.629  1.00 35.14      .164 C
ATOM   1178  HA  PHE A  80     -21.632 -49.190  21.760  1.00 35.14      .164 H
ATOM   1179  C   PHE A  80     -19.654 -48.567  22.317  1.00 31.41      .251 C
ATOM   1180  O   PHE A  80     -18.765 -48.439  23.126  1.00 35.46      .271 O
ATOM   1181  CB  PHE A  80     -21.870 -47.333  22.700  1.00 29.41      .056 C
ATOM   1182 1HB  PHE A  80     -22.952 -47.448  22.771  1.00 29.41      .056 H
ATOM   1183 2HB  PHE A  80     -21.541 -46.798  23.591  1.00 29.41      .056 H
ATOM   1184  CG  PHE A  80     -21.558 -46.406  21.584  1.00 31.75      .044 C
ATOM   1185  CD1 PHE A  80     -21.893 -46.724  20.302  1.00 29.32      .008 C
ATOM   1186  HD1 PHE A  80     -22.451 -47.611  20.038  1.00 29.32      .008 H
ATOM   1187  CD2 PHE A  80     -20.840 -45.246  21.856  1.00 25.79      .008 C
ATOM   1188  HD2 PHE A  80     -20.684 -44.919  22.874  1.00 25.79      .008 H
ATOM   1189  CE1 PHE A  80     -21.412 -46.038  19.217  1.00 30.14      .001 C
ATOM   1190  HE1 PHE A  80     -21.683 -46.290  18.203  1.00 30.14      .001 H
ATOM   1191  CE2 PHE A  80     -20.365 -44.493  20.752  1.00 28.60      .001 C
ATOM   1192  HE2 PHE A  80     -19.777 -43.608  20.946  1.00 28.60      .001 H
ATOM   1193  CZ  PHE A  80     -20.649 -44.885  19.441  1.00 28.60      .000 C
ATOM   1194  HZ  PHE A  80     -20.339 -44.273  18.607  1.00 28.60      .000 H
ATOM   1195  N   GLU A  81     -19.269 -48.778  21.045  1.00 30.54      .338 N
ATOM   1196  H   GLU A  81     -19.959 -48.920  20.321  1.00 30.54      .338 H
ATOM   1197  CA  GLU A  81     -17.857 -48.831  20.587  1.00 32.97      .160 C
ATOM   1198  HA  GLU A  81     -17.403 -49.638  21.162  1.00 32.97      .160 H
ATOM   1199  C   GLU A  81     -16.953 -47.554  20.900  1.00 39.81      .251 C
ATOM   1200  O   GLU A  81     -15.764 -47.689  21.068  1.00 30.76      .271 O
ATOM   1201  CB  GLU A  81     -17.776 -49.218  19.139  1.00 38.53      .043 C
ATOM   1202 1HB  GLU A  81     -16.734 -49.071  18.856  1.00 38.53      .043 H
ATOM   1203 2HB  GLU A  81     -17.947 -50.252  18.838  1.00 38.53      .043 H
ATOM   1204  CG  GLU A  81     -18.653 -48.305  18.255  1.00 56.65      .100 C
ATOM   1205 1HG  GLU A  81     -18.978 -47.430  18.818  1.00 56.65      .100 H
ATOM   1206 2HG  GLU A  81     -18.157 -47.764  17.449  1.00 56.65      .100 H
ATOM   1207  CD  GLU A  81     -19.874 -49.030  17.700  1.00 71.31      .185 C
ATOM   1208  OE1 GLU A  81     -20.538 -49.813  18.385  1.00 67.23      .647 O
ATOM   1209  OE2 GLU A  81     -20.266 -48.722  16.501  1.00 64.44      .647 O
ATOM   1210  N   GLY A  82     -17.507 -46.328  20.871  1.00 33.07      .336 N
ATOM   1211  H   GLY A  82     -18.511 -46.252  20.780  1.00 33.07      .336 H
ATOM   1212  CA  GLY A  82     -16.765 -45.097  21.119  1.00 28.36      .189 C
ATOM   1213 1HA  GLY A  82     -15.908 -44.958  20.459  1.00 28.36      .189 H
ATOM   1214 2HA  GLY A  82     -17.407 -44.248  20.886  1.00 28.36      .189 H
ATOM   1215  C   GLY A  82     -16.259 -44.905  22.577  1.00 27.54      .253 C
ATOM   1216  O   GLY A  82     -15.462 -43.981  22.738  1.00 27.99      .270 O
ATOM   1217  N   THR A  83     -16.632 -45.757  23.507  1.00 27.68      .336 N
ATOM   1218  H   THR A  83     -17.288 -46.461  23.199  1.00 27.68      .336 H
ATOM   1219  CA  THR A  83     -16.250 -45.894  24.960  1.00 31.99      .186 C
ATOM   1220  HA  THR A  83     -15.348 -45.289  25.059  1.00 31.99      .186 H
ATOM   1221  C   THR A  83     -15.930 -47.314  25.479  1.00 34.89      .253 C
ATOM   1222  O   THR A  83     -15.039 -47.444  26.317  1.00 32.43      .270 O
ATOM   1223  CB  THR A  83     -17.162 -45.111  25.940  1.00 30.33      .140 C
ATOM   1224  HB  THR A  83     -18.123 -45.624  25.984  1.00 30.33      .140 H
ATOM   1225  OG1 THR A  83     -17.351 -43.793  25.405  1.00 37.88      .382 O
ATOM   1226  HG1 THR A  83     -18.277 -43.576  25.529  1.00 37.88      .382 H
ATOM   1227  CG2 THR A  83     -16.575 -44.917  27.368  1.00 30.97      .034 C
ATOM   1228 1HG2 THR A  83     -15.698 -44.270  27.348  1.00 30.97      .034 H
ATOM   1229 2HG2 THR A  83     -16.303 -45.885  27.788  1.00 30.97      .034 H
ATOM   1230 3HG2 THR A  83     -17.352 -44.460  27.981  1.00 30.97      .034 H
ATOM   1231  N   GLU A  84     -16.692 -48.348  25.099  1.00 28.50      .337 N
ATOM   1232  H   GLU A  84     -17.474 -48.116  24.503  1.00 28.50      .337 H
ATOM   1233  CA  GLU A  84     -16.577 -49.677  25.624  1.00 32.61      .160 C
ATOM   1234  HA  GLU A  84     -16.932 -49.714  26.654  1.00 32.61      .160 H
ATOM   1235  C   GLU A  84     -15.124 -50.205  25.604  1.00 30.40      .251 C
ATOM   1236  O   GLU A  84     -14.761 -50.916  26.603  1.00 29.64      .271 O
ATOM   1237  CB  GLU A  84     -17.396 -50.644  24.673  1.00 33.86      .043 C
ATOM   1238 1HB  GLU A  84     -18.426 -50.288  24.657  1.00 33.86      .043 H
ATOM   1239 2HB  GLU A  84     -17.159 -50.536  23.614  1.00 33.86      .043 H
ATOM   1240  CG  GLU A  84     -17.415 -52.154  25.009  1.00 40.69      .100 C
ATOM   1241 1HG  GLU A  84     -18.045 -52.704  24.311  1.00 40.69      .100 H
ATOM   1242 2HG  GLU A  84     -16.416 -52.515  24.764  1.00 40.69      .100 H
ATOM   1243  CD  GLU A  84     -17.762 -52.574  26.436  1.00 46.33      .185 C
ATOM   1244  OE1 GLU A  84     -18.412 -53.617  26.687  1.00 46.73      .647 O
ATOM   1245  OE2 GLU A  84     -17.566 -51.773  27.404  1.00 45.89      .647 O
ATOM   1246  N   MET A  85     -14.359 -49.844  24.590  1.00 30.72      .337 N
ATOM   1247  H   MET A  85     -14.744 -49.311  23.823  1.00 30.72      .337 H
ATOM   1248  CA  MET A  85     -12.930 -50.194  24.477  1.00 25.48      .160 C
ATOM   1249  HA  MET A  85     -12.956 -51.283  24.512  1.00 25.48      .160 H
ATOM   1250  C   MET A  85     -12.018 -49.724  25.654  1.00 29.58      .251 C
ATOM   1251  O   MET A  85     -10.989 -50.332  25.928  1.00 30.73      .271 O
ATOM   1252  CB  MET A  85     -12.384 -49.651  23.171  1.00 27.96      .043 C
ATOM   1253 1HB  MET A  85     -11.300 -49.753  23.121  1.00 27.96      .043 H
ATOM   1254 2HB  MET A  85     -12.904 -50.109  22.329  1.00 27.96      .043 H
ATOM   1255  CG  MET A  85     -12.636 -48.074  22.974  1.00 27.82      .060 C
ATOM   1256 1HG  MET A  85     -13.709 -47.895  23.041  1.00 27.82      .060 H
ATOM   1257 2HG  MET A  85     -12.232 -47.475  23.790  1.00 27.82      .060 H
ATOM   1258  SD  MET A  85     -12.035 -47.371  21.396  1.00 33.83      .139 S
ATOM   1259  CE  MET A  85     -12.663 -45.760  21.652  1.00 27.28      .069 C
ATOM   1260 1HE  MET A  85     -13.712 -45.806  21.360  1.00 27.28      .069 H
ATOM   1261 2HE  MET A  85     -12.144 -45.030  21.031  1.00 27.28      .069 H
ATOM   1262 3HE  MET A  85     -12.589 -45.466  22.699  1.00 27.28      .069 H
ATOM   1263  N   TRP A  86     -12.334 -48.668  26.378  1.00 26.62      .337 N
ATOM   1264  H   TRP A  86     -13.061 -48.006  26.145  1.00 26.62      .337 H
ATOM   1265  CA  TRP A  86     -11.525 -48.302  27.576  1.00 25.70      .164 C
ATOM   1266  HA  TRP A  86     -10.476 -48.461  27.326  1.00 25.70      .164 H
ATOM   1267  C   TRP A  86     -11.878 -49.062  28.838  1.00 24.34      .251 C
ATOM   1268  O   TRP A  86     -11.004 -48.986  29.713  1.00 23.76      .271 O
ATOM   1269  CB  TRP A  86     -11.709 -46.803  27.840  1.00 24.84      .059 C
ATOM   1270 1HB  TRP A  86     -12.732 -46.608  28.163  1.00 24.84      .059 H
ATOM   1271 2HB  TRP A  86     -10.972 -46.472  28.571  1.00 24.84      .059 H
ATOM   1272  CG  TRP A  86     -11.496 -45.865  26.604  1.00 25.07      .016 C
ATOM   1273  CD1 TRP A  86     -12.385 -44.983  26.111  1.00 23.51      .097 C
ATOM   1274  HD1 TRP A  86     -13.373 -44.708  26.449  1.00 23.51      .097 H
ATOM   1275  CD2 TRP A  86     -10.273 -45.655  25.897  1.00 25.54      .001 C
ATOM   1276  NE1 TRP A  86     -11.846 -44.452  24.977  1.00 20.31      .365 N
ATOM   1277  HE1 TRP A  86     -12.396 -43.920  24.318  1.00 20.31      .365 H
ATOM   1278  CE2 TRP A  86     -10.557 -44.851  24.760  1.00 23.69      .042 C
ATOM   1279  CE3 TRP A  86      -8.940 -46.193  25.949  1.00 25.38      .014 C
ATOM   1280  HE3 TRP A  86      -8.752 -46.977  26.668  1.00 25.38      .014 H
ATOM   1281  CZ2 TRP A  86      -9.612 -44.460  23.804  1.00 22.04      .030 C
ATOM   1282  HZ2 TRP A  86      -9.904 -43.815  22.988  1.00 22.04      .030 H
ATOM   1283  CZ3 TRP A  86      -7.908 -45.797  25.044  1.00 26.45      .001 C
ATOM   1284  HZ3 TRP A  86      -6.888 -46.023  25.317  1.00 26.45      .001 H
ATOM   1285  CH2 TRP A  86      -8.285 -44.881  24.006  1.00 25.01      .002 C
ATOM   1286  HH2 TRP A  86      -7.506 -44.508  23.357  1.00 25.01      .002 H
ATOM   1287  N   ASN A  87     -13.013 -49.701  28.866  1.00 24.25      .337 N
ATOM   1288  H   ASN A  87     -13.683 -49.470  28.147  1.00 24.25      .337 H
ATOM   1289  CA  ASN A  87     -13.447 -50.379  30.048  1.00 22.72      .169 C
ATOM   1290  HA  ASN A  87     -13.287 -49.740  30.917  1.00 22.72      .169 H
ATOM   1291  C   ASN A  87     -12.638 -51.688  30.285  1.00 22.74      .255 C
ATOM   1292  O   ASN A  87     -12.246 -52.285  29.287  1.00 20.93      .270 O
ATOM   1293  CB  ASN A  87     -14.937 -50.737  29.965  1.00 22.74      .119 C
ATOM   1294 1HB  ASN A  87     -15.093 -51.153  28.970  1.00 22.74      .119 H
ATOM   1295 2HB  ASN A  87     -15.175 -51.475  30.731  1.00 22.74      .119 H
ATOM   1296  CG  ASN A  87     -15.935 -49.557  30.135  1.00 32.22      .230 C
ATOM   1297  OD1 ASN A  87     -15.844 -48.697  30.967  1.00 25.54      .273 O
ATOM   1298  ND2 ASN A  87     -17.033 -49.657  29.515  1.00 29.46      .369 N
ATOM   1299 1HD2 ASN A  87     -17.836 -49.126  29.824  1.00 29.46      .369 H
ATOM   1300 2HD2 ASN A  87     -17.161 -50.479  28.944  1.00 29.46      .369 H
ATOM   1301  N   PRO A  88     -12.249 -52.094  31.532  1.00 20.33      .312 N
ATOM   1302  CA  PRO A  88     -11.290 -53.151  31.786  1.00 21.13      .163 C
ATOM   1303  HA  PRO A  88     -10.447 -52.711  31.253  1.00 21.13      .163 H
ATOM   1304  C   PRO A  88     -11.608 -54.517  31.194  1.00 28.46      .251 C
ATOM   1305  O   PRO A  88     -12.671 -55.116  31.600  1.00 27.39      .271 O
ATOM   1306  CB  PRO A  88     -11.182 -53.285  33.337  1.00 20.21      .034 C
ATOM   1307 1HB  PRO A  88     -11.283 -54.297  33.729  1.00 20.21      .034 H
ATOM   1308 2HB  PRO A  88     -10.300 -52.754  33.696  1.00 20.21      .034 H
ATOM   1309  CG  PRO A  88     -12.431 -52.480  33.810  1.00 18.46      .027 C
ATOM   1310 1HG  PRO A  88     -13.245 -53.194  33.934  1.00 18.46      .027 H
ATOM   1311 2HG  PRO A  88     -12.417 -52.033  34.804  1.00 18.46      .027 H
ATOM   1312  CD  PRO A  88     -12.744 -51.465  32.755  1.00 20.52      .105 C
ATOM   1313 1HD  PRO A  88     -13.828 -51.377  32.686  1.00 20.52      .105 H
ATOM   1314 2HD  PRO A  88     -12.150 -50.573  32.954  1.00 20.52      .105 H
ATOM   1315  N   ASN A  89     -10.715 -55.035  30.398  1.00 27.58      .337 N
ATOM   1316  H   ASN A  89      -9.805 -54.607  30.309  1.00 27.58      .337 H
ATOM   1317  CA  ASN A  89     -10.992 -56.234  29.646  1.00 25.82      .169 C
ATOM   1318  HA  ASN A  89     -12.050 -56.153  29.394  1.00 25.82      .169 H
ATOM   1319  C   ASN A  89     -10.799 -57.539  30.456  1.00 26.22      .251 C
ATOM   1320  O   ASN A  89     -11.652 -58.400  30.425  1.00 28.49      .271 O
ATOM   1321  CB  ASN A  89     -10.151 -56.120  28.340  1.00 22.93      .119 C
ATOM   1322 1HB  ASN A  89     -10.397 -56.930  27.654  1.00 22.93      .119 H
ATOM   1323 2HB  ASN A  89     -10.497 -55.266  27.757  1.00 22.93      .119 H
ATOM   1324  CG  ASN A  89      -8.645 -56.040  28.520  1.00 28.32      .230 C
ATOM   1325  OD1 ASN A  89      -8.100 -55.769  29.596  1.00 30.26      .273 O
ATOM   1326  ND2 ASN A  89      -7.820 -56.285  27.522  1.00 25.28      .369 N
ATOM   1327 1HD2 ASN A  89      -6.833 -56.090  27.612  1.00 25.28      .369 H
ATOM   1328 2HD2 ASN A  89      -8.211 -56.505  26.618  1.00 25.28      .369 H
ATOM   1329  N   ARG A  90      -9.713 -57.657  31.243  1.00 25.13      .338 N
ATOM   1330  H   ARG A  90      -9.015 -56.928  31.211  1.00 25.13      .338 H
ATOM   1331  CA  ARG A  90      -9.383 -58.857  32.010  1.00 25.19      .159 C
ATOM   1332  HA  ARG A  90      -9.667 -59.704  31.385  1.00 25.19      .159 H
ATOM   1333  C   ARG A  90     -10.108 -58.866  33.313  1.00 25.05      .251 C
ATOM   1334  O   ARG A  90     -10.656 -57.844  33.739  1.00 31.53      .271 O
ATOM   1335  CB  ARG A  90      -7.858 -58.862  32.248  1.00 24.61      .034 C
ATOM   1336 1HB  ARG A  90      -7.541 -57.856  32.521  1.00 24.61      .034 H
ATOM   1337 2HB  ARG A  90      -7.551 -59.430  33.126  1.00 24.61      .034 H
ATOM   1338  CG  ARG A  90      -7.007 -59.329  31.047  1.00 26.05      .027 C
ATOM   1339 1HG  ARG A  90      -7.170 -58.700  30.172  1.00 26.05      .027 H
ATOM   1340 2HG  ARG A  90      -6.009 -59.062  31.394  1.00 26.05      .027 H
ATOM   1341  CD  ARG A  90      -7.057 -60.792  30.661  1.00 25.38      .116 C
ATOM   1342 1HD  ARG A  90      -7.991 -61.012  30.143  1.00 25.38      .116 H
ATOM   1343 2HD  ARG A  90      -6.220 -60.934  29.977  1.00 25.38      .116 H
ATOM   1344  NE  ARG A  90      -6.985 -61.673  31.841  1.00 26.77      .212 N
ATOM   1345  HE  ARG A  90      -7.731 -61.586  32.517  1.00 26.77      .212 H
ATOM   1346  CZ  ARG A  90      -5.947 -62.489  32.099  1.00 33.02      .666 C
ATOM   1347  NH1 ARG A  90      -5.253 -62.937  31.126  1.00 26.91      .235 N
ATOM   1348 1HH1 ARG A  90      -5.528 -62.627  30.205  1.00 26.91      .235 H
ATOM   1349 2HH1 ARG A  90      -4.323 -63.298  31.282  1.00 26.91      .235 H
ATOM   1350  NH2 ARG A  90      -5.659 -62.942  33.262  1.00 24.76      .235 N
ATOM   1351 1HH2 ARG A  90      -6.168 -62.559  34.046  1.00 24.76      .235 H
ATOM   1352 2HH2 ARG A  90      -5.042 -63.731  33.396  1.00 24.76      .235 H
ATOM   1353  N   GLU A  91     -10.092 -59.946  34.088  1.00 22.20      .338 N
ATOM   1354  H   GLU A  91      -9.591 -60.741  33.717  1.00 22.20      .338 H
ATOM   1355  CA  GLU A  91     -10.700 -60.067  35.395  1.00 29.88      .160 C
ATOM   1356  HA  GLU A  91     -11.765 -59.894  35.239  1.00 29.88      .160 H
ATOM   1357  C   GLU A  91     -10.208 -59.069  36.468  1.00 32.61      .251 C
ATOM   1358  O   GLU A  91      -8.990 -58.777  36.527  1.00 27.35      .271 O
ATOM   1359  CB  GLU A  91     -10.637 -61.506  35.922  1.00 33.85      .043 C
ATOM   1360 1HB  GLU A  91     -11.366 -61.624  36.724  1.00 33.85      .043 H
ATOM   1361 2HB  GLU A  91     -11.018 -62.184  35.159  1.00 33.85      .043 H
ATOM   1362  CG  GLU A  91      -9.266 -61.947  36.385  1.00 53.36      .100 C
ATOM   1363 1HG  GLU A  91      -8.878 -61.354  37.213  1.00 53.36      .100 H
ATOM   1364 2HG  GLU A  91      -9.343 -62.954  36.796  1.00 53.36      .100 H
ATOM   1365  CD  GLU A  91      -8.142 -61.991  35.298  1.00 72.21      .185 C
ATOM   1366  OE1 GLU A  91      -8.323 -62.026  34.071  1.00 69.65      .647 O
ATOM   1367  OE2 GLU A  91      -6.982 -62.239  35.763  1.00 61.11      .647 O
ATOM   1368  N   LEU A  92     -11.114 -58.561  37.276  1.00 30.19      .338 N
ATOM   1369  H   LEU A  92     -12.090 -58.784  37.141  1.00 30.19      .338 H
ATOM   1370  CA  LEU A  92     -10.798 -57.633  38.366  1.00 27.87      .159 C
ATOM   1371  HA  LEU A  92      -9.989 -57.021  37.965  1.00 27.87      .159 H
ATOM   1372  C   LEU A  92     -10.261 -58.322  39.653  1.00 26.09      .251 C
ATOM   1373  O   LEU A  92     -10.781 -59.399  40.083  1.00 32.14      .271 O
ATOM   1374  CB  LEU A  92     -11.976 -56.776  38.766  1.00 26.29      .032 C
ATOM   1375 1HB  LEU A  92     -12.793 -57.396  39.136  1.00 26.29      .032 H
ATOM   1376 2HB  LEU A  92     -11.670 -56.012  39.481  1.00 26.29      .032 H
ATOM   1377  CG  LEU A  92     -12.642 -56.030  37.597  1.00 27.83      .002 C
ATOM   1378  HG  LEU A  92     -13.206 -56.748  37.002  1.00 27.83      .002 H
ATOM   1379  CD1 LEU A  92     -13.721 -55.094  38.114  1.00 22.55      .000 C
ATOM   1380 1HD1 LEU A  92     -13.255 -54.376  38.789  1.00 22.55      .000 H
ATOM   1381 2HD1 LEU A  92     -14.534 -55.605  38.631  1.00 22.55      .000 H
ATOM   1382 3HD1 LEU A  92     -14.116 -54.571  37.243  1.00 22.55      .000 H
ATOM   1383  CD2 LEU A  92     -11.813 -55.205  36.616  1.00 27.36      .000 C
ATOM   1384 1HD2 LEU A  92     -12.475 -54.534  36.068  1.00 27.36      .000 H
ATOM   1385 2HD2 LEU A  92     -11.317 -55.878  35.916  1.00 27.36      .000 H
ATOM   1386 3HD2 LEU A  92     -11.064 -54.621  37.151  1.00 27.36      .000 H
ATOM   1387  N   SER A  93      -9.194 -57.807  40.195  1.00 28.50      .336 N
ATOM   1388  H   SER A  93      -8.933 -56.880  39.891  1.00 28.50      .336 H
ATOM   1389  CA  SER A  93      -8.445 -58.311  41.377  1.00 27.43      .189 C
ATOM   1390  HA  SER A  93      -9.144 -58.905  41.967  1.00 27.43      .189 H
ATOM   1391  C   SER A  93      -7.828 -57.230  42.239  1.00 24.88      .253 C
ATOM   1392  O   SER A  93      -7.676 -56.059  41.915  1.00 25.21      .270 O
ATOM   1393  CB  SER A  93      -7.303 -59.285  40.970  1.00 19.41      .169 C
ATOM   1394 1HB  SER A  93      -7.702 -59.961  40.213  1.00 19.41      .169 H
ATOM   1395 2HB  SER A  93      -6.514 -58.690  40.509  1.00 19.41      .169 H
ATOM   1396  OG  SER A  93      -6.768 -59.942  42.112  1.00 23.57      .380 O
ATOM   1397  HG  SER A  93      -6.393 -60.776  41.818  1.00 23.57      .380 H
ATOM   1398  N   GLU A  94      -7.480 -57.599  43.490  1.00 22.25      .337 N
ATOM   1399  H   GLU A  94      -7.667 -58.567  43.708  1.00 22.25      .337 H
ATOM   1400  CA  GLU A  94      -6.629 -56.865  44.430  1.00 24.77      .160 C
ATOM   1401  HA  GLU A  94      -6.805 -55.792  44.364  1.00 24.77      .160 H
ATOM   1402  C   GLU A  94      -5.060 -57.032  44.198  1.00 27.92      .251 C
ATOM   1403  O   GLU A  94      -4.281 -56.177  44.518  1.00 28.79      .271 O
ATOM   1404  CB  GLU A  94      -6.892 -57.197  45.879  1.00 20.54      .043 C
ATOM   1405 1HB  GLU A  94      -6.826 -58.269  46.062  1.00 20.54      .043 H
ATOM   1406 2HB  GLU A  94      -6.161 -56.691  46.510  1.00 20.54      .043 H
ATOM   1407  CG  GLU A  94      -8.301 -56.720  46.291  1.00 27.26      .100 C
ATOM   1408 1HG  GLU A  94      -8.501 -55.668  46.089  1.00 27.26      .100 H
ATOM   1409 2HG  GLU A  94      -9.011 -57.297  45.698  1.00 27.26      .100 H
ATOM   1410  CD  GLU A  94      -8.539 -57.001  47.772  1.00 30.30      .185 C
ATOM   1411  OE1 GLU A  94      -7.751 -56.451  48.528  1.00 25.85      .647 O
ATOM   1412  OE2 GLU A  94      -9.510 -57.644  48.208  1.00 26.50      .647 O
ATOM   1413  N   ASP A  95      -4.712 -58.254  43.869  1.00 20.63      .337 N
ATOM   1414  H   ASP A  95      -5.461 -58.926  43.777  1.00 20.63      .337 H
ATOM   1415  CA  ASP A  95      -3.387 -58.760  43.369  1.00 24.68      .170 C
ATOM   1416  HA  ASP A  95      -2.542 -58.217  43.794  1.00 24.68      .170 H
ATOM   1417  C   ASP A  95      -3.233 -58.567  41.790  1.00 25.21      .252 C
ATOM   1418  O   ASP A  95      -3.423 -59.445  40.969  1.00 22.07      .271 O
ATOM   1419  CB  ASP A  95      -3.372 -60.255  43.720  1.00 21.33      .129 C
ATOM   1420 1HB  ASP A  95      -3.292 -60.415  44.795  1.00 21.33      .129 H
ATOM   1421 2HB  ASP A  95      -4.263 -60.742  43.322  1.00 21.33      .129 H
ATOM   1422  CG  ASP A  95      -2.142 -60.961  43.065  1.00 28.16      .188 C
ATOM   1423  OD1 ASP A  95      -2.244 -62.194  42.921  1.00 27.58      .647 O
ATOM   1424  OD2 ASP A  95      -1.051 -60.338  42.810  1.00 35.93      .647 O
ATOM   1425  N   CYS A  96      -2.825 -57.338  41.413  1.00 23.66      .337 N
ATOM   1426  H   CYS A  96      -2.655 -56.635  42.118  1.00 23.66      .337 H
ATOM   1427  CA  CYS A  96      -2.900 -56.780  40.017  1.00 22.30      .171 C
ATOM   1428  HA  CYS A  96      -3.073 -57.560  39.275  1.00 22.30      .171 H
ATOM   1429  C   CYS A  96      -1.640 -55.995  39.607  1.00 19.65      .252 C
ATOM   1430  O   CYS A  96      -1.554 -55.657  38.444  1.00 23.97      .271 O
ATOM   1431  CB  CYS A  96      -4.080 -55.816  40.081  1.00 20.41      .100 C
ATOM   1432 1HB  CYS A  96      -4.228 -55.397  39.086  1.00 20.41      .100 H
ATOM   1433 2HB  CYS A  96      -4.957 -56.401  40.358  1.00 20.41      .100 H
ATOM   1434  SG  CYS A  96      -3.980 -54.398  41.259  1.00 24.70      .080 S
ATOM   1435  N   LEU A  97      -0.709 -55.732  40.535  1.00 22.14      .337 N
ATOM   1436  H   LEU A  97      -0.843 -55.955  41.511  1.00 22.14      .337 H
ATOM   1437  CA  LEU A  97       0.521 -54.938  40.246  1.00 21.12      .159 C
ATOM   1438  HA  LEU A  97       0.096 -54.173  39.596  1.00 21.12      .159 H
ATOM   1439  C   LEU A  97       1.567 -55.735  39.506  1.00 24.73      .251 C
ATOM   1440  O   LEU A  97       2.458 -56.329  40.056  1.00 23.74      .271 O
ATOM   1441  CB  LEU A  97       1.097 -54.455  41.584  1.00 19.83      .032 C
ATOM   1442 1HB  LEU A  97       1.306 -55.321  42.213  1.00 19.83      .032 H
ATOM   1443 2HB  LEU A  97       2.085 -54.028  41.410  1.00 19.83      .032 H
ATOM   1444  CG  LEU A  97       0.217 -53.344  42.282  1.00 26.04      .002 C
ATOM   1445  HG  LEU A  97      -0.689 -53.848  42.617  1.00 26.04      .002 H
ATOM   1446  CD1 LEU A  97       0.970 -52.751  43.465  1.00 20.81      .000 C
ATOM   1447 1HD1 LEU A  97       1.946 -52.304  43.276  1.00 20.81      .000 H
ATOM   1448 2HD1 LEU A  97       1.082 -53.593  44.148  1.00 20.81      .000 H
ATOM   1449 3HD1 LEU A  97       0.310 -52.006  43.911  1.00 20.81      .000 H
ATOM   1450  CD2 LEU A  97      -0.177 -52.187  41.348  1.00 17.53      .000 C
ATOM   1451 1HD2 LEU A  97      -0.634 -51.390  41.935  1.00 17.53      .000 H
ATOM   1452 2HD2 LEU A  97      -0.910 -52.589  40.648  1.00 17.53      .000 H
ATOM   1453 3HD2 LEU A  97       0.675 -51.791  40.796  1.00 17.53      .000 H
ATOM   1454  N   TYR A  98       1.327 -55.868  38.171  1.00 22.12      .337 N
ATOM   1455  H   TYR A  98       0.451 -55.473  37.861  1.00 22.12      .337 H
ATOM   1456  CA  TYR A  98       2.176 -56.520  37.210  1.00 22.08      .164 C
ATOM   1457  HA  TYR A  98       3.047 -56.939  37.715  1.00 22.08      .164 H
ATOM   1458  C   TYR A  98       2.702 -55.568  36.098  1.00 22.84      .251 C
ATOM   1459  O   TYR A  98       2.097 -54.537  35.881  1.00 22.52      .271 O
ATOM   1460  CB  TYR A  98       1.427 -57.729  36.679  1.00 23.83      .056 C
ATOM   1461 1HB  TYR A  98       0.495 -57.451  36.187  1.00 23.83      .056 H
ATOM   1462 2HB  TYR A  98       2.147 -58.086  35.942  1.00 23.83      .056 H
ATOM   1463  CG  TYR A  98       1.161 -58.811  37.695  1.00 26.59      .044 C
ATOM   1464  CD1 TYR A  98       2.243 -59.653  38.136  1.00 26.95      .011 C
ATOM   1465  HD1 TYR A  98       3.198 -59.507  37.654  1.00 26.95      .011 H
ATOM   1466  CD2 TYR A  98      -0.077 -58.936  38.319  1.00 27.25      .011 C
ATOM   1467  HD2 TYR A  98      -0.779 -58.126  38.189  1.00 27.25      .011 H
ATOM   1468  CE1 TYR A  98       2.143 -60.507  39.243  1.00 22.26      .037 C
ATOM   1469  HE1 TYR A  98       2.983 -61.053  39.646  1.00 22.26      .037 H
ATOM   1470  CE2 TYR A  98      -0.214 -59.795  39.428  1.00 24.41      .037 C
ATOM   1471  HE2 TYR A  98      -1.159 -59.863  39.946  1.00 24.41      .037 H
ATOM   1472  CZ  TYR A  98       0.892 -60.533  39.825  1.00 27.13      .065 C
ATOM   1473  OH  TYR A  98       0.788 -61.240  40.960  1.00 26.26      .361 O
ATOM   1474  HH  TYR A  98       0.092 -60.950  41.555  1.00 26.26      .361 H
ATOM   1475  N   LEU A  99       3.850 -55.956  35.468  1.00 20.46      .338 N
ATOM   1476  H   LEU A  99       4.323 -56.803  35.749  1.00 20.46      .338 H
ATOM   1477  CA  LEU A  99       4.589 -55.175  34.416  1.00 20.90      .159 C
ATOM   1478  HA  LEU A  99       4.043 -54.264  34.173  1.00 20.90      .159 H
ATOM   1479  C   LEU A  99       4.739 -55.970  33.070  1.00 23.93      .251 C
ATOM   1480  O   LEU A  99       4.774 -57.152  33.067  1.00 25.12      .271 O
ATOM   1481  CB  LEU A  99       5.979 -54.756  35.089  1.00 19.30      .032 C
ATOM   1482 1HB  LEU A  99       5.696 -54.199  35.982  1.00 19.30      .032 H
ATOM   1483 2HB  LEU A  99       6.512 -55.697  35.227  1.00 19.30      .032 H
ATOM   1484  CG  LEU A  99       6.890 -53.881  34.265  1.00 25.48      .002 C
ATOM   1485  HG  LEU A  99       6.319 -53.311  33.532  1.00 25.48      .002 H
ATOM   1486  CD1 LEU A  99       7.561 -52.833  35.211  1.00 16.78      .000 C
ATOM   1487 1HD1 LEU A  99       8.049 -53.405  36.000  1.00 16.78      .000 H
ATOM   1488 2HD1 LEU A  99       6.860 -52.126  35.654  1.00 16.78      .000 H
ATOM   1489 3HD1 LEU A  99       8.313 -52.289  34.638  1.00 16.78      .000 H
ATOM   1490  CD2 LEU A  99       7.852 -54.784  33.493  1.00 22.19      .000 C
ATOM   1491 1HD2 LEU A  99       8.589 -55.268  34.134  1.00 22.19      .000 H
ATOM   1492 2HD2 LEU A  99       8.363 -54.164  32.756  1.00 22.19      .000 H
ATOM   1493 3HD2 LEU A  99       7.259 -55.543  32.982  1.00 22.19      .000 H
ATOM   1494  N   ASN A 100       4.784 -55.293  31.917  1.00 21.81      .337 N
ATOM   1495  H   ASN A 100       4.792 -54.284  31.965  1.00 21.81      .337 H
ATOM   1496  CA  ASN A 100       4.845 -55.896  30.589  1.00 22.95      .169 C
ATOM   1497  HA  ASN A 100       5.047 -56.965  30.656  1.00 22.95      .169 H
ATOM   1498  C   ASN A 100       6.032 -55.230  29.863  1.00 23.15      .251 C
ATOM   1499  O   ASN A 100       6.303 -54.033  29.966  1.00 24.62      .271 O
ATOM   1500  CB  ASN A 100       3.519 -55.633  29.830  1.00 18.27      .119 C
ATOM   1501 1HB  ASN A 100       3.568 -54.623  29.422  1.00 18.27      .119 H
ATOM   1502 2HB  ASN A 100       3.465 -56.422  29.080  1.00 18.27      .119 H
ATOM   1503  CG  ASN A 100       2.252 -55.728  30.711  1.00 25.49      .230 C
ATOM   1504  OD1 ASN A 100       1.842 -56.789  31.206  1.00 26.37      .273 O
ATOM   1505  ND2 ASN A 100       1.594 -54.624  30.934  1.00 25.62      .369 N
ATOM   1506 1HD2 ASN A 100       0.763 -54.696  31.504  1.00 25.62      .369 H
ATOM   1507 2HD2 ASN A 100       1.892 -53.723  30.587  1.00 25.62      .369 H
ATOM   1508  N   VAL A 101       6.648 -55.980  28.957  1.00 24.66      .338 N
ATOM   1509  H   VAL A 101       6.343 -56.943  28.939  1.00 24.66      .338 H
ATOM   1510  CA  VAL A 101       7.852 -55.679  28.151  1.00 24.05      .159 C
ATOM   1511  HA  VAL A 101       7.969 -54.596  28.181  1.00 24.05      .159 H
ATOM   1512  C   VAL A 101       7.734 -56.174  26.744  1.00 28.45      .251 C
ATOM   1513  O   VAL A 101       7.259 -57.328  26.477  1.00 26.83      .271 O
ATOM   1514  CB  VAL A 101       9.110 -56.309  28.762  1.00 23.98      .029 C
ATOM   1515  HB  VAL A 101       9.076 -57.388  28.610  1.00 23.98      .029 H
ATOM   1516  CG1 VAL A 101      10.320 -55.922  27.957  1.00 20.85      .002 C
ATOM   1517 1HG1 VAL A 101      10.251 -54.863  27.705  1.00 20.85      .002 H
ATOM   1518 2HG1 VAL A 101      10.469 -56.504  27.048  1.00 20.85      .002 H
ATOM   1519 3HG1 VAL A 101      11.162 -56.080  28.632  1.00 20.85      .002 H
ATOM   1520  CG2 VAL A 101       9.408 -55.859  30.222  1.00 21.09      .002 C
ATOM   1521 1HG2 VAL A 101      10.271 -56.422  30.579  1.00 21.09      .002 H
ATOM   1522 2HG2 VAL A 101       8.516 -56.179  30.760  1.00 21.09      .002 H
ATOM   1523 3HG2 VAL A 101       9.573 -54.795  30.391  1.00 21.09      .002 H
ATOM   1524  N   TRP A 102       8.072 -55.390  25.728  1.00 24.56      .337 N
ATOM   1525  H   TRP A 102       8.332 -54.428  25.894  1.00 24.56      .337 H
ATOM   1526  CA  TRP A 102       8.223 -55.870  24.344  1.00 24.17      .164 C
ATOM   1527  HA  TRP A 102       8.158 -56.946  24.177  1.00 24.17      .164 H
ATOM   1528  C   TRP A 102       9.593 -55.385  23.835  1.00 26.87      .251 C
ATOM   1529  O   TRP A 102       9.943 -54.260  24.135  1.00 25.82      .271 O
ATOM   1530  CB  TRP A 102       7.125 -55.257  23.511  1.00 21.44      .059 C
ATOM   1531 1HB  TRP A 102       7.150 -54.167  23.516  1.00 21.44      .059 H
ATOM   1532 2HB  TRP A 102       7.418 -55.498  22.489  1.00 21.44      .059 H
ATOM   1533  CG  TRP A 102       5.703 -55.708  23.725  1.00 25.82      .016 C
ATOM   1534  CD1 TRP A 102       4.992 -56.584  22.907  1.00 25.82      .097 C
ATOM   1535  HD1 TRP A 102       5.399 -57.109  22.055  1.00 25.82      .097 H
ATOM   1536  CD2 TRP A 102       4.713 -55.185  24.670  1.00 23.43      .001 C
ATOM   1537  NE1 TRP A 102       3.711 -56.531  23.230  1.00 28.85      .365 N
ATOM   1538  HE1 TRP A 102       3.018 -57.126  22.797  1.00 28.85      .365 H
ATOM   1539  CE2 TRP A 102       3.489 -55.736  24.312  1.00 27.92      .042 C
ATOM   1540  CE3 TRP A 102       4.763 -54.244  25.690  1.00 26.59      .014 C
ATOM   1541  HE3 TRP A 102       5.674 -53.711  25.919  1.00 26.59      .014 H
ATOM   1542  CZ2 TRP A 102       2.284 -55.324  24.919  1.00 25.40      .030 C
ATOM   1543  HZ2 TRP A 102       1.350 -55.735  24.564  1.00 25.40      .030 H
ATOM   1544  CZ3 TRP A 102       3.556 -53.849  26.322  1.00 22.89      .001 C
ATOM   1545  HZ3 TRP A 102       3.580 -53.006  26.997  1.00 22.89      .001 H
ATOM   1546  CH2 TRP A 102       2.288 -54.365  25.949  1.00 22.77      .002 C
ATOM   1547  HH2 TRP A 102       1.352 -54.070  26.401  1.00 22.77      .002 H
ATOM   1548  N   THR A 103      10.379 -56.195  23.057  1.00 27.75      .336 N
ATOM   1549  H   THR A 103      10.025 -57.113  22.832  1.00 27.75      .336 H
ATOM   1550  CA  THR A 103      11.746 -55.941  22.432  1.00 32.55      .187 C
ATOM   1551  HA  THR A 103      11.908 -54.884  22.218  1.00 32.55      .187 H
ATOM   1552  C   THR A 103      11.893 -56.741  21.139  1.00 30.46      .257 C
ATOM   1553  O   THR A 103      11.068 -57.630  20.917  1.00 31.90      .270 O
ATOM   1554  CB  THR A 103      12.835 -56.215  23.472  1.00 34.98      .140 C
ATOM   1555  HB  THR A 103      12.626 -55.634  24.370  1.00 34.98      .140 H
ATOM   1556  OG1 THR A 103      14.116 -55.785  23.031  1.00 48.36      .382 O
ATOM   1557  HG1 THR A 103      14.755 -56.042  23.700  1.00 48.36      .382 H
ATOM   1558  CG2 THR A 103      12.939 -57.621  24.047  1.00 28.61      .034 C
ATOM   1559 1HG2 THR A 103      11.983 -57.864  24.511  1.00 28.61      .034 H
ATOM   1560 2HG2 THR A 103      13.723 -57.628  24.805  1.00 28.61      .034 H
ATOM   1561 3HG2 THR A 103      13.169 -58.358  23.279  1.00 28.61      .034 H
ATOM   1562  N   PRO A 104      12.744 -56.400  20.176  1.00 28.45      .312 N
ATOM   1563  CA  PRO A 104      12.832 -57.192  18.902  1.00 28.87      .163 C
ATOM   1564  HA  PRO A 104      11.856 -57.046  18.440  1.00 28.87      .163 H
ATOM   1565  C   PRO A 104      13.100 -58.634  19.175  1.00 36.11      .251 C
ATOM   1566  O   PRO A 104      13.633 -59.042  20.223  1.00 36.58      .271 O
ATOM   1567  CB  PRO A 104      13.925 -56.445  18.141  1.00 33.70      .034 C
ATOM   1568 1HB  PRO A 104      14.891 -56.880  18.402  1.00 33.70      .034 H
ATOM   1569 2HB  PRO A 104      13.772 -56.492  17.063  1.00 33.70      .034 H
ATOM   1570  CG  PRO A 104      13.862 -55.003  18.613  1.00 28.71      .027 C
ATOM   1571 1HG  PRO A 104      14.807 -54.478  18.476  1.00 28.71      .027 H
ATOM   1572 2HG  PRO A 104      13.037 -54.425  18.195  1.00 28.71      .027 H
ATOM   1573  CD  PRO A 104      13.618 -55.238  20.100  1.00 27.90      .105 C
ATOM   1574 1HD  PRO A 104      14.543 -55.454  20.635  1.00 27.90      .105 H
ATOM   1575 2HD  PRO A 104      13.103 -54.377  20.526  1.00 27.90      .105 H
ATOM   1576  N   TYR A 105      12.806 -59.547  18.234  1.00 33.82      .337 N
ATOM   1577  H   TYR A 105      12.569 -59.145  17.338  1.00 33.82      .337 H
ATOM   1578  CA  TYR A 105      13.144 -60.976  18.241  1.00 36.45      .164 C
ATOM   1579  HA  TYR A 105      13.645 -61.266  19.164  1.00 36.45      .164 H
ATOM   1580  C   TYR A 105      14.094 -61.358  17.066  1.00 42.67      .254 C
ATOM   1581  O   TYR A 105      13.715 -61.231  15.931  1.00 35.72      .270 O
ATOM   1582  CB  TYR A 105      11.824 -61.816  18.157  1.00 34.13      .056 C
ATOM   1583 1HB  TYR A 105      11.201 -61.650  19.036  1.00 34.13      .056 H
ATOM   1584 2HB  TYR A 105      11.201 -61.547  17.305  1.00 34.13      .056 H
ATOM   1585  CG  TYR A 105      12.142 -63.307  18.068  1.00 37.23      .044 C
ATOM   1586  CD1 TYR A 105      12.470 -63.845  16.797  1.00 39.92      .011 C
ATOM   1587  HD1 TYR A 105      12.565 -63.207  15.931  1.00 39.92      .011 H
ATOM   1588  CD2 TYR A 105      12.204 -64.150  19.247  1.00 41.58      .011 C
ATOM   1589  HD2 TYR A 105      12.019 -63.752  20.234  1.00 41.58      .011 H
ATOM   1590  CE1 TYR A 105      12.807 -65.204  16.700  1.00 33.33      .037 C
ATOM   1591  HE1 TYR A 105      12.998 -65.573  15.703  1.00 33.33      .037 H
ATOM   1592  CE2 TYR A 105      12.537 -65.512  19.106  1.00 36.54      .037 C
ATOM   1593  HE2 TYR A 105      12.521 -66.202  19.937  1.00 36.54      .037 H
ATOM   1594  CZ  TYR A 105      12.868 -66.046  17.809  1.00 40.45      .065 C
ATOM   1595  OH  TYR A 105      13.304 -67.305  17.535  1.00 42.50      .361 O
ATOM   1596  HH  TYR A 105      13.323 -67.877  18.306  1.00 42.50      .361 H
ATOM   1597  N   PRO A 106      15.236 -61.940  17.357  1.00 45.43      .312 N
ATOM   1598  CA  PRO A 106      16.058 -61.931  18.609  1.00 45.26      .163 C
ATOM   1599  HA  PRO A 106      15.567 -62.511  19.389  1.00 45.26      .163 H
ATOM   1600  C   PRO A 106      16.341 -60.530  19.093  1.00 42.85      .251 C
ATOM   1601  O   PRO A 106      16.375 -59.571  18.353  1.00 38.81      .271 O
ATOM   1602  CB  PRO A 106      17.370 -62.616  18.253  1.00 40.79      .034 C
ATOM   1603 1HB  PRO A 106      18.068 -61.825  17.976  1.00 40.79      .034 H
ATOM   1604 2HB  PRO A 106      17.864 -63.158  19.059  1.00 40.79      .034 H
ATOM   1605  CG  PRO A 106      17.124 -63.535  17.075  1.00 38.96      .027 C
ATOM   1606 1HG  PRO A 106      18.001 -63.555  16.429  1.00 38.96      .027 H
ATOM   1607 2HG  PRO A 106      16.734 -64.475  17.465  1.00 38.96      .027 H
ATOM   1608  CD  PRO A 106      16.003 -62.759  16.393  1.00 39.69      .105 C
ATOM   1609 1HD  PRO A 106      16.441 -62.079  15.662  1.00 39.69      .105 H
ATOM   1610 2HD  PRO A 106      15.287 -63.359  15.832  1.00 39.69      .105 H
ATOM   1611  N   ARG A 107      16.703 -60.427  20.402  1.00 44.03      .338 N
ATOM   1612  H   ARG A 107      16.839 -61.299  20.893  1.00 44.03      .338 H
ATOM   1613  CA  ARG A 107      16.976 -59.198  21.149  1.00 43.51      .160 C
ATOM   1614  HA  ARG A 107      16.087 -58.573  21.058  1.00 43.51      .160 H
ATOM   1615  C   ARG A 107      18.164 -58.271  20.599  1.00 38.29      .254 C
ATOM   1616  O   ARG A 107      19.008 -58.849  19.877  1.00 52.90      .270 O
ATOM   1617  CB  ARG A 107      17.330 -59.561  22.640  1.00 42.66      .034 C
ATOM   1618 1HB  ARG A 107      17.970 -60.444  22.635  1.00 42.66      .034 H
ATOM   1619 2HB  ARG A 107      17.739 -58.665  23.107  1.00 42.66      .034 H
ATOM   1620  CG  ARG A 107      16.030 -59.936  23.414  1.00 46.41      .027 C
ATOM   1621 1HG  ARG A 107      15.587 -58.965  23.633  1.00 46.41      .027 H
ATOM   1622 2HG  ARG A 107      15.451 -60.624  22.798  1.00 46.41      .027 H
ATOM   1623  CD  ARG A 107      16.316 -60.640  24.767  1.00 48.08      .116 C
ATOM   1624 1HD  ARG A 107      17.117 -60.137  25.310  1.00 48.08      .116 H
ATOM   1625 2HD  ARG A 107      15.370 -60.679  25.307  1.00 48.08      .116 H
ATOM   1626  NE  ARG A 107      16.770 -62.101  24.666  1.00 43.80      .212 N
ATOM   1627  HE  ARG A 107      16.813 -62.474  23.729  1.00 43.80      .212 H
ATOM   1628  CZ  ARG A 107      17.069 -62.887  25.712  1.00 44.36      .666 C
ATOM   1629  NH1 ARG A 107      17.103 -62.417  26.945  1.00 36.87      .235 N
ATOM   1630 1HH1 ARG A 107      17.004 -61.458  27.246  1.00 36.87      .235 H
ATOM   1631 2HH1 ARG A 107      17.557 -63.090  27.545  1.00 36.87      .235 H
ATOM   1632  NH2 ARG A 107      17.472 -64.071  25.550  1.00 54.45      .235 N
ATOM   1633 1HH2 ARG A 107      17.641 -64.407  24.612  1.00 54.45      .235 H
ATOM   1634 2HH2 ARG A 107      17.709 -64.648  26.344  1.00 54.45      .235 H
ATOM   1635  N   PRO A 108      18.241 -56.974  20.893  1.00 43.44      .312 N
ATOM   1636  CA  PRO A 108      19.372 -56.140  20.523  1.00 46.55      .163 C
ATOM   1637  HA  PRO A 108      19.435 -56.067  19.438  1.00 46.55      .163 H
ATOM   1638  C   PRO A 108      20.754 -56.660  21.025  1.00 53.32      .251 C
ATOM   1639  O   PRO A 108      20.933 -56.962  22.163  1.00 49.91      .271 O
ATOM   1640  CB  PRO A 108      18.993 -54.734  21.006  1.00 42.34      .034 C
ATOM   1641 1HB  PRO A 108      19.367 -54.790  22.028  1.00 42.34      .034 H
ATOM   1642 2HB  PRO A 108      19.447 -53.886  20.493  1.00 42.34      .034 H
ATOM   1643  CG  PRO A 108      17.526 -54.758  20.916  1.00 39.04      .027 C
ATOM   1644 1HG  PRO A 108      17.214 -53.953  21.581  1.00 39.04      .027 H
ATOM   1645 2HG  PRO A 108      17.252 -54.734  19.861  1.00 39.04      .027 H
ATOM   1646  CD  PRO A 108      17.257 -56.103  21.520  1.00 39.43      .105 C
ATOM   1647 1HD  PRO A 108      17.400 -56.126  22.601  1.00 39.43      .105 H
ATOM   1648 2HD  PRO A 108      16.258 -56.480  21.302  1.00 39.43      .105 H
ATOM   1649  N   THR A 109      21.747 -56.544  20.138  1.00 58.25      .336 N
ATOM   1650  H   THR A 109      21.527 -56.437  19.158  1.00 58.25      .336 H
ATOM   1651  CA  THR A 109      23.213 -56.738  20.408  1.00 58.20      .186 C
ATOM   1652  HA  THR A 109      23.315 -57.430  21.245  1.00 58.20      .186 H
ATOM   1653  C   THR A 109      23.926 -55.423  20.788  1.00 55.07      .253 C
ATOM   1654  O   THR A 109      25.135 -55.373  20.910  1.00 61.22      .270 O
ATOM   1655  CB  THR A 109      23.887 -57.448  19.215  1.00 51.78      .140 C
ATOM   1656  HB  THR A 109      24.933 -57.622  19.467  1.00 51.78      .140 H
ATOM   1657  OG1 THR A 109      23.835 -56.609  18.056  1.00 52.58      .382 O
ATOM   1658  HG1 THR A 109      24.670 -56.720  17.595  1.00 52.58      .382 H
ATOM   1659  CG2 THR A 109      23.345 -58.830  18.890  1.00 46.11      .034 C
ATOM   1660 1HG2 THR A 109      23.218 -59.388  19.819  1.00 46.11      .034 H
ATOM   1661 2HG2 THR A 109      24.040 -59.361  18.239  1.00 46.11      .034 H
ATOM   1662 3HG2 THR A 109      22.381 -58.732  18.391  1.00 46.11      .034 H
ATOM   1663  N   SER A 110      23.212 -54.358  21.031  1.00 51.00      .335 N
ATOM   1664  H   SER A 110      22.212 -54.495  21.010  1.00 51.00      .335 H
ATOM   1665  CA  SER A 110      23.691 -53.057  21.498  1.00 50.89      .189 C
ATOM   1666  HA  SER A 110      24.469 -53.151  22.256  1.00 50.89      .189 H
ATOM   1667  C   SER A 110      22.512 -52.288  22.061  1.00 45.74      .257 C
ATOM   1668  O   SER A 110      21.464 -52.404  21.400  1.00 42.20      .270 O
ATOM   1669  CB  SER A 110      24.360 -52.286  20.364  1.00 45.77      .169 C
ATOM   1670 1HB  SER A 110      25.290 -52.782  20.085  1.00 45.77      .169 H
ATOM   1671 2HB  SER A 110      23.652 -52.155  19.546  1.00 45.77      .169 H
ATOM   1672  OG  SER A 110      24.710 -50.941  20.732  1.00 45.96      .380 O
ATOM   1673  HG  SER A 110      24.402 -50.375  20.019  1.00 45.96      .380 H
ATOM   1674  N   PRO A 111      22.533 -51.691  23.299  1.00 44.51      .312 N
ATOM   1675  CA  PRO A 111      21.305 -51.175  23.916  1.00 39.67      .163 C
ATOM   1676  HA  PRO A 111      20.624 -52.010  24.075  1.00 39.67      .163 H
ATOM   1677  C   PRO A 111      20.547 -50.111  23.075  1.00 45.46      .251 C
ATOM   1678  O   PRO A 111      21.093 -49.233  22.443  1.00 46.20      .271 O
ATOM   1679  CB  PRO A 111      21.692 -50.671  25.272  1.00 35.63      .034 C
ATOM   1680 1HB  PRO A 111      22.171 -49.699  25.154  1.00 35.63      .034 H
ATOM   1681 2HB  PRO A 111      20.937 -50.803  26.047  1.00 35.63      .034 H
ATOM   1682  CG  PRO A 111      22.865 -51.673  25.654  1.00 42.97      .027 C
ATOM   1683 1HG  PRO A 111      23.517 -51.303  26.446  1.00 42.97      .027 H
ATOM   1684 2HG  PRO A 111      22.454 -52.617  26.011  1.00 42.97      .027 H
ATOM   1685  CD  PRO A 111      23.558 -51.804  24.354  1.00 40.34      .105 C
ATOM   1686 1HD  PRO A 111      24.333 -51.067  24.142  1.00 40.34      .105 H
ATOM   1687 2HD  PRO A 111      23.961 -52.816  24.316  1.00 40.34      .105 H
ATOM   1688  N   THR A 112      19.227 -50.279  23.117  1.00 41.07      .336 N
ATOM   1689  H   THR A 112      18.848 -50.958  23.761  1.00 41.07      .336 H
ATOM   1690  CA  THR A 112      18.260 -49.466  22.373  1.00 39.85      .187 C
ATOM   1691  HA  THR A 112      18.813 -48.804  21.707  1.00 39.85      .187 H
ATOM   1692  C   THR A 112      17.345 -48.665  23.267  1.00 39.96      .257 C
ATOM   1693  O   THR A 112      16.877 -49.141  24.277  1.00 32.73      .270 O
ATOM   1694  CB  THR A 112      17.302 -50.258  21.451  1.00 38.25      .140 C
ATOM   1695  HB  THR A 112      17.907 -50.862  20.775  1.00 38.25      .140 H
ATOM   1696  OG1 THR A 112      16.505 -49.407  20.650  1.00 42.56      .382 O
ATOM   1697  HG1 THR A 112      15.828 -49.941  20.229  1.00 42.56      .382 H
ATOM   1698  CG2 THR A 112      16.349 -51.267  22.092  1.00 36.47      .034 C
ATOM   1699 1HG2 THR A 112      15.963 -51.869  21.269  1.00 36.47      .034 H
ATOM   1700 2HG2 THR A 112      15.518 -50.800  22.621  1.00 36.47      .034 H
ATOM   1701 3HG2 THR A 112      16.906 -51.905  22.779  1.00 36.47      .034 H
ATOM   1702  N   PRO A 113      17.112 -47.339  22.971  1.00 42.47      .312 N
ATOM   1703  CA  PRO A 113      16.382 -46.479  23.824  1.00 33.41      .163 C
ATOM   1704  HA  PRO A 113      17.031 -46.445  24.700  1.00 33.41      .163 H
ATOM   1705  C   PRO A 113      15.018 -47.055  24.266  1.00 30.49      .251 C
ATOM   1706  O   PRO A 113      14.326 -47.654  23.491  1.00 29.75      .271 O
ATOM   1707  CB  PRO A 113      16.131 -45.189  23.088  1.00 31.72      .034 C
ATOM   1708 1HB  PRO A 113      15.140 -45.182  22.634  1.00 31.72      .034 H
ATOM   1709 2HB  PRO A 113      16.213 -44.345  23.773  1.00 31.72      .034 H
ATOM   1710  CG  PRO A 113      17.210 -45.162  22.052  1.00 40.75      .027 C
ATOM   1711 1HG  PRO A 113      16.825 -44.706  21.140  1.00 40.75      .027 H
ATOM   1712 2HG  PRO A 113      18.135 -44.663  22.342  1.00 40.75      .027 H
ATOM   1713  CD  PRO A 113      17.518 -46.643  21.769  1.00 46.30      .105 C
ATOM   1714 1HD  PRO A 113      16.899 -46.967  20.932  1.00 46.30      .105 H
ATOM   1715 2HD  PRO A 113      18.585 -46.792  21.602  1.00 46.30      .105 H
ATOM   1716  N   VAL A 114      14.533 -46.725  25.430  1.00 28.08      .338 N
ATOM   1717  H   VAL A 114      14.926 -46.001  26.015  1.00 28.08      .338 H
ATOM   1718  CA  VAL A 114      13.347 -47.416  26.052  1.00 28.49      .159 C
ATOM   1719  HA  VAL A 114      12.969 -48.237  25.442  1.00 28.49      .159 H
ATOM   1720  C   VAL A 114      12.188 -46.414  26.266  1.00 26.63      .251 C
ATOM   1721  O   VAL A 114      12.434 -45.303  26.755  1.00 29.38      .271 O
ATOM   1722  CB  VAL A 114      13.664 -47.972  27.479  1.00 29.32      .029 C
ATOM   1723  HB  VAL A 114      13.753 -47.111  28.142  1.00 29.32      .029 H
ATOM   1724  CG1 VAL A 114      12.576 -48.900  27.952  1.00 20.87      .002 C
ATOM   1725 1HG1 VAL A 114      12.556 -49.810  27.353  1.00 20.87      .002 H
ATOM   1726 2HG1 VAL A 114      11.594 -48.427  27.929  1.00 20.87      .002 H
ATOM   1727 3HG1 VAL A 114      12.836 -49.147  28.981  1.00 20.87      .002 H
ATOM   1728  CG2 VAL A 114      14.960 -48.682  27.685  1.00 27.84      .002 C
ATOM   1729 1HG2 VAL A 114      15.799 -48.024  27.461  1.00 27.84      .002 H
ATOM   1730 2HG2 VAL A 114      14.944 -49.507  26.972  1.00 27.84      .002 H
ATOM   1731 3HG2 VAL A 114      15.066 -49.076  28.696  1.00 27.84      .002 H
ATOM   1732  N   LEU A 115      10.964 -46.731  25.917  1.00 28.70      .338 N
ATOM   1733  H   LEU A 115      10.815 -47.661  25.551  1.00 28.70      .338 H
ATOM   1734  CA  LEU A 115       9.779 -45.987  26.339  1.00 25.93      .159 C
ATOM   1735  HA  LEU A 115       9.927 -44.955  26.659  1.00 25.93      .159 H
ATOM   1736  C   LEU A 115       8.994 -46.708  27.478  1.00 26.36      .251 C
ATOM   1737  O   LEU A 115       8.713 -47.887  27.447  1.00 24.66      .271 O
ATOM   1738  CB  LEU A 115       9.012 -45.861  24.989  1.00 24.33      .032 C
ATOM   1739 1HB  LEU A 115       9.125 -46.809  24.462  1.00 24.33      .032 H
ATOM   1740 2HB  LEU A 115       7.965 -45.673  25.227  1.00 24.33      .032 H
ATOM   1741  CG  LEU A 115       9.514 -44.684  24.096  1.00 27.85      .002 C
ATOM   1742  HG  LEU A 115      10.597 -44.635  24.208  1.00 27.85      .002 H
ATOM   1743  CD1 LEU A 115       9.264 -45.003  22.638  1.00 32.07      .000 C
ATOM   1744 1HD1 LEU A 115       9.764 -45.932  22.360  1.00 32.07      .000 H
ATOM   1745 2HD1 LEU A 115       9.736 -44.168  22.120  1.00 32.07      .000 H
ATOM   1746 3HD1 LEU A 115       8.212 -45.058  22.357  1.00 32.07      .000 H
ATOM   1747  CD2 LEU A 115       8.923 -43.354  24.481  1.00 30.14      .000 C
ATOM   1748 1HD2 LEU A 115       7.850 -43.425  24.306  1.00 30.14      .000 H
ATOM   1749 2HD2 LEU A 115       9.333 -42.531  23.895  1.00 30.14      .000 H
ATOM   1750 3HD2 LEU A 115       9.108 -43.174  25.540  1.00 30.14      .000 H
ATOM   1751  N   VAL A 116       8.724 -45.959  28.508  1.00 18.56      .338 N
ATOM   1752  H   VAL A 116       9.009 -44.990  28.499  1.00 18.56      .338 H
ATOM   1753  CA  VAL A 116       7.807 -46.363  29.580  1.00 22.75      .159 C
ATOM   1754  HA  VAL A 116       7.663 -47.443  29.568  1.00 22.75      .159 H
ATOM   1755  C   VAL A 116       6.441 -45.677  29.617  1.00 22.84      .251 C
ATOM   1756  O   VAL A 116       6.348 -44.459  29.639  1.00 22.85      .271 O
ATOM   1757  CB  VAL A 116       8.467 -46.097  30.974  1.00 20.98      .029 C
ATOM   1758  HB  VAL A 116       8.728 -45.039  31.004  1.00 20.98      .029 H
ATOM   1759  CG1 VAL A 116       7.482 -46.344  32.091  1.00 17.02      .002 C
ATOM   1760 1HG1 VAL A 116       8.014 -46.271  33.039  1.00 17.02      .002 H
ATOM   1761 2HG1 VAL A 116       7.030 -47.332  32.002  1.00 17.02      .002 H
ATOM   1762 3HG1 VAL A 116       6.702 -45.583  32.051  1.00 17.02      .002 H
ATOM   1763  CG2 VAL A 116       9.751 -46.964  31.251  1.00 21.88      .002 C
ATOM   1764 1HG2 VAL A 116      10.506 -46.576  30.567  1.00 21.88      .002 H
ATOM   1765 2HG2 VAL A 116       9.540 -48.005  31.008  1.00 21.88      .002 H
ATOM   1766 3HG2 VAL A 116      10.120 -46.897  32.275  1.00 21.88      .002 H
ATOM   1767  N   TRP A 117       5.366 -46.504  29.527  1.00 21.82      .337 N
ATOM   1768  H   TRP A 117       5.587 -47.489  29.547  1.00 21.82      .337 H
ATOM   1769  CA  TRP A 117       4.009 -46.089  29.335  1.00 22.55      .164 C
ATOM   1770  HA  TRP A 117       3.927 -45.135  28.816  1.00 22.55      .164 H
ATOM   1771  C   TRP A 117       3.184 -46.073  30.599  1.00 21.27      .251 C
ATOM   1772  O   TRP A 117       3.001 -47.092  31.284  1.00 20.97      .271 O
ATOM   1773  CB  TRP A 117       3.385 -47.081  28.305  1.00 20.20      .059 C
ATOM   1774 1HB  TRP A 117       3.815 -46.890  27.322  1.00 20.20      .059 H
ATOM   1775 2HB  TRP A 117       3.502 -48.128  28.586  1.00 20.20      .059 H
ATOM   1776  CG  TRP A 117       1.891 -46.794  28.218  1.00 24.63      .016 C
ATOM   1777  CD1 TRP A 117       0.903 -47.696  28.325  1.00 22.18      .097 C
ATOM   1778  HD1 TRP A 117       1.073 -48.717  28.632  1.00 22.18      .097 H
ATOM   1779  CD2 TRP A 117       1.246 -45.565  27.813  1.00 21.67      .001 C
ATOM   1780  NE1 TRP A 117      -0.300 -47.133  28.217  1.00 19.48      .365 N
ATOM   1781  HE1 TRP A 117      -1.172 -47.630  28.109  1.00 19.48      .365 H
ATOM   1782  CE2 TRP A 117      -0.170 -45.799  27.809  1.00 21.48      .042 C
ATOM   1783  CE3 TRP A 117       1.647 -44.223  27.349  1.00 22.53      .014 C
ATOM   1784  HE3 TRP A 117       2.695 -44.000  27.490  1.00 22.53      .014 H
ATOM   1785  CZ2 TRP A 117      -1.094 -44.905  27.293  1.00 21.31      .030 C
ATOM   1786  HZ2 TRP A 117      -2.135 -45.173  27.190  1.00 21.31      .030 H
ATOM   1787  CZ3 TRP A 117       0.684 -43.235  26.999  1.00 20.30      .001 C
ATOM   1788  HZ3 TRP A 117       1.036 -42.238  26.780  1.00 20.30      .001 H
ATOM   1789  CH2 TRP A 117      -0.662 -43.627  26.810  1.00 19.23      .002 C
ATOM   1790  HH2 TRP A 117      -1.395 -43.013  26.309  1.00 19.23      .002 H
ATOM   1791  N   ILE A 118       2.536 -44.914  30.853  1.00 20.06      .338 N
ATOM   1792  H   ILE A 118       2.799 -44.129  30.275  1.00 20.06      .338 H
ATOM   1793  CA  ILE A 118       1.492 -44.634  31.866  1.00 19.74      .159 C
ATOM   1794  HA  ILE A 118       1.274 -45.507  32.483  1.00 19.74      .159 H
ATOM   1795  C   ILE A 118       0.119 -44.171  31.260  1.00 20.69      .251 C
ATOM   1796  O   ILE A 118       0.072 -43.087  30.676  1.00 22.31      .271 O
ATOM   1797  CB  ILE A 118       1.975 -43.539  32.892  1.00 17.47      .029 C
ATOM   1798  HB  ILE A 118       1.944 -42.589  32.357  1.00 17.47      .029 H
ATOM   1799  CG1 ILE A 118       3.447 -43.577  33.349  1.00 25.61      .002 C
ATOM   1800 1HG1 ILE A 118       3.730 -44.616  33.514  1.00 25.61      .002 H
ATOM   1801 2HG1 ILE A 118       4.078 -43.303  32.503  1.00 25.61      .002 H
ATOM   1802  CG2 ILE A 118       1.000 -43.326  34.117  1.00 15.42      .002 C
ATOM   1803 1HG2 ILE A 118       1.203 -44.082  34.876  1.00 15.42      .002 H
ATOM   1804 2HG2 ILE A 118      -0.017 -43.448  33.744  1.00 15.42      .002 H
ATOM   1805 3HG2 ILE A 118       1.111 -42.334  34.554  1.00 15.42      .002 H
ATOM   1806  CD1 ILE A 118       3.821 -42.630  34.574  1.00 19.12      .000 C
ATOM   1807 1HD1 ILE A 118       4.881 -42.373  34.569  1.00 19.12      .000 H
ATOM   1808 2HD1 ILE A 118       3.569 -43.110  35.520  1.00 19.12      .000 H
ATOM   1809 3HD1 ILE A 118       3.226 -41.725  34.455  1.00 19.12      .000 H
ATOM   1810  N   TYR A 119      -0.955 -44.921  31.468  1.00 17.61      .337 N
ATOM   1811  H   TYR A 119      -0.693 -45.826  31.831  1.00 17.61      .337 H
ATOM   1812  CA  TYR A 119      -2.253 -44.750  30.880  1.00 18.62      .164 C
ATOM   1813  HA  TYR A 119      -2.263 -44.450  29.832  1.00 18.62      .164 H
ATOM   1814  C   TYR A 119      -2.942 -43.649  31.705  1.00 20.26      .251 C
ATOM   1815  O   TYR A 119      -2.623 -43.345  32.835  1.00 18.75      .271 O
ATOM   1816  CB  TYR A 119      -3.128 -46.010  30.863  1.00 18.16      .056 C
ATOM   1817 1HB  TYR A 119      -4.096 -45.738  30.443  1.00 18.16      .056 H
ATOM   1818 2HB  TYR A 119      -2.609 -46.633  30.135  1.00 18.16      .056 H
ATOM   1819  CG  TYR A 119      -3.325 -46.778  32.143  1.00 21.50      .044 C
ATOM   1820  CD1 TYR A 119      -3.870 -46.208  33.242  1.00 18.60      .011 C
ATOM   1821  HD1 TYR A 119      -4.340 -45.238  33.171  1.00 18.60      .011 H
ATOM   1822  CD2 TYR A 119      -2.709 -48.014  32.273  1.00 17.24      .011 C
ATOM   1823  HD2 TYR A 119      -2.204 -48.407  31.403  1.00 17.24      .011 H
ATOM   1824  CE1 TYR A 119      -3.994 -46.905  34.491  1.00 15.59      .037 C
ATOM   1825  HE1 TYR A 119      -4.262 -46.451  35.434  1.00 15.59      .037 H
ATOM   1826  CE2 TYR A 119      -2.843 -48.816  33.419  1.00 19.43      .037 C
ATOM   1827  HE2 TYR A 119      -2.399 -49.799  33.471  1.00 19.43      .037 H
ATOM   1828  CZ  TYR A 119      -3.433 -48.254  34.575  1.00 21.42      .065 C
ATOM   1829  OH  TYR A 119      -3.493 -48.971  35.753  1.00 18.69      .361 O
ATOM   1830  HH  TYR A 119      -3.419 -48.400  36.521  1.00 18.69      .361 H
ATOM   1831  N   GLY A 120      -4.019 -43.037  31.153  1.00 21.49      .336 N
ATOM   1832  H   GLY A 120      -4.188 -43.081  30.158  1.00 21.49      .336 H
ATOM   1833  CA  GLY A 120      -5.016 -42.235  31.918  1.00 19.47      .189 C
ATOM   1834 1HA  GLY A 120      -4.664 -41.841  32.871  1.00 19.47      .189 H
ATOM   1835 2HA  GLY A 120      -5.224 -41.365  31.294  1.00 19.47      .189 H
ATOM   1836  C   GLY A 120      -6.382 -42.935  32.192  1.00 22.29      .253 C
ATOM   1837  O   GLY A 120      -6.457 -44.151  32.324  1.00 21.22      .270 O
ATOM   1838  N   GLY A 121      -7.473 -42.161  32.264  1.00 21.32      .336 N
ATOM   1839  H   GLY A 121      -7.275 -41.182  32.118  1.00 21.32      .336 H
ATOM   1840  CA  GLY A 121      -8.795 -42.583  32.593  1.00 17.84      .189 C
ATOM   1841 1HA  GLY A 121      -9.491 -42.157  31.871  1.00 17.84      .189 H
ATOM   1842 2HA  GLY A 121      -8.944 -43.659  32.675  1.00 17.84      .189 H
ATOM   1843  C   GLY A 121      -9.324 -42.018  34.008  1.00 20.78      .253 C
ATOM   1844  O   GLY A 121     -10.179 -42.655  34.615  1.00 21.02      .270 O
ATOM   1845  N   GLY A 122      -8.934 -40.760  34.338  1.00 21.45      .336 N
ATOM   1846  H   GLY A 122      -8.352 -40.207  33.725  1.00 21.45      .336 H
ATOM   1847  CA  GLY A 122      -9.570 -40.013  35.450  1.00 21.75      .189 C
ATOM   1848 1HA  GLY A 122      -9.368 -38.959  35.262  1.00 21.75      .189 H
ATOM   1849 2HA  GLY A 122     -10.651 -40.093  35.326  1.00 21.75      .189 H
ATOM   1850  C   GLY A 122      -9.171 -40.386  36.855  1.00 19.32      .253 C
ATOM   1851  O   GLY A 122      -9.917 -40.085  37.749  1.00 20.07      .270 O
ATOM   1852  N   PHE A 123      -8.086 -41.163  37.032  1.00 19.52      .337 N
ATOM   1853  H   PHE A 123      -7.511 -41.300  36.213  1.00 19.52      .337 H
ATOM   1854  CA  PHE A 123      -7.735 -41.785  38.265  1.00 21.64      .164 C
ATOM   1855  HA  PHE A 123      -6.789 -42.306  38.117  1.00 21.64      .164 H
ATOM   1856  C   PHE A 123      -8.780 -42.737  38.798  1.00 21.47      .251 C
ATOM   1857  O   PHE A 123      -8.332 -43.434  39.687  1.00 21.65      .271 O
ATOM   1858  CB  PHE A 123      -7.189 -40.668  39.271  1.00 19.28      .056 C
ATOM   1859 1HB  PHE A 123      -8.031 -40.002  39.461  1.00 19.28      .056 H
ATOM   1860 2HB  PHE A 123      -6.869 -41.199  40.167  1.00 19.28      .056 H
ATOM   1861  CG  PHE A 123      -6.013 -39.812  38.785  1.00 22.10      .044 C
ATOM   1862  CD1 PHE A 123      -4.749 -40.435  38.821  1.00 18.30      .008 C
ATOM   1863  HD1 PHE A 123      -4.713 -41.496  39.019  1.00 18.30      .008 H
ATOM   1864  CD2 PHE A 123      -6.037 -38.415  38.383  1.00 19.91      .008 C
ATOM   1865  HD2 PHE A 123      -7.013 -37.952  38.365  1.00 19.91      .008 H
ATOM   1866  CE1 PHE A 123      -3.614 -39.699  38.569  1.00 24.91      .001 C
ATOM   1867  HE1 PHE A 123      -2.691 -40.247  38.687  1.00 24.91      .001 H
ATOM   1868  CE2 PHE A 123      -4.874 -37.716  38.168  1.00 19.95      .001 C
ATOM   1869  HE2 PHE A 123      -4.872 -36.678  37.868  1.00 19.95      .001 H
ATOM   1870  CZ  PHE A 123      -3.630 -38.344  38.320  1.00 19.79      .000 C
ATOM   1871  HZ  PHE A 123      -2.722 -37.772  38.199  1.00 19.79      .000 H
ATOM   1872  N   TYR A 124     -10.008 -42.894  38.242  1.00 18.10      .337 N
ATOM   1873  H   TYR A 124     -10.371 -42.158  37.653  1.00 18.10      .337 H
ATOM   1874  CA  TYR A 124     -10.950 -43.924  38.673  1.00 21.68      .164 C
ATOM   1875  HA  TYR A 124     -10.763 -44.118  39.729  1.00 21.68      .164 H
ATOM   1876  C   TYR A 124     -10.935 -45.241  37.906  1.00 22.16      .251 C
ATOM   1877  O   TYR A 124     -11.626 -46.211  38.277  1.00 25.93      .271 O
ATOM   1878  CB  TYR A 124     -12.389 -43.364  38.563  1.00 19.93      .056 C
ATOM   1879 1HB  TYR A 124     -13.022 -44.168  38.938  1.00 19.93      .056 H
ATOM   1880 2HB  TYR A 124     -12.547 -42.494  39.201  1.00 19.93      .056 H
ATOM   1881  CG  TYR A 124     -12.850 -43.010  37.150  1.00 18.22      .044 C
ATOM   1882  CD1 TYR A 124     -13.505 -43.933  36.303  1.00 21.15      .011 C
ATOM   1883  HD1 TYR A 124     -13.704 -44.965  36.550  1.00 21.15      .011 H
ATOM   1884  CD2 TYR A 124     -12.754 -41.641  36.786  1.00 21.37      .011 C
ATOM   1885  HD2 TYR A 124     -12.323 -40.877  37.416  1.00 21.37      .011 H
ATOM   1886  CE1 TYR A 124     -13.963 -43.466  35.026  1.00 18.91      .037 C
ATOM   1887  HE1 TYR A 124     -14.533 -44.190  34.462  1.00 18.91      .037 H
ATOM   1888  CE2 TYR A 124     -13.069 -41.295  35.440  1.00 20.86      .037 C
ATOM   1889  HE2 TYR A 124     -12.864 -40.285  35.117  1.00 20.86      .037 H
ATOM   1890  CZ  TYR A 124     -13.624 -42.231  34.561  1.00 20.72      .065 C
ATOM   1891  OH  TYR A 124     -13.834 -41.908  33.287  1.00 25.00      .361 O
ATOM   1892  HH  TYR A 124     -14.277 -42.573  32.755  1.00 25.00      .361 H
ATOM   1893  N   SER A 125     -10.008 -45.393  36.914  1.00 19.62      .336 N
ATOM   1894  H   SER A 125      -9.416 -44.603  36.700  1.00 19.62      .336 H
ATOM   1895  CA  SER A 125      -9.933 -46.542  36.014  1.00 21.00      .189 C
ATOM   1896  HA  SER A 125     -10.051 -47.480  36.556  1.00 21.00      .189 H
ATOM   1897  C   SER A 125      -8.732 -46.515  35.163  1.00 19.97      .254 C
ATOM   1898  O   SER A 125      -8.060 -45.487  35.074  1.00 22.76      .270 O
ATOM   1899  CB  SER A 125     -11.107 -46.466  35.058  1.00 20.59      .169 C
ATOM   1900 1HB  SER A 125     -11.279 -47.437  34.595  1.00 20.59      .169 H
ATOM   1901 2HB  SER A 125     -12.018 -46.212  35.599  1.00 20.59      .169 H
ATOM   1902  OG  SER A 125     -10.940 -45.382  34.158  1.00 19.56      .380 O
ATOM   1903  HG  SER A 125     -10.775 -44.591  34.677  1.00 19.56      .380 H
ATOM   1904  N   GLY A 126      -8.429 -47.599  34.447  1.00 18.24      .336 N
ATOM   1905  H   GLY A 126      -9.130 -48.320  34.539  1.00 18.24      .336 H
ATOM   1906  CA  GLY A 126      -7.330 -47.892  33.504  1.00 19.93      .189 C
ATOM   1907 1HA  GLY A 126      -7.783 -47.772  32.520  1.00 19.93      .189 H
ATOM   1908 2HA  GLY A 126      -6.490 -47.220  33.680  1.00 19.93      .189 H
ATOM   1909  C   GLY A 126      -6.756 -49.348  33.556  1.00 20.03      .253 C
ATOM   1910  O   GLY A 126      -6.773 -50.005  34.618  1.00 21.13      .270 O
ATOM   1911  N   ALA A 127      -6.213 -49.798  32.400  1.00 21.21      .337 N
ATOM   1912  H   ALA A 127      -6.201 -49.148  31.627  1.00 21.21      .337 H
ATOM   1913  CA  ALA A 127      -5.460 -51.038  32.240  1.00 24.49      .159 C
ATOM   1914  HA  ALA A 127      -5.044 -51.206  33.234  1.00 24.49      .159 H
ATOM   1915  C   ALA A 127      -4.349 -51.110  31.204  1.00 24.63      .251 C
ATOM   1916  O   ALA A 127      -4.485 -50.408  30.201  1.00 23.57      .271 O
ATOM   1917  CB  ALA A 127      -6.451 -52.194  31.932  1.00 20.04      .034 C
ATOM   1918 1HB  ALA A 127      -6.161 -53.140  32.390  1.00 20.04      .034 H
ATOM   1919 2HB  ALA A 127      -6.495 -52.312  30.850  1.00 20.04      .034 H
ATOM   1920 3HB  ALA A 127      -7.430 -51.894  32.306  1.00 20.04      .034 H
ATOM   1921  N   SER A 128      -3.239 -51.731  31.568  1.00 23.24      .336 N
ATOM   1922  H   SER A 128      -3.176 -52.179  32.471  1.00 23.24      .336 H
ATOM   1923  CA  SER A 128      -2.166 -51.806  30.644  1.00 20.64      .189 C
ATOM   1924  HA  SER A 128      -2.030 -50.864  30.113  1.00 20.64      .189 H
ATOM   1925  C   SER A 128      -2.518 -52.882  29.565  1.00 24.81      .254 C
ATOM   1926  O   SER A 128      -1.914 -52.867  28.462  1.00 21.61      .270 O
ATOM   1927  CB  SER A 128      -0.870 -52.046  31.363  1.00 25.61      .169 C
ATOM   1928 1HB  SER A 128      -0.025 -52.010  30.675  1.00 25.61      .169 H
ATOM   1929 2HB  SER A 128      -0.627 -51.216  32.026  1.00 25.61      .169 H
ATOM   1930  OG  SER A 128      -0.920 -53.275  32.049  1.00 28.47      .380 O
ATOM   1931  HG  SER A 128      -1.306 -53.127  32.915  1.00 28.47      .380 H
ATOM   1932  N   SER A 129      -3.483 -53.815  29.791  1.00 20.56      .335 N
ATOM   1933  H   SER A 129      -3.894 -53.774  30.713  1.00 20.56      .335 H
ATOM   1934  CA  SER A 129      -3.914 -54.966  28.959  1.00 23.61      .189 C
ATOM   1935  HA  SER A 129      -3.027 -55.479  28.586  1.00 23.61      .189 H
ATOM   1936  C   SER A 129      -4.760 -54.572  27.698  1.00 26.44      .253 C
ATOM   1937  O   SER A 129      -5.007 -55.395  26.867  1.00 24.53      .270 O
ATOM   1938  CB  SER A 129      -4.552 -56.100  29.847  1.00 21.54      .169 C
ATOM   1939 1HB  SER A 129      -4.960 -56.836  29.154  1.00 21.54      .169 H
ATOM   1940 2HB  SER A 129      -3.754 -56.465  30.494  1.00 21.54      .169 H
ATOM   1941  OG  SER A 129      -5.587 -55.595  30.637  1.00 22.74      .380 O
ATOM   1942  HG  SER A 129      -6.388 -55.527  30.113  1.00 22.74      .380 H
ATOM   1943  N   LEU A 130      -5.277 -53.319  27.615  1.00 24.76      .337 N
ATOM   1944  H   LEU A 130      -4.985 -52.606  28.268  1.00 24.76      .337 H
ATOM   1945  CA  LEU A 130      -6.099 -52.857  26.481  1.00 24.77      .159 C
ATOM   1946  HA  LEU A 130      -6.957 -53.521  26.382  1.00 24.77      .159 H
ATOM   1947  C   LEU A 130      -5.316 -52.944  25.122  1.00 25.28      .251 C
ATOM   1948  O   LEU A 130      -4.100 -52.665  25.076  1.00 25.31      .271 O
ATOM   1949  CB  LEU A 130      -6.707 -51.456  26.839  1.00 22.42      .032 C
ATOM   1950 1HB  LEU A 130      -5.912 -50.724  26.697  1.00 22.42      .032 H
ATOM   1951 2HB  LEU A 130      -7.462 -51.241  26.084  1.00 22.42      .032 H
ATOM   1952  CG  LEU A 130      -7.483 -51.339  28.155  1.00 28.16      .002 C
ATOM   1953  HG  LEU A 130      -6.802 -51.515  28.987  1.00 28.16      .002 H
ATOM   1954  CD1 LEU A 130      -7.975 -49.892  28.213  1.00 19.46      .000 C
ATOM   1955 1HD1 LEU A 130      -8.442 -49.787  29.193  1.00 19.46      .000 H
ATOM   1956 2HD1 LEU A 130      -8.685 -49.604  27.438  1.00 19.46      .000 H
ATOM   1957 3HD1 LEU A 130      -7.096 -49.249  28.159  1.00 19.46      .000 H
ATOM   1958  CD2 LEU A 130      -8.730 -52.280  28.249  1.00 24.15      .000 C
ATOM   1959 1HD2 LEU A 130      -9.380 -52.091  27.395  1.00 24.15      .000 H
ATOM   1960 2HD2 LEU A 130      -9.285 -52.116  29.173  1.00 24.15      .000 H
ATOM   1961 3HD2 LEU A 130      -8.375 -53.310  28.216  1.00 24.15      .000 H
ATOM   1962  N   ASP A 131      -6.060 -53.315  24.028  1.00 20.78      .337 N
ATOM   1963  H   ASP A 131      -7.026 -53.537  24.223  1.00 20.78      .337 H
ATOM   1964  CA  ASP A 131      -5.538 -53.645  22.717  1.00 24.01      .170 C
ATOM   1965  HA  ASP A 131      -4.819 -54.454  22.848  1.00 24.01      .170 H
ATOM   1966  C   ASP A 131      -4.859 -52.463  22.045  1.00 25.55      .251 C
ATOM   1967  O   ASP A 131      -3.934 -52.707  21.335  1.00 26.37      .271 O
ATOM   1968  CB  ASP A 131      -6.736 -54.157  21.868  1.00 22.32      .129 C
ATOM   1969 1HB  ASP A 131      -7.416 -53.307  21.814  1.00 22.32      .129 H
ATOM   1970 2HB  ASP A 131      -6.486 -54.344  20.824  1.00 22.32      .129 H
ATOM   1971  CG  ASP A 131      -7.532 -55.372  22.392  1.00 32.16      .188 C
ATOM   1972  OD1 ASP A 131      -6.868 -56.197  23.074  1.00 27.06      .647 O
ATOM   1973  OD2 ASP A 131      -8.782 -55.474  22.337  1.00 37.49      .647 O
ATOM   1974  N   VAL A 132      -5.276 -51.243  22.368  1.00 23.20      .338 N
ATOM   1975  H   VAL A 132      -6.068 -51.184  22.993  1.00 23.20      .338 H
ATOM   1976  CA  VAL A 132      -4.621 -50.041  21.945  1.00 23.96      .159 C
ATOM   1977  HA  VAL A 132      -4.613 -50.118  20.858  1.00 23.96      .159 H
ATOM   1978  C   VAL A 132      -3.184 -49.937  22.451  1.00 22.91      .251 C
ATOM   1979  O   VAL A 132      -2.379 -49.333  21.770  1.00 23.80      .271 O
ATOM   1980  CB  VAL A 132      -5.526 -48.740  22.309  1.00 27.08      .029 C
ATOM   1981  HB  VAL A 132      -6.448 -48.922  21.758  1.00 27.08      .029 H
ATOM   1982  CG1 VAL A 132      -5.890 -48.642  23.844  1.00 26.96      .002 C
ATOM   1983 1HG1 VAL A 132      -5.104 -48.138  24.406  1.00 26.96      .002 H
ATOM   1984 2HG1 VAL A 132      -6.103 -49.608  24.303  1.00 26.96      .002 H
ATOM   1985 3HG1 VAL A 132      -6.792 -48.029  23.851  1.00 26.96      .002 H
ATOM   1986  CG2 VAL A 132      -4.674 -47.477  21.918  1.00 30.55      .002 C
ATOM   1987 1HG2 VAL A 132      -3.846 -47.205  22.573  1.00 30.55      .002 H
ATOM   1988 2HG2 VAL A 132      -5.417 -46.680  21.922  1.00 30.55      .002 H
ATOM   1989 3HG2 VAL A 132      -4.303 -47.624  20.904  1.00 30.55      .002 H
ATOM   1990  N   TYR A 133      -2.854 -50.365  23.668  1.00 21.79      .337 N
ATOM   1991  H   TYR A 133      -3.525 -50.879  24.222  1.00 21.79      .337 H
ATOM   1992  CA  TYR A 133      -1.513 -50.213  24.277  1.00 24.06      .164 C
ATOM   1993  HA  TYR A 133      -1.021 -49.284  23.990  1.00 24.06      .164 H
ATOM   1994  C   TYR A 133      -0.522 -51.372  24.062  1.00 26.48      .251 C
ATOM   1995  O   TYR A 133      -0.083 -52.029  24.955  1.00 22.34      .271 O
ATOM   1996  CB  TYR A 133      -1.729 -50.039  25.772  1.00 16.41      .056 C
ATOM   1997 1HB  TYR A 133      -2.012 -51.024  26.144  1.00 16.41      .056 H
ATOM   1998 2HB  TYR A 133      -0.744 -49.799  26.172  1.00 16.41      .056 H
ATOM   1999  CG  TYR A 133      -2.731 -49.012  26.166  1.00 25.76      .044 C
ATOM   2000  CD1 TYR A 133      -2.888 -47.735  25.663  1.00 18.04      .011 C
ATOM   2001  HD1 TYR A 133      -2.299 -47.431  24.810  1.00 18.04      .011 H
ATOM   2002  CD2 TYR A 133      -3.585 -49.392  27.299  1.00 19.49      .011 C
ATOM   2003  HD2 TYR A 133      -3.378 -50.322  27.807  1.00 19.49      .011 H
ATOM   2004  CE1 TYR A 133      -3.883 -46.833  26.141  1.00 22.10      .037 C
ATOM   2005  HE1 TYR A 133      -3.965 -45.814  25.793  1.00 22.10      .037 H
ATOM   2006  CE2 TYR A 133      -4.567 -48.526  27.784  1.00 19.55      .037 C
ATOM   2007  HE2 TYR A 133      -5.191 -48.841  28.608  1.00 19.55      .037 H
ATOM   2008  CZ  TYR A 133      -4.726 -47.268  27.200  1.00 24.09      .065 C
ATOM   2009  OH  TYR A 133      -5.598 -46.333  27.738  1.00 17.97      .361 O
ATOM   2010  HH  TYR A 133      -5.998 -46.659  28.548  1.00 17.97      .361 H
ATOM   2011  N   ASP A 134      -0.169 -51.583  22.810  1.00 23.28      .337 N
ATOM   2012  H   ASP A 134      -0.560 -50.986  22.094  1.00 23.28      .337 H
ATOM   2013  CA  ASP A 134       0.430 -52.853  22.276  1.00 23.73      .170 C
ATOM   2014  HA  ASP A 134       0.721 -53.480  23.119  1.00 23.73      .170 H
ATOM   2015  C   ASP A 134       1.714 -52.567  21.448  1.00 23.54      .252 C
ATOM   2016  O   ASP A 134       1.646 -52.034  20.324  1.00 21.34      .271 O
ATOM   2017  CB  ASP A 134      -0.634 -53.573  21.459  1.00 25.23      .129 C
ATOM   2018 1HB  ASP A 134      -1.569 -53.634  22.016  1.00 25.23      .129 H
ATOM   2019 2HB  ASP A 134      -0.844 -53.062  20.519  1.00 25.23      .129 H
ATOM   2020  CG  ASP A 134      -0.264 -55.055  21.071  1.00 33.25      .188 C
ATOM   2021  OD1 ASP A 134      -1.190 -55.851  20.807  1.00 30.91      .647 O
ATOM   2022  OD2 ASP A 134       0.943 -55.293  21.008  1.00 35.15      .647 O
ATOM   2023  N   GLY A 135       2.880 -52.918  22.079  1.00 22.67      .336 N
ATOM   2024  H   GLY A 135       2.942 -53.385  22.972  1.00 22.67      .336 H
ATOM   2025  CA  GLY A 135       4.169 -52.343  21.593  1.00 26.18      .189 C
ATOM   2026 1HA  GLY A 135       3.905 -51.316  21.341  1.00 26.18      .189 H
ATOM   2027 2HA  GLY A 135       4.936 -52.434  22.363  1.00 26.18      .189 H
ATOM   2028  C   GLY A 135       4.718 -53.013  20.306  1.00 31.25      .253 C
ATOM   2029  O   GLY A 135       5.854 -52.725  19.926  1.00 29.18      .270 O
ATOM   2030  N   ARG A 136       3.902 -53.952  19.727  1.00 26.26      .337 N
ATOM   2031  H   ARG A 136       2.943 -54.083  20.015  1.00 26.26      .337 H
ATOM   2032  CA  ARG A 136       4.488 -54.818  18.763  1.00 28.24      .159 C
ATOM   2033  HA  ARG A 136       5.374 -55.303  19.172  1.00 28.24      .159 H
ATOM   2034  C   ARG A 136       4.952 -54.126  17.426  1.00 28.73      .251 C
ATOM   2035  O   ARG A 136       5.906 -54.528  16.755  1.00 29.29      .271 O
ATOM   2036  CB  ARG A 136       3.385 -55.876  18.501  1.00 27.22      .034 C
ATOM   2037 1HB  ARG A 136       3.869 -56.716  18.001  1.00 27.22      .034 H
ATOM   2038 2HB  ARG A 136       3.113 -56.209  19.502  1.00 27.22      .034 H
ATOM   2039  CG  ARG A 136       2.091 -55.534  17.734  1.00 27.24      .027 C
ATOM   2040 1HG  ARG A 136       1.511 -54.836  18.337  1.00 27.24      .027 H
ATOM   2041 2HG  ARG A 136       2.247 -55.087  16.752  1.00 27.24      .027 H
ATOM   2042  CD  ARG A 136       1.222 -56.810  17.532  1.00 29.02      .116 C
ATOM   2043 1HD  ARG A 136       0.498 -56.643  16.734  1.00 29.02      .116 H
ATOM   2044 2HD  ARG A 136       1.838 -57.610  17.122  1.00 29.02      .116 H
ATOM   2045  NE  ARG A 136       0.532 -57.286  18.729  1.00 24.65      .212 N
ATOM   2046  HE  ARG A 136       0.414 -56.570  19.431  1.00 24.65      .212 H
ATOM   2047  CZ  ARG A 136      -0.065 -58.471  18.860  1.00 33.82      .666 C
ATOM   2048  NH1 ARG A 136       0.157 -59.456  18.033  1.00 25.93      .235 N
ATOM   2049 1HH1 ARG A 136       0.728 -59.329  17.210  1.00 25.93      .235 H
ATOM   2050 2HH1 ARG A 136      -0.301 -60.341  18.199  1.00 25.93      .235 H
ATOM   2051  NH2 ARG A 136      -1.008 -58.607  19.760  1.00 25.70      .235 N
ATOM   2052 1HH2 ARG A 136      -1.265 -57.796  20.306  1.00 25.70      .235 H
ATOM   2053 2HH2 ARG A 136      -1.296 -59.528  20.057  1.00 25.70      .235 H
ATOM   2054  N   PHE A 137       4.247 -53.073  17.048  1.00 25.48      .337 N
ATOM   2055  H   PHE A 137       3.561 -52.794  17.735  1.00 25.48      .337 H
ATOM   2056  CA  PHE A 137       4.415 -52.293  15.860  1.00 22.79      .164 C
ATOM   2057  HA  PHE A 137       4.554 -52.926  14.983  1.00 22.79      .164 H
ATOM   2058  C   PHE A 137       5.641 -51.306  15.881  1.00 30.12      .251 C
ATOM   2059  O   PHE A 137       6.445 -51.291  14.961  1.00 26.81      .271 O
ATOM   2060  CB  PHE A 137       3.129 -51.432  15.619  1.00 24.61      .056 C
ATOM   2061 1HB  PHE A 137       2.895 -50.692  16.384  1.00 24.61      .056 H
ATOM   2062 2HB  PHE A 137       3.266 -50.787  14.751  1.00 24.61      .056 H
ATOM   2063  CG  PHE A 137       1.931 -52.325  15.397  1.00 28.63      .044 C
ATOM   2064  CD1 PHE A 137       1.086 -52.481  16.481  1.00 22.95      .008 C
ATOM   2065  HD1 PHE A 137       1.236 -52.021  17.447  1.00 22.95      .008 H
ATOM   2066  CD2 PHE A 137       1.730 -52.997  14.174  1.00 29.02      .008 C
ATOM   2067  HD2 PHE A 137       2.390 -52.790  13.345  1.00 29.02      .008 H
ATOM   2068  CE1 PHE A 137       0.046 -53.460  16.373  1.00 29.01      .001 C
ATOM   2069  HE1 PHE A 137      -0.644 -53.652  17.181  1.00 29.01      .001 H
ATOM   2070  CE2 PHE A 137       0.818 -54.086  14.082  1.00 27.77      .001 C
ATOM   2071  HE2 PHE A 137       0.643 -54.521  13.109  1.00 27.77      .001 H
ATOM   2072  CZ  PHE A 137      -0.007 -54.284  15.223  1.00 23.62      .000 C
ATOM   2073  HZ  PHE A 137      -0.775 -55.042  15.172  1.00 23.62      .000 H
ATOM   2074  N   LEU A 138       5.841 -50.498  16.913  1.00 29.14      .338 N
ATOM   2075  H   LEU A 138       5.376 -50.702  17.786  1.00 29.14      .338 H
ATOM   2076  CA  LEU A 138       7.078 -49.651  17.085  1.00 27.70      .159 C
ATOM   2077  HA  LEU A 138       7.273 -49.011  16.224  1.00 27.70      .159 H
ATOM   2078  C   LEU A 138       8.405 -50.469  17.322  1.00 24.34      .251 C
ATOM   2079  O   LEU A 138       9.469 -50.121  16.856  1.00 23.16      .271 O
ATOM   2080  CB  LEU A 138       6.681 -48.817  18.281  1.00 22.29      .032 C
ATOM   2081 1HB  LEU A 138       5.708 -48.353  18.117  1.00 22.29      .032 H
ATOM   2082 2HB  LEU A 138       6.507 -49.453  19.150  1.00 22.29      .032 H
ATOM   2083  CG  LEU A 138       7.695 -47.766  18.663  1.00 28.58      .002 C
ATOM   2084  HG  LEU A 138       8.700 -48.188  18.672  1.00 28.58      .002 H
ATOM   2085  CD1 LEU A 138       7.523 -46.374  17.913  1.00 30.97      .000 C
ATOM   2086 1HD1 LEU A 138       6.511 -46.030  18.129  1.00 30.97      .000 H
ATOM   2087 2HD1 LEU A 138       7.644 -46.497  16.837  1.00 30.97      .000 H
ATOM   2088 3HD1 LEU A 138       8.242 -45.640  18.278  1.00 30.97      .000 H
ATOM   2089  CD2 LEU A 138       7.568 -47.342  20.163  1.00 26.56      .000 C
ATOM   2090 1HD2 LEU A 138       8.383 -46.670  20.432  1.00 26.56      .000 H
ATOM   2091 2HD2 LEU A 138       7.569 -48.202  20.833  1.00 26.56      .000 H
ATOM   2092 3HD2 LEU A 138       6.618 -46.815  20.248  1.00 26.56      .000 H
ATOM   2093  N   VAL A 139       8.307 -51.532  18.089  1.00 21.58      .338 N
ATOM   2094  H   VAL A 139       7.390 -51.741  18.457  1.00 21.58      .338 H
ATOM   2095  CA  VAL A 139       9.396 -52.429  18.471  1.00 25.63      .159 C
ATOM   2096  HA  VAL A 139      10.201 -51.794  18.840  1.00 25.63      .159 H
ATOM   2097  C   VAL A 139       9.903 -53.167  17.216  1.00 28.74      .251 C
ATOM   2098  O   VAL A 139      11.013 -53.581  17.136  1.00 29.24      .271 O
ATOM   2099  CB  VAL A 139       9.029 -53.421  19.632  1.00 32.22      .029 C
ATOM   2100  HB  VAL A 139       8.056 -53.845  19.382  1.00 32.22      .029 H
ATOM   2101  CG1 VAL A 139       9.862 -54.696  19.830  1.00 28.29      .002 C
ATOM   2102 1HG1 VAL A 139       9.492 -55.327  20.638  1.00 28.29      .002 H
ATOM   2103 2HG1 VAL A 139      10.873 -54.360  20.064  1.00 28.29      .002 H
ATOM   2104 3HG1 VAL A 139       9.873 -55.264  18.900  1.00 28.29      .002 H
ATOM   2105  CG2 VAL A 139       8.978 -52.910  21.105  1.00 27.28      .002 C
ATOM   2106 1HG2 VAL A 139       8.412 -51.979  21.074  1.00 27.28      .002 H
ATOM   2107 2HG2 VAL A 139       9.970 -52.718  21.514  1.00 27.28      .002 H
ATOM   2108 3HG2 VAL A 139       8.458 -53.631  21.736  1.00 27.28      .002 H
ATOM   2109  N   GLN A 140       9.079 -53.399  16.218  1.00 31.83      .338 N
ATOM   2110  H   GLN A 140       8.111 -53.204  16.428  1.00 31.83      .338 H
ATOM   2111  CA  GLN A 140       9.382 -53.959  14.908  1.00 29.83      .160 C
ATOM   2112  HA  GLN A 140      10.216 -54.646  15.049  1.00 29.83      .160 H
ATOM   2113  C   GLN A 140       9.858 -52.904  13.844  1.00 29.82      .251 C
ATOM   2114  O   GLN A 140      10.904 -53.234  13.226  1.00 32.02      .271 O
ATOM   2115  CB  GLN A 140       8.154 -54.743  14.511  1.00 30.02      .042 C
ATOM   2116 1HB  GLN A 140       7.840 -55.485  15.245  1.00 30.02      .042 H
ATOM   2117 2HB  GLN A 140       7.351 -54.024  14.351  1.00 30.02      .042 H
ATOM   2118  CG  GLN A 140       8.314 -55.524  13.147  1.00 29.43      .090 C
ATOM   2119 1HG  GLN A 140       7.436 -56.122  12.902  1.00 29.43      .090 H
ATOM   2120 2HG  GLN A 140       8.360 -54.703  12.432  1.00 29.43      .090 H
ATOM   2121  CD  GLN A 140       9.565 -56.387  13.002  1.00 33.84      .227 C
ATOM   2122  OE1 GLN A 140      10.363 -56.659  13.879  1.00 33.49      .273 O
ATOM   2123  NE2 GLN A 140       9.983 -56.568  11.776  1.00 30.37      .369 N
ATOM   2124 1HE2 GLN A 140      10.857 -57.059  11.654  1.00 30.37      .369 H
ATOM   2125 2HE2 GLN A 140       9.470 -56.243  10.968  1.00 30.37      .369 H
ATOM   2126  N   ALA A 141       9.234 -51.741  13.667  1.00 29.27      .338 N
ATOM   2127  H   ALA A 141       8.306 -51.628  14.049  1.00 29.27      .338 H
ATOM   2128  CA  ALA A 141       9.656 -50.671  12.724  1.00 30.81      .159 C
ATOM   2129  HA  ALA A 141      10.040 -51.153  11.824  1.00 30.81      .159 H
ATOM   2130  C   ALA A 141      10.825 -49.804  13.300  1.00 30.50      .251 C
ATOM   2131  O   ALA A 141      11.757 -49.465  12.561  1.00 30.33      .271 O
ATOM   2132  CB  ALA A 141       8.506 -49.785  12.379  1.00 29.65      .034 C
ATOM   2133 1HB  ALA A 141       7.894 -50.396  11.716  1.00 29.65      .034 H
ATOM   2134 2HB  ALA A 141       8.733 -48.836  11.892  1.00 29.65      .034 H
ATOM   2135 3HB  ALA A 141       7.963 -49.598  13.305  1.00 29.65      .034 H
ATOM   2136  N   GLU A 142      10.668 -49.306  14.513  1.00 26.21      .338 N
ATOM   2137  H   GLU A 142       9.858 -49.498  15.084  1.00 26.21      .338 H
ATOM   2138  CA  GLU A 142      11.666 -48.390  15.057  1.00 25.36      .160 C
ATOM   2139  HA  GLU A 142      12.249 -48.048  14.202  1.00 25.36      .160 H
ATOM   2140  C   GLU A 142      12.646 -48.995  16.089  1.00 28.97      .251 C
ATOM   2141  O   GLU A 142      13.563 -48.233  16.450  1.00 24.98      .271 O
ATOM   2142  CB  GLU A 142      10.980 -47.193  15.593  1.00 25.20      .043 C
ATOM   2143 1HB  GLU A 142      10.398 -47.587  16.427  1.00 25.20      .043 H
ATOM   2144 2HB  GLU A 142      11.705 -46.495  16.012  1.00 25.20      .043 H
ATOM   2145  CG  GLU A 142       9.985 -46.329  14.731  1.00 27.04      .100 C
ATOM   2146 1HG  GLU A 142       9.135 -46.889  14.340  1.00 27.04      .100 H
ATOM   2147 2HG  GLU A 142       9.647 -45.631  15.497  1.00 27.04      .100 H
ATOM   2148  CD  GLU A 142      10.621 -45.534  13.586  1.00 31.40      .185 C
ATOM   2149  OE1 GLU A 142      11.821 -45.150  13.666  1.00 32.05      .647 O
ATOM   2150  OE2 GLU A 142       9.982 -45.340  12.506  1.00 32.37      .647 O
ATOM   2151  N   ARG A 143      12.344 -50.197  16.659  1.00 31.35      .338 N
ATOM   2152  H   ARG A 143      11.507 -50.634  16.300  1.00 31.35      .338 H
ATOM   2153  CA  ARG A 143      13.187 -51.032  17.532  1.00 31.83      .159 C
ATOM   2154  HA  ARG A 143      12.592 -51.921  17.742  1.00 31.83      .159 H
ATOM   2155  C   ARG A 143      13.599 -50.417  18.899  1.00 29.37      .251 C
ATOM   2156  O   ARG A 143      14.630 -50.785  19.461  1.00 35.35      .271 O
ATOM   2157  CB  ARG A 143      14.392 -51.584  16.729  1.00 28.58      .034 C
ATOM   2158 1HB  ARG A 143      14.901 -50.786  16.188  1.00 28.58      .034 H
ATOM   2159 2HB  ARG A 143      15.109 -52.100  17.367  1.00 28.58      .034 H
ATOM   2160  CG  ARG A 143      13.901 -52.617  15.664  1.00 35.03      .027 C
ATOM   2161 1HG  ARG A 143      13.534 -53.520  16.151  1.00 35.03      .027 H
ATOM   2162 2HG  ARG A 143      13.149 -52.201  14.992  1.00 35.03      .027 H
ATOM   2163  CD  ARG A 143      15.095 -53.082  14.738  1.00 38.75      .116 C
ATOM   2164 1HD  ARG A 143      14.781 -53.654  13.866  1.00 38.75      .116 H
ATOM   2165 2HD  ARG A 143      15.568 -52.232  14.246  1.00 38.75      .116 H
ATOM   2166  NE  ARG A 143      16.189 -53.865  15.404  1.00 46.42      .212 N
ATOM   2167  HE  ARG A 143      16.888 -53.308  15.874  1.00 46.42      .212 H
ATOM   2168  CZ  ARG A 143      16.267 -55.239  15.639  1.00 45.47      .666 C
ATOM   2169  NH1 ARG A 143      15.492 -56.043  14.992  1.00 32.13      .235 N
ATOM   2170 1HH1 ARG A 143      14.809 -55.665  14.351  1.00 32.13      .235 H
ATOM   2171 2HH1 ARG A 143      15.680 -57.035  15.002  1.00 32.13      .235 H
ATOM   2172  NH2 ARG A 143      17.227 -55.700  16.414  1.00 46.82      .235 N
ATOM   2173 1HH2 ARG A 143      17.938 -55.103  16.812  1.00 46.82      .235 H
ATOM   2174 2HH2 ARG A 143      17.326 -56.704  16.461  1.00 46.82      .235 H
ATOM   2175  N   THR A 144      12.768 -49.484  19.463  1.00 32.41      .336 N
ATOM   2176  H   THR A 144      12.023 -49.142  18.873  1.00 32.41      .336 H
ATOM   2177  CA  THR A 144      12.779 -49.116  20.854  1.00 30.30      .186 C
ATOM   2178  HA  THR A 144      13.784 -48.990  21.257  1.00 30.30      .186 H
ATOM   2179  C   THR A 144      12.032 -50.130  21.746  1.00 27.99      .253 C
ATOM   2180  O   THR A 144      10.931 -50.501  21.366  1.00 27.84      .270 O
ATOM   2181  CB  THR A 144      12.040 -47.749  21.011  1.00 35.21      .140 C
ATOM   2182  HB  THR A 144      11.951 -47.554  22.079  1.00 35.21      .140 H
ATOM   2183  OG1 THR A 144      10.730 -47.882  20.518  1.00 38.23      .382 O
ATOM   2184  HG1 THR A 144      10.446 -48.791  20.635  1.00 38.23      .382 H
ATOM   2185  CG2 THR A 144      12.709 -46.575  20.292  1.00 33.98      .034 C
ATOM   2186 1HG2 THR A 144      13.084 -46.947  19.338  1.00 33.98      .034 H
ATOM   2187 2HG2 THR A 144      13.541 -46.203  20.890  1.00 33.98      .034 H
ATOM   2188 3HG2 THR A 144      11.998 -45.768  20.114  1.00 33.98      .034 H
ATOM   2189  N   VAL A 145      12.550 -50.402  22.898  1.00 23.22      .337 N
ATOM   2190  H   VAL A 145      13.262 -49.802  23.288  1.00 23.22      .337 H
ATOM   2191  CA  VAL A 145      11.887 -51.294  23.901  1.00 29.04      .159 C
ATOM   2192  HA  VAL A 145      11.599 -52.178  23.331  1.00 29.04      .159 H
ATOM   2193  C   VAL A 145      10.761 -50.595  24.516  1.00 32.40      .251 C
ATOM   2194  O   VAL A 145      10.943 -49.436  24.899  1.00 26.72      .271 O
ATOM   2195  CB  VAL A 145      12.838 -51.778  24.979  1.00 27.45      .029 C
ATOM   2196  HB  VAL A 145      13.378 -50.934  25.409  1.00 27.45      .029 H
ATOM   2197  CG1 VAL A 145      12.258 -52.468  26.216  1.00 28.13      .002 C
ATOM   2198 1HG1 VAL A 145      11.623 -53.298  25.906  1.00 28.13      .002 H
ATOM   2199 2HG1 VAL A 145      11.665 -51.746  26.779  1.00 28.13      .002 H
ATOM   2200 3HG1 VAL A 145      13.067 -52.842  26.843  1.00 28.13      .002 H
ATOM   2201  CG2 VAL A 145      13.761 -52.812  24.400  1.00 31.38      .002 C
ATOM   2202 1HG2 VAL A 145      14.555 -53.145  25.069  1.00 31.38      .002 H
ATOM   2203 2HG2 VAL A 145      14.201 -52.357  23.513  1.00 31.38      .002 H
ATOM   2204 3HG2 VAL A 145      13.152 -53.667  24.107  1.00 31.38      .002 H
ATOM   2205  N   LEU A 146       9.557 -51.188  24.614  1.00 26.51      .338 N
ATOM   2206  H   LEU A 146       9.606 -52.170  24.382  1.00 26.51      .338 H
ATOM   2207  CA  LEU A 146       8.436 -50.692  25.352  1.00 26.15      .159 C
ATOM   2208  HA  LEU A 146       8.615 -49.632  25.535  1.00 26.15      .159 H
ATOM   2209  C   LEU A 146       8.355 -51.390  26.740  1.00 26.71      .251 C
ATOM   2210  O   LEU A 146       8.415 -52.644  26.713  1.00 29.11      .271 O
ATOM   2211  CB  LEU A 146       7.074 -50.856  24.666  1.00 26.19      .032 C
ATOM   2212 1HB  LEU A 146       7.116 -50.396  23.679  1.00 26.19      .032 H
ATOM   2213 2HB  LEU A 146       6.871 -51.919  24.531  1.00 26.19      .032 H
ATOM   2214  CG  LEU A 146       5.893 -50.271  25.429  1.00 32.46      .002 C
ATOM   2215  HG  LEU A 146       5.841 -50.715  26.423  1.00 32.46      .002 H
ATOM   2216  CD1 LEU A 146       5.979 -48.792  25.415  1.00 31.30      .000 C
ATOM   2217 1HD1 LEU A 146       5.895 -48.352  24.421  1.00 31.30      .000 H
ATOM   2218 2HD1 LEU A 146       6.904 -48.457  25.884  1.00 31.30      .000 H
ATOM   2219 3HD1 LEU A 146       5.130 -48.481  26.023  1.00 31.30      .000 H
ATOM   2220  CD2 LEU A 146       4.546 -50.655  24.633  1.00 28.97      .000 C
ATOM   2221 1HD2 LEU A 146       3.681 -50.174  25.089  1.00 28.97      .000 H
ATOM   2222 2HD2 LEU A 146       4.392 -51.735  24.613  1.00 28.97      .000 H
ATOM   2223 3HD2 LEU A 146       4.672 -50.287  23.615  1.00 28.97      .000 H
ATOM   2224  N   VAL A 147       8.069 -50.707  27.816  1.00 25.66      .338 N
ATOM   2225  H   VAL A 147       8.166 -49.710  27.692  1.00 25.66      .338 H
ATOM   2226  CA  VAL A 147       7.558 -51.196  29.076  1.00 24.44      .159 C
ATOM   2227  HA  VAL A 147       7.256 -52.232  28.927  1.00 24.44      .159 H
ATOM   2228  C   VAL A 147       6.272 -50.375  29.369  1.00 23.48      .251 C
ATOM   2229  O   VAL A 147       6.161 -49.161  29.152  1.00 22.06      .271 O
ATOM   2230  CB  VAL A 147       8.719 -50.877  30.165  1.00 23.14      .029 C
ATOM   2231  HB  VAL A 147       9.119 -49.921  29.828  1.00 23.14      .029 H
ATOM   2232  CG1 VAL A 147       8.213 -50.733  31.611  1.00 18.11      .002 C
ATOM   2233 1HG1 VAL A 147       7.449 -51.499  31.749  1.00 18.11      .002 H
ATOM   2234 2HG1 VAL A 147       7.752 -49.746  31.668  1.00 18.11      .002 H
ATOM   2235 3HG1 VAL A 147       8.968 -50.827  32.392  1.00 18.11      .002 H
ATOM   2236  CG2 VAL A 147       9.829 -51.900  29.976  1.00 22.93      .002 C
ATOM   2237 1HG2 VAL A 147       9.964 -52.195  28.936  1.00 22.93      .002 H
ATOM   2238 2HG2 VAL A 147       9.508 -52.763  30.560  1.00 22.93      .002 H
ATOM   2239 3HG2 VAL A 147      10.772 -51.522  30.372  1.00 22.93      .002 H
ATOM   2240  N   SER A 148       5.295 -51.122  29.917  1.00 22.93      .336 N
ATOM   2241  H   SER A 148       5.490 -52.112  29.959  1.00 22.93      .336 H
ATOM   2242  CA  SER A 148       4.109 -50.660  30.653  1.00 25.29      .189 C
ATOM   2243  HA  SER A 148       4.221 -49.593  30.844  1.00 25.29      .189 H
ATOM   2244  C   SER A 148       3.858 -51.371  31.993  1.00 24.52      .253 C
ATOM   2245  O   SER A 148       4.425 -52.483  32.224  1.00 21.58      .270 O
ATOM   2246  CB  SER A 148       2.864 -50.809  29.714  1.00 19.94      .169 C
ATOM   2247 1HB  SER A 148       2.045 -50.270  30.189  1.00 19.94      .169 H
ATOM   2248 2HB  SER A 148       3.122 -50.327  28.771  1.00 19.94      .169 H
ATOM   2249  OG  SER A 148       2.466 -52.176  29.421  1.00 22.02      .380 O
ATOM   2250  HG  SER A 148       1.843 -52.108  28.694  1.00 22.02      .380 H
ATOM   2251  N   MET A 149       3.050 -50.820  32.905  1.00 18.38      .337 N
ATOM   2252  H   MET A 149       2.621 -49.920  32.743  1.00 18.38      .337 H
ATOM   2253  CA  MET A 149       2.726 -51.456  34.200  1.00 23.28      .160 C
ATOM   2254  HA  MET A 149       2.920 -52.525  34.116  1.00 23.28      .160 H
ATOM   2255  C   MET A 149       1.264 -51.195  34.437  1.00 25.41      .251 C
ATOM   2256  O   MET A 149       0.759 -50.154  34.075  1.00 20.70      .271 O
ATOM   2257  CB  MET A 149       3.584 -50.872  35.339  1.00 20.59      .043 C
ATOM   2258 1HB  MET A 149       3.515 -51.573  36.170  1.00 20.59      .043 H
ATOM   2259 2HB  MET A 149       4.630 -50.981  35.052  1.00 20.59      .043 H
ATOM   2260  CG  MET A 149       3.286 -49.469  35.783  1.00 19.86      .060 C
ATOM   2261 1HG  MET A 149       2.320 -49.506  36.287  1.00 19.86      .060 H
ATOM   2262 2HG  MET A 149       4.028 -49.217  36.540  1.00 19.86      .060 H
ATOM   2263  SD  MET A 149       3.231 -48.088  34.572  1.00 23.30      .139 S
ATOM   2264  CE  MET A 149       4.923 -47.924  34.141  1.00 17.15      .069 C
ATOM   2265 1HE  MET A 149       5.032 -46.921  33.728  1.00 17.15      .069 H
ATOM   2266 2HE  MET A 149       5.158 -48.661  33.373  1.00 17.15      .069 H
ATOM   2267 3HE  MET A 149       5.604 -48.046  34.983  1.00 17.15      .069 H
ATOM   2268  N   ASN A 150       0.602 -52.051  35.274  1.00 20.00      .337 N
ATOM   2269  H   ASN A 150       1.079 -52.830  35.705  1.00 20.00      .337 H
ATOM   2270  CA  ASN A 150      -0.684 -51.702  36.041  1.00 23.24      .169 C
ATOM   2271  HA  ASN A 150      -1.318 -51.059  35.430  1.00 23.24      .169 H
ATOM   2272  C   ASN A 150      -0.201 -50.948  37.261  1.00 24.90      .251 C
ATOM   2273  O   ASN A 150       0.911 -51.055  37.729  1.00 26.11      .271 O
ATOM   2274  CB  ASN A 150      -1.549 -52.930  36.465  1.00 20.18      .119 C
ATOM   2275 1HB  ASN A 150      -0.965 -53.764  36.854  1.00 20.18      .119 H
ATOM   2276 2HB  ASN A 150      -2.172 -52.608  37.300  1.00 20.18      .119 H
ATOM   2277  CG  ASN A 150      -2.494 -53.494  35.370  1.00 28.81      .230 C
ATOM   2278  OD1 ASN A 150      -2.529 -52.990  34.223  1.00 25.52      .273 O
ATOM   2279  ND2 ASN A 150      -3.108 -54.633  35.592  1.00 27.97      .369 N
ATOM   2280 1HD2 ASN A 150      -3.759 -54.968  34.896  1.00 27.97      .369 H
ATOM   2281 2HD2 ASN A 150      -2.995 -55.136  36.461  1.00 27.97      .369 H
ATOM   2282  N   TYR A 151      -1.101 -50.155  37.818  1.00 20.20      .337 N
ATOM   2283  H   TYR A 151      -2.013 -50.166  37.383  1.00 20.20      .337 H
ATOM   2284  CA  TYR A 151      -0.977 -49.375  39.056  1.00 19.93      .164 C
ATOM   2285  HA  TYR A 151      -0.435 -49.862  39.868  1.00 19.93      .164 H
ATOM   2286  C   TYR A 151      -2.445 -49.124  39.692  1.00 19.16      .251 C
ATOM   2287  O   TYR A 151      -3.484 -49.177  39.016  1.00 20.88      .271 O
ATOM   2288  CB  TYR A 151      -0.315 -48.024  38.785  1.00 20.27      .056 C
ATOM   2289 1HB  TYR A 151      -0.061 -47.548  39.732  1.00 20.27      .056 H
ATOM   2290 2HB  TYR A 151       0.684 -48.157  38.371  1.00 20.27      .056 H
ATOM   2291  CG  TYR A 151      -1.084 -47.042  37.925  1.00 17.59      .044 C
ATOM   2292  CD1 TYR A 151      -0.760 -46.953  36.553  1.00 16.30      .011 C
ATOM   2293  HD1 TYR A 151      -0.014 -47.571  36.077  1.00 16.30      .011 H
ATOM   2294  CD2 TYR A 151      -1.891 -46.125  38.536  1.00 19.29      .011 C
ATOM   2295  HD2 TYR A 151      -2.106 -46.172  39.594  1.00 19.29      .011 H
ATOM   2296  CE1 TYR A 151      -1.277 -45.849  35.802  1.00 18.96      .037 C
ATOM   2297  HE1 TYR A 151      -1.010 -45.748  34.760  1.00 18.96      .037 H
ATOM   2298  CE2 TYR A 151      -2.520 -45.110  37.766  1.00 18.48      .037 C
ATOM   2299  HE2 TYR A 151      -3.209 -44.414  38.221  1.00 18.48      .037 H
ATOM   2300  CZ  TYR A 151      -2.198 -44.983  36.396  1.00 20.22      .065 C
ATOM   2301  OH  TYR A 151      -2.791 -44.075  35.643  1.00 18.68      .361 O
ATOM   2302  HH  TYR A 151      -2.451 -43.965  34.752  1.00 18.68      .361 H
ATOM   2303  N   ARG A 152      -2.486 -48.874  41.051  1.00 19.03      .338 N
ATOM   2304  H   ARG A 152      -1.654 -48.842  41.622  1.00 19.03      .338 H
ATOM   2305  CA  ARG A 152      -3.769 -48.818  41.766  1.00 21.54      .159 C
ATOM   2306  HA  ARG A 152      -4.373 -49.639  41.381  1.00 21.54      .159 H
ATOM   2307  C   ARG A 152      -4.526 -47.498  41.436  1.00 24.15      .251 C
ATOM   2308  O   ARG A 152      -3.847 -46.449  41.466  1.00 22.83      .271 O
ATOM   2309  CB  ARG A 152      -3.542 -49.032  43.238  1.00 23.82      .034 C
ATOM   2310 1HB  ARG A 152      -2.732 -48.396  43.596  1.00 23.82      .034 H
ATOM   2311 2HB  ARG A 152      -4.483 -48.843  43.753  1.00 23.82      .034 H
ATOM   2312  CG  ARG A 152      -3.127 -50.510  43.661  1.00 19.56      .027 C
ATOM   2313 1HG  ARG A 152      -3.990 -51.131  43.423  1.00 19.56      .027 H
ATOM   2314 2HG  ARG A 152      -2.345 -50.912  43.017  1.00 19.56      .027 H
ATOM   2315  CD  ARG A 152      -2.735 -50.744  45.126  1.00 22.58      .116 C
ATOM   2316 1HD  ARG A 152      -3.496 -50.320  45.781  1.00 22.58      .116 H
ATOM   2317 2HD  ARG A 152      -2.819 -51.811  45.331  1.00 22.58      .116 H
ATOM   2318  NE  ARG A 152      -1.421 -50.257  45.488  1.00 22.21      .212 N
ATOM   2319  HE  ARG A 152      -0.941 -49.881  44.683  1.00 22.21      .212 H
ATOM   2320  CZ  ARG A 152      -0.814 -50.173  46.700  1.00 23.75      .666 C
ATOM   2321  NH1 ARG A 152      -1.408 -50.466  47.822  1.00 24.78      .235 N
ATOM   2322 1HH1 ARG A 152      -2.415 -50.451  47.741  1.00 24.78      .235 H
ATOM   2323 2HH1 ARG A 152      -0.964 -50.131  48.665  1.00 24.78      .235 H
ATOM   2324  NH2 ARG A 152       0.483 -49.903  46.798  1.00 20.31      .235 N
ATOM   2325 1HH2 ARG A 152       1.001 -49.551  46.005  1.00 20.31      .235 H
ATOM   2326 2HH2 ARG A 152       0.850 -49.787  47.732  1.00 20.31      .235 H
ATOM   2327  N   VAL A 153      -5.834 -47.626  41.254  1.00 22.48      .338 N
ATOM   2328  H   VAL A 153      -6.322 -48.462  41.545  1.00 22.48      .338 H
ATOM   2329  CA  VAL A 153      -6.751 -46.515  40.824  1.00 20.45      .159 C
ATOM   2330  HA  VAL A 153      -6.205 -45.574  40.899  1.00 20.45      .159 H
ATOM   2331  C   VAL A 153      -8.012 -46.440  41.671  1.00 24.96      .251 C
ATOM   2332  O   VAL A 153      -8.351 -47.395  42.422  1.00 21.71      .271 O
ATOM   2333  CB  VAL A 153      -7.116 -46.650  39.323  1.00 25.37      .029 C
ATOM   2334  HB  VAL A 153      -8.010 -46.053  39.142  1.00 25.37      .029 H
ATOM   2335  CG1 VAL A 153      -5.920 -46.139  38.399  1.00 19.61      .002 C
ATOM   2336 1HG1 VAL A 153      -6.132 -46.140  37.330  1.00 19.61      .002 H
ATOM   2337 2HG1 VAL A 153      -5.065 -46.783  38.602  1.00 19.61      .002 H
ATOM   2338 3HG1 VAL A 153      -5.694 -45.123  38.724  1.00 19.61      .002 H
ATOM   2339  CG2 VAL A 153      -7.296 -48.091  38.839  1.00 17.61      .002 C
ATOM   2340 1HG2 VAL A 153      -6.441 -48.731  39.060  1.00 17.61      .002 H
ATOM   2341 2HG2 VAL A 153      -7.440 -48.039  37.760  1.00 17.61      .002 H
ATOM   2342 3HG2 VAL A 153      -8.190 -48.504  39.306  1.00 17.61      .002 H
ATOM   2343  N   GLY A 154      -8.737 -45.298  41.676  1.00 22.57      .336 N
ATOM   2344  H   GLY A 154      -8.435 -44.569  41.046  1.00 22.57      .336 H
ATOM   2345  CA  GLY A 154      -9.803 -44.972  42.614  1.00 20.33      .189 C
ATOM   2346 1HA  GLY A 154     -10.156 -43.968  42.381  1.00 20.33      .189 H
ATOM   2347 2HA  GLY A 154     -10.549 -45.761  42.512  1.00 20.33      .189 H
ATOM   2348  C   GLY A 154      -9.307 -44.973  44.077  1.00 25.35      .253 C
ATOM   2349  O   GLY A 154      -8.137 -44.682  44.348  1.00 24.22      .270 O
ATOM   2350  N   ALA A 155     -10.212 -45.277  44.993  1.00 23.33      .337 N
ATOM   2351  H   ALA A 155     -11.163 -45.420  44.683  1.00 23.33      .337 H
ATOM   2352  CA  ALA A 155     -10.022 -45.300  46.466  1.00 25.46      .159 C
ATOM   2353  HA  ALA A 155      -9.770 -44.321  46.874  1.00 25.46      .159 H
ATOM   2354  C   ALA A 155      -8.809 -46.240  46.816  1.00 27.25      .251 C
ATOM   2355  O   ALA A 155      -8.074 -46.061  47.788  1.00 25.72      .271 O
ATOM   2356  CB  ALA A 155     -11.300 -45.846  47.110  1.00 26.57      .034 C
ATOM   2357 1HB  ALA A 155     -11.469 -46.836  46.685  1.00 26.57      .034 H
ATOM   2358 2HB  ALA A 155     -12.186 -45.230  46.962  1.00 26.57      .034 H
ATOM   2359 3HB  ALA A 155     -11.095 -45.939  48.177  1.00 26.57      .034 H
ATOM   2360  N   PHE A 156      -8.612 -47.301  46.008  1.00 25.39      .337 N
ATOM   2361  H   PHE A 156      -9.258 -47.440  45.244  1.00 25.39      .337 H
ATOM   2362  CA  PHE A 156      -7.453 -48.146  46.103  1.00 23.14      .164 C
ATOM   2363  HA  PHE A 156      -7.451 -48.610  47.089  1.00 23.14      .164 H
ATOM   2364  C   PHE A 156      -6.068 -47.534  45.848  1.00 24.00      .251 C
ATOM   2365  O   PHE A 156      -5.067 -47.976  46.364  1.00 27.09      .271 O
ATOM   2366  CB  PHE A 156      -7.577 -49.332  45.190  1.00 21.78      .056 C
ATOM   2367 1HB  PHE A 156      -7.546 -48.998  44.153  1.00 21.78      .056 H
ATOM   2368 2HB  PHE A 156      -6.691 -49.949  45.338  1.00 21.78      .056 H
ATOM   2369  CG  PHE A 156      -8.814 -50.181  45.402  1.00 24.35      .044 C
ATOM   2370  CD1 PHE A 156      -8.669 -51.296  46.281  1.00 22.82      .008 C
ATOM   2371  HD1 PHE A 156      -7.785 -51.417  46.889  1.00 22.82      .008 H
ATOM   2372  CD2 PHE A 156     -10.055 -49.890  44.785  1.00 20.78      .008 C
ATOM   2373  HD2 PHE A 156     -10.090 -49.119  44.030  1.00 20.78      .008 H
ATOM   2374  CE1 PHE A 156      -9.781 -52.123  46.497  1.00 23.46      .001 C
ATOM   2375  HE1 PHE A 156      -9.742 -52.941  47.201  1.00 23.46      .001 H
ATOM   2376  CE2 PHE A 156     -11.081 -50.774  44.904  1.00 24.75      .001 C
ATOM   2377  HE2 PHE A 156     -11.906 -50.830  44.209  1.00 24.75      .001 H
ATOM   2378  CZ  PHE A 156     -10.974 -51.867  45.799  1.00 24.97      .000 C
ATOM   2379  HZ  PHE A 156     -11.844 -52.483  45.970  1.00 24.97      .000 H
ATOM   2380  N   GLY A 157      -6.010 -46.580  44.939  1.00 22.51      .336 N
ATOM   2381  H   GLY A 157      -6.904 -46.288  44.572  1.00 22.51      .336 H
ATOM   2382  CA  GLY A 157      -4.862 -45.726  44.669  1.00 20.74      .189 C
ATOM   2383 1HA  GLY A 157      -3.940 -46.275  44.862  1.00 20.74      .189 H
ATOM   2384 2HA  GLY A 157      -4.934 -45.384  43.637  1.00 20.74      .189 H
ATOM   2385  C   GLY A 157      -4.717 -44.387  45.527  1.00 24.31      .253 C
ATOM   2386  O   GLY A 157      -3.674 -44.062  46.023  1.00 27.21      .270 O
ATOM   2387  N   PHE A 158      -5.791 -43.602  45.734  1.00 23.08      .337 N
ATOM   2388  H   PHE A 158      -6.653 -43.864  45.278  1.00 23.08      .337 H
ATOM   2389  CA  PHE A 158      -5.743 -42.147  46.127  1.00 23.82      .164 C
ATOM   2390  HA  PHE A 158      -4.708 -41.872  46.329  1.00 23.82      .164 H
ATOM   2391  C   PHE A 158      -6.580 -41.749  47.374  1.00 26.67      .251 C
ATOM   2392  O   PHE A 158      -6.530 -40.556  47.752  1.00 25.88      .271 O
ATOM   2393  CB  PHE A 158      -6.018 -41.241  44.931  1.00 24.72      .056 C
ATOM   2394 1HB  PHE A 158      -7.033 -41.466  44.603  1.00 24.72      .056 H
ATOM   2395 2HB  PHE A 158      -5.999 -40.209  45.281  1.00 24.72      .056 H
ATOM   2396  CG  PHE A 158      -5.049 -41.434  43.810  1.00 23.29      .044 C
ATOM   2397  CD1 PHE A 158      -5.324 -42.349  42.835  1.00 23.35      .008 C
ATOM   2398  HD1 PHE A 158      -6.105 -43.070  43.032  1.00 23.35      .008 H
ATOM   2399  CD2 PHE A 158      -3.828 -40.735  43.840  1.00 25.46      .008 C
ATOM   2400  HD2 PHE A 158      -3.703 -39.915  44.532  1.00 25.46      .008 H
ATOM   2401  CE1 PHE A 158      -4.399 -42.574  41.815  1.00 19.80      .001 C
ATOM   2402  HE1 PHE A 158      -4.631 -43.302  41.052  1.00 19.80      .001 H
ATOM   2403  CE2 PHE A 158      -2.819 -41.044  42.852  1.00 27.06      .001 C
ATOM   2404  HE2 PHE A 158      -1.853 -40.583  42.995  1.00 27.06      .001 H
ATOM   2405  CZ  PHE A 158      -3.161 -41.910  41.787  1.00 21.72      .000 C
ATOM   2406  HZ  PHE A 158      -2.450 -42.057  40.987  1.00 21.72      .000 H
ATOM   2407  N   LEU A 159      -7.339 -42.667  47.968  1.00 27.43      .338 N
ATOM   2408  H   LEU A 159      -7.208 -43.625  47.677  1.00 27.43      .338 H
ATOM   2409  CA  LEU A 159      -7.735 -42.455  49.365  1.00 24.70      .159 C
ATOM   2410  HA  LEU A 159      -8.417 -41.607  49.426  1.00 24.70      .159 H
ATOM   2411  C   LEU A 159      -6.502 -42.093  50.267  1.00 30.82      .251 C
ATOM   2412  O   LEU A 159      -5.510 -42.827  50.273  1.00 32.86      .271 O
ATOM   2413  CB  LEU A 159      -8.521 -43.665  49.908  1.00 24.52      .032 C
ATOM   2414 1HB  LEU A 159      -9.218 -43.996  49.138  1.00 24.52      .032 H
ATOM   2415 2HB  LEU A 159      -7.829 -44.498  50.032  1.00 24.52      .032 H
ATOM   2416  CG  LEU A 159      -9.376 -43.503  51.183  1.00 30.30      .002 C
ATOM   2417  HG  LEU A 159      -9.794 -42.496  51.188  1.00 30.30      .002 H
ATOM   2418  CD1 LEU A 159     -10.457 -44.592  51.181  1.00 24.74      .000 C
ATOM   2419 1HD1 LEU A 159     -11.115 -44.497  50.318  1.00 24.74      .000 H
ATOM   2420 2HD1 LEU A 159     -11.038 -44.485  52.097  1.00 24.74      .000 H
ATOM   2421 3HD1 LEU A 159      -9.978 -45.572  51.167  1.00 24.74      .000 H
ATOM   2422  CD2 LEU A 159      -8.591 -43.577  52.489  1.00 27.05      .000 C
ATOM   2423 1HD2 LEU A 159      -7.887 -42.756  52.626  1.00 27.05      .000 H
ATOM   2424 2HD2 LEU A 159      -8.054 -44.525  52.519  1.00 27.05      .000 H
ATOM   2425 3HD2 LEU A 159      -9.335 -43.555  53.285  1.00 27.05      .000 H
ATOM   2426  N   ALA A 160      -6.603 -41.029  51.099  1.00 30.16      .338 N
ATOM   2427  H   ALA A 160      -7.410 -40.425  51.027  1.00 30.16      .338 H
ATOM   2428  CA  ALA A 160      -5.525 -40.557  51.990  1.00 32.03      .159 C
ATOM   2429  HA  ALA A 160      -4.939 -41.348  52.457  1.00 32.03      .159 H
ATOM   2430  C   ALA A 160      -6.092 -39.665  53.127  1.00 35.94      .251 C
ATOM   2431  O   ALA A 160      -7.224 -39.176  52.968  1.00 26.91      .271 O
ATOM   2432  CB  ALA A 160      -4.539 -39.844  51.063  1.00 23.68      .034 C
ATOM   2433 1HB  ALA A 160      -3.731 -39.461  51.686  1.00 23.68      .034 H
ATOM   2434 2HB  ALA A 160      -5.059 -39.012  50.589  1.00 23.68      .034 H
ATOM   2435 3HB  ALA A 160      -4.127 -40.500  50.296  1.00 23.68      .034 H
ATOM   2436  N   LEU A 161      -5.327 -39.624  54.195  1.00 29.61      .338 N
ATOM   2437  H   LEU A 161      -4.545 -40.261  54.147  1.00 29.61      .338 H
ATOM   2438  CA  LEU A 161      -5.529 -38.891  55.431  1.00 33.91      .160 C
ATOM   2439  HA  LEU A 161      -6.377 -38.207  55.383  1.00 33.91      .160 H
ATOM   2440  C   LEU A 161      -4.293 -38.072  55.887  1.00 37.16      .254 C
ATOM   2441  O   LEU A 161      -3.143 -38.520  55.725  1.00 40.25      .270 O
ATOM   2442  CB  LEU A 161      -5.917 -39.897  56.569  1.00 30.90      .032 C
ATOM   2443 1HB  LEU A 161      -5.187 -40.705  56.535  1.00 30.90      .032 H
ATOM   2444 2HB  LEU A 161      -5.875 -39.341  57.506  1.00 30.90      .032 H
ATOM   2445  CG  LEU A 161      -7.363 -40.495  56.566  1.00 36.25      .002 C
ATOM   2446  HG  LEU A 161      -7.478 -41.041  55.629  1.00 36.25      .002 H
ATOM   2447  CD1 LEU A 161      -7.322 -41.651  57.526  1.00 38.39      .000 C
ATOM   2448 1HD1 LEU A 161      -6.853 -41.277  58.436  1.00 38.39      .000 H
ATOM   2449 2HD1 LEU A 161      -6.712 -42.449  57.104  1.00 38.39      .000 H
ATOM   2450 3HD1 LEU A 161      -8.314 -42.036  57.759  1.00 38.39      .000 H
ATOM   2451  CD2 LEU A 161      -8.539 -39.429  56.791  1.00 25.71      .000 C
ATOM   2452 1HD2 LEU A 161      -8.421 -38.672  56.016  1.00 25.71      .000 H
ATOM   2453 2HD2 LEU A 161      -8.448 -38.962  57.772  1.00 25.71      .000 H
ATOM   2454 3HD2 LEU A 161      -9.521 -39.894  56.700  1.00 25.71      .000 H
ATOM   2455  N   PRO A 162      -4.395 -36.930  56.593  1.00 39.19      .312 N
ATOM   2456  CA  PRO A 162      -3.268 -36.145  57.228  1.00 42.68      .163 C
ATOM   2457  HA  PRO A 162      -2.677 -35.708  56.423  1.00 42.68      .163 H
ATOM   2458  C   PRO A 162      -2.337 -37.040  58.073  1.00 41.58      .251 C
ATOM   2459  O   PRO A 162      -2.836 -37.781  58.896  1.00 40.96      .271 O
ATOM   2460  CB  PRO A 162      -3.845 -35.051  58.061  1.00 38.81      .034 C
ATOM   2461 1HB  PRO A 162      -3.431 -35.082  59.068  1.00 38.81      .034 H
ATOM   2462 2HB  PRO A 162      -3.714 -34.080  57.582  1.00 38.81      .034 H
ATOM   2463  CG  PRO A 162      -5.324 -35.409  58.101  1.00 38.57      .027 C
ATOM   2464 1HG  PRO A 162      -5.471 -35.910  59.058  1.00 38.57      .027 H
ATOM   2465 2HG  PRO A 162      -5.905 -34.492  57.999  1.00 38.57      .027 H
ATOM   2466  CD  PRO A 162      -5.597 -36.348  56.956  1.00 31.70      .105 C
ATOM   2467 1HD  PRO A 162      -6.346 -37.054  57.316  1.00 31.70      .105 H
ATOM   2468 2HD  PRO A 162      -6.049 -35.732  56.178  1.00 31.70      .105 H
ATOM   2469  N   GLY A 163      -1.057 -36.898  57.847  1.00 42.18      .336 N
ATOM   2470  H   GLY A 163      -0.669 -36.386  57.067  1.00 42.18      .336 H
ATOM   2471  CA  GLY A 163       0.031 -37.589  58.667  1.00 40.57      .189 C
ATOM   2472 1HA  GLY A 163       0.900 -37.399  58.037  1.00 40.57      .189 H
ATOM   2473 2HA  GLY A 163       0.166 -37.173  59.666  1.00 40.57      .189 H
ATOM   2474  C   GLY A 163      -0.101 -39.130  58.822  1.00 44.92      .253 C
ATOM   2475  O   GLY A 163       0.404 -39.713  59.737  1.00 42.80      .270 O
ATOM   2476  N   SER A 164      -0.902 -39.815  57.947  1.00 42.86      .335 N
ATOM   2477  H   SER A 164      -1.459 -39.212  57.358  1.00 42.86      .335 H
ATOM   2478  CA  SER A 164      -1.590 -41.080  58.354  1.00 41.59      .189 C
ATOM   2479  HA  SER A 164      -1.851 -40.919  59.399  1.00 41.59      .189 H
ATOM   2480  C   SER A 164      -0.633 -42.280  58.271  1.00 42.81      .253 C
ATOM   2481  O   SER A 164       0.177 -42.447  57.300  1.00 45.41      .270 O
ATOM   2482  CB  SER A 164      -2.855 -41.225  57.511  1.00 43.22      .169 C
ATOM   2483 1HB  SER A 164      -3.570 -40.453  57.794  1.00 43.22      .169 H
ATOM   2484 2HB  SER A 164      -2.614 -41.052  56.462  1.00 43.22      .169 H
ATOM   2485  OG  SER A 164      -3.435 -42.499  57.715  1.00 47.27      .380 O
ATOM   2486  HG  SER A 164      -3.697 -42.564  58.637  1.00 47.27      .380 H
ATOM   2487  N   ARG A 165      -0.781 -43.206  59.250  1.00 47.50      .337 N
ATOM   2488  H   ARG A 165      -1.451 -43.070  59.993  1.00 47.50      .337 H
ATOM   2489  CA  ARG A 165      -0.037 -44.461  59.242  1.00 46.18      .159 C
ATOM   2490  HA  ARG A 165       0.995 -44.372  58.905  1.00 46.18      .159 H
ATOM   2491  C   ARG A 165      -0.719 -45.557  58.387  1.00 41.15      .251 C
ATOM   2492  O   ARG A 165      -0.231 -46.690  58.273  1.00 49.63      .271 O
ATOM   2493  CB  ARG A 165      -0.043 -44.760  60.730  1.00 53.87      .034 C
ATOM   2494 1HB  ARG A 165       0.055 -43.892  61.382  1.00 53.87      .034 H
ATOM   2495 2HB  ARG A 165      -1.034 -45.171  60.925  1.00 53.87      .034 H
ATOM   2496  CG  ARG A 165       1.014 -45.799  61.122  1.00 66.29      .027 C
ATOM   2497 1HG  ARG A 165       0.874 -46.766  60.638  1.00 66.29      .027 H
ATOM   2498 2HG  ARG A 165       1.973 -45.333  60.895  1.00 66.29      .027 H
ATOM   2499  CD  ARG A 165       0.861 -45.952  62.629  1.00 83.14      .116 C
ATOM   2500 1HD  ARG A 165       1.746 -46.437  63.040  1.00 83.14      .116 H
ATOM   2501 2HD  ARG A 165       0.729 -45.067  63.252  1.00 83.14      .116 H
ATOM   2502  NE  ARG A 165      -0.303 -46.862  62.930  1.00102.11      .212 N
ATOM   2503  HE  ARG A 165      -0.988 -46.898  62.188  1.00102.11      .212 H
ATOM   2504  CZ  ARG A 165      -0.477 -47.494  64.073  1.00102.00      .666 C
ATOM   2505  NH1 ARG A 165       0.332 -47.501  65.072  1.00101.62      .235 N
ATOM   2506 1HH1 ARG A 165       1.282 -47.183  64.939  1.00101.62      .235 H
ATOM   2507 2HH1 ARG A 165       0.103 -48.095  65.856  1.00101.62      .235 H
ATOM   2508  NH2 ARG A 165      -1.567 -48.053  64.372  1.00 92.70      .235 N
ATOM   2509 1HH2 ARG A 165      -2.344 -47.916  63.741  1.00 92.70      .235 H
ATOM   2510 2HH2 ARG A 165      -1.721 -48.466  65.281  1.00 92.70      .235 H
ATOM   2511  N   GLU A 166      -1.868 -45.160  57.844  1.00 45.29      .338 N
ATOM   2512  H   GLU A 166      -2.224 -44.246  58.086  1.00 45.29      .338 H
ATOM   2513  CA  GLU A 166      -2.986 -46.104  57.406  1.00 43.35      .160 C
ATOM   2514  HA  GLU A 166      -2.623 -47.132  57.376  1.00 43.35      .160 H
ATOM   2515  C   GLU A 166      -3.505 -45.759  55.979  1.00 42.67      .251 C
ATOM   2516  O   GLU A 166      -4.044 -46.624  55.261  1.00 44.50      .271 O
ATOM   2517  CB  GLU A 166      -4.213 -45.921  58.357  1.00 42.48      .043 C
ATOM   2518 1HB  GLU A 166      -4.842 -45.051  58.170  1.00 42.48      .043 H
ATOM   2519 2HB  GLU A 166      -4.724 -46.851  58.111  1.00 42.48      .043 H
ATOM   2520  CG  GLU A 166      -3.821 -45.944  59.839  1.00 45.32      .100 C
ATOM   2521 1HG  GLU A 166      -3.168 -45.104  60.079  1.00 45.32      .100 H
ATOM   2522 2HG  GLU A 166      -4.721 -45.821  60.442  1.00 45.32      .100 H
ATOM   2523  CD  GLU A 166      -3.091 -47.219  60.442  1.00 58.15      .185 C
ATOM   2524  OE1 GLU A 166      -3.053 -48.301  59.819  1.00 51.95      .647 O
ATOM   2525  OE2 GLU A 166      -2.636 -47.091  61.604  1.00 60.65      .647 O
ATOM   2526  N   ALA A 167      -3.386 -44.520  55.590  1.00 36.54      .338 N
ATOM   2527  H   ALA A 167      -2.911 -43.896  56.227  1.00 36.54      .338 H
ATOM   2528  CA  ALA A 167      -3.829 -44.035  54.321  1.00 37.49      .160 C
ATOM   2529  HA  ALA A 167      -3.845 -44.807  53.552  1.00 37.49      .160 H
ATOM   2530  C   ALA A 167      -2.809 -42.960  53.907  1.00 35.29      .254 C
ATOM   2531  O   ALA A 167      -3.144 -41.776  53.948  1.00 37.34      .270 O
ATOM   2532  CB  ALA A 167      -5.246 -43.484  54.554  1.00 36.06      .034 C
ATOM   2533 1HB  ALA A 167      -5.655 -43.405  53.546  1.00 36.06      .034 H
ATOM   2534 2HB  ALA A 167      -5.270 -42.505  55.033  1.00 36.06      .034 H
ATOM   2535 3HB  ALA A 167      -5.842 -44.188  55.134  1.00 36.06      .034 H
ATOM   2536  N   PRO A 168      -1.559 -43.298  53.512  1.00 31.87      .312 N
ATOM   2537  CA  PRO A 168      -0.518 -42.209  53.488  1.00 30.40      .163 C
ATOM   2538  HA  PRO A 168      -0.906 -41.489  54.208  1.00 30.40      .163 H
ATOM   2539  C   PRO A 168      -0.258 -41.346  52.166  1.00 32.99      .251 C
ATOM   2540  O   PRO A 168       0.567 -40.466  52.169  1.00 33.75      .271 O
ATOM   2541  CB  PRO A 168       0.799 -42.979  53.848  1.00 28.22      .034 C
ATOM   2542 1HB  PRO A 168       1.358 -43.248  52.952  1.00 28.22      .034 H
ATOM   2543 2HB  PRO A 168       1.370 -42.433  54.599  1.00 28.22      .034 H
ATOM   2544  CG  PRO A 168       0.261 -44.273  54.493  1.00 29.58      .027 C
ATOM   2545 1HG  PRO A 168       0.950 -45.116  54.454  1.00 29.58      .027 H
ATOM   2546 2HG  PRO A 168      -0.110 -44.009  55.483  1.00 29.58      .027 H
ATOM   2547  CD  PRO A 168      -0.937 -44.572  53.578  1.00 28.38      .105 C
ATOM   2548 1HD  PRO A 168      -0.612 -44.912  52.595  1.00 28.38      .105 H
ATOM   2549 2HD  PRO A 168      -1.596 -45.317  54.024  1.00 28.38      .105 H
ATOM   2550  N   GLY A 169      -1.122 -41.588  51.217  1.00 34.49      .336 N
ATOM   2551  H   GLY A 169      -1.695 -42.416  51.292  1.00 34.49      .336 H
ATOM   2552  CA  GLY A 169      -1.285 -40.771  50.018  1.00 28.77      .189 C
ATOM   2553 1HA  GLY A 169      -2.281 -40.975  49.627  1.00 28.77      .189 H
ATOM   2554 2HA  GLY A 169      -1.303 -39.729  50.339  1.00 28.77      .189 H
ATOM   2555  C   GLY A 169      -0.262 -40.931  48.895  1.00 29.61      .253 C
ATOM   2556  O   GLY A 169       0.819 -41.514  49.009  1.00 26.14      .270 O
ATOM   2557  N   ASN A 170      -0.651 -40.492  47.674  1.00 23.30      .337 N
ATOM   2558  H   ASN A 170      -1.634 -40.281  47.578  1.00 23.30      .337 H
ATOM   2559  CA  ASN A 170       0.060 -40.657  46.359  1.00 23.17      .169 C
ATOM   2560  HA  ASN A 170      -0.604 -40.426  45.526  1.00 23.17      .169 H
ATOM   2561  C   ASN A 170       0.569 -42.135  46.091  1.00 20.20      .251 C
ATOM   2562  O   ASN A 170       1.423 -42.341  45.213  1.00 19.47      .271 O
ATOM   2563  CB  ASN A 170       1.119 -39.569  46.185  1.00 23.14      .119 C
ATOM   2564 1HB  ASN A 170       1.941 -39.692  46.890  1.00 23.14      .119 H
ATOM   2565 2HB  ASN A 170       1.597 -39.830  45.242  1.00 23.14      .119 H
ATOM   2566  CG  ASN A 170       0.621 -38.158  46.172  1.00 28.93      .230 C
ATOM   2567  OD1 ASN A 170      -0.040 -37.740  45.231  1.00 29.42      .273 O
ATOM   2568  ND2 ASN A 170       0.899 -37.466  47.257  1.00 26.40      .369 N
ATOM   2569 1HD2 ASN A 170       0.731 -36.471  47.230  1.00 26.40      .369 H
ATOM   2570 2HD2 ASN A 170       1.219 -37.902  48.109  1.00 26.40      .369 H
ATOM   2571  N   VAL A 171      -0.028 -43.148  46.718  1.00 23.36      .338 N
ATOM   2572  H   VAL A 171      -0.637 -42.884  47.479  1.00 23.36      .338 H
ATOM   2573  CA  VAL A 171       0.376 -44.562  46.673  1.00 25.34      .159 C
ATOM   2574  HA  VAL A 171       1.429 -44.657  46.938  1.00 25.34      .159 H
ATOM   2575  C   VAL A 171       0.152 -45.096  45.268  1.00 24.82      .251 C
ATOM   2576  O   VAL A 171       0.888 -45.936  44.829  1.00 22.81      .271 O
ATOM   2577  CB  VAL A 171      -0.517 -45.427  47.593  1.00 26.79      .029 C
ATOM   2578  HB  VAL A 171      -1.558 -45.200  47.364  1.00 26.79      .029 H
ATOM   2579  CG1 VAL A 171      -0.433 -46.960  47.336  1.00 20.81      .002 C
ATOM   2580 1HG1 VAL A 171      -0.755 -47.254  46.337  1.00 20.81      .002 H
ATOM   2581 2HG1 VAL A 171      -0.983 -47.536  48.080  1.00 20.81      .002 H
ATOM   2582 3HG1 VAL A 171       0.635 -47.149  47.445  1.00 20.81      .002 H
ATOM   2583  CG2 VAL A 171      -0.272 -44.955  49.129  1.00 22.54      .002 C
ATOM   2584 1HG2 VAL A 171       0.809 -44.892  49.256  1.00 22.54      .002 H
ATOM   2585 2HG2 VAL A 171      -0.680 -45.679  49.835  1.00 22.54      .002 H
ATOM   2586 3HG2 VAL A 171      -0.718 -43.977  49.312  1.00 22.54      .002 H
ATOM   2587  N   GLY A 172      -0.921 -44.589  44.533  1.00 24.47      .336 N
ATOM   2588  H   GLY A 172      -1.591 -43.966  44.961  1.00 24.47      .336 H
ATOM   2589  CA  GLY A 172      -1.171 -45.017  43.168  1.00 21.32      .189 C
ATOM   2590 1HA  GLY A 172      -1.131 -46.106  43.167  1.00 21.32      .189 H
ATOM   2591 2HA  GLY A 172      -2.192 -44.728  42.920  1.00 21.32      .189 H
ATOM   2592  C   GLY A 172      -0.192 -44.438  42.194  1.00 22.42      .253 C
ATOM   2593  O   GLY A 172      -0.208 -44.764  41.036  1.00 25.51      .270 O
ATOM   2594  N   LEU A 173       0.717 -43.552  42.651  1.00 21.66      .337 N
ATOM   2595  H   LEU A 173       0.614 -43.208  43.595  1.00 21.66      .337 H
ATOM   2596  CA  LEU A 173       1.891 -43.077  41.907  1.00 20.92      .159 C
ATOM   2597  HA  LEU A 173       1.876 -43.253  40.832  1.00 20.92      .159 H
ATOM   2598  C   LEU A 173       3.192 -43.713  42.466  1.00 21.56      .251 C
ATOM   2599  O   LEU A 173       4.263 -43.691  41.829  1.00 20.64      .271 O
ATOM   2600  CB  LEU A 173       2.102 -41.541  42.021  1.00 22.08      .032 C
ATOM   2601 1HB  LEU A 173       2.220 -41.303  43.078  1.00 22.08      .032 H
ATOM   2602 2HB  LEU A 173       2.963 -41.281  41.405  1.00 22.08      .032 H
ATOM   2603  CG  LEU A 173       0.997 -40.681  41.471  1.00 21.24      .002 C
ATOM   2604  HG  LEU A 173       0.106 -40.742  42.095  1.00 21.24      .002 H
ATOM   2605  CD1 LEU A 173       1.409 -39.124  41.517  1.00 16.67      .000 C
ATOM   2606 1HD1 LEU A 173       1.525 -38.899  42.578  1.00 16.67      .000 H
ATOM   2607 2HD1 LEU A 173       0.708 -38.418  41.070  1.00 16.67      .000 H
ATOM   2608 3HD1 LEU A 173       2.375 -39.042  41.020  1.00 16.67      .000 H
ATOM   2609  CD2 LEU A 173       0.701 -41.093  40.023  1.00 19.26      .000 C
ATOM   2610 1HD2 LEU A 173       1.617 -41.084  39.432  1.00 19.26      .000 H
ATOM   2611 2HD2 LEU A 173      -0.031 -40.424  39.569  1.00 19.26      .000 H
ATOM   2612 3HD2 LEU A 173       0.298 -42.105  40.055  1.00 19.26      .000 H
ATOM   2613  N   LEU A 174       3.152 -44.387  43.640  1.00 18.37      .338 N
ATOM   2614  H   LEU A 174       2.239 -44.554  44.037  1.00 18.37      .338 H
ATOM   2615  CA  LEU A 174       4.280 -45.045  44.331  1.00 23.66      .159 C
ATOM   2616  HA  LEU A 174       5.151 -44.434  44.090  1.00 23.66      .159 H
ATOM   2617  C   LEU A 174       4.491 -46.409  43.564  1.00 20.11      .251 C
ATOM   2618  O   LEU A 174       5.642 -46.695  43.212  1.00 22.41      .271 O
ATOM   2619  CB  LEU A 174       4.076 -45.254  45.836  1.00 19.19      .032 C
ATOM   2620 1HB  LEU A 174       3.061 -45.610  46.011  1.00 19.19      .032 H
ATOM   2621 2HB  LEU A 174       4.729 -46.057  46.176  1.00 19.19      .032 H
ATOM   2622  CG  LEU A 174       4.285 -44.054  46.746  1.00 30.59      .002 C
ATOM   2623  HG  LEU A 174       3.724 -43.199  46.368  1.00 30.59      .002 H
ATOM   2624  CD1 LEU A 174       3.931 -44.398  48.182  1.00 23.97      .000 C
ATOM   2625 1HD1 LEU A 174       4.259 -43.680  48.934  1.00 23.97      .000 H
ATOM   2626 2HD1 LEU A 174       4.401 -45.363  48.371  1.00 23.97      .000 H
ATOM   2627 3HD1 LEU A 174       2.848 -44.505  48.229  1.00 23.97      .000 H
ATOM   2628  CD2 LEU A 174       5.771 -43.657  46.756  1.00 26.40      .000 C
ATOM   2629 1HD2 LEU A 174       6.143 -43.319  45.788  1.00 26.40      .000 H
ATOM   2630 2HD2 LEU A 174       6.366 -44.504  47.098  1.00 26.40      .000 H
ATOM   2631 3HD2 LEU A 174       5.845 -42.844  47.478  1.00 26.40      .000 H
ATOM   2632  N   ASP A 175       3.392 -47.111  43.209  1.00 24.57      .337 N
ATOM   2633  H   ASP A 175       2.489 -46.722  43.440  1.00 24.57      .337 H
ATOM   2634  CA  ASP A 175       3.406 -48.312  42.379  1.00 19.23      .170 C
ATOM   2635  HA  ASP A 175       3.930 -49.117  42.895  1.00 19.23      .170 H
ATOM   2636  C   ASP A 175       4.218 -48.060  41.048  1.00 26.36      .251 C
ATOM   2637  O   ASP A 175       4.914 -48.954  40.578  1.00 25.22      .271 O
ATOM   2638  CB  ASP A 175       1.897 -48.749  42.071  1.00 18.11      .129 C
ATOM   2639 1HB  ASP A 175       1.471 -47.850  41.627  1.00 18.11      .129 H
ATOM   2640 2HB  ASP A 175       1.919 -49.577  41.362  1.00 18.11      .129 H
ATOM   2641  CG  ASP A 175       0.987 -49.167  43.253  1.00 24.05      .188 C
ATOM   2642  OD1 ASP A 175       1.508 -49.273  44.385  1.00 22.04      .647 O
ATOM   2643  OD2 ASP A 175      -0.251 -49.338  43.093  1.00 23.53      .647 O
ATOM   2644  N   GLN A 176       4.094 -46.827  40.497  1.00 21.63      .337 N
ATOM   2645  H   GLN A 176       3.557 -46.123  40.983  1.00 21.63      .337 H
ATOM   2646  CA  GLN A 176       4.700 -46.330  39.209  1.00 21.59      .160 C
ATOM   2647  HA  GLN A 176       4.477 -47.028  38.401  1.00 21.59      .160 H
ATOM   2648  C   GLN A 176       6.192 -46.121  39.322  1.00 23.98      .251 C
ATOM   2649  O   GLN A 176       7.035 -46.565  38.526  1.00 25.19      .271 O
ATOM   2650  CB  GLN A 176       3.982 -45.061  38.767  1.00 25.77      .042 C
ATOM   2651 1HB  GLN A 176       4.101 -44.204  39.428  1.00 25.77      .042 H
ATOM   2652 2HB  GLN A 176       4.397 -44.872  37.777  1.00 25.77      .042 H
ATOM   2653  CG  GLN A 176       2.431 -45.247  38.564  1.00 20.49      .090 C
ATOM   2654 1HG  GLN A 176       2.264 -46.006  37.800  1.00 20.49      .090 H
ATOM   2655 2HG  GLN A 176       1.886 -45.524  39.467  1.00 20.49      .090 H
ATOM   2656  CD  GLN A 176       1.717 -43.942  38.024  1.00 23.90      .227 C
ATOM   2657  OE1 GLN A 176       2.237 -42.829  37.779  1.00 21.15      .273 O
ATOM   2658  NE2 GLN A 176       0.494 -43.966  37.647  1.00 20.77      .369 N
ATOM   2659 1HE2 GLN A 176       0.123 -43.172  37.144  1.00 20.77      .369 H
ATOM   2660 2HE2 GLN A 176      -0.109 -44.740  37.885  1.00 20.77      .369 H
ATOM   2661  N   ARG A 177       6.573 -45.525  40.412  1.00 21.47      .338 N
ATOM   2662  H   ARG A 177       5.822 -45.235  41.022  1.00 21.47      .338 H
ATOM   2663  CA  ARG A 177       7.938 -45.251  40.879  1.00 22.37      .159 C
ATOM   2664  HA  ARG A 177       8.396 -44.659  40.087  1.00 22.37      .159 H
ATOM   2665  C   ARG A 177       8.788 -46.481  41.155  1.00 24.90      .251 C
ATOM   2666  O   ARG A 177       9.952 -46.540  40.691  1.00 23.90      .271 O
ATOM   2667  CB  ARG A 177       7.875 -44.383  42.148  1.00 24.55      .034 C
ATOM   2668 1HB  ARG A 177       7.374 -43.438  41.940  1.00 24.55      .034 H
ATOM   2669 2HB  ARG A 177       7.356 -44.931  42.934  1.00 24.55      .034 H
ATOM   2670  CG  ARG A 177       9.281 -43.984  42.774  1.00 28.12      .027 C
ATOM   2671 1HG  ARG A 177       9.996 -44.797  42.647  1.00 28.12      .027 H
ATOM   2672 2HG  ARG A 177       9.719 -43.166  42.202  1.00 28.12      .027 H
ATOM   2673  CD  ARG A 177       9.275 -43.578  44.266  1.00 25.82      .116 C
ATOM   2674 1HD  ARG A 177       8.632 -44.305  44.762  1.00 25.82      .116 H
ATOM   2675 2HD  ARG A 177      10.287 -43.549  44.670  1.00 25.82      .116 H
ATOM   2676  NE  ARG A 177       8.671 -42.228  44.481  1.00 31.94      .212 N
ATOM   2677  HE  ARG A 177       8.324 -41.760  43.656  1.00 31.94      .212 H
ATOM   2678  CZ  ARG A 177       8.699 -41.558  45.653  1.00 32.92      .666 C
ATOM   2679  NH1 ARG A 177       9.133 -42.015  46.776  1.00 28.06      .235 N
ATOM   2680 1HH1 ARG A 177       9.800 -42.774  46.749  1.00 28.06      .235 H
ATOM   2681 2HH1 ARG A 177       8.990 -41.498  47.632  1.00 28.06      .235 H
ATOM   2682  NH2 ARG A 177       8.035 -40.462  45.746  1.00 26.36      .235 N
ATOM   2683 1HH2 ARG A 177       7.482 -40.140  44.965  1.00 26.36      .235 H
ATOM   2684 2HH2 ARG A 177       8.077 -39.915  46.595  1.00 26.36      .235 H
ATOM   2685  N   LEU A 178       8.288 -47.513  41.831  1.00 21.03      .338 N
ATOM   2686  H   LEU A 178       7.401 -47.329  42.277  1.00 21.03      .338 H
ATOM   2687  CA  LEU A 178       8.781 -48.914  41.997  1.00 24.07      .159 C
ATOM   2688  HA  LEU A 178       9.751 -48.885  42.494  1.00 24.07      .159 H
ATOM   2689  C   LEU A 178       8.909 -49.629  40.664  1.00 23.99      .251 C
ATOM   2690  O   LEU A 178       9.965 -50.193  40.290  1.00 26.85      .271 O
ATOM   2691  CB  LEU A 178       7.766 -49.656  42.891  1.00 22.34      .032 C
ATOM   2692 1HB  LEU A 178       7.588 -49.053  43.781  1.00 22.34      .032 H
ATOM   2693 2HB  LEU A 178       6.809 -49.688  42.369  1.00 22.34      .032 H
ATOM   2694  CG  LEU A 178       8.116 -51.134  43.213  1.00 26.94      .002 C
ATOM   2695  HG  LEU A 178       8.424 -51.612  42.283  1.00 26.94      .002 H
ATOM   2696  CD1 LEU A 178       9.159 -51.224  44.314  1.00 22.05      .000 C
ATOM   2697 1HD1 LEU A 178       9.464 -52.265  44.427  1.00 22.05      .000 H
ATOM   2698 2HD1 LEU A 178       8.780 -50.851  45.266  1.00 22.05      .000 H
ATOM   2699 3HD1 LEU A 178      10.015 -50.625  44.003  1.00 22.05      .000 H
ATOM   2700  CD2 LEU A 178       6.864 -51.846  43.741  1.00 22.20      .000 C
ATOM   2701 1HD2 LEU A 178       5.994 -51.628  43.122  1.00 22.20      .000 H
ATOM   2702 2HD2 LEU A 178       6.693 -51.478  44.752  1.00 22.20      .000 H
ATOM   2703 3HD2 LEU A 178       7.030 -52.923  43.769  1.00 22.20      .000 H
ATOM   2704  N   ALA A 179       7.902 -49.457  39.726  1.00 22.50      .338 N
ATOM   2705  H   ALA A 179       7.036 -49.057  40.058  1.00 22.50      .338 H
ATOM   2706  CA  ALA A 179       7.998 -49.877  38.356  1.00 24.01      .159 C
ATOM   2707  HA  ALA A 179       8.322 -50.917  38.400  1.00 24.01      .159 H
ATOM   2708  C   ALA A 179       8.993 -49.105  37.461  1.00 22.18      .251 C
ATOM   2709  O   ALA A 179       9.537 -49.618  36.465  1.00 24.04      .271 O
ATOM   2710  CB  ALA A 179       6.573 -49.820  37.646  1.00 21.42      .034 C
ATOM   2711 1HB  ALA A 179       5.883 -50.423  38.238  1.00 21.42      .034 H
ATOM   2712 2HB  ALA A 179       6.678 -50.257  36.653  1.00 21.42      .034 H
ATOM   2713 3HB  ALA A 179       6.186 -48.805  37.558  1.00 21.42      .034 H
ATOM   2714  N   LEU A 180       9.409 -47.887  37.854  1.00 23.96      .338 N
ATOM   2715  H   LEU A 180       8.842 -47.362  38.505  1.00 23.96      .338 H
ATOM   2716  CA  LEU A 180      10.501 -47.208  37.206  1.00 24.42      .159 C
ATOM   2717  HA  LEU A 180      10.540 -47.481  36.152  1.00 24.42      .159 H
ATOM   2718  C   LEU A 180      11.870 -47.602  37.851  1.00 26.59      .251 C
ATOM   2719  O   LEU A 180      12.875 -47.756  37.206  1.00 28.51      .271 O
ATOM   2720  CB  LEU A 180      10.439 -45.660  37.325  1.00 24.29      .032 C
ATOM   2721 1HB  LEU A 180       9.848 -45.423  38.210  1.00 24.29      .032 H
ATOM   2722 2HB  LEU A 180      11.460 -45.280  37.301  1.00 24.29      .032 H
ATOM   2723  CG  LEU A 180       9.694 -44.978  36.111  1.00 23.58      .002 C
ATOM   2724  HG  LEU A 180       8.805 -45.582  35.928  1.00 23.58      .002 H
ATOM   2725  CD1 LEU A 180       9.440 -43.513  36.477  1.00 23.58      .000 C
ATOM   2726 1HD1 LEU A 180       8.860 -43.404  37.393  1.00 23.58      .000 H
ATOM   2727 2HD1 LEU A 180       8.858 -43.142  35.632  1.00 23.58      .000 H
ATOM   2728 3HD1 LEU A 180      10.364 -42.941  36.561  1.00 23.58      .000 H
ATOM   2729  CD2 LEU A 180      10.533 -45.022  34.816  1.00 24.75      .000 C
ATOM   2730 1HD2 LEU A 180      11.529 -44.649  35.055  1.00 24.75      .000 H
ATOM   2731 2HD2 LEU A 180      10.074 -44.378  34.066  1.00 24.75      .000 H
ATOM   2732 3HD2 LEU A 180      10.609 -46.037  34.427  1.00 24.75      .000 H
ATOM   2733  N   GLN A 181      11.915 -47.928  39.155  1.00 24.40      .338 N
ATOM   2734  H   GLN A 181      11.124 -47.688  39.734  1.00 24.40      .338 H
ATOM   2735  CA  GLN A 181      13.064 -48.542  39.785  1.00 30.04      .160 C
ATOM   2736  HA  GLN A 181      13.928 -47.894  39.637  1.00 30.04      .160 H
ATOM   2737  C   GLN A 181      13.327 -49.920  39.253  1.00 30.06      .251 C
ATOM   2738  O   GLN A 181      14.545 -50.213  39.199  1.00 29.04      .271 O
ATOM   2739  CB  GLN A 181      12.847 -48.624  41.307  1.00 25.71      .042 C
ATOM   2740 1HB  GLN A 181      11.877 -49.098  41.459  1.00 25.71      .042 H
ATOM   2741 2HB  GLN A 181      13.657 -49.211  41.740  1.00 25.71      .042 H
ATOM   2742  CG  GLN A 181      12.817 -47.255  42.046  1.00 30.87      .090 C
ATOM   2743 1HG  GLN A 181      13.817 -46.830  42.133  1.00 30.87      .090 H
ATOM   2744 2HG  GLN A 181      12.302 -46.477  41.482  1.00 30.87      .090 H
ATOM   2745  CD  GLN A 181      12.194 -47.366  43.434  1.00 35.16      .227 C
ATOM   2746  OE1 GLN A 181      11.840 -48.411  43.974  1.00 36.01      .273 O
ATOM   2747  NE2 GLN A 181      11.911 -46.230  44.024  1.00 35.85      .369 N
ATOM   2748 1HE2 GLN A 181      11.488 -46.277  44.940  1.00 35.85      .369 H
ATOM   2749 2HE2 GLN A 181      12.236 -45.345  43.662  1.00 35.85      .369 H
ATOM   2750  N   TRP A 182      12.369 -50.704  38.814  1.00 27.52      .337 N
ATOM   2751  H   TRP A 182      11.420 -50.391  38.962  1.00 27.52      .337 H
ATOM   2752  CA  TRP A 182      12.545 -52.070  38.321  1.00 28.59      .164 C
ATOM   2753  HA  TRP A 182      13.029 -52.744  39.028  1.00 28.59      .164 H
ATOM   2754  C   TRP A 182      13.271 -52.098  36.994  1.00 29.75      .251 C
ATOM   2755  O   TRP A 182      14.166 -52.890  36.734  1.00 27.53      .271 O
ATOM   2756  CB  TRP A 182      11.212 -52.807  38.194  1.00 19.63      .059 C
ATOM   2757 1HB  TRP A 182      10.625 -52.738  39.109  1.00 19.63      .059 H
ATOM   2758 2HB  TRP A 182      10.782 -52.264  37.352  1.00 19.63      .059 H
ATOM   2759  CG  TRP A 182      11.216 -54.296  37.793  1.00 25.81      .016 C
ATOM   2760  CD1 TRP A 182      11.146 -55.322  38.635  1.00 20.03      .097 C
ATOM   2761  HD1 TRP A 182      11.039 -55.314  39.709  1.00 20.03      .097 H
ATOM   2762  CD2 TRP A 182      11.354 -54.912  36.457  1.00 21.26      .001 C
ATOM   2763  NE1 TRP A 182      11.239 -56.519  37.956  1.00 25.43      .365 N
ATOM   2764  HE1 TRP A 182      11.175 -57.396  38.452  1.00 25.43      .365 H
ATOM   2765  CE2 TRP A 182      11.403 -56.297  36.667  1.00 22.71      .042 C
ATOM   2766  CE3 TRP A 182      11.505 -54.531  35.080  1.00 21.88      .014 C
ATOM   2767  HE3 TRP A 182      11.559 -53.475  34.862  1.00 21.88      .014 H
ATOM   2768  CZ2 TRP A 182      11.478 -57.256  35.624  1.00 21.35      .030 C
ATOM   2769  HZ2 TRP A 182      11.533 -58.301  35.889  1.00 21.35      .030 H
ATOM   2770  CZ3 TRP A 182      11.564 -55.455  34.069  1.00 25.21      .001 C
ATOM   2771  HZ3 TRP A 182      11.615 -55.175  33.028  1.00 25.21      .001 H
ATOM   2772  CH2 TRP A 182      11.521 -56.804  34.302  1.00 19.84      .002 C
ATOM   2773  HH2 TRP A 182      11.694 -57.501  33.495  1.00 19.84      .002 H
ATOM   2774  N   VAL A 183      12.979 -51.092  36.186  1.00 30.41      .338 N
ATOM   2775  H   VAL A 183      12.250 -50.473  36.511  1.00 30.41      .338 H
ATOM   2776  CA  VAL A 183      13.604 -50.752  34.903  1.00 28.57      .159 C
ATOM   2777  HA  VAL A 183      13.553 -51.567  34.181  1.00 28.57      .159 H
ATOM   2778  C   VAL A 183      15.158 -50.411  35.018  1.00 30.28      .251 C
ATOM   2779  O   VAL A 183      15.962 -51.065  34.304  1.00 32.75      .271 O
ATOM   2780  CB  VAL A 183      12.760 -49.687  34.157  1.00 24.72      .029 C
ATOM   2781  HB  VAL A 183      12.351 -49.003  34.901  1.00 24.72      .029 H
ATOM   2782  CG1 VAL A 183      13.565 -48.889  33.138  1.00 21.77      .002 C
ATOM   2783 1HG1 VAL A 183      12.906 -48.142  32.695  1.00 21.77      .002 H
ATOM   2784 2HG1 VAL A 183      13.977 -49.523  32.353  1.00 21.77      .002 H
ATOM   2785 3HG1 VAL A 183      14.377 -48.391  33.667  1.00 21.77      .002 H
ATOM   2786  CG2 VAL A 183      11.605 -50.403  33.451  1.00 18.01      .002 C
ATOM   2787 1HG2 VAL A 183      11.029 -49.604  32.984  1.00 18.01      .002 H
ATOM   2788 2HG2 VAL A 183      10.976 -50.938  34.162  1.00 18.01      .002 H
ATOM   2789 3HG2 VAL A 183      11.956 -51.093  32.684  1.00 18.01      .002 H
ATOM   2790  N   GLN A 184      15.592 -49.454  35.869  1.00 25.98      .338 N
ATOM   2791  H   GLN A 184      14.861 -48.965  36.365  1.00 25.98      .338 H
ATOM   2792  CA  GLN A 184      16.956 -49.172  36.111  1.00 31.20      .160 C
ATOM   2793  HA  GLN A 184      17.413 -48.893  35.162  1.00 31.20      .160 H
ATOM   2794  C   GLN A 184      17.761 -50.457  36.592  1.00 30.44      .251 C
ATOM   2795  O   GLN A 184      18.946 -50.410  36.484  1.00 27.22      .271 O
ATOM   2796  CB  GLN A 184      17.067 -48.057  37.113  1.00 23.87      .042 C
ATOM   2797 1HB  GLN A 184      16.352 -48.221  37.919  1.00 23.87      .042 H
ATOM   2798 2HB  GLN A 184      18.077 -47.950  37.509  1.00 23.87      .042 H
ATOM   2799  CG  GLN A 184      16.698 -46.652  36.489  1.00 28.49      .090 C
ATOM   2800 1HG  GLN A 184      15.646 -46.585  36.215  1.00 28.49      .090 H
ATOM   2801 2HG  GLN A 184      16.864 -45.903  37.264  1.00 28.49      .090 H
ATOM   2802  CD  GLN A 184      17.576 -46.382  35.295  1.00 34.11      .227 C
ATOM   2803  OE1 GLN A 184      18.757 -46.624  35.206  1.00 38.97      .273 O
ATOM   2804  NE2 GLN A 184      17.021 -45.738  34.329  1.00 33.18      .369 N
ATOM   2805 1HE2 GLN A 184      17.560 -45.545  33.498  1.00 33.18      .369 H
ATOM   2806 2HE2 GLN A 184      16.039 -45.503  34.360  1.00 33.18      .369 H
ATOM   2807  N   GLU A 185      17.162 -51.559  37.067  1.00 25.84      .338 N
ATOM   2808  H   GLU A 185      16.172 -51.610  37.261  1.00 25.84      .338 H
ATOM   2809  CA  GLU A 185      17.888 -52.836  37.477  1.00 30.03      .160 C
ATOM   2810  HA  GLU A 185      18.945 -52.740  37.726  1.00 30.03      .160 H
ATOM   2811  C   GLU A 185      17.742 -54.058  36.531  1.00 38.05      .251 C
ATOM   2812  O   GLU A 185      18.628 -54.908  36.459  1.00 39.83      .271 O
ATOM   2813  CB  GLU A 185      17.201 -53.161  38.771  1.00 30.10      .043 C
ATOM   2814 1HB  GLU A 185      17.269 -52.242  39.352  1.00 30.10      .043 H
ATOM   2815 2HB  GLU A 185      16.113 -53.237  38.765  1.00 30.10      .043 H
ATOM   2816  CG  GLU A 185      17.840 -54.313  39.465  1.00 40.79      .100 C
ATOM   2817 1HG  GLU A 185      17.206 -54.461  40.340  1.00 40.79      .100 H
ATOM   2818 2HG  GLU A 185      17.675 -55.235  38.909  1.00 40.79      .100 H
ATOM   2819  CD  GLU A 185      19.264 -54.120  39.827  1.00 51.06      .185 C
ATOM   2820  OE1 GLU A 185      19.925 -55.245  39.869  1.00 48.71      .647 O
ATOM   2821  OE2 GLU A 185      19.771 -52.985  39.930  1.00 55.46      .647 O
ATOM   2822  N   ASN A 186      16.763 -54.061  35.569  1.00 34.64      .337 N
ATOM   2823  H   ASN A 186      16.133 -53.272  35.557  1.00 34.64      .337 H
ATOM   2824  CA  ASN A 186      16.301 -55.207  34.706  1.00 29.15      .169 C
ATOM   2825  HA  ASN A 186      17.041 -56.006  34.765  1.00 29.15      .169 H
ATOM   2826  C   ASN A 186      16.022 -54.936  33.206  1.00 31.70      .251 C
ATOM   2827  O   ASN A 186      15.753 -55.918  32.468  1.00 36.34      .271 O
ATOM   2828  CB  ASN A 186      15.017 -55.781  35.421  1.00 24.31      .119 C
ATOM   2829 1HB  ASN A 186      14.276 -54.985  35.339  1.00 24.31      .119 H
ATOM   2830 2HB  ASN A 186      14.688 -56.640  34.836  1.00 24.31      .119 H
ATOM   2831  CG  ASN A 186      15.201 -56.175  36.869  1.00 28.03      .230 C
ATOM   2832  OD1 ASN A 186      16.084 -56.947  37.092  1.00 34.74      .273 O
ATOM   2833  ND2 ASN A 186      14.477 -55.601  37.780  1.00 31.10      .369 N
ATOM   2834 1HD2 ASN A 186      14.772 -55.794  38.727  1.00 31.10      .369 H
ATOM   2835 2HD2 ASN A 186      13.916 -54.785  37.581  1.00 31.10      .369 H
ATOM   2836  N   VAL A 187      15.954 -53.724  32.741  1.00 28.96      .338 N
ATOM   2837  H   VAL A 187      16.216 -52.980  33.372  1.00 28.96      .338 H
ATOM   2838  CA  VAL A 187      15.642 -53.371  31.369  1.00 29.16      .159 C
ATOM   2839  HA  VAL A 187      14.746 -53.950  31.143  1.00 29.16      .159 H
ATOM   2840  C   VAL A 187      16.733 -53.724  30.358  1.00 33.47      .251 C
ATOM   2841  O   VAL A 187      16.428 -53.928  29.122  1.00 32.91      .271 O
ATOM   2842  CB  VAL A 187      15.230 -51.857  31.146  1.00 32.40      .029 C
ATOM   2843  HB  VAL A 187      14.643 -51.582  32.023  1.00 32.40      .029 H
ATOM   2844  CG1 VAL A 187      16.453 -50.842  31.076  1.00 21.52      .002 C
ATOM   2845 1HG1 VAL A 187      16.929 -50.999  30.107  1.00 21.52      .002 H
ATOM   2846 2HG1 VAL A 187      17.135 -51.148  31.870  1.00 21.52      .002 H
ATOM   2847 3HG1 VAL A 187      16.208 -49.786  31.194  1.00 21.52      .002 H
ATOM   2848  CG2 VAL A 187      14.207 -51.822  30.056  1.00 25.93      .002 C
ATOM   2849 1HG2 VAL A 187      14.822 -52.060  29.189  1.00 25.93      .002 H
ATOM   2850 2HG2 VAL A 187      13.723 -50.857  29.904  1.00 25.93      .002 H
ATOM   2851 3HG2 VAL A 187      13.447 -52.593  30.186  1.00 25.93      .002 H
ATOM   2852  N   ALA A 188      18.015 -53.902  30.766  1.00 33.21      .338 N
ATOM   2853  H   ALA A 188      18.286 -53.504  31.654  1.00 33.21      .338 H
ATOM   2854  CA  ALA A 188      19.082 -54.412  29.911  1.00 34.13      .159 C
ATOM   2855  HA  ALA A 188      19.129 -53.805  29.007  1.00 34.13      .159 H
ATOM   2856  C   ALA A 188      19.029 -55.886  29.527  1.00 32.48      .251 C
ATOM   2857  O   ALA A 188      19.354 -56.189  28.380  1.00 34.72      .271 O
ATOM   2858  CB  ALA A 188      20.354 -54.127  30.635  1.00 25.47      .034 C
ATOM   2859 1HB  ALA A 188      21.161 -54.565  30.047  1.00 25.47      .034 H
ATOM   2860 2HB  ALA A 188      20.272 -54.652  31.587  1.00 25.47      .034 H
ATOM   2861 3HB  ALA A 188      20.566 -53.074  30.817  1.00 25.47      .034 H
ATOM   2862  N   ALA A 189      18.458 -56.771  30.405  1.00 29.35      .338 N
ATOM   2863  H   ALA A 189      18.187 -56.500  31.340  1.00 29.35      .338 H
ATOM   2864  CA  ALA A 189      18.118 -58.176  30.043  1.00 31.49      .159 C
ATOM   2865  HA  ALA A 189      19.084 -58.626  29.813  1.00 31.49      .159 H
ATOM   2866  C   ALA A 189      17.216 -58.274  28.812  1.00 38.15      .251 C
ATOM   2867  O   ALA A 189      17.259 -59.306  28.077  1.00 37.07      .271 O
ATOM   2868  CB  ALA A 189      17.449 -58.789  31.350  1.00 26.13      .034 C
ATOM   2869 1HB  ALA A 189      18.314 -58.935  31.996  1.00 26.13      .034 H
ATOM   2870 2HB  ALA A 189      16.975 -59.751  31.152  1.00 26.13      .034 H
ATOM   2871 3HB  ALA A 189      16.735 -58.127  31.840  1.00 26.13      .034 H
ATOM   2872  N   PHE A 190      16.404 -57.271  28.615  1.00 33.91      .337 N
ATOM   2873  H   PHE A 190      16.257 -56.605  29.360  1.00 33.91      .337 H
ATOM   2874  CA  PHE A 190      15.533 -57.057  27.419  1.00 33.23      .164 C
ATOM   2875  HA  PHE A 190      15.377 -58.032  26.957  1.00 33.23      .164 H
ATOM   2876  C   PHE A 190      16.208 -56.149  26.345  1.00 31.56      .251 C
ATOM   2877  O   PHE A 190      15.666 -55.911  25.279  1.00 37.75      .271 O
ATOM   2878  CB  PHE A 190      14.158 -56.507  27.793  1.00 30.12      .056 C
ATOM   2879 1HB  PHE A 190      14.244 -55.472  28.123  1.00 30.12      .056 H
ATOM   2880 2HB  PHE A 190      13.443 -56.454  26.972  1.00 30.12      .056 H
ATOM   2881  CG  PHE A 190      13.583 -57.346  28.908  1.00 27.60      .044 C
ATOM   2882  CD1 PHE A 190      13.775 -57.013  30.286  1.00 27.23      .008 C
ATOM   2883  HD1 PHE A 190      14.463 -56.201  30.471  1.00 27.23      .008 H
ATOM   2884  CD2 PHE A 190      12.812 -58.489  28.663  1.00 25.38      .008 C
ATOM   2885  HD2 PHE A 190      12.580 -58.775  27.648  1.00 25.38      .008 H
ATOM   2886  CE1 PHE A 190      13.207 -57.738  31.309  1.00 23.86      .001 C
ATOM   2887  HE1 PHE A 190      13.349 -57.406  32.327  1.00 23.86      .001 H
ATOM   2888  CE2 PHE A 190      12.197 -59.161  29.710  1.00 26.17      .001 C
ATOM   2889  HE2 PHE A 190      11.494 -59.959  29.522  1.00 26.17      .001 H
ATOM   2890  CZ  PHE A 190      12.372 -58.817  31.027  1.00 23.16      .000 C
ATOM   2891  HZ  PHE A 190      11.869 -59.332  31.832  1.00 23.16      .000 H
ATOM   2892  N   GLY A 191      17.507 -55.891  26.438  1.00 25.12      .336 N
ATOM   2893  H   GLY A 191      17.985 -56.047  27.314  1.00 25.12      .336 H
ATOM   2894  CA  GLY A 191      18.236 -55.092  25.438  1.00 31.32      .189 C
ATOM   2895 1HA  GLY A 191      19.287 -55.100  25.728  1.00 31.32      .189 H
ATOM   2896 2HA  GLY A 191      18.270 -55.462  24.413  1.00 31.32      .189 H
ATOM   2897  C   GLY A 191      17.806 -53.590  25.358  1.00 35.18      .253 C
ATOM   2898  O   GLY A 191      18.283 -52.976  24.425  1.00 36.31      .270 O
ATOM   2899  N   GLY A 192      17.057 -53.123  26.352  1.00 31.45      .336 N
ATOM   2900  H   GLY A 192      16.773 -53.785  27.059  1.00 31.45      .336 H
ATOM   2901  CA  GLY A 192      16.763 -51.718  26.587  1.00 31.16      .189 C
ATOM   2902 1HA  GLY A 192      16.608 -51.243  25.619  1.00 31.16      .189 H
ATOM   2903 2HA  GLY A 192      15.825 -51.580  27.125  1.00 31.16      .189 H
ATOM   2904  C   GLY A 192      17.890 -51.026  27.328  1.00 30.81      .253 C
ATOM   2905  O   GLY A 192      18.662 -51.699  27.997  1.00 41.84      .270 O
ATOM   2906  N   ASP A 193      17.922 -49.678  27.229  1.00 29.70      .337 N
ATOM   2907  H   ASP A 193      17.216 -49.248  26.648  1.00 29.70      .337 H
ATOM   2908  CA  ASP A 193      19.046 -48.903  27.662  1.00 30.22      .170 C
ATOM   2909  HA  ASP A 193      19.923 -49.515  27.872  1.00 30.22      .170 H
ATOM   2910  C   ASP A 193      18.557 -48.302  29.001  1.00 35.83      .255 C
ATOM   2911  O   ASP A 193      17.824 -47.313  28.896  1.00 37.04      .270 O
ATOM   2912  CB  ASP A 193      19.544 -47.879  26.576  1.00 32.05      .129 C
ATOM   2913 1HB  ASP A 193      19.655 -48.515  25.698  1.00 32.05      .129 H
ATOM   2914 2HB  ASP A 193      18.775 -47.140  26.353  1.00 32.05      .129 H
ATOM   2915  CG  ASP A 193      20.828 -47.248  26.975  1.00 31.24      .188 C
ATOM   2916  OD1 ASP A 193      21.395 -46.694  26.031  1.00 35.77      .647 O
ATOM   2917  OD2 ASP A 193      21.236 -47.230  28.172  1.00 39.32      .647 O
ATOM   2918  N   PRO A 194      19.046 -48.704  30.181  1.00 40.39      .312 N
ATOM   2919  CA  PRO A 194      18.694 -47.926  31.432  1.00 28.55      .163 C
ATOM   2920  HA  PRO A 194      17.615 -47.940  31.584  1.00 28.55      .163 H
ATOM   2921  C   PRO A 194      19.188 -46.487  31.416  1.00 36.30      .251 C
ATOM   2922  O   PRO A 194      18.635 -45.671  32.108  1.00 31.78      .271 O
ATOM   2923  CB  PRO A 194      19.481 -48.682  32.528  1.00 34.98      .034 C
ATOM   2924 1HB  PRO A 194      19.963 -47.978  33.208  1.00 34.98      .034 H
ATOM   2925 2HB  PRO A 194      18.682 -49.332  32.884  1.00 34.98      .034 H
ATOM   2926  CG  PRO A 194      20.534 -49.504  31.803  1.00 31.68      .027 C
ATOM   2927 1HG  PRO A 194      21.474 -48.955  31.759  1.00 31.68      .027 H
ATOM   2928 2HG  PRO A 194      20.617 -50.462  32.318  1.00 31.68      .027 H
ATOM   2929  CD  PRO A 194      20.017 -49.737  30.383  1.00 27.86      .105 C
ATOM   2930 1HD  PRO A 194      20.883 -49.583  29.738  1.00 27.86      .105 H
ATOM   2931 2HD  PRO A 194      19.565 -50.721  30.258  1.00 27.86      .105 H
ATOM   2932  N   THR A 195      20.269 -46.200  30.724  1.00 38.88      .336 N
ATOM   2933  H   THR A 195      20.719 -46.939  30.203  1.00 38.88      .336 H
ATOM   2934  CA  THR A 195      20.790 -44.851  30.567  1.00 39.65      .186 C
ATOM   2935  HA  THR A 195      20.651 -44.274  31.481  1.00 39.65      .186 H
ATOM   2936  C   THR A 195      20.111 -44.010  29.419  1.00 38.04      .253 C
ATOM   2937  O   THR A 195      20.503 -42.845  29.104  1.00 43.83      .270 O
ATOM   2938  CB  THR A 195      22.301 -44.818  30.441  1.00 42.76      .140 C
ATOM   2939  HB  THR A 195      22.667 -43.800  30.578  1.00 42.76      .140 H
ATOM   2940  OG1 THR A 195      22.778 -45.093  29.102  1.00 40.81      .382 O
ATOM   2941  HG1 THR A 195      22.191 -45.767  28.751  1.00 40.81      .382 H
ATOM   2942  CG2 THR A 195      23.018 -45.684  31.432  1.00 30.20      .034 C
ATOM   2943 1HG2 THR A 195      22.597 -45.549  32.428  1.00 30.20      .034 H
ATOM   2944 2HG2 THR A 195      24.084 -45.459  31.454  1.00 30.20      .034 H
ATOM   2945 3HG2 THR A 195      22.870 -46.715  31.110  1.00 30.20      .034 H
ATOM   2946  N   SER A 196      18.983 -44.479  28.950  1.00 31.70      .335 N
ATOM   2947  H   SER A 196      18.607 -45.377  29.220  1.00 31.70      .335 H
ATOM   2948  CA  SER A 196      18.197 -43.720  27.962  1.00 37.92      .189 C
ATOM   2949  HA  SER A 196      18.254 -42.643  28.123  1.00 37.92      .189 H
ATOM   2950  C   SER A 196      16.668 -44.084  27.977  1.00 36.52      .253 C
ATOM   2951  O   SER A 196      16.025 -44.515  27.022  1.00 32.26      .270 O
ATOM   2952  CB  SER A 196      19.001 -43.910  26.653  1.00 34.48      .169 C
ATOM   2953 1HB  SER A 196      20.062 -43.843  26.896  1.00 34.48      .169 H
ATOM   2954 2HB  SER A 196      18.781 -44.904  26.264  1.00 34.48      .169 H
ATOM   2955  OG  SER A 196      18.594 -43.139  25.479  1.00 47.57      .380 O
ATOM   2956  HG  SER A 196      19.199 -43.415  24.786  1.00 47.57      .380 H
ATOM   2957  N   VAL A 197      16.055 -43.954  29.157  1.00 30.36      .337 N
ATOM   2958  H   VAL A 197      16.602 -43.600  29.929  1.00 30.36      .337 H
ATOM   2959  CA  VAL A 197      14.628 -44.183  29.417  1.00 27.23      .159 C
ATOM   2960  HA  VAL A 197      14.240 -44.953  28.750  1.00 27.23      .159 H
ATOM   2961  C   VAL A 197      13.950 -42.838  28.988  1.00 28.07      .251 C
ATOM   2962  O   VAL A 197      14.297 -41.767  29.461  1.00 25.39      .271 O
ATOM   2963  CB  VAL A 197      14.380 -44.577  30.821  1.00 28.35      .029 C
ATOM   2964  HB  VAL A 197      14.924 -43.960  31.536  1.00 28.35      .029 H
ATOM   2965  CG1 VAL A 197      12.946 -44.661  31.287  1.00 25.43      .002 C
ATOM   2966 1HG1 VAL A 197      12.971 -45.114  32.278  1.00 25.43      .002 H
ATOM   2967 2HG1 VAL A 197      12.331 -45.271  30.624  1.00 25.43      .002 H
ATOM   2968 3HG1 VAL A 197      12.522 -43.659  31.356  1.00 25.43      .002 H
ATOM   2969  CG2 VAL A 197      14.949 -45.961  30.952  1.00 24.24      .002 C
ATOM   2970 1HG2 VAL A 197      15.967 -45.950  30.562  1.00 24.24      .002 H
ATOM   2971 2HG2 VAL A 197      14.343 -46.654  30.367  1.00 24.24      .002 H
ATOM   2972 3HG2 VAL A 197      14.962 -46.280  31.994  1.00 24.24      .002 H
ATOM   2973  N   THR A 198      12.810 -42.872  28.267  1.00 29.77      .336 N
ATOM   2974  H   THR A 198      12.452 -43.783  28.020  1.00 29.77      .336 H
ATOM   2975  CA  THR A 198      11.902 -41.737  27.938  1.00 26.83      .186 C
ATOM   2976  HA  THR A 198      12.297 -40.777  28.270  1.00 26.83      .186 H
ATOM   2977  C   THR A 198      10.568 -41.993  28.654  1.00 24.98      .253 C
ATOM   2978  O   THR A 198      10.036 -43.101  28.457  1.00 22.26      .270 O
ATOM   2979  CB  THR A 198      11.559 -41.687  26.415  1.00 29.00      .140 C
ATOM   2980  HB  THR A 198      11.359 -42.710  26.097  1.00 29.00      .140 H
ATOM   2981  OG1 THR A 198      12.630 -41.236  25.630  1.00 27.34      .382 O
ATOM   2982  HG1 THR A 198      13.383 -41.816  25.763  1.00 27.34      .382 H
ATOM   2983  CG2 THR A 198      10.455 -40.657  26.146  1.00 22.34      .034 C
ATOM   2984 1HG2 THR A 198      10.631 -39.738  26.706  1.00 22.34      .034 H
ATOM   2985 2HG2 THR A 198       9.469 -41.051  26.393  1.00 22.34      .034 H
ATOM   2986 3HG2 THR A 198      10.506 -40.447  25.077  1.00 22.34      .034 H
ATOM   2987  N   LEU A 199      10.059 -41.040  29.409  1.00 23.95      .337 N
ATOM   2988  H   LEU A 199      10.482 -40.125  29.463  1.00 23.95      .337 H
ATOM   2989  CA  LEU A 199       8.842 -41.172  30.227  1.00 21.52      .159 C
ATOM   2990  HA  LEU A 199       8.658 -42.234  30.385  1.00 21.52      .159 H
ATOM   2991  C   LEU A 199       7.653 -40.570  29.551  1.00 27.34      .251 C
ATOM   2992  O   LEU A 199       7.541 -39.334  29.399  1.00 23.45      .271 O
ATOM   2993  CB  LEU A 199       9.081 -40.675  31.637  1.00 27.87      .032 C
ATOM   2994 1HB  LEU A 199       9.888 -41.237  32.106  1.00 27.87      .032 H
ATOM   2995 2HB  LEU A 199       9.234 -39.596  31.638  1.00 27.87      .032 H
ATOM   2996  CG  LEU A 199       7.792 -40.987  32.404  1.00 24.15      .002 C
ATOM   2997  HG  LEU A 199       6.957 -40.477  31.921  1.00 24.15      .002 H
ATOM   2998  CD1 LEU A 199       7.446 -42.521  32.553  1.00 23.75      .000 C
ATOM   2999 1HD1 LEU A 199       6.984 -42.823  31.614  1.00 23.75      .000 H
ATOM   3000 2HD1 LEU A 199       6.773 -42.748  33.380  1.00 23.75      .000 H
ATOM   3001 3HD1 LEU A 199       8.384 -43.061  32.688  1.00 23.75      .000 H
ATOM   3002  CD2 LEU A 199       7.880 -40.443  33.814  1.00 27.88      .000 C
ATOM   3003 1HD2 LEU A 199       6.911 -40.544  34.302  1.00 27.88      .000 H
ATOM   3004 2HD2 LEU A 199       8.150 -39.388  33.756  1.00 27.88      .000 H
ATOM   3005 3HD2 LEU A 199       8.635 -40.981  34.388  1.00 27.88      .000 H
ATOM   3006  N   PHE A 200       6.723 -41.475  29.049  1.00 21.41      .337 N
ATOM   3007  H   PHE A 200       6.940 -42.448  29.207  1.00 21.41      .337 H
ATOM   3008  CA  PHE A 200       5.482 -41.150  28.381  1.00 22.36      .164 C
ATOM   3009  HA  PHE A 200       5.357 -40.069  28.306  1.00 22.36      .164 H
ATOM   3010  C   PHE A 200       4.154 -41.633  29.154  1.00 22.29      .251 C
ATOM   3011  O   PHE A 200       3.927 -42.833  29.501  1.00 21.52      .271 O
ATOM   3012  CB  PHE A 200       5.569 -41.777  26.934  1.00 19.85      .056 C
ATOM   3013 1HB  PHE A 200       6.509 -41.425  26.507  1.00 19.85      .056 H
ATOM   3014 2HB  PHE A 200       5.523 -42.850  27.121  1.00 19.85      .056 H
ATOM   3015  CG  PHE A 200       4.456 -41.449  25.910  1.00 22.87      .044 C
ATOM   3016  CD1 PHE A 200       4.058 -42.471  25.075  1.00 21.29      .008 C
ATOM   3017  HD1 PHE A 200       4.536 -43.439  25.112  1.00 21.29      .008 H
ATOM   3018  CD2 PHE A 200       3.609 -40.328  25.954  1.00 20.88      .008 C
ATOM   3019  HD2 PHE A 200       3.757 -39.578  26.717  1.00 20.88      .008 H
ATOM   3020  CE1 PHE A 200       2.933 -42.310  24.221  1.00 23.94      .001 C
ATOM   3021  HE1 PHE A 200       2.617 -43.145  23.613  1.00 23.94      .001 H
ATOM   3022  CE2 PHE A 200       2.637 -40.071  25.007  1.00 26.67      .001 C
ATOM   3023  HE2 PHE A 200       2.093 -39.138  24.991  1.00 26.67      .001 H
ATOM   3024  CZ  PHE A 200       2.366 -41.058  24.082  1.00 24.32      .000 C
ATOM   3025  HZ  PHE A 200       1.534 -40.984  23.398  1.00 24.32      .000 H
ATOM   3026  N   GLY A 201       3.254 -40.624  29.247  1.00 18.09      .336 N
ATOM   3027  H   GLY A 201       3.441 -39.711  28.858  1.00 18.09      .336 H
ATOM   3028  CA  GLY A 201       1.845 -40.970  29.460  1.00 18.76      .189 C
ATOM   3029 1HA  GLY A 201       1.557 -41.933  29.037  1.00 18.76      .189 H
ATOM   3030 2HA  GLY A 201       1.782 -40.979  30.548  1.00 18.76      .189 H
ATOM   3031  C   GLY A 201       0.893 -39.894  28.921  1.00 22.17      .253 C
ATOM   3032  O   GLY A 201       1.292 -38.887  28.401  1.00 19.77      .270 O
ATOM   3033  N   GLU A 202      -0.402 -40.204  29.033  1.00 23.99      .337 N
ATOM   3034  H   GLU A 202      -0.623 -41.131  29.368  1.00 23.99      .337 H
ATOM   3035  CA  GLU A 202      -1.536 -39.459  28.436  1.00 21.05      .160 C
ATOM   3036  HA  GLU A 202      -1.110 -38.573  27.965  1.00 21.05      .160 H
ATOM   3037  C   GLU A 202      -2.633 -38.962  29.428  1.00 21.75      .251 C
ATOM   3038  O   GLU A 202      -2.964 -39.710  30.351  1.00 20.07      .271 O
ATOM   3039  CB  GLU A 202      -1.997 -40.312  27.240  1.00 21.86      .043 C
ATOM   3040 1HB  GLU A 202      -1.067 -40.399  26.677  1.00 21.86      .043 H
ATOM   3041 2HB  GLU A 202      -2.379 -41.289  27.533  1.00 21.86      .043 H
ATOM   3042  CG  GLU A 202      -3.045 -39.611  26.363  1.00 20.21      .100 C
ATOM   3043 1HG  GLU A 202      -2.992 -38.591  26.743  1.00 20.21      .100 H
ATOM   3044 2HG  GLU A 202      -2.885 -39.850  25.312  1.00 20.21      .100 H
ATOM   3045  CD  GLU A 202      -4.413 -40.201  26.780  1.00 22.32      .185 C
ATOM   3046  OE1 GLU A 202      -5.162 -39.540  27.509  1.00 21.71      .647 O
ATOM   3047  OE2 GLU A 202      -4.718 -41.328  26.336  1.00 22.82      .647 O
ATOM   3048  N   SER A 203      -3.049 -37.684  29.384  1.00 22.58      .336 N
ATOM   3049  H   SER A 203      -2.729 -37.110  28.617  1.00 22.58      .336 H
ATOM   3050  CA  SER A 203      -4.124 -37.095  30.214  1.00 21.40      .189 C
ATOM   3051  HA  SER A 203      -4.004 -36.026  30.037  1.00 21.40      .189 H
ATOM   3052  C   SER A 203      -3.875 -37.308  31.756  1.00 19.08      .253 C
ATOM   3053  O   SER A 203      -3.061 -36.579  32.328  1.00 20.56      .270 O
ATOM   3054  CB  SER A 203      -5.573 -37.314  29.687  1.00 21.10      .169 C
ATOM   3055 1HB  SER A 203      -6.213 -36.584  30.182  1.00 21.10      .169 H
ATOM   3056 2HB  SER A 203      -5.573 -37.071  28.624  1.00 21.10      .169 H
ATOM   3057  OG  SER A 203      -6.155 -38.549  30.043  1.00 34.01      .380 O
ATOM   3058  HG  SER A 203      -5.803 -39.229  29.465  1.00 34.01      .380 H
ATOM   3059  N   ALA A 204      -4.454 -38.287  32.480  1.00 15.74      .337 N
ATOM   3060  H   ALA A 204      -5.157 -38.846  32.018  1.00 15.74      .337 H
ATOM   3061  CA  ALA A 204      -4.227 -38.508  33.894  1.00 19.38      .159 C
ATOM   3062  HA  ALA A 204      -4.211 -37.575  34.457  1.00 19.38      .159 H
ATOM   3063  C   ALA A 204      -2.824 -39.162  34.046  1.00 23.32      .251 C
ATOM   3064  O   ALA A 204      -2.172 -38.919  35.063  1.00 21.56      .271 O
ATOM   3065  CB  ALA A 204      -5.322 -39.328  34.496  1.00 18.12      .034 C
ATOM   3066 1HB  ALA A 204      -5.174 -39.373  35.575  1.00 18.12      .034 H
ATOM   3067 2HB  ALA A 204      -5.240 -40.330  34.075  1.00 18.12      .034 H
ATOM   3068 3HB  ALA A 204      -6.312 -38.923  34.282  1.00 18.12      .034 H
ATOM   3069  N   GLY A 205      -2.396 -39.879  33.013  1.00 18.85      .336 N
ATOM   3070  H   GLY A 205      -3.023 -40.061  32.242  1.00 18.85      .336 H
ATOM   3071  CA  GLY A 205      -1.032 -40.404  32.886  1.00 17.67      .189 C
ATOM   3072 1HA  GLY A 205      -0.759 -40.930  33.800  1.00 17.67      .189 H
ATOM   3073 2HA  GLY A 205      -1.000 -41.103  32.050  1.00 17.67      .189 H
ATOM   3074  C   GLY A 205      -0.138 -39.228  32.647  1.00 20.64      .253 C
ATOM   3075  O   GLY A 205       0.932 -39.128  33.272  1.00 20.49      .270 O
ATOM   3076  N   ALA A 206      -0.490 -38.316  31.742  1.00 20.64      .337 N
ATOM   3077  H   ALA A 206      -1.390 -38.266  31.285  1.00 20.64      .337 H
ATOM   3078  CA  ALA A 206       0.340 -37.074  31.569  1.00 24.30      .159 C
ATOM   3079  HA  ALA A 206       1.322 -37.356  31.189  1.00 24.30      .159 H
ATOM   3080  C   ALA A 206       0.553 -36.362  32.931  1.00 23.06      .251 C
ATOM   3081  O   ALA A 206       1.670 -35.883  33.247  1.00 24.65      .271 O
ATOM   3082  CB  ALA A 206      -0.276 -36.197  30.427  1.00 18.92      .034 C
ATOM   3083 1HB  ALA A 206      -0.366 -36.733  29.482  1.00 18.92      .034 H
ATOM   3084 2HB  ALA A 206       0.413 -35.361  30.306  1.00 18.92      .034 H
ATOM   3085 3HB  ALA A 206      -1.254 -35.823  30.728  1.00 18.92      .034 H
ATOM   3086  N   ALA A 207      -0.521 -36.213  33.699  1.00 23.17      .338 N
ATOM   3087  H   ALA A 207      -1.401 -36.540  33.325  1.00 23.17      .338 H
ATOM   3088  CA  ALA A 207      -0.503 -35.458  34.912  1.00 25.42      .159 C
ATOM   3089  HA  ALA A 207      -0.039 -34.486  34.742  1.00 25.42      .159 H
ATOM   3090  C   ALA A 207       0.234 -36.135  36.090  1.00 25.87      .251 C
ATOM   3091  O   ALA A 207       0.998 -35.489  36.789  1.00 26.50      .271 O
ATOM   3092  CB  ALA A 207      -1.956 -35.370  35.351  1.00 19.41      .034 C
ATOM   3093 1HB  ALA A 207      -2.312 -36.400  35.364  1.00 19.41      .034 H
ATOM   3094 2HB  ALA A 207      -2.575 -34.779  34.676  1.00 19.41      .034 H
ATOM   3095 3HB  ALA A 207      -2.014 -34.952  36.356  1.00 19.41      .034 H
ATOM   3096  N   SER A 208       0.126 -37.429  36.015  1.00 23.04      .336 N
ATOM   3097  H   SER A 208      -0.419 -37.775  35.238  1.00 23.04      .336 H
ATOM   3098  CA  SER A 208       0.984 -38.420  36.692  1.00 20.93      .189 C
ATOM   3099  HA  SER A 208       0.848 -38.194  37.750  1.00 20.93      .189 H
ATOM   3100  C   SER A 208       2.498 -38.129  36.376  1.00 24.54      .253 C
ATOM   3101  O   SER A 208       3.209 -37.680  37.247  1.00 22.45      .270 O
ATOM   3102  CB  SER A 208       0.623 -39.836  36.465  1.00 20.63      .169 C
ATOM   3103 1HB  SER A 208       0.662 -40.120  35.413  1.00 20.63      .169 H
ATOM   3104 2HB  SER A 208       1.312 -40.531  36.946  1.00 20.63      .169 H
ATOM   3105  OG  SER A 208      -0.664 -40.085  36.875  1.00 22.78      .380 O
ATOM   3106  HG  SER A 208      -1.300 -39.586  36.357  1.00 22.78      .380 H
ATOM   3107  N   VAL A 209       2.927 -38.139  35.101  1.00 23.12      .337 N
ATOM   3108  H   VAL A 209       2.200 -38.202  34.403  1.00 23.12      .337 H
ATOM   3109  CA  VAL A 209       4.254 -37.703  34.572  1.00 18.91      .159 C
ATOM   3110  HA  VAL A 209       4.917 -38.446  35.015  1.00 18.91      .159 H
ATOM   3111  C   VAL A 209       4.732 -36.307  35.021  1.00 21.45      .251 C
ATOM   3112  O   VAL A 209       5.879 -36.170  35.425  1.00 24.76      .271 O
ATOM   3113  CB  VAL A 209       4.378 -37.894  33.053  1.00 19.87      .029 C
ATOM   3114  HB  VAL A 209       3.567 -37.355  32.564  1.00 19.87      .029 H
ATOM   3115  CG1 VAL A 209       5.734 -37.383  32.496  1.00 19.06      .002 C
ATOM   3116 1HG1 VAL A 209       5.817 -36.311  32.675  1.00 19.06      .002 H
ATOM   3117 2HG1 VAL A 209       5.697 -37.570  31.423  1.00 19.06      .002 H
ATOM   3118 3HG1 VAL A 209       6.598 -37.891  32.925  1.00 19.06      .002 H
ATOM   3119  CG2 VAL A 209       4.391 -39.416  32.664  1.00 19.18      .002 C
ATOM   3120 1HG2 VAL A 209       4.600 -39.525  31.600  1.00 19.18      .002 H
ATOM   3121 2HG2 VAL A 209       3.402 -39.817  32.884  1.00 19.18      .002 H
ATOM   3122 3HG2 VAL A 209       5.140 -39.959  33.240  1.00 19.18      .002 H
ATOM   3123  N   GLY A 210       3.888 -35.348  35.013  1.00 20.80      .336 N
ATOM   3124  H   GLY A 210       3.121 -35.476  34.368  1.00 20.80      .336 H
ATOM   3125  CA  GLY A 210       4.021 -34.043  35.645  1.00 22.46      .189 C
ATOM   3126 1HA  GLY A 210       4.842 -33.513  35.161  1.00 22.46      .189 H
ATOM   3127 2HA  GLY A 210       3.094 -33.475  35.563  1.00 22.46      .189 H
ATOM   3128  C   GLY A 210       4.367 -34.143  37.159  1.00 25.68      .253 C
ATOM   3129  O   GLY A 210       5.245 -33.444  37.657  1.00 26.72      .270 O
ATOM   3130  N   MET A 211       3.781 -35.065  37.949  1.00 25.06      .337 N
ATOM   3131  H   MET A 211       2.971 -35.552  37.591  1.00 25.06      .337 H
ATOM   3132  CA  MET A 211       4.111 -35.316  39.364  1.00 22.88      .160 C
ATOM   3133  HA  MET A 211       4.202 -34.339  39.838  1.00 22.88      .160 H
ATOM   3134  C   MET A 211       5.368 -36.122  39.574  1.00 25.46      .251 C
ATOM   3135  O   MET A 211       6.032 -35.916  40.610  1.00 23.84      .271 O
ATOM   3136  CB  MET A 211       2.915 -36.008  40.135  1.00 25.67      .043 C
ATOM   3137 1HB  MET A 211       2.778 -37.033  39.792  1.00 25.67      .043 H
ATOM   3138 2HB  MET A 211       3.165 -36.116  41.191  1.00 25.67      .043 H
ATOM   3139  CG  MET A 211       1.538 -35.294  40.048  1.00 29.35      .060 C
ATOM   3140 1HG  MET A 211       1.098 -35.317  39.051  1.00 29.35      .060 H
ATOM   3141 2HG  MET A 211       0.792 -35.696  40.734  1.00 29.35      .060 H
ATOM   3142  SD  MET A 211       1.721 -33.492  40.487  1.00 36.97      .139 S
ATOM   3143  CE  MET A 211       0.064 -33.173  39.957  1.00 23.81      .069 C
ATOM   3144 1HE  MET A 211      -0.064 -33.509  38.928  1.00 23.81      .069 H
ATOM   3145 2HE  MET A 211       0.003 -32.085  39.995  1.00 23.81      .069 H
ATOM   3146 3HE  MET A 211      -0.718 -33.604  40.582  1.00 23.81      .069 H
ATOM   3147  N   HIS A 212       5.747 -36.911  38.625  1.00 21.18      .337 N
ATOM   3148  H   HIS A 212       5.098 -37.178  37.898  1.00 21.18      .337 H
ATOM   3149  CA  HIS A 212       7.042 -37.599  38.634  1.00 24.51      .165 C
ATOM   3150  HA  HIS A 212       7.276 -37.964  39.634  1.00 24.51      .165 H
ATOM   3151  C   HIS A 212       8.261 -36.656  38.245  1.00 27.22      .251 C
ATOM   3152  O   HIS A 212       9.294 -36.872  38.845  1.00 25.11      .271 O
ATOM   3153  CB  HIS A 212       7.050 -38.813  37.637  1.00 20.21      .077 C
ATOM   3154 1HB  HIS A 212       6.803 -38.577  36.602  1.00 20.21      .077 H
ATOM   3155 2HB  HIS A 212       8.091 -39.132  37.578  1.00 20.21      .077 H
ATOM   3156  CG  HIS A 212       6.196 -39.939  38.126  1.00 26.06      .057 C
ATOM   3157  ND1 HIS A 212       6.349 -40.604  39.335  1.00 23.58      .338 N
ATOM   3158  CD2 HIS A 212       5.095 -40.467  37.553  1.00 23.66      .113 C
ATOM   3159  HD2 HIS A 212       4.527 -40.107  36.707  1.00 23.66      .113 H
ATOM   3160  CE1 HIS A 212       5.333 -41.475  39.443  1.00 23.73      .175 C
ATOM   3161  HE1 HIS A 212       5.260 -42.098  40.323  1.00 23.73      .175 H
ATOM   3162  NE2 HIS A 212       4.655 -41.505  38.318  1.00 24.95      .223 N
ATOM   3163  HE2 HIS A 212       3.841 -42.089  38.186  1.00 24.95      .223 H
ATOM   3164  N   LEU A 213       8.037 -35.607  37.400  1.00 20.63      .338 N
ATOM   3165  H   LEU A 213       7.114 -35.546  36.993  1.00 20.63      .338 H
ATOM   3166  CA  LEU A 213       8.883 -34.412  37.279  1.00 28.26      .159 C
ATOM   3167  HA  LEU A 213       9.919 -34.703  37.108  1.00 28.26      .159 H
ATOM   3168  C   LEU A 213       8.862 -33.509  38.546  1.00 32.08      .251 C
ATOM   3169  O   LEU A 213       9.947 -33.229  39.081  1.00 29.91      .271 O
ATOM   3170  CB  LEU A 213       8.437 -33.506  36.184  1.00 26.59      .032 C
ATOM   3171 1HB  LEU A 213       7.359 -33.350  36.194  1.00 26.59      .032 H
ATOM   3172 2HB  LEU A 213       8.826 -32.495  36.305  1.00 26.59      .032 H
ATOM   3173  CG  LEU A 213       8.831 -33.990  34.762  1.00 28.06      .002 C
ATOM   3174  HG  LEU A 213       8.574 -35.047  34.689  1.00 28.06      .002 H
ATOM   3175  CD1 LEU A 213       8.076 -33.241  33.678  1.00 27.31      .000 C
ATOM   3176 1HD1 LEU A 213       8.211 -33.759  32.728  1.00 27.31      .000 H
ATOM   3177 2HD1 LEU A 213       8.380 -32.200  33.571  1.00 27.31      .000 H
ATOM   3178 3HD1 LEU A 213       7.028 -33.286  33.972  1.00 27.31      .000 H
ATOM   3179  CD2 LEU A 213      10.303 -33.798  34.423  1.00 33.82      .000 C
ATOM   3180 1HD2 LEU A 213      10.487 -34.106  33.394  1.00 33.82      .000 H
ATOM   3181 2HD2 LEU A 213      10.902 -34.409  35.099  1.00 33.82      .000 H
ATOM   3182 3HD2 LEU A 213      10.577 -32.749  34.544  1.00 33.82      .000 H
ATOM   3183  N   LEU A 214       7.734 -33.372  39.239  1.00 25.69      .338 N
ATOM   3184  H   LEU A 214       6.828 -33.615  38.864  1.00 25.69      .338 H
ATOM   3185  CA  LEU A 214       7.653 -32.649  40.562  1.00 25.95      .159 C
ATOM   3186  HA  LEU A 214       8.385 -31.847  40.468  1.00 25.95      .159 H
ATOM   3187  C   LEU A 214       8.097 -33.502  41.806  1.00 27.71      .251 C
ATOM   3188  O   LEU A 214       7.772 -33.234  42.980  1.00 30.83      .271 O
ATOM   3189  CB  LEU A 214       6.224 -32.073  40.736  1.00 20.80      .032 C
ATOM   3190 1HB  LEU A 214       5.524 -32.909  40.732  1.00 20.80      .032 H
ATOM   3191 2HB  LEU A 214       6.165 -31.618  41.725  1.00 20.80      .032 H
ATOM   3192  CG  LEU A 214       5.731 -30.920  39.743  1.00 29.24      .002 C
ATOM   3193  HG  LEU A 214       6.005 -31.277  38.750  1.00 29.24      .002 H
ATOM   3194  CD1 LEU A 214       4.247 -30.736  39.798  1.00 27.64      .000 C
ATOM   3195 1HD1 LEU A 214       3.896 -30.429  40.784  1.00 27.64      .000 H
ATOM   3196 2HD1 LEU A 214       3.770 -31.675  39.518  1.00 27.64      .000 H
ATOM   3197 3HD1 LEU A 214       3.994 -29.967  39.067  1.00 27.64      .000 H
ATOM   3198  CD2 LEU A 214       6.369 -29.577  39.902  1.00 31.70      .000 C
ATOM   3199 1HD2 LEU A 214       5.768 -28.835  39.376  1.00 31.70      .000 H
ATOM   3200 2HD2 LEU A 214       7.380 -29.583  39.494  1.00 31.70      .000 H
ATOM   3201 3HD2 LEU A 214       6.406 -29.330  40.963  1.00 31.70      .000 H
ATOM   3202  N   SER A 215       8.889 -34.564  41.582  1.00 26.20      .336 N
ATOM   3203  H   SER A 215       8.977 -34.865  40.622  1.00 26.20      .336 H
ATOM   3204  CA  SER A 215       9.350 -35.556  42.592  1.00 28.91      .189 C
ATOM   3205  HA  SER A 215       9.407 -35.020  43.539  1.00 28.91      .189 H
ATOM   3206  C   SER A 215      10.778 -36.124  42.308  1.00 24.75      .257 C
ATOM   3207  O   SER A 215      10.969 -37.083  41.500  1.00 33.26      .270 O
ATOM   3208  CB  SER A 215       8.277 -36.666  42.820  1.00 27.70      .169 C
ATOM   3209 1HB  SER A 215       7.493 -36.232  43.442  1.00 27.70      .169 H
ATOM   3210 2HB  SER A 215       7.959 -37.013  41.837  1.00 27.70      .169 H
ATOM   3211  OG  SER A 215       8.800 -37.814  43.477  1.00 28.17      .380 O
ATOM   3212  HG  SER A 215       8.876 -37.605  44.411  1.00 28.17      .380 H
ATOM   3213  N   PRO A 216      11.854 -35.451  42.827  1.00 32.91      .312 N
ATOM   3214  CA  PRO A 216      13.248 -35.727  42.512  1.00 29.19      .163 C
ATOM   3215  HA  PRO A 216      13.454 -35.349  41.511  1.00 29.19      .163 H
ATOM   3216  C   PRO A 216      13.733 -37.234  42.501  1.00 27.95      .254 C
ATOM   3217  O   PRO A 216      14.671 -37.600  41.759  1.00 31.79      .270 O
ATOM   3218  CB  PRO A 216      14.073 -34.924  43.558  1.00 30.22      .034 C
ATOM   3219 1HB  PRO A 216      14.088 -35.413  44.532  1.00 30.22      .034 H
ATOM   3220 2HB  PRO A 216      15.100 -34.721  43.254  1.00 30.22      .034 H
ATOM   3221  CG  PRO A 216      13.235 -33.694  43.560  1.00 29.81      .027 C
ATOM   3222 1HG  PRO A 216      13.432 -33.000  44.378  1.00 29.81      .027 H
ATOM   3223 2HG  PRO A 216      13.411 -33.182  42.614  1.00 29.81      .027 H
ATOM   3224  CD  PRO A 216      11.826 -34.221  43.632  1.00 30.86      .105 C
ATOM   3225 1HD  PRO A 216      11.536 -34.489  44.648  1.00 30.86      .105 H
ATOM   3226 2HD  PRO A 216      11.115 -33.534  43.173  1.00 30.86      .105 H
ATOM   3227  N   PRO A 217      13.281 -38.115  43.482  1.00 28.03      .312 N
ATOM   3228  CA  PRO A 217      13.612 -39.589  43.515  1.00 24.13      .163 C
ATOM   3229  HA  PRO A 217      14.680 -39.804  43.466  1.00 24.13      .163 H
ATOM   3230  C   PRO A 217      12.929 -40.375  42.361  1.00 28.02      .251 C
ATOM   3231  O   PRO A 217      13.531 -41.321  41.906  1.00 32.27      .271 O
ATOM   3232  CB  PRO A 217      13.207 -40.058  44.837  1.00 22.50      .034 C
ATOM   3233 1HB  PRO A 217      12.886 -41.097  44.779  1.00 22.50      .034 H
ATOM   3234 2HB  PRO A 217      14.038 -39.822  45.502  1.00 22.50      .034 H
ATOM   3235  CG  PRO A 217      12.025 -39.159  45.136  1.00 26.89      .027 C
ATOM   3236 1HG  PRO A 217      11.164 -39.513  44.570  1.00 26.89      .027 H
ATOM   3237 2HG  PRO A 217      11.791 -39.163  46.201  1.00 26.89      .027 H
ATOM   3238  CD  PRO A 217      12.532 -37.856  44.661  1.00 25.03      .105 C
ATOM   3239 1HD  PRO A 217      11.680 -37.207  44.460  1.00 25.03      .105 H
ATOM   3240 2HD  PRO A 217      13.125 -37.319  45.402  1.00 25.03      .105 H
ATOM   3241  N   SER A 218      11.770 -39.924  41.937  1.00 26.88      .336 N
ATOM   3242  H   SER A 218      11.376 -39.075  42.316  1.00 26.88      .336 H
ATOM   3243  CA  SER A 218      11.081 -40.514  40.786  1.00 32.13      .189 C
ATOM   3244  HA  SER A 218      11.185 -41.599  40.802  1.00 32.13      .189 H
ATOM   3245  C   SER A 218      11.626 -40.025  39.409  1.00 30.74      .253 C
ATOM   3246  O   SER A 218      11.973 -40.794  38.571  1.00 31.85      .270 O
ATOM   3247  CB  SER A 218       9.612 -40.172  40.868  1.00 28.56      .169 C
ATOM   3248 1HB  SER A 218       9.439 -39.143  40.553  1.00 28.56      .169 H
ATOM   3249 2HB  SER A 218       9.022 -40.874  40.278  1.00 28.56      .169 H
ATOM   3250  OG  SER A 218       9.013 -40.315  42.149  1.00 30.46      .380 O
ATOM   3251  HG  SER A 218       8.730 -39.444  42.437  1.00 30.46      .380 H
ATOM   3252  N   ARG A 219      11.900 -38.715  39.280  1.00 34.04      .337 N
ATOM   3253  H   ARG A 219      11.707 -38.157  40.099  1.00 34.04      .337 H
ATOM   3254  CA  ARG A 219      12.481 -37.941  38.136  1.00 38.21      .159 C
ATOM   3255  HA  ARG A 219      11.719 -37.987  37.359  1.00 38.21      .159 H
ATOM   3256  C   ARG A 219      13.772 -38.590  37.539  1.00 35.64      .251 C
ATOM   3257  O   ARG A 219      13.931 -38.635  36.353  1.00 36.49      .271 O
ATOM   3258  CB  ARG A 219      12.628 -36.474  38.588  1.00 42.02      .034 C
ATOM   3259 1HB  ARG A 219      11.636 -36.056  38.760  1.00 42.02      .034 H
ATOM   3260 2HB  ARG A 219      13.097 -36.371  39.567  1.00 42.02      .034 H
ATOM   3261  CG  ARG A 219      13.375 -35.599  37.579  1.00 49.52      .027 C
ATOM   3262 1HG  ARG A 219      14.377 -35.980  37.379  1.00 49.52      .027 H
ATOM   3263 2HG  ARG A 219      12.838 -35.536  36.632  1.00 49.52      .027 H
ATOM   3264  CD  ARG A 219      13.517 -34.161  38.141  1.00 45.99      .116 C
ATOM   3265 1HD  ARG A 219      12.516 -33.731  38.129  1.00 45.99      .116 H
ATOM   3266 2HD  ARG A 219      13.953 -34.212  39.138  1.00 45.99      .116 H
ATOM   3267  NE  ARG A 219      14.393 -33.299  37.304  1.00 57.13      .212 N
ATOM   3268  HE  ARG A 219      14.606 -33.735  36.418  1.00 57.13      .212 H
ATOM   3269  CZ  ARG A 219      15.052 -32.238  37.734  1.00 58.51      .666 C
ATOM   3270  NH1 ARG A 219      14.751 -31.741  38.870  1.00 37.69      .235 N
ATOM   3271 1HH1 ARG A 219      14.062 -32.119  39.503  1.00 37.69      .235 H
ATOM   3272 2HH1 ARG A 219      15.311 -30.948  39.147  1.00 37.69      .235 H
ATOM   3273  NH2 ARG A 219      15.906 -31.590  36.973  1.00 50.40      .235 N
ATOM   3274 1HH2 ARG A 219      16.141 -32.054  36.107  1.00 50.40      .235 H
ATOM   3275 2HH2 ARG A 219      16.443 -30.792  37.281  1.00 50.40      .235 H
ATOM   3276  N   GLY A 220      14.635 -39.049  38.392  1.00 36.05      .336 N
ATOM   3277  H   GLY A 220      14.432 -38.957  39.377  1.00 36.05      .336 H
ATOM   3278  CA  GLY A 220      15.984 -39.595  38.080  1.00 24.05      .189 C
ATOM   3279 1HA  GLY A 220      16.548 -38.833  37.543  1.00 24.05      .189 H
ATOM   3280 2HA  GLY A 220      16.409 -39.929  39.026  1.00 24.05      .189 H
ATOM   3281  C   GLY A 220      15.909 -40.845  37.149  1.00 34.44      .253 C
ATOM   3282  O   GLY A 220      16.853 -41.117  36.358  1.00 40.09      .270 O
ATOM   3283  N   LEU A 221      14.817 -41.515  37.203  1.00 30.35      .337 N
ATOM   3284  H   LEU A 221      14.022 -41.122  37.686  1.00 30.35      .337 H
ATOM   3285  CA  LEU A 221      14.667 -42.791  36.548  1.00 27.02      .159 C
ATOM   3286  HA  LEU A 221      15.567 -43.368  36.763  1.00 27.02      .159 H
ATOM   3287  C   LEU A 221      14.475 -42.738  35.024  1.00 32.58      .251 C
ATOM   3288  O   LEU A 221      14.400 -43.771  34.363  1.00 35.22      .271 O
ATOM   3289  CB  LEU A 221      13.570 -43.591  37.367  1.00 26.15      .032 C
ATOM   3290 1HB  LEU A 221      12.624 -43.094  37.149  1.00 26.15      .032 H
ATOM   3291 2HB  LEU A 221      13.500 -44.566  36.885  1.00 26.15      .032 H
ATOM   3292  CG  LEU A 221      13.727 -43.774  38.909  1.00 29.41      .002 C
ATOM   3293  HG  LEU A 221      13.902 -42.785  39.334  1.00 29.41      .002 H
ATOM   3294  CD1 LEU A 221      12.475 -44.142  39.664  1.00 26.24      .000 C
ATOM   3295 1HD1 LEU A 221      12.724 -44.111  40.724  1.00 26.24      .000 H
ATOM   3296 2HD1 LEU A 221      12.240 -45.167  39.375  1.00 26.24      .000 H
ATOM   3297 3HD1 LEU A 221      11.612 -43.504  39.474  1.00 26.24      .000 H
ATOM   3298  CD2 LEU A 221      14.891 -44.774  39.163  1.00 27.01      .000 C
ATOM   3299 1HD2 LEU A 221      15.014 -44.788  40.246  1.00 27.01      .000 H
ATOM   3300 2HD2 LEU A 221      15.803 -44.400  38.697  1.00 27.01      .000 H
ATOM   3301 3HD2 LEU A 221      14.688 -45.784  38.806  1.00 27.01      .000 H
ATOM   3302  N   PHE A 222      14.620 -41.522  34.500  1.00 27.81      .337 N
ATOM   3303  H   PHE A 222      14.878 -40.792  35.148  1.00 27.81      .337 H
ATOM   3304  CA  PHE A 222      14.287 -41.083  33.133  1.00 30.04      .164 C
ATOM   3305  HA  PHE A 222      14.594 -41.934  32.524  1.00 30.04      .164 H
ATOM   3306  C   PHE A 222      15.071 -39.846  32.685  1.00 30.60      .251 C
ATOM   3307  O   PHE A 222      15.503 -38.982  33.457  1.00 32.94      .271 O
ATOM   3308  CB  PHE A 222      12.798 -40.889  32.882  1.00 27.84      .056 C
ATOM   3309 1HB  PHE A 222      12.614 -40.563  31.859  1.00 27.84      .056 H
ATOM   3310 2HB  PHE A 222      12.367 -41.890  32.886  1.00 27.84      .056 H
ATOM   3311  CG  PHE A 222      12.034 -40.006  33.839  1.00 28.10      .044 C
ATOM   3312  CD1 PHE A 222      11.535 -40.563  35.050  1.00 28.25      .008 C
ATOM   3313  HD1 PHE A 222      11.625 -41.603  35.326  1.00 28.25      .008 H
ATOM   3314  CD2 PHE A 222      11.671 -38.727  33.469  1.00 24.84      .008 C
ATOM   3315  HD2 PHE A 222      12.067 -38.259  32.579  1.00 24.84      .008 H
ATOM   3316  CE1 PHE A 222      10.721 -39.739  35.914  1.00 30.36      .001 C
ATOM   3317  HE1 PHE A 222      10.364 -40.111  36.863  1.00 30.36      .001 H
ATOM   3318  CE2 PHE A 222      10.778 -37.999  34.232  1.00 29.01      .001 C
ATOM   3319  HE2 PHE A 222      10.459 -37.010  33.940  1.00 29.01      .001 H
ATOM   3320  CZ  PHE A 222      10.393 -38.420  35.529  1.00 27.17      .000 C
ATOM   3321  HZ  PHE A 222       9.707 -37.803  36.090  1.00 27.17      .000 H
ATOM   3322  N   HIS A 223      15.243 -39.776  31.361  1.00 28.47      .337 N
ATOM   3323  H   HIS A 223      14.763 -40.497  30.842  1.00 28.47      .337 H
ATOM   3324  CA  HIS A 223      16.261 -39.010  30.640  1.00 31.69      .165 C
ATOM   3325  HA  HIS A 223      16.891 -38.503  31.371  1.00 31.69      .165 H
ATOM   3326  C   HIS A 223      15.560 -37.983  29.768  1.00 29.60      .251 C
ATOM   3327  O   HIS A 223      16.182 -37.010  29.295  1.00 37.05      .271 O
ATOM   3328  CB  HIS A 223      17.181 -39.977  29.821  1.00 29.79      .079 C
ATOM   3329 1HB  HIS A 223      16.567 -40.474  29.070  1.00 29.79      .079 H
ATOM   3330 2HB  HIS A 223      17.908 -39.361  29.292  1.00 29.79      .079 H
ATOM   3331  CG  HIS A 223      17.890 -40.998  30.657  1.00 45.46      .080 C
ATOM   3332  ND1 HIS A 223      17.364 -42.124  31.303  1.00 40.67      .229 N
ATOM   3333  CD2 HIS A 223      19.184 -40.790  31.102  1.00 35.56      .089 C
ATOM   3334  HD2 HIS A 223      19.877 -40.007  30.833  1.00 35.56      .089 H
ATOM   3335  CE1 HIS A 223      18.411 -42.619  32.003  1.00 40.14      .175 C
ATOM   3336  HE1 HIS A 223      18.216 -43.347  32.776  1.00 40.14      .175 H
ATOM   3337  NE2 HIS A 223      19.440 -41.784  31.935  1.00 43.12      .334 N
ATOM   3338  HE2 HIS A 223      20.227 -41.864  32.562  1.00 43.12      .334 H
ATOM   3339  N   ARG A 224      14.254 -38.179  29.479  1.00 29.77      .338 N
ATOM   3340  H   ARG A 224      13.773 -39.025  29.750  1.00 29.77      .338 H
ATOM   3341  CA  ARG A 224      13.532 -37.207  28.685  1.00 27.23      .159 C
ATOM   3342  HA  ARG A 224      13.722 -36.230  29.128  1.00 27.23      .159 H
ATOM   3343  C   ARG A 224      11.976 -37.465  28.933  1.00 24.10      .251 C
ATOM   3344  O   ARG A 224      11.653 -38.561  29.453  1.00 26.13      .271 O
ATOM   3345  CB  ARG A 224      14.008 -37.224  27.241  1.00 30.12      .034 C
ATOM   3346 1HB  ARG A 224      13.335 -36.568  26.689  1.00 30.12      .034 H
ATOM   3347 2HB  ARG A 224      15.014 -36.803  27.239  1.00 30.12      .034 H
ATOM   3348  CG  ARG A 224      14.045 -38.593  26.542  1.00 33.12      .027 C
ATOM   3349 1HG  ARG A 224      14.353 -39.294  27.318  1.00 33.12      .027 H
ATOM   3350 2HG  ARG A 224      13.070 -38.834  26.120  1.00 33.12      .027 H
ATOM   3351  CD  ARG A 224      15.090 -38.628  25.410  1.00 36.19      .116 C
ATOM   3352 1HD  ARG A 224      15.155 -39.644  25.022  1.00 36.19      .116 H
ATOM   3353 2HD  ARG A 224      14.649 -38.081  24.577  1.00 36.19      .116 H
ATOM   3354  NE  ARG A 224      16.429 -38.117  25.683  1.00 51.26      .212 N
ATOM   3355  HE  ARG A 224      16.509 -37.110  25.713  1.00 51.26      .212 H
ATOM   3356  CZ  ARG A 224      17.424 -38.871  26.194  1.00 55.21      .666 C
ATOM   3357  NH1 ARG A 224      17.380 -40.187  26.302  1.00 47.85      .235 N
ATOM   3358 1HH1 ARG A 224      16.551 -40.683  26.007  1.00 47.85      .235 H
ATOM   3359 2HH1 ARG A 224      18.199 -40.700  26.594  1.00 47.85      .235 H
ATOM   3360  NH2 ARG A 224      18.535 -38.278  26.533  1.00 63.45      .235 N
ATOM   3361 1HH2 ARG A 224      18.703 -37.308  26.306  1.00 63.45      .235 H
ATOM   3362 2HH2 ARG A 224      19.295 -38.860  26.857  1.00 63.45      .235 H
ATOM   3363  N   ALA A 225      11.026 -36.482  28.727  1.00 25.41      .338 N
ATOM   3364  H   ALA A 225      11.369 -35.599  28.377  1.00 25.41      .338 H
ATOM   3365  CA  ALA A 225       9.691 -36.668  29.108  1.00 24.82      .159 C
ATOM   3366  HA  ALA A 225       9.499 -37.682  29.458  1.00 24.82      .159 H
ATOM   3367  C   ALA A 225       8.716 -36.358  27.959  1.00 24.15      .251 C
ATOM   3368  O   ALA A 225       8.975 -35.574  27.045  1.00 25.74      .271 O
ATOM   3369  CB  ALA A 225       9.399 -35.962  30.457  1.00 21.94      .034 C
ATOM   3370 1HB  ALA A 225       8.352 -36.161  30.683  1.00 21.94      .034 H
ATOM   3371 2HB  ALA A 225       9.553 -34.887  30.364  1.00 21.94      .034 H
ATOM   3372 3HB  ALA A 225      10.025 -36.351  31.261  1.00 21.94      .034 H
ATOM   3373  N   VAL A 226       7.532 -36.966  28.005  1.00 23.69      .338 N
ATOM   3374  H   VAL A 226       7.333 -37.571  28.789  1.00 23.69      .338 H
ATOM   3375  CA  VAL A 226       6.407 -36.743  27.071  1.00 21.01      .159 C
ATOM   3376  HA  VAL A 226       6.558 -35.777  26.590  1.00 21.01      .159 H
ATOM   3377  C   VAL A 226       5.007 -36.747  27.716  1.00 25.43      .251 C
ATOM   3378  O   VAL A 226       4.516 -37.757  28.238  1.00 24.61      .271 O
ATOM   3379  CB  VAL A 226       6.301 -37.792  25.909  1.00 21.84      .029 C
ATOM   3380  HB  VAL A 226       6.023 -38.740  26.370  1.00 21.84      .029 H
ATOM   3381  CG1 VAL A 226       5.332 -37.414  24.726  1.00 17.34      .002 C
ATOM   3382 1HG1 VAL A 226       4.453 -36.959  25.183  1.00 17.34      .002 H
ATOM   3383 2HG1 VAL A 226       5.037 -38.316  24.189  1.00 17.34      .002 H
ATOM   3384 3HG1 VAL A 226       5.787 -36.709  24.031  1.00 17.34      .002 H
ATOM   3385  CG2 VAL A 226       7.643 -38.105  25.269  1.00 21.56      .002 C
ATOM   3386 1HG2 VAL A 226       8.268 -38.685  25.948  1.00 21.56      .002 H
ATOM   3387 2HG2 VAL A 226       8.141 -37.166  25.029  1.00 21.56      .002 H
ATOM   3388 3HG2 VAL A 226       7.476 -38.674  24.354  1.00 21.56      .002 H
ATOM   3389  N   LEU A 227       4.268 -35.591  27.714  1.00 18.91      .338 N
ATOM   3390  H   LEU A 227       4.684 -34.811  27.225  1.00 18.91      .338 H
ATOM   3391  CA  LEU A 227       2.968 -35.370  28.338  1.00 20.51      .159 C
ATOM   3392  HA  LEU A 227       2.653 -36.221  28.942  1.00 20.51      .159 H
ATOM   3393  C   LEU A 227       1.932 -35.067  27.281  1.00 24.42      .251 C
ATOM   3394  O   LEU A 227       2.019 -33.974  26.709  1.00 26.58      .271 O
ATOM   3395  CB  LEU A 227       3.120 -34.272  29.453  1.00 21.42      .032 C
ATOM   3396 1HB  LEU A 227       3.455 -33.365  28.948  1.00 21.42      .032 H
ATOM   3397 2HB  LEU A 227       2.111 -33.943  29.701  1.00 21.42      .032 H
ATOM   3398  CG  LEU A 227       4.021 -34.688  30.665  1.00 23.98      .002 C
ATOM   3399  HG  LEU A 227       3.666 -35.662  31.002  1.00 23.98      .002 H
ATOM   3400  CD1 LEU A 227       5.489 -34.810  30.395  1.00 23.66      .000 C
ATOM   3401 1HD1 LEU A 227       5.751 -35.840  30.151  1.00 23.66      .000 H
ATOM   3402 2HD1 LEU A 227       6.092 -34.471  31.237  1.00 23.66      .000 H
ATOM   3403 3HD1 LEU A 227       5.680 -34.172  29.531  1.00 23.66      .000 H
ATOM   3404  CD2 LEU A 227       3.799 -33.657  31.833  1.00 27.24      .000 C
ATOM   3405 1HD2 LEU A 227       2.737 -33.460  31.979  1.00 27.24      .000 H
ATOM   3406 2HD2 LEU A 227       4.299 -32.739  31.522  1.00 27.24      .000 H
ATOM   3407 3HD2 LEU A 227       4.236 -34.010  32.767  1.00 27.24      .000 H
ATOM   3408  N   GLN A 228       1.149 -36.072  26.876  1.00 22.02      .338 N
ATOM   3409  H   GLN A 228       1.221 -36.970  27.332  1.00 22.02      .338 H
ATOM   3410  CA  GLN A 228       0.130 -35.948  25.829  1.00 23.82      .160 C
ATOM   3411  HA  GLN A 228       0.300 -35.109  25.154  1.00 23.82      .160 H
ATOM   3412  C   GLN A 228      -1.286 -35.630  26.505  1.00 23.00      .251 C
ATOM   3413  O   GLN A 228      -1.784 -36.402  27.345  1.00 19.83      .271 O
ATOM   3414  CB  GLN A 228       0.121 -37.221  24.945  1.00 19.01      .042 C
ATOM   3415 1HB  GLN A 228       1.104 -37.190  24.475  1.00 19.01      .042 H
ATOM   3416 2HB  GLN A 228       0.068 -38.131  25.543  1.00 19.01      .042 H
ATOM   3417  CG  GLN A 228      -0.961 -37.246  23.874  1.00 20.54      .090 C
ATOM   3418 1HG  GLN A 228      -1.969 -37.380  24.267  1.00 20.54      .090 H
ATOM   3419 2HG  GLN A 228      -1.042 -36.334  23.283  1.00 20.54      .090 H
ATOM   3420  CD  GLN A 228      -0.712 -38.415  22.867  1.00 23.77      .227 C
ATOM   3421  OE1 GLN A 228       0.253 -39.072  22.983  1.00 26.24      .273 O
ATOM   3422  NE2 GLN A 228      -1.622 -38.674  21.945  1.00 20.98      .369 N
ATOM   3423 1HE2 GLN A 228      -1.237 -39.233  21.198  1.00 20.98      .369 H
ATOM   3424 2HE2 GLN A 228      -2.502 -38.195  21.816  1.00 20.98      .369 H
ATOM   3425  N   SER A 229      -1.978 -34.618  25.984  1.00 22.61      .336 N
ATOM   3426  H   SER A 229      -1.569 -34.012  25.287  1.00 22.61      .336 H
ATOM   3427  CA  SER A 229      -3.342 -34.298  26.414  1.00 19.15      .189 C
ATOM   3428  HA  SER A 229      -3.514 -33.318  25.969  1.00 19.15      .189 H
ATOM   3429  C   SER A 229      -3.595 -34.083  27.974  1.00 18.53      .254 C
ATOM   3430  O   SER A 229      -4.740 -34.162  28.418  1.00 23.59      .270 O
ATOM   3431  CB  SER A 229      -4.328 -35.296  25.781  1.00 17.97      .169 C
ATOM   3432 1HB  SER A 229      -4.022 -36.307  26.052  1.00 17.97      .169 H
ATOM   3433 2HB  SER A 229      -5.312 -35.142  26.224  1.00 17.97      .169 H
ATOM   3434  OG  SER A 229      -4.475 -35.165  24.389  1.00 19.68      .380 O
ATOM   3435  HG  SER A 229      -5.173 -34.530  24.210  1.00 19.68      .380 H
ATOM   3436  N   GLY A 230      -2.629 -33.577  28.721  1.00 15.93      .336 N
ATOM   3437  H   GLY A 230      -1.810 -33.189  28.273  1.00 15.93      .336 H
ATOM   3438  CA  GLY A 230      -2.892 -33.224  30.097  1.00 20.78      .189 C
ATOM   3439 1HA  GLY A 230      -3.625 -32.421  30.172  1.00 20.78      .189 H
ATOM   3440 2HA  GLY A 230      -3.282 -34.067  30.669  1.00 20.78      .189 H
ATOM   3441  C   GLY A 230      -1.654 -32.700  30.979  1.00 23.83      .253 C
ATOM   3442  O   GLY A 230      -0.503 -32.998  30.676  1.00 22.17      .270 O
ATOM   3443  N   ALA A 231      -1.891 -31.905  32.048  1.00 17.39      .337 N
ATOM   3444  H   ALA A 231      -2.851 -31.644  32.221  1.00 17.39      .337 H
ATOM   3445  CA  ALA A 231      -0.852 -31.265  32.817  1.00 24.73      .160 C
ATOM   3446  HA  ALA A 231       0.034 -31.893  32.719  1.00 24.73      .160 H
ATOM   3447  C   ALA A 231      -1.175 -31.258  34.378  1.00 23.26      .254 C
ATOM   3448  O   ALA A 231      -2.324 -31.292  34.861  1.00 24.81      .270 O
ATOM   3449  CB  ALA A 231      -0.639 -29.864  32.207  1.00 20.06      .034 C
ATOM   3450 1HB  ALA A 231      -0.370 -29.964  31.155  1.00 20.06      .034 H
ATOM   3451 2HB  ALA A 231       0.205 -29.452  32.761  1.00 20.06      .034 H
ATOM   3452 3HB  ALA A 231      -1.496 -29.198  32.301  1.00 20.06      .034 H
ATOM   3453  N   PRO A 232      -0.124 -31.252  35.214  1.00 22.85      .312 N
ATOM   3454  CA  PRO A 232      -0.174 -31.523  36.596  1.00 22.54      .163 C
ATOM   3455  HA  PRO A 232      -0.694 -32.465  36.770  1.00 22.54      .163 H
ATOM   3456  C   PRO A 232      -0.904 -30.410  37.359  1.00 26.55      .251 C
ATOM   3457  O   PRO A 232      -1.650 -30.799  38.275  1.00 26.09      .271 O
ATOM   3458  CB  PRO A 232       1.245 -31.693  37.183  1.00 23.04      .034 C
ATOM   3459 1HB  PRO A 232       1.299 -31.197  38.152  1.00 23.04      .034 H
ATOM   3460 2HB  PRO A 232       1.636 -32.710  37.189  1.00 23.04      .034 H
ATOM   3461  CG  PRO A 232       1.984 -30.865  36.140  1.00 19.68      .027 C
ATOM   3462 1HG  PRO A 232       1.903 -29.806  36.387  1.00 19.68      .027 H
ATOM   3463 2HG  PRO A 232       3.025 -31.184  36.097  1.00 19.68      .027 H
ATOM   3464  CD  PRO A 232       1.284 -31.160  34.834  1.00 20.79      .105 C
ATOM   3465 1HD  PRO A 232       1.415 -30.291  34.190  1.00 20.79      .105 H
ATOM   3466 2HD  PRO A 232       1.615 -32.138  34.483  1.00 20.79      .105 H
ATOM   3467  N   ASN A 233      -0.763 -29.133  36.984  1.00 27.72      .337 N
ATOM   3468  H   ASN A 233      -0.076 -28.903  36.280  1.00 27.72      .337 H
ATOM   3469  CA  ASN A 233      -1.558 -27.933  37.446  1.00 27.94      .169 C
ATOM   3470  HA  ASN A 233      -1.369 -27.818  38.513  1.00 27.94      .169 H
ATOM   3471  C   ASN A 233      -3.077 -28.000  37.224  1.00 29.49      .251 C
ATOM   3472  O   ASN A 233      -3.746 -27.097  37.730  1.00 28.32      .271 O
ATOM   3473  CB  ASN A 233      -0.930 -26.642  36.820  1.00 23.40      .119 C
ATOM   3474 1HB  ASN A 233      -1.524 -25.750  37.021  1.00 23.40      .119 H
ATOM   3475 2HB  ASN A 233       0.019 -26.500  37.339  1.00 23.40      .119 H
ATOM   3476  CG  ASN A 233      -0.621 -26.656  35.295  1.00 22.31      .230 C
ATOM   3477  OD1 ASN A 233      -0.682 -27.713  34.698  1.00 27.33      .273 O
ATOM   3478  ND2 ASN A 233      -0.249 -25.531  34.758  1.00 21.42      .369 N
ATOM   3479 1HD2 ASN A 233       0.003 -25.475  33.782  1.00 21.42      .369 H
ATOM   3480 2HD2 ASN A 233      -0.142 -24.723  35.355  1.00 21.42      .369 H
ATOM   3481  N   GLY A 234      -3.519 -28.915  36.342  1.00 24.31      .336 N
ATOM   3482  H   GLY A 234      -2.918 -29.501  35.780  1.00 24.31      .336 H
ATOM   3483  CA  GLY A 234      -4.928 -28.852  35.975  1.00 39.31      .189 C
ATOM   3484 1HA  GLY A 234      -5.105 -27.898  35.478  1.00 39.31      .189 H
ATOM   3485 2HA  GLY A 234      -5.133 -29.645  35.257  1.00 39.31      .189 H
ATOM   3486  C   GLY A 234      -5.960 -28.980  37.124  1.00 41.70      .257 C
ATOM   3487  O   GLY A 234      -5.792 -29.845  37.983  1.00 40.00      .270 O
ATOM   3488  N   PRO A 235      -7.043 -28.196  37.224  1.00 31.73      .312 N
ATOM   3489  CA  PRO A 235      -7.872 -28.073  38.483  1.00 22.65      .163 C
ATOM   3490  HA  PRO A 235      -7.172 -27.806  39.275  1.00 22.65      .163 H
ATOM   3491  C   PRO A 235      -8.658 -29.345  39.083  1.00 25.71      .251 C
ATOM   3492  O   PRO A 235      -9.321 -29.228  40.101  1.00 32.78      .271 O
ATOM   3493  CB  PRO A 235      -8.784 -26.863  38.273  1.00 19.87      .034 C
ATOM   3494 1HB  PRO A 235      -9.807 -27.150  38.517  1.00 19.87      .034 H
ATOM   3495 2HB  PRO A 235      -8.373 -26.012  38.816  1.00 19.87      .034 H
ATOM   3496  CG  PRO A 235      -8.693 -26.582  36.766  1.00 27.35      .027 C
ATOM   3497 1HG  PRO A 235      -9.506 -27.100  36.257  1.00 27.35      .027 H
ATOM   3498 2HG  PRO A 235      -8.757 -25.514  36.561  1.00 27.35      .027 H
ATOM   3499  CD  PRO A 235      -7.355 -27.121  36.281  1.00 26.00      .105 C
ATOM   3500 1HD  PRO A 235      -7.473 -27.556  35.288  1.00 26.00      .105 H
ATOM   3501 2HD  PRO A 235      -6.538 -26.399  36.297  1.00 26.00      .105 H
ATOM   3502  N   TRP A 236      -8.566 -30.469  38.334  1.00 23.29      .337 N
ATOM   3503  H   TRP A 236      -7.933 -30.362  37.554  1.00 23.29      .337 H
ATOM   3504  CA  TRP A 236      -9.092 -31.830  38.554  1.00 24.88      .164 C
ATOM   3505  HA  TRP A 236      -9.753 -31.888  39.418  1.00 24.88      .164 H
ATOM   3506  C   TRP A 236      -7.876 -32.813  38.938  1.00 25.87      .251 C
ATOM   3507  O   TRP A 236      -8.049 -33.874  39.470  1.00 25.72      .271 O
ATOM   3508  CB  TRP A 236      -9.811 -32.220  37.266  1.00 23.50      .059 C
ATOM   3509 1HB  TRP A 236     -10.223 -33.222  37.382  1.00 23.50      .059 H
ATOM   3510 2HB  TRP A 236     -10.561 -31.439  37.146  1.00 23.50      .059 H
ATOM   3511  CG  TRP A 236      -8.917 -32.212  36.047  1.00 25.15      .016 C
ATOM   3512  CD1 TRP A 236      -8.840 -31.182  35.162  1.00 23.19      .097 C
ATOM   3513  HD1 TRP A 236      -9.381 -30.248  35.132  1.00 23.19      .097 H
ATOM   3514  CD2 TRP A 236      -7.897 -33.188  35.649  1.00 20.13      .001 C
ATOM   3515  NE1 TRP A 236      -7.902 -31.483  34.209  1.00 25.00      .365 N
ATOM   3516  HE1 TRP A 236      -7.627 -30.885  33.442  1.00 25.00      .365 H
ATOM   3517  CE2 TRP A 236      -7.235 -32.674  34.488  1.00 22.86      .042 C
ATOM   3518  CE3 TRP A 236      -7.522 -34.434  36.140  1.00 25.16      .014 C
ATOM   3519  HE3 TRP A 236      -7.974 -34.842  37.032  1.00 25.16      .014 H
ATOM   3520  CZ2 TRP A 236      -6.213 -33.320  33.843  1.00 20.80      .030 C
ATOM   3521  HZ2 TRP A 236      -5.703 -32.897  32.990  1.00 20.80      .030 H
ATOM   3522  CZ3 TRP A 236      -6.386 -35.117  35.543  1.00 20.96      .001 C
ATOM   3523  HZ3 TRP A 236      -6.160 -36.092  35.949  1.00 20.96      .001 H
ATOM   3524  CH2 TRP A 236      -5.787 -34.602  34.396  1.00 24.81      .002 C
ATOM   3525  HH2 TRP A 236      -4.893 -35.018  33.955  1.00 24.81      .002 H
ATOM   3526  N   ALA A 237      -6.610 -32.349  38.728  1.00 24.38      .338 N
ATOM   3527  H   ALA A 237      -6.476 -31.516  38.172  1.00 24.38      .338 H
ATOM   3528  CA  ALA A 237      -5.479 -33.263  38.844  1.00 26.50      .159 C
ATOM   3529  HA  ALA A 237      -5.746 -34.270  38.525  1.00 26.50      .159 H
ATOM   3530  C   ALA A 237      -4.883 -33.345  40.260  1.00 25.74      .251 C
ATOM   3531  O   ALA A 237      -4.145 -34.283  40.626  1.00 23.31      .271 O
ATOM   3532  CB  ALA A 237      -4.343 -32.871  37.833  1.00 22.07      .034 C
ATOM   3533 1HB  ALA A 237      -3.562 -33.627  37.908  1.00 22.07      .034 H
ATOM   3534 2HB  ALA A 237      -3.929 -31.894  38.083  1.00 22.07      .034 H
ATOM   3535 3HB  ALA A 237      -4.733 -32.851  36.815  1.00 22.07      .034 H
ATOM   3536  N   THR A 238      -5.340 -32.558  41.199  1.00 23.24      .336 N
ATOM   3537  H   THR A 238      -5.859 -31.745  40.899  1.00 23.24      .336 H
ATOM   3538  CA  THR A 238      -4.978 -32.575  42.640  1.00 23.58      .186 C
ATOM   3539  HA  THR A 238      -4.710 -33.609  42.855  1.00 23.58      .186 H
ATOM   3540  C   THR A 238      -6.249 -32.228  43.435  1.00 24.76      .253 C
ATOM   3541  O   THR A 238      -7.127 -31.576  42.955  1.00 21.78      .270 O
ATOM   3542  CB  THR A 238      -3.765 -31.696  43.023  1.00 25.12      .140 C
ATOM   3543  HB  THR A 238      -3.599 -31.798  44.096  1.00 25.12      .140 H
ATOM   3544  OG1 THR A 238      -4.050 -30.378  42.865  1.00 21.53      .382 O
ATOM   3545  HG1 THR A 238      -4.060 -30.110  41.944  1.00 21.53      .382 H
ATOM   3546  CG2 THR A 238      -2.453 -31.869  42.220  1.00 21.89      .034 C
ATOM   3547 1HG2 THR A 238      -2.273 -32.932  42.063  1.00 21.89      .034 H
ATOM   3548 2HG2 THR A 238      -1.605 -31.429  42.744  1.00 21.89      .034 H
ATOM   3549 3HG2 THR A 238      -2.581 -31.375  41.256  1.00 21.89      .034 H
ATOM   3550  N   VAL A 239      -6.154 -32.434  44.731  1.00 23.54      .337 N
ATOM   3551  H   VAL A 239      -5.405 -33.037  45.039  1.00 23.54      .337 H
ATOM   3552  CA  VAL A 239      -7.124 -32.045  45.787  1.00 26.73      .159 C
ATOM   3553  HA  VAL A 239      -7.643 -31.148  45.450  1.00 26.73      .159 H
ATOM   3554  C   VAL A 239      -6.267 -31.614  47.033  1.00 28.32      .251 C
ATOM   3555  O   VAL A 239      -5.129 -32.044  47.283  1.00 26.17      .271 O
ATOM   3556  CB  VAL A 239      -8.047 -33.287  46.135  1.00 26.08      .029 C
ATOM   3557  HB  VAL A 239      -8.486 -33.598  45.187  1.00 26.08      .029 H
ATOM   3558  CG1 VAL A 239      -7.336 -34.457  46.765  1.00 22.06      .002 C
ATOM   3559 1HG1 VAL A 239      -8.071 -35.119  47.223  1.00 22.06      .002 H
ATOM   3560 2HG1 VAL A 239      -6.588 -34.176  47.506  1.00 22.06      .002 H
ATOM   3561 3HG1 VAL A 239      -6.851 -34.972  45.935  1.00 22.06      .002 H
ATOM   3562  CG2 VAL A 239      -9.176 -32.845  47.017  1.00 30.33      .002 C
ATOM   3563 1HG2 VAL A 239      -9.990 -33.566  46.951  1.00 30.33      .002 H
ATOM   3564 2HG2 VAL A 239      -9.542 -31.856  46.741  1.00 30.33      .002 H
ATOM   3565 3HG2 VAL A 239      -8.794 -32.819  48.038  1.00 30.33      .002 H
ATOM   3566  N   GLY A 240      -6.901 -30.839  47.920  1.00 28.90      .336 N
ATOM   3567  H   GLY A 240      -7.834 -30.524  47.691  1.00 28.90      .336 H
ATOM   3568  CA  GLY A 240      -6.373 -30.515  49.228  1.00 23.29      .189 C
ATOM   3569 1HA  GLY A 240      -5.350 -30.161  49.104  1.00 23.29      .189 H
ATOM   3570 2HA  GLY A 240      -6.892 -29.716  49.758  1.00 23.29      .189 H
ATOM   3571  C   GLY A 240      -6.325 -31.745  50.178  1.00 32.93      .253 C
ATOM   3572  O   GLY A 240      -7.411 -32.425  50.187  1.00 29.27      .270 O
ATOM   3573  N   MET A 241      -5.308 -31.929  51.024  1.00 32.83      .337 N
ATOM   3574  H   MET A 241      -4.499 -31.326  51.051  1.00 32.83      .337 H
ATOM   3575  CA  MET A 241      -5.317 -33.052  51.971  1.00 32.56      .160 C
ATOM   3576  HA  MET A 241      -5.427 -33.976  51.404  1.00 32.56      .160 H
ATOM   3577  C   MET A 241      -6.610 -33.027  52.924  1.00 34.99      .251 C
ATOM   3578  O   MET A 241      -7.170 -34.052  53.284  1.00 33.14      .271 O
ATOM   3579  CB  MET A 241      -4.123 -33.064  52.920  1.00 34.59      .043 C
ATOM   3580 1HB  MET A 241      -3.264 -33.205  52.264  1.00 34.59      .043 H
ATOM   3581 2HB  MET A 241      -4.014 -32.028  53.238  1.00 34.59      .043 H
ATOM   3582  CG  MET A 241      -3.973 -33.979  54.142  1.00 38.47      .060 C
ATOM   3583 1HG  MET A 241      -3.220 -33.523  54.784  1.00 38.47      .060 H
ATOM   3584 2HG  MET A 241      -4.901 -34.130  54.693  1.00 38.47      .060 H
ATOM   3585  SD  MET A 241      -3.329 -35.710  53.791  1.00 49.09      .139 S
ATOM   3586  CE  MET A 241      -4.832 -36.485  53.193  1.00 40.60      .069 C
ATOM   3587 1HE  MET A 241      -5.027 -36.055  52.210  1.00 40.60      .069 H
ATOM   3588 2HE  MET A 241      -5.703 -36.342  53.832  1.00 40.60      .069 H
ATOM   3589 3HE  MET A 241      -4.627 -37.551  53.089  1.00 40.60      .069 H
ATOM   3590  N   GLY A 242      -7.103 -31.807  53.196  1.00 33.86      .336 N
ATOM   3591  H   GLY A 242      -6.497 -31.021  53.005  1.00 33.86      .336 H
ATOM   3592  CA  GLY A 242      -8.222 -31.551  54.118  1.00 27.42      .189 C
ATOM   3593 1HA  GLY A 242      -8.158 -32.208  54.985  1.00 27.42      .189 H
ATOM   3594 2HA  GLY A 242      -8.190 -30.490  54.363  1.00 27.42      .189 H
ATOM   3595  C   GLY A 242      -9.570 -31.832  53.411  1.00 33.65      .253 C
ATOM   3596  O   GLY A 242     -10.497 -32.253  54.095  1.00 32.26      .270 O
ATOM   3597  N   GLU A 243      -9.616 -31.699  52.067  1.00 30.49      .337 N
ATOM   3598  H   GLU A 243      -8.816 -31.373  51.545  1.00 30.49      .337 H
ATOM   3599  CA  GLU A 243     -10.746 -32.240  51.412  1.00 27.82      .160 C
ATOM   3600  HA  GLU A 243     -11.730 -32.112  51.864  1.00 27.82      .160 H
ATOM   3601  C   GLU A 243     -10.582 -33.827  51.269  1.00 34.86      .251 C
ATOM   3602  O   GLU A 243     -11.581 -34.561  51.570  1.00 33.61      .271 O
ATOM   3603  CB  GLU A 243     -10.824 -31.619  49.992  1.00 26.00      .043 C
ATOM   3604 1HB  GLU A 243     -10.069 -31.991  49.299  1.00 26.00      .043 H
ATOM   3605 2HB  GLU A 243     -11.823 -31.877  49.641  1.00 26.00      .043 H
ATOM   3606  CG  GLU A 243     -10.734 -30.044  49.926  1.00 27.00      .100 C
ATOM   3607 1HG  GLU A 243      -9.669 -29.812  49.917  1.00 27.00      .100 H
ATOM   3608 2HG  GLU A 243     -11.125 -29.697  48.969  1.00 27.00      .100 H
ATOM   3609  CD  GLU A 243     -11.425 -29.359  51.069  1.00 33.40      .185 C
ATOM   3610  OE1 GLU A 243     -12.656 -29.533  51.194  1.00 39.97      .647 O
ATOM   3611  OE2 GLU A 243     -10.796 -28.530  51.717  1.00 31.18      .647 O
ATOM   3612  N   ALA A 244      -9.409 -34.395  51.003  1.00 31.11      .338 N
ATOM   3613  H   ALA A 244      -8.678 -33.751  50.738  1.00 31.11      .338 H
ATOM   3614  CA  ALA A 244      -9.052 -35.817  51.029  1.00 28.48      .159 C
ATOM   3615  HA  ALA A 244      -9.605 -36.339  50.248  1.00 28.48      .159 H
ATOM   3616  C   ALA A 244      -9.447 -36.506  52.384  1.00 31.19      .251 C
ATOM   3617  O   ALA A 244     -10.006 -37.622  52.417  1.00 27.55      .271 O
ATOM   3618  CB  ALA A 244      -7.567 -35.845  50.620  1.00 27.75      .034 C
ATOM   3619 1HB  ALA A 244      -7.350 -36.905  50.485  1.00 27.75      .034 H
ATOM   3620 2HB  ALA A 244      -6.931 -35.441  51.407  1.00 27.75      .034 H
ATOM   3621 3HB  ALA A 244      -7.376 -35.313  49.688  1.00 27.75      .034 H
ATOM   3622  N   ARG A 245      -9.369 -35.843  53.508  1.00 31.51      .338 N
ATOM   3623  H   ARG A 245      -8.820 -34.997  53.461  1.00 31.51      .338 H
ATOM   3624  CA  ARG A 245      -9.815 -36.272  54.833  1.00 30.37      .159 C
ATOM   3625  HA  ARG A 245      -9.341 -37.251  54.914  1.00 30.37      .159 H
ATOM   3626  C   ARG A 245     -11.327 -36.434  54.883  1.00 29.80      .251 C
ATOM   3627  O   ARG A 245     -11.851 -37.501  55.246  1.00 32.55      .271 O
ATOM   3628  CB  ARG A 245      -9.346 -35.420  55.976  1.00 30.24      .034 C
ATOM   3629 1HB  ARG A 245      -8.283 -35.234  55.821  1.00 30.24      .034 H
ATOM   3630 2HB  ARG A 245      -9.895 -34.483  55.878  1.00 30.24      .034 H
ATOM   3631  CG  ARG A 245      -9.527 -35.918  57.438  1.00 28.78      .027 C
ATOM   3632 1HG  ARG A 245      -9.351 -36.993  57.407  1.00 28.78      .027 H
ATOM   3633 2HG  ARG A 245      -8.692 -35.543  58.031  1.00 28.78      .027 H
ATOM   3634  CD  ARG A 245     -10.837 -35.637  58.169  1.00 25.30      .116 C
ATOM   3635 1HD  ARG A 245     -10.833 -34.659  58.650  1.00 25.30      .116 H
ATOM   3636 2HD  ARG A 245     -11.596 -35.747  57.395  1.00 25.30      .116 H
ATOM   3637  NE  ARG A 245     -11.141 -36.649  59.231  1.00 29.68      .212 N
ATOM   3638  HE  ARG A 245     -10.541 -37.459  59.295  1.00 29.68      .212 H
ATOM   3639  CZ  ARG A 245     -12.166 -36.489  60.063  1.00 32.73      .666 C
ATOM   3640  NH1 ARG A 245     -12.974 -35.482  59.948  1.00 34.23      .235 N
ATOM   3641 1HH1 ARG A 245     -12.807 -34.788  59.234  1.00 34.23      .235 H
ATOM   3642 2HH1 ARG A 245     -13.855 -35.496  60.443  1.00 34.23      .235 H
ATOM   3643  NH2 ARG A 245     -12.451 -37.355  60.968  1.00 30.01      .235 N
ATOM   3644 1HH2 ARG A 245     -11.973 -38.245  60.967  1.00 30.01      .235 H
ATOM   3645 2HH2 ARG A 245     -13.338 -37.258  61.441  1.00 30.01      .235 H
ATOM   3646  N   ARG A 246     -12.052 -35.425  54.290  1.00 28.84      .338 N
ATOM   3647  H   ARG A 246     -11.587 -34.531  54.215  1.00 28.84      .338 H
ATOM   3648  CA  ARG A 246     -13.537 -35.365  54.227  1.00 38.52      .159 C
ATOM   3649  HA  ARG A 246     -13.880 -35.514  55.251  1.00 38.52      .159 H
ATOM   3650  C   ARG A 246     -14.116 -36.483  53.349  1.00 31.98      .251 C
ATOM   3651  O   ARG A 246     -15.049 -37.100  53.787  1.00 27.93      .271 O
ATOM   3652  CB  ARG A 246     -14.102 -33.989  53.793  1.00 30.00      .034 C
ATOM   3653 1HB  ARG A 246     -13.878 -33.238  54.551  1.00 30.00      .034 H
ATOM   3654 2HB  ARG A 246     -13.579 -33.621  52.911  1.00 30.00      .034 H
ATOM   3655  CG  ARG A 246     -15.642 -33.843  53.478  1.00 33.64      .027 C
ATOM   3656 1HG  ARG A 246     -16.047 -34.646  52.862  1.00 33.64      .027 H
ATOM   3657 2HG  ARG A 246     -16.248 -33.972  54.375  1.00 33.64      .027 H
ATOM   3658  CD  ARG A 246     -16.064 -32.495  52.822  1.00 37.66      .116 C
ATOM   3659 1HD  ARG A 246     -15.703 -31.640  53.394  1.00 37.66      .116 H
ATOM   3660 2HD  ARG A 246     -15.634 -32.490  51.820  1.00 37.66      .116 H
ATOM   3661  NE  ARG A 246     -17.516 -32.465  52.742  1.00 37.55      .212 N
ATOM   3662  HE  ARG A 246     -17.971 -33.070  53.411  1.00 37.55      .212 H
ATOM   3663  CZ  ARG A 246     -18.313 -31.780  51.865  1.00 35.58      .666 C
ATOM   3664  NH1 ARG A 246     -17.902 -30.946  50.967  1.00 38.99      .235 N
ATOM   3665 1HH1 ARG A 246     -16.957 -30.943  50.611  1.00 38.99      .235 H
ATOM   3666 2HH1 ARG A 246     -18.582 -30.295  50.602  1.00 38.99      .235 H
ATOM   3667  NH2 ARG A 246     -19.592 -31.898  51.958  1.00 28.18      .235 N
ATOM   3668 1HH2 ARG A 246     -19.996 -32.594  52.568  1.00 28.18      .235 H
ATOM   3669 2HH2 ARG A 246     -20.132 -31.522  51.192  1.00 28.18      .235 H
ATOM   3670  N   ARG A 247     -13.457 -36.759  52.206  1.00 36.20      .338 N
ATOM   3671  H   ARG A 247     -12.752 -36.077  51.962  1.00 36.20      .338 H
ATOM   3672  CA  ARG A 247     -13.715 -37.819  51.231  1.00 32.90      .159 C
ATOM   3673  HA  ARG A 247     -14.772 -37.692  50.996  1.00 32.90      .159 H
ATOM   3674  C   ARG A 247     -13.488 -39.204  51.820  1.00 27.90      .251 C
ATOM   3675  O   ARG A 247     -14.378 -40.109  51.687  1.00 29.59      .271 O
ATOM   3676  CB  ARG A 247     -12.859 -37.541  49.989  1.00 33.98      .034 C
ATOM   3677 1HB  ARG A 247     -11.830 -37.329  50.278  1.00 33.98      .034 H
ATOM   3678 2HB  ARG A 247     -12.948 -38.432  49.368  1.00 33.98      .034 H
ATOM   3679  CG  ARG A 247     -13.419 -36.338  49.219  1.00 33.61      .027 C
ATOM   3680 1HG  ARG A 247     -14.283 -36.613  48.615  1.00 33.61      .027 H
ATOM   3681 2HG  ARG A 247     -13.624 -35.529  49.920  1.00 33.61      .027 H
ATOM   3682  CD  ARG A 247     -12.354 -35.757  48.200  1.00 29.17      .116 C
ATOM   3683 1HD  ARG A 247     -11.470 -35.585  48.813  1.00 29.17      .116 H
ATOM   3684 2HD  ARG A 247     -12.074 -36.540  47.495  1.00 29.17      .116 H
ATOM   3685  NE  ARG A 247     -12.705 -34.541  47.480  1.00 26.50      .212 N
ATOM   3686  HE  ARG A 247     -13.128 -33.809  48.032  1.00 26.50      .212 H
ATOM   3687  CZ  ARG A 247     -12.437 -34.290  46.172  1.00 28.59      .666 C
ATOM   3688  NH1 ARG A 247     -12.095 -35.241  45.340  1.00 24.41      .235 N
ATOM   3689 1HH1 ARG A 247     -12.170 -36.205  45.633  1.00 24.41      .235 H
ATOM   3690 2HH1 ARG A 247     -11.940 -35.020  44.366  1.00 24.41      .235 H
ATOM   3691  NH2 ARG A 247     -12.653 -33.105  45.754  1.00 26.25      .235 N
ATOM   3692 1HH2 ARG A 247     -12.940 -32.350  46.361  1.00 26.25      .235 H
ATOM   3693 2HH2 ARG A 247     -12.469 -32.926  44.778  1.00 26.25      .235 H
ATOM   3694  N   ALA A 248     -12.364 -39.347  52.596  1.00 29.19      .338 N
ATOM   3695  H   ALA A 248     -11.759 -38.564  52.796  1.00 29.19      .338 H
ATOM   3696  CA  ALA A 248     -12.008 -40.635  53.176  1.00 31.39      .159 C
ATOM   3697  HA  ALA A 248     -11.911 -41.486  52.502  1.00 31.39      .159 H
ATOM   3698  C   ALA A 248     -13.052 -40.963  54.244  1.00 36.90      .251 C
ATOM   3699  O   ALA A 248     -13.721 -42.002  54.317  1.00 35.05      .271 O
ATOM   3700  CB  ALA A 248     -10.649 -40.561  53.949  1.00 23.03      .034 C
ATOM   3701 1HB  ALA A 248     -10.774 -39.879  54.790  1.00 23.03      .034 H
ATOM   3702 2HB  ALA A 248      -9.865 -40.186  53.291  1.00 23.03      .034 H
ATOM   3703 3HB  ALA A 248     -10.372 -41.548  54.320  1.00 23.03      .034 H
ATOM   3704  N   THR A 249     -13.377 -39.962  55.052  1.00 28.81      .336 N
ATOM   3705  H   THR A 249     -12.802 -39.131  55.050  1.00 28.81      .336 H
ATOM   3706  CA  THR A 249     -14.383 -40.047  56.126  1.00 28.17      .186 C
ATOM   3707  HA  THR A 249     -14.158 -40.940  56.710  1.00 28.17      .186 H
ATOM   3708  C   THR A 249     -15.891 -40.231  55.658  1.00 28.49      .253 C
ATOM   3709  O   THR A 249     -16.610 -40.998  56.280  1.00 29.08      .270 O
ATOM   3710  CB  THR A 249     -14.181 -38.937  57.120  1.00 39.46      .140 C
ATOM   3711  HB  THR A 249     -14.504 -37.980  56.710  1.00 39.46      .140 H
ATOM   3712  OG1 THR A 249     -12.799 -38.628  57.320  1.00 38.83      .382 O
ATOM   3713  HG1 THR A 249     -12.456 -38.318  56.478  1.00 38.83      .382 H
ATOM   3714  CG2 THR A 249     -14.738 -39.125  58.544  1.00 34.47      .034 C
ATOM   3715 1HG2 THR A 249     -15.784 -39.431  58.575  1.00 34.47      .034 H
ATOM   3716 2HG2 THR A 249     -14.632 -38.143  59.004  1.00 34.47      .034 H
ATOM   3717 3HG2 THR A 249     -14.132 -39.849  59.088  1.00 34.47      .034 H
ATOM   3718  N   GLN A 250     -16.170 -39.744  54.466  1.00 27.63      .337 N
ATOM   3719  H   GLN A 250     -15.456 -39.280  53.922  1.00 27.63      .337 H
ATOM   3720  CA  GLN A 250     -17.455 -39.976  53.803  1.00 28.63      .160 C
ATOM   3721  HA  GLN A 250     -18.273 -39.760  54.492  1.00 28.63      .160 H
ATOM   3722  C   GLN A 250     -17.687 -41.403  53.239  1.00 31.94      .251 C
ATOM   3723  O   GLN A 250     -18.882 -41.730  53.299  1.00 32.14      .271 O
ATOM   3724  CB  GLN A 250     -17.463 -38.935  52.679  1.00 26.22      .042 C
ATOM   3725 1HB  GLN A 250     -17.366 -37.925  53.076  1.00 26.22      .042 H
ATOM   3726 2HB  GLN A 250     -16.611 -39.205  52.055  1.00 26.22      .042 H
ATOM   3727  CG  GLN A 250     -18.721 -38.928  51.739  1.00 33.51      .090 C
ATOM   3728 1HG  GLN A 250     -18.650 -38.170  50.959  1.00 33.51      .090 H
ATOM   3729 2HG  GLN A 250     -18.739 -39.853  51.164  1.00 33.51      .090 H
ATOM   3730  CD  GLN A 250     -20.043 -38.767  52.481  1.00 45.75      .227 C
ATOM   3731  OE1 GLN A 250     -20.119 -38.205  53.572  1.00 51.28      .273 O
ATOM   3732  NE2 GLN A 250     -21.127 -39.326  51.994  1.00 41.59      .369 N
ATOM   3733 1HE2 GLN A 250     -22.012 -39.123  52.437  1.00 41.59      .369 H
ATOM   3734 2HE2 GLN A 250     -21.100 -39.599  51.022  1.00 41.59      .369 H
ATOM   3735  N   LEU A 251     -16.705 -42.055  52.668  1.00 31.00      .338 N
ATOM   3736  H   LEU A 251     -15.852 -41.547  52.478  1.00 31.00      .338 H
ATOM   3737  CA  LEU A 251     -16.732 -43.460  52.230  1.00 35.41      .159 C
ATOM   3738  HA  LEU A 251     -17.477 -43.598  51.445  1.00 35.41      .159 H
ATOM   3739  C   LEU A 251     -16.997 -44.391  53.383  1.00 30.24      .251 C
ATOM   3740  O   LEU A 251     -17.887 -45.223  53.347  1.00 28.35      .271 O
ATOM   3741  CB  LEU A 251     -15.389 -43.853  51.583  1.00 29.75      .032 C
ATOM   3742 1HB  LEU A 251     -15.244 -43.241  50.692  1.00 29.75      .032 H
ATOM   3743 2HB  LEU A 251     -14.601 -43.735  52.327  1.00 29.75      .032 H
ATOM   3744  CG  LEU A 251     -15.230 -45.297  51.042  1.00 30.41      .002 C
ATOM   3745  HG  LEU A 251     -15.395 -45.984  51.872  1.00 30.41      .002 H
ATOM   3746  CD1 LEU A 251     -16.240 -45.694  49.889  1.00 22.37      .000 C
ATOM   3747 1HD1 LEU A 251     -17.259 -45.383  50.122  1.00 22.37      .000 H
ATOM   3748 2HD1 LEU A 251     -16.190 -46.782  49.851  1.00 22.37      .000 H
ATOM   3749 3HD1 LEU A 251     -15.945 -45.282  48.924  1.00 22.37      .000 H
ATOM   3750  CD2 LEU A 251     -13.770 -45.554  50.729  1.00 29.82      .000 C
ATOM   3751 1HD2 LEU A 251     -13.184 -45.469  51.644  1.00 29.82      .000 H
ATOM   3752 2HD2 LEU A 251     -13.382 -44.860  49.983  1.00 29.82      .000 H
ATOM   3753 3HD2 LEU A 251     -13.702 -46.573  50.348  1.00 29.82      .000 H
ATOM   3754  N   ALA A 252     -16.306 -44.141  54.525  1.00 31.40      .338 N
ATOM   3755  H   ALA A 252     -15.487 -43.552  54.569  1.00 31.40      .338 H
ATOM   3756  CA  ALA A 252     -16.528 -44.967  55.755  1.00 35.39      .159 C
ATOM   3757  HA  ALA A 252     -16.385 -46.021  55.520  1.00 35.39      .159 H
ATOM   3758  C   ALA A 252     -18.029 -44.803  56.172  1.00 38.42      .251 C
ATOM   3759  O   ALA A 252     -18.648 -45.766  56.589  1.00 35.04      .271 O
ATOM   3760  CB  ALA A 252     -15.392 -44.546  56.704  1.00 26.33      .034 C
ATOM   3761 1HB  ALA A 252     -14.443 -44.640  56.177  1.00 26.33      .034 H
ATOM   3762 2HB  ALA A 252     -15.393 -45.204  57.573  1.00 26.33      .034 H
ATOM   3763 3HB  ALA A 252     -15.528 -43.514  57.028  1.00 26.33      .034 H
ATOM   3764  N   HIS A 253     -18.686 -43.641  55.978  1.00 36.18      .337 N
ATOM   3765  H   HIS A 253     -18.279 -42.866  55.473  1.00 36.18      .337 H
ATOM   3766  CA  HIS A 253     -20.077 -43.449  56.434  1.00 38.15      .165 C
ATOM   3767  HA  HIS A 253     -20.163 -44.049  57.340  1.00 38.15      .165 H
ATOM   3768  C   HIS A 253     -21.010 -44.130  55.368  1.00 33.08      .251 C
ATOM   3769  O   HIS A 253     -21.911 -44.785  55.744  1.00 36.39      .271 O
ATOM   3770  CB  HIS A 253     -20.460 -41.970  56.659  1.00 37.06      .077 C
ATOM   3771 1HB  HIS A 253     -20.123 -41.292  55.875  1.00 37.06      .077 H
ATOM   3772 2HB  HIS A 253     -21.544 -41.938  56.766  1.00 37.06      .077 H
ATOM   3773  CG  HIS A 253     -19.905 -41.347  57.995  1.00 46.47      .057 C
ATOM   3774  ND1 HIS A 253     -18.654 -40.821  58.235  1.00 46.39      .338 N
ATOM   3775  HD1 HIS A 253     -17.826 -40.748  57.662  1.00 46.39      .338 H
ATOM   3776  CD2 HIS A 253     -20.689 -41.036  59.097  1.00 49.04      .113 C
ATOM   3777  HD2 HIS A 253     -21.734 -41.241  59.278  1.00 49.04      .113 H
ATOM   3778  CE1 HIS A 253     -18.728 -40.202  59.413  1.00 47.51      .175 C
ATOM   3779  HE1 HIS A 253     -17.966 -39.567  59.839  1.00 47.51      .175 H
ATOM   3780  NE2 HIS A 253     -19.945 -40.248  59.934  1.00 55.79      .223 N
ATOM   3781  N   LEU A 254     -20.732 -44.052  54.093  1.00 31.13      .338 N
ATOM   3782  H   LEU A 254     -19.995 -43.467  53.727  1.00 31.13      .338 H
ATOM   3783  CA  LEU A 254     -21.554 -44.753  53.086  1.00 28.49      .159 C
ATOM   3784  HA  LEU A 254     -22.578 -44.418  53.251  1.00 28.49      .159 H
ATOM   3785  C   LEU A 254     -21.584 -46.322  53.229  1.00 34.16      .251 C
ATOM   3786  O   LEU A 254     -22.636 -47.018  53.112  1.00 35.71      .271 O
ATOM   3787  CB  LEU A 254     -20.924 -44.257  51.773  1.00 31.68      .032 C
ATOM   3788 1HB  LEU A 254     -19.847 -44.171  51.913  1.00 31.68      .032 H
ATOM   3789 2HB  LEU A 254     -21.096 -45.005  50.999  1.00 31.68      .032 H
ATOM   3790  CG  LEU A 254     -21.353 -42.931  51.319  1.00 39.90      .002 C
ATOM   3791  HG  LEU A 254     -21.306 -42.163  52.091  1.00 39.90      .002 H
ATOM   3792  CD1 LEU A 254     -20.352 -42.491  50.232  1.00 33.30      .000 C
ATOM   3793 1HD1 LEU A 254     -20.770 -41.648  49.682  1.00 33.30      .000 H
ATOM   3794 2HD1 LEU A 254     -20.205 -43.332  49.554  1.00 33.30      .000 H
ATOM   3795 3HD1 LEU A 254     -19.396 -42.204  50.668  1.00 33.30      .000 H
ATOM   3796  CD2 LEU A 254     -22.794 -43.021  50.633  1.00 29.11      .000 C
ATOM   3797 1HD2 LEU A 254     -22.671 -43.587  49.709  1.00 29.11      .000 H
ATOM   3798 2HD2 LEU A 254     -23.143 -42.016  50.401  1.00 29.11      .000 H
ATOM   3799 3HD2 LEU A 254     -23.522 -43.521  51.271  1.00 29.11      .000 H
ATOM   3800  N   VAL A 255     -20.377 -46.915  53.555  1.00 32.47      .338 N
ATOM   3801  H   VAL A 255     -19.507 -46.402  53.536  1.00 32.47      .338 H
ATOM   3802  CA  VAL A 255     -20.229 -48.387  53.729  1.00 31.34      .159 C
ATOM   3803  HA  VAL A 255     -20.949 -48.889  53.082  1.00 31.34      .159 H
ATOM   3804  C   VAL A 255     -20.467 -48.798  55.173  1.00 36.46      .251 C
ATOM   3805  O   VAL A 255     -20.219 -49.927  55.546  1.00 33.49      .271 O
ATOM   3806  CB  VAL A 255     -18.894 -48.774  53.057  1.00 29.29      .029 C
ATOM   3807  HB  VAL A 255     -18.921 -49.840  52.831  1.00 29.29      .029 H
ATOM   3808  CG1 VAL A 255     -18.767 -48.233  51.629  1.00 27.72      .002 C
ATOM   3809 1HG1 VAL A 255     -19.717 -48.307  51.100  1.00 27.72      .002 H
ATOM   3810 2HG1 VAL A 255     -17.995 -48.760  51.068  1.00 27.72      .002 H
ATOM   3811 3HG1 VAL A 255     -18.489 -47.184  51.733  1.00 27.72      .002 H
ATOM   3812  CG2 VAL A 255     -17.655 -48.554  53.869  1.00 26.70      .002 C
ATOM   3813 1HG2 VAL A 255     -17.468 -49.396  54.536  1.00 26.70      .002 H
ATOM   3814 2HG2 VAL A 255     -17.682 -47.631  54.448  1.00 26.70      .002 H
ATOM   3815 3HG2 VAL A 255     -16.859 -48.495  53.126  1.00 26.70      .002 H
ATOM   3816  N   GLY A 256     -20.823 -47.841  56.068  1.00 29.86      .336 N
ATOM   3817  H   GLY A 256     -20.722 -46.861  55.845  1.00 29.86      .336 H
ATOM   3818  CA  GLY A 256     -21.401 -48.075  57.445  1.00 31.66      .189 C
ATOM   3819 1HA  GLY A 256     -22.021 -47.239  57.769  1.00 31.66      .189 H
ATOM   3820 2HA  GLY A 256     -22.096 -48.913  57.399  1.00 31.66      .189 H
ATOM   3821  C   GLY A 256     -20.369 -48.367  58.552  1.00 31.79      .253 C
ATOM   3822  O   GLY A 256     -20.785 -48.890  59.588  1.00 32.31      .270 O
ATOM   3823  N   CYS A 257     -19.079 -48.029  58.308  1.00 35.91      .337 N
ATOM   3824  H   CYS A 257     -18.824 -47.510  57.479  1.00 35.91      .337 H
ATOM   3825  CA  CYS A 257     -18.057 -48.347  59.270  1.00 37.16      .171 C
ATOM   3826  HA  CYS A 257     -17.986 -49.411  59.495  1.00 37.16      .171 H
ATOM   3827  C   CYS A 257     -18.126 -47.630  60.687  1.00 41.86      .255 C
ATOM   3828  O   CYS A 257     -17.970 -48.342  61.635  1.00 44.43      .270 O
ATOM   3829  CB  CYS A 257     -16.744 -47.994  58.631  1.00 36.38      .100 C
ATOM   3830 1HB  CYS A 257     -16.741 -47.005  58.174  1.00 36.38      .100 H
ATOM   3831 2HB  CYS A 257     -15.971 -48.049  59.398  1.00 36.38      .100 H
ATOM   3832  SG  CYS A 257     -16.263 -49.195  57.304  1.00 36.74      .080 S
ATOM   3833  N   PRO A 258     -18.322 -46.315  60.845  1.00 49.86      .311 N
ATOM   3834  CA  PRO A 258     -18.502 -45.549  62.122  1.00 51.14      .171 C
ATOM   3835  HA  PRO A 258     -17.636 -45.880  62.696  1.00 51.14      .171 H
ATOM   3836  C   PRO A 258     -19.762 -45.784  62.984  1.00 51.83      .207 C
ATOM   3837  O   PRO A 258     -19.693 -46.000  64.215  1.00 71.72      .646 O
ATOM   3838  OXT PRO A 258     -20.859 -45.622  62.407  1.00 99.99      .646 O
ATOM   3839  CB  PRO A 258     -18.432 -44.059  61.777  1.00 51.45      .035 C
ATOM   3840 1HB  PRO A 258     -18.957 -43.342  62.408  1.00 51.45      .035 H
ATOM   3841 2HB  PRO A 258     -17.389 -43.744  61.805  1.00 51.45      .035 H
ATOM   3842  CG  PRO A 258     -18.964 -44.010  60.364  1.00 47.94      .027 C
ATOM   3843 1HG  PRO A 258     -20.049 -44.044  60.462  1.00 47.94      .027 H
ATOM   3844 2HG  PRO A 258     -18.601 -43.163  59.782  1.00 47.94      .027 H
ATOM   3845  CD  PRO A 258     -18.456 -45.309  59.763  1.00 47.82      .105 C
ATOM   3846 1HD  PRO A 258     -19.236 -45.664  59.089  1.00 47.82      .105 H
ATOM   3847 2HD  PRO A 258     -17.471 -45.193  59.309  1.00 47.82      .105 H
TER    3848      PRO A 258 
ATOM   3849  N   ASN A 265     -11.977 -43.487  65.717  1.00 55.41      .057 N
ATOM   3850 1H   ASN A 265     -12.309 -43.193  66.624  1.00 55.41      .057 H
ATOM   3851 2H   ASN A 265     -11.312 -44.239  65.828  1.00 55.41      .057 H
ATOM   3852 3H   ASN A 265     -12.757 -43.807  65.160  1.00 55.41      .057 H
ATOM   3853  CA  ASN A 265     -11.364 -42.396  64.983  1.00 50.12      .264 C
ATOM   3854  HA  ASN A 265     -12.108 -41.617  64.820  1.00 50.12      .264 H
ATOM   3855  C   ASN A 265     -10.925 -42.940  63.611  1.00 53.70      .259 C
ATOM   3856  O   ASN A 265     -11.052 -44.118  63.329  1.00 51.66      .271 O
ATOM   3857  CB  ASN A 265     -10.131 -41.858  65.732  1.00 58.06      .127 C
ATOM   3858 1HB  ASN A 265     -10.327 -41.921  66.802  1.00 58.06      .127 H
ATOM   3859 2HB  ASN A 265      -9.246 -42.426  65.445  1.00 58.06      .127 H
ATOM   3860  CG  ASN A 265      -9.800 -40.351  65.435  1.00 63.59      .230 C
ATOM   3861  OD1 ASN A 265     -10.236 -39.750  64.479  1.00 66.72      .273 O
ATOM   3862  ND2 ASN A 265      -8.908 -39.686  66.216  1.00 68.68      .369 N
ATOM   3863 1HD2 ASN A 265      -8.590 -38.773  65.923  1.00 68.68      .369 H
ATOM   3864 2HD2 ASN A 265      -8.263 -40.330  66.651  1.00 68.68      .369 H
ATOM   3865  N   ASP A 266     -10.363 -42.062  62.701  1.00 46.74      .337 N
ATOM   3866  H   ASP A 266     -10.220 -41.116  63.024  1.00 46.74      .337 H
ATOM   3867  CA  ASP A 266     -10.009 -42.365  61.324  1.00 44.11      .170 C
ATOM   3868  HA  ASP A 266     -10.940 -42.538  60.784  1.00 44.11      .170 H
ATOM   3869  C   ASP A 266      -9.133 -43.658  61.089  1.00 49.38      .252 C
ATOM   3870  O   ASP A 266      -9.313 -44.351  60.077  1.00 43.46      .271 O
ATOM   3871  CB  ASP A 266      -9.366 -41.088  60.727  1.00 42.99      .129 C
ATOM   3872 1HB  ASP A 266      -8.493 -40.823  61.324  1.00 42.99      .129 H
ATOM   3873 2HB  ASP A 266      -8.941 -41.307  59.748  1.00 42.99      .129 H
ATOM   3874  CG  ASP A 266     -10.280 -39.867  60.612  1.00 39.96      .188 C
ATOM   3875  OD1 ASP A 266     -11.524 -40.002  60.716  1.00 39.30      .647 O
ATOM   3876  OD2 ASP A 266      -9.813 -38.725  60.730  1.00 49.48      .647 O
ATOM   3877  N   THR A 267      -8.202 -43.978  61.984  1.00 40.97      .336 N
ATOM   3878  H   THR A 267      -8.145 -43.347  62.770  1.00 40.97      .336 H
ATOM   3879  CA  THR A 267      -7.470 -45.248  62.115  1.00 38.54      .186 C
ATOM   3880  HA  THR A 267      -6.800 -45.362  61.263  1.00 38.54      .186 H
ATOM   3881  C   THR A 267      -8.416 -46.454  62.162  1.00 42.88      .253 C
ATOM   3882  O   THR A 267      -8.192 -47.396  61.371  1.00 43.48      .270 O
ATOM   3883  CB  THR A 267      -6.531 -45.238  63.361  1.00 47.27      .140 C
ATOM   3884  HB  THR A 267      -7.139 -44.954  64.220  1.00 47.27      .140 H
ATOM   3885  OG1 THR A 267      -5.501 -44.286  63.179  1.00 50.74      .382 O
ATOM   3886  HG1 THR A 267      -5.862 -43.415  63.362  1.00 50.74      .382 H
ATOM   3887  CG2 THR A 267      -5.771 -46.482  63.903  1.00 43.24      .034 C
ATOM   3888 1HG2 THR A 267      -6.441 -47.335  64.010  1.00 43.24      .034 H
ATOM   3889 2HG2 THR A 267      -5.309 -46.259  64.865  1.00 43.24      .034 H
ATOM   3890 3HG2 THR A 267      -4.997 -46.717  63.173  1.00 43.24      .034 H
ATOM   3891  N   GLU A 268      -9.426 -46.471  63.056  1.00 45.62      .337 N
ATOM   3892  H   GLU A 268      -9.674 -45.691  63.648  1.00 45.62      .337 H
ATOM   3893  CA  GLU A 268     -10.338 -47.626  63.089  1.00 43.71      .160 C
ATOM   3894  HA  GLU A 268      -9.838 -48.594  63.130  1.00 43.71      .160 H
ATOM   3895  C   GLU A 268     -11.224 -47.640  61.795  1.00 42.01      .251 C
ATOM   3896  O   GLU A 268     -11.433 -48.681  61.273  1.00 42.76      .271 O
ATOM   3897  CB  GLU A 268     -11.107 -47.436  64.385  1.00 43.94      .043 C
ATOM   3898 1HB  GLU A 268     -11.608 -46.476  64.511  1.00 43.94      .043 H
ATOM   3899 2HB  GLU A 268     -11.901 -48.171  64.521  1.00 43.94      .043 H
ATOM   3900  CG  GLU A 268     -10.120 -47.600  65.584  1.00 64.17      .100 C
ATOM   3901 1HG  GLU A 268     -10.644 -48.116  66.388  1.00 64.17      .100 H
ATOM   3902 2HG  GLU A 268      -9.342 -48.308  65.297  1.00 64.17      .100 H
ATOM   3903  CD  GLU A 268      -9.504 -46.320  66.094  1.00 87.59      .185 C
ATOM   3904  OE1 GLU A 268      -9.926 -45.216  65.694  1.00 84.71      .647 O
ATOM   3905  OE2 GLU A 268      -8.672 -46.484  66.964  1.00 90.79      .647 O
ATOM   3906  N   LEU A 269     -11.646 -46.462  61.250  1.00 39.77      .338 N
ATOM   3907  H   LEU A 269     -11.461 -45.579  61.703  1.00 39.77      .338 H
ATOM   3908  CA  LEU A 269     -12.454 -46.406  60.022  1.00 39.41      .159 C
ATOM   3909  HA  LEU A 269     -13.337 -47.031  60.153  1.00 39.41      .159 H
ATOM   3910  C   LEU A 269     -11.601 -47.003  58.889  1.00 34.90      .251 C
ATOM   3911  O   LEU A 269     -12.110 -47.777  58.081  1.00 39.60      .271 O
ATOM   3912  CB  LEU A 269     -12.915 -44.988  59.813  1.00 35.72      .032 C
ATOM   3913 1HB  LEU A 269     -12.067 -44.322  59.657  1.00 35.72      .032 H
ATOM   3914 2HB  LEU A 269     -13.501 -44.900  58.898  1.00 35.72      .032 H
ATOM   3915  CG  LEU A 269     -13.773 -44.282  60.898  1.00 39.66      .002 C
ATOM   3916  HG  LEU A 269     -13.137 -44.120  61.769  1.00 39.66      .002 H
ATOM   3917  CD1 LEU A 269     -14.467 -42.971  60.439  1.00 40.94      .000 C
ATOM   3918 1HD1 LEU A 269     -13.791 -42.479  59.739  1.00 40.94      .000 H
ATOM   3919 2HD1 LEU A 269     -14.705 -42.288  61.254  1.00 40.94      .000 H
ATOM   3920 3HD1 LEU A 269     -15.384 -43.254  59.922  1.00 40.94      .000 H
ATOM   3921  CD2 LEU A 269     -14.818 -45.271  61.363  1.00 40.14      .000 C
ATOM   3922 1HD2 LEU A 269     -14.367 -46.187  61.744  1.00 40.14      .000 H
ATOM   3923 2HD2 LEU A 269     -15.451 -45.505  60.507  1.00 40.14      .000 H
ATOM   3924 3HD2 LEU A 269     -15.421 -44.810  62.146  1.00 40.14      .000 H
ATOM   3925  N   VAL A 270     -10.274 -46.714  58.791  1.00 34.23      .338 N
ATOM   3926  H   VAL A 270      -9.816 -46.011  59.353  1.00 34.23      .338 H
ATOM   3927  CA  VAL A 270      -9.446 -47.312  57.721  1.00 39.46      .159 C
ATOM   3928  HA  VAL A 270     -10.030 -47.158  56.813  1.00 39.46      .159 H
ATOM   3929  C   VAL A 270      -9.378 -48.892  57.900  1.00 37.00      .251 C
ATOM   3930  O   VAL A 270      -9.503 -49.608  56.951  1.00 34.61      .271 O
ATOM   3931  CB  VAL A 270      -8.037 -46.604  57.423  1.00 42.61      .029 C
ATOM   3932  HB  VAL A 270      -7.602 -46.446  58.410  1.00 42.61      .029 H
ATOM   3933  CG1 VAL A 270      -7.145 -47.383  56.497  1.00 35.28      .002 C
ATOM   3934 1HG1 VAL A 270      -6.259 -46.776  56.309  1.00 35.28      .002 H
ATOM   3935 2HG1 VAL A 270      -7.699 -47.516  55.568  1.00 35.28      .002 H
ATOM   3936 3HG1 VAL A 270      -6.843 -48.357  56.884  1.00 35.28      .002 H
ATOM   3937  CG2 VAL A 270      -8.471 -45.270  56.802  1.00 42.78      .002 C
ATOM   3938 1HG2 VAL A 270      -7.521 -44.768  56.619  1.00 42.78      .002 H
ATOM   3939 2HG2 VAL A 270      -9.042 -44.711  57.543  1.00 42.78      .002 H
ATOM   3940 3HG2 VAL A 270      -9.037 -45.327  55.872  1.00 42.78      .002 H
ATOM   3941  N   ALA A 271      -9.494 -49.448  59.093  1.00 33.48      .338 N
ATOM   3942  H   ALA A 271      -9.545 -48.896  59.938  1.00 33.48      .338 H
ATOM   3943  CA  ALA A 271      -9.259 -50.882  59.251  1.00 36.74      .159 C
ATOM   3944  HA  ALA A 271      -8.480 -51.127  58.529  1.00 36.74      .159 H
ATOM   3945  C   ALA A 271     -10.537 -51.621  58.899  1.00 35.70      .251 C
ATOM   3946  O   ALA A 271     -10.486 -52.653  58.270  1.00 39.78      .271 O
ATOM   3947  CB  ALA A 271      -8.858 -51.039  60.677  1.00 31.07      .034 C
ATOM   3948 1HB  ALA A 271      -8.584 -52.045  60.994  1.00 31.07      .034 H
ATOM   3949 2HB  ALA A 271      -9.638 -50.650  61.332  1.00 31.07      .034 H
ATOM   3950 3HB  ALA A 271      -7.983 -50.391  60.729  1.00 31.07      .034 H
ATOM   3951  N   CYS A 272     -11.713 -50.987  59.136  1.00 37.01      .337 N
ATOM   3952  H   CYS A 272     -11.733 -50.109  59.634  1.00 37.01      .337 H
ATOM   3953  CA  CYS A 272     -12.962 -51.388  58.472  1.00 35.60      .171 C
ATOM   3954  HA  CYS A 272     -13.285 -52.367  58.825  1.00 35.60      .171 H
ATOM   3955  C   CYS A 272     -12.848 -51.449  56.934  1.00 32.05      .252 C
ATOM   3956  O   CYS A 272     -13.229 -52.430  56.315  1.00 35.48      .271 O
ATOM   3957  CB  CYS A 272     -14.027 -50.337  58.799  1.00 37.02      .100 C
ATOM   3958 1HB  CYS A 272     -13.998 -50.112  59.866  1.00 37.02      .100 H
ATOM   3959 2HB  CYS A 272     -13.786 -49.436  58.234  1.00 37.02      .100 H
ATOM   3960  SG  CYS A 272     -15.702 -50.884  58.355  1.00 40.95      .080 S
ATOM   3961  N   LEU A 273     -12.309 -50.400  56.313  1.00 29.52      .337 N
ATOM   3962  H   LEU A 273     -12.060 -49.572  56.836  1.00 29.52      .337 H
ATOM   3963  CA  LEU A 273     -12.149 -50.414  54.889  1.00 31.53      .159 C
ATOM   3964  HA  LEU A 273     -13.087 -50.679  54.400  1.00 31.53      .159 H
ATOM   3965  C   LEU A 273     -11.137 -51.468  54.331  1.00 34.00      .251 C
ATOM   3966  O   LEU A 273     -11.402 -52.062  53.258  1.00 31.46      .271 O
ATOM   3967  CB  LEU A 273     -11.819 -48.988  54.423  1.00 25.65      .032 C
ATOM   3968 1HB  LEU A 273     -10.819 -48.727  54.770  1.00 25.65      .032 H
ATOM   3969 2HB  LEU A 273     -11.593 -49.009  53.357  1.00 25.65      .032 H
ATOM   3970  CG  LEU A 273     -12.871 -47.866  54.610  1.00 31.64      .002 C
ATOM   3971  HG  LEU A 273     -13.230 -47.911  55.638  1.00 31.64      .002 H
ATOM   3972  CD1 LEU A 273     -12.353 -46.447  54.418  1.00 28.58      .000 C
ATOM   3973 1HD1 LEU A 273     -12.140 -46.293  53.360  1.00 28.58      .000 H
ATOM   3974 2HD1 LEU A 273     -11.443 -46.298  54.998  1.00 28.58      .000 H
ATOM   3975 3HD1 LEU A 273     -13.113 -45.735  54.744  1.00 28.58      .000 H
ATOM   3976  CD2 LEU A 273     -13.941 -47.946  53.628  1.00 27.01      .000 C
ATOM   3977 1HD2 LEU A 273     -14.378 -48.942  53.703  1.00 27.01      .000 H
ATOM   3978 2HD2 LEU A 273     -13.613 -47.768  52.604  1.00 27.01      .000 H
ATOM   3979 3HD2 LEU A 273     -14.686 -47.201  53.907  1.00 27.01      .000 H
ATOM   3980  N   ARG A 274      -9.992 -51.748  55.053  1.00 31.47      .338 N
ATOM   3981  H   ARG A 274      -9.807 -51.141  55.839  1.00 31.47      .338 H
ATOM   3982  CA  ARG A 274      -9.138 -52.966  54.820  1.00 36.88      .159 C
ATOM   3983  HA  ARG A 274      -8.710 -52.839  53.826  1.00 36.88      .159 H
ATOM   3984  C   ARG A 274      -9.974 -54.296  54.879  1.00 32.63      .251 C
ATOM   3985  O   ARG A 274      -9.537 -55.245  54.231  1.00 27.59      .271 O
ATOM   3986  CB  ARG A 274      -7.946 -53.006  55.840  1.00 32.84      .034 C
ATOM   3987 1HB  ARG A 274      -8.266 -53.126  56.875  1.00 32.84      .034 H
ATOM   3988 2HB  ARG A 274      -7.433 -53.945  55.630  1.00 32.84      .034 H
ATOM   3989  CG  ARG A 274      -6.968 -51.847  55.732  1.00 35.67      .027 C
ATOM   3990 1HG  ARG A 274      -6.868 -51.637  54.667  1.00 35.67      .027 H
ATOM   3991 2HG  ARG A 274      -7.388 -50.955  56.196  1.00 35.67      .027 H
ATOM   3992  CD  ARG A 274      -5.576 -52.107  56.321  1.00 34.38      .116 C
ATOM   3993 1HD  ARG A 274      -5.316 -53.111  55.985  1.00 34.38      .116 H
ATOM   3994 2HD  ARG A 274      -4.797 -51.455  55.928  1.00 34.38      .116 H
ATOM   3995  NE  ARG A 274      -5.533 -52.071  57.791  1.00 50.29      .212 N
ATOM   3996  HE  ARG A 274      -5.756 -52.959  58.218  1.00 50.29      .212 H
ATOM   3997  CZ  ARG A 274      -5.126 -51.056  58.609  1.00 50.27      .666 C
ATOM   3998  NH1 ARG A 274      -4.812 -49.876  58.188  1.00 40.60      .235 N
ATOM   3999 1HH1 ARG A 274      -4.742 -49.774  57.185  1.00 40.60      .235 H
ATOM   4000 2HH1 ARG A 274      -4.231 -49.317  58.795  1.00 40.60      .235 H
ATOM   4001  NH2 ARG A 274      -5.022 -51.147  59.875  1.00 47.98      .235 N
ATOM   4002 1HH2 ARG A 274      -5.392 -51.953  60.359  1.00 47.98      .235 H
ATOM   4003 2HH2 ARG A 274      -4.781 -50.314  60.392  1.00 47.98      .235 H
ATOM   4004  N   THR A 275     -10.998 -54.349  55.712  1.00 32.00      .336 N
ATOM   4005  H   THR A 275     -11.198 -53.516  56.247  1.00 32.00      .336 H
ATOM   4006  CA  THR A 275     -11.845 -55.520  56.004  1.00 30.23      .186 C
ATOM   4007  HA  THR A 275     -11.230 -56.420  55.980  1.00 30.23      .186 H
ATOM   4008  C   THR A 275     -13.029 -55.735  55.027  1.00 34.45      .253 C
ATOM   4009  O   THR A 275     -13.287 -56.819  54.559  1.00 38.79      .270 O
ATOM   4010  CB  THR A 275     -12.388 -55.442  57.461  1.00 37.83      .140 C
ATOM   4011  HB  THR A 275     -13.120 -54.636  57.493  1.00 37.83      .140 H
ATOM   4012  OG1 THR A 275     -11.398 -55.080  58.422  1.00 40.74      .382 O
ATOM   4013  HG1 THR A 275     -11.229 -54.141  58.317  1.00 40.74      .382 H
ATOM   4014  CG2 THR A 275     -13.058 -56.747  57.897  1.00 38.98      .034 C
ATOM   4015 1HG2 THR A 275     -12.303 -57.533  57.863  1.00 38.98      .034 H
ATOM   4016 2HG2 THR A 275     -13.837 -56.960  57.165  1.00 38.98      .034 H
ATOM   4017 3HG2 THR A 275     -13.497 -56.707  58.894  1.00 38.98      .034 H
ATOM   4018  N   ARG A 276     -13.729 -54.693  54.594  1.00 26.87      .337 N
ATOM   4019  H   ARG A 276     -13.377 -53.779  54.840  1.00 26.87      .337 H
ATOM   4020  CA  ARG A 276     -14.812 -54.711  53.588  1.00 24.97      .160 C
ATOM   4021  HA  ARG A 276     -15.696 -55.270  53.898  1.00 24.97      .160 H
ATOM   4022  C   ARG A 276     -14.345 -55.260  52.228  1.00 30.39      .254 C
ATOM   4023  O   ARG A 276     -13.196 -55.196  51.818  1.00 29.98      .270 O
ATOM   4024  CB  ARG A 276     -15.214 -53.168  53.377  1.00 29.51      .034 C
ATOM   4025 1HB  ARG A 276     -14.352 -52.517  53.232  1.00 29.51      .034 H
ATOM   4026 2HB  ARG A 276     -15.844 -53.122  52.488  1.00 29.51      .034 H
ATOM   4027  CG  ARG A 276     -16.049 -52.558  54.554  1.00 28.92      .027 C
ATOM   4028 1HG  ARG A 276     -15.608 -52.880  55.497  1.00 28.92      .027 H
ATOM   4029 2HG  ARG A 276     -16.020 -51.470  54.490  1.00 28.92      .027 H
ATOM   4030  CD  ARG A 276     -17.536 -52.973  54.327  1.00 33.03      .116 C
ATOM   4031 1HD  ARG A 276     -17.790 -52.714  53.299  1.00 33.03      .116 H
ATOM   4032 2HD  ARG A 276     -17.571 -54.062  54.331  1.00 33.03      .116 H
ATOM   4033  NE  ARG A 276     -18.452 -52.273  55.272  1.00 32.87      .212 N
ATOM   4034  HE  ARG A 276     -19.150 -51.735  54.779  1.00 32.87      .212 H
ATOM   4035  CZ  ARG A 276     -18.521 -52.495  56.567  1.00 38.01      .666 C
ATOM   4036  NH1 ARG A 276     -17.925 -53.476  57.069  1.00 38.64      .235 N
ATOM   4037 1HH1 ARG A 276     -17.737 -54.273  56.478  1.00 38.64      .235 H
ATOM   4038 2HH1 ARG A 276     -17.851 -53.562  58.073  1.00 38.64      .235 H
ATOM   4039  NH2 ARG A 276     -19.260 -51.721  57.323  1.00 34.54      .235 N
ATOM   4040 1HH2 ARG A 276     -19.854 -51.046  56.864  1.00 34.54      .235 H
ATOM   4041 2HH2 ARG A 276     -19.374 -51.907  58.309  1.00 34.54      .235 H
ATOM   4042  N   PRO A 277     -15.273 -55.840  51.408  1.00 30.00      .312 N
ATOM   4043  CA  PRO A 277     -15.033 -56.358  50.066  1.00 28.67      .163 C
ATOM   4044  HA  PRO A 277     -14.124 -56.959  50.058  1.00 28.67      .163 H
ATOM   4045  C   PRO A 277     -14.855 -55.253  48.978  1.00 33.99      .251 C
ATOM   4046  O   PRO A 277     -15.595 -54.240  48.975  1.00 31.93      .271 O
ATOM   4047  CB  PRO A 277     -16.169 -57.309  49.715  1.00 23.85      .034 C
ATOM   4048 1HB  PRO A 277     -16.805 -56.945  48.908  1.00 23.85      .034 H
ATOM   4049 2HB  PRO A 277     -15.761 -58.308  49.559  1.00 23.85      .034 H
ATOM   4050  CG  PRO A 277     -17.034 -57.354  51.008  1.00 29.45      .027 C
ATOM   4051 1HG  PRO A 277     -18.098 -57.391  50.776  1.00 29.45      .027 H
ATOM   4052 2HG  PRO A 277     -16.606 -58.141  51.628  1.00 29.45      .027 H
ATOM   4053  CD  PRO A 277     -16.697 -55.992  51.617  1.00 28.32      .105 C
ATOM   4054 1HD  PRO A 277     -17.228 -55.181  51.119  1.00 28.32      .105 H
ATOM   4055 2HD  PRO A 277     -16.902 -56.097  52.683  1.00 28.32      .105 H
ATOM   4056  N   ALA A 278     -13.860 -55.510  48.093  1.00 31.40      .338 N
ATOM   4057  H   ALA A 278     -13.249 -56.300  48.240  1.00 31.40      .338 H
ATOM   4058  CA  ALA A 278     -13.397 -54.544  47.061  1.00 28.42      .159 C
ATOM   4059  HA  ALA A 278     -13.040 -53.690  47.637  1.00 28.42      .159 H
ATOM   4060  C   ALA A 278     -14.443 -54.045  46.050  1.00 28.93      .251 C
ATOM   4061  O   ALA A 278     -14.398 -52.892  45.687  1.00 25.96      .271 O
ATOM   4062  CB  ALA A 278     -12.151 -55.139  46.381  1.00 26.96      .034 C
ATOM   4063 1HB  ALA A 278     -11.332 -55.278  47.087  1.00 26.96      .034 H
ATOM   4064 2HB  ALA A 278     -11.826 -54.486  45.571  1.00 26.96      .034 H
ATOM   4065 3HB  ALA A 278     -12.447 -56.105  45.973  1.00 26.96      .034 H
ATOM   4066  N   GLN A 279     -15.392 -54.852  45.545  1.00 28.41      .338 N
ATOM   4067  H   GLN A 279     -15.238 -55.849  45.597  1.00 28.41      .338 H
ATOM   4068  CA  GLN A 279     -16.545 -54.461  44.669  1.00 30.33      .160 C
ATOM   4069  HA  GLN A 279     -16.265 -53.983  43.731  1.00 30.33      .160 H
ATOM   4070  C   GLN A 279     -17.408 -53.344  45.433  1.00 33.06      .251 C
ATOM   4071  O   GLN A 279     -17.799 -52.317  44.949  1.00 29.64      .271 O
ATOM   4072  CB  GLN A 279     -17.483 -55.585  44.279  1.00 23.47      .042 C
ATOM   4073 1HB  GLN A 279     -16.851 -56.230  43.669  1.00 23.47      .042 H
ATOM   4074 2HB  GLN A 279     -17.909 -56.042  45.172  1.00 23.47      .042 H
ATOM   4075  CG  GLN A 279     -18.615 -55.025  43.412  1.00 23.74      .090 C
ATOM   4076 1HG  GLN A 279     -19.437 -55.737  43.339  1.00 23.74      .090 H
ATOM   4077 2HG  GLN A 279     -19.216 -54.244  43.876  1.00 23.74      .090 H
ATOM   4078  CD  GLN A 279     -18.222 -54.576  42.002  1.00 33.49      .227 C
ATOM   4079  OE1 GLN A 279     -18.075 -55.396  41.085  1.00 42.40      .273 O
ATOM   4080  NE2 GLN A 279     -18.103 -53.301  41.663  1.00 30.82      .369 N
ATOM   4081 1HE2 GLN A 279     -17.812 -53.011  40.740  1.00 30.82      .369 H
ATOM   4082 2HE2 GLN A 279     -18.462 -52.619  42.317  1.00 30.82      .369 H
ATOM   4083  N   VAL A 280     -17.670 -53.591  46.693  1.00 24.82      .338 N
ATOM   4084  H   VAL A 280     -17.339 -54.428  47.151  1.00 24.82      .338 H
ATOM   4085  CA  VAL A 280     -18.573 -52.736  47.478  1.00 33.54      .159 C
ATOM   4086  HA  VAL A 280     -19.538 -52.571  46.999  1.00 33.54      .159 H
ATOM   4087  C   VAL A 280     -17.935 -51.319  47.688  1.00 31.38      .251 C
ATOM   4088  O   VAL A 280     -18.705 -50.373  47.885  1.00 33.93      .271 O
ATOM   4089  CB  VAL A 280     -18.912 -53.355  48.875  1.00 34.75      .029 C
ATOM   4090  HB  VAL A 280     -17.968 -53.465  49.409  1.00 34.75      .029 H
ATOM   4091  CG1 VAL A 280     -19.867 -52.522  49.645  1.00 30.77      .002 C
ATOM   4092 1HG1 VAL A 280     -20.689 -52.260  48.978  1.00 30.77      .002 H
ATOM   4093 2HG1 VAL A 280     -19.353 -51.615  49.963  1.00 30.77      .002 H
ATOM   4094 3HG1 VAL A 280     -20.259 -53.044  50.518  1.00 30.77      .002 H
ATOM   4095  CG2 VAL A 280     -19.530 -54.754  48.694  1.00 25.24      .002 C
ATOM   4096 1HG2 VAL A 280     -18.840 -55.496  48.293  1.00 25.24      .002 H
ATOM   4097 2HG2 VAL A 280     -20.287 -54.520  47.946  1.00 25.24      .002 H
ATOM   4098 3HG2 VAL A 280     -20.012 -55.151  49.588  1.00 25.24      .002 H
ATOM   4099  N   LEU A 281     -16.610 -51.229  47.611  1.00 30.01      .338 N
ATOM   4100  H   LEU A 281     -16.090 -52.060  47.370  1.00 30.01      .338 H
ATOM   4101  CA  LEU A 281     -15.935 -49.950  47.507  1.00 30.05      .159 C
ATOM   4102  HA  LEU A 281     -16.458 -49.347  48.249  1.00 30.05      .159 H
ATOM   4103  C   LEU A 281     -16.238 -49.132  46.124  1.00 27.76      .251 C
ATOM   4104  O   LEU A 281     -16.482 -47.925  46.161  1.00 33.36      .271 O
ATOM   4105  CB  LEU A 281     -14.426 -49.982  47.757  1.00 26.59      .032 C
ATOM   4106 1HB  LEU A 281     -13.946 -50.579  46.982  1.00 26.59      .032 H
ATOM   4107 2HB  LEU A 281     -14.057 -48.962  47.861  1.00 26.59      .032 H
ATOM   4108  CG  LEU A 281     -14.055 -50.692  49.104  1.00 28.04      .002 C
ATOM   4109  HG  LEU A 281     -14.445 -51.707  49.042  1.00 28.04      .002 H
ATOM   4110  CD1 LEU A 281     -12.535 -50.882  49.236  1.00 27.45      .000 C
ATOM   4111 1HD1 LEU A 281     -12.102 -51.546  48.488  1.00 27.45      .000 H
ATOM   4112 2HD1 LEU A 281     -12.443 -51.337  50.223  1.00 27.45      .000 H
ATOM   4113 3HD1 LEU A 281     -12.007 -49.928  49.225  1.00 27.45      .000 H
ATOM   4114  CD2 LEU A 281     -14.512 -49.942  50.335  1.00 24.18      .000 C
ATOM   4115 1HD2 LEU A 281     -15.601 -49.917  50.370  1.00 24.18      .000 H
ATOM   4116 2HD2 LEU A 281     -14.126 -48.923  50.305  1.00 24.18      .000 H
ATOM   4117 3HD2 LEU A 281     -14.131 -50.450  51.220  1.00 24.18      .000 H
ATOM   4118  N   VAL A 282     -16.183 -49.825  44.987  1.00 24.60      .338 N
ATOM   4119  H   VAL A 282     -15.863 -50.783  45.010  1.00 24.60      .338 H
ATOM   4120  CA  VAL A 282     -16.385 -49.192  43.708  1.00 30.33      .159 C
ATOM   4121  HA  VAL A 282     -15.737 -48.323  43.595  1.00 30.33      .159 H
ATOM   4122  C   VAL A 282     -17.858 -48.656  43.591  1.00 33.63      .251 C
ATOM   4123  O   VAL A 282     -18.055 -47.524  43.110  1.00 34.80      .271 O
ATOM   4124  CB  VAL A 282     -16.183 -50.120  42.474  1.00 23.95      .029 C
ATOM   4125  HB  VAL A 282     -16.967 -50.876  42.503  1.00 23.95      .029 H
ATOM   4126  CG1 VAL A 282     -16.221 -49.324  41.237  1.00 24.10      .002 C
ATOM   4127 1HG1 VAL A 282     -17.210 -48.957  40.962  1.00 24.10      .002 H
ATOM   4128 2HG1 VAL A 282     -15.825 -49.940  40.430  1.00 24.10      .002 H
ATOM   4129 3HG1 VAL A 282     -15.555 -48.479  41.410  1.00 24.10      .002 H
ATOM   4130  CG2 VAL A 282     -14.829 -50.902  42.540  1.00 23.86      .002 C
ATOM   4131 1HG2 VAL A 282     -14.926 -51.597  43.375  1.00 23.86      .002 H
ATOM   4132 2HG2 VAL A 282     -13.989 -50.231  42.720  1.00 23.86      .002 H
ATOM   4133 3HG2 VAL A 282     -14.658 -51.461  41.620  1.00 23.86      .002 H
ATOM   4134  N   ASN A 283     -18.767 -49.514  44.016  1.00 32.75      .337 N
ATOM   4135  H   ASN A 283     -18.579 -50.493  44.176  1.00 32.75      .337 H
ATOM   4136  CA  ASN A 283     -20.138 -49.060  44.061  1.00 32.23      .169 C
ATOM   4137  HA  ASN A 283     -20.488 -48.877  43.045  1.00 32.23      .169 H
ATOM   4138  C   ASN A 283     -20.402 -47.716  44.850  1.00 31.93      .251 C
ATOM   4139  O   ASN A 283     -21.501 -47.171  44.748  1.00 31.18      .271 O
ATOM   4140  CB  ASN A 283     -21.065 -50.141  44.697  1.00 30.33      .119 C
ATOM   4141 1HB  ASN A 283     -20.997 -50.175  45.784  1.00 30.33      .119 H
ATOM   4142 2HB  ASN A 283     -22.072 -49.817  44.436  1.00 30.33      .119 H
ATOM   4143  CG  ASN A 283     -20.880 -51.584  44.167  1.00 33.60      .230 C
ATOM   4144  OD1 ASN A 283     -20.320 -51.845  43.095  1.00 33.22      .273 O
ATOM   4145  ND2 ASN A 283     -21.522 -52.507  44.801  1.00 30.13      .369 N
ATOM   4146 1HD2 ASN A 283     -21.492 -53.471  44.501  1.00 30.13      .369 H
ATOM   4147 2HD2 ASN A 283     -22.139 -52.231  45.552  1.00 30.13      .369 H
ATOM   4148  N   HIS A 284     -19.492 -47.099  45.646  1.00 24.43      .337 N
ATOM   4149  H   HIS A 284     -18.550 -47.462  45.648  1.00 24.43      .337 H
ATOM   4150  CA  HIS A 284     -19.620 -45.733  46.248  1.00 33.00      .165 C
ATOM   4151  HA  HIS A 284     -20.629 -45.358  46.075  1.00 33.00      .165 H
ATOM   4152  C   HIS A 284     -18.682 -44.567  45.634  1.00 34.33      .251 C
ATOM   4153  O   HIS A 284     -18.580 -43.541  46.265  1.00 34.18      .271 O
ATOM   4154  CB  HIS A 284     -19.557 -45.837  47.768  1.00 32.38      .077 C
ATOM   4155 1HB  HIS A 284     -18.554 -46.189  48.008  1.00 32.38      .077 H
ATOM   4156 2HB  HIS A 284     -19.732 -44.851  48.199  1.00 32.38      .077 H
ATOM   4157  CG  HIS A 284     -20.544 -46.804  48.463  1.00 42.07      .057 C
ATOM   4158  ND1 HIS A 284     -20.381 -48.156  48.593  1.00 44.72      .338 N
ATOM   4159  HD1 HIS A 284     -19.687 -48.728  48.133  1.00 44.72      .338 H
ATOM   4160  CD2 HIS A 284     -21.761 -46.529  48.983  1.00 31.89      .113 C
ATOM   4161  HD2 HIS A 284     -22.287 -45.586  48.958  1.00 31.89      .113 H
ATOM   4162  CE1 HIS A 284     -21.495 -48.667  49.086  1.00 38.32      .175 C
ATOM   4163  HE1 HIS A 284     -21.774 -49.708  49.151  1.00 38.32      .175 H
ATOM   4164  NE2 HIS A 284     -22.273 -47.688  49.400  1.00 40.01      .223 N
ATOM   4165  N   GLU A 285     -17.960 -44.838  44.568  1.00 34.17      .337 N
ATOM   4166  H   GLU A 285     -18.094 -45.769  44.200  1.00 34.17      .337 H
ATOM   4167  CA  GLU A 285     -16.827 -44.095  43.903  1.00 33.28      .160 C
ATOM   4168  HA  GLU A 285     -16.045 -43.994  44.655  1.00 33.28      .160 H
ATOM   4169  C   GLU A 285     -17.298 -42.686  43.502  1.00 31.74      .251 C
ATOM   4170  O   GLU A 285     -16.549 -41.734  43.740  1.00 26.88      .271 O
ATOM   4171  CB  GLU A 285     -16.371 -44.964  42.750  1.00 28.94      .043 C
ATOM   4172 1HB  GLU A 285     -15.979 -45.904  43.139  1.00 28.94      .043 H
ATOM   4173 2HB  GLU A 285     -17.242 -45.138  42.119  1.00 28.94      .043 H
ATOM   4174  CG  GLU A 285     -15.282 -44.274  41.921  1.00 30.34      .100 C
ATOM   4175 1HG  GLU A 285     -15.316 -44.749  40.940  1.00 30.34      .100 H
ATOM   4176 2HG  GLU A 285     -15.597 -43.241  41.776  1.00 30.34      .100 H
ATOM   4177  CD  GLU A 285     -13.960 -44.385  42.565  1.00 34.90      .185 C
ATOM   4178  OE1 GLU A 285     -13.835 -44.402  43.848  1.00 33.45      .647 O
ATOM   4179  OE2 GLU A 285     -12.940 -44.516  41.829  1.00 30.99      .647 O
ATOM   4180  N   TRP A 286     -18.482 -42.510  42.913  1.00 26.72      .337 N
ATOM   4181  H   TRP A 286     -19.041 -43.346  42.814  1.00 26.72      .337 H
ATOM   4182  CA  TRP A 286     -19.075 -41.250  42.497  1.00 32.01      .164 C
ATOM   4183  HA  TRP A 286     -18.210 -40.625  42.273  1.00 32.01      .164 H
ATOM   4184  C   TRP A 286     -19.963 -40.601  43.514  1.00 35.78      .251 C
ATOM   4185  O   TRP A 286     -20.195 -39.425  43.496  1.00 32.35      .271 O
ATOM   4186  CB  TRP A 286     -19.864 -41.494  41.178  1.00 26.15      .059 C
ATOM   4187 1HB  TRP A 286     -20.678 -42.182  41.405  1.00 26.15      .059 H
ATOM   4188 2HB  TRP A 286     -20.285 -40.553  40.823  1.00 26.15      .059 H
ATOM   4189  CG  TRP A 286     -19.038 -42.094  40.058  1.00 30.54      .016 C
ATOM   4190  CD1 TRP A 286     -18.988 -43.407  39.609  1.00 30.84      .097 C
ATOM   4191  HD1 TRP A 286     -19.607 -44.245  39.893  1.00 30.84      .097 H
ATOM   4192  CD2 TRP A 286     -18.020 -41.352  39.289  1.00 26.55      .001 C
ATOM   4193  NE1 TRP A 286     -18.088 -43.448  38.619  1.00 25.87      .365 N
ATOM   4194  HE1 TRP A 286     -17.974 -44.241  38.005  1.00 25.87      .365 H
ATOM   4195  CE2 TRP A 286     -17.481 -42.223  38.365  1.00 28.66      .042 C
ATOM   4196  CE3 TRP A 286     -17.650 -39.987  39.322  1.00 26.79      .014 C
ATOM   4197  HE3 TRP A 286     -18.023 -39.360  40.118  1.00 26.79      .014 H
ATOM   4198  CZ2 TRP A 286     -16.572 -41.746  37.416  1.00 23.83      .030 C
ATOM   4199  HZ2 TRP A 286     -16.200 -42.403  36.643  1.00 23.83      .030 H
ATOM   4200  CZ3 TRP A 286     -16.832 -39.469  38.306  1.00 25.35      .001 C
ATOM   4201  HZ3 TRP A 286     -16.538 -38.430  38.333  1.00 25.35      .001 H
ATOM   4202  CH2 TRP A 286     -16.246 -40.363  37.441  1.00 24.43      .002 C
ATOM   4203  HH2 TRP A 286     -15.586 -39.980  36.677  1.00 24.43      .002 H
ATOM   4204  N   HIS A 287     -20.351 -41.387  44.549  1.00 36.28      .337 N
ATOM   4205  H   HIS A 287     -19.876 -42.278  44.582  1.00 36.28      .337 H
ATOM   4206  CA  HIS A 287     -21.054 -40.958  45.750  1.00 34.94      .165 C
ATOM   4207  HA  HIS A 287     -21.921 -40.428  45.355  1.00 34.94      .165 H
ATOM   4208  C   HIS A 287     -20.208 -39.882  46.529  1.00 34.99      .251 C
ATOM   4209  O   HIS A 287     -20.702 -38.829  46.913  1.00 44.11      .271 O
ATOM   4210  CB  HIS A 287     -21.542 -42.037  46.726  1.00 37.41      .077 C
ATOM   4211 1HB  HIS A 287     -20.779 -42.731  47.079  1.00 37.41      .077 H
ATOM   4212 2HB  HIS A 287     -21.834 -41.461  47.604  1.00 37.41      .077 H
ATOM   4213  CG  HIS A 287     -22.740 -42.837  46.251  1.00 49.46      .057 C
ATOM   4214  ND1 HIS A 287     -23.508 -43.880  46.871  1.00 54.02      .338 N
ATOM   4215  CD2 HIS A 287     -23.317 -42.568  45.058  1.00 46.20      .113 C
ATOM   4216  HD2 HIS A 287     -23.084 -41.806  44.328  1.00 46.20      .113 H
ATOM   4217  CE1 HIS A 287     -24.444 -44.217  46.041  1.00 52.51      .175 C
ATOM   4218  HE1 HIS A 287     -25.149 -45.013  46.228  1.00 52.51      .175 H
ATOM   4219  NE2 HIS A 287     -24.361 -43.377  45.011  1.00 59.58      .223 N
ATOM   4220  HE2 HIS A 287     -24.945 -43.495  44.195  1.00 59.58      .223 H
ATOM   4221  N   VAL A 288     -18.873 -40.148  46.544  1.00 36.90      .338 N
ATOM   4222  H   VAL A 288     -18.571 -40.985  46.067  1.00 36.90      .338 H
ATOM   4223  CA  VAL A 288     -17.834 -39.370  47.227  1.00 30.26      .159 C
ATOM   4224  HA  VAL A 288     -17.929 -39.243  48.305  1.00 30.26      .159 H
ATOM   4225  C   VAL A 288     -17.569 -37.943  46.634  1.00 30.86      .251 C
ATOM   4226  O   VAL A 288     -17.075 -37.062  47.326  1.00 34.34      .271 O
ATOM   4227  CB  VAL A 288     -16.537 -40.192  47.241  1.00 31.90      .029 C
ATOM   4228  HB  VAL A 288     -16.239 -40.397  46.213  1.00 31.90      .029 H
ATOM   4229  CG1 VAL A 288     -15.450 -39.489  48.070  1.00 34.01      .002 C
ATOM   4230 1HG1 VAL A 288     -15.872 -39.130  49.009  1.00 34.01      .002 H
ATOM   4231 2HG1 VAL A 288     -15.143 -38.639  47.462  1.00 34.01      .002 H
ATOM   4232 3HG1 VAL A 288     -14.586 -40.120  48.277  1.00 34.01      .002 H
ATOM   4233  CG2 VAL A 288     -16.699 -41.594  47.895  1.00 22.44      .002 C
ATOM   4234 1HG2 VAL A 288     -16.426 -42.358  47.168  1.00 22.44      .002 H
ATOM   4235 2HG2 VAL A 288     -17.746 -41.714  48.174  1.00 22.44      .002 H
ATOM   4236 3HG2 VAL A 288     -16.072 -41.695  48.782  1.00 22.44      .002 H
ATOM   4237  N   LEU A 289     -17.878 -37.723  45.343  1.00 28.61      .338 N
ATOM   4238  H   LEU A 289     -18.265 -38.501  44.829  1.00 28.61      .338 H
ATOM   4239  CA  LEU A 289     -17.590 -36.499  44.645  1.00 31.47      .160 C
ATOM   4240  HA  LEU A 289     -16.531 -36.287  44.791  1.00 31.47      .160 H
ATOM   4241  C   LEU A 289     -18.458 -35.372  45.039  1.00 35.32      .254 C
ATOM   4242  O   LEU A 289     -19.706 -35.453  44.935  1.00 34.79      .270 O
ATOM   4243  CB  LEU A 289     -17.689 -36.838  43.090  1.00 22.19      .032 C
ATOM   4244 1HB  LEU A 289     -16.980 -37.651  42.933  1.00 22.19      .032 H
ATOM   4245 2HB  LEU A 289     -18.635 -37.368  42.977  1.00 22.19      .032 H
ATOM   4246  CG  LEU A 289     -17.567 -35.774  41.969  1.00 26.54      .002 C
ATOM   4247  HG  LEU A 289     -18.096 -34.879  42.298  1.00 26.54      .002 H
ATOM   4248  CD1 LEU A 289     -16.084 -35.522  41.950  1.00 16.75      .000 C
ATOM   4249 1HD1 LEU A 289     -15.782 -35.150  42.929  1.00 16.75      .000 H
ATOM   4250 2HD1 LEU A 289     -15.800 -34.802  41.183  1.00 16.75      .000 H
ATOM   4251 3HD1 LEU A 289     -15.592 -36.475  41.754  1.00 16.75      .000 H
ATOM   4252  CD2 LEU A 289     -17.962 -36.148  40.543  1.00 25.36      .000 C
ATOM   4253 1HD2 LEU A 289     -17.253 -36.873  40.143  1.00 25.36      .000 H
ATOM   4254 2HD2 LEU A 289     -17.919 -35.233  39.953  1.00 25.36      .000 H
ATOM   4255 3HD2 LEU A 289     -18.970 -36.562  40.499  1.00 25.36      .000 H
ATOM   4256  N   PRO A 290     -17.859 -34.247  45.506  1.00 34.08      .312 N
ATOM   4257  CA  PRO A 290     -18.511 -32.950  45.705  1.00 33.67      .163 C
ATOM   4258  HA  PRO A 290     -19.311 -33.243  46.386  1.00 33.67      .163 H
ATOM   4259  C   PRO A 290     -19.095 -32.251  44.494  1.00 34.58      .251 C
ATOM   4260  O   PRO A 290     -20.152 -31.628  44.632  1.00 41.20      .271 O
ATOM   4261  CB  PRO A 290     -17.441 -32.122  46.516  1.00 31.84      .034 C
ATOM   4262 1HB  PRO A 290     -17.507 -31.039  46.415  1.00 31.84      .034 H
ATOM   4263 2HB  PRO A 290     -17.481 -32.234  47.599  1.00 31.84      .034 H
ATOM   4264  CG  PRO A 290     -16.136 -32.635  45.970  1.00 40.19      .027 C
ATOM   4265 1HG  PRO A 290     -16.014 -32.067  45.048  1.00 40.19      .027 H
ATOM   4266 2HG  PRO A 290     -15.223 -32.527  46.555  1.00 40.19      .027 H
ATOM   4267  CD  PRO A 290     -16.417 -34.084  45.675  1.00 32.87      .105 C
ATOM   4268 1HD  PRO A 290     -15.930 -34.276  44.719  1.00 32.87      .105 H
ATOM   4269 2HD  PRO A 290     -16.085 -34.735  46.484  1.00 32.87      .105 H
ATOM   4270  N   GLN A 291     -18.529 -32.312  43.315  1.00 37.51      .338 N
ATOM   4271  H   GLN A 291     -17.772 -32.976  43.231  1.00 37.51      .338 H
ATOM   4272  CA  GLN A 291     -18.855 -31.521  42.132  1.00 34.40      .160 C
ATOM   4273  HA  GLN A 291     -19.294 -30.599  42.513  1.00 34.40      .160 H
ATOM   4274  C   GLN A 291     -19.974 -32.232  41.295  1.00 32.41      .251 C
ATOM   4275  O   GLN A 291     -19.771 -33.389  40.862  1.00 36.76      .271 O
ATOM   4276  CB  GLN A 291     -17.619 -31.231  41.295  1.00 41.43      .042 C
ATOM   4277 1HB  GLN A 291     -17.196 -32.158  40.907  1.00 41.43      .042 H
ATOM   4278 2HB  GLN A 291     -17.995 -30.620  40.475  1.00 41.43      .042 H
ATOM   4279  CG  GLN A 291     -16.548 -30.460  42.058  1.00 43.40      .090 C
ATOM   4280 1HG  GLN A 291     -16.204 -29.703  41.354  1.00 43.40      .090 H
ATOM   4281 2HG  GLN A 291     -17.028 -30.047  42.946  1.00 43.40      .090 H
ATOM   4282  CD  GLN A 291     -15.368 -31.329  42.481  1.00 53.77      .227 C
ATOM   4283  OE1 GLN A 291     -15.297 -32.570  42.436  1.00 48.56      .273 O
ATOM   4284  NE2 GLN A 291     -14.351 -30.674  42.955  1.00 42.95      .369 N
ATOM   4285 1HE2 GLN A 291     -13.525 -31.220  43.155  1.00 42.95      .369 H
ATOM   4286 2HE2 GLN A 291     -14.437 -29.735  43.317  1.00 42.95      .369 H
ATOM   4287  N   GLU A 292     -20.976 -31.436  40.927  1.00 32.38      .338 N
ATOM   4288  H   GLU A 292     -21.015 -30.468  41.211  1.00 32.38      .338 H
ATOM   4289  CA  GLU A 292     -21.870 -31.785  39.787  1.00 29.72      .160 C
ATOM   4290  HA  GLU A 292     -22.081 -32.835  39.581  1.00 29.72      .160 H
ATOM   4291  C   GLU A 292     -21.185 -31.251  38.440  1.00 35.49      .251 C
ATOM   4292  O   GLU A 292     -21.883 -30.953  37.486  1.00 37.52      .271 O
ATOM   4293  CB  GLU A 292     -23.192 -31.163  40.061  1.00 33.26      .043 C
ATOM   4294 1HB  GLU A 292     -23.150 -30.091  39.872  1.00 33.26      .043 H
ATOM   4295 2HB  GLU A 292     -23.837 -31.620  39.310  1.00 33.26      .043 H
ATOM   4296  CG  GLU A 292     -23.870 -31.367  41.447  1.00 48.14      .100 C
ATOM   4297 1HG  GLU A 292     -24.947 -31.397  41.279  1.00 48.14      .100 H
ATOM   4298 2HG  GLU A 292     -23.555 -32.327  41.855  1.00 48.14      .100 H
ATOM   4299  CD  GLU A 292     -23.518 -30.250  42.401  1.00 55.58      .185 C
ATOM   4300  OE1 GLU A 292     -22.502 -29.563  42.148  1.00 50.51      .647 O
ATOM   4301  OE2 GLU A 292     -24.334 -29.890  43.259  1.00 61.30      .647 O
ATOM   4302  N   SER A 293     -19.860 -31.256  38.369  1.00 27.52      .336 N
ATOM   4303  H   SER A 293     -19.257 -31.506  39.140  1.00 27.52      .336 H
ATOM   4304  CA  SER A 293     -19.194 -30.908  37.106  1.00 25.58      .189 C
ATOM   4305  HA  SER A 293     -19.907 -30.327  36.523  1.00 25.58      .189 H
ATOM   4306  C   SER A 293     -18.780 -32.152  36.417  1.00 27.39      .253 C
ATOM   4307  O   SER A 293     -18.229 -33.062  37.071  1.00 32.07      .270 O
ATOM   4308  CB  SER A 293     -17.876 -30.070  37.294  1.00 24.93      .169 C
ATOM   4309 1HB  SER A 293     -17.198 -30.692  37.878  1.00 24.93      .169 H
ATOM   4310 2HB  SER A 293     -17.456 -29.932  36.298  1.00 24.93      .169 H
ATOM   4311  OG  SER A 293     -18.245 -28.795  37.807  1.00 27.41      .380 O
ATOM   4312  HG  SER A 293     -18.498 -28.245  37.062  1.00 27.41      .380 H
ATOM   4313  N   VAL A 294     -18.861 -32.095  35.051  1.00 27.30      .337 N
ATOM   4314  H   VAL A 294     -19.147 -31.203  34.672  1.00 27.30      .337 H
ATOM   4315  CA  VAL A 294     -18.021 -32.943  34.222  1.00 23.38      .159 C
ATOM   4316  HA  VAL A 294     -18.311 -33.964  34.471  1.00 23.38      .159 H
ATOM   4317  C   VAL A 294     -16.557 -32.726  34.521  1.00 24.64      .251 C
ATOM   4318  O   VAL A 294     -16.180 -31.629  34.955  1.00 23.18      .271 O
ATOM   4319  CB  VAL A 294     -18.268 -32.710  32.667  1.00 24.79      .029 C
ATOM   4320  HB  VAL A 294     -17.641 -33.448  32.166  1.00 24.79      .029 H
ATOM   4321  CG1 VAL A 294     -19.743 -33.107  32.240  1.00 26.24      .002 C
ATOM   4322 1HG1 VAL A 294     -20.523 -32.518  32.724  1.00 26.24      .002 H
ATOM   4323 2HG1 VAL A 294     -19.828 -34.148  32.549  1.00 26.24      .002 H
ATOM   4324 3HG1 VAL A 294     -19.854 -33.038  31.158  1.00 26.24      .002 H
ATOM   4325  CG2 VAL A 294     -17.919 -31.274  32.131  1.00 23.02      .002 C
ATOM   4326 1HG2 VAL A 294     -18.498 -30.582  32.743  1.00 23.02      .002 H
ATOM   4327 2HG2 VAL A 294     -18.205 -31.162  31.085  1.00 23.02      .002 H
ATOM   4328 3HG2 VAL A 294     -16.857 -31.059  32.243  1.00 23.02      .002 H
ATOM   4329  N   PHE A 295     -15.639 -33.687  34.160  1.00 24.25      .337 N
ATOM   4330  H   PHE A 295     -16.015 -34.622  34.089  1.00 24.25      .337 H
ATOM   4331  CA  PHE A 295     -14.192 -33.559  34.294  1.00 18.76      .164 C
ATOM   4332  HA  PHE A 295     -13.882 -34.581  34.077  1.00 18.76      .164 H
ATOM   4333  C   PHE A 295     -13.666 -33.242  35.743  1.00 22.92      .251 C
ATOM   4334  O   PHE A 295     -12.808 -32.379  35.957  1.00 24.32      .271 O
ATOM   4335  CB  PHE A 295     -13.643 -32.520  33.159  1.00 17.57      .056 C
ATOM   4336 1HB  PHE A 295     -14.299 -32.520  32.289  1.00 17.57      .056 H
ATOM   4337 2HB  PHE A 295     -13.614 -31.487  33.506  1.00 17.57      .056 H
ATOM   4338  CG  PHE A 295     -12.194 -32.773  32.558  1.00 20.30      .044 C
ATOM   4339  CD1 PHE A 295     -11.187 -33.575  33.238  1.00 17.45      .008 C
ATOM   4340  HD1 PHE A 295     -11.459 -34.019  34.185  1.00 17.45      .008 H
ATOM   4341  CD2 PHE A 295     -11.902 -32.213  31.278  1.00 18.14      .008 C
ATOM   4342  HD2 PHE A 295     -12.669 -31.622  30.801  1.00 18.14      .008 H
ATOM   4343  CE1 PHE A 295      -9.992 -33.825  32.620  1.00 18.18      .001 C
ATOM   4344  HE1 PHE A 295      -9.256 -34.465  33.082  1.00 18.18      .001 H
ATOM   4345  CE2 PHE A 295     -10.691 -32.480  30.671  1.00 19.72      .001 C
ATOM   4346  HE2 PHE A 295     -10.405 -32.007  29.743  1.00 19.72      .001 H
ATOM   4347  CZ  PHE A 295      -9.716 -33.233  31.376  1.00 15.67      .000 C
ATOM   4348  HZ  PHE A 295      -8.753 -33.388  30.912  1.00 15.67      .000 H
ATOM   4349  N   ARG A 296     -14.243 -33.949  36.708  1.00 18.05      .338 N
ATOM   4350  H   ARG A 296     -14.888 -34.679  36.443  1.00 18.05      .338 H
ATOM   4351  CA  ARG A 296     -13.886 -33.853  38.119  1.00 21.16      .159 C
ATOM   4352  HA  ARG A 296     -12.835 -33.587  38.233  1.00 21.16      .159 H
ATOM   4353  C   ARG A 296     -14.108 -35.230  38.776  1.00 23.12      .251 C
ATOM   4354  O   ARG A 296     -15.135 -35.783  38.535  1.00 20.28      .271 O
ATOM   4355  CB  ARG A 296     -14.805 -32.802  38.837  1.00 18.49      .034 C
ATOM   4356 1HB  ARG A 296     -15.844 -33.030  38.601  1.00 18.49      .034 H
ATOM   4357 2HB  ARG A 296     -14.725 -32.968  39.911  1.00 18.49      .034 H
ATOM   4358  CG  ARG A 296     -14.545 -31.317  38.544  1.00 23.57      .027 C
ATOM   4359 1HG  ARG A 296     -14.768 -31.189  37.485  1.00 23.57      .027 H
ATOM   4360 2HG  ARG A 296     -15.242 -30.700  39.111  1.00 23.57      .027 H
ATOM   4361  CD  ARG A 296     -13.120 -30.926  38.842  1.00 25.95      .116 C
ATOM   4362 1HD  ARG A 296     -12.868 -31.176  39.873  1.00 25.95      .116 H
ATOM   4363 2HD  ARG A 296     -12.442 -31.541  38.250  1.00 25.95      .116 H
ATOM   4364  NE  ARG A 296     -12.737 -29.499  38.621  1.00 28.30      .212 N
ATOM   4365  HE  ARG A 296     -12.784 -28.824  39.371  1.00 28.30      .212 H
ATOM   4366  CZ  ARG A 296     -12.491 -28.913  37.352  1.00 27.16      .666 C
ATOM   4367  NH1 ARG A 296     -12.561 -29.669  36.288  1.00 21.89      .235 N
ATOM   4368 1HH1 ARG A 296     -12.713 -30.666  36.341  1.00 21.89      .235 H
ATOM   4369 2HH1 ARG A 296     -12.386 -29.232  35.394  1.00 21.89      .235 H
ATOM   4370  NH2 ARG A 296     -12.293 -27.641  37.254  1.00 22.49      .235 N
ATOM   4371 1HH2 ARG A 296     -12.311 -27.125  38.122  1.00 22.49      .235 H
ATOM   4372 2HH2 ARG A 296     -12.338 -27.149  36.373  1.00 22.49      .235 H
ATOM   4373  N   PHE A 297     -13.228 -35.766  39.637  1.00 21.88      .337 N
ATOM   4374  H   PHE A 297     -12.416 -35.180  39.771  1.00 21.88      .337 H
ATOM   4375  CA  PHE A 297     -13.149 -37.139  40.119  1.00 22.59      .164 C
ATOM   4376  HA  PHE A 297     -14.120 -37.612  39.975  1.00 22.59      .164 H
ATOM   4377  C   PHE A 297     -12.880 -37.161  41.669  1.00 24.31      .251 C
ATOM   4378  O   PHE A 297     -12.434 -36.219  42.248  1.00 25.76      .271 O
ATOM   4379  CB  PHE A 297     -12.042 -37.864  39.266  1.00 18.27      .056 C
ATOM   4380 1HB  PHE A 297     -11.120 -37.340  39.518  1.00 18.27      .056 H
ATOM   4381 2HB  PHE A 297     -11.983 -38.940  39.432  1.00 18.27      .056 H
ATOM   4382  CG  PHE A 297     -12.186 -37.703  37.701  1.00 17.67      .044 C
ATOM   4383  CD1 PHE A 297     -13.462 -37.907  37.106  1.00 18.03      .008 C
ATOM   4384  HD1 PHE A 297     -14.294 -38.178  37.739  1.00 18.03      .008 H
ATOM   4385  CD2 PHE A 297     -11.158 -37.132  36.920  1.00 19.89      .008 C
ATOM   4386  HD2 PHE A 297     -10.199 -36.936  37.377  1.00 19.89      .008 H
ATOM   4387  CE1 PHE A 297     -13.705 -37.585  35.754  1.00 20.47      .001 C
ATOM   4388  HE1 PHE A 297     -14.672 -37.703  35.286  1.00 20.47      .001 H
ATOM   4389  CE2 PHE A 297     -11.354 -36.821  35.541  1.00 19.79      .001 C
ATOM   4390  HE2 PHE A 297     -10.483 -36.575  34.952  1.00 19.79      .001 H
ATOM   4391  CZ  PHE A 297     -12.633 -37.059  35.023  1.00 19.51      .000 C
ATOM   4392  HZ  PHE A 297     -12.803 -36.999  33.958  1.00 19.51      .000 H
ATOM   4393  N   SER A 298     -13.208 -38.284  42.321  1.00 24.71      .336 N
ATOM   4394  H   SER A 298     -13.832 -38.912  41.834  1.00 24.71      .336 H
ATOM   4395  CA  SER A 298     -13.259 -38.474  43.828  1.00 27.45      .189 C
ATOM   4396  HA  SER A 298     -13.647 -37.538  44.230  1.00 27.45      .189 H
ATOM   4397  C   SER A 298     -11.921 -38.777  44.542  1.00 26.14      .254 C
ATOM   4398  O   SER A 298     -11.627 -38.127  45.557  1.00 28.28      .270 O
ATOM   4399  CB  SER A 298     -14.297 -39.574  44.213  1.00 23.34      .169 C
ATOM   4400 1HB  SER A 298     -13.951 -40.510  43.773  1.00 23.34      .169 H
ATOM   4401 2HB  SER A 298     -14.247 -39.698  45.295  1.00 23.34      .169 H
ATOM   4402  OG  SER A 298     -15.620 -39.369  43.701  1.00 30.43      .380 O
ATOM   4403  HG  SER A 298     -16.011 -40.239  43.589  1.00 30.43      .380 H
ATOM   4404  N   PHE A 299     -11.138 -39.601  43.817  1.00 23.00      .337 N
ATOM   4405  H   PHE A 299     -11.462 -40.037  42.965  1.00 23.00      .337 H
ATOM   4406  CA  PHE A 299      -9.787 -40.056  44.266  1.00 23.92      .164 C
ATOM   4407  HA  PHE A 299      -9.625 -39.467  45.169  1.00 23.92      .164 H
ATOM   4408  C   PHE A 299      -8.606 -39.705  43.294  1.00 27.99      .251 C
ATOM   4409  O   PHE A 299      -8.394 -40.334  42.293  1.00 21.70      .271 O
ATOM   4410  CB  PHE A 299      -9.824 -41.512  44.737  1.00 23.64      .056 C
ATOM   4411 1HB  PHE A 299     -10.196 -42.167  43.949  1.00 23.64      .056 H
ATOM   4412 2HB  PHE A 299      -8.832 -41.862  45.021  1.00 23.64      .056 H
ATOM   4413  CG  PHE A 299     -10.746 -41.635  45.944  1.00 25.23      .044 C
ATOM   4414  CD1 PHE A 299     -10.385 -41.273  47.248  1.00 27.98      .008 C
ATOM   4415  HD1 PHE A 299      -9.414 -40.849  47.458  1.00 27.98      .008 H
ATOM   4416  CD2 PHE A 299     -12.073 -42.123  45.715  1.00 22.29      .008 C
ATOM   4417  HD2 PHE A 299     -12.319 -42.437  44.711  1.00 22.29      .008 H
ATOM   4418  CE1 PHE A 299     -11.328 -41.392  48.282  1.00 23.47      .001 C
ATOM   4419  HE1 PHE A 299     -11.077 -41.084  49.286  1.00 23.47      .001 H
ATOM   4420  CE2 PHE A 299     -12.952 -42.361  46.778  1.00 25.92      .001 C
ATOM   4421  HE2 PHE A 299     -13.919 -42.805  46.591  1.00 25.92      .001 H
ATOM   4422  CZ  PHE A 299     -12.599 -42.016  48.081  1.00 24.79      .000 C
ATOM   4423  HZ  PHE A 299     -13.231 -42.293  48.913  1.00 24.79      .000 H
ATOM   4424  N   VAL A 300      -7.923 -38.608  43.644  1.00 22.10      .338 N
ATOM   4425  H   VAL A 300      -8.040 -38.245  44.580  1.00 22.10      .338 H
ATOM   4426  CA  VAL A 300      -6.876 -37.961  42.831  1.00 22.42      .160 C
ATOM   4427  HA  VAL A 300      -6.598 -38.661  42.043  1.00 22.42      .160 H
ATOM   4428  C   VAL A 300      -5.596 -37.678  43.668  1.00 20.22      .254 C
ATOM   4429  O   VAL A 300      -5.590 -37.788  44.883  1.00 21.24      .270 O
ATOM   4430  CB  VAL A 300      -7.497 -36.664  42.219  1.00 23.10      .029 C
ATOM   4431  HB  VAL A 300      -6.784 -36.282  41.489  1.00 23.10      .029 H
ATOM   4432  CG1 VAL A 300      -8.818 -37.010  41.435  1.00 18.44      .002 C
ATOM   4433 1HG1 VAL A 300      -8.674 -37.901  40.823  1.00 18.44      .002 H
ATOM   4434 2HG1 VAL A 300      -9.057 -36.162  40.793  1.00 18.44      .002 H
ATOM   4435 3HG1 VAL A 300      -9.636 -37.178  42.135  1.00 18.44      .002 H
ATOM   4436  CG2 VAL A 300      -7.759 -35.618  43.288  1.00 20.54      .002 C
ATOM   4437 1HG2 VAL A 300      -8.489 -36.027  43.987  1.00 20.54      .002 H
ATOM   4438 2HG2 VAL A 300      -8.149 -34.698  42.852  1.00 20.54      .002 H
ATOM   4439 3HG2 VAL A 300      -6.830 -35.405  43.816  1.00 20.54      .002 H
ATOM   4440  N   PRO A 301      -4.439 -37.249  43.089  1.00 24.37      .312 N
ATOM   4441  CA  PRO A 301      -3.186 -36.765  43.744  1.00 25.07      .163 C
ATOM   4442  HA  PRO A 301      -2.719 -37.684  44.098  1.00 25.07      .163 H
ATOM   4443  C   PRO A 301      -3.247 -35.763  44.899  1.00 30.22      .251 C
ATOM   4444  O   PRO A 301      -4.049 -34.855  44.887  1.00 25.83      .271 O
ATOM   4445  CB  PRO A 301      -2.305 -36.331  42.602  1.00 23.26      .034 C
ATOM   4446 1HB  PRO A 301      -2.578 -35.308  42.342  1.00 23.26      .034 H
ATOM   4447 2HB  PRO A 301      -1.240 -36.379  42.826  1.00 23.26      .034 H
ATOM   4448  CG  PRO A 301      -2.645 -37.271  41.463  1.00 26.00      .027 C
ATOM   4449 1HG  PRO A 301      -2.526 -36.861  40.460  1.00 26.00      .027 H
ATOM   4450 2HG  PRO A 301      -2.072 -38.176  41.663  1.00 26.00      .027 H
ATOM   4451  CD  PRO A 301      -4.129 -37.551  41.718  1.00 19.57      .105 C
ATOM   4452 1HD  PRO A 301      -4.748 -36.953  41.049  1.00 19.57      .105 H
ATOM   4453 2HD  PRO A 301      -4.465 -38.556  41.466  1.00 19.57      .105 H
ATOM   4454  N   VAL A 302      -2.360 -35.947  45.862  1.00 28.76      .338 N
ATOM   4455  H   VAL A 302      -1.640 -36.651  45.779  1.00 28.76      .338 H
ATOM   4456  CA  VAL A 302      -2.466 -35.271  47.161  1.00 28.19      .159 C
ATOM   4457  HA  VAL A 302      -3.287 -34.565  47.031  1.00 28.19      .159 H
ATOM   4458  C   VAL A 302      -1.233 -34.544  47.658  1.00 34.31      .251 C
ATOM   4459  O   VAL A 302      -0.091 -34.893  47.478  1.00 32.40      .271 O
ATOM   4460  CB  VAL A 302      -3.097 -36.173  48.224  1.00 33.01      .029 C
ATOM   4461  HB  VAL A 302      -4.040 -36.568  47.845  1.00 33.01      .029 H
ATOM   4462  CG1 VAL A 302      -2.339 -37.471  48.510  1.00 33.69      .002 C
ATOM   4463 1HG1 VAL A 302      -3.044 -38.222  48.867  1.00 33.69      .002 H
ATOM   4464 2HG1 VAL A 302      -1.604 -37.262  49.288  1.00 33.69      .002 H
ATOM   4465 3HG1 VAL A 302      -1.831 -37.843  47.620  1.00 33.69      .002 H
ATOM   4466  CG2 VAL A 302      -3.511 -35.423  49.522  1.00 35.82      .002 C
ATOM   4467 1HG2 VAL A 302      -2.657 -35.046  50.084  1.00 35.82      .002 H
ATOM   4468 2HG2 VAL A 302      -4.004 -36.210  50.093  1.00 35.82      .002 H
ATOM   4469 3HG2 VAL A 302      -4.215 -34.611  49.340  1.00 35.82      .002 H
ATOM   4470  N   VAL A 303      -1.439 -33.443  48.424  1.00 38.19      .338 N
ATOM   4471  H   VAL A 303      -2.387 -33.147  48.607  1.00 38.19      .338 H
ATOM   4472  CA  VAL A 303      -0.383 -32.472  48.757  1.00 37.52      .159 C
ATOM   4473  HA  VAL A 303       0.538 -32.786  48.265  1.00 37.52      .159 H
ATOM   4474  C   VAL A 303      -0.173 -32.587  50.282  1.00 38.56      .251 C
ATOM   4475  O   VAL A 303      -1.061 -32.100  51.022  1.00 42.58      .271 O
ATOM   4476  CB  VAL A 303      -0.663 -30.985  48.200  1.00 39.71      .029 C
ATOM   4477  HB  VAL A 303      -1.546 -30.663  48.752  1.00 39.71      .029 H
ATOM   4478  CG1 VAL A 303       0.503 -30.051  48.590  1.00 36.03      .002 C
ATOM   4479 1HG1 VAL A 303       0.662 -30.221  49.655  1.00 36.03      .002 H
ATOM   4480 2HG1 VAL A 303       0.255 -29.003  48.422  1.00 36.03      .002 H
ATOM   4481 3HG1 VAL A 303       1.411 -30.302  48.041  1.00 36.03      .002 H
ATOM   4482  CG2 VAL A 303      -0.930 -30.966  46.670  1.00 37.39      .002 C
ATOM   4483 1HG2 VAL A 303      -1.088 -29.940  46.338  1.00 37.39      .002 H
ATOM   4484 2HG2 VAL A 303      -1.794 -31.573  46.398  1.00 37.39      .002 H
ATOM   4485 3HG2 VAL A 303      -0.037 -31.370  46.195  1.00 37.39      .002 H
ATOM   4486  N   ASP A 304       0.888 -33.316  50.658  1.00 38.42      .337 N
ATOM   4487  H   ASP A 304       1.613 -33.527  49.987  1.00 38.42      .337 H
ATOM   4488  CA  ASP A 304       1.407 -33.405  52.094  1.00 42.73      .170 C
ATOM   4489  HA  ASP A 304       1.138 -32.451  52.547  1.00 42.73      .170 H
ATOM   4490  C   ASP A 304       2.946 -33.572  52.246  1.00 44.58      .252 C
ATOM   4491  O   ASP A 304       3.408 -33.773  53.405  1.00 50.09      .271 O
ATOM   4492  CB  ASP A 304       0.725 -34.584  52.831  1.00 41.11      .129 C
ATOM   4493 1HB  ASP A 304       0.779 -34.506  53.917  1.00 41.11      .129 H
ATOM   4494 2HB  ASP A 304      -0.320 -34.536  52.525  1.00 41.11      .129 H
ATOM   4495  CG  ASP A 304       1.313 -35.925  52.395  1.00 40.98      .188 C
ATOM   4496  OD1 ASP A 304       2.048 -35.996  51.397  1.00 40.45      .647 O
ATOM   4497  OD2 ASP A 304       0.928 -36.918  53.030  1.00 50.49      .647 O
ATOM   4498  N   GLY A 305       3.739 -33.447  51.178  1.00 39.12      .336 N
ATOM   4499  H   GLY A 305       3.364 -33.227  50.266  1.00 39.12      .336 H
ATOM   4500  CA  GLY A 305       5.195 -33.583  51.274  1.00 37.31      .189 C
ATOM   4501 1HA  GLY A 305       5.677 -33.046  50.456  1.00 37.31      .189 H
ATOM   4502 2HA  GLY A 305       5.512 -33.217  52.251  1.00 37.31      .189 H
ATOM   4503  C   GLY A 305       5.670 -35.070  51.176  1.00 44.74      .253 C
ATOM   4504  O   GLY A 305       6.875 -35.291  51.046  1.00 46.74      .270 O
ATOM   4505  N   ASP A 306       4.814 -36.120  51.105  1.00 41.02      .337 N
ATOM   4506  H   ASP A 306       3.846 -35.981  51.358  1.00 41.02      .337 H
ATOM   4507  CA  ASP A 306       5.260 -37.441  50.754  1.00 38.02      .170 C
ATOM   4508  HA  ASP A 306       6.155 -37.674  51.331  1.00 38.02      .170 H
ATOM   4509  C   ASP A 306       5.705 -37.581  49.233  1.00 43.86      .252 C
ATOM   4510  O   ASP A 306       6.650 -38.373  48.942  1.00 40.78      .271 O
ATOM   4511  CB  ASP A 306       4.254 -38.452  51.047  1.00 37.18      .129 C
ATOM   4512 1HB  ASP A 306       3.330 -38.254  50.504  1.00 37.18      .129 H
ATOM   4513 2HB  ASP A 306       4.565 -39.386  50.579  1.00 37.18      .129 H
ATOM   4514  CG  ASP A 306       4.019 -38.611  52.507  1.00 47.53      .188 C
ATOM   4515  OD1 ASP A 306       3.140 -39.483  52.811  1.00 39.59      .647 O
ATOM   4516  OD2 ASP A 306       4.547 -37.937  53.385  1.00 52.97      .647 O
ATOM   4517  N   PHE A 307       5.032 -36.867  48.330  1.00 38.70      .337 N
ATOM   4518  H   PHE A 307       4.233 -36.348  48.664  1.00 38.70      .337 H
ATOM   4519  CA  PHE A 307       5.402 -36.814  46.958  1.00 31.70      .164 C
ATOM   4520  HA  PHE A 307       6.363 -37.316  46.849  1.00 31.70      .164 H
ATOM   4521  C   PHE A 307       5.483 -35.409  46.400  1.00 37.55      .251 C
ATOM   4522  O   PHE A 307       6.362 -35.120  45.604  1.00 40.20      .271 O
ATOM   4523  CB  PHE A 307       4.307 -37.547  46.171  1.00 35.00      .056 C
ATOM   4524 1HB  PHE A 307       3.574 -38.067  46.788  1.00 35.00      .056 H
ATOM   4525 2HB  PHE A 307       3.611 -36.784  45.819  1.00 35.00      .056 H
ATOM   4526  CG  PHE A 307       4.661 -38.450  44.989  1.00 30.59      .044 C
ATOM   4527  CD1 PHE A 307       5.106 -37.949  43.751  1.00 27.47      .008 C
ATOM   4528  HD1 PHE A 307       5.072 -36.879  43.611  1.00 27.47      .008 H
ATOM   4529  CD2 PHE A 307       4.553 -39.819  45.188  1.00 30.22      .008 C
ATOM   4530  HD2 PHE A 307       4.183 -40.219  46.121  1.00 30.22      .008 H
ATOM   4531  CE1 PHE A 307       5.565 -38.779  42.725  1.00 29.22      .001 C
ATOM   4532  HE1 PHE A 307       5.825 -38.447  41.731  1.00 29.22      .001 H
ATOM   4533  CE2 PHE A 307       5.019 -40.705  44.201  1.00 26.08      .001 C
ATOM   4534  HE2 PHE A 307       4.965 -41.770  44.374  1.00 26.08      .001 H
ATOM   4535  CZ  PHE A 307       5.519 -40.173  42.982  1.00 26.19      .000 C
ATOM   4536  HZ  PHE A 307       5.731 -40.858  42.174  1.00 26.19      .000 H
ATOM   4537  N   LEU A 308       4.462 -34.669  46.851  1.00 33.65      .338 N
ATOM   4538  H   LEU A 308       3.703 -35.053  47.395  1.00 33.65      .338 H
ATOM   4539  CA  LEU A 308       4.245 -33.254  46.412  1.00 39.58      .159 C
ATOM   4540  HA  LEU A 308       5.097 -32.834  45.878  1.00 39.58      .159 H
ATOM   4541  C   LEU A 308       4.069 -32.414  47.716  1.00 40.30      .251 C
ATOM   4542  O   LEU A 308       3.031 -32.411  48.380  1.00 44.59      .271 O
ATOM   4543  CB  LEU A 308       2.906 -33.298  45.661  1.00 35.62      .032 C
ATOM   4544 1HB  LEU A 308       2.187 -33.861  46.256  1.00 35.62      .032 H
ATOM   4545 2HB  LEU A 308       2.572 -32.277  45.477  1.00 35.62      .032 H
ATOM   4546  CG  LEU A 308       2.969 -34.050  44.366  1.00 41.43      .002 C
ATOM   4547  HG  LEU A 308       3.326 -35.069  44.514  1.00 41.43      .002 H
ATOM   4548  CD1 LEU A 308       1.568 -34.046  43.815  1.00 33.84      .000 C
ATOM   4549 1HD1 LEU A 308       1.250 -33.073  43.440  1.00 33.84      .000 H
ATOM   4550 2HD1 LEU A 308       0.899 -34.364  44.614  1.00 33.84      .000 H
ATOM   4551 3HD1 LEU A 308       1.541 -34.775  43.005  1.00 33.84      .000 H
ATOM   4552  CD2 LEU A 308       3.878 -33.432  43.312  1.00 30.55      .000 C
ATOM   4553 1HD2 LEU A 308       3.776 -33.917  42.341  1.00 30.55      .000 H
ATOM   4554 2HD2 LEU A 308       4.892 -33.579  43.686  1.00 30.55      .000 H
ATOM   4555 3HD2 LEU A 308       3.679 -32.365  43.209  1.00 30.55      .000 H
ATOM   4556  N   SER A 309       5.019 -31.562  47.973  1.00 34.30      .336 N
ATOM   4557  H   SER A 309       5.823 -31.693  47.376  1.00 34.30      .336 H
ATOM   4558  CA  SER A 309       5.185 -30.639  49.102  1.00 44.40      .189 C
ATOM   4559  HA  SER A 309       4.700 -31.106  49.959  1.00 44.40      .189 H
ATOM   4560  C   SER A 309       4.497 -29.241  48.915  1.00 43.27      .254 C
ATOM   4561  O   SER A 309       4.179 -28.650  49.935  1.00 50.15      .270 O
ATOM   4562  CB  SER A 309       6.707 -30.434  49.300  1.00 38.91      .169 C
ATOM   4563 1HB  SER A 309       6.849 -29.550  49.923  1.00 38.91      .169 H
ATOM   4564 2HB  SER A 309       7.107 -31.326  49.782  1.00 38.91      .169 H
ATOM   4565  OG  SER A 309       7.385 -30.122  48.131  1.00 45.78      .380 O
ATOM   4566  HG  SER A 309       8.043 -30.794  47.939  1.00 45.78      .380 H
ATOM   4567  N   ASP A 310       4.057 -28.903  47.734  1.00 45.10      .337 N
ATOM   4568  H   ASP A 310       4.067 -29.602  47.005  1.00 45.10      .337 H
ATOM   4569  CA  ASP A 310       3.231 -27.694  47.402  1.00 44.33      .170 C
ATOM   4570  HA  ASP A 310       2.661 -27.440  48.296  1.00 44.33      .170 H
ATOM   4571  C   ASP A 310       2.157 -27.980  46.279  1.00 40.79      .252 C
ATOM   4572  O   ASP A 310       2.324 -28.887  45.490  1.00 40.13      .271 O
ATOM   4573  CB  ASP A 310       4.132 -26.489  47.088  1.00 47.92      .129 C
ATOM   4574 1HB  ASP A 310       5.066 -26.596  47.639  1.00 47.92      .129 H
ATOM   4575 2HB  ASP A 310       4.338 -26.507  46.018  1.00 47.92      .129 H
ATOM   4576  CG  ASP A 310       3.517 -25.123  47.439  1.00 52.63      .188 C
ATOM   4577  OD1 ASP A 310       2.418 -25.081  48.010  1.00 45.33      .647 O
ATOM   4578  OD2 ASP A 310       4.245 -24.127  47.203  1.00 53.26      .647 O
ATOM   4579  N   THR A 311       1.218 -27.128  46.130  1.00 40.30      .336 N
ATOM   4580  H   THR A 311       0.985 -26.408  46.799  1.00 40.30      .336 H
ATOM   4581  CA  THR A 311       0.288 -27.191  44.956  1.00 39.03      .187 C
ATOM   4582  HA  THR A 311      -0.250 -28.138  44.933  1.00 39.03      .187 H
ATOM   4583  C   THR A 311       0.994 -27.043  43.567  1.00 39.52      .257 C
ATOM   4584  O   THR A 311       1.841 -26.166  43.493  1.00 41.00      .270 O
ATOM   4585  CB  THR A 311      -0.877 -26.202  45.046  1.00 44.58      .140 C
ATOM   4586  HB  THR A 311      -1.286 -26.222  46.057  1.00 44.58      .140 H
ATOM   4587  OG1 THR A 311      -1.773 -26.615  44.048  1.00 44.53      .382 O
ATOM   4588  HG1 THR A 311      -2.208 -27.422  44.331  1.00 44.53      .382 H
ATOM   4589  CG2 THR A 311      -0.577 -24.724  44.696  1.00 34.09      .034 C
ATOM   4590 1HG2 THR A 311       0.338 -24.424  45.207  1.00 34.09      .034 H
ATOM   4591 2HG2 THR A 311      -1.398 -24.080  45.011  1.00 34.09      .034 H
ATOM   4592 3HG2 THR A 311      -0.438 -24.635  43.618  1.00 34.09      .034 H
ATOM   4593  N   PRO A 312       0.706 -27.873  42.546  1.00 38.37      .312 N
ATOM   4594  CA  PRO A 312       1.540 -27.959  41.340  1.00 36.87      .163 C
ATOM   4595  HA  PRO A 312       2.487 -28.334  41.729  1.00 36.87      .163 H
ATOM   4596  C   PRO A 312       1.774 -26.733  40.488  1.00 37.32      .251 C
ATOM   4597  O   PRO A 312       2.792 -26.642  39.827  1.00 37.83      .271 O
ATOM   4598  CB  PRO A 312       0.952 -28.998  40.467  1.00 32.85      .034 C
ATOM   4599 1HB  PRO A 312       0.338 -28.478  39.732  1.00 32.85      .034 H
ATOM   4600 2HB  PRO A 312       1.751 -29.627  40.075  1.00 32.85      .034 H
ATOM   4601  CG  PRO A 312       0.041 -29.850  41.362  1.00 32.08      .027 C
ATOM   4602 1HG  PRO A 312      -0.901 -30.126  40.888  1.00 32.08      .027 H
ATOM   4603 2HG  PRO A 312       0.708 -30.657  41.668  1.00 32.08      .027 H
ATOM   4604  CD  PRO A 312      -0.229 -28.930  42.545  1.00 36.52      .105 C
ATOM   4605 1HD  PRO A 312      -1.251 -28.577  42.402  1.00 36.52      .105 H
ATOM   4606 2HD  PRO A 312      -0.249 -29.464  43.495  1.00 36.52      .105 H
ATOM   4607  N   GLU A 313       0.900 -25.729  40.403  1.00 40.47      .338 N
ATOM   4608  H   GLU A 313      -0.020 -25.800  40.813  1.00 40.47      .338 H
ATOM   4609  CA  GLU A 313       1.193 -24.424  39.750  1.00 41.44      .160 C
ATOM   4610  HA  GLU A 313       1.550 -24.581  38.732  1.00 41.44      .160 H
ATOM   4611  C   GLU A 313       2.280 -23.604  40.500  1.00 43.11      .251 C
ATOM   4612  O   GLU A 313       2.958 -22.801  39.960  1.00 44.39      .271 O
ATOM   4613  CB  GLU A 313      -0.089 -23.641  39.550  1.00 40.97      .043 C
ATOM   4614 1HB  GLU A 313      -0.760 -24.364  39.086  1.00 40.97      .043 H
ATOM   4615 2HB  GLU A 313      -0.406 -23.408  40.566  1.00 40.97      .043 H
ATOM   4616  CG  GLU A 313      -0.036 -22.372  38.717  1.00 40.40      .100 C
ATOM   4617 1HG  GLU A 313      -1.031 -21.936  38.628  1.00 40.40      .100 H
ATOM   4618 2HG  GLU A 313       0.531 -21.611  39.252  1.00 40.40      .100 H
ATOM   4619  CD  GLU A 313       0.559 -22.548  37.320  1.00 41.13      .185 C
ATOM   4620  OE1 GLU A 313       0.172 -23.498  36.588  1.00 41.54      .647 O
ATOM   4621  OE2 GLU A 313       1.408 -21.678  36.913  1.00 34.24      .647 O
ATOM   4622  N   ALA A 314       2.390 -23.768  41.857  1.00 39.34      .338 N
ATOM   4623  H   ALA A 314       1.853 -24.567  42.165  1.00 39.34      .338 H
ATOM   4624  CA  ALA A 314       3.486 -23.348  42.749  1.00 40.75      .159 C
ATOM   4625  HA  ALA A 314       3.793 -22.414  42.278  1.00 40.75      .159 H
ATOM   4626  C   ALA A 314       4.717 -24.288  42.773  1.00 43.85      .251 C
ATOM   4627  O   ALA A 314       5.836 -23.797  42.675  1.00 43.87      .271 O
ATOM   4628  CB  ALA A 314       2.986 -23.201  44.193  1.00 41.36      .034 C
ATOM   4629 1HB  ALA A 314       2.579 -24.082  44.691  1.00 41.36      .034 H
ATOM   4630 2HB  ALA A 314       2.216 -22.433  44.125  1.00 41.36      .034 H
ATOM   4631 3HB  ALA A 314       3.832 -22.819  44.765  1.00 41.36      .034 H
ATOM   4632  N   LEU A 315       4.603 -25.650  42.768  1.00 45.66      .338 N
ATOM   4633  H   LEU A 315       3.662 -26.014  42.815  1.00 45.66      .338 H
ATOM   4634  CA  LEU A 315       5.700 -26.584  42.941  1.00 37.09      .159 C
ATOM   4635  HA  LEU A 315       6.227 -26.159  43.796  1.00 37.09      .159 H
ATOM   4636  C   LEU A 315       6.674 -26.475  41.719  1.00 38.04      .251 C
ATOM   4637  O   LEU A 315       7.917 -26.599  41.832  1.00 38.97      .271 O
ATOM   4638  CB  LEU A 315       5.238 -28.066  43.252  1.00 40.59      .032 C
ATOM   4639 1HB  LEU A 315       4.434 -27.977  43.983  1.00 40.59      .032 H
ATOM   4640 2HB  LEU A 315       4.833 -28.450  42.315  1.00 40.59      .032 H
ATOM   4641  CG  LEU A 315       6.322 -28.973  43.852  1.00 43.56      .002 C
ATOM   4642  HG  LEU A 315       7.035 -29.234  43.070  1.00 43.56      .002 H
ATOM   4643  CD1 LEU A 315       7.045 -28.490  45.070  1.00 36.99      .000 C
ATOM   4644 1HD1 LEU A 315       6.342 -28.102  45.807  1.00 36.99      .000 H
ATOM   4645 2HD1 LEU A 315       7.709 -27.689  44.744  1.00 36.99      .000 H
ATOM   4646 3HD1 LEU A 315       7.634 -29.292  45.515  1.00 36.99      .000 H
ATOM   4647  CD2 LEU A 315       5.630 -30.259  44.350  1.00 44.42      .000 C
ATOM   4648 1HD2 LEU A 315       6.326 -30.969  44.798  1.00 44.42      .000 H
ATOM   4649 2HD2 LEU A 315       5.180 -30.703  43.462  1.00 44.42      .000 H
ATOM   4650 3HD2 LEU A 315       4.849 -30.012  45.069  1.00 44.42      .000 H
ATOM   4651  N   ILE A 316       6.129 -26.243  40.535  1.00 36.19      .338 N
ATOM   4652  H   ILE A 316       5.136 -26.424  40.512  1.00 36.19      .338 H
ATOM   4653  CA  ILE A 316       6.847 -26.232  39.275  1.00 39.95      .159 C
ATOM   4654  HA  ILE A 316       7.310 -27.189  39.036  1.00 39.95      .159 H
ATOM   4655  C   ILE A 316       7.982 -25.165  39.291  1.00 40.32      .251 C
ATOM   4656  O   ILE A 316       8.958 -25.383  38.616  1.00 44.96      .271 O
ATOM   4657  CB  ILE A 316       5.786 -25.942  38.100  1.00 37.42      .029 C
ATOM   4658  HB  ILE A 316       4.939 -26.583  38.346  1.00 37.42      .029 H
ATOM   4659  CG1 ILE A 316       6.364 -26.255  36.687  1.00 38.94      .002 C
ATOM   4660 1HG1 ILE A 316       5.689 -25.811  35.955  1.00 38.94      .002 H
ATOM   4661 2HG1 ILE A 316       7.295 -25.696  36.586  1.00 38.94      .002 H
ATOM   4662  CG2 ILE A 316       5.278 -24.530  38.259  1.00 34.48      .002 C
ATOM   4663 1HG2 ILE A 316       6.123 -23.864  38.086  1.00 34.48      .002 H
ATOM   4664 2HG2 ILE A 316       4.906 -24.390  39.274  1.00 34.48      .002 H
ATOM   4665 3HG2 ILE A 316       4.485 -24.305  37.546  1.00 34.48      .002 H
ATOM   4666  CD1 ILE A 316       6.651 -27.783  36.524  1.00 33.67      .000 C
ATOM   4667 1HD1 ILE A 316       6.619 -27.967  35.450  1.00 33.67      .000 H
ATOM   4668 2HD1 ILE A 316       5.890 -28.387  37.019  1.00 33.67      .000 H
ATOM   4669 3HD1 ILE A 316       7.635 -28.050  36.910  1.00 33.67      .000 H
ATOM   4670  N   ASN A 317       7.888 -24.045  39.939  1.00 51.63      .337 N
ATOM   4671  H   ASN A 317       7.005 -23.832  40.379  1.00 51.63      .337 H
ATOM   4672  CA  ASN A 317       8.940 -23.098  39.916  1.00 48.94      .169 C
ATOM   4673  HA  ASN A 317       9.302 -23.013  38.892  1.00 48.94      .169 H
ATOM   4674  C   ASN A 317      10.125 -23.412  40.835  1.00 47.69      .251 C
ATOM   4675  O   ASN A 317      11.232 -22.899  40.667  1.00 56.86      .271 O
ATOM   4676  CB  ASN A 317       8.321 -21.792  40.354  1.00 46.15      .119 C
ATOM   4677 1HB  ASN A 317       7.876 -21.817  41.349  1.00 46.15      .119 H
ATOM   4678 2HB  ASN A 317       9.099 -21.056  40.557  1.00 46.15      .119 H
ATOM   4679  CG  ASN A 317       7.273 -21.076  39.426  1.00 52.93      .230 C
ATOM   4680  OD1 ASN A 317       7.301 -21.188  38.199  1.00 56.06      .273 O
ATOM   4681  ND2 ASN A 317       6.368 -20.344  40.000  1.00 55.78      .369 N
ATOM   4682 1HD2 ASN A 317       5.807 -19.734  39.422  1.00 55.78      .369 H
ATOM   4683 2HD2 ASN A 317       6.376 -20.224  41.002  1.00 55.78      .369 H
ATOM   4684  N   ALA A 318       9.872 -24.340  41.793  1.00 50.93      .338 N
ATOM   4685  H   ALA A 318       8.986 -24.824  41.758  1.00 50.93      .338 H
ATOM   4686  CA  ALA A 318      10.830 -24.742  42.801  1.00 46.95      .159 C
ATOM   4687  HA  ALA A 318      11.379 -23.805  42.903  1.00 46.95      .159 H
ATOM   4688  C   ALA A 318      11.822 -25.806  42.260  1.00 51.65      .251 C
ATOM   4689  O   ALA A 318      11.497 -26.434  41.240  1.00 52.04      .271 O
ATOM   4690  CB  ALA A 318      10.125 -25.145  44.094  1.00 43.38      .034 C
ATOM   4691 1HB  ALA A 318       9.501 -26.035  44.011  1.00 43.38      .034 H
ATOM   4692 2HB  ALA A 318       9.521 -24.308  44.444  1.00 43.38      .034 H
ATOM   4693 3HB  ALA A 318      10.932 -25.332  44.803  1.00 43.38      .034 H
ATOM   4694  N   GLY A 319      13.020 -26.025  42.870  1.00 49.62      .336 N
ATOM   4695  H   GLY A 319      13.119 -25.677  43.813  1.00 49.62      .336 H
ATOM   4696  CA  GLY A 319      14.112 -26.709  42.250  1.00 37.36      .189 C
ATOM   4697 1HA  GLY A 319      14.976 -26.791  42.909  1.00 37.36      .189 H
ATOM   4698 2HA  GLY A 319      13.814 -27.696  41.894  1.00 37.36      .189 H
ATOM   4699  C   GLY A 319      14.599 -25.915  40.985  1.00 41.98      .253 C
ATOM   4700  O   GLY A 319      14.523 -24.705  40.975  1.00 45.58      .270 O
ATOM   4701  N   ASP A 320      15.104 -26.609  39.990  1.00 37.58      .337 N
ATOM   4702  H   ASP A 320      14.893 -27.595  40.050  1.00 37.58      .337 H
ATOM   4703  CA  ASP A 320      15.639 -26.100  38.745  1.00 43.63      .170 C
ATOM   4704  HA  ASP A 320      14.928 -25.333  38.437  1.00 43.63      .170 H
ATOM   4705  C   ASP A 320      15.653 -27.153  37.556  1.00 44.73      .252 C
ATOM   4706  O   ASP A 320      16.407 -28.127  37.496  1.00 42.42      .271 O
ATOM   4707  CB  ASP A 320      17.072 -25.570  38.962  1.00 40.28      .129 C
ATOM   4708 1HB  ASP A 320      17.128 -24.882  39.806  1.00 40.28      .129 H
ATOM   4709 2HB  ASP A 320      17.630 -26.479  39.187  1.00 40.28      .129 H
ATOM   4710  CG  ASP A 320      17.576 -24.925  37.706  1.00 51.11      .188 C
ATOM   4711  OD1 ASP A 320      18.818 -24.740  37.675  1.00 52.23      .647 O
ATOM   4712  OD2 ASP A 320      16.878 -24.581  36.739  1.00 57.71      .647 O
ATOM   4713  N   PHE A 321      14.679 -26.956  36.687  1.00 40.53      .337 N
ATOM   4714  H   PHE A 321      14.086 -26.139  36.723  1.00 40.53      .337 H
ATOM   4715  CA  PHE A 321      14.405 -27.845  35.505  1.00 34.15      .164 C
ATOM   4716  HA  PHE A 321      14.651 -28.867  35.791  1.00 34.15      .164 H
ATOM   4717  C   PHE A 321      15.379 -27.566  34.245  1.00 41.70      .251 C
ATOM   4718  O   PHE A 321      15.101 -28.027  33.127  1.00 38.14      .271 O
ATOM   4719  CB  PHE A 321      12.943 -27.898  35.101  1.00 31.78      .056 C
ATOM   4720 1HB  PHE A 321      12.571 -26.888  34.931  1.00 31.78      .056 H
ATOM   4721 2HB  PHE A 321      12.782 -28.465  34.185  1.00 31.78      .056 H
ATOM   4722  CG  PHE A 321      12.086 -28.534  36.204  1.00 37.41      .044 C
ATOM   4723  CD1 PHE A 321      11.216 -27.846  37.071  1.00 30.90      .008 C
ATOM   4724  HD1 PHE A 321      11.108 -26.781  36.930  1.00 30.90      .008 H
ATOM   4725  CD2 PHE A 321      12.197 -29.937  36.397  1.00 34.59      .008 C
ATOM   4726  HD2 PHE A 321      12.788 -30.505  35.694  1.00 34.59      .008 H
ATOM   4727  CE1 PHE A 321      10.422 -28.517  38.004  1.00 30.60      .001 C
ATOM   4728  HE1 PHE A 321       9.746 -27.919  38.598  1.00 30.60      .001 H
ATOM   4729  CE2 PHE A 321      11.495 -30.634  37.357  1.00 37.44      .001 C
ATOM   4730  HE2 PHE A 321      11.420 -31.711  37.339  1.00 37.44      .001 H
ATOM   4731  CZ  PHE A 321      10.598 -29.846  38.148  1.00 38.03      .000 C
ATOM   4732  HZ  PHE A 321       9.956 -30.371  38.839  1.00 38.03      .000 H
ATOM   4733  N   HIS A 322      16.444 -26.795  34.430  1.00 39.99      .337 N
ATOM   4734  H   HIS A 322      16.525 -26.297  35.305  1.00 39.99      .337 H
ATOM   4735  CA  HIS A 322      17.312 -26.515  33.349  1.00 45.55      .165 C
ATOM   4736  HA  HIS A 322      16.809 -25.964  32.555  1.00 45.55      .165 H
ATOM   4737  C   HIS A 322      17.907 -27.801  32.729  1.00 42.42      .251 C
ATOM   4738  O   HIS A 322      18.418 -28.604  33.491  1.00 41.22      .271 O
ATOM   4739  CB  HIS A 322      18.411 -25.557  33.936  1.00 43.13      .077 C
ATOM   4740 1HB  HIS A 322      17.922 -24.637  34.255  1.00 43.13      .077 H
ATOM   4741 2HB  HIS A 322      18.891 -25.968  34.824  1.00 43.13      .077 H
ATOM   4742  CG  HIS A 322      19.529 -25.163  32.956  1.00 40.16      .057 C
ATOM   4743  ND1 HIS A 322      19.566 -24.770  31.647  1.00 37.83      .338 N
ATOM   4744  HD1 HIS A 322      18.753 -24.593  31.073  1.00 37.83      .338 H
ATOM   4745  CD2 HIS A 322      20.842 -25.122  33.289  1.00 35.53      .113 C
ATOM   4746  HD2 HIS A 322      21.237 -25.364  34.265  1.00 35.53      .113 H
ATOM   4747  CE1 HIS A 322      20.790 -24.563  31.252  1.00 40.44      .175 C
ATOM   4748  HE1 HIS A 322      21.149 -24.462  30.238  1.00 40.44      .175 H
ATOM   4749  NE2 HIS A 322      21.672 -24.793  32.240  1.00 38.10      .223 N
ATOM   4750  N   GLY A 323      17.966 -27.899  31.433  1.00 38.52      .336 N
ATOM   4751  H   GLY A 323      17.634 -27.083  30.940  1.00 38.52      .336 H
ATOM   4752  CA  GLY A 323      18.485 -29.000  30.630  1.00 41.24      .189 C
ATOM   4753 1HA  GLY A 323      18.757 -28.597  29.654  1.00 41.24      .189 H
ATOM   4754 2HA  GLY A 323      19.412 -29.447  30.989  1.00 41.24      .189 H
ATOM   4755  C   GLY A 323      17.450 -30.116  30.427  1.00 40.91      .253 C
ATOM   4756  O   GLY A 323      17.718 -31.068  29.681  1.00 45.29      .270 O
ATOM   4757  N   LEU A 324      16.198 -30.040  30.963  1.00 37.18      .337 N
ATOM   4758  H   LEU A 324      15.934 -29.152  31.366  1.00 37.18      .337 H
ATOM   4759  CA  LEU A 324      15.091 -30.988  30.721  1.00 34.07      .159 C
ATOM   4760  HA  LEU A 324      15.416 -31.995  30.980  1.00 34.07      .159 H
ATOM   4761  C   LEU A 324      14.717 -30.924  29.254  1.00 26.56      .251 C
ATOM   4762  O   LEU A 324      14.545 -29.877  28.706  1.00 30.78      .271 O
ATOM   4763  CB  LEU A 324      13.947 -30.679  31.676  1.00 34.43      .032 C
ATOM   4764 1HB  LEU A 324      14.293 -30.763  32.706  1.00 34.43      .032 H
ATOM   4765 2HB  LEU A 324      13.605 -29.655  31.524  1.00 34.43      .032 H
ATOM   4766  CG  LEU A 324      12.692 -31.511  31.527  1.00 31.32      .002 C
ATOM   4767  HG  LEU A 324      12.385 -31.553  30.482  1.00 31.32      .002 H
ATOM   4768  CD1 LEU A 324      12.916 -32.939  31.957  1.00 27.23      .000 C
ATOM   4769 1HD1 LEU A 324      12.936 -32.904  33.046  1.00 27.23      .000 H
ATOM   4770 2HD1 LEU A 324      13.824 -33.419  31.591  1.00 27.23      .000 H
ATOM   4771 3HD1 LEU A 324      12.046 -33.508  31.627  1.00 27.23      .000 H
ATOM   4772  CD2 LEU A 324      11.431 -31.075  32.279  1.00 26.28      .000 C
ATOM   4773 1HD2 LEU A 324      11.636 -30.558  33.217  1.00 26.28      .000 H
ATOM   4774 2HD2 LEU A 324      10.756 -31.911  32.464  1.00 26.28      .000 H
ATOM   4775 3HD2 LEU A 324      10.968 -30.383  31.576  1.00 26.28      .000 H
ATOM   4776  N   GLN A 325      14.489 -32.179  28.671  1.00 26.91      .338 N
ATOM   4777  H   GLN A 325      14.627 -33.012  29.224  1.00 26.91      .338 H
ATOM   4778  CA  GLN A 325      13.832 -32.419  27.350  1.00 32.12      .160 C
ATOM   4779  HA  GLN A 325      13.914 -31.490  26.786  1.00 32.12      .160 H
ATOM   4780  C   GLN A 325      12.423 -32.895  27.430  1.00 29.99      .251 C
ATOM   4781  O   GLN A 325      12.030 -33.833  28.167  1.00 29.51      .271 O
ATOM   4782  CB  GLN A 325      14.748 -33.519  26.714  1.00 33.24      .042 C
ATOM   4783 1HB  GLN A 325      14.738 -34.400  27.357  1.00 33.24      .042 H
ATOM   4784 2HB  GLN A 325      14.346 -33.741  25.726  1.00 33.24      .042 H
ATOM   4785  CG  GLN A 325      16.217 -33.065  26.545  1.00 35.15      .090 C
ATOM   4786 1HG  GLN A 325      16.052 -32.221  25.875  1.00 35.15      .090 H
ATOM   4787 2HG  GLN A 325      16.712 -32.727  27.456  1.00 35.15      .090 H
ATOM   4788  CD  GLN A 325      17.129 -34.079  25.840  1.00 42.38      .227 C
ATOM   4789  OE1 GLN A 325      17.010 -35.329  25.869  1.00 44.08      .273 O
ATOM   4790  NE2 GLN A 325      18.129 -33.607  25.125  1.00 48.06      .369 N
ATOM   4791 1HE2 GLN A 325      18.796 -34.270  24.757  1.00 48.06      .369 H
ATOM   4792 2HE2 GLN A 325      18.331 -32.618  25.097  1.00 48.06      .369 H
ATOM   4793  N   VAL A 326      11.518 -32.320  26.661  1.00 29.09      .338 N
ATOM   4794  H   VAL A 326      11.832 -31.501  26.160  1.00 29.09      .338 H
ATOM   4795  CA  VAL A 326      10.069 -32.523  26.748  1.00 27.12      .159 C
ATOM   4796  HA  VAL A 326       9.849 -33.484  27.212  1.00 27.12      .159 H
ATOM   4797  C   VAL A 326       9.473 -32.525  25.327  1.00 29.09      .251 C
ATOM   4798  O   VAL A 326       9.839 -31.721  24.499  1.00 30.47      .271 O
ATOM   4799  CB  VAL A 326       9.323 -31.403  27.506  1.00 30.99      .029 C
ATOM   4800  HB  VAL A 326       9.606 -30.446  27.067  1.00 30.99      .029 H
ATOM   4801  CG1 VAL A 326       7.784 -31.458  27.649  1.00 31.05      .002 C
ATOM   4802 1HG1 VAL A 326       7.483 -30.603  28.253  1.00 31.05      .002 H
ATOM   4803 2HG1 VAL A 326       7.490 -32.380  28.151  1.00 31.05      .002 H
ATOM   4804 3HG1 VAL A 326       7.299 -31.405  26.674  1.00 31.05      .002 H
ATOM   4805  CG2 VAL A 326       9.807 -31.273  28.945  1.00 36.39      .002 C
ATOM   4806 1HG2 VAL A 326       9.082 -30.686  29.509  1.00 36.39      .002 H
ATOM   4807 2HG2 VAL A 326      10.769 -30.760  28.944  1.00 36.39      .002 H
ATOM   4808 3HG2 VAL A 326       9.918 -32.254  29.406  1.00 36.39      .002 H
ATOM   4809  N   LEU A 327       8.437 -33.401  25.095  1.00 26.83      .338 N
ATOM   4810  H   LEU A 327       8.103 -34.061  25.783  1.00 26.83      .338 H
ATOM   4811  CA  LEU A 327       7.611 -33.441  23.816  1.00 25.10      .159 C
ATOM   4812  HA  LEU A 327       7.762 -32.571  23.176  1.00 25.10      .159 H
ATOM   4813  C   LEU A 327       6.098 -33.384  24.206  1.00 24.82      .251 C
ATOM   4814  O   LEU A 327       5.605 -34.220  25.004  1.00 26.01      .271 O
ATOM   4815  CB  LEU A 327       8.021 -34.691  22.919  1.00 23.82      .032 C
ATOM   4816 1HB  LEU A 327       8.965 -34.553  22.393  1.00 23.82      .032 H
ATOM   4817 2HB  LEU A 327       8.254 -35.573  23.516  1.00 23.82      .032 H
ATOM   4818  CG  LEU A 327       6.949 -35.094  21.875  1.00 26.62      .002 C
ATOM   4819  HG  LEU A 327       6.006 -35.241  22.402  1.00 26.62      .002 H
ATOM   4820  CD1 LEU A 327       6.647 -34.031  20.859  1.00 27.61      .000 C
ATOM   4821 1HD1 LEU A 327       7.649 -33.671  20.622  1.00 27.61      .000 H
ATOM   4822 2HD1 LEU A 327       6.035 -33.198  21.207  1.00 27.61      .000 H
ATOM   4823 3HD1 LEU A 327       6.196 -34.467  19.968  1.00 27.61      .000 H
ATOM   4824  CD2 LEU A 327       7.469 -36.298  21.135  1.00 30.20      .000 C
ATOM   4825 1HD2 LEU A 327       7.679 -37.033  21.912  1.00 30.20      .000 H
ATOM   4826 2HD2 LEU A 327       8.391 -36.051  20.609  1.00 30.20      .000 H
ATOM   4827 3HD2 LEU A 327       6.747 -36.710  20.430  1.00 30.20      .000 H
ATOM   4828  N   VAL A 328       5.329 -32.327  23.864  1.00 23.86      .338 N
ATOM   4829  H   VAL A 328       5.813 -31.560  23.421  1.00 23.86      .338 H
ATOM   4830  CA  VAL A 328       4.077 -31.955  24.572  1.00 24.94      .159 C
ATOM   4831  HA  VAL A 328       3.688 -32.849  25.059  1.00 24.94      .159 H
ATOM   4832  C   VAL A 328       3.048 -31.516  23.501  1.00 24.06      .251 C
ATOM   4833  O   VAL A 328       3.322 -30.874  22.552  1.00 21.42      .271 O
ATOM   4834  CB  VAL A 328       4.259 -30.893  25.719  1.00 23.74      .029 C
ATOM   4835  HB  VAL A 328       4.876 -31.369  26.481  1.00 23.74      .029 H
ATOM   4836  CG1 VAL A 328       5.057 -29.690  25.218  1.00 22.32      .002 C
ATOM   4837 1HG1 VAL A 328       4.620 -29.484  24.240  1.00 22.32      .002 H
ATOM   4838 2HG1 VAL A 328       6.106 -29.957  25.098  1.00 22.32      .002 H
ATOM   4839 3HG1 VAL A 328       4.976 -28.803  25.846  1.00 22.32      .002 H
ATOM   4840  CG2 VAL A 328       2.997 -30.444  26.430  1.00 21.83      .002 C
ATOM   4841 1HG2 VAL A 328       2.260 -30.056  25.726  1.00 21.83      .002 H
ATOM   4842 2HG2 VAL A 328       3.257 -29.667  27.149  1.00 21.83      .002 H
ATOM   4843 3HG2 VAL A 328       2.581 -31.303  26.956  1.00 21.83      .002 H
ATOM   4844  N   GLY A 329       1.813 -31.902  23.712  1.00 18.02      .336 N
ATOM   4845  H   GLY A 329       1.634 -32.325  24.612  1.00 18.02      .336 H
ATOM   4846  CA  GLY A 329       0.785 -31.494  22.855  1.00 18.90      .189 C
ATOM   4847 1HA  GLY A 329       0.750 -30.405  22.843  1.00 18.90      .189 H
ATOM   4848 2HA  GLY A 329       0.882 -31.801  21.814  1.00 18.90      .189 H
ATOM   4849  C   GLY A 329      -0.698 -31.935  23.262  1.00 22.66      .253 C
ATOM   4850  O   GLY A 329      -0.897 -32.649  24.256  1.00 19.46      .270 O
ATOM   4851  N   VAL A 330      -1.750 -31.399  22.615  1.00 17.93      .337 N
ATOM   4852  H   VAL A 330      -1.439 -30.817  21.850  1.00 17.93      .337 H
ATOM   4853  CA  VAL A 330      -3.226 -31.569  22.709  1.00 18.46      .159 C
ATOM   4854  HA  VAL A 330      -3.359 -32.417  23.380  1.00 18.46      .159 H
ATOM   4855  C   VAL A 330      -3.905 -31.937  21.360  1.00 24.94      .251 C
ATOM   4856  O   VAL A 330      -3.289 -31.718  20.326  1.00 21.09      .271 O
ATOM   4857  CB  VAL A 330      -3.830 -30.383  23.425  1.00 21.64      .029 C
ATOM   4858  HB  VAL A 330      -4.914 -30.482  23.482  1.00 21.64      .029 H
ATOM   4859  CG1 VAL A 330      -3.431 -30.190  24.874  1.00 20.24      .002 C
ATOM   4860 1HG1 VAL A 330      -2.379 -29.933  24.997  1.00 20.24      .002 H
ATOM   4861 2HG1 VAL A 330      -3.645 -31.114  25.411  1.00 20.24      .002 H
ATOM   4862 3HG1 VAL A 330      -4.051 -29.387  25.272  1.00 20.24      .002 H
ATOM   4863  CG2 VAL A 330      -3.660 -28.991  22.627  1.00 19.18      .002 C
ATOM   4864 1HG2 VAL A 330      -4.135 -28.238  23.256  1.00 19.18      .002 H
ATOM   4865 2HG2 VAL A 330      -4.212 -29.085  21.692  1.00 19.18      .002 H
ATOM   4866 3HG2 VAL A 330      -2.633 -28.694  22.416  1.00 19.18      .002 H
ATOM   4867  N   VAL A 331      -5.082 -32.467  21.399  1.00 21.32      .338 N
ATOM   4868  H   VAL A 331      -5.415 -32.713  22.320  1.00 21.32      .338 H
ATOM   4869  CA  VAL A 331      -6.026 -32.725  20.289  1.00 23.09      .159 C
ATOM   4870  HA  VAL A 331      -5.452 -32.864  19.373  1.00 23.09      .159 H
ATOM   4871  C   VAL A 331      -6.942 -31.487  20.077  1.00 26.05      .251 C
ATOM   4872  O   VAL A 331      -7.087 -30.744  21.006  1.00 23.57      .271 O
ATOM   4873  CB  VAL A 331      -6.899 -33.988  20.559  1.00 25.63      .029 C
ATOM   4874  HB  VAL A 331      -6.229 -34.777  20.901  1.00 25.63      .029 H
ATOM   4875  CG1 VAL A 331      -8.096 -33.915  21.528  1.00 18.82      .002 C
ATOM   4876 1HG1 VAL A 331      -8.910 -34.533  21.150  1.00 18.82      .002 H
ATOM   4877 2HG1 VAL A 331      -8.469 -32.915  21.746  1.00 18.82      .002 H
ATOM   4878 3HG1 VAL A 331      -7.693 -34.360  22.438  1.00 18.82      .002 H
ATOM   4879  CG2 VAL A 331      -7.517 -34.478  19.239  1.00 21.06      .002 C
ATOM   4880 1HG2 VAL A 331      -6.731 -34.328  18.500  1.00 21.06      .002 H
ATOM   4881 2HG2 VAL A 331      -8.417 -33.948  18.926  1.00 21.06      .002 H
ATOM   4882 3HG2 VAL A 331      -7.735 -35.542  19.329  1.00 21.06      .002 H
ATOM   4883  N   LYS A 332      -7.367 -31.188  18.859  1.00 26.90      .338 N
ATOM   4884  H   LYS A 332      -7.250 -31.874  18.127  1.00 26.90      .338 H
ATOM   4885  CA  LYS A 332      -8.048 -29.937  18.454  1.00 29.99      .159 C
ATOM   4886  HA  LYS A 332      -7.400 -29.119  18.770  1.00 29.99      .159 H
ATOM   4887  C   LYS A 332      -9.429 -29.679  19.199  1.00 29.15      .251 C
ATOM   4888  O   LYS A 332      -9.763 -28.498  19.378  1.00 27.12      .271 O
ATOM   4889  CB  LYS A 332      -8.169 -29.851  16.865  1.00 31.15      .032 C
ATOM   4890 1HB  LYS A 332      -7.179 -30.117  16.494  1.00 31.15      .032 H
ATOM   4891 2HB  LYS A 332      -8.935 -30.580  16.603  1.00 31.15      .032 H
ATOM   4892  CG  LYS A 332      -8.547 -28.469  16.272  1.00 27.70      .004 C
ATOM   4893 1HG  LYS A 332      -9.503 -28.171  16.703  1.00 27.70      .004 H
ATOM   4894 2HG  LYS A 332      -7.715 -27.789  16.454  1.00 27.70      .004 H
ATOM   4895  CD  LYS A 332      -8.722 -28.479  14.697  1.00 34.51      .032 C
ATOM   4896 1HD  LYS A 332      -7.773 -28.841  14.300  1.00 34.51      .032 H
ATOM   4897 2HD  LYS A 332      -9.616 -29.072  14.506  1.00 34.51      .032 H
ATOM   4898  CE  LYS A 332      -9.127 -27.047  14.070  1.00 35.15      .206 C
ATOM   4899 1HE  LYS A 332      -9.289 -27.264  13.014  1.00 35.15      .206 H
ATOM   4900 2HE  LYS A 332     -10.125 -26.865  14.467  1.00 35.15      .206 H
ATOM   4901  NZ  LYS A 332      -8.139 -26.000  14.304  1.00 46.13      .064 N
ATOM   4902 1HZ  LYS A 332      -7.234 -26.388  14.078  1.00 46.13      .064 H
ATOM   4903 2HZ  LYS A 332      -8.160 -25.742  15.280  1.00 46.13      .064 H
ATOM   4904 3HZ  LYS A 332      -8.307 -25.182  13.735  1.00 46.13      .064 H
ATOM   4905  N   ASP A 333     -10.163 -30.702  19.548  1.00 23.08      .337 N
ATOM   4906  H   ASP A 333      -9.677 -31.584  19.462  1.00 23.08      .337 H
ATOM   4907  CA  ASP A 333     -11.373 -30.713  20.391  1.00 26.75      .170 C
ATOM   4908  HA  ASP A 333     -11.499 -29.701  20.777  1.00 26.75      .170 H
ATOM   4909  C   ASP A 333     -11.161 -31.634  21.650  1.00 26.56      .251 C
ATOM   4910  O   ASP A 333     -11.705 -32.723  21.656  1.00 27.52      .271 O
ATOM   4911  CB  ASP A 333     -12.597 -31.166  19.529  1.00 25.08      .129 C
ATOM   4912 1HB  ASP A 333     -12.437 -32.154  19.097  1.00 25.08      .129 H
ATOM   4913 2HB  ASP A 333     -13.475 -31.244  20.169  1.00 25.08      .129 H
ATOM   4914  CG  ASP A 333     -12.880 -30.169  18.408  1.00 29.59      .188 C
ATOM   4915  OD1 ASP A 333     -12.994 -28.957  18.722  1.00 32.00      .647 O
ATOM   4916  OD2 ASP A 333     -13.294 -30.514  17.273  1.00 26.66      .647 O
ATOM   4917  N   GLU A 334     -10.516 -31.141  22.688  1.00 26.23      .337 N
ATOM   4918  H   GLU A 334     -10.076 -30.235  22.620  1.00 26.23      .337 H
ATOM   4919  CA  GLU A 334     -10.332 -31.878  23.935  1.00 24.52      .160 C
ATOM   4920  HA  GLU A 334     -10.036 -32.901  23.700  1.00 24.52      .160 H
ATOM   4921  C   GLU A 334     -11.633 -32.030  24.843  1.00 26.78      .251 C
ATOM   4922  O   GLU A 334     -11.745 -33.010  25.563  1.00 25.34      .271 O
ATOM   4923  CB  GLU A 334      -9.206 -31.296  24.826  1.00 21.93      .043 C
ATOM   4924 1HB  GLU A 334      -9.483 -30.257  25.002  1.00 21.93      .043 H
ATOM   4925 2HB  GLU A 334      -9.367 -31.751  25.804  1.00 21.93      .043 H
ATOM   4926  CG  GLU A 334      -7.738 -31.386  24.447  1.00 19.96      .100 C
ATOM   4927 1HG  GLU A 334      -7.701 -31.303  23.361  1.00 19.96      .100 H
ATOM   4928 2HG  GLU A 334      -7.037 -30.622  24.782  1.00 19.96      .100 H
ATOM   4929  CD  GLU A 334      -7.060 -32.770  24.794  1.00 26.36      .185 C
ATOM   4930  OE1 GLU A 334      -7.581 -33.523  25.665  1.00 24.03      .647 O
ATOM   4931  OE2 GLU A 334      -6.060 -33.123  24.146  1.00 23.90      .647 O
ATOM   4932  N   GLY A 335     -12.538 -31.048  24.830  1.00 23.90      .336 N
ATOM   4933  H   GLY A 335     -12.491 -30.385  24.070  1.00 23.90      .336 H
ATOM   4934  CA  GLY A 335     -13.748 -30.985  25.669  1.00 22.42      .189 C
ATOM   4935 1HA  GLY A 335     -13.605 -31.304  26.701  1.00 22.42      .189 H
ATOM   4936 2HA  GLY A 335     -14.085 -29.952  25.589  1.00 22.42      .189 H
ATOM   4937  C   GLY A 335     -14.965 -31.857  25.134  1.00 23.54      .253 C
ATOM   4938  O   GLY A 335     -15.779 -32.250  25.971  1.00 20.98      .270 O
ATOM   4939  N   SER A 336     -15.167 -32.066  23.827  1.00 23.11      .335 N
ATOM   4940  H   SER A 336     -14.466 -31.735  23.179  1.00 23.11      .335 H
ATOM   4941  CA  SER A 336     -16.448 -32.480  23.284  1.00 26.70      .189 C
ATOM   4942  HA  SER A 336     -17.201 -31.694  23.333  1.00 26.70      .189 H
ATOM   4943  C   SER A 336     -17.012 -33.763  23.875  1.00 27.34      .254 C
ATOM   4944  O   SER A 336     -18.182 -34.018  24.104  1.00 29.04      .270 O
ATOM   4945  CB  SER A 336     -16.301 -32.634  21.754  1.00 27.44      .169 C
ATOM   4946 1HB  SER A 336     -17.249 -32.997  21.355  1.00 27.44      .169 H
ATOM   4947 2HB  SER A 336     -16.159 -31.643  21.323  1.00 27.44      .169 H
ATOM   4948  OG  SER A 336     -15.370 -33.622  21.328  1.00 28.54      .380 O
ATOM   4949  HG  SER A 336     -15.217 -33.489  20.389  1.00 28.54      .380 H
ATOM   4950  N   TYR A 337     -16.113 -34.692  24.191  1.00 27.57      .337 N
ATOM   4951  H   TYR A 337     -15.178 -34.501  23.858  1.00 27.57      .337 H
ATOM   4952  CA  TYR A 337     -16.394 -35.962  24.798  1.00 24.96      .164 C
ATOM   4953  HA  TYR A 337     -17.203 -36.445  24.250  1.00 24.96      .164 H
ATOM   4954  C   TYR A 337     -16.818 -35.828  26.271  1.00 25.09      .251 C
ATOM   4955  O   TYR A 337     -17.590 -36.702  26.736  1.00 28.42      .271 O
ATOM   4956  CB  TYR A 337     -15.152 -36.930  24.697  1.00 29.14      .056 C
ATOM   4957 1HB  TYR A 337     -14.895 -36.776  23.649  1.00 29.14      .056 H
ATOM   4958 2HB  TYR A 337     -14.373 -36.389  25.235  1.00 29.14      .056 H
ATOM   4959  CG  TYR A 337     -15.153 -38.370  25.049  1.00 28.05      .044 C
ATOM   4960  CD1 TYR A 337     -16.270 -39.108  25.341  1.00 28.74      .011 C
ATOM   4961  HD1 TYR A 337     -17.249 -38.666  25.449  1.00 28.74      .011 H
ATOM   4962  CD2 TYR A 337     -13.878 -38.989  24.914  1.00 27.72      .011 C
ATOM   4963  HD2 TYR A 337     -13.055 -38.379  24.574  1.00 27.72      .011 H
ATOM   4964  CE1 TYR A 337     -16.139 -40.511  25.491  1.00 26.86      .037 C
ATOM   4965  HE1 TYR A 337     -16.994 -41.104  25.780  1.00 26.86      .037 H
ATOM   4966  CE2 TYR A 337     -13.762 -40.368  24.998  1.00 27.01      .037 C
ATOM   4967  HE2 TYR A 337     -12.830 -40.837  24.717  1.00 27.01      .037 H
ATOM   4968  CZ  TYR A 337     -14.907 -41.168  25.220  1.00 25.53      .065 C
ATOM   4969  OH  TYR A 337     -14.809 -42.550  25.312  1.00 26.03      .361 O
ATOM   4970  HH  TYR A 337     -15.670 -42.947  25.466  1.00 26.03      .361 H
ATOM   4971  N   PHE A 338     -16.408 -34.789  26.992  1.00 22.82      .337 N
ATOM   4972  H   PHE A 338     -15.760 -34.094  26.650  1.00 22.82      .337 H
ATOM   4973  CA  PHE A 338     -16.810 -34.599  28.421  1.00 21.85      .164 C
ATOM   4974  HA  PHE A 338     -16.660 -35.536  28.956  1.00 21.85      .164 H
ATOM   4975  C   PHE A 338     -18.280 -34.209  28.479  1.00 26.20      .251 C
ATOM   4976  O   PHE A 338     -19.061 -34.811  29.294  1.00 20.06      .271 O
ATOM   4977  CB  PHE A 338     -15.820 -33.590  29.030  1.00 24.01      .056 C
ATOM   4978 1HB  PHE A 338     -15.568 -32.798  28.325  1.00 24.01      .056 H
ATOM   4979 2HB  PHE A 338     -16.140 -33.246  30.013  1.00 24.01      .056 H
ATOM   4980  CG  PHE A 338     -14.392 -34.271  29.333  1.00 20.39      .044 C
ATOM   4981  CD1 PHE A 338     -13.439 -34.312  28.261  1.00 21.01      .008 C
ATOM   4982  HD1 PHE A 338     -13.588 -33.877  27.284  1.00 21.01      .008 H
ATOM   4983  CD2 PHE A 338     -14.180 -34.927  30.589  1.00 19.20      .008 C
ATOM   4984  HD2 PHE A 338     -15.028 -35.014  31.252  1.00 19.20      .008 H
ATOM   4985  CE1 PHE A 338     -12.363 -35.244  28.410  1.00 22.38      .001 C
ATOM   4986  HE1 PHE A 338     -11.759 -35.353  27.522  1.00 22.38      .001 H
ATOM   4987  CE2 PHE A 338     -13.078 -35.877  30.633  1.00 19.97      .001 C
ATOM   4988  HE2 PHE A 338     -13.036 -36.501  31.513  1.00 19.97      .001 H
ATOM   4989  CZ  PHE A 338     -12.114 -35.865  29.583  1.00 17.92      .000 C
ATOM   4990  HZ  PHE A 338     -11.334 -36.611  29.604  1.00 17.92      .000 H
ATOM   4991  N   LEU A 339     -18.739 -33.463  27.471  1.00 26.33      .338 N
ATOM   4992  H   LEU A 339     -18.100 -33.196  26.736  1.00 26.33      .338 H
ATOM   4993  CA  LEU A 339     -20.072 -32.879  27.446  1.00 29.21      .159 C
ATOM   4994  HA  LEU A 339     -20.015 -32.346  28.395  1.00 29.21      .159 H
ATOM   4995  C   LEU A 339     -21.259 -33.897  27.583  1.00 32.14      .251 C
ATOM   4996  O   LEU A 339     -22.133 -33.672  28.452  1.00 30.47      .271 O
ATOM   4997  CB  LEU A 339     -20.196 -32.010  26.149  1.00 24.76      .032 C
ATOM   4998 1HB  LEU A 339     -20.249 -32.703  25.309  1.00 24.76      .032 H
ATOM   4999 2HB  LEU A 339     -21.106 -31.420  26.251  1.00 24.76      .032 H
ATOM   5000  CG  LEU A 339     -19.093 -30.971  25.872  1.00 24.66      .002 C
ATOM   5001  HG  LEU A 339     -18.194 -31.497  25.549  1.00 24.66      .002 H
ATOM   5002  CD1 LEU A 339     -19.457 -30.088  24.610  1.00 25.37      .000 C
ATOM   5003 1HD1 LEU A 339     -18.627 -29.566  24.134  1.00 25.37      .000 H
ATOM   5004 2HD1 LEU A 339     -20.213 -29.366  24.918  1.00 25.37      .000 H
ATOM   5005 3HD1 LEU A 339     -19.895 -30.794  23.904  1.00 25.37      .000 H
ATOM   5006  CD2 LEU A 339     -18.813 -30.046  27.074  1.00 21.23      .000 C
[truncated: 250,230 more chars]
