# Supplementary material for: An evaluation of Roluperidone as a promising repurposing candidate for Alzheimer’s Disease: A Computational Investigation
Source: PLoS One. 2025 Dec 17;20(12):e0338211. doi: 10.1371/journal.pone.0338211 (PMC12711050; doi:10.1371/journal.pone.0338211)
Supplement: S7 File — (ZIP) [file pone.0338211.s007.zip › S6.Molecular Dynamic Simulation/S6.Molecular Dynamic Simulation/MDS result for Donepezil_hAChE/Donepezil & hAChE - Al amin Afendy_plotres_conMolA.tab]

Per-residue number of contacts of molecule A
Time_ps ns\ResNum 265 266 267 268 269 270 271 272 273 274 275 276 277 278 279 280 281 282 283 284 285 286 287 288 289 290 291 292 293 294 295 296 297 298 299 300 301 302 303 304 305 306 307 308 309 310 311 312 313 314 315 316 317 318 319 320 321 322 323 324 325 326 327 328 329 330 331 332 333 334 335 336 337 338 339 340 341 342 343 344 345 346 347 348 349 350 351 352 353 354 355 356 357 358 359 3…
0 0 3 4 4 4 7 8 4 6 9 8 3 8 3 6 3 5 11 8 4 8 8 5 5 10 6 5 3 1 5 7 7 11 10 5 11 8 9 11 7 3 2 2 9 9 2 5 5 10 5 4 7 9 4 1 3 2 9 4 1 9 7 11 10 9 3 9 10 6 8 8 5 6 10 8 11 11 8 4 3 5 3 9 5 7 2 4 3 7 4 10 5 8 3 6 10 6 5 6 8 6 7 6 6 5 2 6 3 3 4 7 6 4 7 9 8 3 5 9 5 5 5 4 5 7 5 4 5 4 5 10 11 5 6 9 6 5 9 9 5 8 8 8 9 7 6 11 9 5 6 10 7 5 6 7 6 4 8 5 6 6 9 11 6 12 10 13 7 9 8 6 3 3 5 2 12 5 2 12 8 5 8 9 8 4 10…
250 0 3 4 4 3 8 7 4 4 11 8 2 7 3 4 3 5 10 7 3 7 10 3 4 9 7 5 1 2 5 7 6 9 9 5 10 8 9 7 5 3 2 1 7 8 2 4 5 9 5 3 8 9 4 2 2 1 8 3 3 7 8 11 9 10 5 10 9 5 5 8 5 5 11 10 10 7 7 3 4 2 3 9 6 5 2 3 3 6 3 9 5 7 3 6 10 5 4 6 8 2 9 5 6 7 4 6 4 3 4 7 5 4 6 9 8 3 4 9 5 5 4 3 5 7 5 5 6 3 5 10 11 5 6 8 5 6 8 7 4 8 7 8 8 8 6 11 7 5 7 10 6 5 6 8 8 4 7 6 6 5 9 12 5 12 10 12 7 9 7 5 2 2 5 1 11 5 2 11 7 5 10 8 7 4 11 …
500 0 3 4 3 3 7 8 4 6 10 8 2 8 3 5 3 5 12 9 2 8 8 5 4 9 8 2 3 2 5 6 7 11 10 6 11 10 8 8 8 4 3 2 8 7 2 4 6 6 2 3 6 8 4 2 3 3 9 3 0 9 6 11 10 9 5 11 9 5 8 8 6 7 9 10 9 6 7 3 4 1 3 8 6 5 2 3 3 7 5 10 5 7 3 4 11 6 5 5 9 4 7 5 7 7 2 7 5 2 5 7 5 4 6 8 8 3 5 7 5 4 4 4 5 7 5 5 7 4 4 10 10 4 5 9 4 7 7 7 6 7 8 9 9 10 6 11 7 5 7 9 7 5 8 7 7 5 9 5 7 6 8 10 7 12 10 11 7 9 7 5 3 2 7 4 13 6 2 12 7 4 8 10 9 3 9 …
750 0 2 5 4 4 7 8 4 4 10 8 2 6 2 6 2 5 9 7 3 9 9 6 4 9 7 3 4 3 4 5 8 9 10 5 11 7 9 10 6 5 2 1 8 5 2 2 5 9 7 3 7 9 3 2 3 3 9 3 1 8 7 12 10 10 2 9 10 6 7 8 5 5 7 10 9 7 5 3 2 1 2 8 5 5 2 3 3 6 3 9 4 7 3 4 10 4 4 6 8 5 7 5 8 7 2 6 2 4 3 8 6 4 6 9 6 3 5 9 6 4 4 2 5 6 4 4 6 2 4 10 10 5 7 9 7 6 9 8 6 7 7 8 9 9 6 11 7 4 5 9 6 5 5 9 6 3 8 5 5 5 8 10 7 11 11 12 7 9 7 5 3 2 7 4 12 5 2 11 8 4 7 8 9 6 10 7 1…
1000 1 3 5 4 3 8 8 4 5 11 8 3 7 3 5 3 6 11 8 3 8 9 4 5 8 7 6 4 1 4 7 7 10 10 6 11 9 9 10 9 4 3 1 10 8 2 5 5 7 5 5 8 9 4 2 3 1 9 3 1 9 7 10 10 8 4 9 7 4 6 9 5 6 8 9 9 9 6 4 5 1 3 9 5 5 2 4 4 7 4 9 4 7 2 4 12 7 5 7 7 4 8 6 6 7 3 4 3 3 4 6 5 4 7 9 8 3 5 8 6 5 4 3 4 7 4 5 8 4 7 10 11 5 7 9 7 6 8 8 6 8 8 9 8 10 6 11 7 5 6 7 7 5 6 9 8 4 8 3 6 5 8 12 7 12 8 12 5 9 7 4 5 3 7 3 14 6 3 11 10 4 8 7 8 4 9 6 …
1250 1 3 5 3 3 9 8 4 7 12 9 2 8 3 4 3 7 11 6 2 5 9 6 2 8 9 5 4 0 4 5 8 9 10 5 11 7 9 9 8 4 2 1 9 10 2 5 6 8 6 4 8 9 3 2 3 3 9 4 1 9 7 10 10 9 3 10 10 6 6 8 5 6 9 10 9 9 6 5 3 1 1 7 6 4 1 3 3 5 3 7 4 7 3 4 9 5 4 6 8 6 7 5 7 6 3 5 4 3 4 7 7 6 6 8 9 5 6 10 7 4 4 4 4 7 4 4 6 3 6 9 10 5 5 9 6 6 10 9 7 7 6 9 10 8 4 10 7 4 5 9 6 3 5 10 6 3 9 3 5 4 8 11 5 12 11 12 7 9 7 5 3 2 7 4 11 6 2 12 7 4 7 8 9 6 10…
1500 1 3 6 4 4 7 6 4 4 11 8 2 6 3 4 2 4 10 8 2 8 10 6 3 10 7 5 5 2 4 7 7 10 10 6 12 8 9 10 6 4 2 0 8 8 3 4 6 7 4 4 7 9 3 2 3 3 9 4 0 11 6 11 9 9 2 9 7 4 7 8 4 5 8 8 9 8 7 4 2 0 2 7 6 5 2 3 3 6 4 7 3 8 3 4 11 7 4 6 8 4 8 6 6 6 2 5 4 3 3 5 6 4 7 9 9 5 7 10 7 4 3 3 5 7 5 5 6 4 4 10 9 5 6 8 6 6 10 6 6 7 8 8 9 8 4 7 7 6 5 9 7 5 6 9 7 4 7 4 7 7 8 12 5 12 8 11 8 8 8 5 3 2 6 2 12 6 2 11 8 4 7 6 9 6 10 7 …
1750 1 3 5 3 4 8 8 4 5 10 8 3 7 3 4 4 5 10 7 3 8 6 6 4 9 6 3 3 2 4 9 8 10 10 4 10 6 9 10 8 5 2 1 9 9 3 5 5 9 5 4 8 10 4 0 3 3 10 4 1 12 8 10 9 9 3 9 9 5 5 8 5 5 7 11 10 9 7 4 3 1 0 9 5 6 1 4 3 6 5 8 4 7 2 4 9 4 4 5 7 6 7 7 7 8 3 6 3 3 3 7 6 4 6 9 6 4 5 8 7 5 5 3 6 7 3 5 6 4 5 9 9 6 7 8 7 5 8 9 7 7 6 9 9 10 5 9 6 3 5 9 7 5 7 10 6 2 9 2 6 5 8 11 5 12 11 12 7 9 8 7 5 4 6 4 13 5 2 11 7 5 7 6 8 4 10 7…
2000 2 3 4 3 3 7 7 4 4 10 9 3 6 3 5 4 6 9 7 3 7 9 5 5 7 6 4 3 1 3 8 8 9 10 5 11 6 9 8 6 4 2 1 8 8 1 3 4 7 5 3 7 10 5 2 4 3 10 3 1 10 7 10 9 7 2 10 9 6 6 8 5 5 8 8 8 7 7 3 4 2 0 9 5 5 2 4 3 6 4 8 4 7 2 4 9 3 3 5 7 2 5 5 6 4 3 3 2 3 2 5 6 5 7 9 7 5 6 8 7 5 4 4 5 7 5 5 6 4 5 10 11 5 6 9 5 6 9 8 5 7 7 8 8 8 5 11 7 6 5 9 7 4 6 7 8 2 7 3 5 6 9 11 5 12 11 12 7 8 7 4 1 2 5 3 12 5 2 9 7 4 7 6 9 5 11 7 10 …
2250 2 3 4 3 3 9 9 4 6 10 7 2 9 3 4 3 6 11 7 3 7 7 3 5 10 6 3 5 2 4 7 8 9 10 5 11 9 9 8 8 3 3 2 9 8 3 5 5 8 4 4 7 9 3 2 3 3 10 2 1 11 8 11 11 9 3 9 9 6 7 8 5 6 9 8 9 5 7 4 4 2 2 10 6 5 2 3 3 7 5 7 5 7 3 4 9 6 4 5 9 4 6 5 6 7 1 7 4 3 5 8 7 6 6 10 7 4 5 6 6 5 5 3 5 7 4 5 7 4 5 10 11 5 6 9 7 6 8 9 7 7 6 8 9 9 3 11 9 6 5 9 7 5 6 10 7 3 7 4 4 4 8 12 6 13 10 12 7 9 7 5 4 3 7 4 11 5 2 12 7 4 7 8 8 5 11 …
2500 2 3 6 4 4 7 9 4 7 12 9 2 7 3 4 4 5 11 6 2 6 9 6 5 7 7 5 4 1 4 7 7 11 10 6 9 8 8 11 9 7 2 1 8 9 2 5 5 9 5 5 8 10 5 1 5 2 9 3 1 9 7 11 9 7 3 8 11 6 7 8 4 5 10 9 9 7 8 3 3 1 1 9 6 6 1 5 3 6 4 9 5 7 3 4 10 7 4 7 9 3 6 5 6 7 2 8 4 3 4 7 7 5 7 9 7 4 6 9 7 5 3 3 5 7 5 5 6 4 5 10 11 5 6 10 5 6 11 9 6 9 8 10 9 8 5 11 8 6 6 8 7 5 6 10 7 5 7 6 6 5 8 12 6 12 11 12 7 8 7 5 3 4 5 2 12 5 2 12 8 6 8 9 9 6 1…
2750 2 3 3 5 4 8 9 4 6 10 7 2 7 3 5 4 7 10 6 3 6 10 5 4 9 6 4 4 2 4 5 7 9 9 6 12 7 7 6 6 4 2 2 8 7 2 4 5 5 3 3 8 10 3 3 3 3 9 3 1 10 8 11 9 9 4 9 9 4 6 8 5 5 8 9 8 9 7 5 3 2 1 9 6 5 2 5 3 5 5 8 4 5 3 5 11 6 3 6 9 3 6 5 6 6 1 6 2 2 2 7 7 4 6 8 6 4 6 9 7 4 3 3 5 5 4 5 6 4 4 9 11 5 6 10 7 6 9 8 6 8 7 8 10 8 7 10 7 3 5 9 5 3 6 9 6 3 9 3 7 6 8 10 5 12 9 11 6 9 7 6 2 3 5 3 13 5 2 11 7 5 7 7 8 3 10 6 10…
3000 3 3 5 4 3 8 8 4 4 9 9 2 7 3 4 4 5 8 6 3 6 8 5 5 7 7 1 4 1 5 5 7 8 9 6 11 8 8 7 4 4 2 2 8 8 2 5 6 8 3 4 8 8 4 2 3 2 10 3 0 10 6 10 9 8 3 9 9 4 5 8 4 5 10 9 8 8 6 4 2 1 0 8 5 5 2 3 4 7 4 8 5 8 3 4 11 6 4 5 9 6 6 5 7 6 2 6 4 3 4 7 8 5 7 10 8 5 6 8 7 4 3 3 5 7 5 5 7 5 5 10 11 5 6 8 7 6 10 10 5 7 8 9 9 10 5 11 6 2 3 8 6 3 7 9 6 3 9 4 6 5 9 12 6 11 11 12 7 9 7 6 4 4 5 5 14 6 4 11 9 3 8 8 8 4 10 7 …
3250 3 2 4 2 3 8 7 4 5 12 9 2 8 3 4 3 6 12 7 3 8 8 6 4 9 7 3 2 1 4 7 8 10 9 6 11 7 9 8 6 7 3 1 8 8 4 4 6 7 5 4 8 9 3 0 3 3 9 4 1 11 8 11 10 9 3 10 9 5 6 7 6 6 8 8 9 9 8 3 5 2 0 9 5 6 2 5 4 5 4 7 5 8 2 4 10 6 4 5 9 4 5 4 5 4 1 6 3 3 4 7 7 4 6 8 8 5 5 9 6 5 3 3 5 6 5 5 7 4 6 10 11 5 6 10 5 6 8 6 5 7 5 8 8 7 7 8 6 4 5 9 7 5 6 8 6 3 7 2 4 4 8 10 5 12 11 11 7 8 7 5 4 2 6 2 12 5 3 11 9 5 8 6 8 5 10 8 9…
3500 3 3 6 3 3 7 7 4 3 9 8 2 6 4 4 4 5 11 7 4 9 7 3 5 10 4 2 3 2 3 6 8 7 8 7 11 9 8 7 7 5 2 2 7 7 1 5 6 10 6 6 8 10 5 1 4 3 10 3 0 10 6 10 9 8 3 8 7 4 6 7 4 5 8 9 10 10 7 4 3 2 3 9 8 5 3 4 3 7 4 7 4 8 4 4 10 7 4 5 8 4 6 4 4 3 2 5 3 3 3 6 7 4 6 9 7 4 4 9 6 5 5 2 5 6 4 5 6 5 6 10 11 5 6 9 7 6 9 8 4 8 8 8 8 8 6 12 8 3 6 10 6 5 6 9 5 3 8 3 7 5 9 12 5 12 8 11 7 9 7 6 4 4 5 3 13 6 2 11 9 5 9 7 9 3 9 6 …
3750 3 3 5 3 3 6 8 4 4 10 8 2 5 2 4 3 4 8 7 2 6 6 5 4 8 6 2 2 2 4 7 8 10 7 5 12 8 9 10 9 5 2 1 8 8 2 5 6 7 3 4 8 10 4 2 5 1 9 3 2 9 7 11 9 8 3 7 8 5 6 7 4 6 9 9 10 8 4 4 2 1 1 9 5 6 2 5 3 5 4 7 3 7 2 4 12 6 5 5 8 5 5 3 4 4 1 5 4 3 4 8 7 5 6 9 8 3 6 9 6 5 4 3 5 8 4 4 6 3 5 10 11 5 6 10 7 5 8 7 4 6 7 8 9 9 5 9 7 5 6 8 7 4 5 9 6 2 6 6 6 5 9 10 7 12 9 11 7 9 7 5 3 3 6 5 12 5 2 12 7 5 7 6 9 6 11 7 10 …
4000 4 3 5 4 3 6 8 4 4 9 9 3 5 3 6 3 4 10 8 3 8 8 6 4 8 7 5 4 2 3 7 7 10 11 5 10 8 9 8 8 5 2 1 7 9 2 6 6 10 3 5 6 10 4 2 4 2 11 2 0 9 6 10 10 8 5 8 10 5 6 7 5 7 8 10 11 10 6 2 2 1 1 9 6 5 2 5 3 5 5 8 4 7 3 4 11 6 4 6 7 4 5 5 7 2 2 3 3 2 4 7 5 4 5 9 8 5 4 10 6 5 4 3 5 7 3 4 5 5 5 10 11 5 6 9 7 5 9 9 6 7 8 8 8 7 5 11 8 2 6 9 6 5 7 8 6 3 8 2 6 4 7 10 6 12 11 12 6 8 7 6 4 4 5 3 12 6 2 11 8 5 7 5 9 5 …
4250 4 3 4 4 3 7 8 4 6 9 8 3 8 4 5 3 4 9 8 4 7 8 6 5 10 7 3 3 2 4 8 8 11 10 5 12 7 9 10 8 4 3 1 9 9 2 5 6 7 5 4 8 10 4 1 4 1 9 3 1 11 5 10 10 9 3 8 10 5 6 7 5 6 9 10 9 9 5 3 3 2 1 9 4 5 2 4 3 4 5 8 3 6 2 4 10 6 4 5 8 5 6 5 8 5 2 6 3 2 3 6 7 6 6 10 8 4 5 9 7 4 3 3 5 6 4 4 5 5 5 9 11 5 6 8 6 5 9 8 6 7 9 9 9 9 6 10 7 3 5 9 6 5 6 10 6 5 7 6 4 3 8 11 5 12 10 10 7 8 7 6 3 3 6 4 14 5 2 10 7 5 7 6 8 4 9 …
4500 4 3 5 4 3 7 9 4 3 10 8 2 7 3 4 3 6 12 5 4 7 9 6 5 9 8 3 4 1 5 8 8 10 9 5 12 7 9 8 8 3 2 1 7 7 2 4 5 7 3 4 6 9 3 1 5 3 11 2 2 9 8 10 8 7 2 9 7 4 6 8 4 6 9 10 9 11 7 4 4 1 2 9 6 5 2 4 3 6 4 9 5 4 3 4 12 7 4 5 7 7 7 3 6 5 1 6 3 3 3 7 8 5 7 8 8 4 4 9 5 4 3 3 4 5 2 5 6 5 6 7 11 5 7 8 7 5 8 8 5 7 7 8 9 9 6 10 7 5 5 7 4 3 7 7 9 4 7 3 6 4 8 12 5 10 7 11 6 8 7 6 4 2 6 3 13 5 3 11 9 5 7 6 8 5 10 7 10 …
4750 4 3 7 3 4 7 8 4 4 10 9 2 8 3 4 3 5 10 8 4 7 11 6 6 10 6 2 3 2 3 8 8 10 10 6 11 9 9 10 6 5 3 1 8 8 3 5 3 7 5 4 8 9 3 3 5 2 9 1 1 8 7 10 9 7 4 9 8 5 5 8 5 5 8 8 9 8 7 4 3 2 2 9 6 6 2 6 3 7 4 9 5 6 3 4 10 7 4 5 7 5 5 5 7 4 1 5 3 2 4 7 7 5 7 8 8 3 5 8 4 5 4 3 5 4 2 6 6 5 5 9 10 4 5 9 5 4 8 7 7 7 9 7 9 7 6 7 7 5 4 8 6 4 6 7 5 4 7 4 6 4 9 10 6 10 11 12 7 8 7 5 2 2 6 4 13 5 3 10 8 5 7 6 9 6 11 7 9 …
5000 5 3 6 4 3 6 6 4 5 10 8 3 8 3 4 3 5 10 7 3 6 9 6 5 8 6 3 2 0 4 6 7 9 10 5 10 8 9 10 5 5 3 2 9 8 2 4 5 6 3 4 8 9 3 2 2 1 8 4 4 7 7 11 9 8 3 9 10 5 6 8 4 6 9 8 9 10 5 5 3 1 0 9 6 5 1 3 3 6 4 8 3 3 2 4 9 4 3 4 8 3 5 6 7 6 1 5 3 1 3 7 6 3 4 8 7 4 4 10 5 5 4 4 5 5 3 5 6 5 6 8 11 5 6 9 6 6 10 9 6 7 9 9 10 9 5 9 8 4 5 9 7 6 5 9 7 4 6 6 6 6 9 12 7 11 11 12 6 9 7 6 3 4 6 4 13 5 2 11 8 5 7 6 8 4 10 7 1…
5250 5 3 4 4 3 10 9 4 6 12 8 2 9 3 5 3 4 9 7 4 9 8 4 4 9 5 4 2 1 2 6 7 8 9 6 10 7 9 8 6 5 1 1 9 8 0 5 6 9 5 4 8 9 3 2 4 2 8 2 1 8 6 8 10 6 3 10 9 3 6 8 5 6 9 10 10 9 5 4 3 1 1 9 5 5 2 4 3 5 5 9 5 5 3 4 12 6 4 5 8 2 6 4 5 4 2 4 3 2 4 7 6 4 6 10 9 3 6 8 5 4 2 4 4 4 1 6 6 4 5 9 12 5 7 9 5 5 11 8 6 7 6 9 10 8 5 8 8 4 6 9 6 3 6 9 7 4 6 5 5 4 9 12 7 12 10 13 8 9 7 6 3 3 5 3 12 5 2 12 8 5 8 7 9 6 11 7 9…
5500 5 3 5 4 3 9 10 4 5 9 8 3 7 2 5 4 6 10 6 3 6 9 7 3 10 8 3 2 2 4 8 8 8 9 5 11 7 9 10 7 5 1 1 8 8 1 4 6 7 4 4 8 10 4 2 5 1 9 4 4 8 6 11 11 11 3 8 9 4 6 8 5 5 8 9 10 9 6 1 3 3 1 9 6 6 1 6 3 6 4 9 5 6 3 5 11 7 3 5 10 5 6 4 7 4 1 7 5 1 5 7 7 5 7 9 8 4 4 9 5 5 5 4 5 7 3 6 6 5 6 10 9 3 7 7 5 4 9 7 5 7 9 8 9 8 6 10 8 5 6 10 8 5 6 8 6 3 8 3 7 6 10 11 6 12 10 11 7 9 8 6 2 3 5 4 12 5 3 11 8 5 7 7 9 5 10…
5750 5 2 5 3 3 7 8 4 5 12 8 3 7 4 6 5 7 11 8 3 7 9 7 5 8 6 3 2 1 4 7 7 10 9 6 10 8 9 9 7 6 1 2 9 10 1 3 6 9 5 4 10 9 4 2 2 1 10 3 4 8 8 11 9 9 4 9 8 3 5 8 5 5 9 7 12 9 6 0 4 5 2 9 7 5 1 3 2 6 4 9 5 5 3 5 11 7 5 6 9 4 6 5 6 5 1 7 5 2 4 7 5 5 7 9 7 5 4 8 5 5 4 4 5 7 4 5 6 5 6 10 11 5 6 10 6 5 9 9 7 8 8 9 9 7 5 7 7 5 5 9 8 5 6 8 6 3 9 3 7 7 8 11 6 11 10 13 8 8 7 5 2 2 5 3 12 5 2 11 8 5 7 6 9 6 11 7 …
6000 6 3 5 3 3 8 8 4 4 12 8 4 7 3 4 3 4 10 8 4 8 9 7 6 9 5 3 1 1 2 7 8 9 10 5 11 8 9 8 7 6 2 2 9 8 2 3 5 8 5 4 8 11 4 3 2 1 10 3 2 7 8 10 10 9 2 8 9 6 6 8 4 5 9 9 8 9 6 3 4 2 3 9 4 5 1 4 4 7 4 6 4 4 2 4 10 5 3 4 8 2 5 4 6 3 1 6 3 3 4 7 7 5 6 10 7 3 5 8 5 4 3 4 4 6 4 5 7 4 6 11 10 5 6 10 5 6 9 8 5 7 8 9 10 7 7 10 6 4 4 10 7 5 6 9 6 3 8 5 5 4 8 10 6 12 10 11 7 8 7 5 3 3 7 4 13 5 2 10 8 4 7 6 9 5 11…
6250 6 3 4 3 3 9 8 3 3 10 6 2 9 3 5 4 5 10 7 4 8 8 4 4 9 7 3 2 1 3 6 8 8 9 5 11 9 9 10 8 3 1 2 10 6 1 4 6 9 5 5 8 10 4 3 4 0 8 3 2 10 6 10 10 8 3 10 8 4 5 8 5 5 9 8 9 8 6 4 2 1 3 9 6 5 2 4 3 7 5 8 4 3 2 4 12 4 4 5 8 3 6 5 7 5 0 6 3 2 3 7 6 4 8 9 7 5 5 9 5 4 4 4 4 6 3 4 6 4 5 10 11 5 7 8 7 4 11 9 6 8 8 9 10 7 6 10 8 4 5 8 6 5 5 9 6 3 9 4 6 3 9 12 5 12 8 13 8 10 7 5 2 3 7 4 13 5 3 12 8 5 7 6 8 4 10…
6500 6 3 4 3 3 8 7 4 4 9 8 2 6 3 4 3 6 8 8 3 7 10 5 6 10 5 3 3 2 2 8 8 9 8 5 9 7 9 7 8 6 2 2 9 8 1 3 6 8 5 3 9 9 3 3 2 0 9 3 4 7 7 10 10 10 3 8 9 4 5 7 5 5 8 9 10 9 7 2 2 2 1 9 5 6 1 4 3 6 4 8 4 5 3 4 12 7 4 5 8 4 5 4 6 4 2 6 4 2 3 7 7 5 6 9 8 4 4 9 4 5 3 3 4 6 3 5 6 4 5 10 10 5 6 8 6 4 10 7 7 7 6 9 8 7 5 10 6 5 6 9 8 4 6 7 7 5 8 6 6 5 7 10 5 12 9 12 7 9 7 5 1 3 5 3 11 5 3 11 8 4 7 7 9 4 8 8 9 7 …
6750 6 2 5 2 1 8 8 3 5 11 9 2 9 3 5 3 6 9 9 3 7 9 5 4 10 7 3 2 2 4 7 7 11 10 5 10 8 9 8 6 4 1 1 8 8 1 3 6 8 6 4 7 10 3 5 4 3 7 1 4 7 5 10 9 10 6 9 7 4 6 8 5 5 8 8 11 9 6 5 2 1 1 9 5 5 3 4 3 5 3 7 3 7 2 4 10 6 4 5 9 4 6 6 7 5 1 5 4 3 4 6 8 4 7 9 7 5 4 8 6 5 3 3 5 6 3 5 6 3 5 8 11 5 6 8 6 4 10 10 7 7 7 9 9 7 5 9 8 4 5 10 6 4 6 8 6 3 9 2 6 5 8 10 8 12 8 11 6 9 7 6 0 2 4 3 13 5 3 11 8 5 7 7 8 4 9 7 9…
7000 7 2 5 3 3 8 9 4 7 9 11 3 7 3 4 3 5 11 8 4 7 7 5 6 8 5 3 2 1 4 7 7 10 9 4 10 8 9 6 5 6 2 1 9 9 1 4 7 9 6 4 7 9 4 1 3 1 8 4 1 9 8 12 10 7 4 9 9 5 6 7 5 7 11 9 11 10 8 2 3 1 2 9 6 6 2 4 3 6 4 8 4 5 3 4 10 5 3 6 9 4 5 4 5 4 1 6 3 4 4 4 6 4 4 8 5 4 5 9 5 5 3 3 5 6 5 5 6 4 5 9 11 5 6 9 6 5 8 8 6 8 7 9 9 9 7 12 8 4 5 8 5 3 6 9 6 3 10 3 5 4 8 11 6 11 11 12 6 7 7 4 0 3 5 2 10 5 2 11 6 5 7 7 9 4 11 9 …
7250 7 2 5 3 3 9 8 4 5 12 9 2 6 2 5 3 4 10 7 4 6 8 7 6 11 8 3 3 1 2 5 7 9 10 6 9 6 9 10 5 6 3 1 6 7 2 3 6 9 6 4 10 10 4 4 2 1 11 5 5 9 8 11 9 8 5 9 7 4 6 8 5 6 8 10 9 9 6 3 4 1 0 9 5 6 2 4 3 6 4 8 4 7 3 4 12 6 3 5 8 3 7 4 3 4 2 5 3 2 3 5 5 5 6 6 8 3 4 8 6 5 4 3 5 6 4 5 7 5 5 9 10 5 6 10 6 4 8 8 6 6 7 8 8 7 6 9 8 6 6 9 7 5 6 10 7 5 9 5 5 5 10 11 7 11 8 12 8 9 6 4 2 2 7 5 13 5 2 10 8 4 6 7 10 3 10 …
7500 7 1 5 3 2 7 8 4 4 10 7 2 9 3 4 3 5 9 8 4 8 9 6 6 10 7 3 2 1 4 8 6 10 8 6 11 7 9 9 4 7 0 1 7 6 0 4 5 7 6 5 6 10 5 2 5 1 9 4 4 9 9 11 9 8 5 9 9 6 7 7 5 5 7 8 9 9 3 3 3 0 2 8 6 5 2 4 3 6 4 8 4 8 2 4 12 7 3 5 9 3 7 3 7 5 1 8 4 3 3 7 7 5 7 10 9 3 4 8 7 5 5 3 5 8 4 4 6 3 5 11 11 5 6 9 6 5 10 7 5 7 9 8 10 7 6 11 8 3 5 8 7 4 6 10 7 3 7 6 5 4 9 9 7 12 10 11 7 7 7 5 4 4 5 2 13 6 2 12 8 5 7 7 7 4 10 7 …
7750 7 3 4 4 3 6 8 3 5 11 9 3 8 3 5 3 4 11 8 5 9 6 4 4 10 7 5 2 1 4 7 7 10 9 5 11 9 9 8 6 5 2 1 7 7 1 3 5 7 5 6 8 8 5 3 3 2 11 2 2 9 8 11 8 11 3 9 8 5 6 8 5 6 8 9 10 9 6 3 3 1 2 9 7 6 2 5 3 5 4 7 4 7 2 4 12 6 4 5 9 5 7 4 6 4 2 5 3 3 4 6 7 6 7 8 8 3 4 9 7 5 6 4 6 6 3 5 6 4 5 9 10 5 6 10 6 5 10 9 6 8 7 8 9 8 5 10 6 6 5 11 8 5 6 10 6 3 6 7 7 7 9 11 6 12 10 12 7 8 7 5 5 4 7 4 13 5 2 11 8 3 7 6 8 3 9 …
8000 8 3 4 4 4 6 8 4 6 11 9 2 8 2 4 3 4 9 8 3 6 9 6 6 8 7 5 4 2 4 8 7 12 10 6 12 8 9 10 5 5 2 1 9 8 1 4 5 5 4 5 6 8 5 2 4 1 10 3 3 10 7 11 10 8 3 8 9 5 6 8 5 6 9 10 10 9 7 3 4 4 3 9 6 5 2 4 3 7 4 9 4 4 4 5 11 6 4 5 7 4 6 4 8 4 0 7 4 4 5 7 8 5 7 7 6 3 4 9 4 5 4 4 5 5 4 5 6 4 6 10 11 5 6 10 7 4 11 9 5 8 7 8 8 6 5 10 7 4 4 9 7 5 7 9 7 4 7 6 6 7 9 10 5 11 10 12 7 9 7 6 3 4 5 4 14 5 3 10 9 5 8 9 9 4 1…
8250 8 3 4 5 4 8 9 4 6 10 9 2 6 2 5 3 5 9 9 4 8 7 7 4 9 8 5 3 1 4 8 8 11 10 5 7 8 9 9 6 5 2 1 5 6 2 3 6 7 5 4 8 9 5 3 5 2 8 3 1 9 6 9 10 8 4 9 7 4 6 8 5 7 9 9 9 10 6 5 3 1 1 9 6 6 2 5 3 5 4 7 5 4 3 4 11 7 4 5 9 6 7 4 6 4 1 7 4 4 4 7 8 6 7 8 6 4 4 8 4 4 3 3 5 6 4 5 7 4 6 10 11 5 6 10 7 5 9 10 7 8 7 8 9 9 6 10 8 5 5 7 5 4 6 7 5 3 6 5 5 4 7 10 5 11 8 11 7 9 7 6 3 3 6 2 12 5 3 12 9 5 7 6 7 3 11 8 10 …
8500 8 2 5 3 4 8 7 4 6 10 10 3 7 3 4 4 5 9 8 5 7 8 3 6 9 5 3 1 1 3 6 7 9 9 6 11 7 9 10 6 4 2 1 9 7 1 4 5 7 6 5 10 10 5 3 3 1 10 2 4 8 8 11 9 9 3 7 7 3 6 8 5 5 8 8 9 7 4 4 3 2 1 9 4 5 2 5 4 6 3 8 4 6 3 4 11 6 4 4 9 6 5 4 6 4 1 5 3 3 4 6 8 5 6 8 8 3 3 9 4 5 3 3 5 6 5 4 6 3 5 10 11 5 6 9 6 4 9 8 6 6 8 7 9 7 7 11 7 4 6 9 6 5 5 8 7 4 7 6 7 5 7 12 7 12 9 11 7 7 7 5 2 2 6 3 12 4 2 10 8 5 7 6 7 4 10 7 9 …
8750 8 2 6 3 5 8 8 4 7 10 9 2 6 3 4 2 4 9 6 4 7 7 7 6 9 7 5 1 1 4 8 8 10 10 4 9 7 8 9 6 5 1 1 7 8 1 4 6 10 6 5 8 10 4 3 3 2 10 2 4 8 6 11 10 9 3 7 6 5 6 8 4 6 11 10 8 9 7 4 2 1 2 9 6 5 1 3 2 6 5 8 5 7 3 4 10 6 3 4 8 4 6 3 6 2 0 5 3 3 3 6 7 4 6 8 8 4 5 9 7 4 3 3 4 8 4 6 6 3 4 10 11 6 6 9 7 5 9 9 7 7 7 9 9 8 6 10 8 4 5 9 7 5 6 9 5 3 7 5 6 6 9 11 6 12 9 12 5 7 7 5 5 3 6 3 13 4 2 8 8 6 6 7 8 4 10 7 1…
9000 9 2 5 3 4 7 8 4 7 10 9 2 8 3 4 3 4 9 8 3 6 7 5 5 9 5 2 0 1 3 7 8 9 9 5 11 7 9 10 6 4 2 2 7 7 0 3 6 10 4 4 8 8 3 2 3 2 10 4 4 10 8 11 8 10 2 8 8 5 6 8 4 8 10 11 10 9 6 4 3 1 2 9 5 5 2 4 2 6 4 7 4 6 2 4 11 8 4 5 8 5 6 5 6 4 0 6 3 2 5 7 6 5 7 8 8 4 4 9 4 3 3 3 6 8 5 5 7 4 4 10 11 6 6 11 5 5 9 10 6 8 7 8 9 9 4 11 7 5 5 10 7 5 6 7 8 3 5 4 7 5 8 10 7 11 10 12 7 8 9 5 3 3 5 1 11 5 2 11 7 4 7 7 9 4 …
9250 9 2 5 3 5 9 8 4 7 10 7 2 8 4 5 6 6 9 8 4 8 9 8 4 10 9 3 5 2 6 9 8 10 10 6 10 8 9 9 7 6 2 1 6 7 1 4 5 6 5 5 7 9 3 3 3 2 9 5 2 8 5 11 10 7 2 9 7 4 7 8 6 6 10 9 10 9 7 5 5 2 2 9 4 5 2 3 2 6 4 8 4 8 2 4 10 5 3 5 7 4 7 3 6 5 2 6 4 3 3 7 7 3 8 9 7 3 4 8 6 5 5 3 4 7 3 4 6 3 4 11 9 6 6 8 6 5 6 8 6 7 7 8 9 9 5 11 8 5 5 9 7 5 6 9 5 2 5 4 5 6 8 11 6 12 7 11 7 9 7 6 4 4 4 2 12 6 3 6 9 5 8 8 8 4 10 8 10 …
9500 9 2 6 4 5 7 8 3 4 11 8 2 7 4 4 6 6 9 8 4 8 8 7 4 10 7 3 3 2 3 3 6 8 9 5 10 7 9 9 5 5 2 2 7 7 2 2 5 7 5 4 8 9 4 3 3 1 9 3 1 10 6 11 9 9 4 9 8 4 5 8 5 8 11 10 9 9 5 1 4 3 1 8 7 7 2 5 3 6 4 9 5 9 3 4 12 6 4 5 9 5 5 4 7 4 2 6 2 3 4 6 6 4 8 9 9 3 4 9 7 4 6 3 6 5 5 4 5 4 5 10 9 5 6 8 6 5 9 8 7 6 7 10 11 9 4 11 8 5 5 9 7 6 7 9 2 3 6 4 5 4 8 9 5 12 11 12 7 9 8 6 3 3 5 1 12 5 2 11 8 4 8 7 8 4 9 7 9 8…
9750 9 3 5 4 4 4 7 4 4 9 7 2 8 4 4 5 6 8 8 3 6 8 6 5 8 7 3 2 1 1 5 6 5 8 5 10 6 9 10 7 6 3 1 8 6 2 3 6 7 5 2 8 10 4 2 3 1 9 3 2 9 7 11 9 8 3 10 9 5 7 7 5 7 10 8 11 8 8 4 5 6 2 9 7 5 2 4 3 5 5 10 5 7 3 5 12 6 4 6 8 4 7 4 5 5 1 7 4 3 3 6 7 4 5 8 8 2 4 9 7 5 2 3 5 6 5 4 5 4 5 9 12 5 7 9 6 5 11 8 6 8 7 8 8 8 5 11 8 6 4 9 7 5 6 9 8 3 7 5 6 4 9 10 6 11 10 12 7 8 7 7 3 3 5 3 12 5 2 12 7 4 7 7 8 4 8 8 9 …
10000 10 2 7 2 5 7 7 3 5 8 9 2 6 4 6 6 5 9 8 4 8 8 6 3 9 6 3 4 0 3 7 6 9 10 6 10 8 9 10 7 5 2 1 5 5 1 2 5 9 6 5 6 8 4 3 2 2 8 3 4 9 7 10 8 9 2 9 7 5 5 8 5 6 10 8 11 12 8 2 3 5 1 8 5 7 2 5 3 6 4 6 4 5 3 5 9 7 4 7 8 4 7 5 5 3 1 5 4 3 3 6 7 5 4 9 8 4 4 9 6 5 2 3 4 7 4 5 6 4 5 11 11 5 6 9 6 4 9 7 5 7 8 8 11 8 6 8 8 5 7 8 6 6 7 8 7 3 7 3 5 4 6 10 6 12 9 10 7 8 7 4 4 2 6 1 12 5 3 11 8 5 7 7 7 3 11 8 10…
10250 10 2 5 3 4 6 8 4 6 10 9 3 8 4 5 5 7 10 7 3 8 7 9 3 11 8 4 2 0 4 8 7 10 9 5 10 8 9 8 8 5 2 1 7 6 2 4 6 8 6 5 8 10 4 1 3 2 10 2 2 9 6 10 11 8 2 8 7 5 6 8 4 5 10 8 9 10 6 3 4 7 1 9 5 6 1 4 3 5 4 10 5 5 2 5 11 6 4 6 8 5 7 5 9 6 2 9 4 3 5 6 7 5 7 10 8 4 5 10 6 5 3 3 4 7 3 5 5 4 5 9 11 6 6 11 5 4 11 11 6 7 9 9 9 8 6 10 5 5 4 6 7 5 7 10 8 5 6 5 5 4 10 10 7 12 10 10 6 9 6 5 2 2 5 1 11 4 3 12 9 5 7 …
10500 10 2 5 4 4 8 9 4 5 10 10 2 7 4 4 4 4 8 8 3 7 8 8 4 10 6 4 2 1 4 11 8 9 10 6 10 8 9 9 6 5 2 1 6 8 1 4 6 8 4 4 7 9 4 3 2 2 9 4 3 10 6 9 10 9 2 8 8 5 7 8 6 8 9 8 9 10 7 4 6 5 1 9 6 6 2 5 3 5 4 8 3 8 2 4 11 6 5 6 9 5 6 4 6 4 1 6 3 3 4 7 7 5 6 9 9 3 4 9 6 5 5 3 5 7 5 5 6 4 5 10 10 6 6 11 6 5 10 10 5 8 8 8 9 8 5 11 7 4 5 9 7 5 6 9 5 3 8 4 5 5 9 12 5 12 7 10 7 8 7 6 3 3 3 1 10 5 3 11 9 6 9 6 8 3 1…
10750 10 2 4 3 4 7 7 4 5 12 7 2 7 3 5 5 6 8 7 3 7 9 7 3 7 6 3 2 2 3 7 6 8 10 5 9 7 9 8 4 7 1 1 10 8 1 4 5 9 4 4 8 10 5 3 3 1 9 5 5 11 7 9 10 11 4 7 6 4 5 8 5 5 9 8 11 8 7 3 4 4 0 9 6 6 2 4 3 6 5 8 4 7 1 4 10 7 4 6 9 3 8 4 6 3 0 4 3 1 4 7 6 5 7 7 7 5 4 9 7 5 5 3 5 6 4 4 5 4 5 10 11 5 6 8 5 5 10 7 5 8 9 8 9 7 7 11 8 5 4 10 7 5 6 10 8 4 9 6 7 5 8 11 6 11 8 11 4 8 7 3 4 2 6 1 10 5 2 10 7 4 8 6 9 5 9 …
11000 11 2 5 3 4 6 9 3 5 9 9 1 7 4 5 4 4 8 8 2 6 9 8 4 9 5 2 2 1 3 6 7 10 10 6 10 6 8 8 6 5 1 1 7 8 1 3 6 8 4 4 8 8 4 2 3 3 9 3 2 7 7 11 10 10 6 8 7 5 6 8 4 5 9 8 9 9 6 5 3 4 1 9 6 5 2 4 3 6 4 9 5 7 3 4 11 7 4 7 9 4 5 3 5 5 1 4 4 3 3 5 6 4 6 9 8 3 4 10 7 5 5 3 6 9 4 6 5 4 5 10 10 5 6 11 7 5 9 8 7 8 7 10 9 6 7 9 8 6 6 9 6 4 6 11 6 4 7 5 6 6 8 10 6 11 10 10 6 8 8 6 4 4 6 1 12 5 3 10 9 4 9 7 8 4 11 …
11250 11 2 5 3 4 7 7 4 4 11 8 2 9 4 4 5 6 9 7 5 7 10 7 5 8 6 3 2 0 3 7 8 10 8 5 10 9 9 10 6 5 2 1 8 8 2 3 6 10 6 4 10 8 5 3 3 2 11 5 3 10 8 12 10 11 4 8 7 5 7 8 6 6 8 5 10 7 7 2 5 7 1 9 4 6 2 5 3 5 4 8 3 6 1 5 12 6 5 7 9 4 6 4 8 6 1 4 3 3 4 7 6 5 8 10 7 3 3 9 5 5 4 3 5 7 5 5 6 4 5 10 11 5 6 9 5 5 10 6 4 8 8 7 8 8 6 11 10 6 5 10 7 4 5 10 8 4 7 6 6 5 8 12 7 13 10 11 7 8 7 6 2 3 5 1 13 5 3 11 9 5 8 …
11500 11 2 4 4 3 6 7 4 5 11 10 3 9 4 5 5 7 10 7 3 8 8 7 3 9 6 2 1 2 3 6 8 9 9 5 9 7 9 7 6 3 3 2 8 9 3 5 6 10 5 4 8 10 4 4 3 2 9 3 2 8 7 10 9 8 4 10 8 4 5 8 5 5 9 8 10 9 6 3 5 4 1 9 5 5 2 4 3 6 5 9 4 7 2 4 12 6 3 6 7 4 8 4 6 5 1 3 3 3 3 6 6 5 5 8 7 3 4 8 6 5 5 2 4 5 5 4 5 5 5 11 9 5 6 9 6 5 10 9 5 8 7 7 8 8 7 11 7 5 5 10 6 6 7 10 7 3 8 5 6 4 8 11 6 11 9 11 7 8 7 6 4 3 4 1 11 4 2 8 7 5 7 8 8 4 10 9…
11750 11 2 6 4 6 5 10 4 5 10 8 2 9 3 4 3 6 7 8 4 7 8 6 4 9 5 3 1 2 4 11 6 10 10 5 10 9 9 8 6 3 2 1 8 9 2 5 5 8 4 3 8 8 5 1 3 1 8 4 3 9 6 9 9 8 3 9 6 4 6 7 5 6 10 8 9 7 8 4 5 7 0 9 5 6 1 3 4 7 4 9 4 7 2 5 11 7 5 6 10 5 10 8 7 7 0 4 3 4 3 7 7 5 6 9 7 3 3 10 6 5 4 2 3 6 3 4 6 4 5 8 11 6 6 13 6 5 10 9 7 8 10 9 9 9 7 12 10 6 5 10 7 5 6 10 6 4 7 4 5 4 8 10 7 11 8 10 6 6 7 6 3 3 5 3 13 6 2 8 6 5 5 7 7 4…
12000 12 2 6 3 5 8 8 4 3 9 9 3 6 3 4 5 5 9 8 3 8 9 7 5 9 6 3 1 1 4 9 7 10 8 5 11 8 9 7 6 2 2 1 8 8 2 5 5 11 3 5 10 9 4 3 3 1 9 4 3 10 8 11 10 9 3 9 8 4 6 7 6 7 9 11 11 8 7 2 3 2 1 9 5 6 2 6 4 5 4 8 3 7 1 4 11 7 4 6 9 3 8 5 6 5 0 4 4 3 3 7 4 5 5 9 7 5 4 10 5 5 4 3 5 5 4 4 6 4 6 11 11 5 7 11 7 4 11 11 6 8 8 7 8 7 6 11 7 5 6 10 5 6 7 9 6 3 7 4 5 4 8 10 7 12 8 11 9 8 7 6 3 4 5 3 13 6 2 10 8 6 7 8 8 3…
12250 12 3 5 3 4 6 7 4 3 10 7 2 7 3 5 2 5 9 7 3 5 8 5 4 8 7 2 2 1 5 9 6 9 10 5 10 8 9 10 8 6 2 1 8 7 2 4 6 11 3 4 8 8 3 2 3 2 9 4 4 8 6 11 9 8 3 9 7 3 7 8 6 6 10 8 9 7 8 3 5 5 2 9 7 5 3 4 3 6 5 9 5 7 2 4 12 7 5 8 9 4 8 7 7 5 1 6 4 3 5 7 7 5 6 8 7 3 4 9 7 5 4 3 4 7 3 5 7 5 5 10 9 6 6 9 5 5 11 7 5 8 8 8 11 9 6 12 10 4 6 11 8 4 6 11 6 4 8 4 5 4 8 10 6 11 7 11 8 8 8 6 2 1 5 3 12 5 3 8 9 5 7 7 9 4 11 …
12500 12 2 4 4 3 7 8 4 4 10 10 3 7 3 4 3 5 7 8 4 9 8 8 4 10 5 2 2 1 3 5 7 10 11 5 9 6 9 10 8 4 3 2 8 9 2 5 6 11 4 5 9 8 3 3 4 3 10 4 2 10 8 12 10 10 4 9 6 4 6 8 5 6 9 7 9 8 8 2 4 6 1 9 5 6 2 4 3 6 4 9 3 6 2 5 11 7 5 5 8 3 6 4 5 6 2 4 4 4 4 6 6 5 7 8 7 3 5 8 6 5 3 3 5 7 5 4 5 4 5 11 11 5 6 10 6 5 10 6 6 7 7 9 10 8 6 11 7 5 4 10 7 6 7 10 5 3 7 5 4 4 8 9 7 13 9 11 5 7 8 5 3 3 7 1 12 5 2 9 8 5 7 8 7 …
12750 12 2 5 3 3 8 8 4 4 9 8 2 8 2 5 3 5 9 6 4 9 7 6 3 11 4 3 1 1 5 8 7 10 8 5 9 9 9 10 7 4 2 1 7 8 2 4 6 9 3 5 10 9 5 3 3 1 9 3 3 9 7 8 8 8 5 9 8 5 6 8 5 6 12 9 11 9 7 4 5 5 0 9 5 6 2 4 4 6 5 9 5 7 1 5 12 5 4 6 8 2 6 4 5 5 2 5 5 2 4 6 5 4 7 9 8 3 4 9 6 5 5 3 5 7 4 4 5 4 5 10 11 6 6 8 6 5 11 10 6 8 7 8 8 7 6 11 8 6 6 11 8 5 6 10 6 3 8 5 5 4 7 11 7 11 9 10 7 8 7 5 2 2 5 1 12 5 3 10 9 4 7 7 8 4 11 …
13000 13 2 5 3 4 7 9 4 8 9 10 3 6 3 4 3 4 9 8 4 9 8 8 7 10 7 5 2 2 3 6 6 9 10 5 10 6 8 8 7 6 3 0 8 10 4 4 5 10 2 4 7 7 3 3 3 2 10 3 4 8 7 9 10 8 5 9 8 6 7 6 5 5 10 5 10 7 7 4 4 3 2 9 6 6 2 5 2 6 5 8 4 7 4 4 12 6 3 6 9 4 8 5 9 6 2 5 5 3 5 6 7 5 6 9 8 3 4 10 6 5 5 3 6 7 5 5 6 4 5 10 10 5 7 11 7 5 9 8 4 7 7 9 10 8 6 10 9 5 6 8 5 5 6 10 7 3 7 5 5 4 8 10 6 11 11 11 6 8 7 5 3 4 5 1 13 5 3 8 8 5 8 8 7 5…
13250 13 2 5 3 3 7 8 4 5 10 9 3 6 3 4 3 4 9 8 4 7 8 8 3 10 6 3 6 2 3 5 7 10 9 6 10 7 9 7 7 3 2 1 8 8 3 3 5 9 5 4 7 9 3 3 3 1 8 4 3 10 6 10 10 8 4 9 8 5 5 8 5 5 10 7 10 8 8 2 4 3 1 8 6 5 2 5 3 6 4 9 4 7 3 5 9 7 3 3 9 2 6 4 5 5 1 4 4 3 4 5 6 5 6 9 8 3 5 8 6 5 4 3 5 7 5 5 6 4 5 10 10 6 5 11 6 5 10 8 7 8 9 8 10 9 7 12 8 6 5 9 6 5 6 10 6 4 8 5 6 5 9 10 6 11 9 10 6 8 6 5 4 4 5 1 12 5 3 8 9 5 8 7 7 4 10…
13500 13 2 4 3 4 9 7 4 5 10 8 2 9 3 4 3 5 9 8 4 7 10 6 5 9 5 4 4 2 4 6 7 8 10 5 9 7 9 7 7 4 2 1 8 7 4 3 4 5 3 5 8 9 5 3 4 2 10 3 0 10 8 11 11 10 4 9 8 4 6 7 5 5 9 8 11 9 8 5 5 4 0 9 5 7 2 4 2 6 5 8 4 8 3 4 11 7 3 6 8 6 8 3 5 4 3 6 4 3 2 6 7 5 6 7 8 3 4 9 5 5 4 3 5 6 5 5 6 4 5 9 9 6 6 7 5 5 10 8 5 8 8 9 9 7 6 10 8 4 6 10 7 4 5 9 4 3 5 4 4 4 8 11 7 12 8 11 8 8 8 6 3 2 7 1 12 6 2 7 7 5 8 7 7 4 11 7 …
13750 13 3 5 4 3 7 9 4 6 9 9 2 6 3 4 3 4 9 7 4 8 8 7 4 11 9 5 6 1 4 7 7 11 10 5 11 7 8 9 6 4 3 3 8 9 2 4 6 9 3 4 9 9 5 4 3 2 9 4 2 9 7 10 10 10 3 9 9 5 6 7 5 5 10 8 10 7 8 3 5 7 1 9 4 5 2 4 3 4 4 8 3 7 2 5 11 6 4 6 7 4 8 4 7 7 2 6 3 2 4 8 7 4 7 9 7 3 3 9 7 5 5 3 4 8 4 6 6 4 5 11 11 6 6 10 6 4 9 11 5 8 8 7 9 8 6 10 8 6 5 11 8 5 6 9 5 4 7 5 5 5 8 9 7 9 11 10 7 7 8 6 3 3 5 1 12 5 2 10 7 6 8 8 7 4 10…
14000 14 2 5 4 4 7 9 4 5 10 9 2 8 2 5 3 6 10 8 3 7 8 8 4 10 6 4 6 2 4 5 7 10 10 5 10 6 9 8 5 5 2 2 7 9 2 4 5 7 4 4 9 8 5 2 3 1 8 5 3 10 7 9 9 9 5 9 7 4 6 8 5 5 9 7 10 8 6 1 4 5 0 9 6 5 2 3 2 5 4 8 4 7 3 4 10 6 3 6 9 3 6 6 6 7 3 7 4 3 3 6 6 4 5 10 10 3 4 6 7 5 6 4 4 7 4 5 6 4 5 11 9 6 6 10 6 4 8 9 7 7 9 8 9 8 7 12 11 6 7 10 8 5 6 10 6 3 6 5 7 4 8 12 7 10 9 10 7 8 7 5 3 3 5 1 11 5 3 9 9 5 7 7 8 4 1…
14250 14 2 4 2 3 7 9 5 6 11 11 3 9 2 4 1 4 8 7 4 8 6 7 4 8 8 4 7 1 5 7 7 12 10 5 10 8 9 8 8 4 2 1 7 9 2 4 6 10 4 4 9 9 3 4 3 1 9 4 1 10 6 11 10 10 4 7 7 4 6 7 3 7 11 9 9 10 7 3 5 5 1 8 6 7 2 5 3 5 4 7 4 5 2 4 11 5 4 7 9 3 5 7 6 7 2 6 4 2 3 6 5 4 6 9 7 3 4 9 5 4 5 4 4 7 4 5 7 5 4 10 9 5 6 8 5 4 10 10 5 9 8 9 8 7 6 9 9 5 5 11 8 4 6 11 6 3 8 3 6 5 9 11 8 11 9 12 8 7 8 5 3 4 6 1 13 5 3 11 9 5 7 8 8 4…
14500 14 1 5 4 5 7 9 5 6 11 10 3 7 3 4 4 6 11 8 3 9 9 7 3 10 6 3 6 2 5 7 6 10 11 6 11 7 9 9 9 4 1 1 9 8 1 5 6 9 3 5 9 8 4 3 4 1 9 3 2 9 7 11 10 10 5 10 8 5 6 8 6 7 12 8 10 8 7 3 4 5 0 9 5 6 2 5 4 6 4 8 4 7 3 5 11 4 4 6 10 4 8 5 6 5 1 4 2 2 4 7 4 4 7 9 6 3 4 10 7 4 5 3 4 7 3 5 7 5 4 10 9 5 6 10 6 5 10 7 6 8 7 8 9 8 8 11 7 5 6 10 7 5 6 10 7 3 8 5 6 4 9 11 7 13 10 12 8 8 5 6 3 3 5 1 11 5 2 10 6 5 7 …
14750 14 2 5 3 4 8 8 4 5 9 9 1 7 3 4 4 6 8 7 4 8 7 5 4 8 6 3 6 2 6 5 7 10 10 5 8 7 8 8 9 5 1 1 9 9 1 5 6 9 4 3 8 7 2 3 2 1 9 3 3 8 7 9 10 8 3 10 8 5 6 8 4 7 10 9 9 10 7 1 4 6 2 9 6 6 1 6 4 7 4 9 4 4 2 5 10 5 5 6 8 3 11 6 7 8 2 7 4 4 3 8 7 4 5 9 6 3 4 10 4 5 4 4 4 6 4 5 6 4 5 10 11 6 6 10 6 5 8 9 6 8 10 8 10 9 5 10 7 3 6 10 5 6 7 10 6 3 7 5 6 5 7 10 6 10 11 10 7 6 6 5 3 3 5 1 13 5 2 10 8 4 5 7 8 4…
15000 15 2 6 2 5 7 8 3 3 8 8 2 6 3 6 3 4 8 8 3 9 9 7 6 9 6 4 5 2 4 10 7 11 9 5 9 7 9 9 6 4 1 1 8 7 1 3 6 7 4 4 8 7 4 1 3 1 9 3 4 8 7 11 8 7 4 8 6 4 7 8 6 6 11 8 9 8 6 3 5 4 1 9 5 5 1 5 3 6 4 8 3 3 2 4 10 6 5 6 10 3 10 6 5 5 1 4 3 3 4 7 5 4 5 8 7 3 6 9 6 4 4 3 6 5 4 3 5 4 4 9 11 6 6 11 5 5 10 8 6 9 8 10 10 9 7 11 7 5 6 10 6 5 6 10 7 3 7 5 6 5 6 11 7 12 8 10 6 8 7 5 5 3 6 1 11 5 2 10 8 5 7 8 9 4 9 …
15250 15 3 5 5 3 8 8 3 5 11 8 2 8 3 7 4 6 9 8 4 8 8 8 4 9 6 5 4 3 3 7 7 11 11 6 10 9 9 6 8 4 3 3 8 7 2 3 5 8 3 4 8 10 4 1 5 2 9 4 4 10 8 10 11 9 2 9 9 5 6 8 6 5 9 8 10 11 6 2 4 4 2 10 6 7 2 4 3 7 4 8 4 5 2 4 10 5 5 6 10 7 8 6 7 8 2 6 3 3 3 6 8 4 7 10 7 4 5 8 3 4 3 3 5 4 4 5 7 4 5 9 11 5 6 11 6 5 10 9 5 9 7 8 11 9 7 11 10 6 6 10 8 6 5 9 6 4 8 5 6 4 8 11 7 13 11 11 7 8 7 6 2 3 6 1 13 6 3 10 8 5 8 8…
15500 15 2 6 4 4 4 7 5 2 8 7 2 8 2 4 3 6 8 5 3 6 8 8 4 10 5 4 6 2 3 7 6 8 8 6 10 8 8 7 5 4 1 2 10 8 0 5 6 10 5 6 7 7 3 2 4 2 9 4 3 8 7 11 10 8 2 8 8 3 6 7 4 6 11 7 11 9 7 4 4 3 1 9 3 5 1 4 3 6 5 9 4 5 3 4 11 6 5 7 9 4 9 6 7 9 3 5 5 2 5 7 6 3 7 9 7 4 4 10 4 5 3 3 5 5 4 5 6 5 5 10 10 6 6 10 5 4 11 10 6 7 9 8 10 9 7 11 6 5 6 10 8 5 5 9 6 3 6 5 6 6 7 10 7 12 9 10 7 8 8 7 3 4 6 0 11 5 3 10 9 3 7 8 7 3…
15750 15 2 5 4 2 5 9 3 4 10 9 2 8 3 4 3 3 9 7 1 7 7 7 3 8 8 4 6 3 5 7 7 9 9 6 10 6 9 7 6 6 3 1 8 7 2 5 5 10 4 3 7 9 3 3 3 1 8 5 1 11 7 11 10 9 4 9 8 4 5 8 5 6 9 7 10 10 5 3 4 4 1 9 6 7 2 6 4 6 5 8 4 5 3 5 11 7 4 7 9 3 6 6 5 5 1 3 3 2 4 7 7 5 7 9 7 4 3 9 4 4 3 3 4 5 4 5 6 4 4 9 10 5 6 10 6 5 11 8 5 7 7 8 8 7 7 12 8 6 6 10 7 5 7 11 8 4 8 6 7 7 8 13 7 11 10 11 6 8 8 6 3 5 5 2 12 5 2 9 7 4 7 7 7 5 11…
16000 16 3 6 6 4 5 7 3 4 9 8 2 9 3 4 3 5 9 8 4 6 7 5 4 8 8 4 7 2 4 4 6 11 10 5 10 9 9 7 6 4 2 2 7 9 2 5 6 9 5 4 7 8 4 1 5 3 8 4 3 7 7 10 8 10 4 9 8 6 6 8 5 5 10 5 9 7 6 3 4 5 1 9 6 5 2 4 3 6 4 9 5 6 3 4 11 6 4 6 9 5 8 5 5 5 3 7 4 3 4 7 8 4 7 9 7 3 5 9 4 5 5 3 5 7 5 6 6 4 5 9 11 6 6 10 5 5 9 7 7 8 8 9 10 8 6 10 8 6 4 11 8 5 7 10 9 2 7 4 5 5 8 12 6 12 11 11 7 8 7 6 3 2 5 1 10 5 2 9 8 6 7 7 7 4 10 7…
16250 16 2 7 4 5 4 9 4 3 10 8 2 5 3 6 3 6 10 8 3 9 7 7 4 11 8 6 6 2 4 7 7 11 9 5 10 9 9 6 6 2 3 2 9 7 2 4 6 11 4 5 7 10 4 3 2 1 8 4 2 9 6 9 9 7 3 9 8 4 5 8 5 5 11 8 10 8 8 3 4 6 1 9 3 6 1 4 4 6 4 9 5 5 2 5 10 4 4 6 8 3 7 6 6 8 4 6 5 2 4 7 5 4 7 10 7 3 5 9 5 5 5 2 5 7 4 5 6 4 5 10 11 6 6 11 6 5 9 11 7 8 9 9 10 7 7 9 8 5 5 9 7 5 6 9 6 2 7 4 5 5 7 10 6 13 9 11 7 8 7 5 3 3 5 1 11 5 3 9 9 5 7 7 8 4 11…
16500 16 3 7 3 3 4 7 2 3 11 9 4 8 3 4 3 6 12 7 4 7 10 7 3 9 7 5 6 2 4 4 6 11 10 5 9 8 9 9 6 4 2 1 8 8 2 5 6 8 4 5 7 9 3 2 3 2 7 4 3 7 7 10 10 9 3 9 7 5 6 7 5 5 10 7 10 8 4 2 5 8 1 9 6 6 2 4 3 6 4 8 3 7 2 6 11 6 5 6 6 4 8 4 6 7 2 7 4 3 4 7 7 4 7 9 8 3 4 10 5 4 6 3 4 6 3 3 6 3 5 9 11 6 6 10 6 5 10 9 7 8 8 10 10 9 7 10 8 5 4 9 7 5 6 9 6 4 7 5 5 6 8 12 5 11 10 10 7 7 7 4 4 2 6 1 11 6 4 11 8 5 8 7 8 4…
16750 16 1 6 5 3 7 7 3 3 8 8 1 8 3 4 3 6 9 8 4 7 6 6 4 9 7 6 6 2 4 6 7 9 10 5 11 8 9 9 7 2 2 1 8 8 2 5 5 7 5 5 8 9 4 1 3 2 9 3 1 10 7 11 8 7 3 8 7 3 6 8 5 5 9 7 8 9 6 2 5 6 2 9 6 8 2 6 4 7 4 8 5 6 3 5 13 7 6 6 10 6 8 5 6 5 4 5 3 3 4 6 8 3 6 8 7 3 4 8 5 4 5 3 6 6 5 4 6 4 4 10 11 5 7 8 6 5 9 8 5 10 7 10 10 9 6 12 8 4 4 9 6 5 6 9 6 2 5 2 4 5 8 12 6 12 9 11 8 9 7 6 4 3 6 3 12 5 2 11 7 5 7 8 6 4 11 9 …
17000 17 2 5 4 3 7 8 3 3 9 8 2 5 3 4 2 4 8 8 4 8 6 6 4 7 7 4 7 2 4 5 7 11 9 5 10 7 9 8 6 2 2 1 9 7 2 5 5 8 4 7 7 10 4 2 3 3 9 5 1 11 7 10 9 9 2 9 8 4 7 8 6 5 9 8 10 8 7 3 4 5 1 9 6 6 2 5 3 5 4 8 6 6 3 5 10 5 4 6 8 4 7 3 6 6 4 5 3 3 3 7 5 5 7 9 8 4 5 9 6 4 1 3 4 6 3 5 7 4 4 10 11 6 6 8 6 5 10 9 6 8 7 8 8 7 5 9 7 6 4 10 7 5 5 10 7 4 8 5 7 5 9 11 7 11 9 12 8 7 6 4 4 3 6 2 12 5 3 11 9 5 10 8 9 4 11 9…
17250 17 2 5 4 5 7 8 3 4 10 9 1 7 3 4 2 5 8 6 3 6 8 6 5 9 6 5 4 2 4 7 8 11 10 5 10 8 9 7 6 3 1 1 8 8 2 5 6 10 3 5 8 8 4 2 0 2 9 4 3 8 8 11 11 8 3 8 8 5 6 9 5 5 10 7 10 8 8 3 5 7 2 9 6 6 3 5 3 7 5 9 5 8 3 5 11 5 4 6 10 4 9 4 5 5 2 6 4 3 4 6 7 4 7 8 7 5 4 8 6 4 4 3 4 7 4 5 8 4 5 10 10 5 5 8 6 3 10 10 6 7 7 10 9 7 5 9 6 4 4 9 7 5 6 9 8 3 6 5 6 6 8 11 7 13 11 11 7 8 8 7 4 4 4 1 11 4 2 10 8 6 8 6 8 4 …
17500 17 2 5 4 5 8 8 5 3 11 9 4 8 3 5 2 4 8 7 4 8 8 7 3 9 7 5 5 2 4 10 8 11 9 5 9 7 9 8 6 4 2 1 8 7 2 5 6 8 4 5 7 9 3 2 0 1 7 4 3 9 7 9 10 9 3 8 8 5 7 8 6 6 11 10 10 7 7 3 6 8 1 9 7 5 2 4 3 6 4 9 6 8 3 5 11 5 4 6 8 3 9 4 5 8 3 6 4 3 3 7 6 3 8 9 8 4 4 9 6 5 4 2 5 7 4 5 7 2 5 10 11 5 6 10 6 5 9 8 7 8 6 8 9 7 5 10 8 4 5 8 7 5 5 10 6 4 3 5 6 5 8 11 8 12 11 11 6 8 7 5 3 2 5 3 10 4 3 7 9 4 7 8 9 3 10 9…
17750 17 2 5 3 4 7 7 3 5 11 10 4 6 3 5 3 5 9 8 3 8 6 6 3 8 6 6 6 2 4 7 8 9 9 5 10 8 10 10 7 3 2 1 7 8 2 4 5 7 4 2 8 9 6 3 1 1 11 4 2 10 7 12 10 9 3 8 8 5 5 8 5 5 12 6 10 9 7 2 6 5 1 8 5 5 2 4 4 7 4 8 4 8 2 5 10 7 3 7 10 3 9 5 7 5 1 5 5 3 4 6 5 5 6 9 8 3 4 11 6 5 4 3 5 7 4 4 6 3 5 8 10 6 6 9 6 4 9 10 6 9 7 8 10 9 5 11 8 4 4 11 6 5 5 9 7 4 6 5 7 5 9 9 7 13 11 10 6 7 7 5 4 3 6 3 13 4 2 8 7 4 5 7 7 4…
18000 18 2 4 5 2 6 8 4 6 9 7 2 7 3 3 3 4 7 8 4 8 6 4 4 9 6 3 5 2 4 9 8 8 9 5 10 8 10 10 8 4 1 1 8 9 2 5 6 9 5 5 8 9 4 3 0 2 9 4 3 9 6 9 10 9 2 8 9 6 6 8 5 6 12 9 10 9 6 3 5 3 1 9 5 5 2 5 2 6 4 8 3 8 2 4 10 6 3 7 8 4 7 5 6 6 2 6 4 3 3 7 8 5 7 9 8 5 4 8 6 5 3 1 5 5 4 4 5 4 5 10 10 6 6 9 7 3 9 9 6 7 6 8 7 8 7 11 7 6 5 10 6 4 6 9 7 3 7 5 8 7 9 9 7 11 10 12 7 8 7 5 3 4 5 3 11 3 3 8 7 4 9 8 9 4 9 9 9 8…
18250 18 2 5 4 3 6 9 4 6 9 7 2 7 2 4 3 4 8 8 2 6 6 7 3 7 5 3 6 2 4 6 6 10 11 5 11 7 9 8 8 3 2 1 9 9 2 5 6 9 5 3 8 6 4 1 1 1 10 4 3 9 7 11 9 8 2 7 8 4 5 8 5 4 9 7 10 8 6 2 4 5 1 9 6 6 2 6 4 6 4 9 4 8 2 5 10 6 4 6 10 3 7 4 6 5 3 6 2 3 3 7 7 5 7 9 8 3 4 9 5 4 4 2 5 7 5 4 6 3 5 10 10 5 6 10 6 4 9 8 6 7 7 8 10 9 6 12 8 5 7 10 7 4 5 8 9 3 7 3 6 4 8 11 8 12 10 11 6 8 6 6 3 3 4 2 11 5 2 11 8 5 8 8 7 4 11…
18500 18 3 4 5 4 7 7 4 3 10 9 2 7 3 4 3 5 8 8 4 8 9 9 5 10 6 3 6 2 5 7 7 11 9 6 10 7 9 8 7 4 1 1 6 8 0 4 6 9 5 5 7 10 4 3 3 1 8 4 2 9 7 9 9 8 3 7 8 6 6 8 4 5 11 9 11 8 7 4 5 4 1 8 6 6 2 5 2 5 4 6 4 6 3 5 12 5 3 5 8 6 8 5 5 7 2 5 3 2 4 7 7 4 5 9 9 4 6 9 7 4 2 3 5 7 5 4 5 4 4 10 8 6 6 8 5 5 8 6 5 7 8 7 9 8 6 11 8 5 5 9 6 5 6 10 9 5 8 3 6 4 9 9 7 13 11 11 7 9 6 6 4 3 5 2 12 4 2 8 8 5 6 7 7 3 9 7 9 7…
18750 18 2 6 3 5 8 8 4 5 10 10 3 8 4 4 3 5 9 7 5 5 6 8 5 7 6 2 1 1 3 4 7 8 10 5 10 8 9 9 6 4 2 1 6 6 2 3 6 7 4 4 9 8 3 2 1 2 8 3 3 10 6 10 9 8 4 8 8 6 6 8 5 6 10 10 9 8 7 2 5 6 1 9 6 6 2 6 4 6 4 9 4 5 2 5 10 4 4 5 8 4 6 4 7 6 2 8 6 3 2 7 8 3 6 8 8 4 4 8 6 5 3 2 4 6 3 5 7 4 5 9 10 5 7 10 7 4 9 9 6 8 9 8 10 8 5 10 8 5 5 9 7 6 6 8 8 4 7 2 7 5 9 10 6 11 11 11 7 9 8 7 3 4 5 2 12 5 2 9 8 4 6 7 7 4 11 7…
19000 19 1 4 4 4 5 7 4 4 11 9 4 6 4 4 4 5 9 7 3 8 9 6 4 10 7 4 2 1 2 3 7 6 9 5 12 9 9 9 4 5 1 1 9 8 0 4 5 7 5 4 6 10 3 3 2 1 10 3 2 8 7 11 10 9 3 9 8 4 7 8 4 5 9 7 9 7 6 3 6 6 0 9 5 6 2 5 4 5 4 9 3 6 2 5 11 7 5 8 9 5 7 6 6 7 3 6 3 3 2 7 6 3 7 8 8 5 4 9 6 5 3 3 6 7 5 4 6 3 5 9 10 4 6 10 6 5 10 9 6 8 9 8 9 10 4 8 8 5 4 8 6 6 6 9 7 5 9 5 5 5 8 13 5 12 9 11 7 8 8 6 3 2 6 2 12 5 2 10 7 5 7 8 7 4 9 7 9…
19250 19 2 6 3 2 8 9 2 6 11 9 0 8 2 6 5 6 10 8 5 8 6 7 6 11 7 3 1 1 3 6 7 9 10 6 10 10 9 9 5 6 1 1 8 8 1 4 5 8 4 5 9 9 6 1 4 1 10 2 2 7 8 9 7 8 3 8 8 3 6 8 5 5 10 9 10 8 6 2 5 5 2 10 6 7 3 4 2 6 5 8 4 6 4 6 9 6 4 6 8 6 9 5 8 6 2 7 3 3 2 7 7 4 6 9 9 6 5 8 6 5 2 3 4 6 3 5 6 4 5 10 11 6 6 10 6 4 8 10 6 8 10 7 9 7 5 10 6 5 4 9 8 5 7 8 7 4 7 4 6 5 9 11 8 13 9 11 7 7 8 6 1 3 5 2 11 5 3 8 8 5 6 6 8 4 10…
19500 19 2 5 4 4 9 10 4 4 10 8 2 8 3 4 4 7 11 8 4 7 6 7 4 7 6 3 2 0 4 7 8 10 10 5 9 8 8 10 8 6 2 1 8 8 0 4 6 8 6 5 7 11 4 4 4 3 10 4 0 9 7 11 10 8 4 7 7 4 6 8 5 5 10 8 10 9 7 3 5 5 0 9 6 6 2 4 3 5 4 7 5 7 3 5 10 5 4 6 9 6 8 7 5 4 1 6 3 3 3 7 7 4 9 10 7 4 4 8 6 4 4 4 5 6 5 4 6 3 4 9 11 5 6 9 5 5 8 9 6 7 9 8 8 8 4 10 8 6 3 7 6 5 7 9 8 3 6 4 5 5 8 11 7 13 11 11 7 8 8 6 2 3 5 1 13 5 3 10 8 5 8 7 9 4 …
19750 19 3 5 4 4 5 7 4 3 11 7 3 6 3 4 3 5 9 8 4 7 8 9 5 9 5 3 1 1 3 9 7 10 10 6 9 8 9 9 7 4 1 1 7 8 1 4 6 6 6 5 7 11 4 3 2 1 9 4 2 9 7 12 10 7 3 10 9 4 6 8 6 4 11 9 10 7 8 3 4 3 1 9 5 6 2 5 2 6 5 9 3 6 2 4 11 7 3 6 11 4 9 4 7 4 1 8 5 3 4 7 7 5 7 10 7 5 5 10 7 5 4 3 4 7 3 5 6 4 5 10 11 5 6 11 5 4 10 9 6 7 7 7 7 7 5 10 8 5 6 8 7 5 6 9 7 4 6 4 6 5 8 11 6 11 9 11 6 8 7 5 4 3 6 2 12 5 2 8 7 5 6 8 9 4 …
20000 20 2 7 3 5 6 9 4 2 9 8 5 6 2 4 3 5 8 8 4 8 8 8 4 10 5 3 6 2 4 7 7 9 10 6 10 7 9 10 7 6 2 2 8 8 2 4 5 6 3 4 8 10 4 0 3 1 8 2 3 8 7 9 10 9 4 8 8 5 6 8 6 5 8 8 10 10 7 3 4 4 1 9 6 7 2 4 3 6 4 9 5 7 3 4 10 6 5 6 10 3 7 7 6 4 1 6 2 2 3 7 7 4 8 8 8 4 5 10 7 4 4 3 5 6 4 5 6 4 4 9 9 5 6 8 6 4 10 11 7 7 9 9 10 9 7 12 8 5 5 9 7 5 6 9 8 4 6 6 6 5 9 12 6 10 11 12 5 8 8 6 3 3 7 2 11 5 2 12 7 5 7 8 9 4 1…
20250 20 2 4 3 4 8 8 4 4 11 8 3 7 3 4 3 5 9 8 3 9 9 7 5 10 8 3 6 1 3 7 7 9 10 5 11 9 9 10 8 5 2 1 8 7 1 3 6 9 3 4 9 9 5 1 2 2 9 4 2 8 7 10 8 9 5 9 8 4 6 8 5 6 10 9 11 8 8 2 4 6 1 9 6 6 2 5 2 6 4 9 3 8 2 4 10 5 4 6 8 4 7 5 4 4 1 5 6 3 4 7 6 4 6 10 9 4 5 10 7 4 4 3 5 7 5 4 5 4 4 9 10 5 6 9 6 4 8 10 7 8 8 8 9 10 7 11 8 6 5 10 7 5 6 9 7 3 6 6 7 5 10 11 6 11 9 9 7 8 7 6 2 3 5 2 13 5 3 9 9 5 6 7 8 4 10…
20500 20 2 6 3 5 7 8 4 4 9 9 2 6 3 4 3 4 8 8 3 7 9 9 6 10 6 3 5 2 4 8 7 9 10 6 9 6 9 10 7 5 1 1 8 6 0 4 6 8 4 5 9 9 5 2 2 2 9 3 0 8 6 9 9 8 4 11 10 5 6 7 5 6 11 7 11 9 6 1 6 6 1 9 6 6 1 5 4 6 4 8 5 8 3 5 11 6 5 6 8 6 6 4 6 4 1 6 3 3 3 7 8 4 8 9 8 5 5 8 7 5 4 3 6 6 5 5 6 4 5 9 8 4 6 10 7 5 10 9 5 8 7 6 9 8 6 9 7 5 6 8 6 4 7 9 7 4 7 2 6 6 8 11 5 13 10 12 7 8 7 6 3 4 5 2 12 6 2 11 8 5 6 7 6 4 10 7 9…
20750 20 2 5 4 5 9 10 4 5 9 9 3 7 3 5 3 5 10 8 4 8 7 7 5 9 8 5 4 1 4 8 7 10 10 6 10 9 9 9 6 5 1 1 9 8 1 4 6 10 6 4 8 10 4 3 2 1 9 3 1 9 6 8 8 9 4 8 7 4 5 8 5 5 9 8 10 9 7 2 6 5 1 9 6 8 2 6 4 5 4 7 4 7 3 5 12 5 3 5 9 5 7 4 6 5 0 8 4 3 3 7 7 3 7 9 8 6 4 8 6 5 3 3 5 7 5 5 7 4 5 10 9 4 6 11 6 5 10 9 5 7 6 8 9 7 6 9 8 5 6 10 6 5 6 10 6 2 8 3 5 5 9 10 6 10 9 11 5 8 8 6 3 4 5 1 11 5 2 10 6 4 6 8 8 3 11 …
21000 21 2 4 3 3 8 9 4 4 10 8 3 9 4 5 2 5 9 8 3 8 9 8 3 9 5 2 2 2 3 9 7 10 10 5 10 7 9 9 8 5 2 1 6 7 2 5 5 8 4 4 8 11 4 3 3 3 8 3 2 10 8 11 8 9 4 9 10 5 6 8 5 5 10 8 10 8 7 3 5 5 1 9 6 6 1 5 3 5 4 7 4 6 1 5 11 5 3 6 11 4 7 4 6 3 1 7 4 3 4 6 7 4 8 10 6 3 4 9 5 5 4 4 5 6 5 5 7 4 5 9 10 4 6 10 7 4 9 11 6 8 7 9 9 8 6 10 8 5 2 9 6 3 6 10 6 4 9 6 6 5 8 10 7 11 10 9 7 8 6 6 4 3 5 2 13 5 2 10 8 5 7 8 7 4…
21250 21 2 5 3 3 5 9 4 4 10 8 2 8 3 4 2 6 7 6 4 8 8 7 3 10 6 3 5 2 4 9 7 10 10 5 10 9 9 8 5 5 1 0 9 7 1 4 6 9 6 5 8 9 3 2 3 2 9 3 1 9 7 12 9 8 3 9 8 6 5 8 5 6 11 8 10 9 7 4 3 3 1 9 6 7 1 5 2 7 4 9 5 7 2 5 11 6 4 5 9 5 7 4 6 6 2 8 3 3 2 7 8 4 5 9 6 4 5 8 6 5 4 3 6 6 5 4 6 2 5 9 10 4 6 9 7 6 9 9 5 6 7 8 9 8 7 11 7 4 6 9 6 5 6 8 6 4 8 5 6 6 10 12 6 11 11 10 6 5 7 5 3 3 5 1 11 5 3 8 8 5 6 7 8 4 11 7 …
21500 21 2 3 3 3 6 8 4 3 11 9 4 8 3 4 3 5 9 8 3 7 10 7 5 10 8 2 3 2 5 9 7 8 10 5 9 6 9 9 5 4 2 0 7 7 2 4 6 11 6 6 7 10 2 1 3 3 9 3 1 11 7 8 9 6 3 10 6 5 6 8 4 5 11 7 11 9 8 3 5 7 1 9 4 7 3 4 2 5 4 9 5 6 2 5 10 5 4 6 8 5 7 3 6 4 2 7 4 3 4 7 7 4 6 8 8 4 3 8 5 5 3 3 4 5 4 5 6 4 5 9 10 4 6 10 7 5 10 9 5 7 8 8 8 9 5 10 9 5 5 9 5 4 5 8 7 4 7 4 5 5 9 13 5 12 8 11 6 8 8 6 2 3 4 0 11 5 2 9 8 6 7 7 8 5 7 7…
21750 21 2 5 4 4 8 9 4 5 10 8 2 7 3 4 3 4 9 8 3 8 8 8 5 10 8 3 3 2 2 8 8 10 10 5 11 9 9 8 7 5 3 2 9 9 1 4 5 7 3 3 7 11 4 4 3 2 11 3 1 10 7 11 10 8 2 9 9 4 4 8 5 4 11 9 8 9 7 3 5 6 1 9 5 7 2 5 2 5 3 8 5 5 1 5 9 5 4 6 8 5 7 3 6 3 2 7 3 3 3 7 8 5 7 8 8 4 4 9 6 5 4 4 5 7 5 4 4 4 6 10 10 4 6 11 5 5 10 9 6 9 6 9 11 8 7 9 8 6 7 9 4 6 8 10 8 4 7 4 6 4 9 11 7 12 11 10 7 8 7 6 3 3 6 2 12 4 3 8 7 5 7 7 9 4 …
22000 22 2 4 2 3 8 8 4 5 11 8 2 8 3 4 3 5 8 8 2 7 8 7 5 9 7 2 2 1 2 8 6 10 10 5 9 8 9 8 8 5 2 1 8 9 2 5 5 9 4 4 8 11 7 3 5 3 10 3 1 10 7 11 9 9 3 10 10 5 6 8 5 6 10 9 10 8 7 3 6 8 1 9 5 6 2 4 2 6 4 9 4 6 3 5 9 4 4 6 9 4 7 5 8 5 0 6 3 3 3 7 6 4 7 10 8 5 5 9 5 5 4 3 4 6 3 5 6 4 5 10 9 3 6 11 6 5 10 7 8 7 8 8 9 8 6 11 8 6 6 9 5 4 5 9 7 3 8 4 6 5 8 11 7 13 9 10 6 8 6 5 3 3 5 0 10 5 3 8 9 4 8 8 8 4 10…
22250 22 2 6 1 3 9 7 4 5 9 9 4 5 3 5 3 5 9 7 4 9 8 7 5 9 4 2 2 3 4 8 7 10 10 5 11 7 9 9 6 6 3 2 7 7 2 4 4 6 4 3 8 10 4 2 4 1 9 4 3 9 7 9 10 8 3 9 8 6 6 8 5 5 9 5 10 7 5 5 6 6 0 9 6 5 1 2 2 6 4 8 4 8 2 5 12 5 5 6 9 6 8 4 6 3 0 6 5 3 2 7 7 3 8 9 6 3 4 9 5 4 5 3 6 8 4 5 6 4 4 10 9 4 6 10 5 3 9 8 5 8 7 8 8 9 6 10 9 6 7 9 5 5 6 8 7 3 7 5 4 4 9 10 6 12 11 10 7 9 7 6 2 3 5 0 13 5 3 7 8 7 7 7 8 4 9 8 9 5…
22500 22 0 5 4 2 7 9 4 8 10 10 2 5 3 5 3 4 8 8 3 5 7 5 4 8 7 2 2 1 3 8 8 10 10 6 10 7 9 9 6 5 2 1 10 9 1 3 4 7 3 4 9 10 5 2 3 2 11 3 2 10 7 12 9 10 3 10 8 5 6 8 4 5 9 8 10 9 7 3 4 4 1 9 6 5 2 3 2 5 4 7 3 5 0 5 10 4 4 6 8 5 7 5 7 4 0 8 6 3 4 7 7 4 8 9 8 4 5 9 7 5 3 3 5 6 3 5 7 5 5 8 10 3 6 9 6 5 10 8 3 8 6 9 10 9 5 10 9 5 6 10 5 4 6 11 6 4 6 5 5 5 8 12 7 13 11 10 7 8 6 6 2 4 5 2 11 4 3 7 8 5 7 7 8…
22750 22 2 6 3 4 7 8 4 6 9 10 2 8 3 2 4 6 9 6 3 7 5 7 3 11 7 3 2 1 2 7 7 8 10 5 8 8 9 9 8 6 3 1 8 8 3 3 4 9 4 2 8 11 4 2 3 3 10 4 1 10 7 11 10 10 3 9 7 4 7 8 5 5 11 8 10 9 7 3 4 3 0 9 4 5 3 3 4 7 4 8 4 6 3 5 11 6 4 6 9 5 7 3 6 3 1 7 5 4 6 8 7 4 6 9 7 5 4 8 5 4 4 2 6 5 4 5 6 4 5 10 10 4 6 10 6 5 10 8 5 7 8 9 9 8 5 10 8 4 8 10 7 4 7 9 7 4 10 3 6 5 9 13 6 12 8 10 5 8 7 6 4 4 5 2 11 3 3 7 8 5 7 8 8 4…
23000 23 3 5 5 4 6 8 4 4 9 9 2 6 2 4 3 4 9 8 4 8 8 7 6 9 5 3 1 1 3 8 6 10 10 5 9 7 9 8 7 5 3 2 5 7 2 3 5 8 4 4 8 9 4 2 3 3 9 2 0 9 6 11 9 10 4 9 8 5 8 8 5 5 11 9 10 10 6 4 6 6 1 9 6 7 4 6 3 6 4 8 3 7 2 5 11 6 5 7 9 5 7 5 5 4 1 7 4 3 3 7 7 4 5 9 7 4 5 9 7 5 4 3 4 8 3 6 6 4 5 10 10 3 6 10 7 5 11 9 8 9 7 8 10 8 6 11 8 6 9 11 6 7 6 8 6 3 8 4 6 6 9 12 6 11 9 11 7 8 7 6 3 3 5 2 12 5 3 9 9 5 6 8 9 4 8 7…
23250 23 2 4 3 2 6 9 4 5 11 7 2 9 3 4 2 5 9 7 3 7 10 9 7 10 6 2 2 3 5 8 7 10 10 5 10 8 8 9 8 5 3 1 7 7 2 4 5 8 4 5 10 10 7 2 3 3 10 3 1 10 8 11 11 9 3 9 8 6 6 8 6 6 10 10 10 9 6 3 5 7 0 9 5 7 2 4 3 5 4 8 4 7 2 5 11 5 3 6 9 5 8 3 5 2 0 7 3 3 2 7 7 3 5 9 8 4 4 9 6 5 3 3 5 7 5 5 7 4 5 10 10 4 6 11 6 5 8 8 6 7 7 8 10 8 6 10 8 4 8 9 7 6 6 9 7 6 8 5 5 6 9 11 7 11 11 11 7 8 7 6 4 4 4 1 13 5 2 9 8 5 6 6 …
23500 23 3 6 5 4 7 8 4 4 9 8 2 7 4 4 3 6 10 6 4 7 7 8 3 11 5 3 3 3 3 7 7 9 10 5 9 7 9 8 7 5 2 1 7 7 1 4 5 9 4 4 8 11 5 2 4 1 8 4 1 10 6 11 11 8 4 10 9 5 5 7 4 3 10 6 10 8 5 4 5 3 2 8 5 5 3 5 3 7 2 7 3 7 2 5 11 4 4 5 10 4 8 4 8 3 1 7 5 0 4 7 4 3 7 9 8 4 4 10 6 5 3 3 5 6 5 5 7 3 5 9 6 2 6 7 6 4 8 9 5 7 8 8 9 9 6 12 8 6 8 8 5 6 7 10 7 5 7 4 6 4 7 12 6 11 10 10 6 8 6 5 4 2 5 1 11 5 2 7 7 4 6 6 7 4 9 …
23750 23 2 5 4 4 7 8 5 4 12 9 4 8 3 4 5 6 7 9 4 7 6 8 3 11 5 3 1 2 2 8 6 11 10 5 9 7 9 9 6 7 4 2 9 7 1 4 5 8 4 4 8 9 4 2 3 1 8 3 0 9 6 11 10 11 3 9 7 5 6 7 5 4 9 7 10 6 6 4 5 5 1 8 6 6 2 3 3 5 4 8 5 5 3 5 11 7 4 6 9 5 8 5 5 4 1 7 4 4 3 8 7 3 5 9 8 6 5 10 6 5 3 3 4 7 2 5 5 4 5 8 9 4 6 10 6 4 10 8 6 8 7 8 8 8 6 11 7 5 7 9 7 5 7 10 6 5 7 5 6 5 9 11 6 12 9 9 7 8 8 7 3 3 6 1 12 5 3 7 8 3 6 6 7 4 8 9 9…
24000 24 2 5 3 2 6 10 5 6 8 10 3 7 3 3 3 4 9 8 4 7 10 7 4 11 6 2 0 2 3 9 8 11 10 5 10 7 9 9 9 5 2 1 8 9 2 5 4 8 3 4 8 10 4 1 3 1 8 3 0 9 7 11 9 8 3 9 8 5 5 8 5 4 9 7 9 8 8 4 6 5 1 9 6 7 3 4 2 6 5 9 5 6 3 4 11 5 4 6 8 4 8 4 6 3 0 8 4 3 4 6 7 4 7 10 8 5 5 10 6 5 4 4 5 4 3 3 5 4 5 9 8 5 6 9 6 5 10 11 7 8 9 8 9 9 7 12 8 4 7 9 6 5 6 9 8 4 8 4 5 6 10 13 7 13 8 10 8 7 7 4 5 3 6 3 12 5 2 7 7 5 7 7 7 5 11…
24250 24 2 5 3 3 7 9 3 6 11 8 2 7 3 7 3 4 9 8 3 9 8 8 7 10 8 3 2 1 2 6 7 10 10 6 8 9 9 6 8 4 3 1 8 8 2 5 5 10 3 5 7 11 4 2 4 1 8 3 2 9 7 9 10 8 4 9 7 4 5 8 5 3 9 8 10 6 8 2 4 4 2 9 5 4 2 5 3 6 5 10 5 7 4 6 11 7 5 5 9 5 8 3 5 4 0 8 6 3 4 7 7 5 7 9 6 5 5 8 7 5 4 4 5 5 4 4 6 3 5 9 9 3 6 9 6 5 8 7 5 6 6 8 10 10 6 9 8 4 5 9 6 4 6 9 7 5 7 4 5 6 9 10 7 13 10 11 8 8 7 4 3 2 5 2 12 5 3 9 7 5 6 6 7 3 9 8 9…
24500 24 2 4 3 2 8 9 4 5 10 10 2 8 3 4 4 6 10 8 3 7 8 6 5 10 9 4 2 2 4 6 7 8 10 5 11 8 9 9 7 5 4 2 10 7 2 5 4 9 4 5 8 10 4 2 3 3 8 3 0 8 5 10 9 9 5 10 10 5 5 8 4 4 9 9 9 8 7 4 5 5 0 9 6 5 2 4 3 6 4 8 4 7 2 4 11 7 4 6 9 5 8 1 7 2 0 6 5 3 3 7 7 4 7 9 8 4 4 9 6 4 4 3 5 7 4 4 5 4 4 10 10 4 6 9 6 5 10 8 5 8 8 7 9 7 6 10 8 6 6 10 6 4 6 7 7 4 8 3 5 3 8 11 6 13 9 11 7 7 8 5 1 2 5 2 12 5 2 9 7 5 9 6 9 4 9…
24750 24 2 6 3 5 7 7 4 6 10 8 2 6 3 4 3 5 10 8 4 7 8 7 4 9 6 3 2 3 4 10 8 11 10 6 10 8 9 9 8 5 3 2 9 8 2 5 5 10 4 3 9 11 4 2 3 1 7 3 3 8 7 10 9 10 3 9 10 5 7 7 6 6 9 7 10 8 7 4 6 7 0 9 5 6 2 3 2 5 4 9 4 7 3 5 11 7 5 6 8 5 7 3 6 3 0 7 6 3 4 7 7 5 6 9 7 5 4 9 6 5 3 3 4 7 4 6 6 4 5 9 10 4 6 11 6 5 10 8 5 8 9 8 9 8 7 11 7 6 6 10 7 5 7 8 7 3 6 4 4 5 7 10 7 11 9 9 5 7 9 6 4 3 6 1 11 5 2 7 9 6 8 7 8 4 8…
25000 25 2 5 5 3 7 10 4 4 10 8 2 8 3 5 3 5 9 8 4 8 8 7 6 10 6 3 1 2 5 10 7 9 9 5 10 8 9 9 7 5 3 1 9 8 2 4 5 8 5 4 7 9 3 2 4 3 9 3 3 7 6 8 9 7 2 9 9 5 6 8 3 5 9 8 11 8 7 4 5 4 2 9 7 5 2 4 3 6 5 9 3 7 2 4 11 7 5 6 8 5 8 3 5 3 0 8 6 3 2 7 7 4 6 9 6 4 5 8 7 3 3 2 4 6 4 5 6 4 4 9 10 4 6 10 3 5 8 7 6 7 8 8 9 8 6 10 9 6 6 9 6 6 6 8 7 4 6 4 5 4 7 9 6 11 9 10 5 8 9 6 3 2 6 0 10 6 3 11 9 4 8 7 7 3 9 7 9 7 …
25250 25 1 5 3 3 6 8 4 3 9 8 1 7 3 4 3 5 9 8 3 8 9 6 4 10 5 2 1 2 3 8 7 8 9 5 10 7 9 8 8 5 3 2 10 8 1 4 6 9 4 4 7 9 4 1 4 1 10 3 2 9 8 11 10 6 4 8 7 5 5 7 4 5 9 8 12 6 7 4 4 5 2 9 6 4 2 3 2 6 5 9 5 7 3 6 11 8 5 6 9 5 10 5 6 6 1 8 5 3 3 7 7 5 7 9 7 4 3 10 6 4 3 2 4 6 3 5 6 4 5 10 8 5 6 9 5 5 8 7 6 7 8 8 8 7 7 8 9 6 5 9 5 6 7 8 7 4 7 4 5 4 8 11 7 11 11 11 7 8 6 4 5 3 6 2 11 5 2 9 6 5 6 8 8 4 9 8 8 …
25500 25 2 5 2 3 7 8 3 5 11 7 2 9 4 6 5 5 12 8 4 8 8 6 5 8 3 2 1 2 3 8 7 10 9 5 10 7 9 10 5 5 1 1 6 6 1 3 5 8 4 4 8 10 3 2 3 2 8 3 3 9 7 10 10 9 3 10 9 6 5 8 5 5 8 7 10 10 8 4 5 7 1 9 6 6 4 4 3 6 4 9 4 7 3 5 11 6 5 6 9 4 8 4 4 4 1 8 6 4 3 8 6 4 8 8 8 4 5 8 7 5 5 4 6 7 5 5 6 4 5 10 8 5 6 10 6 5 9 10 5 8 8 8 10 8 6 10 8 6 5 10 6 6 6 10 8 4 8 5 7 3 8 10 7 11 9 11 7 8 7 4 5 3 6 3 14 5 3 8 9 4 7 8 9 4…
25750 25 3 5 4 3 8 9 4 4 8 7 2 5 3 6 3 5 9 8 4 8 9 6 4 8 8 4 4 1 4 9 6 9 10 5 8 8 9 10 7 5 1 1 7 8 1 5 5 10 3 3 8 10 4 3 3 3 9 4 3 9 7 11 9 10 4 9 9 5 5 8 4 6 11 10 10 7 7 4 6 6 1 9 3 5 2 6 3 4 4 8 4 8 5 6 12 7 4 6 9 6 8 4 4 3 1 7 4 3 5 6 7 5 7 9 8 4 4 8 6 5 5 3 5 7 3 5 6 4 5 9 8 4 6 9 5 5 9 7 6 9 6 10 10 8 6 10 8 4 6 9 7 4 5 9 6 5 8 5 6 4 9 12 7 12 10 10 7 8 7 5 3 4 6 4 11 5 2 8 6 5 7 7 9 4 11 8…
26000 26 2 4 3 3 7 8 3 6 10 7 1 8 3 6 3 4 8 8 3 7 8 6 3 8 7 4 2 2 4 7 7 9 10 5 10 5 7 10 6 7 2 1 9 8 0 4 5 7 3 4 7 9 6 2 5 3 9 2 1 10 6 9 11 9 4 9 9 6 5 7 4 4 9 7 11 8 7 4 5 3 2 9 7 5 2 3 2 6 4 7 4 5 3 4 11 5 3 6 10 3 8 7 8 6 0 6 3 3 4 8 6 4 6 9 6 4 5 9 7 5 3 3 5 6 4 5 6 3 5 9 7 4 6 9 6 5 10 9 6 7 9 8 8 9 6 9 9 6 5 9 9 4 7 8 5 3 8 3 3 5 8 10 8 13 10 12 7 7 7 5 4 3 5 2 13 5 2 9 8 4 8 8 8 4 11 9 10…
26250 26 3 5 4 2 7 8 4 3 8 8 2 7 3 5 3 6 9 8 3 8 7 8 3 9 8 5 3 2 3 9 7 11 10 5 9 8 9 9 8 6 2 1 8 8 2 7 6 10 4 4 8 10 3 4 2 3 7 3 0 9 7 10 10 8 3 9 10 6 6 7 5 5 9 7 10 9 9 3 6 5 2 9 6 5 2 4 3 7 4 8 4 7 3 4 11 7 5 6 9 4 9 5 5 5 2 7 4 3 1 7 6 4 6 8 6 4 5 8 6 4 3 3 4 6 4 4 6 3 4 10 8 4 6 10 6 4 11 11 7 7 8 7 7 8 6 10 7 5 5 7 7 5 6 8 7 3 9 3 6 5 9 11 6 11 10 11 7 9 7 5 3 4 6 2 14 5 3 10 9 4 7 7 7 5 12…
26500 26 3 5 3 4 7 8 4 3 10 8 2 7 3 4 3 5 10 8 4 8 8 7 5 7 6 2 2 1 2 8 7 11 10 5 10 9 9 9 8 6 2 1 9 7 2 5 5 7 5 4 10 9 4 2 3 3 9 3 3 10 9 11 10 8 2 7 8 5 7 8 5 4 11 8 10 10 8 1 5 5 1 9 6 6 2 6 4 6 5 10 4 7 3 6 11 7 4 6 9 5 6 4 4 3 1 7 3 3 3 6 7 6 4 10 8 3 4 8 6 4 3 3 6 7 5 4 5 4 4 9 10 4 6 9 7 5 10 9 5 8 8 8 9 8 6 12 7 3 8 10 6 4 7 7 10 4 9 4 6 4 8 11 6 11 8 10 7 8 8 7 3 3 5 1 13 5 3 9 9 5 7 6 7 …
26750 26 2 6 3 4 7 8 4 4 11 8 4 9 4 4 3 5 10 8 4 8 8 7 3 10 8 3 3 1 4 7 7 10 10 6 8 8 9 10 7 5 2 1 7 6 3 3 4 7 3 3 8 10 4 4 3 3 10 3 2 10 7 11 9 8 4 9 8 4 5 8 5 5 9 8 10 7 8 3 6 5 1 9 6 5 2 4 2 5 4 8 5 7 3 4 12 7 5 6 10 5 7 4 5 4 1 7 5 3 3 7 6 5 7 10 6 6 4 10 6 4 3 3 4 6 5 2 5 3 4 9 9 4 6 10 6 5 11 8 8 8 8 9 9 8 6 10 9 6 5 9 5 6 6 8 6 3 8 3 6 5 9 11 6 11 8 11 7 7 7 5 3 4 7 3 11 4 2 8 9 6 10 6 9 4…
27000 27 3 4 4 3 8 10 4 5 11 9 3 8 3 5 3 6 9 8 2 6 9 7 3 10 7 4 2 1 5 9 7 9 10 5 10 7 9 9 6 6 2 1 7 8 2 4 5 8 5 4 7 9 3 3 3 3 9 3 2 8 7 10 10 8 4 7 7 5 5 8 5 4 9 7 9 7 7 4 5 4 1 9 6 5 2 4 3 6 5 10 5 7 3 4 11 6 4 6 8 5 7 5 6 4 3 8 5 3 2 7 7 4 7 9 7 4 5 9 7 5 4 4 5 7 5 5 6 3 5 10 8 4 6 10 5 5 8 9 6 6 7 7 10 8 6 9 8 5 6 8 6 4 5 9 6 4 7 4 6 5 7 11 6 12 9 12 8 8 7 4 4 4 4 2 11 5 3 8 8 5 6 6 8 4 8 8 10…
27250 27 3 5 3 2 6 8 4 5 10 8 2 8 3 5 3 4 9 8 5 8 6 8 4 8 8 5 4 1 4 7 7 10 10 5 8 7 9 10 6 6 2 1 8 7 2 5 5 8 5 4 7 8 4 2 3 2 7 3 2 9 7 11 10 8 4 9 9 5 7 8 6 6 9 8 11 10 7 2 4 5 1 9 6 7 2 6 4 6 4 7 4 7 4 6 11 5 5 6 9 5 7 5 8 6 2 7 5 3 3 7 6 4 8 9 7 4 5 9 6 5 4 3 4 5 4 5 6 4 5 10 8 4 6 8 6 5 10 8 5 9 7 8 11 9 6 9 9 6 7 10 6 4 6 9 8 4 7 6 6 4 7 11 7 14 9 11 5 8 7 4 4 3 6 5 13 5 3 11 9 5 9 8 9 4 8 6 …
27500 27 2 5 4 3 6 8 4 4 10 9 3 7 3 4 3 5 9 8 4 8 8 8 4 9 4 2 2 0 2 7 7 10 9 5 10 7 9 10 5 5 3 2 9 8 2 4 4 8 3 4 6 11 4 3 3 2 9 3 3 9 7 10 10 8 3 9 9 6 6 8 6 5 11 8 10 8 7 2 4 4 1 9 5 7 2 5 4 6 5 9 5 7 3 5 11 7 5 6 9 4 6 3 5 3 2 7 6 3 3 7 7 4 7 9 7 4 4 9 6 5 3 3 4 7 4 4 5 4 5 10 10 4 6 9 6 5 9 9 6 8 9 8 9 8 6 10 8 6 4 8 6 4 6 7 8 4 8 3 7 4 8 12 6 12 10 10 6 8 8 6 3 3 6 1 11 5 2 8 7 7 8 7 7 4 10 8…
27750 27 3 5 4 4 6 8 4 3 10 8 2 7 3 7 4 6 10 7 4 8 7 7 3 11 5 3 3 2 2 6 7 8 9 5 11 7 9 9 7 4 2 1 7 8 3 4 4 8 3 4 8 8 4 1 5 3 10 2 1 8 7 10 10 7 4 9 8 6 5 8 5 7 11 10 10 7 8 2 5 7 0 9 5 6 1 3 2 5 4 7 4 7 3 5 11 6 5 7 10 5 10 6 5 3 2 8 3 3 2 7 7 4 5 11 7 4 5 8 6 4 3 3 4 7 4 5 6 4 4 10 9 5 6 8 8 5 10 10 6 8 8 8 9 7 7 11 8 5 6 7 5 4 6 9 8 2 7 4 6 6 9 11 7 12 10 9 6 7 7 4 3 3 6 1 12 5 3 10 9 5 7 7 8 4…
28000 28 3 6 3 3 7 8 4 7 11 8 3 7 3 4 3 4 9 8 4 8 10 8 4 9 7 2 4 2 2 7 6 9 10 7 12 8 9 8 5 4 2 2 6 8 1 4 5 10 3 4 8 8 4 1 5 3 9 2 1 8 7 11 10 8 2 7 9 4 7 8 5 6 10 7 11 7 7 3 6 5 0 9 4 4 1 2 2 5 5 9 4 5 3 4 11 6 5 6 9 4 8 4 4 5 3 8 3 3 2 6 7 5 5 9 7 4 4 9 6 5 5 3 6 4 2 5 6 4 5 8 10 4 6 10 8 5 10 7 7 8 7 9 10 8 6 10 8 5 5 9 7 6 6 9 7 4 7 3 5 4 8 11 8 12 10 11 7 8 7 6 4 3 6 2 11 6 4 9 8 5 8 9 9 5 10…
28250 28 3 4 4 3 6 8 4 6 12 9 2 8 3 6 5 6 10 8 4 8 8 8 5 9 6 5 2 1 2 9 8 9 9 7 10 7 9 10 6 6 2 2 6 6 1 2 5 9 3 3 7 8 3 1 3 2 7 4 1 8 7 10 10 7 2 8 10 5 6 8 5 7 10 8 11 8 8 2 3 3 1 9 5 5 3 4 3 5 4 7 5 6 3 4 11 6 5 6 8 4 5 5 4 5 3 6 3 3 1 6 8 3 6 8 7 4 6 10 6 5 4 4 6 7 4 5 7 5 5 10 10 4 6 9 6 4 12 9 6 8 10 9 9 8 6 10 8 4 4 9 7 4 6 9 6 4 8 5 6 5 9 11 8 12 9 11 6 8 7 5 5 5 7 1 12 5 2 11 8 4 8 7 8 4 1…
28500 28 3 6 4 3 4 6 4 4 9 7 1 8 4 8 6 7 9 8 4 9 7 7 4 7 5 1 2 2 4 7 7 8 9 5 9 8 9 8 7 4 2 1 9 7 3 5 4 8 3 3 8 9 2 3 4 2 8 3 3 9 7 11 10 7 3 9 9 6 5 7 5 5 10 8 11 9 7 6 5 6 0 9 5 5 2 3 3 5 4 8 4 7 4 6 11 7 4 6 7 5 8 3 7 2 1 6 3 3 2 6 7 4 6 8 8 4 4 8 6 4 3 3 4 7 4 5 6 4 4 11 8 5 5 9 6 5 9 9 6 8 6 9 9 8 7 9 7 4 6 8 6 4 6 10 5 2 7 3 7 5 9 11 7 12 11 11 7 7 7 6 3 3 5 2 11 5 2 7 8 4 6 7 8 4 10 9 10 10…
28750 28 3 5 5 4 6 8 4 5 11 9 1 7 4 5 6 7 12 8 3 7 7 7 4 7 8 3 5 1 3 6 7 9 10 5 9 8 10 9 7 3 2 1 9 9 2 5 4 7 3 6 8 10 4 2 5 2 9 5 2 9 6 10 10 8 3 9 8 5 6 8 5 6 11 9 10 9 7 3 5 5 1 9 4 6 1 5 3 6 5 9 4 6 3 4 11 6 4 6 10 3 9 5 6 7 2 5 4 3 4 7 7 4 7 9 6 3 4 8 4 4 3 2 3 5 4 5 6 4 4 9 10 4 6 10 8 4 11 9 6 7 8 8 9 8 6 11 8 6 7 10 6 4 6 9 6 3 7 3 5 5 8 12 6 13 10 10 7 7 8 4 3 3 4 2 10 5 2 10 10 4 7 8 8 4…
29000 29 3 5 3 3 7 7 4 2 11 8 3 6 5 4 4 4 10 8 3 8 7 8 5 11 6 3 1 1 4 8 7 10 10 5 11 9 9 9 8 4 3 2 8 6 2 4 6 10 5 4 6 11 4 2 4 2 9 5 0 9 7 8 8 9 3 8 9 5 6 8 5 5 11 8 11 9 8 4 5 5 1 9 5 7 3 5 3 6 4 8 3 8 2 5 11 8 5 7 9 7 10 5 6 4 0 8 7 4 3 8 9 5 7 8 7 5 4 10 6 5 4 2 5 6 4 6 6 4 5 9 9 4 6 9 7 5 10 10 5 10 7 9 10 9 6 11 7 5 7 10 7 5 6 10 6 3 8 4 5 5 6 11 5 12 10 10 8 8 7 3 2 1 4 2 10 5 2 7 8 4 7 6 7…
29250 29 3 5 3 4 8 7 4 3 11 8 2 7 4 6 6 5 9 6 5 8 10 8 5 8 5 4 4 2 4 8 7 10 10 5 9 8 9 9 6 6 2 1 8 7 2 3 5 9 4 4 8 8 3 2 2 2 7 4 0 10 6 11 8 8 3 10 9 6 6 8 6 7 11 8 9 8 6 3 6 6 1 9 4 5 1 4 2 6 4 8 4 7 2 5 11 6 5 7 9 8 10 6 6 10 3 6 3 3 3 6 8 4 6 9 8 4 5 7 6 5 3 3 4 7 4 5 6 4 4 10 10 4 5 11 6 4 8 7 6 8 9 8 10 9 5 10 8 6 8 9 6 5 7 9 7 3 7 3 6 5 9 13 7 13 11 11 8 7 8 5 3 3 6 2 13 5 3 7 8 4 6 6 7 3 1…
29500 29 2 4 3 2 9 10 3 5 11 9 2 8 4 6 4 6 9 7 4 8 7 5 5 8 8 2 2 1 4 6 7 8 10 5 8 7 9 10 6 5 2 1 8 8 2 3 5 9 4 5 7 11 3 2 4 2 8 4 0 7 6 9 8 7 4 9 8 4 4 8 5 5 10 9 10 9 8 4 5 6 1 9 6 5 3 4 3 6 5 9 5 7 2 5 12 6 4 6 8 4 8 3 5 5 1 8 4 3 4 7 7 4 5 8 8 3 5 8 5 3 3 2 4 8 4 6 7 3 4 11 7 5 6 9 7 4 10 8 6 7 7 9 8 8 5 8 8 5 6 9 6 5 5 9 7 3 8 3 5 6 9 12 5 12 11 11 8 8 8 6 3 4 5 2 13 5 2 8 8 3 8 7 8 4 9 8 8 6…
29750 29 3 5 3 2 9 9 3 4 10 8 2 8 4 5 6 5 11 8 4 7 7 6 4 9 5 2 1 2 3 8 7 10 10 5 11 9 8 8 8 4 2 1 9 8 2 5 5 10 3 4 8 10 4 2 5 2 10 5 1 8 6 9 7 8 3 8 8 5 5 8 5 5 9 8 11 7 8 4 6 7 1 9 6 6 3 4 2 5 4 7 4 6 3 5 11 5 5 6 10 5 8 5 7 6 1 7 5 3 4 7 7 4 8 9 9 5 4 8 6 5 4 4 4 7 1 6 6 2 4 9 9 3 6 10 6 4 9 6 4 9 7 8 8 7 6 11 7 6 5 9 6 3 6 8 6 4 5 4 6 4 8 11 7 12 10 11 7 8 8 5 2 3 6 0 11 5 2 9 7 5 7 7 9 4 11 8…
30000 30 2 4 3 1 6 6 3 2 8 8 2 7 4 6 6 4 9 8 4 9 9 8 5 10 5 3 1 1 4 9 8 10 9 5 11 8 8 9 6 4 2 1 9 9 2 5 6 10 2 5 8 8 3 1 5 3 9 4 1 7 6 10 10 9 4 9 7 6 5 8 5 5 9 7 11 8 8 2 4 6 1 9 6 6 2 4 3 5 5 8 3 8 2 5 12 7 5 6 8 6 7 4 5 4 1 7 5 3 2 7 8 5 6 9 6 4 4 7 6 4 5 4 5 7 5 5 7 4 5 10 11 3 6 9 5 4 9 8 5 9 7 9 8 8 5 11 9 4 5 9 6 5 5 8 7 3 7 3 5 5 8 12 8 13 10 10 6 7 7 5 2 4 6 2 12 5 2 11 8 5 4 7 7 4 9 9 9…
30250 30 3 6 4 4 8 7 4 3 12 9 5 8 4 6 6 7 9 6 5 8 8 6 4 11 6 2 0 1 4 7 7 8 9 5 10 8 10 9 8 3 2 1 7 10 2 4 5 11 0 4 10 7 3 1 3 4 11 6 1 8 6 9 10 9 4 8 8 6 7 8 6 6 11 9 9 9 6 3 5 5 1 10 6 8 2 5 4 6 4 9 4 8 3 4 11 6 5 6 8 3 7 4 4 4 1 6 4 3 4 7 7 4 5 8 7 3 6 9 6 4 4 3 5 6 4 5 8 4 5 8 9 3 5 10 6 5 8 8 5 7 7 8 10 9 5 11 9 5 4 10 8 6 8 11 7 2 7 2 5 5 9 11 7 11 11 11 6 8 7 5 2 3 6 2 13 5 2 10 7 4 8 7 8 4…
30500 30 2 5 4 4 8 8 4 3 9 8 3 8 5 4 5 6 8 8 4 8 10 8 4 10 7 4 4 2 4 10 7 10 10 6 11 8 9 7 7 3 3 1 10 9 2 5 6 10 3 3 8 8 3 2 5 1 8 4 0 8 6 10 11 9 3 8 7 5 5 8 5 5 10 8 10 9 8 3 5 6 1 9 6 7 1 4 3 8 6 9 4 7 4 6 11 6 6 6 10 4 7 4 5 5 3 8 3 3 1 6 7 3 6 9 8 4 4 8 6 4 4 4 5 7 5 5 6 3 4 10 9 3 6 8 6 5 9 9 6 8 7 8 10 9 7 10 9 7 7 9 7 5 6 10 7 4 6 4 5 5 9 12 6 12 8 10 7 8 6 5 4 3 6 2 13 5 1 11 7 5 6 7 8 4…
30750 30 3 5 3 3 7 8 3 3 12 8 3 7 4 4 5 6 9 7 4 9 7 7 4 9 6 0 2 2 3 6 7 10 10 6 9 8 8 9 6 3 1 1 9 8 1 6 6 10 4 4 8 9 3 2 5 3 9 5 0 9 6 10 10 8 2 9 8 5 6 8 5 5 10 7 11 10 8 4 6 6 0 9 5 5 2 4 4 6 3 8 4 6 2 5 11 7 4 6 7 3 7 3 5 5 0 5 4 3 3 7 6 5 7 10 7 3 4 10 5 5 3 3 4 5 2 5 7 4 6 9 8 4 6 11 7 5 10 7 6 7 8 8 10 8 6 11 8 5 5 10 6 4 7 9 8 3 7 1 6 5 7 10 7 13 10 12 7 7 7 5 3 4 6 2 10 4 3 11 9 5 7 7 7 4…
31000 31 2 5 3 1 7 9 4 5 10 9 1 8 4 5 6 5 9 8 3 7 7 8 5 9 7 3 2 1 4 9 7 10 10 6 10 8 9 6 5 5 3 1 8 8 2 3 5 8 3 4 7 7 4 2 4 2 8 4 2 7 6 9 9 7 2 7 10 6 6 8 5 5 10 8 10 9 8 3 5 6 1 9 6 6 2 6 3 6 4 7 3 7 2 5 10 7 5 6 8 4 7 5 4 4 0 7 5 3 3 7 7 5 7 8 6 3 4 7 5 4 3 3 5 5 3 4 5 4 4 8 9 4 6 10 6 3 10 10 7 8 8 8 9 8 7 9 5 5 4 9 7 5 6 9 8 3 7 3 5 5 9 11 8 12 11 9 6 8 8 6 2 4 3 2 11 5 3 8 9 5 6 6 7 4 8 7 9 1…
31250 31 3 4 4 4 9 9 4 5 10 9 3 8 4 5 6 6 8 8 3 7 8 8 4 8 6 2 2 1 3 7 7 9 9 5 9 6 9 6 6 4 2 1 8 9 2 6 6 11 4 5 7 9 4 2 4 2 8 5 2 9 6 9 9 9 3 8 8 5 5 8 6 3 10 8 11 8 7 3 5 3 1 9 6 7 2 4 2 6 4 8 4 6 3 4 11 6 4 5 9 4 8 4 5 3 1 7 6 4 2 8 7 4 7 8 6 4 4 8 7 5 4 2 6 5 4 5 7 6 5 9 10 5 6 11 6 5 8 9 6 8 7 8 8 8 6 10 8 6 5 9 6 4 6 8 8 3 7 3 6 5 8 12 6 12 10 9 7 7 8 6 3 3 5 2 11 5 3 9 8 4 7 7 8 4 9 9 8 9 10…
31500 31 3 6 4 2 6 9 4 3 10 8 2 6 4 6 6 6 10 8 6 9 8 7 5 10 6 2 2 3 3 9 8 11 9 5 9 7 9 10 7 5 2 1 9 8 2 5 5 11 3 5 7 8 4 2 5 2 7 3 0 7 6 9 8 8 2 9 9 5 6 8 6 5 10 8 10 9 7 3 6 3 0 9 5 7 2 4 3 4 4 7 4 6 3 4 10 7 4 6 10 5 8 5 6 6 2 5 4 1 1 7 7 3 6 9 7 4 5 9 6 5 3 3 6 8 5 5 6 4 5 10 10 4 6 11 6 5 9 10 7 8 8 7 7 7 6 10 8 6 5 9 8 5 6 8 7 2 7 4 5 5 9 11 6 11 9 10 7 8 7 5 4 3 5 2 13 5 3 9 7 4 7 8 7 4 11 …
31750 31 3 5 3 2 7 7 3 5 10 7 2 9 4 4 5 5 9 7 4 9 10 8 5 11 7 2 3 2 3 8 7 9 10 5 11 8 9 9 7 3 2 2 6 9 3 4 5 9 5 3 7 10 4 2 4 2 7 5 1 8 6 11 10 9 3 8 8 6 5 8 5 6 10 8 10 10 8 4 5 5 1 9 4 6 2 3 3 6 4 8 5 8 3 5 11 6 5 6 8 4 8 3 6 4 1 7 5 3 3 6 7 4 6 9 7 4 4 8 5 5 2 3 5 8 4 5 6 4 5 10 9 4 6 8 7 5 8 7 5 7 7 8 10 8 5 10 7 5 4 9 6 3 7 10 8 3 7 2 7 5 9 11 7 13 12 11 7 7 6 5 3 3 5 1 13 6 4 9 8 5 6 7 7 4 9…
32000 32 3 4 3 3 7 9 4 4 9 8 2 6 2 3 5 6 7 8 4 9 8 7 6 8 7 2 2 1 4 8 7 11 10 6 11 8 9 9 6 3 2 1 7 6 3 4 5 7 6 3 8 9 4 2 5 2 7 5 0 8 6 10 10 9 4 10 9 4 6 8 5 4 9 8 10 8 7 3 4 7 0 9 6 6 3 3 2 6 4 8 3 8 2 5 10 6 5 6 9 4 6 4 4 3 1 8 5 3 3 7 7 4 6 9 9 6 4 9 6 5 3 3 4 7 4 5 6 4 5 10 8 4 6 8 6 5 10 10 8 8 7 9 10 8 5 9 8 5 7 8 8 6 6 9 7 3 7 2 6 6 9 10 6 13 9 9 7 7 9 6 5 4 6 1 13 6 3 8 8 4 7 6 8 4 10 9 10…
32250 32 3 5 3 2 5 8 4 4 11 9 3 9 4 4 5 7 9 8 4 8 8 8 4 9 5 2 1 2 3 7 7 9 9 4 10 7 10 7 6 1 2 1 7 8 1 4 6 10 6 4 5 10 4 2 4 1 9 5 3 9 6 10 10 10 2 9 8 6 6 8 5 6 11 9 11 9 7 3 5 5 1 9 5 6 2 5 3 6 4 10 5 7 2 5 11 7 4 6 8 5 7 4 7 3 0 6 4 2 3 7 6 5 7 9 8 4 4 8 6 5 3 3 4 5 3 5 6 4 5 9 10 4 7 11 7 5 10 8 5 8 7 8 7 7 5 8 8 5 7 10 6 4 7 8 8 3 6 2 6 5 9 13 7 12 10 11 8 8 7 4 3 2 4 0 12 5 3 9 9 3 9 8 7 3 9…
32500 32 3 5 4 4 6 8 4 3 10 8 2 7 4 5 4 5 9 7 4 8 9 7 4 9 8 4 5 2 5 6 7 10 10 5 11 5 9 9 9 4 3 2 10 7 3 4 5 9 4 3 6 10 3 2 4 2 11 3 1 8 6 10 8 10 3 7 7 5 6 8 6 4 9 9 9 8 7 3 5 6 1 8 6 6 2 6 4 6 5 7 4 8 4 5 12 7 5 6 10 5 8 3 5 3 1 7 7 3 4 6 7 5 5 8 8 6 4 8 6 5 3 3 5 8 4 5 6 4 5 10 8 4 6 9 6 5 9 8 5 7 7 8 11 9 7 12 7 6 5 9 6 5 6 8 8 3 7 3 6 5 9 11 6 11 9 9 6 8 7 4 3 2 6 2 12 5 3 9 8 5 5 7 8 3 9 9 8…
32750 32 3 5 3 3 7 7 4 4 10 7 2 8 4 6 6 5 10 8 4 8 9 7 6 8 5 3 4 2 3 9 7 11 9 6 10 8 9 8 7 5 2 1 8 9 4 4 4 10 5 3 6 9 4 1 4 2 9 6 1 8 6 11 11 11 4 8 6 4 7 8 6 5 9 9 11 7 7 4 4 5 1 9 6 4 1 4 2 6 5 10 5 8 3 5 11 6 5 6 10 6 9 5 5 3 1 6 3 4 3 8 8 4 6 7 6 5 4 9 6 4 4 3 5 7 4 5 6 4 5 10 10 5 6 11 7 4 8 8 6 6 7 9 10 9 6 10 8 6 5 9 7 5 6 8 6 3 7 2 6 4 7 11 6 11 8 10 7 8 7 6 4 3 6 3 12 5 2 10 8 5 8 7 8 4 …
33000 33 3 4 4 3 8 8 4 4 10 9 4 7 4 4 5 6 7 7 3 7 8 6 5 8 6 2 4 2 3 7 7 9 10 6 11 9 10 10 7 5 2 2 8 10 2 6 6 12 5 5 7 10 4 2 4 2 9 6 2 8 5 8 7 9 3 8 8 4 5 7 5 5 11 8 10 8 8 3 6 6 2 9 6 6 1 5 2 5 4 8 3 7 3 5 11 6 4 6 11 6 8 5 3 4 2 8 6 3 2 8 7 4 6 8 8 4 4 9 7 5 3 2 4 5 3 5 6 4 5 8 8 4 6 11 6 4 9 8 4 7 8 8 10 9 6 12 9 6 6 8 7 4 7 9 6 3 8 3 5 5 9 11 6 11 10 11 6 8 8 7 3 2 5 1 12 5 3 9 8 5 7 7 8 4 10…
33250 33 3 5 2 3 7 8 3 6 12 8 3 7 4 5 6 5 9 8 4 9 8 7 4 9 8 4 7 2 3 7 7 10 10 5 9 8 9 10 7 5 2 1 9 10 1 5 6 10 6 4 5 9 4 1 4 2 9 3 0 7 6 8 10 9 3 9 8 5 6 7 6 5 10 7 11 11 8 4 3 6 1 9 5 7 1 6 4 6 5 10 3 7 2 5 11 6 5 6 7 6 7 4 5 4 3 5 3 3 3 7 7 3 6 9 6 4 4 8 6 5 3 3 4 7 4 5 6 4 5 10 10 4 6 11 7 5 11 9 7 7 6 8 9 8 6 11 8 6 7 8 6 3 6 8 6 4 7 4 5 7 9 11 5 12 10 11 8 8 8 6 4 2 5 1 13 5 2 11 7 5 8 8 8 4…
33500 33 3 5 4 3 7 9 3 4 11 7 2 7 3 5 6 5 8 8 3 8 8 8 2 11 5 2 1 1 2 6 7 9 9 6 11 9 10 10 8 4 2 1 9 8 2 6 6 8 3 4 6 9 2 2 4 2 8 3 1 7 6 8 10 7 5 9 8 5 6 8 5 5 10 8 10 10 8 4 4 4 1 9 6 6 1 5 4 6 5 8 3 8 2 4 11 6 4 6 10 5 8 5 6 6 3 8 5 3 3 7 6 3 6 8 9 5 5 9 7 4 3 2 3 7 3 5 4 4 4 9 9 5 6 7 6 5 10 9 6 6 9 8 9 9 7 9 8 5 4 8 6 4 6 8 7 3 7 2 4 5 6 11 6 12 9 9 7 8 8 6 4 1 6 2 12 6 3 10 7 5 7 7 8 4 10 8 8…
33750 33 3 6 3 4 6 7 4 4 8 8 3 8 4 5 6 5 9 8 4 7 9 8 6 9 6 3 4 2 3 9 9 8 9 6 10 8 9 9 8 5 3 2 9 7 2 3 6 6 2 3 7 9 4 1 3 1 8 2 1 8 6 9 9 8 4 9 8 6 6 9 5 6 11 10 10 8 7 3 6 6 1 9 6 5 1 5 4 6 4 8 4 7 3 6 10 7 5 6 9 5 8 4 5 3 1 7 4 3 2 7 8 4 7 8 7 4 4 8 6 5 4 3 5 7 5 5 7 5 5 10 8 4 6 9 6 5 10 11 7 8 8 9 10 9 6 11 7 6 5 9 5 5 7 9 6 3 6 2 6 6 9 12 6 12 11 11 7 8 7 5 5 4 7 2 12 4 3 8 9 4 7 8 8 4 10 8 10…
34000 34 3 4 4 3 7 8 4 4 9 9 3 7 3 5 5 6 8 8 2 7 7 7 4 9 4 2 4 2 3 6 8 9 10 5 10 8 10 10 5 5 4 1 8 8 2 6 6 7 6 4 7 12 3 3 3 1 9 3 1 7 6 10 8 8 3 8 8 6 7 8 5 5 10 7 10 8 7 2 5 6 1 9 6 5 1 6 3 5 4 8 4 7 3 5 10 8 5 7 7 6 7 5 6 4 2 6 4 3 3 6 7 4 6 9 6 4 5 9 7 5 5 3 5 5 4 5 7 5 5 8 10 4 6 9 6 5 8 8 5 8 7 9 10 9 6 11 9 5 7 8 6 3 7 10 5 3 6 5 7 8 9 12 7 13 10 11 5 7 8 5 2 3 5 3 12 6 4 8 9 4 7 8 8 4 10 8…
34250 34 3 5 3 4 7 7 4 6 10 9 2 8 3 5 4 7 9 8 3 7 8 6 4 7 7 5 6 2 4 8 8 11 10 5 9 8 9 10 9 5 3 2 9 7 1 5 5 7 3 4 6 9 5 3 4 2 9 3 1 7 5 10 9 8 2 7 7 5 6 7 6 6 10 9 10 9 8 2 3 5 1 9 6 6 2 5 3 6 5 9 4 7 3 5 10 7 5 5 8 6 8 3 5 4 2 6 3 3 3 7 8 5 7 8 7 4 4 8 6 5 3 3 4 7 3 5 6 4 5 10 10 5 6 9 6 5 9 9 4 9 7 9 11 7 6 10 6 5 6 8 6 5 7 9 7 3 6 5 6 7 9 9 6 11 9 11 6 6 8 4 2 2 4 2 10 4 2 8 7 5 7 8 8 4 10 7 10…
34500 34 3 4 3 3 7 7 3 7 12 7 2 7 4 5 5 7 10 9 3 8 7 8 4 10 9 5 4 2 3 6 7 11 10 6 10 7 8 9 7 4 3 1 9 8 2 4 5 6 3 4 6 9 3 1 3 1 8 3 0 8 6 10 10 10 2 8 6 5 6 8 6 5 9 8 11 7 6 2 4 6 1 9 5 5 2 5 3 5 4 9 4 7 3 5 11 6 5 6 8 4 6 4 5 4 2 8 6 3 3 7 7 3 7 9 7 4 5 10 6 4 2 3 4 7 4 5 6 3 4 10 10 4 6 12 7 5 9 9 6 8 7 7 8 9 7 11 8 5 5 11 6 5 7 10 6 4 5 5 5 8 10 13 7 11 8 8 6 8 8 7 3 3 4 2 11 5 2 11 7 5 6 6 8 4…
34750 34 3 5 4 3 7 9 4 6 9 7 1 7 4 4 5 5 9 8 4 8 5 7 3 10 6 3 3 2 2 8 8 9 9 5 10 9 9 10 7 5 4 1 8 8 2 5 5 10 5 2 6 9 3 1 2 1 9 4 2 8 6 10 9 9 3 8 7 6 6 8 5 5 10 7 10 8 7 3 5 6 1 9 4 5 2 4 3 5 4 8 4 5 3 4 11 7 5 6 10 5 10 5 7 4 2 8 5 3 3 7 8 5 7 9 7 4 5 8 7 5 3 3 4 7 3 5 6 4 5 10 9 4 6 9 4 5 8 7 5 7 7 8 10 8 5 11 8 6 6 9 7 4 7 9 7 3 6 3 5 5 9 11 7 11 9 12 7 9 8 6 4 3 6 1 12 5 3 9 8 5 8 6 7 4 7 8 9…
35000 35 3 5 3 2 7 8 4 5 11 9 2 8 3 4 5 6 7 8 3 7 8 7 4 11 6 3 2 2 4 8 9 9 10 6 10 8 9 8 6 2 2 1 8 7 1 4 6 9 4 5 5 8 5 0 4 3 10 3 0 8 6 10 9 9 4 8 6 4 7 9 6 5 10 8 10 7 7 3 5 7 1 9 3 5 1 5 3 3 4 7 4 8 2 5 12 6 7 6 9 5 8 4 6 5 0 8 7 3 3 7 7 3 6 9 8 4 4 10 6 5 4 3 4 6 3 5 6 4 5 8 8 4 6 10 6 5 8 8 7 7 7 8 9 8 6 9 9 6 5 10 5 5 7 7 7 3 7 4 7 4 8 11 7 12 9 11 8 8 6 5 3 4 5 2 13 5 3 8 8 5 7 7 8 4 10 8 9…
35250 35 3 4 3 3 7 8 4 7 10 8 3 7 5 4 5 4 9 8 2 8 9 6 5 9 7 3 2 1 3 6 8 10 9 6 10 10 9 9 8 4 2 1 9 8 2 5 6 6 3 5 8 8 4 2 4 2 10 4 2 7 6 9 10 10 5 10 8 5 6 8 5 4 10 6 9 8 7 3 4 5 1 9 4 4 1 4 2 6 5 9 4 8 4 6 12 4 5 6 9 3 6 3 5 4 2 5 3 3 2 6 8 4 6 9 8 4 5 9 7 4 4 3 4 6 4 5 6 4 4 9 9 4 6 10 7 5 11 7 5 7 8 7 8 8 5 11 9 5 7 8 6 4 7 10 6 4 5 5 5 7 9 12 6 12 8 9 5 8 7 3 3 2 6 0 10 4 3 6 7 4 6 6 9 4 9 9 9…
35500 35 3 5 3 3 7 8 4 7 10 10 4 7 4 7 5 8 11 8 4 7 7 8 4 8 4 3 2 2 3 7 8 10 10 5 10 6 9 8 5 3 3 1 8 9 2 6 6 8 2 4 8 8 3 2 3 2 10 3 0 8 6 8 9 8 4 9 8 6 5 8 3 5 10 8 11 10 7 3 4 5 1 9 6 6 1 5 3 5 4 9 4 7 2 4 11 5 5 6 8 4 6 5 7 4 1 7 5 3 4 7 7 4 6 9 5 4 5 8 6 5 4 2 5 6 4 5 6 3 5 10 10 4 6 12 5 5 10 8 6 8 8 10 9 8 7 9 8 6 5 9 6 4 7 9 6 3 6 5 6 4 8 12 7 11 10 10 8 8 8 6 3 2 6 2 13 5 2 11 7 5 6 7 9 4 …
35750 35 4 6 4 3 8 9 4 4 10 9 3 7 4 5 4 7 9 8 3 8 9 5 5 9 5 3 1 2 2 8 8 7 9 5 10 8 8 6 8 5 3 1 9 7 3 3 5 8 2 4 5 8 3 3 0 3 8 5 1 8 6 10 11 10 4 8 7 4 5 8 5 4 10 7 10 9 7 4 6 7 1 9 6 5 1 5 4 7 5 8 4 7 3 5 9 6 5 5 8 5 8 3 4 4 1 6 4 3 4 5 8 6 4 9 5 3 5 8 5 5 4 3 5 6 4 5 6 3 5 8 10 3 6 10 6 5 10 8 6 8 7 8 10 8 7 11 8 5 5 9 5 4 6 10 6 3 7 4 5 5 8 12 6 12 9 10 7 8 8 5 3 3 5 2 12 5 3 9 8 5 7 7 8 4 10 8 …
36000 36 3 5 4 4 8 7 4 5 10 9 3 7 3 6 4 5 10 7 4 8 9 8 3 9 4 3 2 1 3 7 7 10 9 5 10 8 9 8 7 5 3 2 8 9 1 4 6 10 4 4 5 8 1 1 2 3 10 4 1 9 8 9 9 7 3 9 8 5 5 8 5 3 9 9 9 8 6 4 5 5 1 9 5 4 1 4 3 6 5 7 4 7 3 4 10 6 5 6 8 5 7 5 7 3 0 7 5 3 3 7 7 4 6 8 7 4 5 9 6 5 4 3 6 6 4 5 6 4 5 11 8 5 6 10 6 5 9 9 5 8 7 8 10 8 7 10 7 5 5 9 6 5 7 7 6 3 7 4 6 4 8 9 7 13 8 10 6 6 8 5 2 3 5 2 14 5 3 8 7 5 6 6 8 4 10 9 11 …
36250 36 3 4 3 3 6 7 4 3 10 8 2 10 4 5 4 5 10 7 4 6 6 5 2 8 7 3 3 1 4 7 7 9 10 6 12 9 9 9 8 4 2 1 8 6 2 5 6 9 3 3 7 6 3 2 2 3 11 2 2 8 9 9 11 9 5 7 6 5 8 8 6 6 10 7 10 8 7 3 4 6 1 8 4 4 1 4 3 5 4 8 3 8 2 5 11 6 4 6 9 5 7 6 7 4 1 7 4 2 3 6 7 4 6 9 8 5 6 9 7 5 3 3 4 6 3 5 5 4 6 9 7 4 7 8 7 4 10 9 6 7 8 8 9 8 6 12 8 5 5 10 7 4 6 9 7 2 7 2 4 5 8 12 5 11 9 10 5 8 8 7 2 4 6 1 12 5 3 6 9 5 7 8 7 4 10 9 …
36500 36 3 6 5 4 8 7 4 6 10 7 2 7 3 4 4 6 9 8 4 8 8 6 3 8 5 3 2 3 3 7 8 10 10 5 11 6 9 11 7 5 2 1 8 8 3 3 5 9 4 2 7 8 3 2 1 3 9 4 2 9 6 10 8 10 3 9 9 5 5 9 4 5 9 8 11 9 7 3 4 6 1 9 6 5 1 5 3 6 5 8 4 7 3 6 10 6 5 6 9 5 8 6 7 5 2 8 3 3 4 8 7 5 6 9 8 4 5 9 7 4 3 2 5 7 5 5 7 4 6 10 10 3 6 10 5 5 11 8 6 7 7 9 9 7 7 10 8 4 7 10 6 6 6 8 7 4 9 4 5 6 10 10 6 11 8 9 7 8 7 5 4 2 5 2 14 5 3 12 8 5 6 8 7 4 9 …
36750 36 3 4 3 3 7 5 4 5 9 7 1 6 3 6 4 5 9 8 3 8 8 6 5 8 7 3 3 2 2 6 6 11 10 5 10 8 8 7 9 5 1 1 8 8 1 5 6 10 3 4 7 8 1 3 1 3 9 3 2 8 7 10 9 8 3 9 6 4 6 8 6 5 9 7 9 8 7 2 4 5 1 9 5 5 1 6 3 5 3 9 5 8 3 5 11 6 5 6 9 6 7 5 6 3 1 6 6 2 4 6 7 4 6 8 8 5 4 9 6 5 3 3 4 5 3 5 6 4 7 10 10 4 6 9 6 4 9 6 5 8 7 8 10 9 5 12 8 6 6 10 6 4 6 7 7 4 8 4 6 5 9 11 6 11 8 11 8 8 8 6 4 2 4 2 12 5 3 8 8 6 10 7 8 4 8 5 9 …
37000 37 3 5 3 2 10 8 3 5 11 9 2 8 3 5 3 5 9 7 3 7 7 9 5 10 6 3 2 0 5 7 6 11 9 5 10 9 8 10 9 4 2 1 9 9 1 4 5 8 5 5 6 8 3 4 1 3 10 4 2 9 6 8 10 9 2 8 7 4 5 7 5 6 9 6 10 7 6 3 5 5 1 9 5 4 1 5 3 6 4 8 4 7 0 5 9 5 3 6 9 4 6 7 7 6 2 8 4 3 2 7 7 5 7 10 7 7 4 8 6 5 3 3 5 6 5 5 6 4 5 9 8 3 6 8 6 5 9 7 7 7 10 9 9 9 6 11 8 4 6 11 5 8 7 9 8 4 9 4 7 5 9 11 6 12 8 11 8 8 8 6 3 3 5 2 11 5 3 9 7 5 8 7 7 4 9 8 9…
37250 37 3 5 4 3 8 9 4 3 9 9 4 6 3 4 3 3 6 8 2 8 8 6 5 9 6 2 2 1 3 8 7 11 9 5 10 7 9 10 7 5 4 2 10 6 2 5 6 9 2 5 6 8 2 1 2 3 11 4 1 8 7 11 11 10 4 8 7 5 7 8 6 5 10 9 10 9 8 3 5 5 1 9 6 5 1 6 4 5 4 6 4 7 2 5 9 7 3 6 8 5 6 4 4 3 0 7 3 3 3 7 8 5 7 10 7 4 5 8 7 5 4 3 4 7 4 5 7 5 5 10 8 4 6 10 6 5 8 7 6 7 7 9 10 6 5 10 8 4 5 10 7 5 5 8 6 2 7 2 3 4 9 11 5 12 10 10 6 8 7 5 4 3 6 3 12 5 3 10 9 5 5 7 8 4 …
37500 37 3 4 3 3 8 7 4 3 9 8 1 6 3 4 4 6 8 7 3 8 8 5 5 9 7 3 2 2 4 6 6 11 10 5 11 8 9 10 6 3 2 1 9 9 2 3 5 8 3 2 6 6 1 3 1 3 10 5 1 7 7 10 8 8 5 9 8 5 6 7 3 4 10 6 11 8 6 2 5 5 0 9 5 5 1 4 3 5 4 6 4 8 3 5 10 6 5 6 9 7 7 6 6 3 2 7 8 4 5 7 8 4 7 7 8 4 4 9 7 4 4 3 4 6 4 5 6 4 4 9 7 4 7 9 6 5 10 8 5 8 8 8 9 7 6 12 8 6 5 10 6 4 6 9 7 3 8 3 5 5 8 10 7 13 11 13 7 7 8 7 2 3 5 2 11 6 4 8 8 5 5 7 7 3 10 8 …
37750 37 3 5 3 3 5 7 4 3 9 9 2 8 4 5 6 6 10 7 4 9 8 6 4 9 7 3 3 2 5 9 7 11 10 6 12 10 9 7 5 5 3 1 9 8 2 4 6 9 3 4 8 7 3 3 1 2 6 6 2 9 7 10 10 10 4 8 8 6 6 8 4 5 10 8 12 9 8 3 6 7 1 9 6 5 1 4 3 6 5 8 4 7 3 5 10 7 5 6 9 5 8 3 4 4 1 7 6 4 5 7 8 5 7 9 8 4 6 10 7 5 3 3 5 6 4 5 7 5 5 9 10 4 6 12 5 5 9 6 5 8 7 8 10 9 6 12 8 3 5 10 6 5 7 8 8 5 9 4 6 5 10 12 6 13 10 10 6 9 7 4 5 3 6 2 11 5 3 10 8 4 7 7 9 …
38000 38 3 5 4 4 6 9 4 5 10 7 2 8 4 5 5 6 9 8 4 8 10 7 5 8 5 2 2 1 3 7 7 10 10 5 10 6 9 8 6 5 1 2 6 9 2 4 5 9 3 3 9 7 3 1 3 3 11 6 2 7 6 11 10 7 4 9 8 6 6 8 5 5 9 8 12 8 6 2 4 4 0 9 5 6 1 4 3 6 6 9 3 8 1 5 10 8 3 6 9 5 6 3 6 4 1 7 4 5 4 6 7 5 5 7 8 4 5 9 7 4 3 3 4 7 4 5 6 4 4 10 10 4 6 10 6 5 9 9 5 8 8 8 9 9 6 12 8 6 5 10 6 7 7 8 4 2 7 2 5 6 7 11 6 13 11 13 8 7 7 3 1 2 5 2 13 6 3 9 8 5 7 8 8 4 10…
38250 38 3 4 2 2 7 7 3 4 9 6 1 6 3 5 2 4 9 7 3 9 10 6 4 10 6 2 2 1 2 7 6 9 10 5 9 8 9 9 7 4 2 1 6 8 0 4 6 8 3 3 8 8 4 1 4 2 9 5 1 8 6 10 9 7 4 8 7 5 5 8 5 4 10 7 10 7 8 2 6 3 1 9 6 5 1 6 3 6 4 9 4 7 2 4 11 7 4 5 9 5 8 3 6 2 1 7 3 3 1 7 7 4 5 9 8 3 4 8 4 5 2 3 5 7 5 5 6 4 4 10 10 4 6 10 6 5 9 6 6 8 7 8 10 9 7 11 9 5 5 8 7 5 6 8 6 4 6 3 4 5 6 12 6 12 8 10 6 8 8 5 3 3 5 1 12 5 3 9 9 5 7 7 8 4 7 8 8 …
38500 38 3 5 2 3 7 7 5 4 8 8 1 6 2 6 4 6 10 8 3 9 7 6 3 9 6 2 2 2 2 6 7 10 10 5 9 8 9 9 6 4 1 2 6 9 0 4 5 7 2 6 9 9 3 1 3 2 9 5 1 7 5 10 10 7 3 7 8 6 7 8 5 5 10 7 7 8 5 3 3 5 1 9 6 5 1 4 2 6 3 7 3 7 2 5 11 6 5 6 9 5 8 5 4 3 3 5 3 3 1 5 7 4 5 8 7 4 5 8 6 4 3 3 5 7 5 5 6 3 4 10 10 5 6 9 6 5 10 9 5 8 7 9 9 9 4 9 7 6 6 8 6 5 6 9 7 5 8 4 6 6 8 13 6 12 11 11 7 8 7 5 2 4 6 1 12 5 3 9 9 6 7 7 7 4 9 7 9 7…
38750 38 3 5 3 3 8 8 4 4 9 9 2 8 2 5 2 5 8 8 3 8 8 6 4 9 7 2 2 2 3 7 7 9 10 5 10 8 8 8 6 5 1 1 8 8 1 5 5 7 2 4 8 6 2 2 3 2 8 4 1 6 6 9 10 9 3 9 9 5 5 8 5 6 12 9 11 8 9 4 5 2 1 8 5 5 1 5 4 5 4 8 5 7 3 4 10 6 4 6 10 6 8 3 6 5 0 7 5 3 2 7 7 3 8 9 8 4 5 8 6 5 4 3 6 6 4 5 6 4 5 9 8 5 6 8 6 5 10 10 7 7 8 8 10 9 6 9 8 5 5 8 7 4 6 8 6 3 7 3 5 6 9 12 5 12 10 11 6 8 6 5 2 3 5 1 11 5 2 10 7 5 8 7 8 4 11 8 9…
39000 39 3 4 4 3 8 8 4 3 10 8 2 6 3 4 2 4 8 8 2 8 8 8 3 10 7 3 2 2 5 9 7 10 10 5 10 8 9 9 7 6 2 2 7 9 2 5 6 8 3 5 9 7 2 2 2 3 9 4 1 6 7 11 9 8 2 8 8 5 6 7 5 5 10 8 11 9 8 3 6 4 1 9 5 5 1 4 2 6 4 8 4 7 3 5 11 7 4 6 9 5 7 5 7 5 1 6 2 3 2 6 7 6 6 10 8 3 4 10 6 5 3 3 5 7 5 5 6 4 5 10 8 5 6 9 5 5 9 8 7 8 9 9 9 8 5 11 8 6 6 8 7 5 6 8 7 3 6 4 3 8 9 11 7 13 10 11 7 8 7 4 2 1 7 1 10 4 3 7 8 5 8 8 8 4 9 7 …
39250 39 3 4 4 2 8 9 3 4 8 8 2 5 2 6 3 4 10 7 3 8 8 7 3 9 4 2 1 1 3 10 7 10 9 5 11 7 8 10 7 5 3 2 8 9 2 5 6 8 3 4 8 6 1 2 1 2 9 5 0 6 4 9 10 9 2 8 9 4 8 8 6 5 11 7 10 8 7 3 6 6 1 9 6 5 1 6 3 5 4 7 3 7 2 5 11 7 4 6 8 5 8 6 6 3 0 7 4 3 3 7 7 6 7 10 8 4 4 9 6 5 4 3 5 6 3 5 7 3 6 8 9 4 6 10 7 5 10 7 6 9 8 8 7 8 7 10 8 5 5 8 7 4 6 7 8 4 6 3 7 4 8 11 6 12 9 8 7 8 7 4 3 2 4 2 11 5 2 8 8 4 6 7 8 4 10 7 1…
39500 39 3 4 4 3 8 9 4 6 8 9 3 6 4 6 3 5 11 7 4 9 10 6 3 10 6 2 1 1 4 7 7 8 9 6 12 8 8 9 7 5 1 1 7 8 1 4 6 6 3 4 8 6 2 2 3 3 9 3 0 5 5 10 10 9 2 8 7 4 6 8 5 6 9 8 10 7 7 4 5 6 1 9 6 5 1 5 3 5 4 8 5 8 3 5 10 6 4 6 8 5 8 4 5 5 1 7 6 3 2 7 6 3 6 9 8 6 5 8 7 5 3 3 5 8 4 5 6 4 5 10 9 4 6 9 6 5 7 8 6 8 6 8 9 8 7 9 8 5 4 8 6 5 6 7 7 4 7 4 5 6 8 12 5 12 9 10 8 7 7 6 3 3 6 1 12 5 2 12 7 4 7 8 8 4 9 8 11 8…
39750 39 4 6 5 2 8 8 5 4 10 9 2 8 2 4 3 5 9 7 4 9 7 5 4 6 5 2 2 2 3 8 7 11 9 5 9 8 9 8 7 5 1 2 7 9 1 4 6 6 3 5 9 8 1 2 2 3 12 4 1 6 6 12 9 9 3 8 6 4 7 8 5 5 10 6 9 8 8 3 4 3 1 9 6 5 2 6 3 5 4 7 4 7 3 5 13 7 4 5 7 5 7 4 6 4 2 5 5 3 4 7 6 4 8 10 7 5 4 9 6 5 4 4 4 7 4 5 7 5 5 10 10 4 6 10 6 5 9 6 7 8 7 9 10 9 6 11 7 4 5 9 7 5 6 9 8 4 6 4 6 6 9 12 7 12 8 11 8 8 8 6 3 3 5 2 12 5 2 9 8 5 7 8 7 4 10 9 9…
40000 40 3 4 4 3 7 8 4 5 10 8 2 10 3 6 4 6 12 8 2 7 8 6 4 9 6 3 2 2 4 8 7 9 10 5 11 8 9 10 7 5 1 1 6 8 1 3 5 8 3 4 10 7 4 2 4 4 12 5 3 7 6 9 10 8 3 10 8 5 7 8 6 7 10 9 10 10 8 3 4 7 2 9 5 4 1 4 2 7 4 10 5 7 4 6 11 7 4 6 8 5 6 4 4 5 1 6 5 3 4 7 8 5 8 9 9 5 5 10 7 5 3 3 4 7 4 5 6 3 5 10 9 4 6 9 6 4 9 9 5 7 8 7 9 7 6 11 8 5 5 8 7 5 6 9 5 2 7 3 5 6 7 13 6 12 9 10 5 8 8 6 3 3 5 1 11 6 2 7 7 4 7 7 7 4 …
40250 40 2 5 2 3 7 7 4 4 9 8 2 6 2 4 4 6 11 7 3 9 6 6 3 8 7 2 2 2 4 9 6 11 10 5 10 7 9 7 6 4 2 1 7 8 2 4 6 8 3 3 8 6 4 1 0 2 9 4 0 5 6 11 10 9 2 8 9 6 8 8 4 5 9 6 10 7 8 4 3 4 2 8 4 5 1 6 3 7 4 9 3 7 2 4 11 5 4 6 9 4 7 4 4 3 0 6 5 3 3 8 8 4 8 9 8 4 4 9 5 5 3 3 4 7 3 5 6 4 5 10 9 5 7 10 7 5 9 7 4 8 8 8 10 8 6 11 8 5 5 9 7 5 7 9 6 4 6 3 5 5 7 13 7 12 9 9 6 7 8 5 4 3 5 2 12 5 3 6 8 5 8 9 9 4 10 8 9 …
40500 40 3 4 4 4 8 6 4 6 10 9 3 7 2 6 3 5 11 6 4 8 8 6 3 11 6 3 1 1 3 6 7 8 8 5 10 6 9 9 4 6 2 1 8 8 1 4 6 9 4 4 9 5 3 3 1 2 10 6 2 7 5 8 9 7 2 8 10 6 6 8 5 6 9 9 9 8 7 3 4 4 1 9 6 4 2 5 3 6 4 8 4 7 3 4 11 6 4 5 8 6 5 4 6 4 0 5 3 3 3 5 8 4 6 8 8 4 6 9 7 5 3 3 4 7 4 5 6 4 5 10 10 4 6 10 7 5 11 9 6 8 7 8 9 8 7 10 8 5 6 8 6 4 6 10 6 3 9 4 6 6 8 12 6 13 11 11 7 8 8 3 2 2 5 1 13 5 2 10 6 4 7 9 8 3 10 …
40750 40 3 5 4 2 6 9 3 7 10 8 2 5 2 5 3 4 10 7 3 9 8 5 2 9 6 4 2 2 4 8 6 10 9 5 9 8 9 9 6 4 2 2 6 9 2 4 6 8 4 5 10 9 5 1 2 2 9 4 1 7 6 11 10 8 3 9 8 6 6 7 5 5 10 9 11 7 7 1 5 6 1 9 5 4 1 5 3 6 5 10 4 8 3 5 11 7 4 6 8 5 7 4 9 2 1 7 3 3 2 5 8 4 6 8 8 5 5 10 7 5 4 4 6 8 5 3 5 3 5 11 10 5 6 9 6 5 10 10 6 7 7 8 9 8 6 9 8 5 4 8 7 5 6 9 8 4 6 4 6 6 8 12 7 12 10 9 6 6 7 3 4 2 7 4 11 3 2 6 7 5 6 7 7 4 11 …
41000 41 3 4 4 3 8 7 4 4 8 8 2 7 3 5 3 5 11 8 4 9 8 4 3 8 5 3 1 1 3 6 7 9 9 5 9 9 9 10 5 6 2 1 9 7 1 2 4 5 3 4 7 7 4 1 1 2 9 3 2 6 6 11 10 9 3 9 10 5 9 7 5 6 9 8 9 9 7 3 5 7 1 9 6 4 2 6 4 5 4 8 5 6 2 4 11 4 4 6 11 5 9 4 8 4 0 7 4 3 2 7 7 4 8 9 6 4 5 8 6 5 3 3 4 7 4 4 5 4 5 10 7 4 7 11 8 4 9 8 5 7 7 7 8 8 7 10 8 4 5 7 7 4 5 9 6 4 5 3 4 6 7 13 6 12 10 12 8 8 7 4 5 3 7 4 14 5 3 11 9 5 7 7 8 4 8 9 9 …
41250 41 3 6 3 3 8 7 4 5 10 7 3 7 2 5 3 5 7 8 1 7 6 6 3 8 6 2 3 1 3 6 7 9 9 5 9 8 8 8 4 5 2 1 6 8 3 5 5 5 3 4 8 8 3 2 1 2 11 3 1 6 6 10 9 9 4 9 10 5 8 7 6 6 9 7 10 7 8 1 5 3 1 9 5 5 1 6 4 6 4 8 3 7 2 4 11 6 5 5 10 4 7 3 6 4 1 8 3 3 3 6 8 4 7 9 8 3 5 8 6 5 4 4 4 7 4 5 6 4 4 11 8 5 6 9 6 5 10 9 7 8 8 8 10 9 7 10 8 4 5 6 7 5 6 8 6 3 5 3 6 5 9 12 6 12 9 10 6 7 8 5 5 3 6 2 13 5 3 10 9 6 9 7 7 3 8 8 9 …
41500 41 2 6 4 3 8 8 4 4 11 8 2 7 3 5 3 5 9 7 4 7 11 8 4 10 6 1 1 2 4 8 7 12 10 5 9 8 9 9 7 6 3 1 10 8 3 3 5 6 4 4 8 9 5 2 3 2 10 5 1 7 7 12 10 9 4 9 8 5 8 8 4 6 8 9 11 7 7 4 5 3 1 9 6 5 1 5 3 6 4 9 5 7 3 5 10 7 4 6 7 4 7 6 6 4 1 7 3 3 2 6 8 5 7 9 6 3 5 8 5 4 3 3 5 7 5 5 6 4 4 10 10 4 6 9 4 5 10 8 6 9 8 9 11 9 7 10 8 5 5 7 7 5 6 9 6 4 7 4 5 6 7 10 7 12 9 11 6 8 7 6 3 3 5 2 11 5 3 10 8 3 8 7 11 4 …
41750 41 3 6 4 4 9 9 4 4 10 9 2 7 2 7 2 6 9 8 3 8 6 7 3 9 4 4 1 1 3 9 7 11 9 5 11 7 9 10 7 5 2 2 7 9 2 4 5 7 4 3 7 8 4 2 0 3 8 6 1 5 6 11 10 9 4 9 9 5 6 8 5 6 11 8 12 9 7 3 6 6 1 9 5 6 2 5 3 6 4 7 4 6 4 6 11 6 4 6 8 5 7 5 5 3 1 6 5 3 3 7 8 4 7 8 6 4 4 9 6 5 4 4 4 7 4 5 6 4 5 10 10 5 6 10 5 5 9 8 7 7 7 8 9 8 5 7 7 5 6 8 7 5 6 10 8 5 8 4 6 2 9 11 8 13 10 12 7 7 8 6 3 5 6 2 12 5 2 11 7 5 9 9 8 4 10 …
42000 42 3 4 3 3 8 8 4 3 10 8 3 9 4 5 4 5 10 8 2 8 6 6 2 11 4 2 2 1 3 10 8 10 8 5 11 9 8 9 6 6 1 2 7 9 2 4 5 8 4 4 8 10 4 4 0 3 9 4 3 8 7 11 8 8 3 9 9 6 6 8 5 5 9 7 10 7 6 2 6 3 1 9 4 5 2 3 2 5 4 8 4 7 3 6 11 6 5 6 8 5 7 4 6 2 0 5 4 3 3 7 7 4 7 9 6 3 5 8 5 5 4 3 5 7 4 5 6 4 5 11 9 5 6 10 5 5 9 9 7 7 8 9 10 9 6 11 6 4 4 8 7 4 6 10 8 3 7 3 6 7 9 12 5 11 11 12 7 8 8 7 3 3 6 5 14 5 2 5 7 5 8 7 8 4 10…
42250 42 3 5 4 3 6 8 4 4 8 9 4 4 2 6 3 3 9 8 3 9 8 4 5 10 7 3 4 3 3 7 7 9 9 5 12 9 9 8 7 6 2 1 8 8 1 3 5 7 3 4 6 9 4 3 1 2 6 2 2 7 8 11 8 8 3 7 8 5 6 8 5 5 11 9 10 6 7 1 4 4 1 9 6 4 2 5 3 6 5 8 3 7 3 6 11 6 5 5 9 5 7 6 7 4 2 8 4 3 3 7 7 4 8 8 7 5 5 9 7 5 3 2 4 6 3 6 6 4 5 10 8 5 5 8 5 5 8 9 5 8 9 8 10 8 5 10 8 4 5 8 7 2 7 8 6 3 7 3 4 3 8 11 6 12 8 9 7 8 7 4 4 3 8 1 13 5 3 9 7 6 7 7 7 4 10 8 9 11 …
42500 42 2 5 4 4 5 8 4 4 9 7 1 7 3 6 3 5 11 8 2 7 7 5 3 11 5 1 2 2 2 9 8 9 9 5 11 7 9 10 8 6 2 2 8 9 1 4 6 8 4 6 10 9 5 2 3 2 9 6 1 8 7 12 10 10 3 9 7 6 6 8 5 3 11 8 12 8 7 3 6 6 2 8 4 4 1 4 4 5 4 8 4 7 3 4 10 7 5 7 10 3 9 4 4 3 1 8 6 3 3 7 7 4 7 11 7 5 5 8 7 5 4 4 6 8 5 5 6 3 6 9 8 4 6 8 6 5 8 9 6 9 6 9 10 9 6 10 8 6 6 9 7 4 8 9 6 2 6 3 6 6 8 9 7 13 11 10 6 7 9 5 3 2 6 2 12 5 3 10 8 5 6 8 8 4 8 …
42750 42 3 7 4 2 7 6 4 3 9 6 2 6 3 5 4 4 9 8 4 9 7 6 5 9 7 2 3 2 2 8 6 9 10 5 10 8 8 8 6 4 1 1 9 8 1 4 6 6 3 4 10 7 4 2 4 3 9 5 1 6 6 10 9 7 3 9 10 5 7 8 6 5 10 9 10 8 6 4 5 6 0 10 7 5 1 4 4 6 4 9 4 7 2 5 11 7 5 6 9 7 8 4 6 3 2 7 4 3 4 7 8 5 7 9 8 3 4 7 5 5 3 3 5 8 4 5 6 3 4 10 10 3 5 11 6 5 10 7 5 9 6 8 10 9 6 11 9 4 6 8 6 4 6 7 6 3 7 5 6 6 7 9 7 11 10 11 8 6 9 5 4 3 6 2 11 5 3 10 9 5 7 8 8 4 8 …
43000 43 3 7 5 5 7 8 4 5 9 8 2 8 3 6 4 4 9 8 2 7 7 6 3 11 7 4 2 1 3 9 7 12 9 5 11 8 8 9 5 6 1 3 7 9 1 4 5 6 2 5 9 10 3 2 3 3 11 4 1 8 6 12 9 8 3 9 8 4 5 8 5 5 11 7 10 8 8 3 6 6 2 9 4 4 1 5 4 7 4 8 4 8 2 5 11 6 5 6 8 6 9 7 8 7 1 6 3 3 3 7 8 3 7 9 7 3 3 10 5 5 4 3 5 7 4 5 6 4 5 10 10 4 6 11 6 4 10 11 6 8 9 10 9 8 7 11 8 7 6 8 6 4 6 9 6 2 6 3 6 7 7 11 6 12 10 11 6 9 7 5 3 3 5 1 12 4 2 9 7 5 8 6 7 4 …
43250 43 2 4 4 4 7 8 4 4 10 9 5 6 3 5 3 5 10 8 4 9 6 6 4 11 6 1 1 0 2 7 8 9 10 5 10 6 9 10 7 5 2 3 6 9 2 4 6 9 4 6 9 10 5 2 3 3 9 5 2 7 8 11 10 10 2 9 10 6 6 8 5 5 7 8 10 6 6 1 5 8 1 9 6 5 1 5 3 5 4 8 4 7 2 5 10 6 5 7 8 6 7 6 4 4 2 7 5 3 2 7 7 3 7 9 8 3 4 8 5 5 4 4 5 8 4 4 6 3 5 10 10 4 6 11 6 5 8 8 6 7 6 8 9 7 5 9 8 5 6 10 7 5 6 8 7 3 7 3 6 7 8 10 7 11 11 10 8 7 8 5 2 2 5 3 12 5 3 10 8 5 7 7 8 4…
43500 43 3 6 4 3 6 6 3 4 7 8 2 8 3 5 3 5 10 8 2 7 8 6 3 10 6 2 3 2 2 9 7 11 8 5 10 8 9 9 7 4 2 3 6 7 2 4 6 8 4 3 8 7 6 2 2 3 9 3 0 9 6 9 8 8 3 10 7 5 6 8 6 5 9 8 10 7 7 3 4 6 2 8 5 4 1 3 2 7 5 9 5 6 3 5 11 8 5 6 9 5 8 4 6 4 0 8 3 4 3 7 7 5 6 9 7 4 4 9 6 5 3 3 4 7 4 5 6 4 5 10 8 4 6 9 6 4 10 8 5 8 7 8 10 9 6 11 10 6 7 9 7 4 6 8 6 3 6 5 6 3 9 10 8 13 8 11 7 8 7 4 3 4 5 4 13 5 3 5 7 4 7 7 9 4 10 7 1…
43750 43 2 5 3 5 7 8 4 4 9 8 3 6 3 6 3 6 10 8 4 9 8 4 6 10 6 3 1 1 4 9 6 9 10 5 12 8 8 8 6 5 1 2 8 8 1 3 6 6 3 4 7 10 3 1 2 3 8 3 1 7 7 10 9 8 3 9 9 6 4 8 5 4 11 9 10 7 6 4 4 5 2 9 6 6 1 5 3 6 4 8 4 7 3 5 10 6 5 5 6 5 8 5 7 5 1 7 3 3 2 7 8 4 9 9 6 5 4 8 6 5 4 4 4 7 4 5 6 4 5 10 8 3 6 8 6 4 9 8 7 8 7 7 8 8 6 10 8 6 5 9 7 4 6 7 7 4 10 3 4 6 8 11 7 14 9 11 7 8 7 5 4 2 6 2 12 5 2 10 7 5 6 6 6 3 10 7 …
44000 44 2 5 4 3 7 9 4 5 9 9 2 6 3 4 4 4 9 8 4 9 9 3 4 10 5 3 3 2 2 5 6 8 9 5 10 7 9 9 7 4 2 3 6 8 3 5 5 5 3 4 9 7 3 2 3 3 10 4 1 9 6 10 11 8 3 10 6 4 9 8 5 5 11 8 10 10 7 3 5 7 0 9 6 7 2 5 3 5 3 8 3 7 2 5 11 7 5 5 8 5 8 3 6 4 1 7 6 3 3 7 7 4 6 8 7 5 4 8 6 3 3 3 4 5 4 5 6 2 4 9 9 4 6 11 7 5 11 8 7 8 7 8 9 9 6 12 7 6 4 9 7 4 6 10 7 3 8 3 7 6 9 12 6 11 7 10 8 8 7 5 2 3 5 1 12 5 3 11 9 4 7 9 8 3 11 …
44250 44 2 6 4 3 9 8 5 4 11 8 2 7 2 5 3 5 10 8 4 8 5 3 4 10 6 2 1 1 3 5 7 8 9 5 11 7 9 10 7 5 1 2 7 8 2 3 5 7 3 5 8 7 2 2 3 3 9 4 1 8 8 12 11 10 3 10 9 7 7 8 5 5 10 8 9 10 8 2 5 6 1 9 6 6 1 5 4 6 4 8 3 8 2 5 11 7 5 7 10 6 8 2 4 3 0 8 4 3 3 7 8 6 7 10 7 5 5 10 7 5 5 4 4 8 4 6 6 4 5 10 9 5 6 10 6 4 10 9 5 7 8 8 9 7 6 9 7 6 6 8 7 4 6 8 6 2 6 3 5 6 9 11 7 13 10 11 7 8 7 5 3 2 5 0 12 5 3 11 8 6 7 7 10…
44500 44 3 6 4 3 7 9 4 5 10 9 3 5 3 5 3 3 10 8 2 8 8 8 3 10 6 2 1 1 2 8 8 9 9 4 10 8 9 10 5 5 1 3 7 9 2 3 4 7 3 4 8 9 2 2 1 4 9 6 1 9 6 11 9 8 2 8 7 6 7 8 5 5 10 8 11 9 6 3 4 6 3 9 7 5 1 6 4 6 5 8 4 7 2 5 10 6 5 6 8 5 7 5 6 4 0 7 4 2 3 7 7 4 7 9 6 3 3 9 5 4 5 3 4 7 4 4 6 4 4 10 9 3 7 9 7 5 10 10 7 8 9 10 9 8 7 9 8 5 6 9 6 5 6 10 6 2 7 2 6 5 8 11 5 11 9 11 8 8 7 5 4 4 5 1 12 5 2 11 8 5 8 7 8 4 9 6…
44750 44 3 6 5 2 5 8 4 4 8 8 2 6 3 5 3 5 9 8 4 9 7 5 5 10 8 2 1 1 4 8 8 10 8 5 10 9 9 9 5 4 1 2 8 7 2 3 4 6 4 3 10 8 6 2 4 2 11 6 2 8 7 10 9 10 2 8 8 4 5 7 5 6 11 11 9 7 6 4 6 7 1 8 6 5 1 5 2 5 5 7 4 7 4 6 11 5 4 6 7 5 8 3 5 5 2 7 5 3 4 7 8 4 8 9 6 4 4 8 6 4 4 3 5 7 3 5 6 4 4 9 10 4 6 11 6 5 10 8 7 8 7 9 10 7 6 11 8 4 7 9 6 5 6 10 7 4 8 4 6 6 8 11 6 12 10 11 6 9 7 6 3 4 7 1 12 5 2 8 6 5 6 7 8 4 9…
45000 45 3 6 4 4 8 8 4 5 10 8 2 7 3 6 3 4 8 7 3 7 6 7 4 10 5 2 1 1 3 5 6 8 6 5 11 8 9 8 5 6 2 3 7 9 2 4 6 7 3 3 9 8 5 2 4 4 11 4 0 9 6 9 11 10 3 8 9 6 5 7 5 5 11 7 10 10 7 4 5 5 1 9 5 5 1 5 2 6 4 8 4 7 3 5 11 6 5 6 8 5 7 3 6 6 1 7 4 2 4 6 7 4 6 11 9 7 4 10 6 5 3 3 4 8 4 6 6 4 5 10 10 3 6 9 5 5 9 7 6 8 8 9 9 6 6 10 8 6 6 8 8 5 6 10 7 3 8 4 4 5 8 13 7 13 11 13 7 8 7 5 4 3 5 2 12 6 2 9 7 5 8 8 8 4 1…
45250 45 3 6 3 3 7 7 4 3 9 7 2 6 3 5 3 5 11 8 4 8 7 5 5 11 6 3 2 2 3 9 8 7 10 5 12 8 9 7 5 5 2 3 7 9 2 4 4 8 3 4 8 9 4 2 4 3 10 3 1 8 6 10 10 9 5 9 6 4 6 8 6 5 12 8 11 9 6 5 6 4 1 9 6 5 1 5 3 6 4 8 3 9 2 5 11 7 4 5 8 6 8 4 6 5 1 7 4 3 3 8 7 4 6 8 9 7 4 10 6 4 4 3 5 6 5 5 6 4 4 9 9 5 7 10 7 4 9 8 5 8 7 7 8 7 6 11 7 5 7 10 5 4 6 10 6 2 7 3 5 6 7 13 5 12 8 11 6 8 6 6 3 3 5 1 11 5 2 10 7 6 6 7 8 4 11…
45500 45 3 6 4 3 6 9 4 5 10 9 2 8 3 4 4 6 12 7 4 9 8 5 5 11 7 3 2 1 3 8 8 8 9 5 10 8 8 10 7 5 1 3 5 9 2 3 5 8 3 5 9 7 3 2 3 4 10 3 1 8 6 10 8 10 5 8 8 5 7 8 6 6 11 8 11 9 7 2 5 4 1 9 6 4 1 3 3 6 4 8 4 7 3 4 12 7 5 5 9 5 8 3 6 4 0 8 4 3 3 7 7 5 6 10 8 3 5 8 5 5 4 4 3 6 4 5 6 4 5 9 10 4 5 11 7 3 9 8 6 9 7 8 11 8 6 11 8 5 6 9 7 5 6 10 5 2 7 2 5 4 7 11 8 13 10 13 7 8 6 7 3 3 4 1 11 4 3 11 7 5 8 8 8 4…
45750 45 1 5 3 2 6 9 4 4 9 8 3 6 4 6 3 6 12 8 2 7 8 5 4 10 6 3 1 1 2 5 7 8 9 5 11 9 9 9 6 5 1 3 6 7 1 4 4 6 3 3 8 8 6 2 3 4 9 5 1 7 7 10 9 8 4 10 7 5 7 8 5 5 9 8 10 6 6 2 4 5 1 9 5 4 1 4 3 5 4 8 4 7 3 5 11 8 4 6 8 6 6 5 7 2 1 7 5 4 5 7 8 5 6 9 7 4 4 8 6 4 3 3 5 8 4 5 6 3 4 10 8 5 5 10 6 5 10 9 7 8 7 9 9 9 6 11 7 6 5 7 7 5 7 10 6 3 8 4 6 4 8 11 6 12 10 9 7 8 6 5 3 2 6 1 10 4 2 8 6 4 8 7 10 4 10 8 …
46000 46 2 4 2 3 6 8 4 5 9 9 3 6 3 6 4 4 10 7 3 9 8 5 4 10 7 3 2 1 3 7 7 8 9 6 12 10 8 8 5 5 0 2 5 7 1 3 5 7 3 4 10 10 5 2 2 4 10 4 1 4 6 7 9 8 2 8 9 6 6 8 6 5 10 9 10 8 6 4 6 6 1 8 5 4 1 4 3 5 5 8 4 7 3 5 11 8 3 6 9 6 8 3 5 3 1 7 3 4 2 6 8 6 7 10 8 4 5 10 7 5 3 2 5 6 4 4 6 3 4 8 10 2 6 11 6 5 10 8 6 8 6 8 8 8 6 10 7 7 6 8 8 5 7 8 6 3 8 2 4 3 8 9 6 11 11 12 7 8 4 7 3 4 5 1 11 4 2 7 7 3 7 7 8 3 11…
46250 46 2 6 4 4 7 8 4 3 8 8 2 3 2 5 4 4 9 8 3 9 9 8 4 9 7 3 3 2 3 7 8 10 9 4 12 8 9 10 7 5 1 3 7 9 1 3 6 8 5 5 8 9 4 2 3 3 11 3 1 7 7 8 10 8 3 9 9 5 6 8 4 4 10 6 10 8 7 4 4 5 1 9 6 5 2 5 3 6 4 8 4 8 3 4 11 9 5 7 11 5 8 5 5 5 1 7 4 5 3 6 8 5 4 8 8 5 5 9 6 5 3 3 4 6 4 5 6 4 5 9 8 4 6 9 5 5 10 7 6 8 7 8 9 8 6 11 7 6 6 8 7 5 6 10 7 4 7 4 5 4 9 12 8 13 10 12 7 8 5 5 3 4 6 1 11 4 3 11 8 5 6 6 8 4 11 8…
46500 46 2 6 3 3 7 8 3 5 9 7 3 6 3 6 4 6 13 8 3 9 7 5 3 11 6 3 3 2 2 8 8 9 9 5 8 8 9 9 6 4 0 3 4 8 1 4 4 7 2 6 8 8 2 2 2 4 9 4 2 7 6 10 9 9 3 9 8 6 7 8 6 5 9 8 11 10 6 3 3 4 1 9 6 6 1 5 3 6 4 9 4 7 3 4 11 7 5 6 9 5 7 4 5 4 1 6 4 2 4 7 8 4 7 8 8 4 4 9 6 5 3 3 4 5 3 5 6 4 4 9 10 3 6 9 7 5 10 9 5 8 7 7 9 8 4 9 8 6 5 9 7 4 6 10 7 3 8 3 6 3 9 13 7 12 9 10 5 8 5 6 2 4 4 1 11 4 3 11 9 5 7 6 9 4 9 7 8 5 …
46750 46 0 6 3 2 7 10 4 5 10 7 3 7 3 6 3 4 10 7 3 8 8 5 4 10 6 3 3 2 2 7 8 10 8 5 11 7 9 9 5 4 1 2 7 8 1 4 6 9 3 6 8 8 2 2 5 4 10 3 1 7 6 10 10 8 3 8 7 5 7 8 4 6 10 7 9 10 7 3 4 6 0 9 6 6 1 4 3 5 4 9 5 8 3 4 11 8 4 6 9 4 7 3 5 3 0 7 5 5 3 7 7 5 7 9 6 5 4 9 6 4 4 3 4 7 4 4 6 3 4 10 9 4 6 9 5 5 9 7 5 7 6 9 10 9 4 8 8 6 5 8 7 5 6 8 7 2 8 4 4 2 9 12 6 12 9 11 6 7 5 5 4 4 5 2 12 4 3 11 9 4 6 7 8 3 11 …
47000 47 2 6 3 4 9 8 4 5 10 7 2 7 3 6 4 5 9 8 3 7 8 7 6 11 8 4 3 2 3 9 8 9 10 4 11 7 9 10 7 5 1 2 8 8 1 3 6 8 3 5 9 8 3 2 4 4 11 4 2 7 6 10 9 10 4 10 8 5 7 8 5 5 9 7 11 9 6 3 5 8 1 9 6 6 1 3 2 6 4 10 5 7 3 5 11 8 5 6 9 4 9 4 4 5 1 7 4 4 2 5 7 5 6 9 8 3 4 8 5 4 3 3 3 7 4 4 6 4 4 10 8 4 5 8 6 6 9 8 6 7 7 8 9 8 6 11 9 6 5 9 6 6 6 9 8 3 7 2 5 5 9 11 7 13 8 9 6 8 6 5 2 2 6 1 11 4 2 10 7 5 6 7 7 4 10 8…
47250 47 2 6 3 4 9 8 4 5 10 8 3 4 2 6 4 4 8 8 3 8 7 6 4 10 6 3 2 1 3 8 7 10 8 4 11 7 9 10 7 5 1 2 8 8 0 3 6 8 4 5 8 7 3 2 3 4 8 3 0 7 7 10 9 9 3 7 7 5 5 8 5 5 11 10 10 7 7 2 2 1 1 9 5 5 1 5 2 6 4 8 4 7 3 4 11 7 4 5 10 6 6 6 5 5 1 7 4 3 3 7 8 3 6 9 7 4 4 6 6 5 3 2 4 7 4 5 7 5 5 10 10 4 5 9 7 4 8 8 6 7 8 10 9 8 6 10 6 6 6 9 6 5 7 8 6 2 7 3 5 4 8 10 6 12 9 10 7 8 6 7 3 4 6 1 10 4 2 7 7 5 6 7 9 4 9 8…
47500 47 1 4 2 2 7 9 4 6 10 9 2 6 2 4 5 3 12 8 2 8 8 5 5 10 6 3 2 1 3 6 8 8 10 5 11 8 8 9 7 4 1 3 7 9 2 3 5 7 3 3 8 7 2 1 3 4 9 4 4 7 6 11 10 9 4 7 7 5 4 8 5 5 12 11 10 8 7 4 3 1 1 9 6 4 1 4 3 6 4 8 4 7 3 4 11 7 2 5 7 5 6 4 6 5 1 7 5 4 3 7 8 5 8 9 7 4 5 10 7 5 2 3 4 7 4 6 6 5 6 10 9 5 6 9 5 5 9 7 7 9 8 10 9 9 6 11 8 7 5 8 7 5 6 9 7 4 7 5 6 6 8 13 8 12 10 13 8 7 6 6 3 4 6 1 12 4 1 9 7 4 5 7 8 4 9 …
47750 47 1 6 4 1 9 9 3 5 12 6 2 8 3 5 3 4 11 8 2 7 7 6 5 10 5 2 0 1 4 9 8 9 10 5 9 8 9 10 7 4 1 2 6 8 1 4 6 6 3 4 9 8 3 1 3 4 10 4 2 7 7 10 9 8 3 8 8 6 5 8 5 4 10 9 12 8 8 3 5 4 2 9 6 6 1 6 3 7 4 9 5 8 3 4 11 7 5 6 9 5 6 4 4 3 0 6 4 3 4 7 8 5 6 8 8 4 5 9 7 4 4 3 5 7 5 5 6 4 4 10 9 2 6 9 6 4 9 9 4 8 7 8 9 8 5 11 9 5 5 9 7 5 6 9 6 3 8 5 6 6 8 11 6 11 11 11 8 8 7 6 2 2 6 1 12 5 3 9 7 5 6 8 8 4 8 7 9…
48000 48 2 6 3 3 7 10 3 4 10 8 2 6 3 7 4 6 9 8 4 9 5 6 4 9 5 3 3 1 2 7 8 8 10 4 10 6 8 8 5 4 1 3 6 9 2 4 4 8 3 3 9 8 3 2 3 4 10 5 2 10 7 10 8 7 3 8 8 4 6 8 6 6 10 8 11 7 7 4 4 3 2 9 6 4 1 5 3 6 4 9 5 7 3 4 10 8 4 6 9 7 6 3 6 2 1 5 5 4 2 5 8 5 3 9 8 4 5 10 6 3 3 3 4 7 3 5 6 4 4 9 8 4 6 9 6 5 8 9 6 8 8 8 9 9 5 12 7 6 6 9 8 5 6 10 7 2 8 4 7 5 10 11 8 13 8 11 7 8 7 4 4 2 5 1 11 5 3 11 8 5 7 6 8 4 9 8…
48250 48 1 6 2 2 8 8 4 4 9 8 2 7 2 5 3 6 10 6 4 8 8 6 4 11 6 2 4 1 4 5 8 8 9 5 9 8 9 8 8 4 2 2 8 9 2 5 5 6 2 3 8 7 1 2 3 4 9 4 1 7 7 9 9 10 4 8 9 6 6 9 3 5 11 8 10 8 7 4 4 3 1 9 6 4 1 5 4 6 4 8 4 8 2 5 10 6 4 5 8 4 8 5 6 4 3 5 3 3 5 7 7 5 6 8 8 2 6 8 6 5 3 3 5 6 4 5 6 4 5 9 9 4 6 10 6 5 9 8 4 6 7 7 9 8 5 11 9 5 5 10 6 4 6 9 7 3 8 5 6 4 9 13 6 12 11 11 7 8 8 6 3 3 6 1 12 5 3 8 8 4 9 7 10 4 11 8 9 …
48500 48 2 6 3 3 6 8 4 5 8 9 3 7 3 7 3 7 12 8 4 9 8 4 6 10 6 3 3 2 3 7 8 10 10 5 12 9 7 8 6 5 0 2 7 7 1 4 6 6 3 4 8 7 2 2 3 3 8 5 4 9 8 9 9 9 2 9 9 6 5 8 5 5 10 9 11 9 6 5 4 3 1 9 6 4 1 4 2 6 4 7 4 7 3 4 11 8 3 6 11 4 8 4 6 4 3 7 4 3 4 7 8 5 6 8 8 4 6 9 7 5 3 3 4 7 4 5 6 4 5 10 9 5 6 10 6 5 10 11 6 7 8 8 9 7 5 10 8 5 6 8 6 4 6 11 7 3 5 5 7 5 7 9 7 13 10 12 7 8 7 5 3 3 5 1 12 5 3 8 8 5 5 8 7 3 10 …
48750 48 1 6 2 2 7 8 3 4 8 7 2 8 3 4 3 5 10 8 4 9 9 6 4 10 6 2 2 1 4 7 8 9 10 5 10 9 9 10 6 6 1 2 9 9 0 4 6 7 3 3 7 8 2 2 3 3 8 4 2 7 6 9 10 7 4 9 8 7 6 8 5 6 10 10 10 8 7 5 5 3 1 9 5 4 1 3 3 7 5 8 4 8 3 4 11 8 4 5 8 4 8 4 7 3 1 8 4 3 3 6 8 6 6 11 7 5 4 9 6 4 3 2 5 6 4 4 6 5 5 9 9 4 6 9 7 5 9 9 6 7 7 8 9 8 5 11 8 6 6 8 8 4 6 8 7 3 7 4 5 5 8 11 3 12 11 10 7 8 6 5 5 3 4 2 13 5 2 10 8 6 6 6 8 4 11 9…
49000 49 3 5 4 3 7 8 4 4 9 8 3 6 3 5 3 6 10 8 3 8 7 5 5 9 6 3 3 2 4 6 7 9 9 4 10 8 9 10 6 4 1 2 7 8 1 3 6 9 3 4 10 8 3 2 2 4 10 5 1 8 7 9 9 9 3 8 9 6 6 8 3 5 10 7 10 7 6 4 4 4 1 8 5 5 1 5 4 6 4 9 4 7 3 4 11 5 4 5 9 5 8 4 6 5 2 7 4 2 4 6 7 5 7 9 8 4 4 9 6 5 3 3 6 8 5 5 6 4 6 10 9 4 6 8 6 5 10 10 5 7 7 8 9 7 5 11 8 6 5 9 7 5 7 10 7 2 8 4 5 4 7 11 7 12 11 13 8 9 8 6 2 3 7 1 13 5 2 9 8 5 7 7 8 4 10 7…
49250 49 3 5 5 4 6 7 4 4 10 7 2 5 3 5 3 4 11 8 4 9 9 5 5 9 7 3 2 1 3 7 7 8 10 5 12 9 9 10 7 5 1 2 7 8 1 3 6 7 3 3 9 8 3 2 3 3 9 3 1 7 5 10 9 9 2 9 10 5 6 8 4 5 11 8 10 10 9 4 5 3 1 9 6 5 1 5 3 5 4 6 3 7 2 4 11 7 3 5 11 3 9 4 5 2 1 6 3 2 3 7 7 6 7 9 8 4 6 10 6 5 3 3 5 8 4 4 5 3 5 11 8 3 6 9 5 5 10 8 6 8 6 8 9 8 7 9 7 5 6 7 6 5 5 9 7 3 7 5 4 4 9 11 7 12 9 11 6 8 7 5 4 2 6 1 12 5 2 10 8 5 7 8 9 5 11…
49500 49 2 6 3 4 7 9 4 6 9 10 4 6 2 4 3 6 9 8 4 7 8 5 4 9 6 4 2 2 3 7 8 9 10 5 10 8 8 9 6 6 2 2 7 8 2 4 5 7 2 3 9 8 3 2 3 3 8 4 2 8 6 11 10 9 4 9 9 4 6 8 4 6 9 10 8 7 6 5 4 2 1 9 5 4 1 5 3 6 4 9 4 7 2 4 10 7 3 5 9 5 7 3 5 3 2 6 2 2 1 5 7 5 6 9 8 5 4 9 6 5 4 4 5 8 4 5 6 5 6 10 9 3 6 9 6 5 8 7 4 8 7 9 8 6 5 11 7 5 6 9 7 5 6 9 6 3 7 4 5 7 9 13 5 11 10 12 8 8 7 5 2 3 5 1 12 5 2 11 8 6 10 7 7 4 10 7 1…
49750 49 3 5 4 3 8 8 4 3 10 8 3 7 5 5 5 5 12 8 2 9 6 5 4 10 6 3 3 1 2 8 8 9 8 6 12 8 9 10 6 4 1 1 6 8 1 4 6 7 3 4 9 6 4 1 4 3 10 4 2 8 6 11 8 7 2 9 10 5 6 8 5 6 10 7 11 7 7 1 3 1 2 9 5 4 1 4 3 7 5 9 4 7 2 4 10 6 3 5 10 6 6 2 5 3 2 6 5 3 3 6 7 4 7 9 8 4 5 9 5 4 4 4 6 7 5 4 6 5 5 9 10 4 6 10 7 5 9 8 6 9 7 8 8 7 7 10 6 6 6 8 8 4 6 9 6 3 6 4 6 5 9 11 8 13 10 11 7 8 7 6 1 3 5 1 13 5 3 9 10 5 7 6 6 3 1…
50000 50 3 5 4 3 9 8 4 5 9 8 2 6 3 5 3 5 10 6 4 8 6 5 5 11 6 3 1 1 2 7 8 9 10 5 11 8 9 8 6 5 3 1 7 8 2 5 5 7 3 4 8 10 3 2 3 3 9 3 1 9 7 9 9 8 4 9 8 5 7 8 6 5 11 9 10 8 5 2 4 2 1 9 5 4 1 4 3 5 5 7 4 6 3 4 10 7 4 4 9 6 3 4 6 5 2 6 3 3 0 5 7 3 6 8 9 4 6 9 7 3 4 3 5 6 3 5 6 5 5 11 9 5 6 9 6 5 8 7 5 8 6 7 8 7 6 10 10 4 6 9 7 5 6 11 7 4 6 5 5 4 9 12 6 11 11 12 8 8 7 6 3 3 5 1 11 4 2 8 8 5 7 8 9 4 10 9 …
50250 50 3 5 5 4 7 8 4 6 10 8 2 8 3 6 4 5 9 8 3 7 8 5 5 8 4 3 2 2 4 10 8 10 9 4 11 8 9 9 6 5 1 1 9 8 1 3 6 9 4 3 8 8 2 2 3 4 10 4 2 8 7 9 10 9 4 8 7 5 4 7 4 5 11 8 10 8 7 5 5 3 1 9 4 4 2 5 2 5 4 8 4 7 4 5 11 5 4 6 8 7 8 5 7 5 1 8 4 2 1 5 7 5 5 8 9 5 5 9 7 5 4 3 6 6 4 4 5 4 5 9 8 5 6 9 5 4 8 9 5 8 7 10 10 7 6 11 9 5 5 7 6 6 5 11 7 3 8 5 6 5 8 12 6 12 11 13 8 9 5 6 4 4 5 2 11 5 2 6 9 3 7 8 8 4 10 8…
50500 50 3 9 5 4 6 9 4 5 10 9 2 7 3 5 2 5 10 8 4 9 8 5 5 10 6 2 2 1 4 11 8 9 10 5 10 9 9 8 5 4 1 2 9 9 1 4 6 6 3 4 10 7 2 2 3 4 11 3 2 7 6 10 10 8 4 8 10 5 4 8 5 4 9 8 10 9 8 5 6 4 2 9 5 4 2 5 3 7 4 8 5 7 2 4 11 7 4 6 11 6 9 4 6 3 0 8 4 4 3 7 8 5 7 9 9 4 4 8 6 4 3 3 4 6 4 4 6 3 5 9 8 3 6 9 6 5 11 11 6 9 8 9 10 7 6 10 9 6 5 8 7 5 6 11 7 2 7 4 6 5 9 11 7 11 8 9 7 8 7 5 2 3 4 1 10 4 2 8 7 4 7 7 7 4 …
50750 50 3 6 5 3 7 8 4 6 8 9 1 7 2 7 3 5 7 8 3 8 8 5 6 10 7 3 3 1 2 8 8 8 10 5 11 9 8 9 7 5 1 1 7 8 0 5 5 10 4 4 7 10 3 2 3 2 9 3 0 9 6 10 9 8 2 7 8 6 5 8 5 5 8 7 10 7 6 4 5 3 1 9 5 4 1 4 3 5 4 8 5 8 3 4 11 8 4 4 8 4 8 2 5 2 1 5 5 6 4 6 7 5 5 9 7 4 3 9 6 4 4 3 5 7 5 5 6 4 5 12 9 5 6 10 6 4 9 6 6 8 7 8 10 8 7 11 10 5 5 9 8 4 7 11 8 4 6 5 5 5 9 13 6 11 9 11 7 9 7 5 2 3 5 1 12 5 3 10 9 5 8 7 8 4 11 …
51000 51 3 6 5 3 8 8 4 6 10 9 2 9 3 6 4 6 11 9 5 7 8 7 5 11 5 3 2 1 5 8 8 9 9 4 10 8 8 9 7 5 1 2 8 9 1 4 6 7 3 5 9 9 3 1 3 3 11 4 4 7 6 9 10 8 4 9 9 6 6 8 4 7 9 10 9 9 7 1 5 3 2 9 8 6 2 4 3 6 5 7 5 7 3 4 9 7 3 5 10 5 8 4 8 4 0 7 6 5 3 7 6 5 6 8 7 4 4 8 6 5 3 3 5 6 5 5 7 4 6 9 9 4 6 10 8 4 9 9 4 8 8 7 9 8 6 10 7 4 6 7 6 4 6 10 5 4 6 3 6 4 7 11 8 12 10 11 7 8 7 6 2 3 5 2 12 6 3 11 8 5 6 8 8 4 10 9 …
51250 51 3 6 3 3 8 10 4 5 9 8 2 8 3 6 3 7 12 8 4 8 8 5 6 10 7 3 2 1 3 8 7 10 11 5 9 8 9 10 6 5 1 2 9 9 1 4 5 8 2 5 9 7 4 1 3 4 9 4 2 7 7 8 10 7 4 9 8 5 7 8 6 5 11 9 11 8 8 3 2 1 1 10 6 4 1 4 4 5 5 9 4 7 4 4 10 4 4 5 8 4 6 6 6 5 0 6 5 3 4 7 7 5 6 11 7 4 4 8 6 5 4 3 4 6 3 5 7 5 4 10 8 4 5 9 7 4 9 8 6 9 7 8 9 8 6 8 9 4 6 8 6 4 6 8 4 3 7 4 5 4 8 9 6 11 9 11 7 8 7 5 1 3 5 1 13 5 3 10 8 4 6 7 9 4 10 8 …
51500 51 3 4 3 3 8 7 4 6 12 8 2 7 3 5 3 4 11 8 3 6 7 3 4 8 5 3 2 1 4 8 8 8 9 4 10 8 9 9 5 5 2 1 9 8 1 4 6 6 3 4 9 9 4 1 3 3 8 4 2 6 5 7 8 6 3 8 7 4 6 8 5 5 10 8 10 7 6 2 6 4 1 9 5 4 1 5 4 4 4 7 4 6 1 4 11 4 4 6 10 4 9 5 9 6 1 7 5 4 5 7 7 5 8 11 8 4 6 10 7 5 3 3 4 8 4 6 7 4 5 11 8 5 6 11 6 5 10 7 6 8 11 9 9 7 6 11 8 5 6 9 6 5 6 9 6 3 6 4 5 4 9 11 7 11 9 11 5 8 7 6 3 4 5 2 11 5 3 11 8 5 7 7 8 4 8 8…
51750 51 3 5 4 3 9 7 4 5 10 9 1 8 3 5 3 4 11 8 3 9 8 6 3 10 6 3 3 2 3 9 8 10 9 5 10 8 9 9 5 5 1 1 8 7 0 3 5 6 3 3 7 9 3 2 3 3 11 5 4 7 6 8 9 7 4 10 8 5 6 8 4 6 11 9 10 7 7 3 6 4 1 9 5 5 2 6 3 6 4 8 4 5 2 5 9 6 3 5 7 6 8 5 7 5 1 7 5 3 4 7 8 5 6 8 7 4 6 9 7 5 5 4 5 7 4 5 6 4 5 10 10 4 6 11 5 5 9 9 7 10 6 10 9 8 8 10 9 6 5 10 7 4 6 10 6 2 7 3 6 7 8 12 6 12 11 12 7 8 7 6 3 3 5 2 12 5 2 10 8 5 7 7 10 …
52000 52 2 6 2 3 8 8 4 5 10 8 2 6 3 6 4 4 9 8 2 6 5 6 3 10 7 3 2 1 4 8 7 9 8 5 10 7 9 8 6 7 2 2 8 9 1 4 4 5 2 4 9 6 4 1 2 4 9 4 2 8 7 9 11 8 2 9 9 6 6 8 6 5 11 8 10 9 7 3 4 6 1 9 6 4 1 4 2 6 4 10 5 7 3 5 9 4 4 6 8 4 10 3 9 3 0 6 5 3 4 7 7 4 7 8 7 3 4 9 6 5 4 3 5 7 5 4 6 3 5 10 8 3 5 11 6 6 8 9 5 9 8 9 8 7 6 10 7 6 6 7 6 5 6 9 7 3 7 5 6 4 9 10 7 11 10 12 7 8 7 4 4 4 6 3 12 5 3 9 9 4 9 8 8 4 11 8 1…
52250 52 1 7 5 3 9 10 4 5 10 9 2 4 1 7 3 5 9 8 2 8 6 4 4 10 6 3 2 1 3 9 8 9 8 5 10 8 9 7 5 4 1 1 7 8 1 4 6 6 3 5 8 9 3 2 3 4 11 4 3 8 7 10 7 7 5 10 8 5 6 8 5 5 9 8 10 8 7 4 5 4 1 9 6 4 2 4 3 6 5 9 3 8 2 4 9 5 3 6 11 4 9 5 5 4 0 8 5 3 2 7 7 3 6 9 7 4 5 8 7 4 4 3 4 7 4 5 6 4 4 10 10 3 6 9 5 5 9 8 6 8 7 10 9 9 7 11 8 6 5 9 7 4 5 9 7 4 8 5 5 4 9 10 6 12 11 11 6 9 7 5 5 5 6 3 12 6 4 9 8 5 6 8 9 4 8 7 …
52500 52 1 4 3 2 5 9 4 6 9 6 1 9 3 5 3 5 10 8 4 8 9 7 5 11 6 3 3 1 4 10 8 10 9 5 11 8 9 8 6 5 2 2 8 9 1 5 6 8 3 4 8 8 4 2 2 3 10 4 4 7 8 9 9 9 5 10 9 6 6 8 5 5 11 9 11 9 7 3 4 5 1 9 5 4 1 4 3 6 5 9 3 7 2 5 10 5 4 6 10 4 10 4 6 7 1 8 3 3 3 5 7 4 5 8 7 4 5 8 7 5 4 4 5 7 5 5 6 4 5 9 10 4 5 11 5 5 8 9 7 7 8 9 10 8 6 11 9 6 7 9 7 5 7 8 6 3 6 5 6 5 9 11 7 13 12 11 7 8 7 5 2 4 5 2 12 5 3 11 9 5 7 8 7 3 …
52750 52 2 4 4 4 6 8 4 5 8 8 2 7 3 7 3 5 10 8 4 8 9 7 4 11 7 2 3 2 4 9 8 10 8 5 11 8 9 9 7 6 1 1 6 7 1 4 6 8 4 3 8 9 4 2 3 4 8 3 2 7 6 10 9 8 3 9 9 4 6 8 5 5 11 8 10 8 6 4 4 5 1 9 6 5 1 5 2 6 4 7 4 6 3 4 10 5 5 6 7 5 9 7 9 6 3 7 3 3 4 7 7 4 6 7 7 4 4 9 7 4 3 2 4 7 4 4 5 4 5 10 9 4 6 6 5 5 10 9 6 8 8 7 10 9 6 9 9 4 7 9 5 4 7 9 7 2 8 3 5 4 9 11 8 12 10 12 6 8 7 5 4 2 7 2 12 6 2 7 8 5 7 9 7 3 10 10 …
53000 53 2 4 3 4 8 8 4 4 10 7 3 7 3 7 4 6 10 7 3 7 9 5 4 11 6 3 3 2 4 8 8 8 9 5 9 6 7 9 6 8 3 2 9 8 1 2 4 7 4 4 9 8 5 2 2 3 10 4 2 8 8 11 10 7 4 10 9 6 6 7 5 5 11 7 10 7 6 4 6 6 1 9 5 4 2 5 4 6 4 8 5 8 3 5 11 6 5 6 9 5 8 3 6 3 1 7 2 3 2 7 8 4 6 10 8 4 5 9 7 5 5 2 6 6 5 5 7 4 5 10 9 4 6 9 4 5 8 6 5 7 6 7 9 10 5 10 9 7 3 8 6 5 6 9 7 3 7 5 7 4 10 11 7 11 10 11 7 9 7 6 1 3 5 1 12 5 2 8 7 5 7 7 8 4 11…
53250 53 3 3 2 4 8 8 4 7 8 9 2 4 2 4 3 4 11 8 4 9 8 6 5 11 6 3 2 1 3 6 6 9 10 5 11 7 8 10 7 5 2 2 7 8 1 3 5 8 2 3 8 7 2 2 2 3 10 2 2 7 6 11 11 7 3 8 7 4 7 8 5 5 10 8 9 9 6 5 4 4 1 9 6 4 1 5 3 5 4 8 4 8 3 5 11 6 5 5 10 4 6 3 4 4 0 7 4 3 3 7 7 3 6 8 8 5 4 9 6 5 4 4 5 6 5 5 6 4 5 9 9 4 6 10 6 5 8 7 6 6 7 8 10 10 6 9 8 4 4 8 7 6 6 8 9 3 7 5 6 4 7 11 6 12 8 11 8 8 6 5 3 3 5 2 12 6 4 7 9 4 7 8 9 6 11 8…
53500 53 2 4 3 3 8 8 4 6 10 9 3 3 1 6 3 6 10 7 3 9 9 8 5 11 8 3 2 1 2 6 8 8 9 4 11 7 7 10 7 5 1 1 6 8 1 3 5 5 4 4 9 8 5 1 3 3 10 4 3 7 6 10 10 8 4 9 8 4 5 9 5 6 10 6 9 9 7 1 3 4 1 9 6 4 1 5 4 5 5 8 3 9 2 6 10 5 3 6 9 5 7 5 8 4 2 8 6 3 3 7 7 4 6 10 7 5 5 9 6 5 3 4 4 6 4 5 6 3 5 10 9 4 6 9 6 5 10 9 8 7 8 9 9 9 7 11 6 5 6 7 6 3 7 8 6 3 7 4 8 5 10 10 6 12 10 12 7 8 8 7 5 4 6 1 13 5 2 10 7 5 7 7 8 4 8…
53750 53 2 4 2 3 8 8 4 5 9 8 3 7 3 7 4 6 11 8 3 8 10 6 5 10 7 3 2 1 2 5 7 7 9 5 10 8 8 9 7 6 1 1 7 7 2 4 5 8 3 5 8 7 2 2 3 4 8 4 3 8 8 9 10 8 2 9 7 3 6 8 5 5 10 7 10 7 7 3 5 6 0 9 6 7 1 4 3 5 4 7 3 7 2 4 10 5 4 6 9 4 8 4 7 4 2 7 4 4 2 9 6 4 6 9 8 4 5 10 7 5 4 3 7 8 5 4 5 3 5 10 10 4 6 10 7 5 8 6 5 7 7 8 8 9 6 12 8 4 5 8 6 5 6 10 7 3 9 4 5 5 7 12 5 12 10 11 6 8 8 6 2 3 5 1 11 5 3 9 8 4 7 7 8 5 9 7…
54000 54 1 4 3 2 7 8 4 3 9 7 2 8 3 5 3 6 12 8 3 9 8 6 4 10 5 3 3 3 3 5 7 8 9 5 11 8 8 10 6 7 2 1 7 7 1 4 6 6 3 5 8 10 4 2 2 3 9 5 3 7 7 10 10 9 4 10 8 5 5 8 5 6 10 9 10 10 8 3 3 3 1 9 6 6 1 6 3 6 4 9 5 6 3 4 11 5 4 5 7 4 5 4 6 6 4 7 3 3 2 7 7 3 5 10 9 4 5 8 6 5 4 3 5 6 3 5 6 4 5 10 8 4 5 8 6 5 8 7 5 8 8 9 11 9 7 10 8 6 6 9 5 5 7 8 8 4 9 4 8 4 8 10 8 12 11 11 8 9 7 6 3 4 6 2 10 5 3 9 8 5 6 7 6 4 1…
54250 54 0 4 4 2 7 8 4 4 11 8 2 8 2 6 4 6 11 8 4 9 6 3 4 8 6 2 1 1 3 8 7 8 8 5 10 8 9 10 7 7 2 2 7 8 1 4 6 6 3 4 9 8 4 2 2 4 9 4 2 9 6 11 8 9 4 10 8 4 5 8 5 4 9 7 10 9 7 4 2 4 1 9 6 5 2 5 3 6 4 8 4 5 3 5 11 6 5 6 7 4 6 4 5 5 3 7 5 3 4 7 7 4 8 7 8 5 4 10 6 5 3 3 5 6 5 4 5 4 5 9 10 4 7 10 7 6 8 7 5 8 8 8 9 8 6 11 9 5 5 9 6 4 7 9 7 3 8 5 5 3 10 9 8 13 10 10 5 8 8 6 3 2 6 2 13 5 3 8 8 4 5 6 9 4 10 8 …
54500 54 3 4 3 4 7 7 4 6 9 8 3 9 3 4 3 6 10 7 4 9 8 5 4 10 7 1 0 1 3 9 8 8 10 5 11 8 9 9 4 5 1 2 8 7 1 4 6 8 3 5 9 8 5 2 3 2 9 4 2 8 7 10 9 9 6 10 7 4 6 8 5 5 12 8 12 9 8 2 3 5 1 9 6 6 1 6 4 4 3 8 4 6 3 4 12 7 5 6 9 4 7 4 5 5 2 7 6 3 2 6 7 4 6 9 8 4 5 9 6 5 2 3 4 7 3 5 5 3 5 12 8 5 6 7 5 5 10 7 5 8 6 9 10 8 3 8 10 5 5 7 6 6 6 9 7 3 6 4 6 4 8 11 5 11 9 11 8 9 7 6 3 5 6 2 13 5 2 12 7 5 7 7 8 3 9 9 …
54750 54 2 4 3 3 6 8 4 4 10 8 2 8 2 6 3 5 11 8 3 8 7 6 4 10 6 4 1 2 3 8 8 10 10 5 12 9 9 10 6 5 1 1 8 8 0 2 5 7 3 3 8 8 4 1 3 4 8 3 4 8 7 10 8 7 2 8 7 5 6 8 5 6 9 9 11 10 5 2 4 4 1 9 5 6 2 4 3 6 4 9 5 6 3 5 12 7 5 5 9 4 5 3 5 6 4 7 4 3 3 7 7 4 8 9 7 4 5 8 5 5 2 3 4 6 3 3 5 2 5 10 10 4 6 8 6 5 9 8 6 6 9 8 9 9 6 12 8 7 6 10 7 5 6 9 7 3 8 3 5 5 8 11 8 11 11 11 6 8 7 5 3 3 5 1 12 6 2 9 8 4 7 8 7 3 11…
55000 55 2 4 3 3 6 8 4 4 10 10 2 8 3 4 3 4 10 7 4 9 7 7 5 11 7 3 2 1 3 7 7 9 10 5 10 7 8 10 6 4 1 2 5 8 1 3 5 10 3 5 7 9 2 2 3 4 10 5 3 8 6 10 8 8 4 8 8 6 6 8 6 4 10 8 9 8 7 4 6 6 1 9 6 7 2 5 3 6 5 8 3 6 2 4 12 6 5 6 9 4 9 4 5 5 4 8 6 4 4 7 6 3 8 10 6 5 5 10 5 2 1 3 4 4 3 5 6 4 5 11 8 5 6 9 6 5 11 9 5 7 7 9 9 9 7 10 8 5 6 9 7 5 8 10 6 3 7 5 6 4 9 12 5 11 10 10 7 9 8 6 3 2 6 1 12 5 3 9 7 5 7 7 9 4…
55250 55 2 5 3 3 9 9 4 4 8 8 3 7 4 7 3 6 10 8 2 8 9 7 4 11 8 3 2 0 3 8 7 11 9 5 11 7 9 10 6 6 2 1 7 8 0 4 6 9 2 6 8 9 3 2 3 4 9 4 4 8 7 11 9 7 4 9 8 6 7 8 6 6 9 10 9 8 6 4 5 6 1 9 6 6 2 5 2 6 4 8 5 7 3 5 12 7 5 6 9 4 7 4 5 5 4 8 5 3 4 7 7 6 8 8 8 3 5 10 5 5 1 3 5 5 3 5 6 4 5 9 9 4 6 10 5 6 10 7 5 7 9 9 9 8 5 11 8 5 5 7 7 4 6 10 6 3 7 5 6 4 8 10 7 12 11 11 7 8 7 4 4 3 5 2 11 5 3 10 9 5 6 7 9 4 10 …
55500 55 2 4 3 3 8 10 4 5 9 10 2 6 2 6 3 4 9 9 4 7 9 7 4 11 6 4 2 1 2 8 8 10 9 5 10 8 8 9 6 5 1 1 7 8 0 3 3 8 2 5 9 10 5 2 3 3 10 4 4 9 8 10 8 8 4 9 8 6 5 7 4 5 9 8 11 8 7 2 4 3 1 9 7 6 2 5 4 6 5 9 5 6 3 5 12 6 4 5 9 4 6 6 6 4 3 8 5 3 2 7 7 3 5 9 8 4 4 9 6 5 2 4 4 7 3 6 6 4 5 10 10 4 6 9 5 5 10 9 5 7 10 7 10 7 5 10 9 6 5 9 7 4 7 9 7 4 7 5 7 4 9 10 6 12 10 12 7 9 8 6 4 3 7 3 13 5 3 11 8 4 6 7 7 3 …
55750 55 2 3 2 5 7 6 4 6 11 9 3 5 2 7 4 6 10 6 5 8 7 4 4 11 5 3 2 1 4 7 6 9 10 5 8 8 9 8 6 5 2 2 8 9 1 4 5 4 3 4 8 8 5 2 3 3 8 4 3 7 6 9 9 9 5 10 9 5 6 8 4 6 8 9 11 8 8 4 3 5 1 9 5 6 2 3 3 6 4 8 4 6 2 5 11 7 4 6 9 5 6 4 7 6 4 8 5 4 4 7 9 6 7 10 7 4 4 8 7 5 2 4 5 5 2 5 5 4 6 10 10 5 6 10 6 5 10 8 6 8 9 9 9 8 3 9 9 5 5 8 7 5 6 10 7 3 8 3 6 4 8 11 7 13 10 11 6 7 8 4 3 2 6 2 11 4 3 8 8 5 4 5 8 4 10 8…
56000 56 2 4 3 4 8 8 4 5 10 10 2 8 2 6 3 6 9 7 4 9 7 6 4 9 8 3 2 1 2 7 6 9 10 5 10 9 9 9 5 5 1 1 9 8 2 3 4 5 3 3 7 10 2 2 3 4 10 4 3 7 6 9 10 8 5 9 9 5 6 8 5 5 8 8 9 10 7 4 5 6 1 9 6 8 2 5 3 6 4 9 4 5 3 5 12 5 4 6 10 4 7 5 5 2 3 8 4 3 5 8 8 5 7 8 7 2 4 9 5 5 3 4 6 5 4 5 6 4 5 10 10 3 6 10 6 4 10 6 6 8 7 7 10 8 6 9 8 6 5 8 6 6 6 9 7 2 6 4 6 5 8 11 6 12 10 11 7 9 7 4 5 3 6 2 12 5 3 11 8 5 7 8 9 4 1…
56250 56 2 3 1 2 6 8 4 4 11 8 2 7 2 5 3 3 11 8 2 9 8 5 4 11 6 3 2 1 3 7 9 7 8 4 11 7 9 7 3 5 2 1 9 8 2 3 3 7 3 3 9 8 4 2 3 4 10 4 3 10 7 10 9 6 5 10 8 5 6 9 5 5 9 11 11 7 6 4 5 5 3 10 5 7 2 6 4 7 4 8 4 6 3 5 12 7 5 6 8 4 7 5 5 5 2 7 5 4 3 8 7 5 6 8 8 3 4 9 6 5 2 4 4 6 2 5 6 4 5 10 10 4 7 9 8 5 10 10 6 7 9 8 9 9 5 11 8 5 5 8 6 5 6 7 4 3 7 5 6 4 7 10 6 12 10 12 7 9 9 5 4 4 6 2 11 5 3 11 8 4 7 8 8 3…
56500 56 2 4 3 3 7 8 4 6 11 9 2 9 2 6 3 6 11 7 4 8 7 5 5 10 4 2 3 1 4 6 8 10 10 4 9 8 9 9 7 4 1 2 8 9 2 4 5 8 3 2 9 10 4 3 3 3 10 4 3 8 7 6 10 8 7 10 8 5 5 8 5 5 11 10 11 7 7 4 5 5 1 9 6 6 1 6 4 5 4 8 5 5 4 6 11 6 5 6 9 4 8 4 4 4 2 7 4 4 4 8 7 5 7 8 8 2 4 8 4 5 2 4 4 7 2 6 6 4 5 10 10 4 6 10 6 5 10 8 6 8 7 8 8 8 4 9 9 5 6 9 7 5 7 10 7 3 7 5 5 4 9 11 6 11 11 11 7 8 8 4 3 2 6 2 12 5 3 11 8 4 7 7 9 …
56750 56 2 4 3 3 7 7 4 5 10 7 2 5 3 6 3 4 8 7 4 6 7 7 5 10 6 3 2 2 3 5 8 11 10 5 11 9 9 9 6 6 1 1 10 8 2 4 3 5 1 3 8 5 2 2 3 4 9 4 3 8 7 10 11 9 4 9 8 5 6 8 5 6 10 9 10 9 6 1 4 5 1 9 6 7 2 6 3 6 4 9 3 5 2 5 9 5 5 6 9 4 6 5 6 4 1 8 3 4 2 8 6 5 4 9 8 3 5 9 3 3 2 3 5 6 4 5 6 2 5 10 8 4 5 9 6 4 8 8 6 8 8 7 9 8 6 9 9 4 6 8 6 5 6 9 6 2 7 4 6 4 9 11 5 12 11 13 8 9 7 5 3 2 6 3 12 5 3 10 8 5 7 7 8 4 10 8 …
57000 57 2 4 2 2 9 9 3 3 7 7 2 6 2 5 5 4 11 8 3 9 8 6 4 9 6 2 1 1 3 4 7 8 9 5 11 9 9 9 6 5 2 1 9 8 3 3 3 6 1 3 6 6 3 1 3 3 9 4 4 8 6 10 8 7 5 10 6 4 6 8 6 6 9 10 11 9 9 3 3 3 1 9 5 5 2 5 4 5 4 10 5 5 2 4 11 4 4 5 8 5 6 4 7 2 1 8 3 3 3 6 7 5 5 9 6 3 4 8 4 4 2 4 5 4 4 5 6 4 5 10 9 3 6 8 6 4 10 8 6 8 8 8 8 8 7 11 10 5 6 8 6 4 6 9 6 5 8 5 6 4 8 11 6 12 9 11 7 8 7 5 3 2 5 3 14 6 3 11 9 5 7 7 8 4 10 7 …
57250 57 3 4 5 4 9 10 4 4 11 8 2 6 2 7 4 6 11 8 3 9 8 6 2 9 5 0 1 2 4 5 7 10 10 5 9 8 9 9 7 6 2 2 7 8 1 3 4 5 3 3 9 9 6 2 4 3 11 4 2 5 5 6 9 7 2 8 7 6 6 8 5 6 10 9 10 9 8 3 5 6 1 9 5 6 1 4 2 5 4 8 5 4 2 5 11 6 5 7 8 6 7 5 4 6 0 7 3 3 3 7 7 5 5 9 9 4 4 8 3 5 2 4 4 6 2 4 6 3 6 10 9 4 6 10 7 5 8 6 5 9 8 9 11 7 6 10 7 6 5 9 7 5 7 9 7 3 7 5 5 4 9 10 7 11 10 10 7 9 7 4 4 2 7 2 12 5 3 11 7 5 7 7 8 4 10 …
57500 57 2 4 3 4 8 9 4 6 10 9 2 8 4 5 5 6 12 8 5 8 8 7 4 9 3 2 2 1 3 7 8 11 9 4 11 8 9 9 6 5 3 3 9 9 1 4 7 7 4 5 8 10 3 1 1 4 8 5 3 8 6 9 9 7 4 9 9 6 6 9 5 7 10 9 11 9 6 4 6 6 1 9 5 6 2 4 2 5 3 6 4 6 5 6 12 6 4 6 8 4 8 6 5 5 1 8 5 3 3 7 7 3 7 9 7 4 4 10 5 5 1 4 5 5 4 4 5 3 4 9 7 4 6 9 6 5 10 8 7 8 8 10 9 9 6 10 10 5 6 10 7 6 6 8 7 4 7 5 7 4 9 11 6 13 10 10 7 8 7 4 3 2 6 2 13 5 3 8 9 5 8 8 8 4 11 …
57750 57 2 4 4 4 7 9 4 4 11 8 2 8 2 7 3 6 9 8 4 9 9 6 4 10 5 3 1 1 4 5 7 9 9 5 10 8 9 9 7 5 1 1 7 7 1 4 4 7 3 5 8 6 4 2 3 3 9 4 3 8 6 9 10 8 4 9 9 6 6 8 5 5 9 7 11 9 6 3 4 7 1 9 5 8 2 5 3 5 4 9 4 4 2 5 10 6 4 6 9 4 6 5 5 3 0 9 4 3 3 7 6 4 7 9 8 3 4 10 3 4 2 4 4 6 3 5 7 3 7 11 10 5 7 11 7 5 8 6 6 9 8 9 10 9 6 12 10 5 5 7 7 5 5 9 6 2 7 3 6 4 9 9 5 11 11 11 8 9 7 4 2 2 5 4 13 5 3 12 8 4 7 8 7 4 9 7 …
58000 58 2 4 4 4 8 10 4 5 10 9 3 8 2 6 3 5 11 9 4 8 8 4 4 10 9 4 3 1 3 8 8 11 10 5 10 9 9 9 7 4 0 2 6 8 1 4 5 7 2 5 8 6 2 2 2 4 8 3 3 7 7 9 9 7 6 9 8 5 6 7 5 5 11 8 10 7 5 3 3 5 1 9 6 5 1 4 3 5 4 7 4 5 5 6 12 6 5 5 9 4 6 2 7 3 2 7 4 3 2 7 7 4 5 8 7 4 4 10 4 4 2 3 4 6 2 5 6 4 5 8 10 5 6 11 7 5 9 9 6 9 6 9 9 8 5 10 9 5 6 8 7 5 7 9 7 2 8 5 7 5 9 11 7 13 9 11 7 8 8 5 3 3 6 4 14 5 2 9 7 5 8 9 7 3 9 9 …
58250 58 3 4 4 4 9 10 4 5 9 9 2 6 3 6 3 6 11 8 3 8 9 6 4 10 7 3 2 1 4 9 8 11 10 5 11 9 9 8 4 5 2 1 9 8 1 3 5 8 3 4 9 8 3 2 3 4 11 4 3 8 6 10 9 9 3 8 9 4 7 8 6 5 10 8 11 10 7 3 5 4 1 9 6 7 2 5 3 5 4 7 4 1 2 6 12 5 4 6 10 7 8 5 5 6 2 7 4 3 3 7 9 5 8 8 7 2 4 10 5 5 2 4 5 5 3 5 6 4 5 8 10 5 6 10 6 5 10 7 5 8 7 8 8 8 7 11 10 5 5 7 7 5 7 10 7 2 8 4 6 4 9 11 7 10 11 11 7 7 7 3 3 2 6 4 14 5 2 10 7 4 6 7 …
58500 58 3 5 4 4 7 7 4 5 10 7 2 5 2 5 4 5 10 8 4 9 8 6 5 11 8 3 1 1 4 10 8 10 8 5 9 7 9 9 6 4 1 2 8 8 2 2 5 5 3 4 8 10 5 2 2 4 8 4 3 9 7 10 9 8 3 9 8 5 8 8 6 5 8 7 10 6 6 4 5 7 0 9 6 7 2 4 3 6 4 9 5 3 4 6 10 7 4 6 9 5 9 4 4 4 1 7 4 3 3 7 8 4 7 9 4 2 3 8 3 5 2 3 4 7 4 5 7 4 5 10 10 5 6 11 6 5 10 8 5 8 8 8 9 8 5 10 8 4 5 8 7 5 6 9 7 2 8 3 6 5 9 10 8 13 11 13 7 9 7 4 3 2 6 3 12 5 3 11 8 4 7 7 8 4 9 …
58750 58 1 6 4 5 5 8 4 6 11 9 3 7 3 7 3 4 10 8 2 9 9 6 4 11 6 3 2 1 3 7 7 9 10 5 11 9 9 8 6 5 1 2 8 8 2 4 4 8 3 4 9 8 5 2 2 4 8 5 3 8 7 9 9 6 3 7 8 5 6 7 5 5 10 8 12 7 6 4 7 5 1 9 6 5 3 4 3 6 4 7 4 7 4 6 12 6 5 7 9 5 7 5 4 3 0 8 5 3 3 7 8 5 6 9 9 3 5 9 5 4 1 2 4 4 2 5 6 4 5 9 10 4 6 9 6 5 10 10 7 6 7 8 10 7 6 8 9 5 7 9 7 4 6 8 5 2 8 3 7 4 8 12 6 12 9 11 8 9 8 6 2 2 6 4 15 5 3 11 8 5 7 6 7 3 7 9 8…
59000 59 2 3 3 4 8 7 4 6 8 9 2 7 2 6 3 5 11 8 2 8 8 8 4 11 7 3 2 1 2 7 7 10 10 6 10 8 9 9 6 5 1 2 7 9 2 4 4 8 2 4 9 9 5 2 3 4 9 4 3 10 6 10 9 8 4 11 9 6 5 8 4 3 10 8 11 9 7 3 4 5 1 9 6 6 1 4 3 6 4 9 2 4 2 5 11 7 5 6 8 4 7 5 4 4 1 6 4 4 4 7 7 5 5 8 6 2 4 9 5 5 1 3 4 6 4 4 6 4 5 9 10 4 6 10 6 4 10 10 5 8 9 10 10 9 6 10 8 5 6 8 7 5 7 10 6 3 8 5 6 5 8 12 7 12 10 12 8 7 8 4 4 2 7 5 14 5 3 10 8 5 9 7 1…
59250 59 2 6 3 3 7 7 4 7 10 8 3 8 3 4 2 6 12 7 3 8 7 7 4 10 8 2 2 1 2 7 7 9 10 7 11 10 7 8 6 7 4 2 8 8 3 3 5 7 3 3 8 9 4 2 2 4 9 5 2 8 8 12 9 8 2 8 6 4 5 8 5 5 10 9 10 7 7 2 5 6 2 9 7 5 1 6 4 5 5 7 4 5 2 5 10 6 4 6 10 4 8 5 3 4 1 8 5 3 5 8 7 6 5 8 8 3 4 9 3 5 1 3 4 5 3 5 7 3 6 10 9 3 6 8 6 5 10 7 7 8 7 9 9 8 5 10 7 4 6 8 6 4 7 9 7 3 8 5 7 5 9 12 6 13 9 12 7 8 8 4 3 2 5 3 14 5 2 8 7 5 9 8 9 4 9 10…
59500 59 1 4 4 3 7 8 4 5 10 7 2 6 1 5 3 6 10 7 2 9 8 6 5 11 6 3 2 1 2 8 8 8 9 5 11 8 8 9 7 5 4 2 8 8 3 3 6 8 3 5 8 9 4 2 3 3 10 3 4 8 8 10 10 8 4 9 8 4 6 8 4 6 9 7 10 8 7 2 5 6 1 9 4 5 1 5 3 6 4 9 3 5 3 6 12 6 5 6 10 4 8 5 4 3 0 8 7 3 6 8 7 5 7 9 9 2 5 10 3 4 1 4 4 4 2 4 5 4 5 8 10 4 6 10 6 5 10 9 5 8 8 9 10 7 6 9 9 6 4 9 7 5 7 10 7 3 6 5 6 4 8 11 8 13 9 12 7 8 8 3 3 2 5 3 13 5 2 8 8 5 9 7 7 3 9 …
59750 59 1 3 4 2 5 8 4 4 9 8 2 7 3 5 3 5 10 8 3 10 7 7 3 11 6 3 2 1 3 8 7 9 9 5 11 7 9 9 7 4 2 2 6 9 2 4 6 9 3 6 8 10 3 2 2 3 10 3 3 8 7 10 10 9 4 8 9 7 6 8 6 4 10 6 10 8 8 4 6 4 0 9 6 4 2 5 3 6 4 9 5 6 2 4 11 7 5 6 10 4 8 5 4 3 1 7 4 3 3 7 6 4 7 9 8 3 5 10 5 5 1 4 4 3 1 5 6 5 6 10 8 4 6 10 6 5 9 9 6 7 8 8 10 8 6 10 9 5 5 9 7 6 6 10 8 4 5 6 6 4 8 10 7 13 11 11 7 8 7 4 2 1 5 0 10 5 3 9 8 6 9 6 9 4…
60000 60 2 3 5 3 7 8 4 4 12 8 2 6 3 5 3 4 11 8 3 8 7 5 4 10 7 3 1 1 2 7 8 8 10 5 11 7 9 8 7 3 2 2 7 9 2 5 5 10 5 4 7 9 4 1 2 4 8 4 2 8 8 9 10 9 3 8 7 4 7 8 6 5 9 6 10 7 6 4 5 5 1 9 6 6 2 5 4 6 5 9 4 6 3 4 10 6 4 6 10 4 9 4 4 4 1 8 4 3 5 7 6 5 6 9 8 2 6 10 5 5 2 4 3 6 4 5 6 4 5 11 10 5 6 11 7 5 8 9 7 7 7 9 8 8 5 10 8 5 4 6 7 5 6 8 6 4 9 4 6 4 9 10 6 12 9 11 7 9 8 5 4 2 7 4 14 5 2 10 7 5 6 7 7 3 10…
60250 60 3 3 4 3 8 10 4 5 9 10 2 8 3 5 4 5 11 8 4 9 8 5 4 11 7 3 2 1 3 8 8 7 10 5 10 7 9 9 7 4 1 1 7 8 2 3 5 9 5 5 8 9 4 2 3 3 10 4 1 8 7 10 10 9 4 9 8 4 5 8 5 5 10 6 9 8 7 1 4 6 0 9 7 5 2 4 3 6 4 8 5 5 3 5 11 5 5 6 9 5 7 6 5 6 1 8 5 3 3 7 7 6 6 9 7 3 6 10 4 5 2 4 4 5 3 5 7 4 5 9 8 3 6 9 5 4 11 9 6 7 8 9 10 9 5 11 8 5 5 10 7 5 8 8 7 3 8 3 6 3 9 12 7 12 8 11 7 6 9 5 2 2 7 4 13 5 2 8 7 5 7 8 7 4 10…
60500 60 2 3 3 3 7 9 4 5 9 8 2 4 1 7 4 6 10 8 3 8 8 5 3 11 5 2 2 1 3 8 8 8 10 5 10 8 9 9 7 6 2 1 9 8 3 4 5 8 3 6 8 10 4 2 3 4 11 3 2 7 6 10 10 9 4 9 8 4 7 7 6 6 10 8 10 7 7 3 5 5 1 9 6 5 2 4 2 6 4 9 5 6 3 5 10 6 5 6 8 4 7 4 4 4 1 7 4 4 3 8 6 5 7 9 8 3 4 9 4 5 2 4 3 5 3 4 6 4 6 11 10 4 6 11 6 5 8 8 5 6 7 7 9 7 5 7 6 5 4 9 7 5 7 10 7 2 7 3 6 3 7 12 5 12 10 12 7 10 6 5 4 3 7 4 13 6 3 8 8 5 7 6 6 3 1…
60750 60 3 4 5 3 8 8 4 6 10 9 2 7 3 6 5 5 12 8 2 7 8 5 3 10 5 3 1 2 3 8 7 9 9 5 10 8 8 8 7 4 3 2 6 8 2 4 6 8 4 5 8 10 4 1 1 2 8 3 1 9 6 11 10 8 3 9 8 5 4 8 5 5 8 8 10 5 6 4 6 6 1 9 5 5 2 4 2 5 4 8 3 5 2 5 11 6 5 6 10 6 10 5 5 4 1 7 4 3 3 7 7 5 7 7 8 3 5 8 3 5 2 4 3 6 2 6 6 3 4 7 7 3 6 9 5 5 9 9 6 8 9 7 10 9 6 11 8 5 6 7 6 5 7 9 8 4 8 5 6 4 8 12 7 13 8 10 6 9 7 5 4 3 7 2 12 6 2 6 6 4 7 7 8 3 11 7 …
61000 61 3 3 5 4 8 10 4 6 10 8 2 8 3 5 3 5 11 8 5 9 10 6 4 11 5 2 1 2 3 8 8 8 8 5 9 7 9 9 7 6 2 2 6 7 2 2 6 9 3 4 7 10 5 2 3 3 9 4 1 8 7 11 10 9 4 9 8 5 7 8 5 6 8 8 9 9 5 5 4 4 1 9 4 5 3 5 3 6 4 9 4 5 3 5 11 6 5 5 8 6 7 5 5 5 1 6 5 3 2 7 7 5 7 8 8 3 4 10 4 5 1 3 4 6 3 5 7 2 6 10 8 4 6 8 4 5 10 7 8 7 7 8 10 8 4 7 7 6 3 9 6 6 7 9 7 3 6 5 6 4 8 14 7 12 11 12 7 8 7 5 2 3 6 4 14 5 2 12 8 5 7 7 8 4 10 …
61250 61 2 5 5 4 9 9 4 6 10 10 2 8 3 6 3 4 10 8 3 8 8 5 4 11 5 3 1 1 3 7 7 9 10 5 11 8 9 8 7 3 2 1 7 7 2 4 4 9 4 5 7 10 6 1 3 3 9 4 3 9 7 10 10 9 3 8 8 5 6 8 4 4 9 7 10 9 7 4 5 6 1 10 4 6 2 7 4 5 4 10 5 5 3 5 12 7 5 6 11 5 10 4 6 5 1 6 3 3 3 6 7 6 5 7 7 3 4 9 5 5 2 4 3 5 2 5 6 4 4 8 8 5 6 10 6 5 10 10 6 9 6 9 9 8 5 10 9 6 4 10 7 5 7 9 7 3 8 5 6 6 9 11 5 12 11 12 6 9 8 6 4 3 6 3 13 5 2 11 6 4 7 6 …
61500 61 3 4 4 2 8 8 3 6 11 9 2 9 3 6 4 4 12 8 3 8 8 7 4 10 6 3 2 2 4 8 6 10 10 5 10 8 9 7 5 2 2 2 7 9 2 5 5 8 4 4 8 9 6 4 1 4 9 3 3 8 8 10 11 9 3 8 8 4 5 8 5 3 10 8 11 10 7 6 6 8 0 9 6 6 3 4 2 4 4 9 5 5 3 5 11 6 5 6 8 5 9 4 5 7 2 5 5 3 3 6 7 4 5 10 8 3 4 8 4 5 2 4 3 6 3 5 6 4 4 10 9 3 6 10 6 5 10 8 5 7 7 8 10 9 5 12 10 5 6 9 6 5 7 9 6 2 9 4 5 4 7 10 6 12 11 11 8 9 7 5 3 2 6 2 13 5 3 7 8 4 6 6 7 …
61750 61 3 3 4 3 8 9 3 6 10 8 3 9 3 5 3 6 11 7 3 7 9 6 6 11 6 2 2 2 4 7 7 9 10 5 12 9 9 8 8 3 3 1 8 9 2 3 5 9 3 3 7 8 3 2 1 4 10 4 3 7 8 11 10 9 5 9 9 4 6 8 5 5 10 8 10 9 8 3 6 6 1 9 6 6 2 6 4 5 4 7 4 5 4 5 10 6 5 7 8 3 8 5 4 5 1 7 3 3 4 7 7 5 7 8 7 3 6 8 5 2 0 2 3 2 2 4 6 4 3 8 8 4 6 8 5 5 8 10 6 6 9 8 10 8 3 10 10 6 5 8 7 5 7 9 7 4 8 6 6 4 9 12 7 12 9 12 7 7 6 3 3 2 6 1 12 6 2 9 8 4 7 7 8 4 9 8…
62000 62 3 4 5 4 10 9 4 5 10 7 2 7 3 6 3 4 11 8 3 9 9 5 3 11 6 2 2 3 4 5 6 10 8 5 10 8 9 9 6 4 3 2 8 8 2 4 5 10 4 4 8 8 3 2 2 4 9 3 4 7 7 9 9 8 3 10 8 5 6 8 6 5 11 8 9 9 7 3 5 7 1 10 6 5 1 4 3 6 5 8 4 6 3 5 11 6 4 6 8 3 9 5 5 2 0 5 3 3 3 7 8 5 8 8 7 4 3 10 3 5 3 3 5 5 3 5 7 4 6 8 9 4 6 9 6 5 10 9 7 7 8 8 9 8 6 10 8 5 6 9 7 3 7 9 6 3 11 4 5 6 7 11 6 13 10 11 7 7 7 3 2 2 5 3 14 4 3 9 8 5 7 7 7 3 11…
62250 62 3 4 4 3 8 9 4 5 9 9 2 8 2 5 5 6 13 8 1 8 8 4 4 8 7 2 0 2 3 7 7 8 7 4 9 6 8 9 7 4 3 2 8 8 3 3 3 9 4 4 8 9 5 3 1 3 9 5 3 8 7 9 8 8 4 8 7 5 6 8 4 5 10 7 10 9 7 4 4 5 2 9 6 6 1 5 2 7 4 9 4 6 2 5 11 7 4 6 11 4 6 4 4 4 1 8 5 2 4 7 7 5 6 8 7 4 4 8 4 5 2 4 3 6 3 5 6 4 5 10 8 5 6 8 6 5 10 8 6 7 8 9 10 9 6 10 9 5 7 8 7 5 6 9 6 4 8 5 7 5 9 12 7 13 10 11 5 9 7 5 2 0 5 2 13 5 2 7 7 4 9 7 8 3 9 6 10 8…
62500 62 3 4 4 3 8 8 3 5 9 9 3 6 3 6 3 7 10 8 3 9 7 5 3 11 5 2 3 2 2 8 7 6 8 5 10 8 9 9 6 5 3 2 6 6 2 3 5 7 3 4 8 10 4 4 2 4 9 5 4 9 7 11 10 7 2 8 8 6 6 8 7 4 12 9 10 9 8 2 6 7 1 9 6 5 3 3 2 5 4 7 3 6 2 5 11 7 4 6 9 4 8 5 4 3 0 8 5 3 3 6 7 6 6 8 7 4 4 9 4 5 1 3 5 5 3 5 6 4 6 9 8 5 6 10 6 5 8 10 6 8 8 8 8 8 4 10 8 6 5 9 5 3 6 8 3 2 9 4 7 6 8 11 8 12 10 12 8 8 6 5 3 3 6 1 11 4 2 7 7 5 6 7 8 4 10 9 …
62750 62 3 4 4 3 8 8 4 5 9 9 2 6 2 5 3 5 11 8 4 10 9 8 4 11 4 2 3 1 3 7 7 9 9 5 11 9 9 8 5 5 2 1 10 8 1 4 5 9 4 3 8 9 6 2 1 3 10 2 0 8 6 8 10 8 4 9 8 6 7 8 5 6 10 10 11 8 7 2 4 4 1 9 6 5 2 4 3 6 4 9 4 5 3 6 11 7 5 6 8 4 7 6 5 5 1 6 5 3 4 6 8 5 7 9 9 3 5 9 5 4 3 3 6 7 2 5 6 4 4 10 8 4 6 8 5 5 9 8 5 6 8 9 10 9 5 12 8 6 4 10 7 5 6 10 5 4 8 5 5 6 9 13 8 12 10 10 7 8 8 4 4 3 5 2 13 5 2 10 8 5 7 7 8 4 …
63000 63 3 4 3 3 7 8 4 5 9 7 3 7 3 5 4 4 10 8 4 8 7 6 5 12 7 3 3 2 2 8 8 9 10 5 9 7 9 7 6 4 2 1 6 8 1 3 5 10 2 3 8 10 4 4 2 2 10 4 4 8 7 10 11 9 5 8 7 4 7 8 6 5 9 7 12 8 6 2 6 6 1 9 6 5 3 3 3 5 4 9 5 5 4 6 12 6 5 6 9 5 6 3 5 4 1 7 3 3 2 6 7 5 6 9 8 3 4 8 3 4 2 3 4 5 3 4 6 4 5 7 8 4 5 10 5 4 10 8 5 7 7 8 10 8 5 11 8 6 6 9 5 5 6 9 6 3 7 5 5 6 8 12 8 12 10 11 7 9 7 4 4 3 7 5 14 5 2 8 8 5 6 6 7 4 8 6…
63250 63 3 6 4 4 8 8 4 4 11 7 2 4 2 5 3 4 10 9 4 8 8 6 4 11 8 3 3 1 5 8 7 10 10 5 9 8 9 8 7 4 3 1 7 7 1 5 5 10 1 5 6 9 2 2 1 2 9 5 5 6 6 8 9 7 3 8 9 4 6 9 5 6 7 8 11 8 7 4 5 4 0 9 6 6 2 5 4 6 4 8 4 5 3 5 11 5 5 6 11 6 8 5 5 4 2 5 4 4 3 6 7 5 5 8 6 3 5 8 5 4 1 4 4 5 3 4 6 4 5 10 10 4 6 10 5 5 8 9 6 7 9 8 10 8 6 10 8 4 4 9 6 4 6 9 8 4 8 5 7 6 8 11 7 12 10 10 5 8 7 4 4 3 7 4 14 5 2 10 7 4 5 7 9 4 11…
63500 63 3 5 2 5 7 8 5 4 11 8 3 10 4 6 4 6 11 8 4 9 7 5 4 10 7 3 3 1 3 5 7 8 10 5 9 6 9 8 6 5 3 2 7 9 2 2 4 10 2 5 7 10 4 3 1 3 10 5 2 8 7 10 10 7 3 8 10 5 7 8 5 5 10 8 9 9 7 3 5 6 0 8 5 7 2 4 3 5 5 9 5 6 3 5 11 4 4 6 10 4 8 5 6 5 1 8 3 3 3 6 7 4 7 10 7 2 5 9 3 4 2 4 4 5 3 5 7 3 4 9 8 4 6 9 5 5 10 8 5 9 7 9 10 9 6 12 9 5 6 9 7 5 6 10 6 3 8 5 6 4 6 13 8 13 10 12 7 8 8 5 4 3 6 3 11 5 3 8 9 5 6 7 8 …
63750 63 3 3 3 3 9 9 4 5 11 9 2 6 3 6 3 5 7 8 3 8 6 6 3 10 5 4 3 2 3 6 8 10 9 5 9 8 9 8 6 4 2 1 8 8 1 3 4 9 5 4 9 9 5 4 1 4 10 5 3 8 8 12 11 10 4 9 9 6 6 9 5 7 10 9 9 10 7 2 4 4 1 9 5 4 1 3 2 6 4 9 5 6 3 5 11 5 5 5 9 4 6 2 5 3 1 7 4 3 5 8 7 5 5 10 7 4 5 10 4 4 3 4 6 6 4 4 7 3 4 9 8 4 6 9 5 4 10 8 5 7 8 8 9 10 6 12 8 6 6 10 7 5 7 10 6 2 9 5 6 7 9 9 6 12 11 12 8 6 6 2 3 2 6 3 13 5 3 7 9 5 6 7 9 4 1…
64000 64 3 5 4 3 7 9 4 3 11 7 3 6 2 5 4 7 13 8 3 9 8 6 5 11 6 3 2 1 2 6 7 8 10 5 10 8 9 8 6 5 3 2 9 8 1 4 5 10 4 4 8 7 4 2 1 2 9 3 3 7 6 9 10 11 6 8 9 6 6 8 4 6 9 10 11 9 8 2 5 6 1 9 6 6 2 4 3 6 4 8 5 6 3 5 10 6 5 6 8 5 7 6 7 4 1 7 4 3 4 7 7 5 5 10 8 4 4 8 4 4 2 4 4 5 2 4 5 3 4 8 9 3 6 7 6 5 10 10 6 8 7 8 10 8 6 10 9 5 5 10 6 3 6 9 7 4 6 5 6 5 8 11 6 10 11 11 7 7 7 3 4 3 6 3 14 5 3 10 9 5 6 7 9 4…
64250 64 3 5 4 3 6 8 4 2 9 8 3 5 3 6 4 4 10 7 2 6 9 6 5 10 8 3 2 2 3 7 7 9 9 6 10 8 9 7 6 4 2 2 9 9 2 4 5 8 5 4 10 9 5 1 3 4 9 4 1 8 6 8 11 7 4 9 7 4 7 8 5 5 10 7 11 9 7 5 5 3 1 9 5 7 1 5 2 6 4 10 5 7 2 4 11 6 4 5 8 3 7 5 3 4 1 5 4 3 3 7 7 5 6 8 8 4 5 9 6 5 3 4 4 6 4 4 6 4 5 11 8 5 6 9 6 5 9 10 7 8 8 9 10 8 6 10 9 6 6 9 5 4 7 9 5 3 8 4 5 4 7 9 8 12 8 12 6 8 8 3 2 2 6 4 14 6 2 8 7 6 6 8 10 3 10 8 …
64500 64 3 4 3 3 10 9 5 4 11 8 2 9 3 5 4 5 9 8 2 7 7 5 5 11 7 3 2 3 5 6 7 7 10 5 10 8 9 8 6 4 3 1 5 8 2 4 5 8 4 4 8 8 6 2 2 4 8 3 0 8 6 11 10 8 4 8 8 5 8 8 6 4 10 10 12 8 7 4 4 4 0 9 5 7 1 4 3 6 4 7 4 6 3 5 11 6 4 6 10 4 9 6 5 5 0 7 4 3 3 6 7 6 6 9 7 4 5 8 6 5 2 3 4 7 2 4 6 4 5 9 10 4 6 10 5 6 10 9 7 8 6 8 10 9 6 11 8 5 5 8 7 4 6 8 6 3 7 4 5 5 7 11 6 12 10 11 8 9 8 4 4 2 7 1 13 5 3 11 9 5 8 6 8 3…
64750 64 3 4 4 3 10 8 4 4 11 8 2 6 2 5 3 5 9 8 4 8 9 5 6 9 6 3 2 2 3 8 8 9 8 5 10 7 9 9 8 3 3 0 8 8 2 3 5 9 4 4 8 8 3 2 3 3 10 5 3 8 6 10 10 8 4 8 7 5 6 7 5 7 9 10 10 8 7 4 4 3 1 9 6 6 1 3 3 6 5 9 4 7 4 5 10 7 5 5 8 4 8 4 4 3 0 6 5 3 5 6 7 6 5 7 7 4 3 8 4 5 2 4 4 5 4 4 5 4 5 9 10 5 6 9 6 5 8 9 6 7 6 9 11 9 5 11 9 6 5 10 7 5 7 11 7 3 7 6 6 7 9 12 7 14 11 14 8 9 8 5 4 3 7 5 15 5 3 12 8 4 8 8 7 3 9 …
65000 65 3 4 3 3 9 8 4 5 10 9 3 8 4 6 3 4 11 6 4 8 9 6 7 11 8 3 2 2 3 7 6 8 8 5 8 8 9 9 6 4 1 1 6 6 0 2 4 8 3 3 8 7 4 2 3 4 10 5 4 7 7 9 9 7 5 10 7 5 5 6 5 5 10 7 10 6 8 2 5 6 1 9 3 7 2 5 3 5 4 9 4 5 2 5 11 6 5 6 10 4 9 5 4 3 0 6 3 3 3 7 7 5 5 8 7 2 4 9 3 5 2 4 5 6 3 4 5 4 5 9 10 4 6 10 6 5 8 8 6 6 8 9 10 8 6 11 9 6 6 9 7 5 6 10 6 3 8 6 7 8 9 11 6 12 10 12 7 9 8 4 2 2 7 4 12 5 2 11 6 5 9 8 7 3 9 …
65250 65 2 4 3 4 9 10 4 6 11 9 2 7 3 5 3 4 9 8 4 9 8 5 3 10 6 1 3 1 4 9 8 10 10 5 10 7 9 9 8 4 1 1 9 8 1 5 5 10 2 5 7 8 3 2 3 2 9 2 2 8 6 9 10 10 3 8 8 5 5 8 5 6 9 10 11 9 8 4 5 4 1 9 6 6 2 5 3 6 5 8 4 4 4 5 11 7 4 6 9 5 7 5 7 4 1 8 4 3 3 7 7 6 6 9 7 2 4 9 3 5 2 4 4 7 3 6 6 4 5 9 10 4 6 9 5 4 10 10 4 8 8 8 10 8 5 9 7 5 5 11 7 6 5 9 6 2 7 4 7 6 6 11 8 13 9 11 6 8 7 4 3 2 7 4 13 5 3 11 8 4 6 7 9 3 …
65500 65 3 4 4 3 8 10 4 6 10 8 2 6 3 6 2 6 11 8 3 9 7 5 3 11 6 3 3 2 4 7 7 6 8 5 11 9 10 8 5 3 2 1 8 9 2 5 5 8 4 6 7 10 4 2 3 4 9 3 3 7 7 10 9 7 4 9 9 6 7 8 5 7 9 9 11 8 8 4 5 5 2 9 7 5 2 4 3 6 4 9 5 6 3 5 11 7 5 6 9 5 7 3 5 3 0 8 4 2 4 7 6 6 7 9 9 3 4 10 4 5 2 4 4 7 2 4 6 4 6 10 8 5 7 9 7 5 9 8 6 8 8 8 9 7 4 11 9 5 7 9 6 4 6 9 5 2 8 5 7 5 7 9 8 13 11 10 8 8 8 6 3 2 6 2 13 6 2 11 8 5 6 7 7 3 9 7 …
65750 65 1 4 2 3 7 8 4 5 10 9 2 7 3 6 4 4 12 8 2 7 8 5 6 10 7 3 2 1 3 8 7 8 10 5 11 9 9 9 8 4 2 2 7 9 2 5 5 10 4 5 7 8 4 2 3 4 9 5 4 8 6 9 11 8 3 9 10 5 8 8 4 5 9 8 10 9 8 3 5 6 1 9 6 6 2 5 3 5 4 8 5 5 4 6 11 7 5 7 9 4 9 3 3 4 1 8 6 3 3 7 7 5 8 9 7 3 4 6 5 5 3 4 4 7 3 4 6 4 5 10 10 5 6 9 6 4 9 8 6 8 6 9 9 8 6 12 9 5 6 9 6 3 7 10 6 1 8 3 5 7 9 9 7 13 10 12 7 9 7 5 5 3 7 4 13 5 2 10 8 5 8 7 7 3 12 …
66000 66 2 4 2 2 8 8 3 7 11 7 2 8 1 4 3 5 9 7 2 7 8 7 3 10 6 3 3 2 1 7 8 8 10 5 9 9 10 9 6 3 4 1 10 8 3 4 3 8 5 5 8 7 4 2 3 4 10 3 3 8 6 8 10 8 3 8 7 5 5 7 4 6 8 7 10 10 8 2 5 8 1 9 5 6 1 5 3 6 4 9 4 5 4 6 11 8 5 7 9 4 7 4 6 4 1 8 4 3 3 7 6 6 6 9 7 3 5 8 4 4 0 2 3 2 2 3 5 4 6 9 8 4 6 9 6 5 11 9 7 7 8 8 9 8 4 10 8 6 4 11 7 5 7 8 8 4 8 3 6 6 9 10 7 14 9 11 6 9 7 5 4 3 6 3 13 4 2 7 7 4 5 7 6 3 11 8 …
66250 66 2 3 3 3 6 8 4 4 10 8 3 9 3 5 4 5 12 8 4 9 6 5 5 10 6 3 2 1 3 8 7 8 8 5 8 8 9 8 8 2 2 0 8 9 2 5 5 9 5 4 10 7 4 2 3 2 10 6 4 8 5 9 9 8 4 9 8 5 5 8 5 7 8 9 10 8 4 4 6 7 2 9 5 5 1 5 3 6 4 9 3 6 2 5 9 6 5 7 8 5 8 7 6 4 1 6 3 2 2 6 6 5 5 10 8 3 4 7 4 4 2 4 4 6 4 4 7 3 5 10 10 4 6 12 5 5 7 9 6 7 9 10 9 8 7 12 9 4 6 11 7 6 7 9 5 3 7 4 7 5 8 9 5 13 10 12 8 8 8 4 3 2 7 2 13 5 3 12 8 5 7 6 8 3 11 8…
66500 66 2 6 2 4 8 8 4 6 10 9 2 7 2 6 3 6 8 8 2 7 8 6 4 11 6 4 3 1 3 8 7 7 7 5 11 8 9 8 7 3 2 1 8 10 3 6 5 11 3 4 7 9 3 1 5 1 9 4 4 7 6 10 11 8 5 7 7 5 8 8 4 6 9 8 10 10 7 3 5 4 1 9 6 4 1 3 2 6 5 9 3 6 2 5 11 9 4 8 9 4 6 5 5 5 1 8 4 4 3 5 7 6 5 8 7 4 5 8 6 4 4 3 4 4 2 4 6 4 6 9 8 4 6 9 6 4 11 8 6 8 8 8 10 8 6 10 9 5 4 9 6 5 6 10 7 3 7 5 5 5 7 12 9 13 9 12 8 9 7 4 3 3 5 3 11 5 2 7 8 4 9 7 10 4 10 …
66750 66 3 4 5 4 9 11 4 5 11 8 2 8 3 6 3 5 10 8 3 7 8 6 5 11 7 2 2 1 5 7 7 9 10 5 10 8 9 7 7 4 3 1 8 7 4 5 4 7 4 4 8 8 4 1 4 2 8 4 2 8 7 9 11 8 3 9 6 4 7 8 5 6 10 9 10 8 5 4 5 5 1 9 6 5 1 4 3 5 5 9 4 6 2 5 10 6 5 6 8 3 7 4 4 3 0 6 4 2 3 7 7 6 6 9 7 3 5 8 6 4 3 4 4 6 4 4 8 3 5 10 10 3 6 10 5 5 9 9 5 7 7 9 10 9 4 10 8 6 7 9 7 5 6 9 7 4 7 5 5 4 8 10 5 12 8 11 7 8 8 4 4 3 7 3 13 5 3 9 9 4 8 8 10 4 10…
67000 67 3 5 4 4 8 9 4 5 10 9 2 6 2 4 3 5 11 8 4 9 7 5 6 10 7 2 3 2 4 8 7 9 9 5 9 7 9 11 8 5 2 2 6 10 4 7 5 9 4 4 8 9 2 2 2 2 8 5 4 8 6 10 9 10 4 8 7 5 6 8 5 5 10 9 11 9 7 3 6 7 1 9 5 5 2 4 3 5 4 7 5 6 3 5 11 7 5 6 10 5 7 4 8 5 1 9 4 3 3 6 7 6 5 9 8 2 5 9 5 5 2 4 3 5 4 4 6 4 5 9 8 4 6 10 6 5 10 10 5 8 7 9 8 8 6 10 7 5 7 10 8 4 6 10 7 2 7 3 6 5 9 12 8 14 9 12 8 9 7 4 3 3 5 3 13 5 3 10 8 5 7 7 8 4 …
67250 67 2 4 5 3 9 7 4 3 10 8 2 8 2 6 3 4 10 8 3 9 6 5 3 11 6 3 2 1 4 9 8 8 9 5 9 8 9 7 5 1 3 2 8 8 4 5 5 9 5 4 8 9 5 2 4 2 9 4 4 9 7 10 9 10 6 10 9 6 7 8 5 7 9 9 9 7 5 3 5 5 1 9 5 4 1 4 3 6 4 9 4 7 2 5 11 7 5 6 8 3 8 3 4 4 1 6 4 2 4 6 7 6 6 9 8 3 4 10 5 5 2 3 5 6 5 4 7 3 6 10 8 4 6 8 6 5 10 9 6 8 8 9 10 8 5 10 9 6 6 9 7 5 5 10 6 4 7 5 6 5 8 12 6 13 10 12 7 9 8 6 3 2 7 3 12 5 2 8 8 6 8 7 9 3 11 9…
67500 67 3 5 4 4 8 10 4 5 10 9 2 8 3 4 3 4 11 8 2 8 9 6 3 9 6 3 3 2 2 6 7 8 10 4 8 8 9 7 6 3 2 1 8 10 4 5 5 10 4 5 7 9 3 2 3 3 11 1 2 7 7 11 10 7 4 9 8 5 5 8 5 4 8 9 11 8 7 3 5 5 1 9 5 6 2 5 3 6 4 9 5 7 2 5 11 7 5 6 9 3 7 5 6 4 0 8 5 3 5 7 7 6 6 9 8 4 5 8 4 5 2 4 4 6 3 4 7 3 5 10 9 3 6 9 6 5 9 8 7 9 7 10 9 8 5 10 8 5 6 8 5 4 6 10 7 4 6 5 5 4 8 11 7 13 8 10 7 9 7 4 3 2 6 2 13 5 3 10 7 4 7 7 8 3 7 …
67750 67 3 4 5 4 8 8 3 5 11 10 2 8 3 6 4 6 10 8 4 7 7 6 5 10 7 2 1 1 3 9 7 9 10 5 10 8 9 10 9 4 3 2 10 9 3 4 6 10 5 4 9 8 4 2 3 3 11 5 2 11 8 11 9 9 4 9 9 5 6 8 6 5 9 8 11 7 7 3 4 1 2 9 7 5 3 5 4 8 5 8 4 7 3 4 12 8 3 5 10 5 6 4 5 5 1 8 4 5 2 7 7 5 3 9 8 2 4 8 5 4 4 4 6 5 5 5 6 3 4 10 10 4 6 10 6 5 10 8 7 6 7 9 9 8 5 8 7 7 4 9 7 4 6 10 8 4 8 5 5 5 9 11 7 13 11 12 6 7 8 5 3 3 6 4 12 6 2 11 7 5 5 6 …
68000 68 3 5 2 4 9 8 4 5 10 9 3 6 2 5 4 5 12 9 5 7 7 5 5 9 6 3 4 2 3 8 8 8 10 5 10 7 10 10 8 4 2 1 9 11 3 5 5 10 4 5 8 8 2 2 3 2 9 2 2 7 6 11 10 8 3 8 8 4 6 8 6 7 9 10 10 9 7 3 5 2 1 8 6 6 2 6 5 6 4 7 3 5 2 4 11 8 4 6 9 4 7 5 5 4 1 8 4 3 2 7 7 6 6 9 8 2 5 10 4 5 3 4 6 4 3 4 6 3 5 9 9 3 6 7 6 5 9 11 6 9 9 9 9 7 7 11 7 4 7 9 7 4 6 7 6 4 9 5 6 5 9 11 7 12 7 10 7 9 7 4 3 2 5 2 12 5 2 9 7 5 8 7 9 4 10…
68250 68 3 5 4 4 9 10 4 6 9 8 2 6 3 6 3 5 11 8 3 9 7 5 3 11 6 3 3 1 3 6 8 8 9 5 10 8 9 8 8 5 3 1 9 10 3 4 5 8 4 3 7 10 3 2 4 3 9 3 1 9 6 11 9 8 5 8 8 5 6 8 6 5 9 8 9 7 5 5 3 3 0 8 6 6 3 3 4 6 4 8 4 6 3 4 11 7 4 5 10 4 5 3 6 3 1 6 4 3 3 5 6 7 5 9 8 3 4 9 4 5 1 4 4 5 4 5 6 4 5 10 8 3 6 9 6 5 10 8 7 8 7 7 9 8 7 12 8 3 6 9 4 4 6 11 9 4 8 3 6 3 8 11 6 12 11 12 6 9 7 4 3 1 6 3 11 5 2 10 8 5 6 7 8 4 9 8…
68500 68 2 3 4 4 8 8 4 4 10 8 2 7 1 6 3 4 9 8 4 8 7 6 5 10 7 2 3 2 4 6 7 7 10 4 11 7 9 7 3 1 2 1 9 9 3 5 4 9 4 5 8 9 4 2 2 1 9 3 2 6 6 9 9 9 4 8 7 5 6 8 4 6 8 9 9 8 5 3 3 1 3 9 7 4 1 5 4 7 4 8 4 5 3 4 11 6 2 6 9 4 4 3 3 2 1 5 2 3 2 6 7 5 6 8 8 4 4 10 4 6 3 4 4 6 3 5 6 4 5 10 8 5 6 9 6 5 9 8 5 7 7 8 10 9 6 10 8 5 7 10 8 5 6 9 9 3 8 5 4 6 8 12 7 12 8 10 7 6 6 5 3 3 6 4 13 6 3 11 9 5 6 7 8 4 10 7 10…
68750 68 2 4 4 4 7 9 4 5 10 8 2 8 2 4 4 5 10 8 2 7 8 6 5 10 7 2 5 2 3 4 6 7 8 5 11 8 8 8 11 6 3 1 8 10 3 6 5 10 4 5 8 8 4 4 2 2 9 3 4 6 7 10 11 9 4 8 8 5 6 8 5 4 10 7 10 9 6 3 6 3 1 8 5 6 2 5 4 5 4 6 5 7 3 4 12 8 3 5 7 5 7 4 7 5 2 6 4 5 4 5 8 6 6 8 8 3 6 8 4 4 2 4 3 8 2 4 5 4 5 10 8 5 5 9 6 4 10 6 4 8 8 8 10 9 7 12 8 5 7 9 6 6 6 9 6 5 8 5 6 5 7 9 6 13 10 11 8 9 8 5 3 3 6 4 13 5 3 8 8 5 7 7 8 4 9 …
69000 69 2 4 4 4 7 7 4 5 10 9 2 6 1 5 4 6 10 7 4 8 7 6 6 10 6 2 3 2 3 8 8 8 9 5 10 7 9 9 8 3 3 1 9 10 3 5 6 9 5 5 7 7 4 2 3 1 9 4 4 8 8 10 10 8 3 8 9 6 6 8 4 4 9 8 10 7 7 2 3 1 1 9 5 6 2 6 4 7 5 8 4 5 3 4 11 7 4 5 8 5 5 2 5 4 1 5 4 5 3 6 7 6 4 8 8 4 4 9 4 5 2 4 3 5 2 4 6 4 5 7 9 5 6 9 5 5 10 9 4 7 7 9 8 8 7 10 8 4 4 10 7 4 6 9 4 3 5 4 5 5 8 12 6 11 11 10 5 9 7 4 4 3 7 5 14 5 2 9 7 5 5 7 8 4 9 8 7…
69250 69 2 3 3 3 8 9 4 6 10 9 3 5 2 4 4 5 10 8 2 7 8 6 3 10 4 1 4 2 6 9 8 9 9 5 10 9 10 9 6 5 3 0 8 10 3 5 6 8 4 4 7 7 3 2 2 2 9 5 3 9 6 9 8 9 5 9 8 6 5 8 5 5 7 8 8 9 7 4 4 1 1 9 6 5 2 5 4 5 3 8 4 6 2 4 11 9 4 6 9 3 8 5 5 3 0 7 4 4 4 6 8 6 6 9 8 3 4 8 4 5 3 4 6 6 5 5 5 3 5 10 9 3 6 8 6 5 8 8 5 8 8 9 8 7 7 11 8 6 8 9 6 4 7 9 5 2 8 3 6 4 7 10 8 12 9 11 8 9 7 4 4 2 6 2 13 6 3 10 9 4 7 7 7 3 8 8 8 7 …
69500 69 2 3 5 4 9 8 4 6 10 9 2 7 3 5 3 5 9 8 3 7 9 6 4 11 8 1 3 2 4 6 7 12 10 5 10 6 8 9 8 3 2 2 8 9 3 5 6 8 5 5 9 9 2 3 3 1 9 5 4 7 7 11 9 8 5 9 7 4 6 8 5 6 9 11 11 7 7 4 4 5 0 9 4 5 2 2 2 6 4 8 3 6 2 5 11 6 5 6 9 5 8 5 5 2 0 6 4 3 3 6 7 5 4 8 8 4 6 9 5 4 1 3 3 6 3 4 6 4 4 11 8 5 6 10 6 5 10 9 5 9 8 7 8 9 7 12 7 5 6 11 5 5 6 9 7 3 6 5 5 5 8 11 6 12 9 10 6 8 7 4 2 2 5 1 12 5 3 6 8 5 7 7 8 4 10 7…
69750 69 2 3 3 4 8 9 4 5 11 9 3 10 4 6 3 7 12 7 3 8 6 5 3 11 6 3 2 1 3 8 8 9 8 5 11 6 9 10 7 4 2 1 8 11 3 5 6 10 4 6 9 9 4 2 4 2 10 5 4 8 7 9 10 9 5 10 6 5 6 8 5 7 10 8 12 9 5 3 4 3 1 9 5 5 2 4 3 4 4 6 4 7 2 5 12 9 4 6 10 4 8 6 4 4 2 8 4 4 4 6 7 5 5 9 8 3 4 9 6 4 2 4 5 6 4 5 6 4 4 10 10 5 6 9 6 4 10 9 7 8 8 8 10 9 6 10 9 6 8 10 7 5 6 11 6 2 7 4 6 4 8 10 7 12 10 12 8 7 7 4 2 0 5 2 13 6 3 12 8 5 8 …
70000 70 3 4 5 4 9 10 4 5 10 9 2 9 3 5 4 6 8 8 3 10 8 7 3 11 7 2 2 1 3 6 7 10 9 5 10 7 9 8 5 3 2 1 9 9 2 5 6 8 5 5 8 10 4 3 5 1 10 3 4 9 8 11 9 10 4 9 8 5 7 8 5 4 8 7 10 8 7 4 5 8 5 10 6 6 1 5 3 7 4 11 4 5 2 6 11 8 4 5 8 5 8 6 6 3 2 7 4 5 4 5 7 6 7 9 6 3 4 8 4 5 2 4 6 6 2 5 6 4 6 10 10 5 6 10 6 5 11 9 6 8 9 9 10 8 6 10 8 4 7 10 5 6 6 10 6 3 5 4 6 5 8 11 6 12 10 10 7 9 6 5 2 2 6 5 12 5 3 9 8 4 6 5…
70250 70 2 4 4 4 8 9 4 4 10 6 2 6 2 5 4 5 10 7 3 8 9 5 4 11 5 3 4 2 3 7 8 9 9 4 11 8 10 9 8 3 3 2 10 10 3 6 6 8 5 4 7 9 4 2 4 2 9 4 0 9 7 12 9 9 3 9 8 5 6 8 4 4 9 8 11 9 7 2 5 5 1 9 4 6 2 4 2 5 4 8 3 4 2 5 11 7 7 6 9 5 7 4 7 4 2 7 4 3 2 5 7 6 6 8 7 2 4 9 3 5 1 3 4 6 3 5 6 4 5 9 10 4 5 10 6 4 11 7 6 9 8 8 10 7 7 11 8 3 7 10 6 5 6 10 6 3 8 5 5 3 9 9 8 12 9 11 7 9 6 4 1 1 5 2 13 5 2 7 7 4 7 7 9 4 9 …
70500 70 2 4 4 4 8 9 4 4 10 8 2 6 1 5 3 6 10 7 2 8 6 6 3 10 7 2 3 1 3 8 8 8 9 5 10 7 9 7 6 2 2 1 9 9 3 5 5 9 3 3 8 9 4 2 5 2 8 3 3 6 6 8 8 8 3 8 9 6 6 8 6 5 11 10 9 8 5 3 2 2 2 9 5 4 0 4 4 5 5 9 5 7 3 5 11 9 4 6 9 4 6 3 5 2 1 7 4 5 3 5 7 6 6 9 7 4 5 8 4 4 2 4 5 5 5 5 6 4 4 10 9 4 6 8 8 5 10 8 6 7 7 6 9 10 6 10 8 4 6 11 8 5 6 9 6 2 7 4 5 4 7 10 7 12 10 11 9 8 6 4 3 2 5 1 11 5 2 11 7 5 6 7 8 4 9 9 …
70750 70 2 4 3 3 8 9 4 4 10 8 2 8 3 7 4 7 11 7 2 7 7 7 3 11 7 3 2 1 3 7 8 9 10 5 9 7 8 8 6 6 2 3 8 9 3 5 4 9 4 4 8 10 3 2 3 2 9 3 4 8 7 10 11 10 4 9 8 5 7 8 5 6 10 8 9 9 6 4 4 2 2 9 6 5 1 5 3 5 5 10 5 6 3 4 11 9 4 6 7 4 6 4 5 3 2 7 3 4 2 5 7 6 4 9 7 2 4 9 2 4 2 4 4 5 4 5 6 4 5 9 10 4 6 10 4 6 10 7 4 9 8 9 9 8 6 9 8 6 7 9 7 4 6 11 5 4 7 5 6 6 8 10 5 12 10 12 6 9 5 4 3 1 6 2 11 4 2 10 8 5 6 7 6 3 9…
71000 71 2 3 4 4 9 9 4 6 10 9 2 7 3 5 4 5 10 8 3 8 9 5 4 8 7 3 3 1 3 8 8 9 9 4 9 8 10 9 10 3 3 2 9 11 3 6 6 11 5 4 8 9 4 2 4 2 9 4 3 7 8 10 8 9 5 9 7 5 6 8 4 5 11 8 11 7 7 3 4 3 1 9 6 6 3 5 3 6 4 8 4 8 3 5 11 7 4 6 8 3 8 5 6 5 1 7 4 3 3 7 7 6 8 9 8 4 4 9 4 5 2 4 5 6 5 5 6 3 5 9 9 4 6 8 6 5 9 8 6 7 8 9 10 8 5 11 7 4 7 11 8 5 6 8 5 2 7 4 6 5 8 10 6 12 10 12 5 8 6 5 2 2 6 3 13 5 5 9 8 5 7 7 8 4 9 7 …
71250 71 2 4 3 4 9 9 4 5 11 9 2 8 3 6 3 5 10 8 2 8 9 5 3 10 7 3 3 1 3 7 8 8 9 5 9 8 9 9 7 4 2 3 10 10 3 6 6 12 3 5 8 8 3 2 4 1 8 5 1 8 6 9 9 10 5 10 9 5 6 8 6 6 10 10 9 8 6 4 2 3 1 9 6 7 2 5 4 6 4 7 5 6 3 5 11 5 4 5 9 6 6 6 9 6 1 8 4 3 3 6 7 5 5 10 7 3 5 9 4 5 3 4 6 7 4 5 6 4 6 11 8 4 6 8 7 5 11 9 6 8 8 9 10 9 7 12 8 4 6 10 7 5 6 10 8 2 7 5 5 7 8 12 7 13 8 10 7 8 5 5 3 1 5 2 12 5 3 10 8 4 6 8 8 4…
71500 71 2 4 5 4 10 9 3 4 9 8 2 5 2 6 3 6 11 6 3 8 7 4 4 10 6 3 3 2 4 7 8 9 9 5 10 8 9 10 8 3 2 2 8 10 2 5 6 7 4 4 7 8 5 2 3 2 8 4 3 6 5 8 9 9 3 10 8 4 6 7 5 6 11 11 10 8 7 3 3 2 1 9 6 7 3 3 2 5 3 7 4 5 3 4 11 7 3 6 9 6 5 4 5 4 2 8 3 3 1 7 7 4 7 9 8 4 5 10 3 4 3 3 5 6 4 4 6 2 6 12 10 5 6 9 7 5 9 9 6 8 8 8 10 7 5 10 8 6 6 11 8 6 7 9 6 3 8 6 6 7 7 11 6 12 8 10 6 8 6 6 2 1 5 2 11 4 3 10 9 4 6 7 8 4 …
71750 71 2 4 4 4 9 10 4 4 7 8 2 6 2 4 3 6 12 8 1 7 9 4 5 10 8 2 3 2 4 7 8 10 8 5 11 7 9 8 8 4 2 1 8 8 3 4 6 10 5 3 8 9 4 2 5 2 9 6 4 8 8 10 9 10 4 9 9 6 7 8 6 4 9 8 9 9 5 6 2 2 1 9 4 6 2 4 2 6 4 9 5 7 2 5 11 6 4 5 8 5 6 5 5 4 1 7 4 3 3 6 7 5 7 9 9 4 6 9 5 5 2 4 3 5 4 4 6 4 5 10 10 4 6 9 7 5 11 9 6 7 6 7 10 8 5 11 8 6 6 9 7 6 7 10 6 2 7 5 8 8 8 11 7 12 10 12 7 8 6 5 2 0 6 1 12 5 5 8 9 3 6 7 8 4 11…
72000 72 3 5 4 4 7 8 4 4 9 7 3 7 4 4 3 5 11 8 3 8 8 4 3 10 7 3 4 2 3 5 7 8 9 4 11 7 9 7 7 3 3 2 9 9 2 4 6 11 5 5 8 10 5 2 4 2 9 3 1 7 7 10 8 9 4 9 8 6 7 7 6 4 9 7 11 8 7 3 2 1 2 9 6 6 2 6 4 5 4 8 3 7 2 4 12 7 4 5 8 4 6 4 4 2 1 7 4 3 3 7 6 6 6 10 6 4 4 8 4 5 2 4 5 6 4 5 7 4 7 10 10 4 6 9 5 5 10 8 4 8 8 8 9 7 6 11 6 5 7 11 8 6 6 10 8 3 8 5 6 3 9 11 8 11 9 9 7 8 5 5 2 1 5 1 11 4 2 11 9 4 7 8 7 4 11 …
72250 72 3 3 5 4 7 8 4 5 12 10 2 8 1 6 2 6 11 7 4 8 8 5 5 11 7 3 2 1 2 7 8 8 10 5 10 8 9 9 9 4 2 2 9 10 3 6 6 10 4 6 8 8 4 2 4 1 9 4 3 7 7 8 8 10 4 7 7 4 6 8 5 4 8 8 9 9 7 3 3 2 2 9 7 5 2 4 2 5 4 8 4 5 3 4 10 7 4 5 10 5 8 4 6 5 1 6 3 4 3 6 8 6 6 8 7 3 4 8 5 5 3 4 4 5 3 4 6 4 5 8 10 5 6 10 8 5 9 9 5 7 8 9 10 8 6 11 8 5 8 9 8 5 5 9 6 4 7 5 6 5 7 10 8 13 8 12 7 7 5 5 3 2 5 2 11 5 1 12 7 4 4 6 8 5 12…
72500 72 2 4 4 5 8 7 4 4 11 7 2 8 3 4 2 4 9 8 2 6 8 4 4 10 8 3 3 2 6 8 8 10 10 5 11 10 9 10 9 4 2 1 8 10 2 5 6 8 5 3 7 8 5 3 1 2 9 3 3 10 7 9 8 8 4 8 7 5 7 8 4 4 9 8 11 9 6 2 2 2 1 9 7 6 2 4 3 5 5 9 4 6 3 5 13 7 4 5 11 6 6 6 5 6 1 8 5 3 4 6 8 6 5 10 8 3 4 8 5 4 1 3 5 6 5 5 6 4 5 11 10 5 6 10 5 5 10 9 5 8 7 8 10 8 6 9 7 4 7 9 7 5 5 10 7 4 7 6 5 7 8 13 7 11 10 9 7 8 5 5 2 3 5 3 12 5 3 11 9 5 6 7 9 …
72750 72 2 4 3 3 8 8 4 5 9 10 2 7 1 6 4 6 12 7 4 9 10 5 4 10 7 3 3 3 4 9 7 9 8 5 10 6 8 9 8 5 3 3 10 11 3 5 6 8 3 4 8 8 4 2 4 2 9 4 1 7 5 11 8 9 4 9 8 4 5 7 5 4 9 7 13 9 5 4 4 1 1 9 5 6 2 5 3 6 5 7 4 7 3 4 11 6 4 5 10 4 8 4 4 3 1 6 5 3 4 6 7 5 7 9 7 3 3 8 4 5 4 3 5 6 4 4 5 4 6 11 9 4 6 8 7 5 10 8 5 8 7 8 9 8 6 11 8 5 7 11 8 5 7 9 6 3 8 4 7 6 7 11 8 12 11 11 7 7 5 5 1 1 6 4 11 4 2 11 6 4 5 5 8 4 1…
73000 73 2 4 3 3 7 8 4 4 10 8 2 9 4 4 4 4 12 8 4 8 8 7 5 11 7 3 3 2 2 9 8 9 9 5 12 9 9 8 8 2 2 2 9 10 3 4 6 8 5 4 9 9 3 2 2 2 9 5 3 7 7 9 8 10 5 7 8 5 9 8 6 6 8 10 10 10 7 3 5 3 1 8 7 7 2 5 3 6 4 8 4 6 3 5 11 7 3 5 7 4 6 6 7 4 2 8 5 3 3 7 7 5 7 9 8 3 5 9 5 5 2 4 5 6 5 5 6 4 5 11 8 4 6 8 6 5 7 8 5 8 8 8 8 9 7 12 8 5 6 10 8 5 6 9 7 3 8 4 5 4 8 11 6 11 9 11 4 6 4 5 2 4 6 1 11 4 3 12 9 6 5 8 7 3 9 7 …
73250 73 2 4 3 3 7 8 4 4 10 6 2 8 3 5 5 6 11 8 3 7 9 5 6 11 8 3 4 2 5 9 9 10 10 5 10 8 9 9 6 5 2 2 8 10 2 4 5 9 4 3 8 11 5 2 5 2 10 4 4 7 6 8 7 7 3 6 9 4 8 9 6 5 10 9 10 10 8 4 3 2 1 9 5 6 2 5 4 5 4 9 4 5 2 4 11 7 4 5 9 3 7 4 6 5 2 8 4 3 3 6 7 6 6 8 7 3 5 8 5 4 3 3 4 6 3 4 6 3 5 10 10 5 6 9 5 6 8 6 5 7 8 8 9 8 7 10 6 3 7 9 5 3 6 10 4 2 7 2 5 4 8 10 6 11 8 11 7 8 4 4 2 2 5 2 12 4 3 10 9 4 7 8 8 4 …
73500 73 2 5 3 4 8 9 4 6 11 9 2 6 2 5 4 4 10 8 4 8 10 6 4 11 5 2 4 2 5 10 7 9 8 5 10 9 9 9 9 5 3 2 11 9 2 4 5 11 4 5 8 9 3 1 3 2 9 3 2 8 7 8 7 8 3 9 9 6 7 8 4 5 9 10 10 9 8 4 4 2 1 9 6 6 2 5 3 7 5 9 5 7 2 4 12 7 4 5 9 6 7 5 4 5 1 7 3 3 3 7 8 6 6 9 8 3 4 8 5 5 3 4 4 7 3 4 7 5 5 10 10 4 6 10 6 5 10 8 6 6 6 8 9 8 4 10 8 5 6 8 8 5 5 10 7 4 7 5 5 5 8 11 7 12 10 11 7 7 4 3 1 2 4 1 12 3 2 9 8 4 6 7 7 3 …
73750 73 2 4 4 3 8 8 4 4 10 8 1 8 2 6 2 6 12 8 4 9 8 5 4 9 6 3 4 2 4 9 8 9 10 4 11 9 9 6 5 3 2 2 8 9 3 4 4 9 3 3 6 9 3 2 4 1 10 3 2 6 5 9 9 8 3 9 8 6 7 8 4 5 9 10 11 8 7 5 5 2 1 8 5 5 2 4 3 6 4 8 3 6 2 4 11 8 4 5 8 4 7 3 4 3 1 7 5 4 4 6 7 6 7 9 8 2 4 9 4 5 3 4 3 5 4 4 6 4 5 9 8 3 5 7 6 4 8 7 6 8 7 9 9 9 6 12 8 7 5 9 7 5 6 11 6 5 8 5 5 3 7 10 7 11 10 11 6 9 5 5 4 3 8 2 12 4 2 12 8 5 7 8 7 4 9 8 10…
74000 74 2 3 4 3 8 9 4 5 11 9 2 8 2 5 3 5 9 7 3 9 8 4 5 10 7 3 4 4 4 9 8 8 8 5 9 8 9 8 6 2 3 1 9 8 4 5 5 9 4 4 8 9 3 1 4 3 10 5 5 10 8 12 11 10 3 7 8 6 8 8 5 7 9 9 11 9 7 4 4 3 1 9 5 5 2 5 4 5 4 8 4 6 3 4 11 6 3 5 9 3 7 3 4 3 1 7 4 3 4 7 7 6 6 9 8 3 4 9 4 5 1 4 4 4 3 4 6 3 5 10 9 5 6 9 5 3 9 8 5 8 7 9 9 8 5 10 7 6 5 11 8 4 6 10 5 4 7 5 6 4 8 10 6 12 9 11 7 9 5 5 4 5 6 1 12 4 3 12 9 5 6 7 9 4 9 7 …
74250 74 3 4 4 3 7 9 4 4 11 9 3 7 3 5 3 6 10 8 4 7 9 4 5 10 7 3 2 1 2 8 8 8 10 5 10 8 9 9 6 4 2 1 8 7 3 4 5 9 4 3 4 9 3 1 2 0 10 2 3 7 8 12 10 9 3 8 8 5 9 7 4 4 8 7 9 9 8 3 4 3 2 9 7 7 2 5 3 6 4 9 4 5 2 5 11 7 4 5 8 5 7 4 5 5 1 7 3 3 1 7 7 6 6 9 9 4 4 8 4 4 1 2 5 4 3 5 6 4 5 9 10 5 6 10 5 5 9 7 5 7 6 9 10 7 4 9 8 4 6 9 7 7 6 10 8 5 9 3 7 4 9 11 4 11 9 11 8 8 6 6 5 3 7 3 11 4 2 10 8 5 6 7 9 4 10 9…
74500 74 1 4 5 4 8 8 4 5 9 8 2 8 3 5 3 5 11 8 4 9 9 6 6 10 7 4 4 2 3 8 8 10 10 5 9 9 8 8 4 5 2 2 7 8 2 5 6 7 4 4 8 8 3 2 2 3 9 5 3 9 6 10 8 7 4 9 8 5 6 9 4 6 10 8 9 8 7 1 4 2 1 9 5 6 1 5 3 5 4 9 4 5 3 3 11 7 3 5 9 5 8 5 5 4 1 8 4 2 4 7 7 5 7 8 8 3 4 10 5 4 2 4 5 6 3 7 6 4 4 9 9 5 6 8 6 5 10 9 6 8 6 10 10 9 6 11 7 6 5 10 7 5 6 8 7 3 8 5 7 6 8 12 6 12 9 11 6 8 4 5 2 3 4 2 12 4 2 10 7 4 5 7 6 3 9 7 …
74750 74 3 4 4 3 7 10 4 5 11 7 2 9 2 4 3 5 10 8 4 9 9 5 6 9 6 3 3 1 4 9 8 11 10 5 9 8 8 8 6 5 3 1 7 8 3 4 6 10 4 5 8 10 3 2 3 2 8 4 4 8 7 10 9 8 4 8 8 5 5 8 5 5 10 10 10 7 7 3 3 2 2 9 6 7 3 4 2 7 4 8 4 5 4 5 12 7 4 5 8 5 6 5 5 7 1 8 4 3 2 7 7 5 6 8 8 4 5 10 6 4 1 4 3 3 3 5 6 4 5 8 9 4 6 8 6 5 9 8 6 8 7 8 9 7 5 9 7 4 7 9 6 5 6 9 6 4 7 5 5 5 7 12 7 11 10 12 5 7 5 4 3 2 7 3 13 4 2 8 8 6 6 7 8 3 11 9…
75000 75 3 4 4 3 8 8 4 5 11 10 2 9 3 4 2 6 12 7 4 5 8 6 6 9 6 2 2 3 2 5 7 8 8 5 10 8 9 9 4 3 3 2 7 11 1 4 5 8 4 4 6 8 2 1 3 2 8 4 3 8 8 12 9 9 3 8 6 5 6 8 5 5 9 9 10 8 8 3 4 7 1 9 6 6 2 6 4 6 4 9 4 5 1 5 10 6 2 6 9 3 8 2 5 3 0 6 4 4 0 8 6 4 6 9 8 3 4 9 4 5 1 4 3 4 3 4 7 4 5 9 9 5 7 9 8 5 9 8 8 7 7 9 10 8 4 10 8 4 6 10 7 5 6 11 6 3 9 3 5 5 6 10 7 12 10 12 6 8 5 4 5 3 5 3 10 4 3 11 7 5 6 6 8 4 10 8…
75250 75 2 4 4 3 7 8 4 4 11 9 2 9 2 5 3 6 9 7 2 7 7 6 3 11 7 3 2 1 2 5 8 8 10 5 9 8 9 9 6 4 2 1 9 9 3 4 5 9 4 3 7 9 3 2 5 1 9 4 2 8 6 9 9 6 5 11 9 6 5 8 5 6 9 9 10 10 7 2 5 4 1 9 6 7 2 5 4 6 5 9 4 6 1 5 11 6 3 5 10 6 7 6 7 6 1 8 5 3 4 7 8 6 7 10 8 3 4 10 4 5 1 3 3 6 4 4 6 4 6 11 10 4 6 11 7 5 9 8 4 8 8 8 11 8 6 10 7 5 6 9 6 6 6 9 6 4 6 5 6 5 6 11 6 12 10 11 7 6 7 4 4 3 7 2 13 5 3 11 8 5 5 6 7 3 8…
75500 75 3 4 4 4 9 8 3 5 10 9 2 6 3 6 3 5 10 8 4 9 8 7 5 11 6 3 2 1 2 5 8 8 10 5 10 7 9 9 7 2 3 1 9 10 3 6 6 9 4 4 8 8 3 1 4 2 7 4 2 8 6 9 10 7 2 8 8 4 6 8 6 4 9 8 9 8 6 2 5 6 1 9 5 6 2 6 3 6 6 9 4 5 3 5 11 7 2 6 9 4 6 2 4 2 1 7 4 3 2 7 7 6 5 9 8 2 4 8 3 5 3 4 5 6 3 5 6 4 5 10 9 4 6 10 5 5 10 8 5 8 6 9 10 9 6 10 7 5 5 9 7 5 6 10 6 4 7 4 5 6 9 10 6 12 7 10 4 8 5 5 3 2 7 3 11 4 2 9 7 5 5 6 7 3 10 6…
75750 75 2 4 4 3 6 8 4 3 11 7 3 6 1 4 2 5 9 8 3 7 6 7 2 11 7 2 3 2 2 8 8 11 9 5 11 7 9 10 7 5 2 2 8 9 3 6 6 10 4 4 8 10 4 2 5 2 9 5 2 8 6 10 9 9 2 8 7 4 5 8 5 5 9 10 10 9 8 3 4 2 1 9 5 5 2 5 4 5 4 7 3 5 2 4 11 6 3 4 7 4 7 5 5 4 1 7 4 3 2 6 7 6 6 8 8 3 5 9 5 4 2 3 5 5 4 6 6 4 5 8 10 4 6 9 6 5 10 10 5 8 8 9 10 10 5 10 8 4 7 10 8 5 6 11 7 2 7 4 4 6 7 12 6 13 7 10 5 8 5 5 5 2 7 4 12 4 2 9 7 4 6 6 8 3…
76000 76 2 4 3 3 7 8 4 5 9 10 2 6 3 6 4 6 10 8 5 8 6 5 4 9 6 3 3 2 4 7 8 9 9 5 11 9 10 10 6 4 3 1 10 10 2 5 5 7 3 4 7 9 4 2 4 2 10 5 5 8 7 10 9 7 4 8 8 5 6 8 5 5 10 10 8 8 5 3 6 4 1 8 6 7 3 6 4 4 3 6 4 5 3 4 10 7 3 7 10 6 8 2 6 6 1 7 4 3 3 7 6 5 6 9 8 4 5 8 5 4 1 4 3 4 3 4 6 3 4 8 9 6 6 9 7 3 8 9 5 8 7 9 9 8 6 11 8 4 7 10 4 5 6 9 6 2 7 4 5 8 6 12 5 12 7 10 7 9 4 4 3 3 4 1 10 4 3 8 8 4 7 5 7 4 7 8…
76250 76 3 4 4 3 6 9 4 4 10 8 2 8 3 5 3 4 8 8 3 8 6 5 5 11 5 3 3 1 2 5 8 7 9 4 9 8 10 6 5 2 2 1 8 9 2 5 5 7 3 4 8 10 2 3 3 3 9 5 5 8 8 11 8 8 3 8 7 4 5 7 5 3 10 6 8 9 5 3 3 2 2 8 4 6 1 5 3 6 4 8 4 6 1 4 11 6 4 5 10 5 8 5 7 3 0 6 5 4 5 7 7 6 6 8 7 4 4 8 4 5 3 4 6 5 3 5 6 4 5 8 9 4 6 10 4 6 11 7 6 8 8 9 10 9 5 11 9 6 7 10 8 5 8 9 6 3 8 5 6 6 7 13 8 12 9 12 6 7 5 4 2 3 5 1 9 4 3 7 8 4 6 7 7 3 10 9 1…
76500 76 3 4 4 4 9 8 4 4 9 8 2 8 4 6 2 6 11 6 3 7 8 6 4 9 5 3 2 1 2 7 8 9 9 6 9 8 8 6 5 3 2 1 9 9 3 6 6 8 5 4 8 10 3 3 2 2 8 5 4 5 6 7 7 7 2 7 9 6 7 8 6 4 8 7 10 6 6 3 6 5 1 9 6 5 2 4 2 6 4 9 4 6 2 4 11 6 5 6 8 3 8 5 4 5 1 6 4 3 3 7 7 5 6 9 7 3 4 8 4 5 3 3 5 5 5 5 6 3 5 9 10 3 6 10 6 5 10 8 6 7 7 8 10 9 6 9 8 4 7 9 5 5 5 9 7 4 7 5 6 5 9 10 6 11 9 12 7 9 5 3 2 0 5 2 10 4 2 9 7 6 8 8 7 3 9 9 9 6 11…
76750 76 2 5 4 4 6 7 3 3 10 8 1 9 3 5 3 6 12 7 4 9 8 5 4 10 7 1 2 2 3 5 7 8 9 6 11 7 10 10 9 3 3 2 9 10 2 5 6 10 5 6 6 10 3 1 4 2 10 4 4 9 7 9 7 8 2 8 8 5 6 8 4 6 10 9 9 8 7 2 5 5 1 9 6 6 1 6 3 6 4 8 4 7 3 5 12 6 5 6 10 4 7 2 7 4 1 6 3 4 3 6 8 6 6 11 8 4 5 9 5 4 2 4 3 7 3 5 7 5 5 11 10 5 6 10 7 5 9 7 4 7 7 7 9 8 6 11 8 3 8 9 5 5 7 10 9 4 8 4 7 6 9 12 6 12 7 10 6 8 5 4 3 4 5 2 11 4 3 9 7 5 7 6 8 4…
77000 77 3 4 5 3 7 9 4 5 10 8 2 6 2 7 4 7 9 6 5 8 8 6 4 10 6 4 2 2 3 6 7 10 9 5 9 7 10 10 8 3 2 2 7 9 2 5 6 10 5 4 7 8 4 2 4 1 8 4 2 7 6 8 8 10 4 7 7 4 7 8 5 5 8 7 9 8 6 1 4 6 1 9 6 6 2 6 4 5 4 9 4 6 2 5 11 6 5 6 8 4 6 5 8 6 1 7 5 3 4 8 6 6 6 8 8 4 4 9 4 5 2 4 4 4 2 4 6 4 5 9 10 5 6 10 7 5 10 8 5 8 7 9 11 8 6 10 7 5 7 10 6 5 6 9 6 4 6 5 5 5 6 12 8 12 9 12 7 9 7 5 3 2 6 5 12 4 2 9 6 5 7 7 7 3 9 8 …
77250 77 3 4 4 3 6 8 4 5 10 8 2 8 4 5 6 7 13 7 5 9 8 5 4 11 4 2 1 1 3 8 7 8 7 5 11 8 9 9 9 3 2 1 9 6 3 5 5 10 4 5 8 9 3 3 4 2 9 5 4 8 6 10 9 7 3 8 7 5 5 8 5 5 9 8 10 8 7 3 6 7 1 9 5 6 2 5 2 6 4 9 4 7 3 5 10 7 5 6 8 6 8 1 6 4 1 7 5 3 4 7 8 6 8 9 8 4 3 9 4 5 2 4 4 5 3 4 5 3 6 11 9 5 6 9 7 5 9 8 6 7 7 8 9 8 4 9 8 6 6 9 6 2 6 10 5 4 7 5 5 6 8 11 7 13 8 10 6 6 5 4 4 4 5 1 8 4 3 7 7 4 5 5 8 4 10 7 9 6 …
77500 77 2 1 4 4 7 7 4 4 11 8 2 7 3 6 4 7 11 5 4 7 7 6 4 11 6 2 2 1 2 5 7 7 9 5 10 9 10 9 8 3 2 3 9 12 3 4 6 9 7 3 9 9 5 2 4 1 9 3 3 8 6 9 7 8 2 9 8 5 7 7 5 5 9 7 9 8 6 1 5 5 0 9 5 7 2 4 3 6 5 9 3 6 2 4 12 7 5 6 9 4 9 3 5 3 1 7 4 2 4 7 7 6 8 8 7 4 6 10 5 5 2 4 5 5 4 5 6 4 6 9 9 4 6 9 5 5 10 7 5 8 7 8 9 7 5 11 8 4 7 10 6 6 8 9 5 3 7 5 5 5 8 10 6 11 8 10 7 9 5 4 3 1 6 2 11 4 2 9 8 5 7 7 9 5 9 9 10 …
77750 77 2 3 4 4 7 6 4 5 9 9 3 7 3 5 5 7 9 8 2 8 7 7 3 11 5 2 1 2 3 8 8 9 10 5 10 7 7 9 7 3 2 1 8 8 2 4 6 10 6 4 7 9 4 2 4 2 9 4 2 8 6 10 10 8 3 7 7 4 7 7 6 6 10 9 10 8 7 1 5 7 1 9 6 6 2 4 2 5 4 7 4 5 3 5 11 7 5 6 9 5 7 4 7 4 2 7 5 3 4 8 8 7 7 8 8 3 4 9 5 5 3 4 4 6 3 3 6 3 7 10 8 4 6 9 7 5 9 8 7 8 8 9 10 6 6 10 9 6 8 10 7 4 7 9 6 3 8 4 5 6 8 13 8 13 8 10 8 8 7 3 3 1 7 3 11 5 3 10 8 5 7 8 9 5 11 8…
78000 78 2 4 5 5 9 8 4 4 9 8 2 6 3 6 5 6 11 8 3 9 8 7 4 8 7 2 2 0 2 6 7 10 8 5 11 8 8 11 9 4 2 2 9 9 2 6 6 9 4 4 8 9 2 3 3 3 9 4 3 7 8 8 7 7 4 8 8 5 6 8 5 6 9 10 10 8 6 2 3 5 1 9 6 8 3 6 3 6 4 9 3 5 2 5 11 6 5 6 10 5 6 6 6 5 0 5 4 2 3 7 7 4 6 10 8 3 5 10 6 5 2 4 3 6 3 4 7 3 7 10 9 3 6 10 7 4 8 7 6 7 9 9 9 9 6 10 8 5 6 9 6 5 6 8 6 3 7 5 6 5 6 10 6 13 10 12 7 9 5 5 3 2 6 1 10 5 3 9 9 5 6 7 8 4 10 9…
78250 78 1 4 4 3 6 7 4 3 10 7 2 8 3 7 6 7 10 6 3 8 8 5 4 10 6 3 3 1 3 7 8 10 8 5 12 9 9 8 7 4 2 1 9 8 2 5 6 10 5 4 8 7 3 3 4 3 8 4 3 8 6 10 10 8 3 9 8 5 4 8 5 6 10 9 9 8 6 3 5 6 1 9 6 6 2 5 3 6 5 9 4 5 2 5 10 5 5 5 10 4 7 6 6 4 0 7 3 3 3 6 7 5 6 9 7 4 5 9 5 5 1 3 4 7 3 4 6 3 7 10 8 4 6 9 6 5 10 9 7 7 8 9 10 8 6 11 8 5 6 10 7 3 6 8 6 2 6 4 5 5 7 11 6 12 10 12 8 9 5 5 3 3 6 3 11 4 2 8 8 5 5 7 8 4 1…
78500 78 2 4 5 4 8 7 4 4 10 7 2 6 3 7 6 4 11 7 3 8 9 3 3 10 6 3 3 1 3 6 8 9 8 5 11 7 9 7 7 3 3 1 9 9 3 6 7 9 5 4 7 8 2 2 2 2 9 5 2 8 6 8 9 6 4 10 7 5 8 8 4 5 8 6 9 7 7 1 5 6 1 9 6 7 2 6 3 6 4 8 4 4 2 5 11 5 4 6 8 5 8 3 6 2 0 7 5 3 3 7 7 4 6 10 6 3 5 8 6 5 3 4 3 5 3 4 6 4 7 8 9 5 6 10 6 4 9 8 5 7 7 8 9 8 5 11 8 5 7 10 7 4 6 9 6 3 7 5 4 5 10 10 7 12 10 10 7 9 6 4 2 2 5 3 11 5 3 8 8 5 6 9 8 4 12 8 9…
78750 78 2 4 4 4 7 7 4 5 10 9 3 6 4 5 5 6 10 8 2 8 7 5 4 10 5 2 4 2 5 8 8 9 8 5 10 8 9 10 8 2 2 2 9 9 3 4 6 9 5 3 8 9 3 4 3 4 8 4 2 8 6 11 9 9 4 9 8 6 5 8 4 6 11 10 11 7 7 3 3 4 2 9 6 6 2 5 3 7 4 10 5 6 3 5 10 6 4 6 8 5 6 4 6 3 0 6 3 3 3 7 7 5 6 9 8 4 5 10 7 4 3 3 2 5 3 4 6 4 7 10 8 5 5 9 6 5 11 9 7 8 8 9 10 8 6 9 8 5 7 9 7 5 6 10 6 3 6 4 6 5 9 11 8 11 11 11 7 9 5 4 4 2 6 3 10 4 2 9 6 4 6 6 10 4 …
79000 79 3 4 4 3 7 7 3 4 11 8 3 6 5 6 6 6 8 8 4 9 8 5 4 11 6 3 4 2 3 6 7 8 8 5 10 8 8 9 8 2 3 2 10 10 2 5 6 9 5 4 7 9 3 3 4 2 10 4 0 8 7 9 9 8 4 8 8 6 7 8 6 5 9 9 11 6 6 3 5 4 1 9 5 7 2 6 3 5 5 8 4 5 2 5 11 6 5 7 7 5 7 4 7 2 1 6 4 4 3 8 6 5 6 8 6 2 4 8 5 5 2 3 4 5 3 4 6 2 7 10 7 5 6 9 6 5 9 9 6 7 8 8 8 8 6 10 8 5 6 9 6 5 6 10 6 3 6 5 6 5 8 12 6 13 10 13 8 10 5 4 3 1 6 4 10 4 3 8 7 5 7 6 8 4 10 8 …
79250 79 3 4 3 4 9 8 4 4 11 6 2 8 4 5 4 8 11 8 3 7 7 5 4 9 6 2 1 1 2 6 7 9 8 5 11 8 8 8 7 2 2 2 9 12 3 4 4 8 4 4 9 9 5 2 5 1 9 5 3 7 5 9 10 9 3 7 7 5 8 8 6 6 6 7 9 6 7 3 4 5 1 9 5 6 2 5 3 5 4 7 4 6 3 5 11 7 5 6 9 5 8 6 7 6 1 8 3 3 2 7 8 6 7 8 7 4 4 10 4 5 2 4 4 5 4 4 6 4 5 9 8 5 6 8 6 5 11 9 7 8 7 9 9 8 6 11 9 6 8 9 7 4 6 9 5 2 6 3 6 4 8 12 6 12 8 10 6 9 5 5 4 2 6 4 11 3 2 10 5 5 6 7 7 4 9 8 9 7 …
79500 79 3 4 3 3 8 7 4 5 9 9 3 8 5 6 4 5 10 8 4 9 8 5 5 11 7 3 3 1 3 9 8 8 10 5 11 8 9 9 9 2 3 2 7 9 3 5 5 8 4 4 8 9 4 2 4 2 8 5 2 9 6 10 10 10 5 8 8 6 6 8 5 5 8 8 11 8 5 3 6 5 1 9 6 6 3 6 4 6 4 8 5 5 3 5 11 6 5 5 8 3 7 6 7 4 1 7 3 3 3 7 7 5 7 9 7 4 5 9 3 5 2 3 3 5 4 4 6 4 6 8 8 4 6 8 6 5 9 8 7 8 9 9 10 7 5 9 9 6 7 9 7 3 5 10 6 2 8 3 6 5 9 11 7 12 11 12 7 8 4 4 2 6 5 4 11 4 2 8 6 3 8 7 7 4 10 7 9…
79750 79 3 4 4 3 8 8 4 3 10 8 2 6 3 5 5 7 9 7 3 8 8 6 4 10 7 3 3 1 2 7 7 9 8 5 10 7 9 10 8 5 2 1 9 11 2 5 5 7 4 4 8 9 4 1 5 2 10 4 3 8 7 10 10 8 3 9 9 6 6 6 5 5 9 7 9 7 6 4 4 4 1 9 5 5 1 4 3 6 4 8 3 6 2 4 10 6 5 6 8 5 7 6 6 5 0 7 6 4 4 8 7 5 7 8 7 4 4 10 4 5 2 4 4 5 1 5 6 4 6 9 10 5 6 10 7 5 10 9 5 8 8 8 9 6 6 8 8 6 6 9 5 4 6 9 6 3 7 4 6 7 7 13 6 13 11 11 7 8 5 5 3 6 7 5 10 3 3 10 8 5 7 7 8 5 14 …
80000 80 1 4 4 3 8 8 4 4 10 6 3 8 4 7 5 8 9 8 3 7 5 5 3 8 6 2 3 1 4 6 8 9 8 5 8 8 9 10 8 4 2 1 7 8 3 4 5 7 5 3 7 10 5 2 5 3 8 3 2 7 6 10 8 9 4 8 7 5 7 8 5 6 8 8 8 8 7 3 3 4 1 9 6 7 1 4 3 6 4 7 4 6 3 4 11 6 5 6 8 5 6 5 5 6 1 8 3 3 3 7 8 5 8 7 7 5 4 11 4 5 3 4 4 4 2 5 6 4 5 8 8 5 6 8 6 4 8 8 5 8 8 9 10 8 5 9 9 5 6 9 7 4 6 8 7 2 8 4 6 6 9 12 5 11 8 11 6 9 3 4 2 3 5 5 13 4 2 11 8 4 7 7 7 4 10 8 9 9 1…
80250 80 3 4 4 3 7 9 4 4 11 7 2 5 3 7 6 6 9 9 3 9 7 6 4 10 8 2 3 1 3 9 7 9 10 4 11 8 9 10 9 2 2 1 9 11 3 5 5 9 3 4 8 8 2 2 4 2 10 4 1 7 7 10 10 9 4 8 8 5 8 6 3 5 7 6 9 6 6 3 5 5 1 9 5 6 1 4 2 6 4 8 5 5 3 5 11 7 5 6 9 4 7 3 5 4 1 8 5 3 4 6 7 6 7 9 8 3 4 9 4 5 3 4 6 7 3 5 6 2 5 10 9 4 6 9 4 5 9 7 3 9 7 9 10 7 6 9 7 6 7 10 7 4 6 10 6 3 6 4 5 4 8 12 5 11 9 9 6 8 5 4 3 3 6 4 12 4 3 9 8 5 6 8 8 4 10 8 …
80500 80 2 4 5 4 9 8 4 5 10 7 2 8 4 5 6 6 10 8 4 9 8 4 6 10 7 2 1 1 3 6 9 9 10 5 9 8 10 10 8 3 2 1 8 11 3 5 4 11 3 4 8 9 4 2 5 2 10 5 4 8 7 7 10 7 3 8 9 6 7 7 5 5 7 5 10 8 8 3 4 8 2 9 6 7 2 4 3 7 5 10 4 5 3 5 11 6 4 6 9 6 7 6 6 4 1 8 5 3 4 6 7 5 6 9 8 3 6 10 5 5 1 4 4 6 3 5 6 4 4 10 8 3 6 9 6 5 10 6 6 8 8 8 10 8 7 10 8 6 8 10 6 3 6 12 6 5 7 5 5 4 7 12 6 13 10 12 7 9 5 5 3 5 7 4 12 4 2 9 8 6 7 9 8…
80750 80 3 4 3 3 7 7 4 5 11 9 2 9 4 7 5 5 12 8 3 9 9 7 5 11 7 3 2 1 3 6 7 10 10 6 9 7 10 9 9 2 2 2 8 12 2 5 5 9 4 6 6 11 4 2 5 1 9 4 2 8 5 8 10 9 4 9 9 5 6 6 5 5 6 7 9 7 6 3 4 6 1 8 6 4 2 5 3 6 5 8 4 7 3 5 10 6 5 7 9 5 8 5 6 5 1 8 5 3 3 7 7 4 7 10 8 4 4 9 5 4 4 3 3 4 3 3 5 4 4 9 9 4 6 11 7 5 10 9 7 9 7 8 10 8 6 12 9 5 6 10 5 3 7 11 6 4 6 5 7 3 9 11 5 12 11 11 7 9 4 6 1 5 6 4 11 3 3 8 6 4 8 9 7 4 …
81000 81 2 4 4 2 7 7 3 4 10 5 2 6 3 6 6 6 9 7 4 9 8 5 4 10 5 2 2 1 3 5 8 10 8 5 9 8 10 9 9 4 2 2 9 11 2 4 5 9 4 5 8 10 3 2 3 2 10 5 3 8 5 9 8 6 4 8 8 6 6 6 5 5 8 6 9 10 6 1 4 5 1 9 6 7 1 5 3 5 5 8 4 5 3 5 11 6 4 6 10 6 5 5 6 4 1 8 4 3 3 6 7 5 6 9 7 3 4 9 3 3 1 4 3 2 2 5 6 4 6 9 9 4 6 8 6 6 11 7 8 8 8 8 9 9 6 12 7 6 7 9 5 4 6 11 7 4 7 6 6 3 8 11 7 11 11 12 7 9 5 5 2 6 5 3 11 4 2 10 8 5 6 6 6 4 10 …
81250 81 2 4 3 3 8 8 3 3 10 7 4 7 5 6 4 5 11 8 2 8 7 6 3 9 6 2 3 1 3 7 6 10 10 5 11 8 9 9 10 4 2 1 9 9 4 6 5 12 3 5 8 10 5 1 3 1 8 4 1 8 7 9 10 8 4 7 8 4 8 8 6 6 7 8 9 8 7 3 4 5 0 9 6 7 2 5 4 6 4 8 4 6 3 5 11 7 5 7 10 5 6 6 6 4 1 7 4 4 5 7 7 5 8 9 8 4 4 9 4 5 2 3 3 6 3 5 6 3 5 11 8 5 6 10 6 4 9 9 5 8 8 9 9 7 6 11 8 6 5 11 7 4 6 8 6 1 7 3 6 4 7 11 7 12 9 10 7 8 5 5 1 4 5 3 11 4 3 11 9 5 5 8 8 5 10…
81500 81 3 4 4 3 6 8 4 4 9 6 2 8 4 6 6 7 11 7 6 8 6 4 3 9 4 1 5 2 4 4 6 9 10 4 11 8 9 8 5 4 2 1 8 10 4 4 4 9 4 3 8 10 4 2 5 1 10 4 3 7 6 8 9 10 5 8 7 5 6 7 5 5 7 6 10 10 5 3 4 7 2 9 6 7 2 4 3 6 4 9 5 6 3 5 11 7 5 6 9 5 9 2 7 7 2 8 4 3 4 6 7 7 7 9 7 4 5 8 4 4 1 2 4 5 3 5 6 5 5 9 10 5 6 11 6 5 8 7 6 7 7 8 9 7 6 10 8 5 7 9 7 4 6 10 6 4 6 5 5 6 9 11 7 11 10 11 5 8 5 5 3 5 7 5 11 4 1 12 7 5 6 7 8 4 10…
81750 81 2 4 3 4 8 6 4 3 10 7 2 8 5 5 4 7 11 8 4 9 7 6 4 9 6 1 5 1 3 6 7 9 10 5 11 9 9 7 5 4 2 1 8 10 3 5 5 9 3 5 7 8 3 1 4 1 9 5 2 8 8 10 9 9 4 9 8 6 7 7 5 6 9 7 8 8 6 2 5 7 1 9 5 6 2 6 4 6 4 8 3 4 2 5 11 7 5 6 9 5 7 4 6 5 1 7 4 3 4 7 7 6 6 9 8 2 4 9 3 4 2 4 4 4 2 4 6 3 5 8 8 4 6 9 6 4 11 9 5 7 7 8 10 7 6 10 7 6 6 10 7 4 6 11 7 2 7 4 6 3 8 11 6 12 11 12 6 8 5 4 3 5 5 3 10 4 3 8 9 5 6 8 8 4 10 9 …
82000 82 3 4 4 2 7 8 3 5 8 8 3 5 3 5 6 6 9 7 3 6 7 7 5 8 6 2 4 1 4 7 6 10 8 5 11 9 10 9 7 2 2 2 9 10 3 6 6 10 4 4 7 9 3 2 5 1 9 4 4 7 7 9 9 9 4 8 7 5 6 6 5 6 7 8 10 6 7 2 5 5 1 9 5 6 2 5 3 5 5 8 4 5 2 5 11 5 5 6 10 4 7 4 6 3 1 6 4 4 5 7 6 5 7 9 8 5 5 9 5 5 1 4 4 5 4 7 6 4 4 8 9 4 6 9 6 4 9 9 5 8 8 8 9 8 6 11 9 5 6 10 7 5 6 9 6 4 6 5 5 5 8 11 6 13 9 13 8 10 5 5 3 4 6 3 11 4 3 12 8 5 7 5 6 4 9 7 8 …
82250 82 3 4 5 3 8 9 4 4 11 7 2 6 3 6 5 6 10 8 4 10 6 8 5 7 6 3 4 2 2 5 7 9 8 4 8 7 9 8 6 3 2 2 7 10 4 6 4 9 4 4 7 9 3 2 4 2 9 3 3 8 6 10 9 9 4 7 8 5 8 6 4 6 8 9 10 8 7 3 5 6 1 9 5 7 2 4 2 6 4 8 5 6 3 5 11 6 4 6 8 4 6 5 5 5 2 7 4 3 3 7 7 5 8 9 8 3 4 10 3 4 2 4 5 4 2 5 6 4 7 8 7 4 6 8 6 6 10 10 6 8 8 9 10 8 5 9 9 5 5 9 8 6 6 10 6 3 6 3 4 4 9 11 6 13 10 12 8 7 4 4 3 3 6 3 10 4 3 9 8 4 6 6 6 3 7 9 1…
82500 82 2 3 5 3 7 8 4 5 11 6 3 6 3 7 6 7 9 8 3 9 4 6 4 9 8 3 4 1 3 7 8 9 10 5 9 7 10 10 7 4 2 2 8 10 2 5 5 10 3 6 7 10 4 1 5 3 10 4 4 7 8 12 10 9 4 10 9 6 8 8 4 5 8 8 10 8 6 3 3 5 1 8 6 8 2 6 4 6 4 8 3 6 2 5 10 7 5 6 8 5 5 3 5 4 2 6 4 3 4 6 8 6 7 9 8 2 4 8 3 5 2 4 4 5 4 5 6 3 5 9 8 4 6 7 6 5 8 9 4 8 6 8 10 9 6 11 8 5 7 10 7 6 6 9 7 3 8 3 5 4 9 10 6 12 9 11 6 8 5 4 2 5 6 3 10 3 3 10 8 5 8 8 6 4 1…
82750 82 2 3 6 2 7 8 2 3 8 6 2 6 3 8 6 8 9 8 3 8 6 8 5 9 5 3 3 2 4 7 7 10 7 5 9 8 9 10 8 3 3 1 10 7 1 6 6 10 4 4 5 10 3 2 3 1 8 5 4 7 8 10 9 8 2 9 7 5 7 8 6 5 8 7 10 9 5 2 5 5 1 9 5 5 2 5 4 6 4 7 3 6 2 6 12 7 5 6 12 6 6 7 7 5 0 8 4 4 3 8 8 6 8 10 8 3 4 9 4 5 2 4 4 6 4 6 6 4 5 10 9 3 6 9 7 5 11 8 7 8 8 9 10 9 6 11 7 4 7 9 7 5 6 9 7 4 7 5 5 5 8 10 7 11 9 11 7 8 5 4 2 4 7 2 10 4 3 11 9 5 8 6 6 4 11 …
83000 83 2 4 6 3 5 8 4 5 8 6 2 4 3 7 6 6 9 7 3 6 7 4 4 10 6 2 4 2 4 6 7 9 11 6 11 9 10 10 9 5 2 1 8 10 3 4 5 10 4 4 6 8 3 5 1 3 10 5 5 9 7 9 8 7 3 8 9 6 6 8 5 5 8 7 11 5 7 2 5 6 1 9 4 6 2 4 3 6 4 8 4 5 2 5 10 6 5 6 9 4 9 6 5 4 1 7 4 4 4 7 8 6 8 8 6 2 5 8 4 5 2 4 5 4 3 5 7 4 7 11 10 4 6 10 6 5 8 10 6 9 8 8 7 8 5 10 7 5 6 10 7 6 7 10 7 2 7 3 6 5 7 10 6 12 11 12 8 7 4 3 3 2 6 1 9 4 3 8 8 4 7 8 7 3 1…
83250 83 2 5 4 4 5 9 4 5 11 7 3 6 3 6 5 7 11 6 3 9 7 6 5 9 8 2 4 1 2 4 8 7 9 5 11 7 8 8 8 3 2 1 9 10 3 3 5 9 4 3 7 6 3 2 0 2 8 2 2 7 6 9 8 8 4 9 8 5 7 7 5 5 7 7 9 9 7 1 5 6 1 9 5 6 2 6 4 6 5 9 4 5 3 5 12 7 5 6 9 4 7 7 7 5 3 7 5 3 3 7 7 5 7 10 8 3 5 10 6 5 2 3 3 5 3 5 6 4 5 11 9 4 6 9 6 5 12 10 7 7 9 8 10 9 6 10 8 5 6 9 7 6 6 8 8 5 6 5 6 5 9 12 6 12 9 12 6 8 3 4 3 5 6 5 11 5 2 10 8 2 7 7 5 4 10 7 …
83500 83 3 4 4 4 8 8 4 4 10 7 2 6 4 7 6 7 10 8 4 8 5 6 5 8 7 2 4 1 3 3 6 8 9 5 9 7 8 11 8 4 2 1 8 8 3 5 5 9 4 4 6 10 4 3 1 2 8 4 4 8 7 8 7 8 4 8 8 5 7 8 5 6 5 6 10 7 6 1 5 6 1 9 4 5 2 3 2 5 4 8 4 4 3 5 12 8 5 6 8 4 7 5 5 5 1 7 4 2 3 7 6 6 7 10 6 3 5 7 5 5 1 4 4 4 4 4 6 4 5 8 10 5 6 11 5 5 8 7 5 9 9 8 10 7 5 11 8 6 5 10 8 5 5 8 8 3 6 4 8 4 9 12 8 13 9 12 7 8 3 4 1 5 6 3 10 4 2 11 8 3 6 7 7 4 10 9 …
83750 83 2 5 3 4 7 8 4 5 9 6 3 7 5 7 6 6 11 8 4 9 8 5 7 10 7 3 3 1 2 5 7 7 10 5 9 6 9 9 9 3 2 1 8 9 2 5 6 10 4 4 8 10 3 2 2 0 10 2 3 8 7 9 7 9 5 10 8 5 7 8 6 5 6 8 9 8 7 2 5 4 1 9 5 7 1 5 2 6 4 9 5 5 3 5 11 7 5 7 8 4 7 4 5 4 0 6 5 2 4 7 5 5 8 10 8 5 4 8 4 5 2 4 4 5 4 6 6 3 5 10 9 4 7 11 6 5 10 6 4 6 7 8 10 8 6 12 8 5 6 7 7 4 5 10 7 5 7 6 6 5 9 11 5 11 10 10 6 8 5 4 3 5 8 3 11 4 2 8 7 5 6 6 7 4 10…
84000 84 3 4 3 3 8 8 3 3 10 6 3 5 4 6 5 5 9 8 4 8 7 5 4 10 5 2 2 1 4 4 6 8 10 5 10 8 10 8 8 2 2 1 8 9 3 4 5 9 3 3 7 10 1 2 3 1 10 3 3 7 6 10 10 7 4 7 8 5 6 6 5 6 8 8 9 10 6 3 4 5 1 9 6 8 1 5 3 6 4 9 5 5 3 5 12 7 4 6 8 4 5 4 4 7 1 8 4 4 3 6 7 7 8 11 7 4 7 9 6 5 3 4 3 5 2 5 5 3 4 9 9 3 7 10 7 5 9 8 5 6 8 8 9 7 6 11 8 5 5 9 6 4 5 8 6 4 7 4 6 4 8 11 5 12 8 12 8 9 5 6 3 5 6 3 11 4 2 11 8 4 7 5 6 3 9 8…
84250 84 2 4 5 4 6 7 3 4 11 5 3 5 3 5 5 6 8 8 3 8 9 6 3 10 6 3 4 2 3 6 8 10 9 4 10 6 9 9 7 5 2 1 9 11 4 4 4 7 5 3 8 11 2 2 4 2 10 4 2 8 7 9 9 7 4 8 7 5 6 7 4 6 4 7 9 9 7 2 6 6 2 9 6 5 2 5 3 7 5 9 4 6 3 5 12 9 4 7 9 5 7 4 6 5 2 8 5 4 4 7 7 6 7 11 9 4 6 9 5 5 2 4 4 5 2 5 5 3 6 10 7 4 6 10 6 6 8 8 5 7 8 8 10 8 5 10 8 5 7 8 8 5 6 10 5 4 6 4 7 5 9 11 6 12 9 10 7 9 4 4 1 5 7 4 10 3 3 8 7 4 7 6 6 4 9 6 …
84500 84 3 5 5 3 8 9 4 4 9 7 3 8 4 6 4 7 10 8 5 8 9 7 3 11 6 2 4 1 4 7 6 9 10 5 12 8 9 9 8 2 2 2 9 11 4 5 5 10 4 4 8 11 2 2 2 3 11 4 1 8 5 9 11 9 5 9 10 6 6 8 5 6 7 7 10 8 7 4 4 5 0 9 6 7 2 4 2 5 4 6 4 5 3 5 11 5 5 6 7 6 8 6 6 4 1 7 5 1 3 7 7 5 5 10 7 4 6 8 3 5 2 4 3 4 2 5 6 4 4 9 7 5 6 9 6 6 10 8 4 9 9 8 10 8 6 11 8 5 6 12 8 5 7 11 7 3 5 5 5 3 9 9 7 12 10 13 7 7 5 4 4 4 6 4 11 4 3 10 7 5 9 8 8 4…
84750 84 3 4 4 3 6 8 4 3 11 7 2 6 2 5 4 7 9 6 4 9 7 6 5 9 6 2 4 2 4 7 7 9 8 5 9 8 9 9 7 3 2 2 9 11 4 4 5 9 3 3 7 8 3 1 3 2 10 2 4 8 7 11 9 8 5 9 10 6 8 8 5 7 6 8 10 8 7 2 6 5 1 9 4 5 2 4 2 5 4 7 4 5 3 5 11 7 4 7 9 4 6 3 5 2 2 7 4 3 4 7 7 6 8 10 7 3 5 10 4 4 2 4 3 5 2 3 5 3 5 9 9 5 6 10 7 5 10 7 7 8 7 9 10 7 5 10 7 5 4 9 7 4 6 9 7 3 3 4 8 5 7 10 7 12 11 11 7 9 3 4 2 4 6 3 10 4 2 11 9 4 7 8 6 4 10 …
85000 85 3 4 2 3 8 8 4 3 10 7 2 7 4 6 5 6 11 9 4 9 8 5 4 9 6 1 4 1 4 5 8 9 10 5 9 8 9 9 9 3 2 2 9 10 3 4 6 10 4 4 7 11 4 1 3 2 10 4 3 9 7 9 9 6 4 7 7 5 6 7 6 5 9 7 9 7 7 3 5 5 1 9 5 6 2 5 3 6 4 9 3 5 3 6 12 7 5 5 8 6 7 4 6 5 1 8 4 3 4 6 7 6 7 10 7 3 5 10 4 5 2 4 5 5 4 5 6 4 6 9 8 4 6 9 6 5 9 8 6 6 7 8 9 9 4 11 10 5 4 9 7 4 7 10 6 3 7 3 6 4 7 11 5 12 11 11 7 9 3 4 2 4 7 5 11 4 2 9 8 3 7 5 6 3 12 9…
85250 85 3 4 4 3 7 8 4 4 9 7 2 7 3 6 5 7 11 7 1 6 8 6 3 9 6 2 4 2 4 7 7 10 10 5 10 8 9 8 7 2 2 1 8 11 3 6 6 10 4 4 8 11 3 1 1 2 10 3 4 7 5 7 7 6 4 10 9 5 7 6 5 4 7 7 10 9 6 3 4 4 1 9 5 5 2 4 4 7 5 9 5 5 3 5 11 7 4 5 8 5 6 5 7 5 1 7 4 3 3 7 7 5 6 7 7 3 6 10 5 5 2 4 4 5 2 5 6 4 6 8 10 4 6 9 6 5 11 8 6 8 7 9 10 8 6 10 8 5 6 9 6 6 6 7 7 4 5 4 6 4 8 10 6 11 10 11 6 7 3 4 2 4 6 5 12 4 1 11 8 4 7 8 6 3 …
85500 85 2 4 5 3 7 7 3 3 8 6 3 8 5 6 6 5 9 8 3 8 8 6 4 9 7 3 2 1 5 6 6 10 9 5 10 8 9 9 8 4 2 2 9 9 2 5 5 8 3 3 7 10 4 2 4 2 10 3 4 8 6 8 8 7 4 7 7 5 8 8 5 5 8 9 10 8 7 3 5 7 1 9 5 6 2 5 3 4 5 9 3 5 2 5 12 7 4 6 9 3 9 3 4 4 0 6 4 3 3 7 7 6 7 9 6 3 6 10 6 5 3 4 4 5 5 6 6 4 5 9 8 4 6 9 6 4 10 7 6 8 7 9 10 9 5 10 7 5 6 8 7 5 6 9 8 3 5 3 6 4 8 11 6 13 10 10 6 8 3 3 2 3 5 4 11 4 2 9 9 4 6 7 8 4 11 9 10…
85750 85 2 2 5 1 8 7 2 4 9 8 2 7 4 6 6 6 9 7 3 9 10 7 4 9 8 1 2 0 3 6 6 8 10 5 11 8 10 10 8 5 2 1 8 11 3 5 7 10 4 5 7 11 4 1 3 2 10 3 3 8 7 10 8 7 3 9 9 5 6 8 5 5 7 9 10 7 7 2 5 6 1 9 5 5 2 5 4 6 4 8 4 5 3 5 13 8 5 6 8 5 7 4 6 4 1 7 4 3 2 7 7 6 5 10 7 3 6 10 5 5 1 4 4 4 3 5 6 4 4 10 10 4 6 10 5 5 11 8 5 9 8 9 10 9 5 11 8 5 7 9 6 5 6 10 8 2 6 3 6 4 8 11 5 11 11 11 7 10 2 5 2 3 6 3 9 4 1 8 7 2 6 7 …
86000 86 3 4 4 3 6 8 4 3 9 7 2 7 4 6 5 5 11 7 4 7 7 7 5 9 7 2 3 2 1 4 6 9 8 5 10 8 9 7 4 3 2 1 8 10 3 5 5 10 4 5 8 11 5 3 1 2 11 2 2 6 6 8 9 9 5 7 7 5 8 8 6 6 8 7 10 9 8 3 5 5 2 9 5 5 2 4 3 6 4 9 4 4 2 5 10 7 5 5 7 6 8 2 6 5 1 8 5 3 3 6 7 5 7 9 5 3 5 10 4 5 2 4 4 4 3 5 6 4 5 9 9 4 6 8 6 4 9 7 6 8 7 9 11 8 5 11 8 5 6 9 7 6 6 11 6 3 8 4 4 4 8 11 6 12 11 11 6 9 3 6 1 2 5 4 11 4 2 8 9 3 8 7 7 4 9 9 9…
86250 86 3 4 4 3 7 9 4 4 11 7 2 7 2 7 4 6 10 7 4 8 9 6 5 10 7 2 4 2 4 8 7 8 9 6 12 8 8 9 6 5 3 1 9 9 2 4 5 9 3 4 8 10 5 0 0 1 8 3 3 6 5 8 9 8 3 8 9 5 6 7 5 5 9 7 10 9 7 3 5 5 1 9 6 6 2 5 3 6 5 9 5 6 2 4 11 5 5 6 9 5 9 5 5 4 0 8 3 3 3 7 7 5 7 9 6 3 5 9 4 5 2 4 3 5 3 5 7 4 7 10 8 4 6 9 5 6 9 8 5 9 7 8 10 9 7 12 8 6 7 10 6 5 6 9 7 3 7 4 6 4 9 10 7 11 10 10 7 9 3 4 2 1 6 4 12 4 3 10 9 4 7 6 6 3 12 7 …
86500 86 3 4 5 3 5 8 4 3 11 6 3 8 4 7 5 5 10 7 3 8 9 5 6 10 7 3 3 1 3 4 6 8 10 5 10 8 9 9 7 3 2 1 7 11 3 6 6 9 4 3 6 9 3 2 1 2 9 3 4 8 7 9 8 8 3 9 10 6 6 8 5 5 9 7 10 10 8 3 4 5 1 9 5 8 2 5 3 4 4 8 4 5 3 5 11 7 3 6 8 4 7 3 5 4 1 8 4 2 3 7 6 6 6 9 7 2 4 9 3 4 1 3 4 3 2 4 5 4 5 8 7 4 6 11 6 5 8 7 6 7 8 8 10 9 6 12 7 6 8 8 7 5 6 10 8 3 7 3 5 5 8 9 6 10 9 10 7 8 3 6 2 3 7 3 11 4 2 10 9 4 7 8 7 4 12 9…
86750 86 3 4 5 3 8 9 4 4 11 6 2 8 4 5 5 6 9 6 4 7 9 7 5 11 7 3 4 3 3 6 8 8 10 5 9 7 9 7 7 2 2 1 8 9 3 5 5 8 3 4 8 9 5 1 1 1 10 3 3 5 6 9 7 9 5 10 9 6 6 7 4 5 8 8 8 10 7 3 4 4 1 9 5 6 2 5 3 6 4 9 5 5 3 4 11 7 5 6 9 5 8 5 6 6 1 7 5 1 1 7 6 4 6 9 9 4 5 9 4 5 2 4 3 5 2 5 6 4 4 9 9 4 6 9 6 4 10 9 7 7 7 9 9 7 6 9 9 7 6 9 7 5 4 8 8 3 6 5 6 3 9 10 7 13 11 12 7 9 3 4 1 1 5 3 12 4 3 11 9 4 7 7 8 4 9 8 11 5…
87000 87 3 4 5 3 7 10 4 5 10 7 2 8 3 5 3 4 9 7 3 9 10 6 5 11 9 4 4 2 2 7 6 10 10 5 11 8 9 9 9 4 2 1 8 10 3 5 6 10 4 4 8 11 5 1 1 2 7 4 2 9 7 11 7 9 4 9 8 5 6 7 5 6 9 7 10 9 7 3 5 6 0 9 6 5 2 3 3 5 4 8 5 5 3 5 12 7 5 5 8 5 8 5 7 5 1 8 4 3 4 7 7 6 6 10 7 3 6 10 5 5 2 4 5 6 3 4 6 3 6 9 9 3 6 9 7 5 11 8 6 8 8 7 10 9 5 11 9 6 6 9 7 4 5 9 7 3 6 2 4 3 7 10 6 10 11 12 7 9 4 6 1 2 6 6 13 4 3 8 9 2 7 8 7 3…
87250 87 3 4 4 3 8 8 4 5 11 6 3 7 3 5 4 6 9 8 4 8 8 6 5 10 7 2 4 0 4 5 6 9 9 6 9 8 10 10 9 4 2 1 8 11 3 6 5 8 4 4 8 11 5 2 1 1 10 3 3 9 8 11 9 9 3 8 9 6 7 8 5 5 9 6 9 8 8 2 4 4 1 8 5 5 1 5 4 5 4 8 4 5 2 5 10 7 5 5 9 5 6 6 5 5 1 8 3 3 2 7 7 6 6 8 8 3 5 9 5 5 2 4 3 5 3 5 5 4 6 9 7 4 6 8 5 5 9 7 5 7 8 8 9 8 6 10 9 5 7 9 7 5 5 8 6 3 8 4 4 5 7 12 6 12 10 9 7 9 4 4 2 3 7 6 13 5 4 10 8 3 7 7 8 4 11 8 11…
87500 87 3 4 5 4 9 9 4 5 11 7 2 7 3 6 2 7 11 6 4 8 9 5 6 10 7 3 3 1 3 7 8 9 10 5 10 9 9 10 9 3 2 1 8 10 2 6 6 11 5 4 9 12 6 2 2 3 11 3 3 8 7 11 9 7 5 9 9 6 6 6 5 5 8 6 8 7 7 3 5 6 2 9 5 6 1 5 3 7 4 8 4 5 3 5 11 7 5 6 9 5 7 4 6 6 1 8 5 3 3 6 7 6 6 9 7 3 4 10 4 5 2 4 4 5 4 5 5 4 6 8 10 4 6 9 5 6 10 10 6 7 10 8 8 7 6 10 8 5 6 9 6 4 6 9 6 2 6 6 6 6 7 10 7 13 11 12 7 9 4 4 1 1 6 3 12 4 2 9 7 2 8 8 6 4…
87750 87 3 4 4 3 8 9 4 4 10 6 4 6 4 5 3 5 7 6 4 9 8 3 5 9 7 3 3 1 4 5 7 8 9 4 12 9 9 10 7 3 2 2 9 9 3 3 4 9 3 5 8 9 4 1 3 3 8 2 2 8 7 10 10 9 3 8 10 5 7 7 5 4 8 6 8 9 7 3 5 5 1 9 6 5 1 5 4 6 5 9 3 5 2 5 10 8 4 7 9 7 7 3 6 4 1 6 7 3 4 6 6 6 7 10 9 3 5 10 5 4 1 4 5 4 4 6 4 4 7 10 9 3 6 9 6 5 10 7 7 7 7 9 10 8 6 11 8 6 6 8 6 4 5 10 7 2 5 5 5 6 9 11 7 11 10 10 7 9 4 7 1 4 5 3 12 4 3 10 8 3 7 9 8 4 9 …
88000 88 3 4 4 3 8 9 4 5 11 6 2 7 3 5 3 3 11 7 3 9 9 7 6 11 7 3 3 0 4 8 8 11 10 6 12 9 10 8 6 3 2 1 9 10 2 4 6 9 5 3 8 9 5 2 0 3 9 3 3 6 8 10 11 9 4 9 6 5 6 8 5 5 7 6 9 8 8 2 4 4 0 9 5 6 1 2 2 5 4 5 4 5 3 4 11 7 5 5 10 5 7 5 7 6 1 8 6 3 4 7 7 6 8 10 8 3 5 10 5 5 1 4 4 4 3 5 6 3 8 10 7 4 6 9 5 6 12 8 7 7 6 9 10 9 5 11 7 4 6 10 6 4 6 8 7 4 5 4 6 7 9 12 7 11 10 11 6 8 4 4 2 3 5 1 12 4 3 6 7 3 6 6 7 …
88250 88 1 4 4 4 5 8 3 5 10 8 2 8 2 5 3 5 11 8 3 9 9 6 4 10 7 2 3 0 4 7 8 10 10 5 11 7 9 8 6 2 2 1 8 9 2 5 6 9 5 3 7 9 3 0 1 3 10 3 4 8 7 9 9 10 5 9 9 5 7 7 5 5 9 4 10 10 8 3 3 4 1 9 6 5 2 4 4 5 5 9 5 5 2 5 11 7 5 6 9 4 5 5 5 4 1 8 7 3 4 7 7 6 7 9 7 3 6 10 5 4 2 4 5 5 3 5 6 4 7 9 9 5 6 8 6 5 9 8 5 7 7 9 9 8 6 11 8 5 6 10 7 5 6 9 8 4 5 4 7 5 9 12 7 12 10 11 7 9 4 5 1 3 7 0 12 4 2 10 8 6 8 10 6 3 8…
88500 88 3 4 3 4 9 8 4 4 12 5 2 7 2 5 4 6 10 8 3 7 7 6 5 7 7 3 3 1 4 5 7 9 9 4 9 8 9 9 8 4 2 2 9 8 2 4 6 10 5 6 8 10 6 1 3 2 10 4 1 6 5 11 10 9 4 9 6 4 8 7 5 4 9 9 10 8 7 4 4 6 1 9 5 4 2 5 3 5 4 9 5 6 3 6 11 8 5 7 9 4 7 4 4 4 2 7 4 3 3 5 7 6 6 9 8 4 6 9 2 3 1 3 4 2 2 5 6 4 6 8 8 5 6 10 5 4 9 7 5 9 7 8 9 8 6 12 8 7 6 9 7 4 6 10 5 3 7 6 4 4 7 12 5 12 9 10 6 8 4 5 3 3 6 4 10 4 3 9 9 4 4 6 6 4 9 8 9 …
88750 88 3 4 4 3 8 8 4 5 11 8 2 8 3 6 3 4 11 9 4 9 9 4 4 10 7 2 2 1 3 5 7 8 9 6 10 8 9 9 6 4 2 3 8 9 4 4 3 8 5 3 8 8 3 3 0 3 9 4 4 6 7 9 10 10 4 8 9 6 8 8 6 5 10 9 11 8 7 3 5 7 1 9 5 6 1 4 3 5 4 8 5 6 3 5 10 7 5 5 8 5 7 3 6 5 1 7 4 3 3 7 7 6 6 8 8 3 6 9 5 4 2 4 4 6 3 5 6 4 5 11 10 4 5 10 6 5 9 7 6 7 6 8 10 9 6 10 8 5 5 11 7 5 6 8 7 4 6 5 6 5 8 11 8 13 10 10 7 9 4 2 2 2 7 4 11 4 3 12 6 4 6 9 8 3 9…
89000 89 3 4 4 3 8 8 3 3 11 7 3 8 3 6 3 6 8 8 4 9 9 5 4 9 8 2 2 1 4 9 8 9 10 5 10 7 9 9 7 5 2 2 8 9 2 5 6 9 5 3 6 10 4 4 1 2 8 5 2 8 8 10 7 8 3 8 9 4 9 7 4 6 7 7 11 8 7 3 5 6 1 9 6 6 2 6 4 5 5 8 4 5 3 5 11 8 5 7 10 5 7 4 6 5 1 8 3 3 3 7 7 6 5 9 8 4 5 9 4 5 2 4 4 5 3 5 6 4 5 9 8 5 6 9 7 5 11 9 6 8 7 8 9 8 6 12 8 6 6 9 8 5 6 8 6 3 5 4 5 3 7 11 6 12 9 11 5 8 3 4 2 3 7 4 11 4 2 11 8 4 6 8 6 3 10 8 9 …
89250 89 3 4 5 3 7 9 4 5 12 8 2 7 2 5 3 4 10 8 4 9 7 4 4 10 6 3 2 1 3 3 6 7 10 5 10 6 9 9 8 3 2 1 7 11 3 6 6 10 3 4 8 8 6 1 3 3 9 5 4 7 8 11 11 8 4 8 8 6 6 8 4 5 8 8 9 10 8 3 5 7 1 9 6 5 2 4 3 6 4 8 4 5 4 6 10 6 5 6 9 4 9 4 6 5 1 6 3 3 3 7 7 5 7 9 7 3 4 9 4 6 3 4 4 5 2 5 6 4 6 9 10 5 6 12 5 5 9 8 6 9 8 9 10 7 6 10 7 5 7 10 8 5 6 7 6 4 7 4 6 4 8 11 7 12 10 11 7 8 5 4 1 3 5 1 12 4 2 10 7 5 5 7 6 4 …
89500 89 3 4 5 3 7 8 4 4 10 8 2 7 2 5 2 5 11 8 4 9 10 5 5 9 6 3 2 1 2 6 8 8 8 5 9 8 9 10 4 5 2 1 9 10 2 5 6 9 5 3 8 9 4 0 0 3 10 4 3 8 7 11 9 9 4 10 9 6 8 8 3 4 8 7 9 7 7 2 5 5 1 9 4 5 2 4 3 4 4 7 5 6 2 5 11 7 5 6 10 4 9 6 8 6 1 6 3 2 4 6 6 6 6 9 8 4 5 10 5 4 2 4 5 5 3 5 6 4 5 11 9 5 6 9 5 5 10 9 5 6 8 9 11 10 7 9 9 6 5 11 8 6 6 10 7 4 5 6 5 5 9 12 6 12 10 10 7 6 4 4 1 3 5 4 13 4 3 8 8 4 5 7 7 4 …
89750 89 2 4 2 4 10 8 4 4 11 7 3 5 3 4 4 4 11 8 4 9 8 5 6 10 7 4 3 2 4 7 6 10 10 5 10 8 9 9 7 4 2 2 9 9 2 5 5 8 4 3 6 9 4 3 0 3 11 5 5 9 8 12 10 10 6 9 9 5 7 7 4 6 8 9 10 8 8 2 5 6 2 9 5 4 2 4 3 5 4 9 5 6 4 6 11 7 4 6 9 5 6 3 5 5 2 6 4 3 4 6 6 5 6 8 7 4 5 8 4 5 1 4 5 3 3 5 6 4 5 9 9 4 6 10 5 5 11 9 8 8 7 8 9 9 5 10 9 6 6 11 8 3 6 10 8 4 6 5 6 4 7 12 7 12 10 11 7 8 5 3 3 4 6 6 12 3 3 10 8 5 7 9 7 …
90000 90 3 3 6 5 9 9 4 6 12 9 2 6 1 6 4 7 9 8 5 8 4 6 5 9 5 3 1 1 3 6 5 10 8 5 10 7 9 9 8 5 3 3 11 11 3 5 7 8 3 5 5 10 3 4 1 4 10 5 2 9 7 9 10 7 4 9 6 4 7 7 4 6 7 8 8 5 7 2 5 6 1 8 5 4 2 5 3 6 5 10 4 6 3 5 11 7 4 6 9 3 6 2 5 3 0 6 3 4 2 8 7 6 6 9 8 3 4 9 3 4 2 4 5 5 2 5 5 5 5 11 9 5 6 9 6 5 10 7 5 8 7 9 9 8 5 9 9 5 7 7 5 5 7 8 7 3 7 5 6 5 7 12 7 11 8 11 7 7 4 4 2 2 9 4 8 2 3 6 8 5 8 8 8 3 12 8 8 …
90250 90 2 5 4 5 6 9 4 5 11 8 2 9 3 5 4 5 10 8 3 9 9 4 4 10 8 2 4 1 1 7 6 9 9 5 10 8 9 9 8 4 2 1 9 10 3 6 5 9 3 4 7 9 2 1 1 4 8 5 5 8 7 11 10 8 4 8 9 6 6 6 5 5 9 6 10 6 7 3 6 6 1 9 5 5 2 6 4 5 4 9 4 5 2 5 11 7 4 6 9 4 6 3 5 5 2 8 3 3 2 7 8 5 8 9 6 3 5 9 5 6 3 3 5 6 4 4 5 5 6 10 10 3 6 10 6 5 10 7 6 8 7 9 9 9 6 12 8 5 7 10 8 5 6 10 8 5 8 5 6 5 8 11 7 12 9 11 8 9 5 5 3 4 8 6 11 3 3 11 7 7 8 9 5 4 1…
90500 90 2 5 5 5 7 8 3 3 10 7 2 8 2 6 3 7 11 8 4 9 9 6 3 11 6 3 3 1 2 4 6 9 7 5 11 7 8 10 8 4 2 2 7 9 2 5 6 9 4 4 8 11 5 1 2 2 10 3 4 9 7 8 9 9 4 9 9 6 8 9 5 6 7 6 9 8 7 2 4 4 1 9 6 5 2 5 2 5 4 7 3 5 2 4 11 7 4 7 9 6 7 3 5 4 1 6 6 3 4 7 7 6 6 7 8 3 5 9 5 6 3 4 5 5 3 5 6 4 5 8 8 4 6 10 8 3 10 9 6 8 8 9 9 7 5 11 8 5 6 9 7 5 6 9 6 3 7 4 6 5 7 10 6 12 10 11 7 9 7 5 2 3 5 3 13 4 3 7 8 5 7 7 6 3 11 7 6…
90750 90 3 2 5 4 7 7 5 4 10 7 2 5 2 5 3 4 8 7 4 8 9 5 4 9 7 6 5 2 6 5 7 9 10 5 10 6 9 9 8 4 2 1 8 10 3 4 5 9 4 4 9 11 5 3 2 4 10 4 3 9 6 9 8 9 3 9 9 5 8 7 5 5 7 6 9 5 8 3 5 8 1 9 3 5 1 5 4 6 5 11 5 6 2 5 11 7 5 6 9 5 8 4 6 6 2 8 5 3 2 7 7 5 6 9 8 3 4 9 4 6 3 4 4 6 4 5 7 5 7 10 11 5 6 10 5 5 9 7 5 8 7 8 11 9 7 11 8 4 7 9 6 5 5 9 7 3 6 4 6 6 9 10 6 11 10 11 7 9 5 5 1 2 5 4 9 4 2 8 7 6 8 8 6 3 8 8 7…
91000 91 1 4 4 5 6 9 4 4 10 8 2 8 2 5 3 6 12 7 2 8 8 4 3 9 7 5 6 3 5 8 7 11 10 5 12 9 9 10 7 5 2 2 8 9 2 5 4 8 4 2 7 10 3 2 3 3 10 4 3 8 7 7 9 9 6 8 8 5 9 7 5 5 8 7 9 7 7 3 6 6 1 9 6 7 2 5 3 5 4 9 5 5 2 5 12 7 6 7 10 4 8 5 5 6 0 8 6 2 4 7 6 6 7 9 8 3 5 9 5 6 3 4 4 6 3 5 7 3 5 10 8 4 6 8 7 5 9 7 7 8 7 10 10 9 6 11 7 5 5 8 8 5 7 7 7 4 5 4 5 4 8 11 7 11 11 11 6 9 4 5 3 3 6 4 11 4 2 8 7 5 8 9 8 3 11 …
91250 91 3 5 4 5 7 9 4 5 12 8 4 7 3 5 3 4 11 8 2 8 8 7 3 9 8 2 5 1 6 6 8 12 10 6 11 8 10 10 6 5 2 3 10 10 4 4 4 7 5 3 7 10 4 3 1 4 8 4 3 9 8 11 9 8 4 10 10 6 6 8 6 6 9 9 9 8 8 2 4 5 1 9 6 7 2 5 2 5 4 9 5 5 3 5 11 8 5 6 10 4 8 5 6 5 1 6 4 3 3 7 7 6 5 9 8 2 4 9 4 6 3 4 3 5 2 4 5 4 4 8 8 3 6 9 6 5 9 7 6 7 5 8 10 7 5 8 7 5 5 8 7 6 7 8 8 3 9 6 6 4 9 11 6 12 10 11 7 9 5 5 3 2 6 4 11 4 2 8 6 5 6 6 7 4 1…
91500 91 2 5 6 4 8 7 2 3 9 8 3 7 2 5 3 5 10 8 2 8 7 6 2 8 7 6 6 1 5 8 8 12 9 5 11 7 9 10 6 4 2 1 9 10 2 4 5 8 4 2 7 8 3 3 1 4 8 4 4 9 7 11 10 10 3 8 7 6 9 7 5 6 8 7 9 9 7 4 5 7 1 9 6 5 2 5 3 6 4 9 5 5 3 5 10 6 5 5 10 3 8 5 6 5 3 6 4 4 3 7 7 5 6 8 8 3 6 9 5 5 2 4 3 6 3 5 6 4 5 10 8 4 7 10 7 4 11 10 7 7 7 8 9 8 6 11 7 4 7 10 6 5 5 9 8 3 9 6 7 4 9 8 6 12 9 10 7 8 4 5 2 2 7 4 11 3 2 8 7 6 7 9 6 3 9 9…
91750 91 2 4 5 2 7 6 2 3 9 7 2 7 2 5 4 5 9 8 3 9 8 5 2 9 8 5 6 5 6 7 8 11 10 4 10 8 8 9 7 2 3 1 9 9 2 5 4 8 4 4 7 9 5 3 2 3 10 4 2 9 8 12 9 8 3 8 10 6 6 7 4 5 6 7 9 7 7 4 4 6 1 9 6 6 2 5 3 5 4 8 4 5 2 4 10 7 5 6 11 4 9 5 6 7 3 6 5 3 3 7 7 5 8 8 7 3 5 9 6 6 3 4 3 6 2 4 7 4 6 10 10 4 6 9 4 5 9 10 5 8 9 9 10 8 5 9 8 6 7 9 7 5 6 9 8 3 8 5 6 4 9 12 7 12 9 10 7 9 3 5 3 2 7 5 10 4 2 9 7 5 8 8 5 3 9 8 7 …
92000 92 2 4 8 3 7 9 4 3 9 7 2 5 2 5 3 4 10 7 3 7 7 6 3 10 6 5 5 4 5 7 8 10 10 5 9 8 9 9 6 4 2 1 9 9 3 4 6 9 4 4 7 9 4 2 0 3 9 4 0 8 6 11 10 10 4 8 7 6 7 5 5 5 7 6 11 10 6 2 5 7 1 9 6 6 2 6 3 6 5 8 5 5 3 5 10 7 5 6 10 5 9 7 8 7 4 7 5 3 4 6 6 5 7 8 8 3 5 11 5 5 2 4 3 6 2 5 6 4 5 9 8 5 6 9 6 5 9 8 6 8 7 8 9 7 4 10 8 5 5 11 7 6 6 8 8 4 5 5 6 3 7 11 7 13 11 12 6 9 4 5 3 3 6 5 13 4 3 11 9 6 7 7 5 3 10…
92250 92 2 3 5 4 4 8 4 5 8 7 2 6 4 5 3 4 9 8 4 7 9 6 5 9 6 5 5 0 5 7 6 10 8 5 11 8 10 8 7 4 2 1 9 10 3 6 5 9 3 3 6 8 4 1 1 4 9 4 4 9 8 9 7 9 5 10 9 6 8 9 5 6 8 6 10 11 8 4 4 5 1 9 5 7 2 5 3 4 4 8 5 5 2 5 10 7 5 6 10 5 7 5 5 5 3 6 4 3 3 6 7 5 6 9 8 3 5 10 5 5 1 4 3 4 3 5 6 4 8 10 11 4 6 10 6 5 9 9 7 8 8 8 10 8 4 10 8 6 5 10 8 3 6 9 5 3 7 4 6 5 8 12 8 12 10 10 7 9 5 5 4 3 7 4 12 4 3 10 9 6 7 6 6 3 …
92500 92 2 4 6 4 7 9 4 5 9 6 2 8 3 5 2 7 9 7 3 8 7 4 3 9 6 4 4 1 6 6 7 11 8 4 10 8 9 9 7 4 3 1 8 10 3 6 5 9 5 3 6 9 5 2 0 4 9 5 2 9 7 10 10 8 4 7 8 6 7 7 5 6 8 7 8 7 6 2 5 5 1 9 5 3 2 4 3 6 4 8 3 6 2 5 11 7 5 7 10 4 6 5 7 6 3 6 3 2 5 5 6 6 7 9 7 4 3 11 3 5 3 3 4 5 3 5 6 4 7 8 8 6 6 10 6 5 11 8 6 7 6 9 9 9 5 10 8 4 6 8 7 7 6 10 5 2 8 3 4 5 8 11 6 11 11 11 6 9 5 5 3 1 6 2 8 3 3 8 7 4 6 8 5 3 8 8 8 …
92750 92 3 4 4 4 8 8 4 5 9 6 2 8 2 7 2 5 10 7 3 9 9 6 5 10 8 5 5 4 5 6 8 11 10 5 11 7 9 8 8 3 2 1 9 8 4 4 5 7 4 3 8 10 5 3 1 4 9 4 1 8 8 11 10 7 4 8 9 5 6 7 4 5 5 5 9 8 7 2 5 6 1 9 6 6 2 5 2 6 4 8 3 5 2 5 11 7 4 6 10 4 6 4 5 5 3 7 4 3 3 6 7 5 6 8 7 4 6 8 5 6 2 4 4 3 2 5 6 4 6 9 8 4 7 8 5 5 9 8 4 8 7 7 9 8 6 10 8 5 5 9 7 5 5 9 7 3 9 5 7 6 9 11 7 12 11 11 6 8 5 4 3 3 7 4 10 4 2 8 7 6 7 8 5 3 10 9 8…
93000 93 2 4 2 2 6 7 4 3 10 6 2 7 3 7 4 5 11 8 3 8 8 5 4 9 7 6 7 3 4 5 8 9 10 5 9 8 9 8 7 4 2 1 8 9 2 5 6 9 4 4 7 8 2 3 0 4 9 4 3 8 7 10 8 9 5 8 7 5 8 9 5 6 6 7 9 7 6 2 5 5 1 9 4 6 1 5 3 5 4 8 5 5 2 5 11 5 4 6 10 4 5 6 5 6 3 7 3 3 3 7 7 4 6 9 8 3 6 10 6 6 2 4 4 6 3 5 6 4 6 10 9 5 6 9 5 5 10 8 6 7 9 8 10 7 6 11 7 5 6 11 7 5 5 8 6 3 8 6 6 4 9 13 8 12 9 10 7 9 6 6 3 6 5 3 12 3 2 9 7 5 6 7 5 3 10 7 5…
93250 93 2 4 4 4 8 8 4 6 10 7 2 6 4 6 3 4 9 8 4 7 7 6 4 9 6 6 6 3 5 7 8 11 9 6 11 7 10 8 4 3 2 1 9 11 3 5 5 9 5 3 8 9 5 2 1 4 9 5 3 10 7 10 10 9 3 8 10 6 8 7 6 5 7 6 9 5 7 1 5 5 1 9 5 4 2 3 2 7 5 9 5 5 3 5 9 5 4 5 9 5 6 3 5 6 3 8 5 3 4 7 7 4 7 9 7 3 4 8 5 4 2 3 4 6 5 4 7 3 4 9 9 4 6 9 7 5 7 9 5 8 6 8 10 8 6 11 8 5 6 8 6 4 7 10 5 2 7 4 6 6 8 12 6 12 10 12 7 7 7 5 2 3 6 3 12 4 3 6 8 4 7 9 7 4 12 9 …
93500 93 2 5 5 5 6 9 4 6 10 9 4 9 4 4 6 7 10 7 3 5 9 6 4 9 6 5 4 3 6 6 7 11 9 5 11 8 9 8 8 4 2 2 9 10 2 4 6 9 6 2 7 8 6 1 1 4 8 5 2 10 7 12 10 9 3 8 7 4 6 7 4 5 7 4 9 8 8 3 5 7 1 9 5 5 2 4 3 6 4 7 3 5 3 5 10 6 5 6 9 4 9 5 6 8 3 6 3 3 2 7 8 4 5 9 7 2 5 10 5 5 2 4 5 7 5 5 6 4 6 10 10 4 6 11 5 5 8 6 4 8 7 8 11 9 5 11 8 5 6 10 7 3 7 7 5 3 8 3 7 5 8 11 7 12 11 11 8 9 6 4 2 2 3 3 10 5 2 9 8 5 6 6 6 3 1…
93750 93 1 5 4 3 7 9 4 5 11 8 2 8 4 5 4 6 11 5 3 7 7 5 3 8 6 6 6 2 6 5 6 12 9 5 11 8 9 6 5 3 2 1 9 9 2 5 5 8 5 3 7 9 4 2 2 4 9 4 3 8 7 10 10 9 5 7 8 5 8 8 6 5 7 5 9 8 6 2 5 8 1 9 4 5 2 4 3 5 5 8 4 4 4 6 11 6 5 7 10 4 9 4 6 5 4 5 3 3 3 7 8 3 8 9 8 3 6 9 5 6 3 4 5 4 4 5 6 4 6 9 8 4 6 8 6 5 9 7 6 6 6 8 10 9 6 10 8 5 7 8 7 4 5 9 3 3 8 5 5 5 7 11 6 13 11 11 6 9 5 5 1 3 5 3 12 4 3 7 9 5 8 7 6 3 8 7 8 8…
94000 94 3 5 4 4 5 6 3 4 10 4 2 8 3 5 3 5 10 8 4 8 8 7 5 10 6 6 6 4 8 6 7 11 10 5 9 8 9 8 9 4 2 1 9 10 3 5 6 8 6 4 7 11 4 3 1 4 7 4 2 8 7 10 10 8 3 8 7 5 6 8 5 5 8 8 7 8 7 3 5 6 1 8 6 5 2 5 2 5 4 8 4 4 2 5 11 6 5 6 11 5 8 7 6 7 3 7 5 4 4 8 7 5 7 9 7 3 5 9 4 5 2 4 5 4 4 5 7 4 5 9 8 4 6 9 6 5 9 10 5 7 9 8 10 9 5 12 8 4 7 9 6 5 7 8 3 3 8 5 3 6 7 11 6 11 10 11 6 9 6 6 3 2 6 3 12 3 2 7 6 5 6 7 6 4 11 …
94250 94 4 4 4 4 6 6 4 5 10 7 2 9 4 6 4 6 12 7 4 7 9 6 6 9 5 5 5 1 7 6 7 9 8 5 10 6 9 9 6 3 2 1 8 10 2 5 6 8 5 3 8 9 5 4 0 4 10 5 2 11 6 9 9 11 4 9 8 5 6 8 6 6 6 7 9 6 8 2 4 1 2 9 6 4 2 4 3 7 3 8 5 4 3 4 11 7 4 5 8 5 6 6 7 6 3 5 4 3 3 7 7 4 7 8 8 2 5 9 3 5 2 4 4 5 2 5 6 3 5 10 9 4 6 7 6 5 10 9 8 8 7 9 10 7 5 10 8 5 7 11 8 4 7 11 5 2 8 3 5 6 10 11 6 12 11 13 8 9 5 5 3 2 7 4 10 2 3 9 6 5 7 5 6 3 11…
94500 94 2 4 4 4 9 7 4 4 10 7 2 7 3 5 3 6 12 8 2 7 7 5 3 9 6 5 5 2 5 8 7 10 11 5 10 7 9 7 7 4 2 1 6 10 3 4 5 10 5 4 8 8 5 3 1 4 10 6 2 9 7 10 11 7 4 8 9 5 6 6 5 5 8 8 9 6 8 3 5 4 3 9 5 6 1 5 3 5 4 7 4 3 4 5 11 7 3 6 10 5 10 5 7 7 3 8 4 3 2 7 8 4 8 9 8 3 4 9 3 4 2 4 4 4 3 4 6 3 4 8 9 4 6 10 6 5 10 9 4 7 7 8 10 7 5 11 8 4 6 8 6 5 4 9 6 3 8 3 6 5 7 11 7 13 11 11 7 9 5 6 3 4 6 3 10 4 3 9 7 4 6 7 7 3 …
94750 94 1 4 5 4 7 7 4 4 11 6 3 7 3 5 3 5 10 8 4 9 8 6 3 10 6 5 7 1 7 6 7 10 9 5 9 8 9 10 7 4 3 1 9 11 2 6 5 9 5 3 7 10 4 4 1 3 8 2 1 8 7 9 10 8 6 9 10 4 5 8 6 5 8 6 9 6 7 3 5 5 1 8 5 5 2 5 4 6 5 8 4 5 2 6 11 7 5 6 9 4 6 5 6 6 3 7 4 3 3 7 7 5 5 8 8 3 3 9 4 5 1 4 3 4 2 5 5 4 4 9 10 4 6 9 6 4 9 8 5 8 9 9 9 7 4 10 8 4 7 10 7 4 6 8 6 3 7 3 5 5 7 12 7 12 11 11 5 9 5 6 3 4 6 3 10 4 2 8 6 5 7 7 6 3 10 8…
95000 95 2 4 5 3 5 6 3 3 8 6 2 7 4 4 5 5 10 8 2 6 7 5 3 9 6 6 8 1 6 6 8 12 10 5 9 9 8 10 7 3 2 1 8 11 2 5 5 8 5 3 8 10 5 4 0 4 9 3 1 9 9 11 9 9 5 8 7 5 9 7 5 5 7 7 9 7 8 1 4 6 2 9 6 5 2 5 3 7 5 10 4 6 2 6 10 6 5 6 8 4 5 4 6 5 4 6 3 4 3 6 8 7 6 9 6 3 5 7 4 4 2 4 4 5 3 5 7 4 4 9 8 4 6 10 5 5 8 7 6 7 8 8 10 8 6 10 9 7 8 9 6 5 7 9 4 3 9 4 5 7 8 12 8 13 10 11 7 8 6 3 1 4 5 3 11 4 2 9 6 5 6 9 5 3 10 10…
95250 95 2 4 6 4 8 9 4 5 9 9 2 10 3 6 2 7 12 6 3 6 7 6 4 9 6 6 8 2 7 5 6 10 10 6 12 9 9 9 8 3 2 2 8 11 3 6 5 11 3 4 7 9 2 4 1 4 10 3 1 9 7 10 10 10 3 9 7 4 6 7 6 5 7 6 9 8 7 2 5 5 1 9 4 6 1 5 2 5 5 9 3 4 2 5 12 7 5 6 9 5 6 6 7 6 3 7 4 3 3 7 7 6 7 8 7 3 5 9 5 5 1 3 4 6 3 5 6 4 5 9 10 5 6 11 6 5 11 8 7 8 7 8 8 8 6 11 9 5 5 10 7 4 6 10 6 3 6 6 6 6 9 11 6 11 10 10 7 9 5 5 2 2 6 2 11 4 3 8 7 6 7 7 6 4…
95500 95 3 4 4 4 6 7 4 5 9 7 4 5 3 5 3 5 10 8 4 8 7 6 4 10 7 5 7 1 6 8 9 12 10 5 10 9 9 9 9 4 2 1 8 9 2 5 5 11 4 4 6 9 5 2 1 4 9 4 1 8 6 8 9 8 4 9 8 4 7 8 5 6 6 6 9 9 8 4 4 4 1 9 5 6 1 6 4 6 5 9 3 5 2 4 11 6 5 6 9 5 7 5 7 5 3 6 3 3 3 6 7 5 7 9 7 3 5 8 5 6 3 4 6 6 3 5 6 4 5 8 8 4 6 10 5 5 11 8 6 7 8 8 10 9 6 12 8 4 7 8 7 5 7 10 6 5 10 5 4 5 8 10 7 11 8 9 7 9 5 5 2 3 7 4 12 5 3 9 8 6 7 8 5 4 11 8 1…
95750 95 1 4 6 4 8 8 4 4 10 8 3 6 4 6 4 5 10 8 4 8 8 6 3 9 6 4 6 2 6 8 8 12 10 5 11 8 9 8 7 4 2 2 9 9 3 3 6 8 4 3 8 9 5 2 1 3 9 5 4 7 7 11 9 8 2 8 9 5 7 8 5 7 7 9 9 6 7 2 5 6 1 9 6 5 2 4 3 6 3 7 3 5 2 5 11 8 5 5 10 4 9 7 7 5 3 6 4 3 4 5 7 6 7 9 8 2 4 10 4 5 2 5 4 6 2 5 6 3 7 9 7 6 5 8 7 5 9 8 7 8 7 8 10 9 5 10 8 6 6 9 7 5 6 9 8 4 6 5 7 6 8 12 7 12 11 11 8 9 6 5 1 3 5 3 13 4 2 7 6 5 6 8 5 4 10 7 1…
96000 96 2 5 4 4 9 9 4 4 10 7 2 8 4 6 4 4 11 7 2 7 9 6 2 10 6 5 7 5 7 6 7 12 8 5 11 7 8 10 6 3 2 1 9 9 2 6 5 10 4 3 8 9 6 4 1 3 9 3 3 8 7 8 10 9 2 7 8 5 8 8 6 5 6 7 11 7 7 2 4 1 2 9 5 6 2 6 4 6 4 7 4 5 3 4 11 7 3 5 9 5 6 5 8 7 3 7 4 3 3 7 8 6 7 10 8 3 4 9 2 4 1 5 4 5 2 5 6 4 6 9 8 5 6 8 6 5 8 7 5 8 8 9 10 8 6 11 7 5 7 9 8 5 7 8 7 3 5 5 5 5 9 13 8 13 10 11 8 9 5 5 3 2 7 3 10 4 2 11 7 5 6 7 7 3 10 …
96250 96 3 4 3 3 8 10 4 5 11 6 2 8 3 6 3 7 10 7 3 7 9 4 3 8 6 4 5 1 7 8 8 11 9 5 10 8 9 9 6 4 2 1 9 9 3 4 5 10 4 4 8 10 5 2 1 3 9 2 4 7 8 10 10 9 4 10 8 4 8 6 4 6 7 6 10 8 7 2 4 6 1 9 5 5 2 4 3 6 4 10 4 5 2 5 11 6 5 5 11 4 6 6 6 6 3 7 3 3 3 5 7 5 5 9 8 3 6 10 4 6 3 4 4 4 2 5 7 3 7 8 8 4 7 9 7 5 10 9 5 8 8 8 10 5 6 10 8 4 7 11 7 6 6 9 8 4 7 5 6 4 7 11 6 11 10 11 7 9 5 5 3 3 5 2 11 4 2 12 7 5 7 8 4…
96500 96 3 4 4 4 8 8 4 5 10 9 3 8 3 5 4 5 12 8 3 9 7 5 3 9 5 5 8 3 6 5 8 11 10 5 10 7 9 10 8 5 3 2 9 10 2 5 5 10 4 4 6 10 4 2 1 4 9 5 3 9 7 8 9 10 2 9 10 5 5 7 5 5 9 9 10 7 6 2 3 5 0 9 6 6 3 5 4 6 5 10 4 5 2 5 11 7 5 6 9 5 6 4 7 5 3 6 4 3 3 7 7 6 6 9 7 2 5 8 2 5 2 4 4 4 3 5 6 4 4 8 9 5 6 9 6 5 9 10 5 8 7 8 10 6 5 10 8 4 7 9 9 6 6 9 5 3 8 5 7 7 7 11 6 12 10 11 8 9 4 5 2 3 7 4 10 4 3 9 8 5 7 10 7 3…
96750 96 0 4 4 2 7 8 4 4 10 8 2 9 2 6 3 6 10 7 4 7 9 7 3 11 8 6 7 3 7 7 8 12 10 5 10 8 9 8 8 2 2 1 9 11 3 5 7 9 4 3 7 10 5 2 2 2 7 4 3 9 7 9 8 7 3 8 9 6 8 8 4 5 7 7 9 6 8 2 5 3 2 10 4 6 2 5 2 5 4 9 5 5 2 4 11 6 5 5 8 4 6 5 6 7 4 6 5 3 5 8 7 6 7 8 7 3 5 9 5 6 3 4 5 6 4 5 6 4 5 10 9 5 6 9 5 5 7 10 7 7 9 8 10 8 5 8 7 6 6 9 8 5 7 9 6 3 7 4 5 5 8 12 6 11 10 11 6 9 5 5 2 4 6 4 11 4 2 7 8 5 6 8 6 4 8 9 …
97000 97 1 4 4 3 8 7 4 4 10 6 2 9 3 5 3 5 11 8 2 7 9 7 2 10 6 3 3 0 4 6 8 10 10 6 11 7 8 7 7 3 2 2 9 11 3 6 6 11 4 3 7 9 5 3 1 3 9 5 2 9 7 9 9 8 4 9 7 6 6 7 4 7 9 7 10 7 8 3 5 5 1 9 5 6 1 6 4 4 3 7 3 4 2 4 11 7 4 6 10 4 7 6 6 6 1 8 5 3 5 7 8 6 7 8 8 3 5 9 4 4 1 5 5 5 4 4 4 4 6 9 8 4 6 9 5 5 9 6 5 8 9 8 10 9 5 10 8 7 6 8 7 7 7 8 7 3 7 6 6 6 9 12 8 12 11 12 8 8 3 4 3 3 6 4 12 4 1 11 6 6 7 7 7 4 8 8…
97250 97 2 4 3 3 7 9 4 4 9 7 3 8 3 5 4 5 10 8 2 9 8 5 2 9 7 5 4 0 4 6 8 11 10 5 10 8 8 7 3 4 1 1 8 8 1 5 5 9 4 3 8 10 6 4 0 4 9 4 3 9 6 9 9 9 4 9 10 5 6 8 5 6 10 9 10 8 7 2 3 3 1 9 6 6 1 6 4 6 4 8 4 5 3 4 11 6 5 5 11 5 6 5 7 6 1 8 5 4 6 7 7 5 7 10 9 3 5 8 3 5 3 4 4 6 3 5 6 2 5 10 8 3 6 8 4 4 9 6 5 7 6 8 10 9 6 11 8 4 5 8 6 6 7 8 7 4 7 3 6 5 8 11 7 11 10 10 7 8 5 5 3 2 8 5 12 4 3 9 8 6 6 9 6 3 11 …
97500 97 2 4 2 3 7 10 3 4 11 8 2 8 1 6 3 7 11 6 2 6 7 4 2 8 6 5 3 0 5 8 6 12 10 5 11 8 9 9 9 3 2 2 8 10 3 5 6 9 3 5 8 9 5 2 1 3 7 4 3 8 7 11 10 9 4 9 7 3 6 6 3 5 8 6 10 7 7 3 4 3 2 9 6 7 2 5 2 6 5 8 3 5 3 4 11 7 4 5 9 3 8 7 7 6 1 8 5 2 2 7 7 5 6 9 7 3 5 10 4 5 1 5 4 4 4 5 7 3 8 9 9 4 6 9 5 5 8 8 5 7 9 8 9 7 7 11 8 6 6 8 7 6 6 8 6 4 8 6 4 5 7 12 6 10 9 11 5 9 5 4 2 4 6 4 11 4 3 9 8 5 7 8 7 3 10 8 …
97750 97 1 4 4 1 8 9 3 5 10 8 2 8 3 6 4 6 12 7 3 7 9 4 3 8 6 3 3 0 4 8 7 10 10 5 10 6 7 8 7 4 2 1 9 8 2 5 5 12 4 3 8 9 5 3 0 3 8 4 4 10 8 10 8 7 4 10 10 5 8 8 6 5 10 7 9 7 8 2 5 5 1 9 6 8 2 3 2 5 4 8 4 6 3 5 11 7 5 6 9 4 7 6 6 6 2 6 4 3 4 6 8 6 7 7 8 3 5 9 4 4 0 2 4 4 4 5 6 4 3 9 10 5 6 9 6 5 7 8 5 8 9 8 9 8 6 11 7 6 7 7 7 5 7 8 6 3 9 4 7 7 9 10 8 12 9 10 7 9 4 4 2 2 7 4 11 4 3 6 8 4 6 8 7 3 8 8 …
98000 98 2 4 3 3 7 8 4 5 10 8 3 9 4 5 4 6 12 8 3 7 8 5 2 9 5 4 4 0 5 6 7 11 10 5 10 7 9 9 9 5 3 2 8 10 3 5 6 10 5 4 7 8 3 4 2 3 11 5 5 8 8 9 9 8 5 9 9 4 8 7 5 6 8 8 9 6 7 3 3 5 2 9 5 7 2 6 4 8 4 10 4 6 2 5 11 8 5 6 6 4 5 4 4 4 1 6 5 3 5 6 5 6 6 7 8 3 5 9 4 4 2 4 3 6 4 4 6 5 5 11 8 6 6 9 6 5 8 8 6 6 8 8 10 8 5 10 8 5 7 9 6 5 6 10 8 4 7 6 6 6 8 12 7 12 11 11 6 9 5 6 1 3 5 4 11 4 3 9 8 5 7 7 7 3 10 …
98250 98 2 5 4 5 10 9 4 5 9 7 2 7 3 4 3 5 9 9 4 7 8 4 2 9 4 4 5 0 5 7 8 9 9 4 10 8 9 6 6 3 3 2 9 9 3 5 5 9 4 4 8 8 5 1 0 4 9 5 4 7 5 10 9 7 4 7 9 5 8 8 3 4 8 7 10 7 7 4 5 4 1 9 6 6 1 4 2 5 4 8 4 5 4 5 12 7 5 5 8 3 8 4 5 5 1 6 4 2 4 6 7 6 7 9 7 3 5 10 5 5 1 4 3 5 2 5 6 4 4 10 10 4 6 8 6 5 10 9 6 9 7 10 9 9 6 11 7 7 6 8 6 5 7 10 6 3 7 4 5 6 7 11 7 11 10 11 7 9 4 4 2 3 6 3 11 4 2 7 6 5 6 7 7 3 11 10…
98500 98 1 3 3 4 8 8 3 3 10 8 2 9 3 6 4 6 10 6 3 5 8 6 2 9 7 5 5 2 5 5 6 10 9 5 10 7 9 7 9 4 2 1 9 9 2 6 6 10 4 5 7 10 2 5 1 4 10 4 1 8 7 11 10 10 3 8 7 5 7 8 5 5 7 7 9 8 6 3 6 6 1 9 5 6 1 5 3 6 4 9 3 5 2 5 11 8 5 8 10 4 8 5 6 6 2 7 5 3 4 6 7 6 7 8 7 3 5 9 6 6 3 4 4 7 2 5 6 4 4 10 9 3 6 9 7 5 9 7 6 8 6 8 11 8 4 8 8 4 6 11 7 7 7 10 6 4 8 4 5 5 9 10 8 12 11 11 7 9 5 6 2 3 7 2 11 4 3 10 8 5 9 8 6 4 …
98750 98 3 3 4 3 6 8 4 6 10 8 2 8 2 5 3 6 9 8 3 9 8 4 2 11 9 3 5 1 5 6 7 12 9 5 10 9 8 9 10 4 2 2 8 9 3 5 6 9 4 4 7 9 3 4 1 4 7 4 3 9 8 9 8 9 3 8 10 6 9 8 4 6 8 8 11 7 7 2 5 6 1 9 6 6 2 5 3 6 4 9 4 6 3 5 12 7 4 6 10 5 7 6 5 5 0 5 3 3 3 6 6 6 6 7 8 3 5 8 5 5 2 4 3 5 2 4 6 4 5 9 10 5 6 11 6 5 9 6 6 7 6 7 9 9 5 11 7 7 5 8 6 5 6 6 5 3 7 5 5 5 7 11 6 11 10 12 7 10 5 5 2 3 7 3 11 4 2 12 7 6 7 10 6 4 10…
99000 99 3 5 4 5 9 9 5 6 10 7 2 8 3 5 3 5 11 8 3 9 10 5 3 9 7 4 6 0 4 7 6 10 10 5 10 8 9 10 7 4 2 1 9 11 2 5 5 9 5 4 7 7 4 3 1 4 8 5 4 9 7 10 10 10 3 10 10 5 7 8 6 5 10 8 11 5 8 3 3 4 1 9 5 4 2 4 3 5 4 9 5 5 3 5 12 7 4 6 11 4 6 5 5 5 2 6 4 3 4 6 7 6 6 8 7 3 5 9 4 5 2 4 4 5 3 5 6 4 5 9 10 4 7 11 6 5 9 7 4 7 8 8 9 8 4 11 8 6 7 11 8 4 6 8 5 3 8 5 6 5 8 12 8 13 11 11 7 8 4 4 2 3 7 2 10 4 1 10 5 3 6 9…
99250 99 3 4 3 3 8 9 3 5 10 7 2 9 3 5 3 6 11 7 4 8 8 5 3 9 7 5 4 1 4 8 7 11 10 5 10 8 7 10 8 5 3 2 6 10 2 4 4 12 3 5 6 11 4 3 1 4 9 4 3 10 7 11 8 10 2 8 9 6 6 8 4 6 9 8 10 8 7 3 4 6 1 8 6 7 2 4 2 5 3 8 4 4 2 6 11 6 4 7 10 5 7 6 7 5 0 6 4 4 4 7 7 5 7 8 7 4 4 10 4 5 2 4 5 6 4 5 7 3 6 10 10 4 6 9 6 5 10 9 5 6 7 9 9 8 5 10 8 6 6 9 7 4 6 9 5 3 8 5 6 6 8 11 6 13 10 10 7 6 5 4 2 3 6 3 11 4 3 10 8 4 5 6 …
99500 99 2 4 2 3 7 7 4 4 10 6 2 7 2 6 3 6 11 7 4 9 9 7 4 10 7 3 3 0 4 4 8 9 9 5 10 7 9 9 6 3 2 1 9 8 4 4 4 8 4 3 8 8 6 2 0 3 9 4 2 7 7 12 9 10 3 8 9 6 7 8 5 6 7 6 10 8 6 1 5 3 2 9 6 5 2 5 4 6 4 7 4 5 3 4 12 6 5 6 8 7 6 6 7 8 1 6 6 4 4 5 8 6 8 9 7 4 4 9 5 5 2 4 4 6 1 6 6 5 6 9 10 5 6 10 7 5 10 9 5 8 7 9 11 8 5 9 8 7 5 9 8 5 5 9 7 3 7 5 6 5 8 11 7 12 11 10 6 9 5 6 3 3 6 3 12 5 2 11 9 5 7 7 6 3 9 8 …
99750 99 2 3 3 4 5 5 4 4 7 6 4 7 3 5 3 5 9 6 2 6 6 5 3 8 7 4 5 0 5 7 7 11 11 5 9 9 9 10 8 4 4 2 10 10 3 5 5 9 5 3 8 10 5 3 1 3 7 6 2 10 6 10 10 8 5 9 9 5 7 6 5 6 7 9 11 9 7 2 5 5 1 9 7 5 2 5 4 6 5 10 5 5 3 4 11 6 5 6 10 5 7 3 6 6 1 6 4 3 5 7 7 6 6 9 8 3 5 10 4 6 3 4 6 7 3 5 6 4 6 11 8 6 6 10 6 5 11 8 8 8 8 9 10 7 5 11 7 5 6 10 8 6 7 9 5 3 7 5 6 5 8 11 7 12 9 12 7 9 5 4 1 3 5 3 12 5 2 11 8 4 8 8 4…
100000 100 3 5 4 5 9 8 3 4 10 6 2 8 3 5 4 3 10 8 2 8 8 7 3 9 6 4 5 0 6 8 7 12 9 5 10 7 8 7 7 1 2 2 9 8 3 3 4 10 3 5 7 11 3 2 0 2 7 4 2 8 7 10 10 8 3 7 7 4 7 7 5 6 8 7 11 8 8 3 4 4 3 9 7 5 2 4 3 6 4 8 4 5 2 5 11 7 5 5 8 5 7 4 6 5 0 5 3 3 5 5 6 6 6 8 7 2 5 8 4 5 2 4 5 7 3 5 6 4 5 10 10 5 6 10 7 5 9 10 4 9 6 9 11 9 6 10 8 6 6 10 7 5 5 8 7 4 6 4 4 6 7 12 7 11 10 10 6 9 5 5 1 2 5 4 11 4 3 12 9 5 8 8 5…
<=1 % 8 0 0 1 0 0 0 0 0 0 5 0 3 0 0 0 0 0 1 0 0 0 0 0 0 4 14 53 1 0 0 0 0 0 0 0 0 0 0 1 20 59 0 0 28 0 0 0 1 0 0 0 2 21 20 19 0 1 31 0 0 0 0 0 0 0 0 0 0 0 0 0 0 0 0 0 0 7 0 8 81 0 0 0 34 0 0 0 0 0 0 0 3 0 0 0 0 0 0 0 0 0 0 0 64 0 0 2 3 0 0 0 0 0 0 0 0 0 0 0 11 0 0 0 1 0 0 0 0 0 0 0 0 0 0 0 0 0 0 0 0 0 0 0 0 0 0 0 0 0 0 0 0 0 0 0 0 0 0 0 0 0 0 0 0 0 0 0 0 0 8 6 0 27 0 0 2 0 0 0 0 0 0 0 0 0 0 0 0 0…
2 % 43 0 7 10 0 0 1 1 0 0 64 0 20 0 7 0 0 0 14 0 0 0 4 0 0 26 33 40 16 0 0 0 0 0 0 0 0 0 0 6 57 35 0 0 43 3 0 0 6 2 0 0 9 53 16 32 0 7 25 0 0 0 0 0 14 0 0 0 0 0 0 0 0 0 0 0 0 22 4 7 16 0 0 0 58 1 21 0 0 0 0 0 39 0 0 0 1 0 0 1 0 3 0 6 21 0 3 11 15 0 0 0 0 0 0 7 0 0 1 0 26 8 0 1 13 0 0 3 0 0 0 1 0 0 0 0 0 0 0 0 0 0 0 0 0 0 0 0 0 0 0 0 0 0 0 16 0 6 0 0 0 0 0 0 0 0 0 0 0 0 25 28 0 29 0 0 47 0 0 1 0 0…
3 % 48 7 33 46 0 0 15 15 0 0 25 0 54 1 47 2 0 0 37 0 0 2 22 0 0 46 23 5 35 1 0 0 0 0 0 0 0 0 1 17 21 6 0 0 24 17 2 0 32 23 0 0 29 18 37 30 0 30 24 0 0 0 0 0 35 0 0 2 0 0 2 2 0 0 0 0 0 40 13 11 3 0 1 0 7 10 56 0 5 0 18 1 50 0 0 0 12 0 0 11 0 16 1 16 11 1 26 70 43 0 0 8 0 0 0 39 4 0 7 2 33 47 11 1 30 2 0 20 0 0 0 11 0 0 0 2 0 0 0 0 0 0 0 0 1 0 0 3 1 0 0 6 0 0 1 47 0 21 1 6 0 0 0 0 0 0 0 0 3 5 42 44…
4 % 1 45 42 34 1 0 80 32 0 0 5 2 20 26 25 21 0 0 42 0 0 8 37 0 4 11 14 1 32 3 0 0 0 8 0 0 0 0 3 31 2 0 0 0 5 38 12 0 34 46 0 0 37 6 17 19 0 39 16 0 0 0 0 0 36 0 0 24 2 0 18 11 0 0 0 0 1 26 29 15 0 0 9 13 0 35 23 3 69 0 52 5 7 35 0 4 41 2 0 36 0 31 13 29 3 3 40 14 31 0 1 30 2 0 0 39 46 0 20 28 22 44 42 9 38 27 1 67 21 0 0 45 0 0 2 19 0 0 7 0 0 0 0 0 6 0 0 19 9 0 1 28 0 0 2 30 0 30 7 29 0 0 0 0 0 0…
5 % 0 30 14 8 5 0 3 33 0 1 1 6 2 37 12 34 0 1 4 2 2 25 26 0 15 9 6 0 10 11 0 0 0 75 0 0 0 0 11 32 0 0 2 0 0 32 44 3 21 23 2 0 18 1 9 0 0 20 2 1 6 0 0 0 12 0 0 46 18 0 58 50 0 2 0 2 6 5 39 24 0 0 34 36 0 39 0 32 25 0 28 27 1 54 0 13 45 26 0 36 7 31 28 26 0 11 23 2 7 7 3 37 13 0 1 12 39 0 25 65 7 1 36 23 18 64 13 9 58 0 0 36 6 0 21 71 0 0 32 0 0 0 0 0 27 0 0 42 31 0 8 51 11 0 9 6 6 35 32 38 0 0 12 …
6 % 0 14 2 0 15 3 0 15 0 8 0 22 0 27 8 31 0 8 0 7 9 31 9 0 37 3 6 0 4 18 14 1 0 16 0 7 0 3 28 10 0 0 9 4 0 9 41 7 6 5 9 3 4 0 0 0 0 3 0 5 36 0 0 3 2 0 5 27 47 4 21 30 2 8 0 5 23 1 14 22 0 0 49 34 0 14 0 53 1 3 0 22 0 10 0 35 1 61 1 13 22 14 33 14 0 26 6 0 1 25 15 24 38 0 11 2 10 1 30 4 1 0 10 31 0 7 69 0 15 0 0 7 86 0 53 7 0 6 40 6 11 0 0 2 48 0 4 32 35 1 31 13 61 0 37 0 18 8 45 19 3 0 39 0 0 0 2…
7 % 0 2 0 0 34 18 0 3 1 20 0 28 0 8 0 10 3 25 0 25 22 21 1 3 29 0 2 0 1 28 46 4 1 1 0 26 2 9 28 2 0 0 19 14 0 0 1 16 0 0 25 8 0 0 0 0 5 0 0 21 41 1 4 16 0 10 22 1 21 20 0 6 8 23 0 20 46 0 0 9 0 0 5 14 0 0 0 11 0 16 0 31 0 0 0 39 0 10 7 2 31 4 18 6 0 34 1 0 0 59 60 1 34 4 35 1 0 2 16 0 0 0 0 29 0 0 16 0 5 1 4 0 7 2 20 0 2 18 18 34 40 9 2 20 17 1 22 4 19 5 46 1 25 6 34 0 39 0 13 6 18 0 35 0 2 0 52 …
8 % 0 0 0 0 30 45 0 0 7 37 0 30 0 0 0 1 9 63 0 37 38 11 0 12 12 0 1 0 0 24 38 19 13 0 3 47 16 24 20 0 0 0 34 34 0 0 0 24 0 0 46 23 0 0 0 0 19 0 0 36 16 9 14 33 0 34 37 0 9 72 0 1 16 33 4 32 22 0 0 3 0 9 0 2 0 0 0 1 0 41 0 11 0 0 0 7 0 1 30 0 27 0 4 2 0 25 0 0 0 8 20 0 11 28 45 0 0 31 0 0 0 0 0 6 0 0 1 0 1 11 24 0 0 16 2 0 18 33 3 48 34 51 13 45 0 4 52 0 3 20 13 0 2 21 15 0 27 0 1 1 39 0 13 0 13 0…
9 % 0 0 0 0 12 25 0 0 23 28 0 10 0 0 0 0 30 3 0 28 22 1 0 29 2 0 0 0 0 12 1 30 32 0 20 17 74 37 8 0 0 0 31 27 0 0 0 26 0 0 13 33 0 0 0 0 41 0 0 23 1 23 35 32 0 42 26 0 2 4 0 0 30 21 27 28 1 0 0 0 0 88 0 0 0 0 0 0 0 34 0 1 0 0 5 2 0 0 38 0 10 0 2 0 0 1 0 0 0 0 1 0 0 51 7 0 0 42 0 0 0 0 0 0 0 0 0 0 0 31 25 0 0 37 0 0 32 29 0 11 12 33 41 30 0 14 17 0 0 42 0 0 0 38 2 0 8 0 0 0 36 6 0 0 24 6 0 32 2 0 …
10 % 0 0 0 0 2 7 0 0 41 6 0 1 0 0 0 0 26 0 0 1 6 0 0 33 0 0 0 0 0 3 0 28 51 0 40 2 8 25 1 0 0 0 6 13 0 0 0 18 0 0 5 24 0 0 0 0 26 0 0 10 0 34 39 14 0 13 9 0 0 0 0 0 27 10 43 11 0 0 0 0 0 3 0 0 0 0 0 0 0 6 0 0 0 0 22 0 0 0 19 0 3 0 0 0 0 0 0 0 0 0 0 0 0 14 0 0 0 23 0 0 0 0 0 0 0 0 0 0 0 46 34 0 0 30 0 0 36 11 0 1 2 6 39 3 0 35 4 0 0 24 0 0 0 28 0 0 1 0 0 0 4 21 0 3 35 23 0 1 0 0 0 0 0 0 10 0 0 20 …
11 % 0 0 0 0 0 0 0 0 22 0 0 0 0 0 0 0 20 0 0 0 0 0 0 21 0 0 0 0 0 1 0 14 2 0 29 0 0 1 0 0 0 0 0 6 0 0 0 4 0 0 0 7 0 0 0 0 8 0 0 2 0 26 8 2 0 1 0 0 0 0 0 0 14 2 21 1 0 0 0 0 0 0 0 0 0 0 0 0 0 0 0 0 0 0 57 0 0 0 4 0 0 0 0 0 0 0 0 0 0 0 0 0 0 2 0 0 0 1 0 0 0 0 0 0 0 0 0 0 0 10 12 0 0 13 0 0 11 3 0 0 0 0 5 0 0 34 0 0 0 7 0 0 0 6 0 0 0 0 0 0 0 40 0 26 25 43 0 0 0 0 0 0 0 0 27 0 0 22 0 0 0 0 0 0 22 0 5…
12 % 0 0 0 0 0 0 0 0 5 0 0 0 0 0 0 0 9 0 0 0 0 0 0 0 0 0 0 0 0 0 0 4 0 0 7 0 0 0 0 0 0 0 0 1 0 0 0 1 0 0 0 0 0 0 0 0 0 0 0 0 0 6 0 0 0 0 0 0 0 0 0 0 2 0 3 0 0 0 0 0 0 0 0 0 0 0 0 0 0 0 0 0 0 0 16 0 0 0 0 0 0 0 0 0 0 0 0 0 0 0 0 0 0 0 0 0 0 0 0 0 0 0 0 0 0 0 0 0 0 1 0 0 0 1 0 0 1 0 0 0 0 0 0 0 0 12 0 0 0 0 0 0 0 0 0 0 0 0 0 0 0 25 0 48 0 23 0 0 0 0 0 0 0 0 32 0 0 8 0 0 0 0 0 0 4 0 0 0 30 0 20 0 0 …
13 % 0 0 0 0 0 0 0 0 0 0 0 0 0 0 0 0 1 0 0 0 0 0 0 0 0 0 0 0 0 0 0 0 0 0 0 0 0 0 0 0 0 0 0 0 0 0 0 0 0 0 0 0 0 0 0 0 0 0 0 0 0 0 0 0 0 0 0 0 0 0 0 0 0 0 0 0 0 0 0 0 0 0 0 0 0 0 0 0 0 0 0 0 0 0 1 0 0 0 0 0 0 0 0 0 0 0 0 0 0 0 0 0 0 0 0 0 0 0 0 0 0 0 0 0 0 0 0 0 0 0 0 0 0 0 0 0 0 0 0 0 0 0 0 0 0 0 0 0 0 0 0 0 0 0 0 0 0 0 0 0 0 7 0 22 0 4 0 0 0 0 0 0 0 0 22 0 0 0 0 0 0 0 0 0 0 0 0 0 11 0 5 0 0 0 0 0…
14 % 0 0 0 0 0 0 0 0 0 0 0 0 0 0 0 0 0 0 0 0 0 0 0 0 0 0 0 0 0 0 0 0 0 0 0 0 0 0 0 0 0 0 0 0 0 0 0 0 0 0 0 0 0 0 0 0 0 0 0 0 0 0 0 0 0 0 0 0 0 0 0 0 0 0 0 0 0 0 0 0 0 0 0 0 0 0 0 0 0 0 0 0 0 0 0 0 0 0 0 0 0 0 0 0 0 0 0 0 0 0 0 0 0 0 0 0 0 0 0 0 0 0 0 0 0 0 0 0 0 0 0 0 0 0 0 0 0 0 0 0 0 0 0 0 0 0 0 0 0 0 0 0 0 0 0 0 0 0 0 0 0 0 0 1 0 0 0 0 0 0 0 0 0 0 6 0 0 0 0 0 0 0 0 0 0 0 0 0 2 0 0 0 0 0 0 0 0 …
>=15 % 0 0 0 0 0 0 0 0 0 0 0 0 0 0 0 0 0 0 0 0 0 0 0 0 0 0 0 0 0 0 0 0 0 0 0 0 0 0 0 0 0 0 0 0 0 0 0 0 0 0 0 0 0 0 0 0 0 0 0 0 0 0 0 0 0 0 0 0 0 0 0 0 0 0 0 0 0 0 0 0 0 0 0 0 0 0 0 0 0 0 0 0 0 0 0 0 0 0 0 0 0 0 0 0 0 0 0 0 0 0 0 0 0 0 0 0 0 0 0 0 0 0 0 0 0 0 0 0 0 0 0 0 0 0 0 0 0 0 0 0 0 0 0 0 0 0 0 0 0 0 0 0 0 0 0 0 0 0 0 0 0 0 0 0 0 0 0 0 0 0 0 0 0 0 0 0 0 0 0 0 0 0 0 0 0 0 0 0 0 0 0 0 0 0 0 0 …
