# Supplementary material for: An evaluation of Roluperidone as a promising repurposing candidate for Alzheimer’s Disease: A Computational Investigation
Source: PLoS One. 2025 Dec 17;20(12):e0338211. doi: 10.1371/journal.pone.0338211 (PMC12711050; doi:10.1371/journal.pone.0338211)
Supplement: S7 File — (ZIP) [file pone.0338211.s007.zip › S6.Molecular Dynamic Simulation/S6.Molecular Dynamic Simulation/MDS result for Donepezil_hAChE/Donepezil & hAChE - Al amin Afendy_rmsf.tab]

Table of atomic Root Mean Square Fluctuations in [A]
1 N GLU 4 A 2.82
2 H GLU 4 A 3.09
3 H GLU 4 A 3.11
4 H GLU 4 A 3.13
5 CA GLU 4 A 2.31
6 HA GLU 4 A 2.28
7 C GLU 4 A 1.76
8 O GLU 4 A 1.95
9 CB GLU 4 A 2.80
10 HB GLU 4 A 3.09
11 HB GLU 4 A 3.10
12 CG GLU 4 A 2.92
13 HG GLU 4 A 3.33
14 HG GLU 4 A 2.75
15 CD GLU 4 A 3.22
16 OE1 GLU 4 A 3.58
17 OE2 GLU 4 A 3.60
18 N ASP 5 A 1.40
19 H ASP 5 A 1.60
20 CA ASP 5 A 1.15
21 HA ASP 5 A 1.25
22 C ASP 5 A 1.09
23 O ASP 5 A 1.08
24 CB ASP 5 A 1.41
25 HB ASP 5 A 1.80
26 HB ASP 5 A 1.79
27 CG ASP 5 A 1.75
28 OD1 ASP 5 A 2.22
29 OD2 ASP 5 A 2.36
30 N ALA 6 A 1.19
31 H ALA 6 A 1.28
32 CA ALA 6 A 1.28
33 HA ALA 6 A 1.36
34 C ALA 6 A 1.16
35 O ALA 6 A 1.26
36 CB ALA 6 A 1.55
37 HB ALA 6 A 1.95
38 HB ALA 6 A 1.86
39 HB ALA 6 A 1.95
40 N GLU 7 A 1.05
41 H GLU 7 A 1.06
42 CA GLU 7 A 1.01
43 HA GLU 7 A 1.17
44 C GLU 7 A 0.87
45 O GLU 7 A 0.96
46 CB GLU 7 A 1.05
47 HB GLU 7 A 1.54
48 HB GLU 7 A 1.56
49 CG GLU 7 A 0.93
50 HG GLU 7 A 1.16
51 HG GLU 7 A 1.42
52 CD GLU 7 A 1.13
53 OE1 GLU 7 A 1.54
54 OE2 GLU 7 A 1.65
55 N LEU 8 A 0.74
56 H LEU 8 A 0.79
57 CA LEU 8 A 0.66
58 HA LEU 8 A 0.71
59 C LEU 8 A 0.63
60 O LEU 8 A 0.69
61 CB LEU 8 A 0.66
62 HB LEU 8 A 0.71
63 HB LEU 8 A 0.71
64 CG LEU 8 A 0.72
65 HG LEU 8 A 0.80
66 CD1 LEU 8 A 0.82
67 HD1 LEU 8 A 1.30
68 HD1 LEU 8 A 1.37
69 HD1 LEU 8 A 1.33
70 CD2 LEU 8 A 0.78
71 HD2 LEU 8 A 1.32
72 HD2 LEU 8 A 1.32
73 HD2 LEU 8 A 1.29
74 N LEU 9 A 0.67
75 H LEU 9 A 0.78
76 CA LEU 9 A 0.68
77 HA LEU 9 A 0.66
78 C LEU 9 A 0.70
79 O LEU 9 A 0.96
80 CB LEU 9 A 0.80
81 HB LEU 9 A 1.02
82 HB LEU 9 A 0.94
83 CG LEU 9 A 1.08
84 HG LEU 9 A 1.49
85 CD1 LEU 9 A 1.42
86 HD1 LEU 9 A 1.88
87 HD1 LEU 9 A 1.87
88 HD1 LEU 9 A 1.82
89 CD2 LEU 9 A 1.30
90 HD2 LEU 9 A 1.75
91 HD2 LEU 9 A 1.76
92 HD2 LEU 9 A 1.72
93 N VAL 10 A 0.59
94 H VAL 10 A 0.67
95 CA VAL 10 A 0.59
96 HA VAL 10 A 0.64
97 C VAL 10 A 0.59
98 O VAL 10 A 0.67
99 CB VAL 10 A 0.62
100 HB VAL 10 A 1.12
101 CG1 VAL 10 A 1.24
102 HG1 VAL 10 A 1.75
103 HG1 VAL 10 A 1.84
104 HG1 VAL 10 A 1.79
105 CG2 VAL 10 A 1.27
106 HG2 VAL 10 A 1.82
107 HG2 VAL 10 A 1.83
108 HG2 VAL 10 A 1.82
109 N THR 11 A 0.63
110 H THR 11 A 0.73
111 CA THR 11 A 0.65
112 HA THR 11 A 0.66
113 C THR 11 A 0.64
114 O THR 11 A 0.74
115 CB THR 11 A 0.77
116 HB THR 11 A 0.87
117 OG1 THR 11 A 0.92
118 HG1 THR 11 A 1.13
119 CG2 THR 11 A 0.89
120 HG2 THR 11 A 1.41
121 HG2 THR 11 A 1.37
122 HG2 THR 11 A 1.39
123 N VAL 12 A 0.63
124 H VAL 12 A 0.68
125 CA VAL 12 A 0.63
126 HA VAL 12 A 0.67
127 C VAL 12 A 0.65
128 O VAL 12 A 0.69
129 CB VAL 12 A 0.63
130 HB VAL 12 A 0.67
131 CG1 VAL 12 A 0.67
132 HG1 VAL 12 A 1.22
133 HG1 VAL 12 A 1.24
134 HG1 VAL 12 A 1.24
135 CG2 VAL 12 A 0.67
136 HG2 VAL 12 A 1.25
137 HG2 VAL 12 A 1.20
138 HG2 VAL 12 A 1.26
139 N ARG 13 A 0.69
140 H ARG 13 A 0.72
141 CA ARG 13 A 0.74
142 HA ARG 13 A 0.80
143 C ARG 13 A 0.75
144 O ARG 13 A 0.85
145 CB ARG 13 A 0.82
146 HB ARG 13 A 0.89
147 HB ARG 13 A 0.92
148 CG ARG 13 A 1.04
149 HG ARG 13 A 1.54
150 HG ARG 13 A 1.54
151 CD ARG 13 A 1.41
152 HD ARG 13 A 1.84
153 HD ARG 13 A 2.08
154 NE ARG 13 A 1.84
155 HE ARG 13 A 2.25
156 CZ ARG 13 A 2.40
157 NH1 ARG 13 A 2.81
158 HH1 ARG 13 A 2.82
159 HH1 ARG 13 A 3.45
160 NH2 ARG 13 A 3.10
161 HH2 ARG 13 A 3.39
162 HH2 ARG 13 A 3.59
163 N GLY 14 A 0.72
164 H GLY 14 A 0.74
165 CA GLY 14 A 0.76
166 HA GLY 14 A 0.86
167 HA GLY 14 A 0.82
168 C GLY 14 A 0.70
169 O GLY 14 A 0.77
170 N GLY 15 A 0.66
171 H GLY 15 A 0.71
172 CA GLY 15 A 0.63
173 HA GLY 15 A 0.71
174 HA GLY 15 A 0.67
175 C GLY 15 A 0.61
176 O GLY 15 A 0.68
177 N ARG 16 A 0.61
178 H ARG 16 A 0.68
179 CA ARG 16 A 0.60
180 HA ARG 16 A 0.63
181 C ARG 16 A 0.58
182 O ARG 16 A 0.62
183 CB ARG 16 A 0.70
184 HB ARG 16 A 0.96
185 HB ARG 16 A 0.92
186 CG ARG 16 A 1.09
187 HG ARG 16 A 1.49
188 HG ARG 16 A 1.50
189 CD ARG 16 A 1.23
190 HD ARG 16 A 1.56
191 HD ARG 16 A 1.75
192 NE ARG 16 A 1.86
193 HE ARG 16 A 2.36
194 CZ ARG 16 A 2.43
195 NH1 ARG 16 A 2.54
196 HH1 ARG 16 A 2.38
197 HH1 ARG 16 A 3.17
198 NH2 ARG 16 A 3.40
199 HH2 ARG 16 A 3.81
200 HH2 ARG 16 A 3.89
201 N LEU 17 A 0.58
202 H LEU 17 A 0.61
203 CA LEU 17 A 0.57
204 HA LEU 17 A 0.62
205 C LEU 17 A 0.57
206 O LEU 17 A 0.67
207 CB LEU 17 A 0.66
208 HB LEU 17 A 1.02
209 HB LEU 17 A 1.06
210 CG LEU 17 A 0.68
211 HG LEU 17 A 0.95
212 CD1 LEU 17 A 0.95
213 HD1 LEU 17 A 1.48
214 HD1 LEU 17 A 1.46
215 HD1 LEU 17 A 1.50
216 CD2 LEU 17 A 1.06
217 HD2 LEU 17 A 1.56
218 HD2 LEU 17 A 1.57
219 HD2 LEU 17 A 1.60
220 N ARG 18 A 0.56
221 H ARG 18 A 0.61
222 CA ARG 18 A 0.58
223 HA ARG 18 A 0.61
224 C ARG 18 A 0.55
225 O ARG 18 A 0.63
226 CB ARG 18 A 0.69
227 HB ARG 18 A 1.05
228 HB ARG 18 A 1.20
229 CG ARG 18 A 1.03
230 HG ARG 18 A 1.56
231 HG ARG 18 A 1.45
232 CD ARG 18 A 1.05
233 HD ARG 18 A 1.23
234 HD ARG 18 A 1.22
235 NE ARG 18 A 1.19
236 HE ARG 18 A 1.19
237 CZ ARG 18 A 1.87
238 NH1 ARG 18 A 2.52
239 HH1 ARG 18 A 2.48
240 HH1 ARG 18 A 3.15
241 NH2 ARG 18 A 2.18
242 HH2 ARG 18 A 1.96
243 HH2 ARG 18 A 2.80
244 N GLY 19 A 0.55
245 H GLY 19 A 0.62
246 CA GLY 19 A 0.53
247 HA GLY 19 A 0.60
248 HA GLY 19 A 0.58
249 C GLY 19 A 0.51
250 O GLY 19 A 0.60
251 N ILE 20 A 0.51
252 H ILE 20 A 0.53
253 CA ILE 20 A 0.54
254 HA ILE 20 A 0.58
255 C ILE 20 A 0.54
256 O ILE 20 A 0.57
257 CB ILE 20 A 0.65
258 HB ILE 20 A 1.32
259 CG1 ILE 20 A 1.21
260 HG1 ILE 20 A 1.70
261 HG1 ILE 20 A 1.84
262 CG2 ILE 20 A 1.40
263 HG2 ILE 20 A 1.98
264 HG2 ILE 20 A 1.93
265 HG2 ILE 20 A 1.94
266 CD1 ILE 20 A 1.55
267 HD1 ILE 20 A 1.97
268 HD1 ILE 20 A 1.98
269 HD1 ILE 20 A 1.95
270 N ARG 21 A 0.60
271 H ARG 21 A 0.67
272 CA ARG 21 A 0.63
273 HA ARG 21 A 0.65
274 C ARG 21 A 0.67
275 O ARG 21 A 0.98
276 CB ARG 21 A 0.74
277 HB ARG 21 A 1.20
278 HB ARG 21 A 1.15
279 CG ARG 21 A 1.05
280 HG ARG 21 A 1.48
281 HG ARG 21 A 1.54
282 CD ARG 21 A 1.11
283 HD ARG 21 A 1.61
284 HD ARG 21 A 1.52
285 NE ARG 21 A 1.60
286 HE ARG 21 A 2.22
287 CZ ARG 21 A 2.04
288 NH1 ARG 21 A 2.24
289 HH1 ARG 21 A 2.22
290 HH1 ARG 21 A 2.84
291 NH2 ARG 21 A 2.93
292 HH2 ARG 21 A 3.41
293 HH2 ARG 21 A 3.37
294 N LEU 22 A 0.62
295 H LEU 22 A 0.76
296 CA LEU 22 A 0.73
297 HA LEU 22 A 0.81
298 C LEU 22 A 0.81
299 O LEU 22 A 0.94
300 CB LEU 22 A 0.87
301 HB LEU 22 A 1.49
302 HB LEU 22 A 1.42
303 CG LEU 22 A 0.86
304 HG LEU 22 A 1.64
305 CD1 LEU 22 A 1.43
306 HD1 LEU 22 A 1.96
307 HD1 LEU 22 A 1.95
308 HD1 LEU 22 A 1.99
309 CD2 LEU 22 A 1.56
310 HD2 LEU 22 A 2.11
311 HD2 LEU 22 A 2.11
312 HD2 LEU 22 A 2.05
313 N LYS 23 A 0.96
314 H LYS 23 A 1.05
315 CA LYS 23 A 1.12
316 HA LYS 23 A 1.17
317 C LYS 23 A 1.15
318 O LYS 23 A 1.53
319 CB LYS 23 A 1.39
320 HB LYS 23 A 1.60
321 HB LYS 23 A 1.82
322 CG LYS 23 A 2.11
323 HG LYS 23 A 2.68
324 HG LYS 23 A 2.53
325 CD LYS 23 A 2.40
326 HD LYS 23 A 2.52
327 HD LYS 23 A 2.61
328 CE LYS 23 A 3.19
329 HE LYS 23 A 3.58
330 HE LYS 23 A 3.58
331 NZ LYS 23 A 3.67
332 HZ LYS 23 A 3.96
333 HZ LYS 23 A 3.92
334 HZ LYS 23 A 3.91
335 N THR 24 A 0.98
336 H THR 24 A 1.09
337 CA THR 24 A 1.01
338 HA THR 24 A 1.08
339 C THR 24 A 1.13
340 O THR 24 A 1.18
341 CB THR 24 A 1.04
342 HB THR 24 A 1.57
343 OG1 THR 24 A 1.80
344 HG1 THR 24 A 2.04
345 CG2 THR 24 A 0.96
346 HG2 THR 24 A 1.51
347 HG2 THR 24 A 1.50
348 HG2 THR 24 A 1.53
349 N PRO 25 A 1.27
350 CA PRO 25 A 1.41
351 HA PRO 25 A 1.50
352 C PRO 25 A 1.40
353 O PRO 25 A 1.90
354 CB PRO 25 A 1.61
355 HB PRO 25 A 1.72
356 HB PRO 25 A 1.82
357 CG PRO 25 A 1.70
358 HG PRO 25 A 1.99
359 HG PRO 25 A 1.94
360 CD PRO 25 A 1.42
361 HD PRO 25 A 1.48
362 HD PRO 25 A 1.48
363 N GLY 26 A 1.43
364 H GLY 26 A 1.81
365 CA GLY 26 A 1.51
366 HA GLY 26 A 1.70
367 HA GLY 26 A 1.60
368 C GLY 26 A 1.41
369 O GLY 26 A 1.73
370 N GLY 27 A 1.25
371 H GLY 27 A 1.34
372 CA GLY 27 A 1.25
373 HA GLY 27 A 1.47
374 HA GLY 27 A 1.37
375 C GLY 27 A 1.01
376 O GLY 27 A 0.99
377 N PRO 28 A 1.03
378 CA PRO 28 A 0.92
379 HA PRO 28 A 0.95
380 C PRO 28 A 0.75
381 O PRO 28 A 0.89
382 CB PRO 28 A 1.19
383 HB PRO 28 A 1.25
384 HB PRO 28 A 1.38
385 CG PRO 28 A 1.45
386 HG PRO 28 A 1.64
387 HG PRO 28 A 1.78
388 CD PRO 28 A 1.34
389 HD PRO 28 A 1.48
390 HD PRO 28 A 1.53
391 N VAL 29 A 0.64
392 H VAL 29 A 0.75
393 CA VAL 29 A 0.53
394 HA VAL 29 A 0.58
395 C VAL 29 A 0.49
396 O VAL 29 A 0.60
397 CB VAL 29 A 0.65
398 HB VAL 29 A 1.50
399 CG1 VAL 29 A 1.47
400 HG1 VAL 29 A 2.02
401 HG1 VAL 29 A 2.05
402 HG1 VAL 29 A 2.03
403 CG2 VAL 29 A 1.27
404 HG2 VAL 29 A 1.86
405 HG2 VAL 29 A 1.86
406 HG2 VAL 29 A 1.86
407 N SER 30 A 0.45
408 H SER 30 A 0.49
409 CA SER 30 A 0.46
410 HA SER 30 A 0.51
411 C SER 30 A 0.46
412 O SER 30 A 0.62
413 CB SER 30 A 0.52
414 HB SER 30 A 1.08
415 HB SER 30 A 0.97
416 OG SER 30 A 1.11
417 HG SER 30 A 1.40
418 N ALA 31 A 0.44
419 H ALA 31 A 0.53
420 CA ALA 31 A 0.43
421 HA ALA 31 A 0.47
422 C ALA 31 A 0.41
423 O ALA 31 A 0.49
424 CB ALA 31 A 0.54
425 HB ALA 31 A 1.17
426 HB ALA 31 A 1.18
427 HB ALA 31 A 1.19
428 N PHE 32 A 0.40
429 H PHE 32 A 0.43
430 CA PHE 32 A 0.40
431 HA PHE 32 A 0.43
432 C PHE 32 A 0.42
433 O PHE 32 A 0.50
434 CB PHE 32 A 0.44
435 HB PHE 32 A 0.48
436 HB PHE 32 A 0.51
437 CG PHE 32 A 0.49
438 CD1 PHE 32 A 0.55
439 HD1 PHE 32 A 0.58
440 CD2 PHE 32 A 0.58
441 HD2 PHE 32 A 0.63
442 CE1 PHE 32 A 0.65
443 HE1 PHE 32 A 0.75
444 CE2 PHE 32 A 0.67
445 HE2 PHE 32 A 0.79
446 CZ PHE 32 A 0.70
447 HZ PHE 32 A 0.82
448 N LEU 33 A 0.43
449 H LEU 33 A 0.51
450 CA LEU 33 A 0.43
451 HA LEU 33 A 0.45
452 C LEU 33 A 0.43
453 O LEU 33 A 0.51
454 CB LEU 33 A 0.50
455 HB LEU 33 A 0.55
456 HB LEU 33 A 0.57
457 CG LEU 33 A 0.54
458 HG LEU 33 A 0.68
459 CD1 LEU 33 A 0.72
460 HD1 LEU 33 A 1.30
461 HD1 LEU 33 A 1.31
462 HD1 LEU 33 A 1.28
463 CD2 LEU 33 A 0.68
464 HD2 LEU 33 A 1.26
465 HD2 LEU 33 A 1.29
466 HD2 LEU 33 A 1.26
467 N GLY 34 A 0.43
468 H GLY 34 A 0.48
469 CA GLY 34 A 0.46
470 HA GLY 34 A 0.52
471 HA GLY 34 A 0.53
472 C GLY 34 A 0.45
473 O GLY 34 A 0.56
474 N ILE 35 A 0.43
475 H ILE 35 A 0.45
476 CA ILE 35 A 0.46
477 HA ILE 35 A 0.54
478 C ILE 35 A 0.47
479 O ILE 35 A 0.47
480 CB ILE 35 A 0.48
481 HB ILE 35 A 0.48
482 CG1 ILE 35 A 0.55
483 HG1 ILE 35 A 0.67
484 HG1 ILE 35 A 0.69
485 CG2 ILE 35 A 0.60
486 HG2 ILE 35 A 1.21
487 HG2 ILE 35 A 1.18
488 HG2 ILE 35 A 1.24
489 CD1 ILE 35 A 0.65
490 HD1 ILE 35 A 1.25
491 HD1 ILE 35 A 1.26
492 HD1 ILE 35 A 1.23
493 N PRO 36 A 0.59
494 CA PRO 36 A 0.67
495 HA PRO 36 A 0.69
496 C PRO 36 A 0.64
497 O PRO 36 A 0.90
498 CB PRO 36 A 0.88
499 HB PRO 36 A 1.13
500 HB PRO 36 A 1.04
501 CG PRO 36 A 0.88
502 HG PRO 36 A 1.11
503 HG PRO 36 A 1.06
504 CD PRO 36 A 0.71
505 HD PRO 36 A 0.77
506 HD PRO 36 A 0.80
507 N PHE 37 A 0.66
508 H PHE 37 A 0.92
509 CA PHE 37 A 0.67
510 HA PHE 37 A 0.76
511 C PHE 37 A 0.60
512 O PHE 37 A 0.69
513 CB PHE 37 A 0.72
514 HB PHE 37 A 0.84
515 HB PHE 37 A 0.83
516 CG PHE 37 A 0.63
517 CD1 PHE 37 A 0.66
518 HD1 PHE 37 A 0.77
519 CD2 PHE 37 A 0.64
520 HD2 PHE 37 A 0.75
521 CE1 PHE 37 A 0.68
522 HE1 PHE 37 A 0.82
523 CE2 PHE 37 A 0.63
524 HE2 PHE 37 A 0.73
525 CZ PHE 37 A 0.64
526 HZ PHE 37 A 0.73
527 N ALA 38 A 0.55
528 H ALA 38 A 0.63
529 CA ALA 38 A 0.52
530 HA ALA 38 A 0.58
531 C ALA 38 A 0.57
532 O ALA 38 A 0.67
533 CB ALA 38 A 0.54
534 HB ALA 38 A 1.16
535 HB ALA 38 A 1.19
536 HB ALA 38 A 1.17
537 N GLU 39 A 0.57
538 H GLU 39 A 0.58
539 CA GLU 39 A 0.60
540 HA GLU 39 A 0.64
541 C GLU 39 A 0.58
542 O GLU 39 A 0.63
543 CB GLU 39 A 0.69
544 HB GLU 39 A 0.93
545 HB GLU 39 A 0.92
546 CG GLU 39 A 0.92
547 HG GLU 39 A 1.19
548 HG GLU 39 A 1.24
549 CD GLU 39 A 1.10
550 OE1 GLU 39 A 1.60
551 OE2 GLU 39 A 1.69
552 N PRO 40 A 0.61
553 CA PRO 40 A 0.61
554 HA PRO 40 A 0.65
555 C PRO 40 A 0.59
556 O PRO 40 A 0.67
557 CB PRO 40 A 0.74
558 HB PRO 40 A 0.95
559 HB PRO 40 A 0.93
560 CG PRO 40 A 0.95
561 HG PRO 40 A 1.33
562 HG PRO 40 A 1.28
563 CD PRO 40 A 0.75
564 HD PRO 40 A 0.87
565 HD PRO 40 A 0.85
566 N PRO 41 A 0.58
567 CA PRO 41 A 0.63
568 HA PRO 41 A 0.70
569 C PRO 41 A 0.59
570 O PRO 41 A 0.70
571 CB PRO 41 A 0.78
572 HB PRO 41 A 1.05
573 HB PRO 41 A 1.11
574 CG PRO 41 A 0.83
575 HG PRO 41 A 1.22
576 HG PRO 41 A 1.20
577 CD PRO 41 A 0.63
578 HD PRO 41 A 0.73
579 HD PRO 41 A 0.67
580 N MET 42 A 0.62
581 H MET 42 A 0.75
582 CA MET 42 A 0.63
583 HA MET 42 A 0.70
584 C MET 42 A 0.67
585 O MET 42 A 0.76
586 CB MET 42 A 0.76
587 HB MET 42 A 1.35
588 HB MET 42 A 1.32
589 CG MET 42 A 1.34
590 HG MET 42 A 1.97
591 HG MET 42 A 1.97
592 SD MET 42 A 1.76
593 CE MET 42 A 2.09
594 HE MET 42 A 2.49
595 HE MET 42 A 2.54
596 HE MET 42 A 2.55
597 N GLY 43 A 0.73
598 H GLY 43 A 0.77
599 CA GLY 43 A 0.85
600 HA GLY 43 A 1.00
601 HA GLY 43 A 1.00
602 C GLY 43 A 0.76
603 O GLY 43 A 0.72
604 N PRO 44 A 0.82
605 CA PRO 44 A 0.84
606 HA PRO 44 A 0.89
607 C PRO 44 A 0.75
608 O PRO 44 A 0.83
609 CB PRO 44 A 1.05
610 HB PRO 44 A 1.22
611 HB PRO 44 A 1.28
612 CG PRO 44 A 1.18
613 HG PRO 44 A 1.52
614 HG PRO 44 A 1.47
615 CD PRO 44 A 0.98
616 HD PRO 44 A 1.07
617 HD PRO 44 A 1.07
618 N ARG 45 A 0.68
619 H ARG 45 A 0.71
620 CA ARG 45 A 0.65
621 HA ARG 45 A 0.73
622 C ARG 45 A 0.57
623 O ARG 45 A 0.64
624 CB ARG 45 A 0.69
625 HB ARG 45 A 0.92
626 HB ARG 45 A 0.81
627 CG ARG 45 A 1.24
628 HG ARG 45 A 1.79
629 HG ARG 45 A 1.74
630 CD ARG 45 A 1.75
631 HD ARG 45 A 2.39
632 HD ARG 45 A 2.35
633 NE ARG 45 A 1.74
634 HE ARG 45 A 2.04
635 CZ ARG 45 A 2.21
636 NH1 ARG 45 A 2.83
637 HH1 ARG 45 A 2.99
638 HH1 ARG 45 A 3.43
639 NH2 ARG 45 A 2.69
640 HH2 ARG 45 A 2.88
641 HH2 ARG 45 A 3.20
642 N ARG 46 A 0.51
643 H ARG 46 A 0.55
644 CA ARG 46 A 0.47
645 HA ARG 46 A 0.49
646 C ARG 46 A 0.48
647 O ARG 46 A 0.54
648 CB ARG 46 A 0.48
649 HB ARG 46 A 0.53
650 HB ARG 46 A 0.53
651 CG ARG 46 A 0.49
652 HG ARG 46 A 0.52
653 HG ARG 46 A 0.53
654 CD ARG 46 A 0.50
655 HD ARG 46 A 0.54
656 HD ARG 46 A 0.56
657 NE ARG 46 A 0.51
658 HE ARG 46 A 0.58
659 CZ ARG 46 A 0.52
660 NH1 ARG 46 A 0.53
661 HH1 ARG 46 A 0.54
662 HH1 ARG 46 A 0.59
663 NH2 ARG 46 A 0.61
664 HH2 ARG 46 A 0.65
665 HH2 ARG 46 A 0.68
666 N PHE 47 A 0.46
667 H PHE 47 A 0.48
668 CA PHE 47 A 0.47
669 HA PHE 47 A 0.49
670 C PHE 47 A 0.48
671 O PHE 47 A 0.56
672 CB PHE 47 A 0.51
673 HB PHE 47 A 0.56
674 HB PHE 47 A 0.59
675 CG PHE 47 A 0.49
676 CD1 PHE 47 A 0.52
677 HD1 PHE 47 A 0.58
678 CD2 PHE 47 A 0.53
679 HD2 PHE 47 A 0.60
680 CE1 PHE 47 A 0.54
681 HE1 PHE 47 A 0.61
682 CE2 PHE 47 A 0.56
683 HE2 PHE 47 A 0.65
684 CZ PHE 47 A 0.55
685 HZ PHE 47 A 0.62
686 N LEU 48 A 0.51
687 H LEU 48 A 0.61
688 CA LEU 48 A 0.51
689 HA LEU 48 A 0.57
690 C LEU 48 A 0.46
691 O LEU 48 A 0.48
692 CB LEU 48 A 0.57
693 HB LEU 48 A 0.65
694 HB LEU 48 A 0.69
695 CG LEU 48 A 0.76
696 HG LEU 48 A 1.07
697 CD1 LEU 48 A 0.96
698 HD1 LEU 48 A 1.43
699 HD1 LEU 48 A 1.50
700 HD1 LEU 48 A 1.49
701 CD2 LEU 48 A 1.07
702 HD2 LEU 48 A 1.59
703 HD2 LEU 48 A 1.55
704 HD2 LEU 48 A 1.58
705 N PRO 49 A 0.49
706 CA PRO 49 A 0.48
707 HA PRO 49 A 0.51
708 C PRO 49 A 0.45
709 O PRO 49 A 0.51
710 CB PRO 49 A 0.57
711 HB PRO 49 A 0.69
712 HB PRO 49 A 0.73
713 CG PRO 49 A 0.69
714 HG PRO 49 A 0.93
715 HG PRO 49 A 0.92
716 CD PRO 49 A 0.59
717 HD PRO 49 A 0.68
718 HD PRO 49 A 0.69
719 N PRO 50 A 0.45
720 CA PRO 50 A 0.45
721 HA PRO 50 A 0.48
722 C PRO 50 A 0.48
723 O PRO 50 A 0.60
724 CB PRO 50 A 0.48
725 HB PRO 50 A 0.54
726 HB PRO 50 A 0.52
727 CG PRO 50 A 0.50
728 HG PRO 50 A 0.56
729 HG PRO 50 A 0.58
730 CD PRO 50 A 0.47
731 HD PRO 50 A 0.54
732 HD PRO 50 A 0.53
733 N GLU 51 A 0.55
734 H GLU 51 A 0.65
735 CA GLU 51 A 0.63
736 HA GLU 51 A 0.72
737 C GLU 51 A 0.57
738 O GLU 51 A 0.58
739 CB GLU 51 A 0.80
740 HB GLU 51 A 1.35
741 HB GLU 51 A 1.44
742 CG GLU 51 A 1.28
743 HG GLU 51 A 2.05
744 HG GLU 51 A 1.84
745 CD GLU 51 A 1.63
746 OE1 GLU 51 A 2.21
747 OE2 GLU 51 A 2.23
748 N PRO 52 A 0.59
749 CA PRO 52 A 0.60
750 HA PRO 52 A 0.63
751 C PRO 52 A 0.60
752 O PRO 52 A 0.65
753 CB PRO 52 A 0.71
754 HB PRO 52 A 0.91
755 HB PRO 52 A 0.88
756 CG PRO 52 A 0.80
757 HG PRO 52 A 1.07
758 HG PRO 52 A 1.09
759 CD PRO 52 A 0.69
760 HD PRO 52 A 0.77
761 HD PRO 52 A 0.83
762 N LYS 53 A 0.64
763 H LYS 53 A 0.70
764 CA LYS 53 A 0.67
765 HA LYS 53 A 0.72
766 C LYS 53 A 0.67
767 O LYS 53 A 0.73
768 CB LYS 53 A 0.76
769 HB LYS 53 A 0.79
770 HB LYS 53 A 0.88
771 CG LYS 53 A 0.95
772 HG LYS 53 A 1.24
773 HG LYS 53 A 1.33
774 CD LYS 53 A 0.96
775 HD LYS 53 A 1.40
776 HD LYS 53 A 1.31
777 CE LYS 53 A 1.23
778 HE LYS 53 A 1.65
779 HE LYS 53 A 1.66
780 NZ LYS 53 A 1.50
781 HZ LYS 53 A 1.88
782 HZ LYS 53 A 1.87
783 HZ LYS 53 A 1.89
784 N GLN 54 A 0.72
785 H GLN 54 A 0.78
786 CA GLN 54 A 0.76
787 HA GLN 54 A 0.81
788 C GLN 54 A 0.71
789 O GLN 54 A 0.75
790 CB GLN 54 A 0.93
791 HB GLN 54 A 1.28
792 HB GLN 54 A 1.46
793 CG GLN 54 A 1.63
794 HG GLN 54 A 2.20
795 HG GLN 54 A 2.11
796 CD GLN 54 A 2.33
797 OE1 GLN 54 A 2.81
798 NE2 GLN 54 A 3.05
799 HE2 GLN 54 A 3.70
800 HE2 GLN 54 A 3.22
801 N PRO 55 A 0.72
802 CA PRO 55 A 0.71
803 HA PRO 55 A 0.72
804 C PRO 55 A 0.71
805 O PRO 55 A 0.80
806 CB PRO 55 A 0.79
807 HB PRO 55 A 0.98
808 HB PRO 55 A 0.96
809 CG PRO 55 A 1.01
810 HG PRO 55 A 1.40
811 HG PRO 55 A 1.35
812 CD PRO 55 A 0.83
813 HD PRO 55 A 0.92
814 HD PRO 55 A 0.90
815 N TRP 56 A 0.77
816 H TRP 56 A 0.85
817 CA TRP 56 A 0.83
818 HA TRP 56 A 0.92
819 C TRP 56 A 0.86
820 O TRP 56 A 0.85
821 CB TRP 56 A 0.81
822 HB TRP 56 A 0.88
823 HB TRP 56 A 0.85
824 CG TRP 56 A 0.73
825 CD1 TRP 56 A 0.71
826 HD1 TRP 56 A 0.76
827 CD2 TRP 56 A 0.72
828 NE1 TRP 56 A 0.69
829 HE1 TRP 56 A 0.73
830 CE2 TRP 56 A 0.69
831 CE3 TRP 56 A 0.78
832 HE3 TRP 56 A 0.85
833 CZ2 TRP 56 A 0.72
834 HZ2 TRP 56 A 0.76
835 CZ3 TRP 56 A 0.82
836 HZ3 TRP 56 A 0.92
837 CH2 TRP 56 A 0.79
838 HH2 TRP 56 A 0.86
839 N SER 57 A 0.98
840 H SER 57 A 1.06
841 CA SER 57 A 1.04
842 HA SER 57 A 1.07
843 C SER 57 A 0.98
844 O SER 57 A 1.20
845 CB SER 57 A 1.30
846 HB SER 57 A 1.65
847 HB SER 57 A 1.74
848 OG SER 57 A 1.78
849 HG SER 57 A 2.12
850 N GLY 58 A 0.95
851 H GLY 58 A 1.14
852 CA GLY 58 A 0.94
853 HA GLY 58 A 1.05
854 HA GLY 58 A 1.01
855 C GLY 58 A 0.82
856 O GLY 58 A 0.87
857 N VAL 59 A 0.85
858 H VAL 59 A 1.03
859 CA VAL 59 A 0.79
860 HA VAL 59 A 0.77
861 C VAL 59 A 0.81
862 O VAL 59 A 1.01
863 CB VAL 59 A 0.84
864 HB VAL 59 A 1.09
865 CG1 VAL 59 A 1.20
866 HG1 VAL 59 A 1.69
867 HG1 VAL 59 A 1.70
868 HG1 VAL 59 A 1.68
869 CG2 VAL 59 A 1.23
870 HG2 VAL 59 A 1.74
871 HG2 VAL 59 A 1.74
872 HG2 VAL 59 A 1.71
873 N VAL 60 A 0.73
874 H VAL 60 A 0.73
875 CA VAL 60 A 0.74
876 HA VAL 60 A 0.84
877 C VAL 60 A 0.67
878 O VAL 60 A 0.67
879 CB VAL 60 A 0.84
880 HB VAL 60 A 0.87
881 CG1 VAL 60 A 0.99
882 HG1 VAL 60 A 1.46
883 HG1 VAL 60 A 1.49
884 HG1 VAL 60 A 1.44
885 CG2 VAL 60 A 1.04
886 HG2 VAL 60 A 1.50
887 HG2 VAL 60 A 1.50
888 HG2 VAL 60 A 1.51
889 N ASP 61 A 0.69
890 H ASP 61 A 0.77
891 CA ASP 61 A 0.68
892 HA ASP 61 A 0.70
893 C ASP 61 A 0.67
894 O ASP 61 A 0.95
895 CB ASP 61 A 0.81
896 HB ASP 61 A 0.93
897 HB ASP 61 A 1.19
898 CG ASP 61 A 1.21
899 OD1 ASP 61 A 1.89
900 OD2 ASP 61 A 1.79
901 N ALA 62 A 0.58
902 H ALA 62 A 0.71
903 CA ALA 62 A 0.54
904 HA ALA 62 A 0.56
905 C ALA 62 A 0.51
906 O ALA 62 A 0.57
907 CB ALA 62 A 0.61
908 HB ALA 62 A 1.19
909 HB ALA 62 A 1.18
910 HB ALA 62 A 1.23
911 N THR 63 A 0.54
912 H THR 63 A 0.62
913 CA THR 63 A 0.55
914 HA THR 63 A 0.59
915 C THR 63 A 0.56
916 O THR 63 A 0.65
917 CB THR 63 A 0.65
918 HB THR 63 A 0.72
919 OG1 THR 63 A 0.74
920 HG1 THR 63 A 1.03
921 CG2 THR 63 A 0.74
922 HG2 THR 63 A 1.28
923 HG2 THR 63 A 1.30
924 HG2 THR 63 A 1.27
925 N THR 64 A 0.53
926 H THR 64 A 0.58
927 CA THR 64 A 0.57
928 HA THR 64 A 0.67
929 C THR 64 A 0.51
930 O THR 64 A 0.57
931 CB THR 64 A 0.81
932 HB THR 64 A 1.36
933 OG1 THR 64 A 1.59
934 HG1 THR 64 A 2.11
935 CG2 THR 64 A 1.10
936 HG2 THR 64 A 1.62
937 HG2 THR 64 A 1.68
938 HG2 THR 64 A 1.65
939 N PHE 65 A 0.53
940 H PHE 65 A 0.62
941 CA PHE 65 A 0.54
942 HA PHE 65 A 0.55
943 C PHE 65 A 0.57
944 O PHE 65 A 0.68
945 CB PHE 65 A 0.61
946 HB PHE 65 A 0.68
947 HB PHE 65 A 0.67
948 CG PHE 65 A 0.63
949 CD1 PHE 65 A 0.67
950 HD1 PHE 65 A 0.75
951 CD2 PHE 65 A 0.75
952 HD2 PHE 65 A 0.86
953 CE1 PHE 65 A 0.75
954 HE1 PHE 65 A 0.85
955 CE2 PHE 65 A 0.84
956 HE2 PHE 65 A 1.01
957 CZ PHE 65 A 0.81
958 HZ PHE 65 A 0.92
959 N GLN 66 A 0.59
960 H GLN 66 A 0.68
961 CA GLN 66 A 0.59
962 HA GLN 66 A 0.64
963 C GLN 66 A 0.55
964 O GLN 66 A 0.58
965 CB GLN 66 A 0.68
966 HB GLN 66 A 0.77
967 HB GLN 66 A 0.86
968 CG GLN 66 A 0.71
969 HG GLN 66 A 0.81
970 HG GLN 66 A 0.87
971 CD GLN 66 A 1.01
972 OE1 GLN 66 A 1.24
973 NE2 GLN 66 A 1.52
974 HE2 GLN 66 A 1.86
975 HE2 GLN 66 A 1.78
976 N SER 67 A 0.54
977 H SER 67 A 0.61
978 CA SER 67 A 0.49
979 HA SER 67 A 0.51
980 C SER 67 A 0.48
981 O SER 67 A 0.55
982 CB SER 67 A 0.54
983 HB SER 67 A 0.69
984 HB SER 67 A 0.67
985 OG SER 67 A 0.75
986 HG SER 67 A 1.03
987 N VAL 68 A 0.48
988 H VAL 68 A 0.52
989 CA VAL 68 A 0.46
990 HA VAL 68 A 0.54
991 C VAL 68 A 0.42
992 O VAL 68 A 0.49
993 CB VAL 68 A 0.53
994 HB VAL 68 A 1.24
995 CG1 VAL 68 A 1.36
996 HG1 VAL 68 A 1.90
997 HG1 VAL 68 A 1.98
998 HG1 VAL 68 A 1.91
999 CG2 VAL 68 A 1.27
1000 HG2 VAL 68 A 1.84
1001 HG2 VAL 68 A 1.87
1002 HG2 VAL 68 A 1.85
1003 N CYS 69 A 0.41
1004 H CYS 69 A 0.44
1005 CA CYS 69 A 0.42
1006 HA CYS 69 A 0.44
1007 C CYS 69 A 0.43
1008 O CYS 69 A 0.49
1009 CB CYS 69 A 0.46
1010 HB CYS 69 A 0.52
1011 HB CYS 69 A 0.49
1012 SG CYS 69 A 0.48
1013 N TYR 70 A 0.45
1014 H TYR 70 A 0.54
1015 CA TYR 70 A 0.47
1016 HA TYR 70 A 0.50
1017 C TYR 70 A 0.45
1018 O TYR 70 A 0.52
1019 CB TYR 70 A 0.60
1020 HB TYR 70 A 0.99
1021 HB TYR 70 A 0.85
1022 CG TYR 70 A 0.56
1023 CD1 TYR 70 A 1.00
1024 HD1 TYR 70 A 1.26
1025 CD2 TYR 70 A 0.82
1026 HD2 TYR 70 A 1.01
1027 CE1 TYR 70 A 1.38
1028 HE1 TYR 70 A 1.79
1029 CE2 TYR 70 A 1.26
1030 HE2 TYR 70 A 1.62
1031 CZ TYR 70 A 1.46
1032 OH TYR 70 A 1.99
1033 HH TYR 70 A 2.39
1034 N GLN 71 A 0.44
1035 H GLN 71 A 0.48
1036 CA GLN 71 A 0.44
1037 HA GLN 71 A 0.49
1038 C GLN 71 A 0.43
1039 O GLN 71 A 0.46
1040 CB GLN 71 A 0.45
1041 HB GLN 71 A 0.52
1042 HB GLN 71 A 0.51
1043 CG GLN 71 A 0.44
1044 HG GLN 71 A 0.47
1045 HG GLN 71 A 0.50
1046 CD GLN 71 A 0.44
1047 OE1 GLN 71 A 0.47
1048 NE2 GLN 71 A 0.53
1049 HE2 GLN 71 A 0.55
1050 HE2 GLN 71 A 0.57
1051 N TYR 72 A 0.46
1052 H TYR 72 A 0.52
1053 CA TYR 72 A 0.45
1054 HA TYR 72 A 0.44
1055 C TYR 72 A 0.47
1056 O TYR 72 A 0.59
1057 CB TYR 72 A 0.53
1058 HB TYR 72 A 0.61
1059 HB TYR 72 A 0.63
1060 CG TYR 72 A 0.53
1061 CD1 TYR 72 A 0.59
1062 HD1 TYR 72 A 0.67
1063 CD2 TYR 72 A 0.60
1064 HD2 TYR 72 A 0.68
1065 CE1 TYR 72 A 0.67
1066 HE1 TYR 72 A 0.79
1067 CE2 TYR 72 A 0.66
1068 HE2 TYR 72 A 0.78
1069 CZ TYR 72 A 0.69
1070 OH TYR 72 A 0.83
1071 HH TYR 72 A 1.11
1072 N VAL 73 A 0.47
1073 H VAL 73 A 0.54
1074 CA VAL 73 A 0.51
1075 HA VAL 73 A 0.57
1076 C VAL 73 A 0.50
1077 O VAL 73 A 0.54
1078 CB VAL 73 A 0.60
1079 HB VAL 73 A 0.72
1080 CG1 VAL 73 A 0.88
1081 HG1 VAL 73 A 1.45
1082 HG1 VAL 73 A 1.39
1083 HG1 VAL 73 A 1.43
1084 CG2 VAL 73 A 0.83
1085 HG2 VAL 73 A 1.38
1086 HG2 VAL 73 A 1.38
1087 HG2 VAL 73 A 1.38
1088 N ASP 74 A 0.53
1089 H ASP 74 A 0.60
1090 CA ASP 74 A 0.54
1091 HA ASP 74 A 0.57
1092 C ASP 74 A 0.58
1093 O ASP 74 A 0.71
1094 CB ASP 74 A 0.62
1095 HB ASP 74 A 0.72
1096 HB ASP 74 A 0.72
1097 CG ASP 74 A 0.65
1098 OD1 ASP 74 A 1.26
1099 OD2 ASP 74 A 1.29
1100 N THR 75 A 0.62
1101 H THR 75 A 0.69
1102 CA THR 75 A 0.71
1103 HA THR 75 A 0.80
1104 C THR 75 A 0.71
1105 O THR 75 A 0.83
1106 CB THR 75 A 0.91
1107 HB THR 75 A 1.05
1108 OG1 THR 75 A 1.06
1109 HG1 THR 75 A 1.33
1110 CG2 THR 75 A 1.10
1111 HG2 THR 75 A 1.57
1112 HG2 THR 75 A 1.56
1113 HG2 THR 75 A 1.53
1114 N LEU 76 A 0.66
1115 H LEU 76 A 0.65
1116 CA LEU 76 A 0.67
1117 HA LEU 76 A 0.75
1118 C LEU 76 A 0.66
1119 O LEU 76 A 0.72
1120 CB LEU 76 A 0.72
1121 HB LEU 76 A 0.81
1122 HB LEU 76 A 0.73
1123 CG LEU 76 A 0.78
1124 HG LEU 76 A 0.79
1125 CD1 LEU 76 A 0.99
1126 HD1 LEU 76 A 1.48
1127 HD1 LEU 76 A 1.48
1128 HD1 LEU 76 A 1.45
1129 CD2 LEU 76 A 0.90
1130 HD2 LEU 76 A 1.41
1131 HD2 LEU 76 A 1.37
1132 HD2 LEU 76 A 1.40
1133 N TYR 77 A 0.67
1134 H TYR 77 A 0.71
1135 CA TYR 77 A 0.73
1136 HA TYR 77 A 0.77
1137 C TYR 77 A 0.81
1138 O TYR 77 A 0.85
1139 CB TYR 77 A 0.75
1140 HB TYR 77 A 0.80
1141 HB TYR 77 A 0.85
1142 CG TYR 77 A 0.71
1143 CD1 TYR 77 A 0.76
1144 HD1 TYR 77 A 0.87
1145 CD2 TYR 77 A 0.78
1146 HD2 TYR 77 A 0.91
1147 CE1 TYR 77 A 0.78
1148 HE1 TYR 77 A 0.90
1149 CE2 TYR 77 A 0.81
1150 HE2 TYR 77 A 0.96
1151 CZ TYR 77 A 0.77
1152 OH TYR 77 A 0.87
1153 HH TYR 77 A 1.05
1154 N PRO 78 A 0.95
1155 CA PRO 78 A 1.07
1156 HA PRO 78 A 1.16
1157 C PRO 78 A 0.99
1158 O PRO 78 A 1.03
1159 CB PRO 78 A 1.31
1160 HB PRO 78 A 1.46
1161 HB PRO 78 A 1.57
1162 CG PRO 78 A 1.40
1163 HG PRO 78 A 1.69
1164 HG PRO 78 A 1.75
1165 CD PRO 78 A 1.10
1166 HD PRO 78 A 1.14
1167 HD PRO 78 A 1.16
1168 N GLY 79 A 1.01
1169 H GLY 79 A 1.11
1170 CA GLY 79 A 1.01
1171 HA GLY 79 A 1.11
1172 HA GLY 79 A 1.08
1173 C GLY 79 A 0.94
1174 O GLY 79 A 1.05
1175 N PHE 80 A 0.85
1176 H PHE 80 A 0.87
1177 CA PHE 80 A 0.81
1178 HA PHE 80 A 0.86
1179 C PHE 80 A 0.84
1180 O PHE 80 A 0.87
1181 CB PHE 80 A 0.77
1182 HB PHE 80 A 0.83
1183 HB PHE 80 A 0.80
1184 CG PHE 80 A 0.76
1185 CD1 PHE 80 A 0.87
1186 HD1 PHE 80 A 0.99
1187 CD2 PHE 80 A 0.79
1188 HD2 PHE 80 A 0.88
1189 CE1 PHE 80 A 0.94
1190 HE1 PHE 80 A 1.11
1191 CE2 PHE 80 A 0.84
1192 HE2 PHE 80 A 0.95
1193 CZ PHE 80 A 0.89
1194 HZ PHE 80 A 1.00
1195 N GLU 81 A 0.92
1196 H GLU 81 A 0.98
1197 CA GLU 81 A 1.01
1198 HA GLU 81 A 1.07
1199 C GLU 81 A 1.01
1200 O GLU 81 A 1.18
1201 CB GLU 81 A 1.19
1202 HB GLU 81 A 1.62
1203 HB GLU 81 A 1.72
1204 CG GLU 81 A 1.60
1205 HG GLU 81 A 2.13
1206 HG GLU 81 A 2.10
1207 CD GLU 81 A 2.16
1208 OE1 GLU 81 A 2.74
1209 OE2 GLU 81 A 2.77
1210 N GLY 82 A 0.94
1211 H GLY 82 A 0.95
1212 CA GLY 82 A 0.97
1213 HA GLY 82 A 1.07
1214 HA GLY 82 A 1.04
1215 C GLY 82 A 0.92
1216 O GLY 82 A 1.10
1217 N THR 83 A 0.83
1218 H THR 83 A 0.86
1219 CA THR 83 A 0.87
1220 HA THR 83 A 0.93
1221 C THR 83 A 0.80
1222 O THR 83 A 0.81
1223 CB THR 83 A 1.07
1224 HB THR 83 A 1.51
1225 OG1 THR 83 A 1.59
1226 HG1 THR 83 A 1.89
1227 CG2 THR 83 A 1.48
1228 HG2 THR 83 A 2.00
1229 HG2 THR 83 A 1.97
1230 HG2 THR 83 A 1.96
1231 N GLU 84 A 0.79
1232 H GLU 84 A 0.83
1233 CA GLU 84 A 0.84
1234 HA GLU 84 A 0.97
1235 C GLU 84 A 0.77
1236 O GLU 84 A 0.93
1237 CB GLU 84 A 0.98
1238 HB GLU 84 A 1.14
1239 HB GLU 84 A 1.35
1240 CG GLU 84 A 1.07
1241 HG GLU 84 A 1.34
1242 HG GLU 84 A 1.31
1243 CD GLU 84 A 1.30
1244 OE1 GLU 84 A 1.87
1245 OE2 GLU 84 A 1.75
1246 N MET 85 A 0.68
1247 H MET 85 A 0.70
1248 CA MET 85 A 0.74
1249 HA MET 85 A 0.91
1250 C MET 85 A 0.64
1251 O MET 85 A 0.73
1252 CB MET 85 A 0.95
1253 HB MET 85 A 1.41
1254 HB MET 85 A 1.63
1255 CG MET 85 A 1.03
1256 HG MET 85 A 1.62
1257 HG MET 85 A 1.57
1258 SD MET 85 A 1.40
1259 CE MET 85 A 1.65
1260 HE MET 85 A 2.11
1261 HE MET 85 A 2.07
1262 HE MET 85 A 2.04
1263 N TRP 86 A 0.55
1264 H TRP 86 A 0.59
1265 CA TRP 86 A 0.53
1266 HA TRP 86 A 0.55
1267 C TRP 86 A 0.55
1268 O TRP 86 A 0.63
1269 CB TRP 86 A 0.55
1270 HB TRP 86 A 0.63
1271 HB TRP 86 A 0.60
1272 CG TRP 86 A 0.52
1273 CD1 TRP 86 A 0.57
1274 HD1 TRP 86 A 0.65
1275 CD2 TRP 86 A 0.53
1276 NE1 TRP 86 A 0.60
1277 HE1 TRP 86 A 0.69
1278 CE2 TRP 86 A 0.57
1279 CE3 TRP 86 A 0.59
1280 HE3 TRP 86 A 0.65
1281 CZ2 TRP 86 A 0.65
1282 HZ2 TRP 86 A 0.74
1283 CZ3 TRP 86 A 0.66
1284 HZ3 TRP 86 A 0.75
1285 CH2 TRP 86 A 0.68
1286 HH2 TRP 86 A 0.79
1287 N ASN 87 A 0.55
1288 H ASN 87 A 0.61
1289 CA ASN 87 A 0.54
1290 HA ASN 87 A 0.57
1291 C ASN 87 A 0.52
1292 O ASN 87 A 0.58
1293 CB ASN 87 A 0.61
1294 HB ASN 87 A 0.63
1295 HB ASN 87 A 0.75
1296 CG ASN 87 A 0.77
1297 OD1 ASN 87 A 0.93
1298 ND2 ASN 87 A 0.93
1299 HD2 ASN 87 A 1.14
1300 HD2 ASN 87 A 0.93
1301 N PRO 88 A 0.53
1302 CA PRO 88 A 0.55
1303 HA PRO 88 A 0.62
1304 C PRO 88 A 0.54
1305 O PRO 88 A 0.64
1306 CB PRO 88 A 0.69
1307 HB PRO 88 A 0.91
1308 HB PRO 88 A 0.95
1309 CG PRO 88 A 0.77
1310 HG PRO 88 A 1.07
1311 HG PRO 88 A 1.11
1312 CD PRO 88 A 0.63
1313 HD PRO 88 A 0.72
1314 HD PRO 88 A 0.75
1315 N ASN 89 A 0.57
1316 H ASN 89 A 0.66
1317 CA ASN 89 A 0.61
1318 HA ASN 89 A 0.66
1319 C ASN 89 A 0.62
1320 O ASN 89 A 0.87
1321 CB ASN 89 A 0.69
1322 HB ASN 89 A 0.77
1323 HB ASN 89 A 0.78
1324 CG ASN 89 A 0.69
1325 OD1 ASN 89 A 0.70
1326 ND2 ASN 89 A 0.86
1327 HD2 ASN 89 A 0.90
1328 HD2 ASN 89 A 1.00
1329 N ARG 90 A 0.59
1330 H ARG 90 A 0.76
1331 CA ARG 90 A 0.57
1332 HA ARG 90 A 0.60
1333 C ARG 90 A 0.57
1334 O ARG 90 A 0.62
1335 CB ARG 90 A 0.61
1336 HB ARG 90 A 0.66
1337 HB ARG 90 A 0.65
1338 CG ARG 90 A 0.71
1339 HG ARG 90 A 0.82
1340 HG ARG 90 A 0.85
1341 CD ARG 90 A 0.83
1342 HD ARG 90 A 1.08
1343 HD ARG 90 A 1.14
1344 NE ARG 90 A 1.16
1345 HE ARG 90 A 1.46
1346 CZ ARG 90 A 1.62
1347 NH1 ARG 90 A 1.86
1348 HH1 ARG 90 A 1.68
1349 HH1 ARG 90 A 2.43
1350 NH2 ARG 90 A 2.20
1351 HH2 ARG 90 A 2.31
1352 HH2 ARG 90 A 2.67
1353 N GLU 91 A 0.58
1354 H GLU 91 A 0.63
1355 CA GLU 91 A 0.57
1356 HA GLU 91 A 0.62
1357 C GLU 91 A 0.51
1358 O GLU 91 A 0.55
1359 CB GLU 91 A 0.68
1360 HB GLU 91 A 0.90
1361 HB GLU 91 A 0.97
1362 CG GLU 91 A 0.89
1363 HG GLU 91 A 1.02
1364 HG GLU 91 A 1.09
1365 CD GLU 91 A 1.45
1366 OE1 GLU 91 A 1.95
1367 OE2 GLU 91 A 1.94
1368 N LEU 92 A 0.50
1369 H LEU 92 A 0.57
1370 CA LEU 92 A 0.49
1371 HA LEU 92 A 0.51
1372 C LEU 92 A 0.51
1373 O LEU 92 A 0.62
1374 CB LEU 92 A 0.56
1375 HB LEU 92 A 0.66
1376 HB LEU 92 A 0.63
1377 CG LEU 92 A 0.70
1378 HG LEU 92 A 1.43
1379 CD1 LEU 92 A 1.38
1380 HD1 LEU 92 A 1.97
1381 HD1 LEU 92 A 1.88
1382 HD1 LEU 92 A 1.93
1383 CD2 LEU 92 A 1.22
1384 HD2 LEU 92 A 1.82
1385 HD2 LEU 92 A 1.79
1386 HD2 LEU 92 A 1.77
1387 N SER 93 A 0.51
1388 H SER 93 A 0.54
1389 CA SER 93 A 0.53
1390 HA SER 93 A 0.61
1391 C SER 93 A 0.57
1392 O SER 93 A 0.62
1393 CB SER 93 A 0.60
1394 HB SER 93 A 0.76
1395 HB SER 93 A 0.73
1396 OG SER 93 A 0.85
1397 HG SER 93 A 1.29
1398 N GLU 94 A 0.66
1399 H GLU 94 A 0.73
1400 CA GLU 94 A 0.73
1401 HA GLU 94 A 0.79
1402 C GLU 94 A 0.67
1403 O GLU 94 A 0.91
1404 CB GLU 94 A 0.90
1405 HB GLU 94 A 1.02
1406 HB GLU 94 A 1.05
1407 CG GLU 94 A 1.05
1408 HG GLU 94 A 1.36
1409 HG GLU 94 A 1.36
1410 CD GLU 94 A 0.90
1411 OE1 GLU 94 A 1.46
1412 OE2 GLU 94 A 1.31
1413 N ASP 95 A 0.54
1414 H ASP 95 A 0.64
1415 CA ASP 95 A 0.48
1416 HA ASP 95 A 0.47
1417 C ASP 95 A 0.45
1418 O ASP 95 A 0.53
1419 CB ASP 95 A 0.58
1420 HB ASP 95 A 0.63
1421 HB ASP 95 A 0.68
1422 CG ASP 95 A 0.66
1423 OD1 ASP 95 A 1.21
1424 OD2 ASP 95 A 1.35
1425 N CYS 96 A 0.41
1426 H CYS 96 A 0.49
1427 CA CYS 96 A 0.38
1428 HA CYS 96 A 0.42
1429 C CYS 96 A 0.36
1430 O CYS 96 A 0.41
1431 CB CYS 96 A 0.44
1432 HB CYS 96 A 0.48
1433 HB CYS 96 A 0.52
1434 SG CYS 96 A 0.48
1435 N LEU 97 A 0.35
1436 H LEU 97 A 0.40
1437 CA LEU 97 A 0.36
1438 HA LEU 97 A 0.39
1439 C LEU 97 A 0.36
1440 O LEU 97 A 0.48
1441 CB LEU 97 A 0.39
1442 HB LEU 97 A 0.44
1443 HB LEU 97 A 0.44
1444 CG LEU 97 A 0.44
1445 HG LEU 97 A 0.51
1446 CD1 LEU 97 A 0.55
1447 HD1 LEU 97 A 1.20
1448 HD1 LEU 97 A 1.12
1449 HD1 LEU 97 A 1.18
1450 CD2 LEU 97 A 0.53
1451 HD2 LEU 97 A 1.16
1452 HD2 LEU 97 A 1.20
1453 HD2 LEU 97 A 1.15
1454 N TYR 98 A 0.37
1455 H TYR 98 A 0.46
1456 CA TYR 98 A 0.39
1457 HA TYR 98 A 0.42
1458 C TYR 98 A 0.37
1459 O TYR 98 A 0.42
1460 CB TYR 98 A 0.48
1461 HB TYR 98 A 0.53
1462 HB TYR 98 A 0.55
1463 CG TYR 98 A 0.54
1464 CD1 TYR 98 A 0.61
1465 HD1 TYR 98 A 0.65
1466 CD2 TYR 98 A 0.63
1467 HD2 TYR 98 A 0.68
1468 CE1 TYR 98 A 0.74
1469 HE1 TYR 98 A 0.85
1470 CE2 TYR 98 A 0.76
1471 HE2 TYR 98 A 0.89
1472 CZ TYR 98 A 0.80
1473 OH TYR 98 A 0.98
1474 HH TYR 98 A 1.02
1475 N LEU 99 A 0.40
1476 H LEU 99 A 0.47
1477 CA LEU 99 A 0.38
1478 HA LEU 99 A 0.42
1479 C LEU 99 A 0.35
1480 O LEU 99 A 0.42
1481 CB LEU 99 A 0.47
1482 HB LEU 99 A 0.87
1483 HB LEU 99 A 0.82
1484 CG LEU 99 A 0.57
1485 HG LEU 99 A 1.02
1486 CD1 LEU 99 A 0.78
1487 HD1 LEU 99 A 1.35
1488 HD1 LEU 99 A 1.36
1489 HD1 LEU 99 A 1.36
1490 CD2 LEU 99 A 1.01
1491 HD2 LEU 99 A 1.54
1492 HD2 LEU 99 A 1.55
1493 HD2 LEU 99 A 1.56
1494 N ASN 100 A 0.37
1495 H ASN 100 A 0.42
1496 CA ASN 100 A 0.38
1497 HA ASN 100 A 0.39
1498 C ASN 100 A 0.39
1499 O ASN 100 A 0.46
1500 CB ASN 100 A 0.45
1501 HB ASN 100 A 0.53
1502 HB ASN 100 A 0.53
1503 CG ASN 100 A 0.48
1504 OD1 ASN 100 A 0.52
1505 ND2 ASN 100 A 0.64
1506 HD2 ASN 100 A 0.72
1507 HD2 ASN 100 A 0.73
1508 N VAL 101 A 0.40
1509 H VAL 101 A 0.43
1510 CA VAL 101 A 0.38
1511 HA VAL 101 A 0.39
1512 C VAL 101 A 0.39
1513 O VAL 101 A 0.47
1514 CB VAL 101 A 0.43
1515 HB VAL 101 A 0.48
1516 CG1 VAL 101 A 0.49
1517 HG1 VAL 101 A 1.18
1518 HG1 VAL 101 A 1.12
1519 HG1 VAL 101 A 1.14
1520 CG2 VAL 101 A 0.52
1521 HG2 VAL 101 A 1.16
1522 HG2 VAL 101 A 1.16
1523 HG2 VAL 101 A 1.17
1524 N TRP 102 A 0.38
1525 H TRP 102 A 0.43
1526 CA TRP 102 A 0.38
1527 HA TRP 102 A 0.40
1528 C TRP 102 A 0.38
1529 O TRP 102 A 0.44
1530 CB TRP 102 A 0.40
1531 HB TRP 102 A 0.44
1532 HB TRP 102 A 0.46
1533 CG TRP 102 A 0.43
1534 CD1 TRP 102 A 0.52
1535 HD1 TRP 102 A 0.60
1536 CD2 TRP 102 A 0.45
1537 NE1 TRP 102 A 0.56
1538 HE1 TRP 102 A 0.66
1539 CE2 TRP 102 A 0.51
1540 CE3 TRP 102 A 0.51
1541 HE3 TRP 102 A 0.54
1542 CZ2 TRP 102 A 0.58
1543 HZ2 TRP 102 A 0.66
1544 CZ3 TRP 102 A 0.59
1545 HZ3 TRP 102 A 0.69
1546 CH2 TRP 102 A 0.61
1547 HH2 TRP 102 A 0.71
1548 N THR 103 A 0.40
1549 H THR 103 A 0.44
1550 CA THR 103 A 0.40
1551 HA THR 103 A 0.43
1552 C THR 103 A 0.41
1553 O THR 103 A 0.43
1554 CB THR 103 A 0.44
1555 HB THR 103 A 0.48
1556 OG1 THR 103 A 0.51
1557 HG1 THR 103 A 0.51
1558 CG2 THR 103 A 0.53
1559 HG2 THR 103 A 1.17
1560 HG2 THR 103 A 1.13
1561 HG2 THR 103 A 1.19
1562 N PRO 104 A 0.44
1563 CA PRO 104 A 0.47
1564 HA PRO 104 A 0.51
1565 C PRO 104 A 0.49
1566 O PRO 104 A 0.54
1567 CB PRO 104 A 0.54
1568 HB PRO 104 A 0.61
1569 HB PRO 104 A 0.64
1570 CG PRO 104 A 0.53
1571 HG PRO 104 A 0.61
1572 HG PRO 104 A 0.60
1573 CD PRO 104 A 0.48
1574 HD PRO 104 A 0.53
1575 HD PRO 104 A 0.54
1576 N TYR 105 A 0.54
1577 H TYR 105 A 0.60
1578 CA TYR 105 A 0.58
1579 HA TYR 105 A 0.59
1580 C TYR 105 A 0.68
1581 O TYR 105 A 0.76
1582 CB TYR 105 A 0.62
1583 HB TYR 105 A 0.64
1584 HB TYR 105 A 0.68
1585 CG TYR 105 A 0.66
1586 CD1 TYR 105 A 0.82
1587 HD1 TYR 105 A 0.92
1588 CD2 TYR 105 A 0.71
1589 HD2 TYR 105 A 0.78
1590 CE1 TYR 105 A 0.94
1591 HE1 TYR 105 A 1.14
1592 CE2 TYR 105 A 0.81
1593 HE2 TYR 105 A 0.92
1594 CZ TYR 105 A 0.90
1595 OH TYR 105 A 1.07
1596 HH TYR 105 A 1.10
1597 N PRO 106 A 0.73
1598 CA PRO 106 A 0.72
1599 HA PRO 106 A 0.75
1600 C PRO 106 A 0.64
1601 O PRO 106 A 0.65
1602 CB PRO 106 A 0.86
1603 HB PRO 106 A 1.02
1604 HB PRO 106 A 1.02
1605 CG PRO 106 A 1.08
1606 HG PRO 106 A 1.43
1607 HG PRO 106 A 1.44
1608 CD PRO 106 A 0.88
1609 HD PRO 106 A 0.96
1610 HD PRO 106 A 1.00
1611 N ARG 107 A 0.68
1612 H ARG 107 A 0.75
1613 CA ARG 107 A 0.68
1614 HA ARG 107 A 0.66
1615 C ARG 107 A 0.70
1616 O ARG 107 A 0.81
1617 CB ARG 107 A 0.83
1618 HB ARG 107 A 1.19
1619 HB ARG 107 A 1.26
1620 CG ARG 107 A 0.90
1621 HG ARG 107 A 1.47
1622 HG ARG 107 A 1.30
1623 CD ARG 107 A 0.87
1624 HD ARG 107 A 1.34
1625 HD ARG 107 A 1.16
1626 NE ARG 107 A 0.82
1627 HE ARG 107 A 1.36
1628 CZ ARG 107 A 0.81
1629 NH1 ARG 107 A 1.27
1630 HH1 ARG 107 A 1.75
1631 HH1 ARG 107 A 1.49
1632 NH2 ARG 107 A 1.24
1633 HH2 ARG 107 A 1.87
1634 HH2 ARG 107 A 1.26
1635 N PRO 108 A 0.69
1636 CA PRO 108 A 0.77
1637 HA PRO 108 A 0.88
1638 C PRO 108 A 0.91
1639 O PRO 108 A 1.03
1640 CB PRO 108 A 0.84
1641 HB PRO 108 A 1.10
1642 HB PRO 108 A 1.07
1643 CG PRO 108 A 0.74
1644 HG PRO 108 A 1.01
1645 HG PRO 108 A 0.92
1646 CD PRO 108 A 0.69
1647 HD PRO 108 A 0.79
1648 HD PRO 108 A 0.77
1649 N THR 109 A 1.06
1650 H THR 109 A 1.12
1651 CA THR 109 A 1.28
1652 HA THR 109 A 1.43
1653 C THR 109 A 1.16
1654 O THR 109 A 1.43
1655 CB THR 109 A 1.65
1656 HB THR 109 A 1.92
1657 OG1 THR 109 A 1.91
1658 HG1 THR 109 A 2.18
1659 CG2 THR 109 A 2.14
1660 HG2 THR 109 A 2.51
1661 HG2 THR 109 A 2.60
1662 HG2 THR 109 A 2.46
1663 N SER 110 A 0.97
1664 H SER 110 A 1.05
1665 CA SER 110 A 0.94
1666 HA SER 110 A 1.05
1667 C SER 110 A 0.80
1668 O SER 110 A 0.86
1669 CB SER 110 A 1.15
1670 HB SER 110 A 1.57
1671 HB SER 110 A 1.61
1672 OG SER 110 A 1.67
1673 HG SER 110 A 2.02
1674 N PRO 111 A 0.80
1675 CA PRO 111 A 0.80
1676 HA PRO 111 A 0.91
1677 C PRO 111 A 0.68
1678 O PRO 111 A 0.81
1679 CB PRO 111 A 1.00
1680 HB PRO 111 A 1.12
1681 HB PRO 111 A 1.25
1682 CG PRO 111 A 1.22
1683 HG PRO 111 A 1.55
1684 HG PRO 111 A 1.56
1685 CD PRO 111 A 0.99
1686 HD PRO 111 A 1.09
1687 HD PRO 111 A 1.10
1688 N THR 112 A 0.62
1689 H THR 112 A 0.73
1690 CA THR 112 A 0.56
1691 HA THR 112 A 0.60
1692 C THR 112 A 0.49
1693 O THR 112 A 0.50
1694 CB THR 112 A 0.71
1695 HB THR 112 A 1.19
1696 OG1 THR 112 A 1.17
1697 HG1 THR 112 A 1.59
1698 CG2 THR 112 A 0.83
1699 HG2 THR 112 A 1.38
1700 HG2 THR 112 A 1.41
1701 HG2 THR 112 A 1.43
1702 N PRO 113 A 0.51
1703 CA PRO 113 A 0.48
1704 HA PRO 113 A 0.51
1705 C PRO 113 A 0.44
1706 O PRO 113 A 0.52
1707 CB PRO 113 A 0.62
1708 HB PRO 113 A 0.81
1709 HB PRO 113 A 0.81
1710 CG PRO 113 A 0.90
1711 HG PRO 113 A 1.31
1712 HG PRO 113 A 1.27
1713 CD PRO 113 A 0.66
1714 HD PRO 113 A 0.78
1715 HD PRO 113 A 0.76
1716 N VAL 114 A 0.41
1717 H VAL 114 A 0.47
1718 CA VAL 114 A 0.38
1719 HA VAL 114 A 0.41
1720 C VAL 114 A 0.38
1721 O VAL 114 A 0.49
1722 CB VAL 114 A 0.40
1723 HB VAL 114 A 0.47
1724 CG1 VAL 114 A 0.50
1725 HG1 VAL 114 A 1.17
1726 HG1 VAL 114 A 1.16
1727 HG1 VAL 114 A 1.15
1728 CG2 VAL 114 A 0.47
1729 HG2 VAL 114 A 1.15
1730 HG2 VAL 114 A 1.15
1731 HG2 VAL 114 A 1.13
1732 N LEU 115 A 0.38
1733 H LEU 115 A 0.44
1734 CA LEU 115 A 0.38
1735 HA LEU 115 A 0.40
1736 C LEU 115 A 0.38
1737 O LEU 115 A 0.54
1738 CB LEU 115 A 0.46
1739 HB LEU 115 A 0.71
1740 HB LEU 115 A 0.70
1741 CG LEU 115 A 0.64
1742 HG LEU 115 A 1.18
1743 CD1 LEU 115 A 1.23
1744 HD1 LEU 115 A 1.75
1745 HD1 LEU 115 A 1.81
1746 HD1 LEU 115 A 1.74
1747 CD2 LEU 115 A 0.99
1748 HD2 LEU 115 A 1.55
1749 HD2 LEU 115 A 1.52
1750 HD2 LEU 115 A 1.57
1751 N VAL 116 A 0.33
1752 H VAL 116 A 0.40
1753 CA VAL 116 A 0.32
1754 HA VAL 116 A 0.34
1755 C VAL 116 A 0.32
1756 O VAL 116 A 0.40
1757 CB VAL 116 A 0.37
1758 HB VAL 116 A 0.42
1759 CG1 VAL 116 A 0.46
1760 HG1 VAL 116 A 1.15
1761 HG1 VAL 116 A 1.14
1762 HG1 VAL 116 A 1.15
1763 CG2 VAL 116 A 0.43
1764 HG2 VAL 116 A 1.13
1765 HG2 VAL 116 A 1.11
1766 HG2 VAL 116 A 1.13
1767 N TRP 117 A 0.32
1768 H TRP 117 A 0.36
1769 CA TRP 117 A 0.31
1770 HA TRP 117 A 0.33
1771 C TRP 117 A 0.33
1772 O TRP 117 A 0.41
1773 CB TRP 117 A 0.36
1774 HB TRP 117 A 0.43
1775 HB TRP 117 A 0.43
1776 CG TRP 117 A 0.36
1777 CD1 TRP 117 A 0.44
1778 HD1 TRP 117 A 0.52
1779 CD2 TRP 117 A 0.37
1780 NE1 TRP 117 A 0.46
1781 HE1 TRP 117 A 0.54
1782 CE2 TRP 117 A 0.42
1783 CE3 TRP 117 A 0.42
1784 HE3 TRP 117 A 0.48
1785 CZ2 TRP 117 A 0.50
1786 HZ2 TRP 117 A 0.59
1787 CZ3 TRP 117 A 0.49
1788 HZ3 TRP 117 A 0.59
1789 CH2 TRP 117 A 0.52
1790 HH2 TRP 117 A 0.61
1791 N ILE 118 A 0.33
1792 H ILE 118 A 0.38
1793 CA ILE 118 A 0.33
1794 HA ILE 118 A 0.35
1795 C ILE 118 A 0.33
1796 O ILE 118 A 0.38
1797 CB ILE 118 A 0.38
1798 HB ILE 118 A 0.45
1799 CG1 ILE 118 A 0.53
1800 HG1 ILE 118 A 1.22
1801 HG1 ILE 118 A 1.08
1802 CG2 ILE 118 A 0.42
1803 HG2 ILE 118 A 1.10
1804 HG2 ILE 118 A 1.09
1805 HG2 ILE 118 A 1.09
1806 CD1 ILE 118 A 0.99
1807 HD1 ILE 118 A 1.60
1808 HD1 ILE 118 A 1.57
1809 HD1 ILE 118 A 1.61
1810 N TYR 119 A 0.35
1811 H TYR 119 A 0.40
1812 CA TYR 119 A 0.34
1813 HA TYR 119 A 0.38
1814 C TYR 119 A 0.35
1815 O TYR 119 A 0.39
1816 CB TYR 119 A 0.36
1817 HB TYR 119 A 0.40
1818 HB TYR 119 A 0.40
1819 CG TYR 119 A 0.34
1820 CD1 TYR 119 A 0.37
1821 HD1 TYR 119 A 0.42
1822 CD2 TYR 119 A 0.36
1823 HD2 TYR 119 A 0.42
1824 CE1 TYR 119 A 0.37
1825 HE1 TYR 119 A 0.43
1826 CE2 TYR 119 A 0.37
1827 HE2 TYR 119 A 0.43
1828 CZ TYR 119 A 0.36
1829 OH TYR 119 A 0.39
1830 HH TYR 119 A 0.45
1831 N GLY 120 A 0.38
1832 H GLY 120 A 0.44
1833 CA GLY 120 A 0.42
1834 HA GLY 120 A 0.50
1835 HA GLY 120 A 0.53
1836 C GLY 120 A 0.39
1837 O GLY 120 A 0.50
1838 N GLY 121 A 0.46
1839 H GLY 121 A 0.61
1840 CA GLY 121 A 0.50
1841 HA GLY 121 A 0.59
1842 HA GLY 121 A 0.56
1843 C GLY 121 A 0.46
1844 O GLY 121 A 0.49
1845 N GLY 122 A 0.47
1846 H GLY 122 A 0.52
1847 CA GLY 122 A 0.47
1848 HA GLY 122 A 0.50
1849 HA GLY 122 A 0.53
1850 C GLY 122 A 0.44
1851 O GLY 122 A 0.48
1852 N PHE 123 A 0.41
1853 H PHE 123 A 0.43
1854 CA PHE 123 A 0.41
1855 HA PHE 123 A 0.43
1856 C PHE 123 A 0.43
1857 O PHE 123 A 0.52
1858 CB PHE 123 A 0.44
1859 HB PHE 123 A 0.51
1860 HB PHE 123 A 0.51
1861 CG PHE 123 A 0.43
1862 CD1 PHE 123 A 0.49
1863 HD1 PHE 123 A 0.57
1864 CD2 PHE 123 A 0.51
1865 HD2 PHE 123 A 0.60
1866 CE1 PHE 123 A 0.58
1867 HE1 PHE 123 A 0.71
1868 CE2 PHE 123 A 0.60
1869 HE2 PHE 123 A 0.74
1870 CZ PHE 123 A 0.62
1871 HZ PHE 123 A 0.75
1872 N TYR 124 A 0.46
1873 H TYR 124 A 0.53
1874 CA TYR 124 A 0.48
1875 HA TYR 124 A 0.52
1876 C TYR 124 A 0.47
1877 O TYR 124 A 0.53
1878 CB TYR 124 A 0.54
1879 HB TYR 124 A 0.61
1880 HB TYR 124 A 0.59
1881 CG TYR 124 A 0.54
1882 CD1 TYR 124 A 0.58
1883 HD1 TYR 124 A 0.62
1884 CD2 TYR 124 A 0.57
1885 HD2 TYR 124 A 0.61
1886 CE1 TYR 124 A 0.62
1887 HE1 TYR 124 A 0.68
1888 CE2 TYR 124 A 0.62
1889 HE2 TYR 124 A 0.69
1890 CZ TYR 124 A 0.63
1891 OH TYR 124 A 0.73
1892 HH TYR 124 A 0.79
1893 N SER 125 A 0.46
1894 H SER 125 A 0.50
1895 CA SER 125 A 0.47
1896 HA SER 125 A 0.53
1897 C SER 125 A 0.42
1898 O SER 125 A 0.49
1899 CB SER 125 A 0.57
1900 HB SER 125 A 0.91
1901 HB SER 125 A 1.24
1902 OG SER 125 A 1.13
1903 HG SER 125 A 1.84
1904 N GLY 126 A 0.42
1905 H GLY 126 A 0.48
1906 CA GLY 126 A 0.44
1907 HA GLY 126 A 0.54
1908 HA GLY 126 A 0.52
1909 C GLY 126 A 0.38
1910 O GLY 126 A 0.41
1911 N ALA 127 A 0.40
1912 H ALA 127 A 0.48
1913 CA ALA 127 A 0.43
1914 HA ALA 127 A 0.48
1915 C ALA 127 A 0.42
1916 O ALA 127 A 0.49
1917 CB ALA 127 A 0.61
1918 HB ALA 127 A 1.21
1919 HB ALA 127 A 1.22
1920 HB ALA 127 A 1.23
1921 N SER 128 A 0.41
1922 H SER 128 A 0.45
1923 CA SER 128 A 0.42
1924 HA SER 128 A 0.47
1925 C SER 128 A 0.44
1926 O SER 128 A 0.54
1927 CB SER 128 A 0.47
1928 HB SER 128 A 0.52
1929 HB SER 128 A 0.55
1930 OG SER 128 A 0.53
1931 HG SER 128 A 0.58
1932 N SER 129 A 0.44
1933 H SER 129 A 0.49
1934 CA SER 129 A 0.46
1935 HA SER 129 A 0.53
1936 C SER 129 A 0.44
1937 O SER 129 A 0.49
1938 CB SER 129 A 0.53
1939 HB SER 129 A 0.59
1940 HB SER 129 A 0.61
1941 OG SER 129 A 0.55
1942 HG SER 129 A 0.59
1943 N LEU 130 A 0.44
1944 H LEU 130 A 0.50
1945 CA LEU 130 A 0.45
1946 HA LEU 130 A 0.48
1947 C LEU 130 A 0.46
1948 O LEU 130 A 0.49
1949 CB LEU 130 A 0.50
1950 HB LEU 130 A 0.58
1951 HB LEU 130 A 0.58
1952 CG LEU 130 A 0.57
1953 HG LEU 130 A 0.80
1954 CD1 LEU 130 A 0.72
1955 HD1 LEU 130 A 1.31
1956 HD1 LEU 130 A 1.32
1957 HD1 LEU 130 A 1.27
1958 CD2 LEU 130 A 0.79
1959 HD2 LEU 130 A 1.38
1960 HD2 LEU 130 A 1.34
1961 HD2 LEU 130 A 1.35
1962 N ASP 131 A 0.51
1963 H ASP 131 A 0.57
1964 CA ASP 131 A 0.57
1965 HA ASP 131 A 0.62
1966 C ASP 131 A 0.57
1967 O ASP 131 A 0.68
1968 CB ASP 131 A 0.70
1969 HB ASP 131 A 1.14
1970 HB ASP 131 A 1.04
1971 CG ASP 131 A 1.09
1972 OD1 ASP 131 A 1.74
1973 OD2 ASP 131 A 1.81
1974 N VAL 132 A 0.55
1975 H VAL 132 A 0.59
1976 CA VAL 132 A 0.59
1977 HA VAL 132 A 0.67
1978 C VAL 132 A 0.54
1979 O VAL 132 A 0.65
1980 CB VAL 132 A 0.66
1981 HB VAL 132 A 0.72
1982 CG1 VAL 132 A 0.64
1983 HG1 VAL 132 A 1.22
1984 HG1 VAL 132 A 1.25
1985 HG1 VAL 132 A 1.20
1986 CG2 VAL 132 A 0.85
1987 HG2 VAL 132 A 1.38
1988 HG2 VAL 132 A 1.37
1989 HG2 VAL 132 A 1.37
1990 N TYR 133 A 0.47
1991 H TYR 133 A 0.49
1992 CA TYR 133 A 0.46
1993 HA TYR 133 A 0.48
1994 C TYR 133 A 0.50
1995 O TYR 133 A 0.62
1996 CB TYR 133 A 0.45
1997 HB TYR 133 A 0.50
1998 HB TYR 133 A 0.52
1999 CG TYR 133 A 0.42
[truncated: 6,155 more rows]
