# Supplementary material for: An evaluation of Roluperidone as a promising repurposing candidate for Alzheimer’s Disease: A Computational Investigation
Source: PLoS One. 2025 Dec 17;20(12):e0338211. doi: 10.1371/journal.pone.0338211 (PMC12711050; doi:10.1371/journal.pone.0338211)
Supplement: S7 File — (ZIP) [file pone.0338211.s007.zip › S6.Molecular Dynamic Simulation/S6.Molecular Dynamic Simulation/Result napitane+roluperidone/Result 2/Complex one/Complex one_analysis.tab]

Time[ps] Time[ns] CellLengthX CellLengthY CellLengthZ TotalEnergy Bond Angle Dihedral Planarity Coulomb VdW SurfVdW SurfMol SurfAcc SoluteHBonds SltSlvHBonds Helix Sheet Turn Coil Helix310 HelixPi RadGyration RMSDCa RMSDBb RMSDAll
0.000 0.000 96.715 96.715 96.715 -1526441.519 1466.571 4677.125 106941.386 219.744 -1888337.239 248590.895 45559.705 21366.531 19102.568 426.000 746.000 33.019 16.604 14.340 34.340 1.698 0.000 22.633 0.382 0.427 0.463
250.000 0.250 96.769 96.769 96.769 -1232539.066 6447.721 13692.490 109300.872 1058.968 -1522679.357 159640.240 46574.989 22689.451 19818.808 407.000 772.000 31.509 16.981 13.396 36.604 1.509 0.000 22.902 0.960 1.002 1.175
500.000 0.500 96.765 96.765 96.765 -1231797.154 6463.327 13247.330 109446.156 1063.696 -1522752.290 160734.627 46756.814 22772.601 19881.808 387.000 775.000 30.189 16.981 15.094 35.660 2.075 0.000 22.891 1.057 1.101 1.295
750.000 0.750 96.770 96.770 96.770 -1231892.283 6657.867 13481.963 109397.611 990.259 -1522200.345 159780.363 46769.258 22870.373 19915.142 399.000 792.000 29.811 16.604 14.906 36.038 2.642 0.000 22.993 1.091 1.126 1.349
1000.000 1.000 96.752 96.752 96.752 -1232877.668 6257.453 13657.776 109768.048 1033.384 -1527296.678 163702.349 46730.443 22813.040 19859.018 410.000 760.000 29.811 15.849 16.226 36.415 1.698 0.000 22.940 0.937 0.984 1.236
1250.000 1.250 96.730 96.730 96.730 -1229438.478 6420.426 13484.674 109544.717 939.772 -1521665.394 161837.327 46419.969 22720.533 19878.701 399.000 779.000 33.396 16.792 13.962 35.094 0.755 0.000 22.901 0.924 0.970 1.251
1500.000 1.500 96.760 96.760 96.760 -1232645.469 6634.412 13191.217 109811.624 970.093 -1521443.478 158190.663 46736.916 22775.636 20110.478 388.000 769.000 34.151 15.849 12.264 37.736 0.000 0.000 22.961 0.978 1.021 1.258
1750.000 1.750 96.753 96.753 96.753 -1231088.655 6634.113 13428.015 109502.417 1119.650 -1521577.153 159804.302 46672.919 22789.759 19900.676 394.000 763.000 32.075 16.604 12.642 36.792 1.887 0.000 22.906 1.026 1.066 1.289
2000.000 2.000 96.753 96.753 96.753 -1231744.147 6651.232 13528.036 109320.605 1017.169 -1523205.231 160944.043 46882.953 22980.513 19902.364 394.000 827.000 31.132 17.736 15.849 33.585 1.698 0.000 22.951 1.037 1.076 1.332
2250.000 2.250 96.774 96.774 96.774 -1232521.494 6744.015 13650.960 108876.378 1015.960 -1522270.095 159461.288 46866.212 22964.511 20179.811 397.000 758.000 31.698 16.792 13.962 36.604 0.943 0.000 22.956 0.971 1.012 1.288
2500.000 2.500 96.761 96.761 96.761 -1231467.780 6584.582 13470.593 109252.680 1061.026 -1523580.197 161743.536 46715.898 22754.803 19969.525 396.000 794.000 32.453 17.358 15.094 35.094 0.000 0.000 22.980 1.274 1.306 1.587
2750.000 2.750 96.783 96.783 96.783 -1232997.600 6610.467 13368.413 109207.451 1056.404 -1523946.013 160705.679 46771.775 22893.930 19940.603 373.000 791.000 30.189 16.604 14.717 36.038 2.453 0.000 22.970 1.179 1.226 1.513
3000.000 3.000 96.758 96.758 96.758 -1232042.146 6370.817 13732.769 108884.697 982.991 -1523732.282 161718.862 46746.803 22800.834 19865.641 389.000 808.000 33.396 16.604 14.906 34.340 0.755 0.000 22.952 1.188 1.225 1.496
3250.000 3.250 96.746 96.746 96.746 -1232686.539 6312.417 13318.789 108985.779 994.276 -1521892.285 159594.485 47123.873 23384.340 20136.666 372.000 804.000 30.189 16.038 13.962 37.925 1.887 0.000 22.973 1.039 1.085 1.394
3500.000 3.500 96.775 96.775 96.775 -1232053.622 6443.644 13465.026 109721.120 978.135 -1521817.058 159155.512 46572.141 22570.494 19938.082 393.000 794.000 29.623 16.038 15.472 36.981 1.887 0.000 22.974 1.384 1.415 1.691
3750.000 3.750 96.763 96.763 96.763 -1233365.798 6472.177 13460.712 109328.450 1062.957 -1522437.619 158747.526 46881.454 22995.362 20209.497 389.000 804.000 33.962 16.226 11.321 38.491 0.000 0.000 23.036 1.411 1.440 1.750
4000.000 4.000 96.743 96.743 96.743 -1232668.950 6560.523 13370.379 109611.341 1048.747 -1525026.049 161766.110 46707.538 22630.446 20232.810 402.000 783.000 30.189 16.226 17.547 36.038 0.000 0.000 23.012 1.408 1.440 1.686
4250.000 4.250 96.749 96.749 96.749 -1230916.281 6358.532 13526.346 109519.014 1073.588 -1520036.636 158642.875 46570.989 22285.772 19804.437 385.000 788.000 34.717 15.660 14.340 35.283 0.000 0.000 22.956 1.350 1.376 1.647
4500.000 4.500 96.761 96.761 96.761 -1232901.739 6463.175 13544.064 109002.668 1013.631 -1523203.887 160278.610 47023.888 22726.168 20114.345 403.000 793.000 30.943 15.472 17.170 36.415 0.000 0.000 23.003 1.495 1.525 1.776
4750.000 4.750 96.761 96.761 96.761 -1232322.225 6397.584 13802.873 109207.117 994.926 -1524668.524 161943.799 46750.897 22835.922 20184.952 392.000 792.000 28.491 16.981 15.472 37.170 1.887 0.000 22.970 1.756 1.778 2.043
5000.000 5.000 96.773 96.773 96.773 -1230347.369 6699.397 13598.942 109101.498 1004.983 -1521184.491 160432.301 46290.777 22520.291 19948.593 409.000 777.000 33.774 16.604 13.396 35.283 0.943 0.000 22.979 1.504 1.530 1.823
5250.000 5.250 96.744 96.744 96.744 -1232068.022 6577.337 13353.868 109527.067 957.237 -1527672.601 165189.069 46458.546 22743.245 19918.138 387.000 788.000 30.189 16.415 16.981 35.660 0.755 0.000 22.951 1.495 1.524 1.824
5500.000 5.500 96.777 96.777 96.777 -1234192.184 6470.004 13916.111 109051.715 999.733 -1523710.751 159081.003 46583.736 22678.781 19854.420 389.000 765.000 33.019 16.604 11.698 37.925 0.755 0.000 22.971 1.398 1.433 1.728
5750.000 5.750 96.771 96.771 96.771 -1232622.863 6613.748 13228.766 109434.064 1001.029 -1522440.078 159539.607 46555.178 22661.787 20204.012 394.000 783.000 31.887 15.849 15.660 35.660 0.943 0.000 23.025 1.647 1.673 1.917
6000.000 6.000 96.769 96.769 96.769 -1232607.103 6533.025 13350.473 109319.587 1015.717 -1522896.387 160070.482 47023.720 22815.782 20310.143 385.000 800.000 33.396 14.906 13.585 38.113 0.000 0.000 23.015 1.717 1.747 1.998
6250.000 6.250 96.777 96.777 96.777 -1233487.255 6341.432 13375.574 109629.510 999.692 -1525113.369 161279.906 46628.561 22793.629 19984.464 401.000 757.000 28.679 17.170 14.528 37.925 1.698 0.000 23.017 1.576 1.599 1.909
6500.000 6.500 96.752 96.752 96.752 -1232432.568 6411.883 13224.411 109568.546 1072.068 -1523094.696 160385.220 46702.678 22462.702 20162.165 393.000 796.000 27.170 17.736 16.226 36.981 1.887 0.000 23.008 1.728 1.754 2.046
6750.000 6.750 96.753 96.753 96.753 -1232239.347 6656.537 13916.804 108916.477 1084.999 -1524461.520 161647.357 47099.035 22897.015 20253.089 384.000 811.000 31.321 15.660 17.170 35.849 0.000 0.000 23.105 1.803 1.834 2.076
7000.000 7.000 96.759 96.759 96.759 -1233247.849 6724.771 13639.639 109726.341 1084.258 -1522893.429 158470.570 46978.712 22832.128 20014.176 398.000 758.000 31.887 16.415 12.075 38.679 0.943 0.000 23.049 1.692 1.722 1.993
7250.000 7.250 96.738 96.738 96.738 -1230492.491 6476.998 13659.946 109750.202 978.172 -1522303.812 160946.002 46540.796 22714.864 20151.507 401.000 788.000 32.642 15.849 14.717 36.792 0.000 0.000 23.012 1.512 1.539 1.856
7500.000 7.500 96.773 96.773 96.773 -1233621.456 6655.460 13454.611 109416.168 1030.487 -1523433.460 159255.279 46777.034 22500.624 20295.730 371.000 777.000 32.264 15.849 15.660 35.094 1.132 0.000 23.022 1.395 1.435 1.774
7750.000 7.750 96.769 96.769 96.769 -1232989.151 6703.272 13415.466 109027.470 985.942 -1520768.551 157647.251 46419.451 22602.965 20019.155 377.000 768.000 30.377 16.415 16.415 35.849 0.943 0.000 22.919 1.244 1.273 1.652
8000.000 8.000 96.748 96.748 96.748 -1234408.869 6222.501 13658.695 108979.691 1013.281 -1523713.600 159430.563 46687.686 22760.058 20218.932 406.000 782.000 31.887 16.604 14.906 35.660 0.943 0.000 23.020 1.753 1.782 2.060
8250.000 8.250 96.765 96.765 96.765 -1231683.808 6414.821 13371.188 109604.462 1056.067 -1522024.645 159894.299 46443.522 22502.488 20045.560 401.000 795.000 33.019 16.038 14.151 36.038 0.755 0.000 22.933 1.429 1.459 1.746
8500.000 8.500 96.767 96.767 96.767 -1233606.900 6645.189 13264.138 110015.210 974.314 -1525003.265 160497.514 46449.248 22395.120 19809.837 399.000 796.000 33.962 17.547 13.774 33.774 0.943 0.000 22.889 1.442 1.465 1.767
8750.000 8.750 96.752 96.752 96.752 -1231536.840 6445.124 13517.465 109596.751 1064.753 -1523384.403 161223.469 46848.815 22718.116 20130.958 401.000 767.000 32.264 14.906 14.528 37.547 0.755 0.000 22.978 1.468 1.494 1.800
9000.000 9.000 96.769 96.769 96.769 -1231091.389 6326.729 13663.639 109132.283 993.894 -1522025.220 160817.286 46642.986 22422.871 19918.503 398.000 812.000 29.245 15.660 15.849 37.358 1.887 0.000 22.915 1.307 1.344 1.670
9250.000 9.250 96.755 96.755 96.755 -1231120.045 6671.391 13799.884 108998.295 991.689 -1523469.389 161888.085 47172.702 22732.400 20105.869 413.000 784.000 29.623 15.849 14.151 37.358 3.019 0.000 23.096 1.325 1.351 1.683
9500.000 9.500 96.773 96.773 96.773 -1230927.877 6601.501 13151.871 109314.623 1011.157 -1523215.005 162207.977 46575.867 22689.713 19952.585 393.000 801.000 30.755 17.358 11.698 37.170 3.019 0.000 23.003 1.620 1.646 1.944
9750.000 9.750 96.784 96.784 96.784 -1232640.289 6332.254 13548.118 109463.061 1008.952 -1524382.215 161389.540 46911.441 22544.604 20093.413 380.000 785.000 30.000 17.736 17.170 33.774 1.321 0.000 22.956 1.141 1.183 1.545
10000.000 10.000 96.754 96.754 96.754 -1230520.955 6648.283 13788.492 109243.967 941.532 -1520705.991 159562.762 46517.151 22750.460 19990.781 406.000 763.000 29.434 16.038 15.660 36.981 1.887 0.000 23.022 1.471 1.505 1.792
10250.000 10.250 96.781 96.781 96.781 -1233295.550 6760.218 13747.342 109179.706 984.046 -1524353.777 160386.916 46816.681 22706.797 19946.230 396.000 779.000 29.623 16.792 15.849 34.717 3.019 0.000 23.086 1.791 1.826 2.041
10500.000 10.500 96.747 96.747 96.747 -1232053.565 6389.470 13730.206 109846.350 990.242 -1523382.424 160372.591 46955.887 22808.017 20059.472 380.000 788.000 29.245 15.849 15.094 36.604 3.208 0.000 23.028 1.804 1.835 2.103
10750.000 10.750 96.781 96.781 96.781 -1233284.762 6709.373 13298.592 110056.643 1004.047 -1522419.263 158065.847 46733.014 22474.901 19984.556 380.000 778.000 32.264 16.604 12.830 36.792 1.509 0.000 23.012 1.532 1.568 1.891
11000.000 11.000 96.756 96.756 96.756 -1232063.544 6641.965 13777.546 109325.049 992.497 -1524858.078 162057.478 46627.161 22607.458 19948.362 394.000 795.000 30.377 16.981 16.981 34.717 0.943 0.000 22.975 1.611 1.654 1.957
11250.000 11.250 96.746 96.746 96.746 -1232138.207 6607.753 13390.628 110253.165 1041.585 -1524808.110 161376.772 46724.967 22885.817 20276.808 390.000 783.000 30.755 16.604 14.906 36.981 0.755 0.000 23.014 1.415 1.446 1.820
11500.000 11.500 96.749 96.749 96.749 -1233159.345 6547.983 13721.689 109829.679 1137.441 -1524912.044 160515.907 46713.343 23018.861 20366.367 403.000 784.000 30.943 15.472 15.660 35.849 2.075 0.000 23.102 1.511 1.540 1.879
11750.000 11.750 96.755 96.755 96.755 -1231619.271 6273.065 13399.203 109850.930 1034.570 -1524570.030 162392.991 46445.272 22539.743 19841.475 382.000 768.000 30.566 15.849 14.340 36.981 2.264 0.000 22.997 1.214 1.242 1.643
12000.000 12.000 96.772 96.772 96.772 -1233935.031 6390.231 13270.903 109121.556 1029.742 -1520636.916 156889.452 46905.842 23132.630 20278.872 392.000 782.000 31.321 15.660 12.453 38.679 1.887 0.000 23.117 1.520 1.553 1.876
12250.000 12.250 96.759 96.759 96.759 -1232688.657 6542.258 13174.950 109316.167 1046.871 -1523006.189 160237.287 46839.708 22876.486 19990.885 384.000 772.000 33.396 16.604 13.208 35.660 1.132 0.000 22.973 1.269 1.299 1.648
12500.000 12.500 96.783 96.783 96.783 -1233041.448 6503.469 13786.107 109408.922 1078.073 -1523385.936 159567.918 47044.682 23110.009 20172.124 391.000 814.000 29.057 16.604 16.226 37.358 0.755 0.000 22.998 1.076 1.122 1.506
12750.000 12.750 96.759 96.759 96.759 -1233323.033 6660.415 13286.565 109278.630 1012.910 -1522820.419 159258.867 46667.599 22810.118 19993.296 391.000 805.000 32.264 16.981 12.453 35.660 2.642 0.000 22.966 1.113 1.169 1.582
13000.000 13.000 96.749 96.749 96.749 -1232815.054 6516.921 13245.153 109212.949 989.531 -1522255.758 159476.151 46732.955 22726.027 20174.187 388.000 797.000 30.566 17.170 15.472 36.792 0.000 0.000 22.935 1.158 1.191 1.612
13250.000 13.250 96.766 96.766 96.766 -1232618.724 6453.550 13622.288 108816.568 1141.841 -1523684.833 161031.862 46723.800 22804.029 20189.868 401.000 796.000 30.755 17.547 11.698 38.113 1.887 0.000 22.960 1.146 1.202 1.656
13500.000 13.500 96.764 96.764 96.764 -1232882.403 6648.416 13394.608 109410.219 1043.816 -1522671.252 159291.789 46318.356 22573.123 19806.900 391.000 805.000 30.943 16.038 14.717 36.038 2.264 0.000 22.879 1.166 1.196 1.652
13750.000 13.750 96.739 96.739 96.739 -1231812.441 6277.952 13527.181 109313.619 1042.145 -1526088.867 164115.528 46850.075 23095.884 20083.711 398.000 800.000 30.566 17.358 13.962 36.981 1.132 0.000 23.034 1.599 1.639 1.968
14000.000 14.000 96.777 96.777 96.777 -1234034.042 6496.334 13395.336 109461.827 999.404 -1522325.214 157938.271 46890.307 23095.654 20445.154 383.000 806.000 31.132 16.792 16.226 34.906 0.943 0.000 23.087 1.694 1.747 2.057
14250.000 14.250 96.730 96.730 96.730 -1230468.444 6541.697 13689.059 108884.247 1059.581 -1522148.176 161505.147 46635.433 22923.221 20188.487 394.000 790.000 29.623 17.358 14.906 36.415 1.698 0.000 23.019 1.470 1.521 1.884
14500.000 14.500 96.776 96.776 96.776 -1233873.546 6472.477 13282.265 110011.850 1060.911 -1525398.077 160697.030 46808.977 23066.402 20088.311 377.000 796.000 32.642 16.981 12.830 35.849 1.698 0.000 22.998 1.428 1.475 1.842
14750.000 14.750 96.763 96.763 96.763 -1235062.398 6543.437 13509.390 109766.029 1053.414 -1526170.382 160235.715 46866.440 23098.780 20288.886 395.000 792.000 29.623 17.547 13.396 37.358 2.075 0.000 23.039 1.616 1.653 2.003
15000.000 15.000 96.758 96.758 96.758 -1233206.633 6991.420 13477.933 109071.165 959.927 -1526252.434 162545.356 46637.261 22724.759 20092.308 383.000 794.000 32.264 17.170 12.264 37.358 0.943 0.000 22.880 1.043 1.092 1.506
15250.000 15.250 96.772 96.772 96.772 -1234128.228 6306.587 13512.255 109482.485 968.112 -1523128.834 158731.166 46274.991 22200.984 19665.916 389.000 791.000 31.321 16.604 14.717 36.415 0.943 0.000 22.880 1.296 1.342 1.692
15500.000 15.500 96.747 96.747 96.747 -1230173.393 6372.529 13906.145 109260.088 980.125 -1523284.709 162592.428 46687.531 22839.572 20064.506 392.000 809.000 30.755 17.736 16.226 34.340 0.943 0.000 22.981 1.361 1.403 1.744
15750.000 15.750 96.759 96.759 96.759 -1232317.699 6620.672 13450.004 109304.142 1032.645 -1523612.601 160887.439 46601.857 22626.337 20092.647 410.000 775.000 32.075 16.792 13.962 35.472 1.698 0.000 22.987 1.456 1.501 1.808
16000.000 16.000 96.739 96.739 96.739 -1231962.648 6660.138 13741.164 108668.515 1044.095 -1523311.096 161234.537 46788.538 23034.407 20202.689 378.000 803.000 32.830 16.415 16.038 33.962 0.755 0.000 22.945 1.253 1.298 1.650
16250.000 16.250 96.779 96.779 96.779 -1233680.862 6354.242 13376.925 109314.399 1007.638 -1525363.615 161629.549 46866.920 22526.348 19918.080 383.000 784.000 29.245 15.849 14.340 39.623 0.943 0.000 22.941 1.214 1.249 1.599
16500.000 16.500 96.767 96.767 96.767 -1231903.513 6486.742 13592.762 108909.433 954.818 -1522326.851 160479.584 46703.849 22756.148 20054.107 397.000 793.000 30.377 17.358 13.962 36.604 1.698 0.000 22.909 1.114 1.164 1.580
16750.000 16.750 96.763 96.763 96.763 -1232625.439 6246.477 13471.498 109092.260 1063.681 -1523750.111 161250.756 46735.261 22951.076 20090.679 400.000 777.000 31.509 16.604 12.642 38.302 0.943 0.000 22.949 1.251 1.285 1.662
17000.000 17.000 96.772 96.772 96.772 -1232549.970 6569.044 13178.520 109210.455 1015.362 -1523087.384 160564.032 46559.469 22797.905 19900.938 390.000 794.000 31.132 16.415 13.396 37.170 1.887 0.000 22.855 1.215 1.264 1.608
17250.000 17.250 96.765 96.765 96.765 -1232214.488 6396.102 13407.450 109002.218 1030.539 -1522748.242 160697.445 46496.089 22405.524 19922.936 406.000 782.000 31.698 16.981 12.453 37.358 1.509 0.000 22.866 1.242 1.272 1.637
17500.000 17.500 96.744 96.744 96.744 -1230981.576 6566.268 13557.774 108753.068 999.953 -1523121.049 162262.411 46927.108 22525.830 19896.727 379.000 795.000 30.000 16.604 15.660 36.792 0.943 0.000 22.895 1.362 1.384 1.715
17750.000 17.750 96.741 96.741 96.741 -1232109.287 6703.914 13354.067 109095.274 1036.861 -1523528.292 161228.890 46550.365 22661.131 19825.772 388.000 835.000 30.377 16.792 16.226 36.604 0.000 0.000 22.871 1.422 1.454 1.790
18000.000 18.000 96.736 96.736 96.736 -1230401.511 6468.685 13406.832 108939.399 951.589 -1521911.750 161743.735 46799.627 22879.209 20064.722 390.000 794.000 31.509 17.358 13.208 36.981 0.943 0.000 22.914 1.349 1.380 1.724
18250.000 18.250 96.753 96.753 96.753 -1232933.515 6332.332 13100.876 109445.123 1076.734 -1523988.506 161099.926 46885.119 22852.882 20078.080 392.000 786.000 29.057 17.170 14.906 36.981 1.887 0.000 22.955 1.314 1.354 1.741
18500.000 18.500 96.759 96.759 96.759 -1232047.103 6396.152 13462.141 109248.022 1007.736 -1522607.532 160446.378 46442.441 23007.513 19871.490 388.000 779.000 29.623 16.604 16.415 36.604 0.755 0.000 22.916 1.270 1.301 1.659
18750.000 18.750 96.776 96.776 96.776 -1232009.643 6727.340 13476.178 109572.382 992.098 -1522320.310 159542.669 46911.063 23037.971 20006.857 396.000 793.000 31.698 16.604 14.151 36.038 1.509 0.000 22.913 1.369 1.402 1.765
19000.000 19.000 96.738 96.738 96.738 -1232260.606 6477.828 13617.427 109046.694 1049.538 -1523660.213 161208.119 46729.634 23109.161 20194.132 410.000 805.000 30.189 18.491 15.094 34.528 1.698 0.000 22.893 1.280 1.315 1.714
19250.000 19.250 96.750 96.750 96.750 -1231614.503 6423.914 13548.725 109627.156 1024.524 -1524385.171 162146.349 46649.644 22877.561 20003.235 400.000 773.000 30.566 16.415 14.340 37.736 0.943 0.000 22.906 1.219 1.260 1.640
19500.000 19.500 96.762 96.762 96.762 -1232858.910 6428.827 13392.477 109178.207 1091.685 -1523506.792 160556.686 46983.348 22927.532 20039.833 395.000 782.000 28.491 16.981 16.981 36.604 0.943 0.000 22.949 1.241 1.291 1.613
19750.000 19.750 96.772 96.772 96.772 -1234201.016 6457.192 13340.577 109153.050 995.657 -1524563.639 160416.146 46748.129 22877.554 20096.920 407.000 786.000 31.509 17.358 14.717 35.472 0.943 0.000 22.974 1.491 1.538 1.843
20000.000 20.000 96.746 96.746 96.746 -1232197.601 6359.590 13678.320 109153.316 1002.806 -1523340.332 160948.699 46527.258 22758.211 20090.580 399.000 780.000 31.509 16.792 14.906 35.094 1.698 0.000 22.922 1.196 1.236 1.633
20250.000 20.250 96.755 96.755 96.755 -1231932.416 6358.713 13172.562 109565.252 970.480 -1523936.739 161937.316 46543.222 22862.433 20046.372 402.000 769.000 30.755 17.547 14.717 34.906 2.075 0.000 22.965 1.336 1.384 1.763
20500.000 20.500 96.759 96.759 96.759 -1233080.494 6373.544 13755.178 109389.370 1056.182 -1523776.137 160121.370 46600.834 22755.200 19883.254 385.000 784.000 28.679 16.604 17.358 35.660 1.698 0.000 22.939 1.275 1.309 1.708
20750.000 20.750 96.775 96.775 96.775 -1232881.597 6403.348 13361.503 109189.437 1104.470 -1521816.581 158876.227 46711.754 23050.367 20189.339 405.000 766.000 28.868 18.113 18.302 32.642 2.075 0.000 23.043 1.427 1.467 1.801
21000.000 21.000 96.754 96.754 96.754 -1231476.503 6505.887 13265.116 109134.565 1022.210 -1524083.443 162679.162 46632.066 22482.508 20151.884 403.000 756.000 31.887 15.849 14.717 37.547 0.000 0.000 22.919 1.385 1.423 1.785
21250.000 21.250 96.729 96.729 96.729 -1231547.606 6500.820 13603.741 108953.455 984.322 -1524451.923 162861.978 46829.360 23184.058 20192.866 386.000 802.000 31.321 17.170 14.151 35.472 1.887 0.000 22.976 1.449 1.492 1.842
21500.000 21.500 96.754 96.754 96.754 -1231864.888 6536.381 13758.754 109338.341 1111.622 -1522489.410 159879.424 46968.506 22985.095 20256.481 396.000 799.000 30.943 15.283 13.585 38.491 1.698 0.000 22.969 1.405 1.449 1.774
21750.000 21.750 96.750 96.750 96.750 -1229977.220 6408.922 13925.583 108586.471 1035.865 -1521475.959 161541.898 46772.623 22944.055 20338.204 399.000 786.000 33.396 17.736 13.208 34.906 0.755 0.000 22.905 1.111 1.153 1.537
22000.000 22.000 96.759 96.759 96.759 -1229462.369 6474.550 13813.134 109143.405 1054.611 -1521617.150 161669.082 46712.916 22716.814 20157.844 395.000 769.000 30.377 16.038 14.528 36.981 2.075 0.000 22.928 1.351 1.401 1.733
22250.000 22.250 96.781 96.781 96.781 -1233221.530 6638.864 13253.102 108971.243 1090.602 -1521831.268 158655.926 46726.828 23110.570 19944.791 389.000 786.000 30.000 17.358 15.283 37.358 0.000 0.000 22.929 1.129 1.170 1.574
22500.000 22.500 96.758 96.758 96.758 -1232211.502 6413.320 13359.739 109084.680 1009.767 -1523004.130 160925.122 46630.457 22890.962 19951.355 396.000 793.000 30.566 18.113 15.849 33.774 1.698 0.000 22.898 1.136 1.176 1.513
22750.000 22.750 96.753 96.753 96.753 -1232380.082 6590.510 13526.576 108819.993 1066.288 -1520437.814 158054.365 46667.319 22807.901 19997.655 401.000 792.000 32.830 16.604 14.906 34.717 0.943 0.000 22.865 1.123 1.169 1.502
23000.000 23.000 96.762 96.762 96.762 -1230868.354 6357.715 13262.095 108705.364 1061.197 -1522849.863 162595.136 46571.420 22710.027 19758.370 408.000 792.000 28.868 17.170 15.283 35.849 2.830 0.000 22.816 1.005 1.052 1.442
23250.000 23.250 96.758 96.758 96.758 -1231317.414 6570.892 13605.015 108849.209 1012.124 -1522909.837 161555.184 46662.572 23402.031 20092.153 410.000 772.000 31.132 16.604 11.887 36.792 3.585 0.000 22.901 1.146 1.193 1.549
23500.000 23.500 96.781 96.781 96.781 -1231868.607 6454.889 13186.840 109133.561 1041.386 -1522166.344 160481.062 46511.753 22494.109 19872.378 406.000 777.000 31.887 17.358 12.075 36.604 2.075 0.000 22.815 1.079 1.118 1.502
23750.000 23.750 96.754 96.754 96.754 -1232504.353 6458.117 13373.708 109159.113 951.457 -1524585.913 162139.165 46773.561 23049.670 20141.617 391.000 786.000 31.887 16.981 14.906 36.226 0.000 0.000 22.898 1.183 1.222 1.592
24000.000 24.000 96.781 96.781 96.781 -1233241.098 6571.974 13259.925 109074.122 1035.443 -1525023.803 161841.241 46804.071 23257.445 20129.213 388.000 776.000 26.038 16.981 17.170 37.925 1.887 0.000 22.866 1.110 1.151 1.521
24250.000 24.250 96.737 96.737 96.737 -1231206.816 6222.324 13580.581 109001.635 1048.257 -1524496.729 163437.117 46580.245 22724.901 19979.023 384.000 781.000 28.302 17.170 14.717 36.981 2.830 0.000 22.837 1.334 1.385 1.751
24500.000 24.500 96.732 96.732 96.732 -1232023.561 6353.054 13120.551 109314.833 998.742 -1522995.419 161184.678 46519.536 22750.946 19868.800 390.000 802.000 28.302 17.547 16.226 37.925 0.000 0.000 22.832 1.189 1.242 1.610
24750.000 24.750 96.748 96.748 96.748 -1232709.370 6320.901 13515.091 108848.554 1044.078 -1523848.995 161411.001 47027.141 22968.625 20053.859 380.000 794.000 30.377 17.358 12.830 37.358 2.075 0.000 22.931 1.355 1.386 1.718
25000.000 25.000 96.755 96.755 96.755 -1231134.578 6377.571 13449.792 109409.179 1009.047 -1522959.284 161579.116 46597.892 22738.629 20008.225 400.000 753.000 30.377 17.170 15.283 34.340 2.830 0.000 22.904 1.397 1.421 1.763
25250.000 25.250 96.770 96.770 96.770 -1232838.122 6771.993 13587.817 108896.503 1015.070 -1522501.550 159392.045 46716.830 22986.810 20125.657 402.000 768.000 29.434 16.981 16.981 36.604 0.000 0.000 22.944 1.299 1.326 1.717
25500.000 25.500 96.753 96.753 96.753 -1233360.531 6466.539 13468.965 108525.797 985.980 -1524503.961 161696.149 46615.599 22891.755 19814.769 396.000 782.000 30.943 17.547 13.774 35.472 2.264 0.000 22.902 1.256 1.285 1.596
25750.000 25.750 96.758 96.758 96.758 -1231598.086 6389.128 13253.371 108925.739 1026.494 -1523478.679 162285.861 46891.449 22391.078 19868.410 403.000 783.000 33.396 18.491 12.075 35.094 0.943 0.000 22.898 1.181 1.212 1.586
26000.000 26.000 96.759 96.759 96.759 -1232125.968 6692.615 13555.329 109282.984 979.240 -1523516.967 160880.832 46503.934 22571.126 20033.612 396.000 791.000 33.208 16.792 14.906 34.340 0.755 0.000 22.927 1.244 1.285 1.626
26250.000 26.250 96.775 96.775 96.775 -1233215.368 6586.820 13301.529 109258.405 988.403 -1521401.154 158050.629 47039.111 23055.699 20169.069 398.000 771.000 30.566 17.925 14.717 33.208 3.585 0.000 22.980 1.246 1.286 1.654
26500.000 26.500 96.782 96.782 96.782 -1232566.988 6338.761 13535.757 109052.171 1016.715 -1522591.975 160081.583 46574.134 22711.168 19933.721 395.000 778.000 32.264 16.604 13.396 35.094 2.642 0.000 22.911 1.125 1.154 1.561
26750.000 26.750 96.754 96.754 96.754 -1233203.598 6355.979 13607.200 109397.183 956.134 -1525999.710 162479.616 46499.145 22762.296 20088.895 402.000 780.000 32.264 17.358 14.717 34.717 0.943 0.000 22.922 1.275 1.310 1.669
27000.000 27.000 96.759 96.759 96.759 -1231344.132 6520.620 13483.082 108872.706 996.837 -1521601.570 160384.193 46482.123 22694.222 19807.876 395.000 799.000 32.075 16.792 12.642 36.415 2.075 0.000 22.905 1.210 1.252 1.635
27250.000 27.250 96.761 96.761 96.761 -1232255.536 6484.718 13464.807 109238.443 1022.013 -1523053.471 160587.954 46651.954 22975.293 20042.604 400.000 802.000 31.132 17.358 13.962 35.849 1.698 0.000 22.903 1.183 1.220 1.614
27500.000 27.500 96.774 96.774 96.774 -1233262.986 6521.257 13216.609 108534.317 1100.189 -1523823.140 161187.783 46796.036 23089.260 19951.536 416.000 800.000 31.321 17.170 16.226 34.151 1.132 0.000 22.886 1.210 1.236 1.618
27750.000 27.750 96.745 96.745 96.745 -1231876.159 6322.874 13392.085 108935.862 944.258 -1523350.181 161878.944 46655.686 23213.122 20197.828 412.000 783.000 26.604 16.981 17.736 35.849 2.830 0.000 22.953 1.327 1.354 1.732
28000.000 28.000 96.780 96.780 96.780 -1234125.711 6453.883 13498.376 109140.242 1079.051 -1522590.516 158293.252 46873.835 23027.159 20005.271 400.000 764.000 27.925 18.302 12.075 38.302 3.396 0.000 22.984 1.397 1.432 1.766
28250.000 28.250 96.761 96.761 96.761 -1231898.855 6669.404 13463.593 108811.316 1039.690 -1522707.411 160824.553 46691.606 23146.194 19980.350 390.000 808.000 32.453 17.358 13.019 36.415 0.755 0.000 22.915 1.202 1.239 1.623
28500.000 28.500 96.764 96.764 96.764 -1232770.007 6298.016 13287.666 109323.054 1018.170 -1523067.634 160370.720 46712.126 23200.181 19936.362 396.000 793.000 30.000 18.868 15.094 33.019 3.019 0.000 22.861 1.157 1.207 1.572
28750.000 28.750 96.763 96.763 96.763 -1232044.883 6500.092 13490.932 109137.278 940.804 -1523083.089 160969.099 46634.073 22536.183 19624.272 396.000 786.000 30.566 17.547 15.849 33.019 3.019 0.000 22.931 1.257 1.293 1.625
29000.000 29.000 96.784 96.784 96.784 -1234287.785 6324.182 13520.816 109420.924 1017.795 -1522875.652 158304.149 46764.988 22637.504 19651.547 404.000 770.000 30.755 16.981 15.094 35.283 1.887 0.000 22.870 1.118 1.160 1.520
29250.000 29.250 96.751 96.751 96.751 -1232906.944 6853.248 13467.372 108727.494 1008.567 -1525459.417 162495.792 46203.529 22239.804 19344.930 402.000 779.000 30.755 17.358 15.472 34.340 2.075 0.000 22.779 1.071 1.121 1.516
29500.000 29.500 96.760 96.760 96.760 -1232893.692 6302.626 13527.426 109179.876 1020.176 -1524700.868 161777.073 46694.908 22476.081 19763.573 397.000 789.000 32.453 17.736 13.774 35.094 0.943 0.000 22.877 1.289 1.326 1.670
29750.000 29.750 96.765 96.765 96.765 -1233335.746 6400.278 13538.748 108734.256 1072.427 -1524322.148 161240.693 46976.111 22851.116 19923.435 394.000 785.000 31.321 16.792 13.962 35.283 2.642 0.000 22.906 1.228 1.260 1.631
30000.000 30.000 96.772 96.772 96.772 -1233780.950 6339.493 13542.030 109315.314 987.604 -1522249.511 158284.121 46718.974 23070.587 19966.971 395.000 786.000 32.830 17.170 16.226 33.774 0.000 0.000 22.896 1.199 1.235 1.593
30250.000 30.250 96.766 96.766 96.766 -1232302.293 6473.062 13609.031 108891.794 1076.186 -1523317.718 160965.350 46662.468 22739.009 19785.588 395.000 773.000 32.075 16.792 13.774 36.226 1.132 0.000 22.885 1.198 1.253 1.634
30500.000 30.500 96.777 96.777 96.777 -1232197.523 6643.245 13492.839 109424.807 1038.334 -1522308.643 159511.895 46850.239 22452.686 19572.383 391.000 793.000 30.943 18.679 12.830 34.717 2.830 0.000 22.901 1.224 1.261 1.630
30750.000 30.750 96.764 96.764 96.764 -1232989.182 6552.725 13552.893 109234.972 1012.590 -1524386.002 161043.640 46805.288 22585.079 19758.503 393.000 801.000 30.377 17.736 14.528 34.528 2.830 0.000 22.850 1.308 1.330 1.691
31000.000 31.000 96.752 96.752 96.752 -1230603.245 6482.095 13419.186 109251.476 1079.717 -1522530.891 161695.172 46747.609 22937.373 19732.460 380.000 796.000 30.943 18.113 16.604 32.642 1.698 0.000 22.833 1.108 1.152 1.562
31250.000 31.250 96.754 96.754 96.754 -1231600.531 6585.774 13330.872 108863.886 1043.633 -1524947.411 163522.715 46641.740 22741.894 19716.916 383.000 778.000 30.943 17.358 15.472 35.472 0.755 0.000 22.890 1.278 1.315 1.683
31500.000 31.500 96.787 96.787 96.787 -1233522.664 6682.495 13599.431 109007.436 959.994 -1524320.886 160548.867 46788.367 22536.784 19762.768 397.000 747.000 29.623 18.302 13.396 36.792 1.887 0.000 22.847 1.400 1.432 1.806
31750.000 31.750 96.762 96.762 96.762 -1232425.017 6655.666 13388.499 109000.993 1090.125 -1524997.670 162437.371 46718.927 22920.391 19892.814 392.000 773.000 30.189 18.302 13.962 34.528 3.019 0.000 22.887 1.292 1.332 1.700
32000.000 32.000 96.750 96.750 96.750 -1232829.839 6384.424 13591.902 109022.410 1085.785 -1526036.265 163121.905 46565.297 22806.096 19801.953 418.000 796.000 32.453 16.038 14.151 36.415 0.943 0.000 22.869 1.356 1.394 1.730
32250.000 32.250 96.748 96.748 96.748 -1231437.825 6537.171 13330.225 109023.345 1076.677 -1523473.820 162068.577 46921.865 23068.751 19972.910 393.000 787.000 29.623 16.792 16.226 35.472 1.887 0.000 22.942 1.407 1.442 1.799
32500.000 32.500 96.772 96.772 96.772 -1232698.345 6428.924 13346.547 109132.615 989.646 -1523771.092 161175.014 46856.059 22644.971 19701.066 394.000 774.000 28.491 17.736 16.792 36.226 0.755 0.000 22.977 1.268 1.301 1.661
32750.000 32.750 96.762 96.762 96.762 -1232723.052 6436.611 13249.267 109269.022 1039.368 -1522459.668 159742.349 46607.773 22976.828 19918.329 416.000 800.000 30.566 16.981 16.226 35.283 0.943 0.000 22.940 1.067 1.111 1.582
33000.000 33.000 96.778 96.778 96.778 -1233437.149 6645.433 13274.514 108851.677 1088.775 -1523586.461 160288.912 46713.577 22836.460 19720.559 389.000 797.000 31.132 18.113 13.396 34.528 2.830 0.000 22.808 1.087 1.124 1.501
33250.000 33.250 96.764 96.764 96.764 -1232439.376 6307.201 13394.918 109150.395 1076.050 -1523915.188 161547.248 46774.492 23000.819 19981.269 407.000 787.000 31.321 16.415 16.415 34.717 1.132 0.000 22.892 1.164 1.199 1.572
33500.000 33.500 96.760 96.760 96.760 -1232438.341 6459.314 13288.906 109552.941 1053.213 -1525649.396 162856.681 46536.129 22817.727 19777.299 408.000 787.000 30.566 17.170 17.925 33.585 0.755 0.000 22.836 1.079 1.125 1.484
33750.000 33.750 96.761 96.761 96.761 -1232892.555 6625.716 13534.350 108982.171 1005.155 -1525582.302 162542.356 46764.294 22911.152 19944.846 395.000 812.000 31.509 16.604 11.509 37.736 2.642 0.000 22.805 1.105 1.140 1.525
34000.000 34.000 96.784 96.784 96.784 -1233075.020 6621.833 13197.902 109570.024 1092.390 -1524703.177 161146.008 46833.614 22784.316 19497.388 386.000 812.000 33.208 16.415 12.264 36.604 1.509 0.000 22.853 1.122 1.161 1.560
34250.000 34.250 96.748 96.748 96.748 -1231833.109 6487.230 13366.713 108944.454 999.483 -1523325.684 161694.694 46416.064 22626.460 19868.490 412.000 784.000 29.245 17.170 16.792 35.849 0.943 0.000 22.848 1.127 1.167 1.542
34500.000 34.500 96.754 96.754 96.754 -1232822.473 6473.927 13414.165 108883.846 1010.895 -1522771.846 160166.540 46660.981 22788.961 20058.385 403.000 821.000 29.811 17.170 17.736 35.283 0.000 0.000 22.834 1.105 1.152 1.520
34750.000 34.750 96.777 96.777 96.777 -1234130.808 6477.215 13247.693 109174.934 1053.875 -1523398.616 159314.091 46470.141 22517.828 19873.930 398.000 785.000 30.377 16.981 14.717 35.283 2.642 0.000 22.882 1.194 1.222 1.621
35000.000 35.000 96.755 96.755 96.755 -1232055.853 6505.664 13680.246 108911.448 1034.048 -1523491.198 161303.939 46888.623 22733.109 20098.005 398.000 772.000 30.943 17.358 14.717 34.151 2.830 0.000 22.920 1.180 1.221 1.616
35250.000 35.250 96.758 96.758 96.758 -1232011.806 6610.975 13628.502 109057.549 1040.376 -1523381.229 161032.021 46836.118 22554.712 20055.310 389.000 780.000 30.377 17.736 13.208 37.736 0.943 0.000 22.879 1.092 1.140 1.529
35500.000 35.500 96.746 96.746 96.746 -1233871.015 6289.474 13831.211 109176.092 996.239 -1527690.539 163526.509 46703.137 22830.399 20075.531 400.000 786.000 31.887 18.868 13.585 34.528 1.132 0.000 22.869 1.119 1.161 1.554
35750.000 35.750 96.744 96.744 96.744 -1231594.463 6646.798 13331.185 109186.011 993.908 -1522257.740 160505.375 46941.176 23011.740 20156.600 395.000 789.000 28.868 18.113 14.340 36.415 2.264 0.000 22.925 1.167 1.209 1.582
36000.000 36.000 96.764 96.764 96.764 -1233044.703 6673.261 13499.179 109402.158 996.908 -1525255.096 161638.886 46753.511 23011.098 19986.832 388.000 784.000 31.132 17.736 16.226 33.962 0.943 0.000 22.891 1.121 1.158 1.543
36250.000 36.250 96.771 96.771 96.771 -1233299.519 6495.831 13542.243 108975.561 1025.872 -1523636.102 160297.076 46521.626 22863.068 19995.135 410.000 801.000 31.132 18.302 13.962 34.906 1.698 0.000 22.918 1.186 1.223 1.615
36500.000 36.500 96.761 96.761 96.761 -1231636.081 6586.792 13416.581 109186.362 1004.224 -1522932.355 161102.315 46751.692 22846.858 20282.769 386.000 778.000 30.377 18.113 14.340 35.283 1.887 0.000 22.969 1.268 1.306 1.666
36750.000 36.750 96.761 96.761 96.761 -1232114.581 6536.809 13531.489 108863.668 1106.889 -1520907.347 158753.911 47027.987 23049.968 20213.118 379.000 797.000 32.830 18.113 13.585 34.528 0.943 0.000 23.014 1.200 1.249 1.600
37000.000 37.000 96.770 96.770 96.770 -1232167.858 6177.723 13594.746 109711.049 1107.858 -1523856.251 161097.017 46628.936 22518.533 19923.116 388.000 807.000 29.057 16.981 16.415 36.604 0.943 0.000 22.855 1.194 1.245 1.639
37250.000 37.250 96.757 96.757 96.757 -1233128.072 6758.305 13525.506 108673.116 1063.826 -1526338.973 163190.147 46656.524 22957.407 20067.380 387.000 796.000 31.509 16.604 12.642 38.113 1.132 0.000 22.903 1.192 1.225 1.630
37500.000 37.500 96.733 96.733 96.733 -1232746.358 6613.398 13513.716 109147.878 1039.748 -1524883.457 161822.360 46719.092 22820.294 19905.648 402.000 761.000 30.755 17.358 14.906 35.094 1.887 0.000 22.923 1.249 1.284 1.640
37750.000 37.750 96.791 96.791 96.791 -1234401.355 6528.438 13387.847 108963.307 1033.705 -1524968.194 160653.540 47159.632 22994.690 20143.214 402.000 765.000 31.887 18.113 11.321 36.226 2.453 0.000 22.962 1.215 1.253 1.631
38000.000 38.000 96.752 96.752 96.752 -1231770.580 6367.896 13584.064 109408.633 1044.698 -1522779.890 160604.020 46493.632 22796.987 20039.356 387.000 799.000 34.906 15.849 12.830 36.415 0.000 0.000 22.836 1.103 1.133 1.486
38250.000 38.250 96.756 96.756 96.756 -1232694.744 6628.706 13437.278 108709.828 1057.107 -1522816.457 160288.794 46758.594 22958.782 19955.642 404.000 808.000 32.453 16.038 14.151 36.226 1.132 0.000 22.913 1.204 1.253 1.569
38500.000 38.500 96.775 96.775 96.775 -1234277.383 6610.373 13412.448 109448.441 1035.294 -1524600.216 159816.279 46688.654 22601.274 20024.900 396.000 786.000 29.811 18.302 11.887 37.170 2.830 0.000 22.851 1.158 1.200 1.547
38750.000 38.750 96.756 96.756 96.756 -1230481.430 6456.001 13456.539 109632.565 975.639 -1522804.176 161802.002 46564.257 23103.723 19887.586 391.000 791.000 30.000 15.660 14.151 38.302 1.887 0.000 22.850 1.171 1.212 1.550
39000.000 39.000 96.786 96.786 96.786 -1233403.180 6512.599 13489.557 109613.776 1013.078 -1522206.496 158174.305 46690.680 22810.391 19996.105 403.000 793.000 32.264 18.302 13.208 35.472 0.755 0.000 22.880 1.170 1.211 1.569
39250.000 39.250 96.777 96.777 96.777 -1233062.357 6682.659 13625.346 109487.164 1061.681 -1523544.096 159624.889 46823.848 22890.572 20100.449 386.000 773.000 32.264 17.547 15.094 35.094 0.000 0.000 23.005 1.219 1.261 1.621
39500.000 39.500 96.748 96.748 96.748 -1232890.897 6694.345 13481.862 109034.335 987.421 -1522120.359 159031.500 46809.030 22675.962 20230.188 379.000 786.000 31.321 17.358 14.151 36.415 0.755 0.000 22.985 1.287 1.332 1.713
39750.000 39.750 96.763 96.763 96.763 -1233014.841 6650.114 13523.702 108627.446 1034.635 -1522751.326 159900.588 46822.931 23200.806 20330.297 384.000 776.000 33.774 15.849 15.660 34.717 0.000 0.000 23.114 1.332 1.382 1.719
40000.000 40.000 96.777 96.777 96.777 -1232947.716 6539.951 13649.168 109221.816 1080.488 -1525683.435 162244.295 46889.709 23176.199 20213.505 399.000 773.000 30.755 17.925 14.151 37.170 0.000 0.000 23.051 1.301 1.348 1.710
40250.000 40.250 96.769 96.769 96.769 -1232426.520 6504.179 13616.657 109434.170 957.093 -1524524.285 161585.665 46902.056 23317.784 20330.954 387.000 805.000 28.302 16.981 16.792 35.849 2.075 0.000 23.044 1.270 1.319 1.702
40500.000 40.500 96.779 96.779 96.779 -1233585.019 6756.448 13373.207 109071.495 1098.409 -1521325.883 157441.305 46950.743 23014.269 20032.213 385.000 792.000 32.642 17.925 13.585 34.906 0.943 0.000 22.962 1.244 1.287 1.693
40750.000 40.750 96.773 96.773 96.773 -1231173.960 6696.295 13401.145 109150.853 1035.534 -1523392.041 161934.254 46782.928 23058.349 19849.388 393.000 771.000 30.943 15.283 14.151 36.604 3.019 0.000 22.881 1.218 1.251 1.640
41000.000 41.000 96.774 96.774 96.774 -1234672.128 6606.753 13320.034 109771.229 1044.433 -1523923.912 158509.335 47022.675 23397.839 20110.248 394.000 802.000 30.566 17.547 16.604 35.283 0.000 0.000 23.018 1.228 1.254 1.638
41250.000 41.250 96.771 96.771 96.771 -1231827.760 6413.029 13387.850 109375.835 991.549 -1522031.245 160035.222 46816.899 22919.546 20152.484 396.000 768.000 30.377 18.302 15.094 34.340 1.887 0.000 22.958 1.326 1.369 1.685
41500.000 41.500 96.788 96.788 96.788 -1234293.225 6554.839 13168.243 109582.411 983.346 -1524386.662 159804.599 46857.167 22851.413 20032.123 387.000 780.000 29.245 17.358 14.717 36.415 2.264 0.000 22.998 1.337 1.387 1.695
41750.000 41.750 96.763 96.763 96.763 -1233304.549 6665.068 13381.168 109871.391 1045.394 -1522822.583 158555.013 46806.938 22714.327 20014.846 404.000 764.000 30.755 16.415 12.453 39.245 1.132 0.000 22.948 1.208 1.247 1.618
42000.000 42.000 96.777 96.777 96.777 -1231375.976 6597.972 13429.279 109829.768 1121.370 -1523569.013 161214.648 46771.090 22919.759 19964.972 409.000 772.000 29.811 16.981 16.226 35.094 1.887 0.000 22.971 1.255 1.286 1.677
42250.000 42.250 96.759 96.759 96.759 -1232625.791 6453.788 13294.800 109732.316 1017.964 -1522219.430 159094.770 46642.357 22918.093 20164.423 390.000 791.000 30.755 17.170 16.226 34.151 1.698 0.000 22.976 1.115 1.149 1.566
42500.000 42.500 96.758 96.758 96.758 -1232049.986 6473.735 13408.962 109656.049 1083.381 -1525665.815 162993.702 46469.679 22481.764 19708.093 409.000 771.000 31.321 17.170 14.717 36.038 0.755 0.000 22.866 1.102 1.150 1.523
42750.000 42.750 96.774 96.774 96.774 -1233115.902 6854.936 13556.425 109455.761 1034.668 -1523411.311 159393.619 46546.622 22844.934 19845.002 400.000 790.000 33.585 17.170 13.208 36.038 0.000 0.000 22.929 1.054 1.091 1.462
43000.000 43.000 96.753 96.753 96.753 -1233873.346 6563.742 13413.563 109443.548 1083.017 -1523255.424 158878.208 46380.330 22997.882 19914.692 412.000 772.000 30.755 15.849 15.472 36.226 1.698 0.000 22.888 1.144 1.184 1.557
43250.000 43.250 96.766 96.766 96.766 -1232030.054 6754.505 13455.143 109327.088 1075.017 -1523279.489 160637.682 46504.169 22495.191 19439.786 414.000 766.000 31.321 16.792 14.717 36.038 1.132 0.000 22.827 1.146 1.183 1.544
43500.000 43.500 96.770 96.770 96.770 -1231998.948 6438.178 13433.636 109408.941 1007.597 -1522800.658 160513.358 46685.275 22868.766 19969.552 390.000 797.000 32.453 16.792 11.887 37.925 0.943 0.000 22.882 1.066 1.104 1.467
43750.000 43.750 96.750 96.750 96.750 -1231290.036 6386.142 13436.841 109335.564 1016.034 -1522163.792 160699.176 46527.270 22931.384 19757.629 405.000 754.000 31.321 16.792 17.170 33.962 0.755 0.000 22.868 1.029 1.082 1.418
44000.000 44.000 96.762 96.762 96.762 -1232959.871 6514.623 13462.450 109190.155 1052.012 -1523606.226 160427.115 46766.003 22705.056 19791.109 392.000 778.000 30.943 15.660 15.660 37.736 0.000 0.000 22.931 1.141 1.179 1.536
44250.000 44.250 96.744 96.744 96.744 -1232177.118 6440.321 13396.386 109284.743 1043.620 -1525564.907 163222.719 46423.807 22715.306 19854.546 391.000 776.000 32.642 15.660 13.208 36.792 1.698 0.000 22.859 1.086 1.124 1.510
44500.000 44.500 96.740 96.740 96.740 -1231932.245 6585.224 13728.274 109233.219 1034.125 -1520787.766 158274.680 46492.892 22668.575 19771.443 404.000 786.000 30.943 17.170 13.208 36.604 2.075 0.000 22.846 1.014 1.061 1.464
44750.000 44.750 96.779 96.779 96.779 -1231881.463 6525.434 13394.097 109178.287 1021.741 -1523534.592 161533.570 46478.191 22765.966 19816.130 397.000 790.000 31.887 17.358 13.962 35.283 1.509 0.000 22.884 1.089 1.145 1.528
45000.000 45.000 96.780 96.780 96.780 -1233852.261 6550.674 13635.751 109656.293 971.417 -1524776.903 160110.507 46890.911 22949.658 19801.295 381.000 794.000 30.189 15.472 14.906 36.604 2.830 0.000 22.884 1.001 1.045 1.455
45250.000 45.250 96.756 96.756 96.756 -1232271.922 6357.821 13307.962 109763.407 1041.761 -1522981.274 160238.401 46801.715 22655.752 19799.046 388.000 800.000 28.302 17.170 14.151 38.679 1.698 0.000 22.870 1.070 1.124 1.506
45500.000 45.500 96.777 96.777 96.777 -1233284.992 6674.945 13421.840 108960.553 994.459 -1522493.322 159156.532 46523.947 22537.556 19750.016 402.000 769.000 31.509 16.981 15.283 34.528 1.698 0.000 22.815 1.056 1.094 1.516
45750.000 45.750 96.764 96.764 96.764 -1233326.621 6606.654 13445.888 108971.001 1028.781 -1525446.216 162067.272 46544.480 22806.406 19781.434 395.000 787.000 28.679 16.792 16.226 36.415 1.887 0.000 22.840 1.003 1.046 1.464
46000.000 46.000 96.775 96.775 96.775 -1232178.559 6551.492 13519.698 109712.242 993.957 -1525136.523 162180.575 46643.695 22982.662 19927.418 391.000 797.000 29.434 17.736 16.226 35.472 1.132 0.000 22.893 1.142 1.185 1.572
46250.000 46.250 96.756 96.756 96.756 -1232686.788 6692.498 13542.047 109273.633 976.283 -1523743.642 160572.392 46546.576 22739.191 19933.975 397.000 790.000 29.434 17.170 15.472 36.981 0.943 0.000 22.870 1.063 1.112 1.532
46500.000 46.500 96.773 96.773 96.773 -1233744.726 6616.523 13341.376 109383.573 1058.086 -1523134.502 158990.217 46988.592 23404.076 19899.744 395.000 802.000 32.453 16.604 16.981 33.019 0.943 0.000 22.856 1.074 1.119 1.537
46750.000 46.750 96.765 96.765 96.765 -1232969.300 6542.303 13727.670 109235.966 971.033 -1524575.366 161129.094 46867.693 22810.858 19818.993 397.000 792.000 29.057 15.660 15.660 36.604 3.019 0.000 22.819 1.086 1.128 1.555
47000.000 47.000 96.752 96.752 96.752 -1231763.379 6708.445 13678.232 109049.298 1045.701 -1522615.260 160370.205 46813.417 23206.059 19929.096 380.000 805.000 30.755 16.038 14.151 38.302 0.755 0.000 22.893 1.163 1.197 1.599
47250.000 47.250 96.758 96.758 96.758 -1233506.132 6458.347 13480.921 109480.012 995.252 -1526358.954 162438.289 46677.488 23071.715 19989.614 403.000 804.000 31.509 16.981 13.208 36.792 1.509 0.000 22.877 1.087 1.142 1.526
47500.000 47.500 96.741 96.741 96.741 -1231371.618 6424.319 13552.990 109414.964 1063.541 -1523486.116 161658.683 46721.275 23179.710 20122.465 392.000 808.000 31.321 16.792 13.208 37.547 1.132 0.000 22.997 1.363 1.408 1.746
47750.000 47.750 96.767 96.767 96.767 -1234412.558 6847.209 13202.298 108677.779 1055.666 -1521537.915 157342.405 46727.626 23190.450 20009.184 387.000 792.000 30.000 17.358 16.226 35.472 0.943 0.000 22.915 1.150 1.199 1.576
48000.000 48.000 96.762 96.762 96.762 -1233259.722 6284.343 13310.777 109836.587 1028.481 -1525167.724 161447.815 46497.388 22898.805 20004.625 396.000 804.000 29.434 16.792 16.226 37.547 0.000 0.000 22.961 1.137 1.191 1.577
48250.000 48.250 96.762 96.762 96.762 -1232487.609 6344.140 13468.443 108784.857 1039.348 -1521414.084 159289.687 46712.888 22673.559 20126.979 392.000 791.000 30.755 16.415 14.151 36.415 2.264 0.000 22.979 1.272 1.319 1.690
48500.000 48.500 96.778 96.778 96.778 -1232986.529 6511.445 13243.581 109131.106 1076.662 -1521833.201 158883.878 46881.014 23315.505 20096.486 386.000 809.000 32.453 17.736 13.962 35.849 0.000 0.000 23.017 1.486 1.541 1.856
48750.000 48.750 96.751 96.751 96.751 -1232103.855 6394.596 13380.832 109535.409 1045.204 -1524381.126 161921.230 46807.160 22903.249 20016.206 403.000 793.000 28.113 16.415 15.849 37.736 1.887 0.000 22.924 1.178 1.219 1.610
49000.000 49.000 96.774 96.774 96.774 -1232220.197 6734.543 13443.412 109281.941 1039.868 -1524344.318 161624.357 46536.704 22917.186 19740.701 402.000 787.000 29.623 16.981 15.472 37.925 0.000 0.000 22.899 1.210 1.246 1.620
49250.000 49.250 96.749 96.749 96.749 -1230752.432 6474.256 13409.389 109099.298 1086.374 -1522236.887 161415.138 46537.665 22842.067 19873.652 392.000 767.000 31.698 16.792 14.528 34.340 2.642 0.000 22.869 1.091 1.130 1.529
49500.000 49.500 96.761 96.761 96.761 -1232560.552 6199.576 13374.789 108957.795 1047.593 -1523174.978 161034.674 46779.775 22783.002 19662.722 396.000 760.000 32.264 18.113 15.094 33.585 0.943 0.000 22.857 1.046 1.092 1.453
49750.000 49.750 96.792 96.792 96.792 -1233612.287 6723.243 13459.137 109521.163 1037.438 -1523087.212 158733.944 46877.131 22880.473 20003.990 380.000 783.000 29.811 15.472 15.849 37.170 1.698 0.000 22.880 1.046 1.095 1.468
50000.000 50.000 96.774 96.774 96.774 -1231520.483 6608.051 13240.938 109670.155 1114.811 -1523601.528 161447.089 46627.414 22670.604 19891.279 407.000 788.000 30.755 17.358 15.472 34.151 2.264 0.000 22.935 1.224 1.267 1.582
50250.000 50.250 96.779 96.779 96.779 -1233103.811 6456.479 13524.631 109354.055 1056.131 -1524013.234 160518.128 46969.487 22724.316 20051.540 383.000 794.000 28.302 16.226 17.170 36.038 2.264 0.000 22.940 1.222 1.261 1.627
50500.000 50.500 96.770 96.770 96.770 -1231490.359 6587.924 13537.092 109736.559 1051.636 -1523990.451 161586.882 46673.180 22434.596 19723.433 393.000 778.000 29.623 15.849 14.528 38.302 1.698 0.000 22.867 1.100 1.142 1.525
50750.000 50.750 96.761 96.761 96.761 -1232194.455 6359.638 13588.909 109159.831 1046.639 -1524969.241 162619.769 46747.299 22955.648 19964.854 382.000 822.000 31.698 16.415 14.340 36.604 0.943 0.000 22.949 1.194 1.232 1.616
51000.000 51.000 96.786 96.786 96.786 -1233225.759 6504.574 13683.709 109120.680 1026.046 -1523478.477 159917.709 46850.974 22673.051 19849.474 394.000 814.000 29.623 16.415 16.226 36.415 1.321 0.000 22.909 1.133 1.170 1.531
51250.000 51.250 96.771 96.771 96.771 -1233131.738 6547.195 13815.380 109042.679 1046.023 -1522139.361 158556.345 46647.992 22484.740 19748.674 385.000 801.000 29.434 17.358 14.528 35.660 3.019 0.000 22.940 1.405 1.439 1.778
51500.000 51.500 96.791 96.791 96.791 -1233888.482 6777.745 13335.040 109548.343 1031.264 -1522709.819 158128.946 46805.489 22944.842 19855.684 388.000 776.000 29.811 17.358 13.208 37.358 2.264 0.000 22.899 1.093 1.139 1.505
51750.000 51.750 96.755 96.755 96.755 -1232828.854 6209.160 13121.577 109845.816 1126.509 -1523519.127 160387.210 46703.941 22526.933 19822.756 400.000 782.000 28.868 18.113 16.604 34.528 1.887 0.000 22.859 1.069 1.117 1.477
52000.000 52.000 96.756 96.756 96.756 -1232738.031 6242.224 13504.472 109264.449 1053.205 -1522881.747 160079.366 46687.133 22532.587 19684.815 396.000 798.000 33.019 17.170 12.642 36.415 0.755 0.000 22.898 1.010 1.058 1.442
52250.000 52.250 96.744 96.744 96.744 -1233023.708 6551.043 13508.706 108941.808 1091.066 -1523066.039 159949.708 47042.131 22959.329 19971.056 382.000 788.000 30.943 16.792 14.151 35.849 2.264 0.000 22.881 1.290 1.327 1.663
52500.000 52.500 96.761 96.761 96.761 -1232316.287 6452.113 13456.008 109030.925 1106.876 -1523593.928 161231.719 46729.984 22618.040 19894.406 402.000 802.000 30.943 17.547 15.849 33.962 1.698 0.000 22.932 1.263 1.294 1.627
52750.000 52.750 96.742 96.742 96.742 -1230351.992 6659.049 13330.726 109091.479 970.037 -1523125.784 162722.501 46705.976 22706.018 19798.621 390.000 798.000 29.623 17.925 14.151 36.415 1.887 0.000 22.924 1.104 1.145 1.524
53000.000 53.000 96.749 96.749 96.749 -1231896.570 6577.532 13540.007 109480.482 1064.665 -1525184.647 162625.392 46557.725 22657.180 19784.629 398.000 787.000 32.264 17.170 13.585 33.208 3.774 0.000 22.905 1.136 1.173 1.512
53250.000 53.250 96.747 96.747 96.747 -1230832.732 6622.001 13684.907 108768.993 1016.117 -1523608.339 162683.590 46776.198 22732.756 19913.319 396.000 764.000 29.245 18.491 16.038 34.340 1.887 0.000 22.889 0.989 1.038 1.416
53500.000 53.500 96.752 96.752 96.752 -1232015.273 6572.763 13217.746 109103.285 1057.596 -1524153.247 162186.584 46462.529 22565.975 19713.309 402.000 765.000 31.509 18.113 13.585 35.094 1.698 0.000 22.843 1.028 1.065 1.464
53750.000 53.750 96.782 96.782 96.782 -1234005.940 6381.126 13446.395 108995.230 1026.870 -1524527.760 160672.199 46402.374 22524.657 19738.854 412.000 765.000 30.943 16.415 16.226 36.415 0.000 0.000 22.872 1.075 1.112 1.525
54000.000 54.000 96.784 96.784 96.784 -1233553.947 6577.495 13315.193 108957.428 1042.178 -1525769.555 162323.314 46393.416 22621.632 19930.267 402.000 755.000 31.887 16.415 12.453 37.170 2.075 0.000 22.924 1.188 1.226 1.605
54250.000 54.250 96.759 96.759 96.759 -1232191.167 6488.941 13082.484 109304.851 1036.319 -1522009.227 159905.465 46358.652 22455.898 20061.426 397.000 780.000 30.943 16.792 14.528 35.849 1.887 0.000 22.928 1.105 1.153 1.568
54500.000 54.500 96.764 96.764 96.764 -1233338.731 6495.633 13320.628 109094.555 1087.765 -1525132.908 161795.596 46696.541 22264.980 19865.620 389.000 778.000 31.132 17.925 15.849 35.094 0.000 0.000 22.883 1.145 1.189 1.592
54750.000 54.750 96.745 96.745 96.745 -1232078.069 6424.396 13424.471 109468.991 1136.244 -1523542.744 161010.574 46629.356 22536.633 19746.922 380.000 800.000 30.000 17.170 15.283 36.604 0.943 0.000 22.898 1.175 1.211 1.643
55000.000 55.000 96.778 96.778 96.778 -1234142.903 6596.952 13331.372 109098.462 1038.934 -1526142.025 161933.401 46560.348 22555.613 19968.064 383.000 777.000 34.528 15.849 10.377 38.113 1.132 0.000 22.984 1.190 1.221 1.608
55250.000 55.250 96.743 96.743 96.743 -1233588.226 6234.029 13516.318 109507.320 1015.571 -1525311.375 161449.912 46678.181 22608.321 19988.124 390.000 792.000 31.887 17.170 15.660 35.283 0.000 0.000 22.973 1.178 1.235 1.548
55500.000 55.500 96.777 96.777 96.777 -1233668.863 6518.992 13653.741 109020.050 1004.765 -1524413.599 160547.188 46638.802 22965.673 19857.688 401.000 798.000 31.321 16.415 13.396 36.981 1.887 0.000 22.942 1.177 1.225 1.589
55750.000 55.750 96.765 96.765 96.765 -1232868.114 6326.010 13388.444 109256.683 947.372 -1523474.061 160687.438 46579.903 22616.125 19628.288 388.000 780.000 27.736 18.302 17.358 35.660 0.943 0.000 22.864 1.210 1.265 1.618
56000.000 56.000 96.770 96.770 96.770 -1232752.372 6690.792 13626.814 109341.743 1020.315 -1524254.516 160822.480 46780.905 22528.237 19809.887 386.000 799.000 30.566 15.472 14.528 36.415 3.019 0.000 22.923 1.263 1.316 1.685
56250.000 56.250 96.759 96.759 96.759 -1232727.496 6333.741 13611.539 109231.659 1035.061 -1522470.165 159530.669 46332.431 22287.591 19649.342 392.000 795.000 27.925 17.925 15.849 37.358 0.943 0.000 22.880 1.230 1.275 1.671
56500.000 56.500 96.754 96.754 96.754 -1231987.097 6560.449 13486.963 108729.169 1025.305 -1523217.502 161428.519 46782.066 22847.045 19746.309 389.000 781.000 30.943 18.113 14.717 36.226 0.000 0.000 22.846 1.016 1.064 1.510
56750.000 56.750 96.749 96.749 96.749 -1232749.336 6450.535 13742.731 108888.588 1033.591 -1523071.008 160206.226 46674.469 22602.952 19751.143 387.000 764.000 33.019 16.226 12.830 36.792 1.132 0.000 22.876 1.044 1.090 1.510
57000.000 57.000 96.748 96.748 96.748 -1231938.207 6417.825 13516.308 108992.814 995.380 -1522638.730 160778.196 46405.877 22500.759 19611.789 385.000 794.000 29.623 16.981 17.358 35.283 0.755 0.000 22.897 1.115 1.167 1.547
57250.000 57.250 96.768 96.768 96.768 -1232557.056 6550.380 13575.924 108712.960 1108.506 -1522809.480 160304.653 47055.335 23096.727 19985.869 405.000 802.000 32.453 17.170 14.151 35.283 0.943 0.000 23.013 1.162 1.210 1.600
57500.000 57.500 96.770 96.770 96.770 -1231735.429 6447.170 13734.834 109192.204 995.624 -1521621.165 159515.904 46683.255 22616.468 19885.241 386.000 816.000 30.755 17.925 14.906 35.472 0.943 0.000 22.989 1.291 1.339 1.710
57750.000 57.750 96.752 96.752 96.752 -1233945.137 6647.313 13285.749 108759.238 1065.439 -1523594.351 159891.476 46773.974 22564.764 19909.686 384.000 817.000 30.755 16.226 15.472 34.717 2.830 0.000 22.931 1.166 1.222 1.594
58000.000 58.000 96.761 96.761 96.761 -1232360.981 6548.305 13556.032 109107.534 1009.447 -1522458.204 159875.904 46688.914 22530.095 19641.282 394.000 779.000 30.377 18.113 16.604 33.208 1.698 0.000 22.764 1.166 1.199 1.596
58250.000 58.250 96.764 96.764 96.764 -1233159.919 6536.797 13615.855 108432.343 1080.726 -1522510.794 159685.154 47047.837 23001.625 20024.934 386.000 784.000 31.321 16.415 12.453 38.113 1.698 0.000 22.997 1.196 1.238 1.635
58500.000 58.500 96.757 96.757 96.757 -1231219.250 6384.700 13348.385 109293.684 1005.069 -1519679.678 158428.589 46539.848 22700.764 20061.807 396.000 785.000 32.642 17.170 11.698 36.792 1.698 0.000 22.878 1.203 1.232 1.649
58750.000 58.750 96.767 96.767 96.767 -1234095.297 6450.929 13269.150 109226.770 977.444 -1522715.083 158695.494 46876.304 22830.024 19778.144 381.000 808.000 32.264 17.170 13.208 35.472 1.887 0.000 22.804 1.196 1.260 1.600
59000.000 59.000 96.782 96.782 96.782 -1233682.727 6255.008 13477.643 109298.942 1044.321 -1523531.229 159772.588 46490.323 22649.281 19753.822 391.000 806.000 30.943 17.925 12.075 35.472 3.585 0.000 22.799 1.218 1.278 1.656
59250.000 59.250 96.748 96.748 96.748 -1232633.417 6494.554 13403.688 109440.338 1006.713 -1525669.397 162690.687 46665.587 22842.883 19875.432 385.000 794.000 28.302 17.170 16.604 36.981 0.943 0.000 22.847 1.141 1.196 1.563
59500.000 59.500 96.771 96.771 96.771 -1233531.344 6589.954 13537.781 108689.626 1039.120 -1523240.277 159852.452 46742.054 22656.105 19816.412 390.000 800.000 30.755 17.170 14.717 35.660 1.698 0.000 22.858 1.187 1.223 1.598
59750.000 59.750 96.764 96.764 96.764 -1233336.479 6747.406 13510.360 108540.535 993.189 -1523331.454 160203.484 46754.784 23023.962 20308.013 385.000 815.000 27.925 17.925 15.283 36.604 2.264 0.000 22.939 1.168 1.205 1.586
60000.000 60.000 96.789 96.789 96.789 -1233678.887 6753.975 13377.785 109088.539 1087.453 -1522899.843 158913.205 46697.448 22815.587 19937.722 384.000 793.000 29.245 17.925 15.283 35.283 2.264 0.000 22.848 1.136 1.166 1.530
60250.000 60.250 96.764 96.764 96.764 -1232622.904 6480.921 13629.577 109382.161 1085.740 -1523630.499 160429.195 46506.866 22648.570 19894.487 401.000 781.000 30.566 16.415 14.717 36.792 1.509 0.000 22.894 1.234 1.263 1.636
60500.000 60.500 96.782 96.782 96.782 -1233709.537 6844.575 13470.013 108905.756 1006.975 -1523569.000 159632.144 46788.430 23125.268 20298.767 402.000 793.000 31.132 17.358 16.038 34.340 1.132 0.000 22.953 1.186 1.219 1.601
60750.000 60.750 96.748 96.748 96.748 -1231260.203 6407.388 13266.873 109384.887 958.878 -1521270.720 159992.489 46740.783 22811.477 19980.145 380.000 794.000 31.321 17.547 13.396 36.792 0.943 0.000 22.912 1.148 1.187 1.569
61000.000 61.000 96.768 96.768 96.768 -1233066.362 6534.413 13452.677 109000.780 1036.265 -1524655.904 161565.407 46779.501 23014.200 19840.240 388.000 796.000 31.887 17.358 14.717 36.038 0.000 0.000 22.885 1.093 1.132 1.534
61250.000 61.250 96.776 96.776 96.776 -1231323.076 6652.522 13434.331 108990.604 961.469 -1522649.740 161287.738 46614.229 22666.933 20021.847 381.000 798.000 33.208 17.547 13.208 36.038 0.000 0.000 22.819 1.138 1.177 1.562
61500.000 61.500 96.769 96.769 96.769 -1233288.985 6521.786 13605.836 109284.877 996.715 -1524549.366 160851.167 46878.714 23163.666 19835.588 397.000 807.000 28.679 17.358 16.226 34.717 3.019 0.000 22.986 1.300 1.338 1.722
61750.000 61.750 96.790 96.790 96.790 -1233927.651 6779.943 13236.143 109438.847 1058.607 -1523839.811 159398.619 46840.224 23058.949 20028.304 386.000 792.000 32.830 17.170 14.717 34.528 0.755 0.000 22.934 1.219 1.262 1.617
62000.000 62.000 96.748 96.748 96.748 -1231915.696 6401.533 13551.650 109181.312 1029.010 -1524241.214 162162.013 46390.395 22937.819 20003.680 383.000 803.000 30.755 16.981 16.415 34.906 0.943 0.000 22.872 1.118 1.154 1.598
62250.000 62.250 96.767 96.767 96.767 -1231479.751 6502.315 13580.203 109298.777 1019.131 -1521606.958 159726.781 46754.665 22955.843 20038.921 378.000 802.000 29.623 16.981 16.038 36.415 0.943 0.000 22.865 1.020 1.077 1.515
62500.000 62.500 96.785 96.785 96.785 -1232825.501 6385.830 13268.014 108777.259 1086.585 -1522527.231 160184.042 46671.414 22942.995 19957.046 383.000 795.000 33.208 17.170 12.830 33.962 2.830 0.000 22.948 1.156 1.201 1.583
62750.000 62.750 96.754 96.754 96.754 -1233083.284 6501.758 13474.359 109037.615 1099.438 -1522758.134 159561.680 46895.875 23318.751 20031.595 386.000 827.000 31.132 17.358 14.906 35.660 0.943 0.000 22.939 1.235 1.287 1.668
63000.000 63.000 96.773 96.773 96.773 -1231608.239 6384.819 13433.840 108960.133 1097.002 -1521668.755 160184.720 46823.217 22961.572 20180.853 398.000 772.000 32.075 16.226 13.208 36.792 1.698 0.000 22.983 1.331 1.374 1.744
63250.000 63.250 96.736 96.736 96.736 -1230062.631 6559.652 13804.867 109354.655 1042.585 -1525487.484 164663.093 46391.991 22743.367 19680.790 402.000 796.000 31.698 17.736 14.528 34.528 1.509 0.000 22.834 1.158 1.204 1.568
63500.000 63.500 96.763 96.763 96.763 -1232855.687 6493.776 13483.491 109160.183 1028.344 -1525039.701 162018.220 46764.153 22852.102 19918.260 388.000 813.000 31.509 18.679 14.340 34.528 0.943 0.000 22.952 1.258 1.313 1.659
63750.000 63.750 96.750 96.750 96.750 -1231586.036 6320.785 13448.243 109646.442 1039.302 -1523299.630 161258.822 46591.231 22733.163 19855.580 394.000 778.000 32.642 16.792 12.830 36.604 1.132 0.000 22.928 1.156 1.207 1.579
64000.000 64.000 96.768 96.768 96.768 -1232303.068 6434.765 13777.063 109177.936 1053.166 -1524724.336 161978.338 46514.672 22895.464 19762.830 404.000 799.000 32.830 18.491 15.849 31.887 0.943 0.000 22.938 1.225 1.264 1.623
64250.000 64.250 96.752 96.752 96.752 -1232774.125 6365.152 13429.553 109076.628 947.794 -1524079.958 161486.707 46937.468 23034.939 20001.866 391.000 783.000 31.887 16.226 14.151 36.792 0.943 0.000 22.977 1.253 1.304 1.607
64500.000 64.500 96.772 96.772 96.772 -1232221.786 6387.249 13307.567 109634.381 1068.840 -1520615.009 157995.185 46810.248 22950.506 19997.935 385.000 762.000 29.623 17.925 14.717 35.094 2.642 0.000 22.904 1.151 1.205 1.574
64750.000 64.750 96.755 96.755 96.755 -1231618.636 6387.425 13465.968 109639.689 1001.509 -1525601.406 163488.180 46830.575 22868.971 19678.278 390.000 802.000 30.755 16.415 16.226 36.604 0.000 0.000 22.918 1.115 1.167 1.539
65000.000 65.000 96.772 96.772 96.772 -1233114.428 6484.539 13550.021 109300.341 986.189 -1521258.881 157823.363 46663.424 22559.926 19662.370 378.000 772.000 34.151 17.925 10.000 37.170 0.755 0.000 22.906 1.251 1.298 1.645
65250.000 65.250 96.784 96.784 96.784 -1233315.526 6553.643 13631.501 109435.220 1012.556 -1523684.368 159735.921 46600.883 22849.991 19710.870 400.000 778.000 30.189 16.981 15.660 36.226 0.943 0.000 22.912 1.187 1.225 1.588
65500.000 65.500 96.741 96.741 96.741 -1231550.920 6481.286 13848.019 109380.235 1015.561 -1522931.991 160655.970 46900.490 22715.455 19733.040 391.000 778.000 31.132 17.358 13.774 36.038 1.698 0.000 22.928 1.025 1.065 1.472
65750.000 65.750 96.745 96.745 96.745 -1232203.589 6638.009 13337.150 109338.593 1060.587 -1523418.698 160840.771 46407.129 22770.594 19651.980 396.000 771.000 29.057 17.358 16.792 34.717 2.075 0.000 22.893 1.039 1.078 1.494
66000.000 66.000 96.754 96.754 96.754 -1232688.317 6626.319 13496.447 109271.408 1001.272 -1522463.458 159379.695 46715.538 22806.318 19652.664 397.000 780.000 32.642 17.170 14.528 35.660 0.000 0.000 22.932 1.296 1.334 1.668
66250.000 66.250 96.763 96.763 96.763 -1232396.750 6383.184 13421.390 109083.842 1034.664 -1525010.396 162690.566 46539.041 22646.540 19696.946 406.000 770.000 32.075 16.226 12.642 38.113 0.943 0.000 22.938 1.197 1.238 1.609
66500.000 66.500 96.747 96.747 96.747 -1230237.383 6277.809 13505.036 109477.494 1065.675 -1523173.643 162610.247 46426.706 22689.848 19862.342 399.000 794.000 33.208 17.736 12.075 34.906 2.075 0.000 22.912 1.217 1.266 1.617
66750.000 66.750 96.755 96.755 96.755 -1232049.305 6568.483 13075.689 109505.730 1044.137 -1522735.513 160492.170 46381.237 22567.525 19633.372 380.000 811.000 30.377 16.792 16.038 35.849 0.943 0.000 22.926 1.238 1.279 1.655
67000.000 67.000 96.749 96.749 96.749 -1234156.610 6374.313 13283.684 109181.939 1017.888 -1526508.301 162493.867 46692.194 22698.772 19753.488 386.000 797.000 31.509 16.792 14.906 36.792 0.000 0.000 22.943 1.256 1.296 1.688
67250.000 67.250 96.778 96.778 96.778 -1231683.390 6525.092 13288.921 109764.164 1087.585 -1522980.602 160631.451 46165.082 22766.155 19661.867 398.000 778.000 30.755 17.547 17.547 34.151 0.000 0.000 22.923 1.370 1.409 1.786
67500.000 67.500 96.745 96.745 96.745 -1232884.670 6329.472 13447.263 109504.789 1024.364 -1523416.287 160225.729 46795.091 23145.419 19759.132 390.000 786.000 31.132 18.302 14.340 35.283 0.943 0.000 22.948 1.214 1.252 1.640
67750.000 67.750 96.761 96.761 96.761 -1233577.724 6487.500 13266.562 108892.177 1042.085 -1523411.679 160145.631 46877.330 23192.554 19752.580 388.000 783.000 29.623 17.925 15.094 36.604 0.755 0.000 23.029 1.355 1.389 1.751
68000.000 68.000 96.784 96.784 96.784 -1232695.950 6567.233 13549.081 108992.255 1112.047 -1525220.725 162304.159 46491.283 22871.460 19665.622 401.000 772.000 29.623 16.604 15.283 36.604 1.887 0.000 22.916 1.318 1.355 1.730
68250.000 68.250 96.762 96.762 96.762 -1233667.596 6533.824 13325.166 109377.975 1014.849 -1527023.797 163104.387 46529.267 23250.373 19563.064 408.000 772.000 30.189 17.547 16.981 34.528 0.755 0.000 22.934 1.234 1.269 1.667
68500.000 68.500 96.752 96.752 96.752 -1232540.150 6551.323 13593.339 109185.618 994.721 -1524302.919 161437.768 46667.948 23108.217 20074.498 397.000 807.000 32.830 16.981 13.019 36.415 0.755 0.000 22.977 1.227 1.264 1.663
68750.000 68.750 96.787 96.787 96.787 -1233396.234 6688.823 13617.228 109334.690 986.063 -1524085.484 160062.446 46638.942 22737.532 19959.011 391.000 788.000 32.075 16.604 14.717 36.604 0.000 0.000 22.961 1.190 1.224 1.625
69000.000 69.000 96.775 96.775 96.775 -1231543.776 6567.767 13511.317 109262.121 1011.684 -1522734.503 160837.838 46780.732 22450.975 19687.827 385.000 777.000 29.811 16.604 15.660 37.925 0.000 0.000 22.925 1.162 1.206 1.547
69250.000 69.250 96.755 96.755 96.755 -1232399.350 6610.320 13147.157 109121.082 1049.177 -1523255.504 160928.418 46716.367 22721.967 19713.382 382.000 789.000 32.264 16.981 14.151 35.094 1.509 0.000 22.913 1.102 1.158 1.510
69500.000 69.500 96.768 96.768 96.768 -1234022.597 6385.610 13111.296 109546.132 1021.504 -1523226.582 159139.442 46562.959 22735.656 19763.065 400.000 779.000 29.623 17.736 16.792 35.094 0.755 0.000 22.948 1.271 1.322 1.673
69750.000 69.750 96.739 96.739 96.739 -1230907.754 6480.401 13628.834 109001.510 1061.901 -1522701.037 161620.637 46589.510 22785.931 19822.016 403.000 797.000 30.377 17.736 16.038 35.849 0.000 0.000 22.934 1.363 1.414 1.741
70000.000 70.000 96.765 96.765 96.765 -1231626.004 6631.064 13808.183 108838.783 1044.692 -1523956.859 162008.134 46801.217 23323.830 19852.736 388.000 786.000 30.943 18.113 13.396 36.038 1.509 0.000 22.931 1.121 1.178 1.556
70250.000 70.250 96.775 96.775 96.775 -1234161.605 6655.903 13447.095 108527.710 1114.384 -1523268.606 159361.910 46791.584 22854.632 19890.241 394.000 802.000 30.189 18.491 16.604 33.774 0.943 0.000 23.024 1.373 1.413 1.768
70500.000 70.500 96.740 96.740 96.740 -1232574.371 6449.828 13414.466 109075.949 1024.204 -1525171.135 162632.317 46850.483 23011.343 19896.623 382.000 795.000 30.189 17.925 13.962 36.981 0.943 0.000 23.005 1.306 1.351 1.696
70750.000 70.750 96.737 96.737 96.737 -1230521.543 6457.985 13243.215 109627.725 1065.222 -1520155.444 159239.754 46806.135 22929.142 19808.357 396.000 808.000 33.962 16.038 13.396 35.660 0.943 0.000 22.964 1.290 1.346 1.703
71000.000 71.000 96.763 96.763 96.763 -1232432.338 6431.044 13353.517 109667.107 1055.844 -1524034.209 161094.359 46487.395 22883.527 19873.066 386.000 784.000 30.943 17.170 14.906 36.981 0.000 0.000 22.981 1.535 1.577 1.899
71250.000 71.250 96.777 96.777 96.777 -1232538.557 6701.138 13565.102 109023.932 1048.380 -1524580.678 161703.570 46578.462 22537.732 19903.518 397.000 798.000 33.208 16.226 13.396 36.415 0.755 0.000 22.948 1.431 1.482 1.760
71500.000 71.500 96.753 96.753 96.753 -1233592.597 6377.473 13681.946 109101.030 1043.608 -1525635.194 161838.541 46391.752 22464.627 19641.258 408.000 776.000 31.509 17.170 13.019 36.415 1.887 0.000 22.935 1.430 1.483 1.780
71750.000 71.750 96.760 96.760 96.760 -1233532.369 6557.154 13627.997 108771.679 1012.303 -1524005.507 160504.005 46602.412 23207.006 20097.311 384.000 778.000 33.774 18.302 14.717 33.208 0.000 0.000 22.966 1.245 1.298 1.631
72000.000 72.000 96.773 96.773 96.773 -1233659.667 6758.713 13199.445 108998.669 1011.696 -1523610.498 159982.309 46664.056 22869.564 20030.845 389.000 786.000 30.755 16.981 13.019 36.792 2.453 0.000 22.939 1.225 1.277 1.603
72250.000 72.250 96.748 96.748 96.748 -1232504.016 6472.370 13392.873 108878.263 990.463 -1521830.424 159592.440 46609.146 22826.689 20029.551 398.000 805.000 31.509 16.415 13.962 36.226 1.887 0.000 22.966 1.249 1.305 1.631
72500.000 72.500 96.774 96.774 96.774 -1233118.685 6648.811 13446.985 109337.630 955.127 -1525064.535 161557.296 46578.531 22737.827 19771.402 402.000 796.000 29.245 15.849 16.604 35.472 2.830 0.000 22.908 1.229 1.286 1.659
72750.000 72.750 96.768 96.768 96.768 -1234261.015 6953.358 13455.360 109047.855 992.565 -1523292.282 158582.129 46870.680 23017.060 19989.408 399.000 789.000 32.453 16.792 15.283 34.717 0.755 0.000 22.962 1.292 1.353 1.674
73000.000 73.000 96.771 96.771 96.771 -1232014.304 6621.044 13511.217 108658.116 1054.234 -1523306.591 161447.676 46744.711 23574.396 20080.608 401.000 783.000 31.887 17.547 16.415 32.264 1.887 0.000 23.000 1.252 1.297 1.638
73250.000 73.250 96.743 96.743 96.743 -1232907.634 6506.588 12994.492 109688.436 1030.240 -1523233.953 160106.563 46674.985 22957.065 19982.860 393.000 786.000 33.774 16.792 12.453 35.849 1.132 0.000 22.913 1.133 1.183 1.553
73500.000 73.500 96.764 96.764 96.764 -1232276.854 6457.908 13463.750 109306.381 972.300 -1521907.583 159430.390 46517.717 22644.382 20012.131 389.000 792.000 31.321 16.604 14.717 36.604 0.755 0.000 22.879 1.206 1.255 1.612
73750.000 73.750 96.774 96.774 96.774 -1232948.742 6373.974 13634.006 109390.156 999.901 -1523099.854 159753.074 46575.361 23190.767 20245.140 398.000 780.000 30.943 16.604 16.415 36.038 0.000 0.000 23.023 1.622 1.660 1.966
74000.000 74.000 96.756 96.756 96.756 -1231782.380 6590.092 13326.670 109395.291 1038.514 -1521855.203 159722.255 46349.669 23051.511 20084.818 394.000 782.000 31.132 17.358 10.377 39.057 2.075 0.000 22.935 1.267 1.301 1.681
74250.000 74.250 96.748 96.748 96.748 -1231585.790 6277.332 13611.793 109353.772 1054.724 -1523864.553 161981.144 46604.309 22979.543 20255.382 389.000 790.000 33.208 18.302 11.887 34.717 1.887 0.000 22.958 1.375 1.409 1.769
74500.000 74.500 96.763 96.763 96.763 -1232990.564 6731.015 13369.459 109119.733 1074.546 -1524203.989 160918.672 46884.763 23155.190 20361.240 396.000 778.000 32.642 17.547 15.283 33.774 0.755 0.000 22.954 1.181 1.233 1.639
74750.000 74.750 96.786 96.786 96.786 -1232995.378 6569.779 13826.707 108857.774 1048.005 -1524238.238 160940.595 46953.856 23204.476 20346.531 402.000 789.000 31.887 15.849 15.472 35.660 1.132 0.000 23.039 1.485 1.531 1.897
75000.000 75.000 96.771 96.771 96.771 -1233267.577 6522.864 13520.391 108621.508 1014.801 -1522950.498 160003.356 46626.529 23045.284 20365.126 398.000 808.000 30.943 16.981 15.660 36.415 0.000 0.000 23.044 1.458 1.502 1.854
75250.000 75.250 96.789 96.789 96.789 -1232660.647 6486.615 13540.554 109016.576 1000.478 -1522755.254 160050.383 46999.880 23291.368 20233.648 401.000 796.000 30.566 16.415 15.849 36.226 0.943 0.000 23.051 1.387 1.421 1.792
75500.000 75.500 96.761 96.761 96.761 -1231623.379 6495.600 13487.353 109346.707 996.709 -1522712.269 160762.520 46380.494 22638.601 20017.154 401.000 787.000 31.132 16.981 13.774 35.472 2.642 0.000 22.949 1.270 1.308 1.680
75750.000 75.750 96.765 96.765 96.765 -1232613.021 6632.914 13197.657 109094.981 970.930 -1522888.347 160378.844 46797.432 23165.758 20077.638 393.000 806.000 33.019 16.415 13.208 35.283 2.075 0.000 23.017 1.287 1.320 1.730
76000.000 76.000 96.763 96.763 96.763 -1232428.611 6565.534 13688.954 109456.794 1077.334 -1523635.557 160418.330 46934.706 22848.541 19997.862 387.000 786.000 29.245 18.113 15.094 35.849 1.698 0.000 22.912 1.120 1.165 1.569
76250.000 76.250 96.766 96.766 96.766 -1231896.317 6435.170 13560.124 109383.097 1047.934 -1523235.108 160912.466 46453.272 22591.700 19818.380 411.000 790.000 30.755 16.981 14.151 36.415 1.698 0.000 22.960 1.276 1.315 1.695
76500.000 76.500 96.750 96.750 96.750 -1229763.900 6554.700 13449.106 108846.237 1141.160 -1519206.718 159451.615 46656.442 22597.698 19961.207 399.000 777.000 29.245 16.604 15.094 38.113 0.943 0.000 22.882 1.074 1.123 1.544
76750.000 76.750 96.757 96.757 96.757 -1232610.871 6336.629 13532.490 109056.086 1010.085 -1524273.329 161727.168 46887.972 22521.017 19959.977 399.000 801.000 27.736 16.792 16.038 36.981 2.453 0.000 22.959 1.258 1.306 1.669
77000.000 77.000 96.781 96.781 96.781 -1232831.061 6406.988 13564.114 109110.228 1084.988 -1522041.824 159044.444 46700.682 22875.621 19883.797 405.000 778.000 32.075 16.981 15.283 35.660 0.000 0.000 22.974 1.429 1.477 1.855
77250.000 77.250 96.751 96.751 96.751 -1232880.190 6782.238 13471.877 109060.290 988.924 -1521743.216 158559.697 46756.653 22510.331 19946.811 403.000 806.000 31.509 17.925 14.717 35.094 0.755 0.000 22.941 1.201 1.250 1.609
77500.000 77.500 96.736 96.736 96.736 -1231851.195 6464.312 13599.049 109053.908 1049.421 -1527017.916 165000.031 46533.811 22455.648 19673.467 391.000 792.000 31.132 17.170 12.830 38.113 0.755 0.000 22.901 1.272 1.314 1.690
77750.000 77.750 96.769 96.769 96.769 -1232984.327 6708.509 13416.866 109043.539 1044.874 -1522570.375 159372.260 46590.779 22528.181 19913.737 399.000 796.000 29.057 16.038 16.604 37.547 0.755 0.000 22.877 1.133 1.181 1.608
78000.000 78.000 96.764 96.764 96.764 -1232015.018 6632.064 13598.188 108939.955 1060.607 -1521490.871 159245.039 46600.555 22556.781 19921.100 419.000 786.000 29.057 17.170 15.094 35.472 3.208 0.000 22.925 1.190 1.225 1.652
78250.000 78.250 96.765 96.765 96.765 -1231175.428 6412.313 13457.800 108944.379 987.775 -1520771.337 159793.642 46464.174 22646.800 20009.316 402.000 772.000 32.075 17.170 14.151 35.660 0.943 0.000 22.905 1.185 1.219 1.622
78500.000 78.500 96.757 96.757 96.757 -1232471.492 6452.220 13747.448 109008.483 1015.381 -1522319.675 159624.650 46925.959 23114.560 20261.382 401.000 810.000 29.245 16.226 14.717 37.736 2.075 0.000 22.987 1.322 1.364 1.754
78750.000 78.750 96.759 96.759 96.759 -1232738.901 6271.607 13456.880 109496.383 1086.270 -1525660.726 162610.684 46753.742 22857.456 20157.608 397.000 804.000 30.000 16.415 15.094 36.415 2.075 0.000 22.955 1.229 1.267 1.681
79000.000 79.000 96.753 96.753 96.753 -1232640.108 6453.110 13591.674 109170.309 1054.170 -1525330.529 162421.159 46714.071 22738.255 20300.568 408.000 764.000 30.566 17.547 14.528 35.660 1.698 0.000 23.022 1.350 1.396 1.775
79250.000 79.250 96.785 96.785 96.785 -1233839.949 6811.652 13384.730 109126.286 1026.219 -1525452.816 161263.981 46774.635 22980.959 20294.832 408.000 769.000 30.377 16.792 13.585 35.849 3.396 0.000 22.994 1.322 1.353 1.759
79500.000 79.500 96.757 96.757 96.757 -1232517.582 6620.097 13430.494 109053.781 1090.096 -1522474.347 159762.298 46610.208 22849.292 19904.605 415.000 775.000 30.943 16.038 14.151 36.981 1.887 0.000 22.911 1.145 1.194 1.609
79750.000 79.750 96.747 96.747 96.747 -1231854.890 6527.478 13322.901 109304.255 1036.434 -1524209.592 162163.633 46259.605 22895.612 20072.317 395.000 770.000 30.000 16.981 14.528 36.038 2.453 0.000 22.918 1.114 1.167 1.601
80000.000 80.000 96.758 96.758 96.758 -1231748.410 6479.306 13372.516 109410.604 1057.158 -1526767.580 164699.585 46764.077 22918.766 20199.089 397.000 762.000 33.019 17.547 11.132 37.358 0.943 0.000 22.976 1.292 1.327 1.722
80250.000 80.250 96.753 96.753 96.753 -1231417.419 6650.521 13295.238 109010.569 952.012 -1524082.596 162756.836 46666.595 22845.013 19923.356 383.000 794.000 29.245 18.302 14.340 35.472 2.642 0.000 22.907 1.091 1.140 1.603
80500.000 80.500 96.778 96.778 96.778 -1233830.205 6496.772 13585.776 108750.884 1068.058 -1523082.883 159351.187 47017.920 22712.101 19888.276 391.000 786.000 29.245 17.170 15.094 38.491 0.000 0.000 22.933 1.179 1.224 1.616
80750.000 80.750 96.777 96.777 96.777 -1233390.375 6402.804 13835.693 109328.686 1040.245 -1525284.427 161286.625 46526.604 22778.986 20040.355 411.000 778.000 28.679 17.358 14.717 35.472 3.774 0.000 22.884 1.040 1.082 1.536
81000.000 81.000 96.757 96.757 96.757 -1232566.480 6473.425 13344.584 109150.116 1023.744 -1523058.276 160499.927 46620.823 22987.226 20051.590 382.000 784.000 33.585 16.038 14.717 35.660 0.000 0.000 22.956 1.119 1.169 1.580
81250.000 81.250 96.745 96.745 96.745 -1232199.995 6222.182 13594.173 109130.679 952.784 -1526050.061 163950.248 46390.379 22763.934 19886.165 394.000 762.000 28.302 17.358 15.849 35.849 2.642 0.000 22.972 1.233 1.272 1.667
81500.000 81.500 96.776 96.776 96.776 -1232243.783 6661.775 13604.347 109318.399 1075.466 -1524290.423 161386.652 46129.010 22496.477 19602.771 410.000 760.000 31.132 15.660 15.472 36.226 1.509 0.000 22.870 1.116 1.161 1.559
81750.000 81.750 96.762 96.762 96.762 -1233183.259 6714.206 13467.352 109300.460 1034.085 -1527346.753 163647.391 46734.402 22893.110 19916.806 402.000 784.000 31.132 16.415 14.528 36.038 1.887 0.000 22.973 1.155 1.211 1.613
82000.000 82.000 96.763 96.763 96.763 -1233150.145 6648.833 13428.239 109354.600 1023.009 -1523642.774 160037.947 46707.290 22882.719 20005.425 402.000 755.000 30.755 18.113 11.698 38.679 0.755 0.000 23.015 1.236 1.287 1.647
82250.000 82.250 96.769 96.769 96.769 -1232429.603 6480.804 13438.378 109611.768 968.699 -1523178.570 160249.318 46579.729 22969.990 20210.053 397.000 764.000 30.377 17.170 15.660 34.717 2.075 0.000 23.000 1.239 1.289 1.662
82500.000 82.500 96.760 96.760 96.760 -1232357.948 6391.044 13646.044 109411.845 1022.205 -1524354.274 161525.189 47149.704 22906.553 20524.442 390.000 802.000 32.075 14.717 17.170 36.038 0.000 0.000 22.985 1.353 1.395 1.711
82750.000 82.750 96.755 96.755 96.755 -1232307.843 6467.887 13713.158 109847.128 1044.232 -1523464.380 160084.131 46919.065 22884.172 20212.461 396.000 801.000 27.547 16.792 17.547 35.849 2.264 0.000 23.013 1.161 1.220 1.636
83000.000 83.000 96.755 96.755 96.755 -1231756.810 6595.132 13810.239 109306.297 995.206 -1522335.855 159872.170 46569.778 23109.706 20009.527 402.000 780.000 32.453 17.170 11.698 36.792 1.887 0.000 22.956 1.251 1.302 1.693
83250.000 83.250 96.772 96.772 96.772 -1232082.234 6708.876 13449.090 109411.471 1101.193 -1522955.017 160202.153 46509.316 22754.577 19996.067 400.000 783.000 29.057 16.792 18.491 35.660 0.000 0.000 22.925 1.118 1.175 1.570
83500.000 83.500 96.760 96.760 96.760 -1233278.077 6698.983 13558.025 109088.419 1059.209 -1522169.841 158487.128 46810.123 23175.023 20396.312 388.000 773.000 32.264 18.302 13.585 35.849 0.000 0.000 22.968 1.140 1.200 1.617
83750.000 83.750 96.762 96.762 96.762 -1231815.901 6569.760 13433.143 108925.308 990.723 -1521257.132 159522.298 46455.781 22657.770 20153.214 393.000 803.000 27.358 16.226 16.226 37.170 3.019 0.000 22.936 1.178 1.237 1.630
84000.000 84.000 96.770 96.770 96.770 -1232462.919 6498.174 13613.690 109054.666 1011.071 -1522648.549 160008.030 46749.019 22900.243 20143.822 407.000 782.000 32.642 17.547 16.792 33.019 0.000 0.000 22.967 1.184 1.237 1.650
84250.000 84.250 96.772 96.772 96.772 -1232611.992 6617.726 13745.615 108520.608 1012.508 -1523633.789 161125.339 46712.349 23269.822 20250.183 394.000 761.000 33.585 16.226 12.075 36.415 1.698 0.000 23.043 1.226 1.271 1.654
84500.000 84.500 96.774 96.774 96.774 -1231556.295 6357.298 13549.898 109357.643 1068.904 -1523436.460 161546.421 47075.268 23559.474 20316.269 396.000 802.000 29.245 16.792 17.170 34.906 1.887 0.000 22.997 1.179 1.236 1.624
84750.000 84.750 96.734 96.734 96.734 -1230867.844 6750.856 13721.538 109157.794 994.036 -1526065.735 164573.668 46600.717 22879.734 20269.774 399.000 801.000 29.623 17.547 13.962 36.038 2.830 0.000 22.973 1.266 1.313 1.743
85000.000 85.000 96.764 96.764 96.764 -1232229.262 6391.802 13518.026 109687.851 997.447 -1521770.715 158946.326 46776.705 23344.397 20334.989 396.000 766.000 30.000 16.415 14.717 36.981 1.887 0.000 22.969 1.192 1.234 1.667
85250.000 85.250 96.777 96.777 96.777 -1233213.432 6435.366 13453.272 109531.287 976.208 -1522965.338 159355.773 46588.170 22893.278 20335.031 402.000 779.000 31.887 16.415 13.774 35.849 2.075 0.000 23.005 1.234 1.280 1.732
85500.000 85.500 96.767 96.767 96.767 -1233021.898 6432.808 13466.453 109670.292 1076.150 -1524744.760 161077.160 46653.778 22653.121 19968.467 385.000 761.000 31.321 17.358 13.208 37.358 0.755 0.000 22.996 1.276 1.322 1.750
85750.000 85.750 96.747 96.747 96.747 -1233279.734 6590.075 13457.450 109331.986 1091.323 -1522919.507 159168.938 46601.144 22800.025 20112.470 397.000 777.000 30.755 17.358 12.642 37.358 1.887 0.000 22.995 1.300 1.343 1.748
86000.000 86.000 96.782 96.782 96.782 -1233272.454 6797.545 13456.833 109325.643 1008.257 -1523438.373 159577.641 46515.436 22960.803 20128.734 387.000 773.000 28.679 15.094 13.962 40.189 2.075 0.000 23.017 1.277 1.329 1.696
86250.000 86.250 96.727 96.727 96.727 -1233007.581 6398.654 13666.808 109060.809 1008.100 -1523457.930 160315.979 46633.325 22917.348 20001.850 403.000 787.000 31.698 17.736 18.113 31.698 0.755 0.000 22.973 1.237 1.288 1.655
86500.000 86.500 96.771 96.771 96.771 -1232936.361 6521.389 13693.584 108907.607 1019.555 -1525721.623 162643.126 46789.100 22974.185 20135.198 401.000 761.000 29.623 16.792 16.038 36.038 1.509 0.000 22.917 1.017 1.079 1.476
86750.000 86.750 96.778 96.778 96.778 -1233108.134 6478.741 13452.671 109386.082 995.111 -1524515.230 161094.490 46352.810 22821.335 19994.412 393.000 773.000 30.377 16.981 14.717 35.472 2.453 0.000 22.895 1.050 1.100 1.495
87000.000 87.000 96.759 96.759 96.759 -1232599.583 6306.338 13427.135 109222.365 1121.967 -1524661.641 161984.254 46539.255 22846.440 20139.410 408.000 771.000 32.642 17.170 13.962 35.472 0.755 0.000 22.927 1.059 1.120 1.498
87250.000 87.250 96.751 96.751 96.751 -1233044.317 6254.002 13468.798 109603.751 974.878 -1524797.240 161451.494 46580.320 22892.520 19879.142 407.000 773.000 32.264 15.660 14.717 35.849 1.509 0.000 22.962 1.123 1.185 1.564
87500.000 87.500 96.773 96.773 96.773 -1233405.686 6580.054 13994.808 108777.741 1084.848 -1525050.537 161207.400 46850.310 22866.475 20079.768 419.000 765.000 30.377 17.170 16.415 34.717 1.321 0.000 22.907 1.154 1.210 1.586
87750.000 87.750 96.754 96.754 96.754 -1232555.011 6700.707 13497.713 109156.316 990.603 -1522126.545 159226.195 46540.484 22661.257 19940.592 407.000 771.000 30.377 18.302 15.660 34.340 1.321 0.000 22.954 1.185 1.236 1.634
88000.000 88.000 96.750 96.750 96.750 -1232603.094 6722.509 13541.079 109019.420 1003.643 -1522432.448 159542.703 46446.438 22471.109 19711.993 395.000 792.000 29.245 17.358 16.792 35.660 0.943 0.000 22.889 1.167 1.225 1.588
88250.000 88.250 96.745 96.745 96.745 -1232055.571 6584.368 13701.724 108900.662 1046.555 -1525319.592 163030.713 46848.666 23122.473 20140.971 391.000 795.000 30.000 16.792 16.604 35.472 1.132 0.000 22.969 1.099 1.147 1.518
88500.000 88.500 96.758 96.758 96.758 -1230778.916 6443.474 13420.702 109304.477 1008.907 -1525137.415 164180.939 46843.733 23017.111 20259.508 408.000 788.000 29.434 16.038 14.151 38.302 2.075 0.000 22.940 1.032 1.088 1.454
88750.000 88.750 96.766 96.766 96.766 -1231961.956 6505.731 13486.896 109289.538 1030.928 -1520907.969 158632.920 46827.462 22878.716 20142.823 393.000 770.000 32.075 17.170 13.396 35.849 1.509 0.000 22.920 1.085 1.127 1.527
89000.000 89.000 96.778 96.778 96.778 -1232365.819 6614.623 13511.868 108683.170 1036.763 -1524894.046 162681.802 46708.289 22870.386 20121.457 404.000 787.000 29.623 15.472 19.434 34.340 1.132 0.000 22.966 1.032 1.074 1.497
89250.000 89.250 96.759 96.759 96.759 -1231524.693 6370.216 13596.693 109188.940 987.092 -1524275.956 162608.322 46837.877 23112.369 19984.018 393.000 768.000 29.811 14.717 14.906 37.358 3.208 0.000 22.990 1.159 1.202 1.594
89500.000 89.500 96.741 96.741 96.741 -1231811.009 6590.774 13456.336 109773.666 1025.200 -1524745.698 162088.711 46757.835 23256.587 20089.138 393.000 796.000 34.528 17.736 13.208 33.774 0.755 0.000 22.935 1.108 1.164 1.588
89750.000 89.750 96.779 96.779 96.779 -1233838.391 6393.585 13580.724 109432.472 1025.180 -1524795.097 160524.745 46652.807 23264.816 20056.482 391.000 792.000 30.000 15.660 14.340 39.057 0.943 0.000 22.981 1.152 1.197 1.600
90000.000 90.000 96.777 96.777 96.777 -1232071.374 6336.351 13648.514 109552.056 1072.428 -1524178.484 161497.761 46770.582 22771.409 20294.289 399.000 784.000 32.453 15.472 13.585 38.491 0.000 0.000 22.932 1.010 1.056 1.491
90250.000 90.250 96.775 96.775 96.775 -1233930.376 6764.525 13461.493 108882.560 1016.297 -1523045.818 158990.567 46740.143 23042.712 20071.074 403.000 774.000 30.943 16.981 16.981 34.340 0.755 0.000 23.001 1.216 1.260 1.640
90500.000 90.500 96.770 96.770 96.770 -1232883.714 6606.189 13281.040 109472.250 977.716 -1522675.126 159454.217 46477.138 22710.626 20149.751 401.000 787.000 33.396 16.981 12.830 35.849 0.943 0.000 22.949 1.174 1.229 1.593
90750.000 90.750 96.774 96.774 96.774 -1233441.833 6764.394 13350.811 109844.211 977.336 -1525510.091 161131.506 46475.738 22816.294 20080.981 411.000 775.000 32.642 15.472 12.830 38.113 0.943 0.000 22.938 1.162 1.214 1.572
91000.000 91.000 96.761 96.761 96.761 -1231994.377 6714.940 13237.174 109495.442 1061.273 -1524876.637 162373.431 46598.265 22777.114 19983.931 410.000 795.000 31.887 17.170 14.717 36.226 0.000 0.000 22.976 1.189 1.240 1.603
91250.000 91.250 96.766 96.766 96.766 -1231598.638 6526.334 13475.451 109490.390 1035.908 -1523575.117 161448.395 46226.305 22520.125 20009.474 404.000 788.000 27.358 16.981 13.962 39.245 2.453 0.000 22.868 1.022 1.073 1.466
91500.000 91.500 96.746 96.746 96.746 -1232441.751 6440.747 13485.483 109305.438 1005.446 -1523420.109 160741.244 46747.392 22642.902 19960.250 406.000 778.000 29.623 16.792 14.151 38.491 0.943 0.000 22.905 1.019 1.073 1.462
91750.000 91.750 96.746 96.746 96.746 -1232068.102 6692.136 13453.228 109206.218 1050.659 -1522485.027 160014.684 46455.948 23122.084 20031.046 409.000 772.000 28.113 17.170 20.566 33.396 0.755 0.000 22.915 1.116 1.159 1.547
92000.000 92.000 96.770 96.770 96.770 -1233460.071 6408.162 13338.081 109305.276 1134.601 -1524440.029 160793.838 46382.005 22698.233 19896.087 390.000 791.000 32.075 17.170 13.962 34.528 2.264 0.000 22.932 1.233 1.278 1.635
92250.000 92.250 96.763 96.763 96.763 -1231620.959 6605.569 13343.351 109565.000 1004.684 -1524110.122 161970.559 46616.286 22542.783 20093.097 398.000 804.000 28.113 15.849 19.434 35.472 1.132 0.000 22.956 1.186 1.230 1.607
92500.000 92.500 96.761 96.761 96.761 -1232517.346 6763.946 13470.893 109223.821 995.419 -1522575.989 159604.564 46486.372 22536.848 20074.659 413.000 765.000 30.189 16.038 16.981 35.849 0.943 0.000 22.950 1.166 1.208 1.591
92750.000 92.750 96.750 96.750 96.750 -1230814.301 6481.249 13634.047 109029.096 1023.339 -1522124.478 161142.446 46573.791 22814.303 20085.196 407.000 778.000 29.057 16.604 14.717 38.679 0.943 0.000 22.999 1.206 1.256 1.633
93000.000 93.000 96.758 96.758 96.758 -1232314.137 6375.189 13268.412 109588.181 1056.203 -1524572.002 161969.880 46739.634 22807.758 20069.932 407.000 764.000 32.642 16.792 13.774 35.849 0.943 0.000 22.951 1.145 1.197 1.584
93250.000 93.250 96.762 96.762 96.762 -1232428.845 6689.334 13633.976 108917.356 1077.093 -1521717.374 158970.770 46518.948 22534.665 19934.557 403.000 780.000 30.755 17.547 15.472 34.340 1.887 0.000 22.913 1.278 1.329 1.650
93500.000 93.500 96.803 96.803 96.803 -1233153.647 6531.058 13465.776 109798.896 1006.557 -1524575.770 160619.836 46434.152 22843.219 19914.842 389.000 784.000 30.943 17.547 14.717 36.038 0.755 0.000 22.942 1.040 1.088 1.511
93750.000 93.750 96.748 96.748 96.748 -1230299.201 6519.203 13731.861 109115.413 961.367 -1522195.780 161568.736 46362.771 22723.251 19910.557 403.000 773.000 30.189 17.170 15.472 35.849 1.321 0.000 22.910 1.071 1.117 1.527
94000.000 94.000 96.764 96.764 96.764 -1233820.600 6507.596 13678.711 108862.301 1012.929 -1522767.732 158885.595 46741.717 22919.435 20231.010 405.000 796.000 32.830 17.170 15.472 33.585 0.943 0.000 22.978 1.101 1.156 1.571
94250.000 94.250 96.766 96.766 96.766 -1231999.828 6411.045 13759.033 109321.696 977.267 -1523224.613 160755.745 46553.116 22762.896 20151.045 411.000 755.000 30.755 18.113 15.472 34.717 0.943 0.000 23.016 1.190 1.237 1.625
94500.000 94.500 96.751 96.751 96.751 -1231901.375 6600.554 13155.339 109496.358 1079.082 -1522882.491 160649.782 46411.822 22446.418 19815.190 399.000 780.000 27.547 17.358 19.057 34.340 1.698 0.000 22.919 1.200 1.256 1.617
94750.000 94.750 96.765 96.765 96.765 -1232862.538 6228.841 13502.507 109562.455 1038.190 -1524302.208 161107.677 46385.632 22787.534 20045.993 418.000 764.000 29.245 16.604 14.717 35.472 3.962 0.000 23.035 1.421 1.465 1.816
95000.000 95.000 96.737 96.737 96.737 -1231116.486 6467.659 13495.146 109336.543 1066.238 -1524487.755 163005.681 46376.646 22729.072 20089.759 400.000 800.000 30.189 16.415 15.660 35.660 2.075 0.000 23.039 1.411 1.463 1.774
95250.000 95.250 96.783 96.783 96.783 -1233557.766 6599.533 13381.429 109171.693 996.662 -1523060.560 159353.478 46600.096 23142.302 20119.838 391.000 804.000 30.189 15.849 14.151 37.736 2.075 0.000 22.978 1.124 1.183 1.553
95500.000 95.500 96.767 96.767 96.767 -1233376.836 6568.018 13520.535 109104.024 1024.929 -1522753.363 159159.021 46684.303 22838.718 19998.409 399.000 770.000 31.509 16.038 13.396 37.170 1.887 0.000 22.986 1.313 1.367 1.698
95750.000 95.750 96.772 96.772 96.772 -1232862.436 6456.822 13492.318 108952.172 1041.589 -1524263.081 161457.743 46889.766 22960.964 20296.145 392.000 778.000 32.264 16.226 14.906 35.660 0.943 0.000 22.997 1.209 1.269 1.600
96000.000 96.000 96.772 96.772 96.772 -1232557.024 6582.424 13779.850 108803.222 1041.215 -1523424.004 160660.270 46741.522 22993.969 20137.032 399.000 792.000 31.321 16.604 18.491 33.585 0.000 0.000 23.009 1.236 1.299 1.627
96250.000 96.250 96.772 96.772 96.772 -1233456.819 6761.761 13353.641 109190.472 986.088 -1523748.675 159999.894 46711.066 23079.225 20248.965 400.000 781.000 33.019 17.358 13.962 35.660 0.000 0.000 22.932 1.084 1.154 1.516
96500.000 96.500 96.754 96.754 96.754 -1233438.302 6430.194 13433.012 109295.422 937.509 -1525684.517 162150.078 46693.307 22809.724 19974.203 402.000 778.000 31.698 16.981 14.151 36.226 0.943 0.000 22.919 1.172 1.227 1.568
96750.000 96.750 96.767 96.767 96.767 -1233534.959 6626.642 13710.903 108826.026 1006.159 -1522196.726 158492.037 46724.298 23004.296 19997.187 403.000 797.000 30.377 16.226 15.660 35.472 2.264 0.000 22.925 1.169 1.230 1.571
97000.000 97.000 96.746 96.746 96.746 -1232363.884 6622.233 13623.988 108908.786 1013.028 -1524267.060 161735.142 46700.178 22766.418 19920.733 386.000 797.000 29.245 16.792 15.660 37.547 0.755 0.000 22.957 1.237 1.290 1.611
97250.000 97.250 96.788 96.788 96.788 -1232920.397 6359.762 13494.846 108974.326 982.006 -1522380.637 159649.299 46588.742 22879.834 20145.728 408.000 791.000 33.019 16.226 12.075 37.925 0.755 0.000 22.963 1.212 1.252 1.606
97500.000 97.500 96.734 96.734 96.734 -1229380.765 6412.101 13591.864 109135.574 1015.934 -1520142.203 160605.965 46954.894 22674.840 19854.351 391.000 766.000 28.868 17.358 15.660 38.113 0.000 0.000 22.852 1.312 1.379 1.667
97750.000 97.750 96.750 96.750 96.750 -1232061.206 6652.668 13391.236 108981.287 1016.150 -1522254.642 160152.095 46754.819 22491.646 19814.437 395.000 786.000 28.679 16.792 14.906 37.547 2.075 0.000 22.812 1.305 1.374 1.658
98000.000 98.000 96.770 96.770 96.770 -1233143.700 6643.603 13421.512 109017.239 1032.196 -1522914.140 159655.890 46648.601 22828.197 19971.915 397.000 805.000 30.943 15.849 15.660 36.604 0.943 0.000 22.923 1.130 1.181 1.564
98250.000 98.250 96.737 96.737 96.737 -1232406.418 6369.480 13378.012 108935.654 1055.249 -1526250.504 164105.691 46510.052 22732.867 20063.764 406.000 789.000 31.321 16.038 16.415 36.226 0.000 0.000 22.916 1.127 1.178 1.528
98500.000 98.500 96.780 96.780 96.780 -1233562.553 6657.662 13589.500 109182.448 1008.143 -1523428.789 159428.484 46786.860 23242.635 19983.761 396.000 767.000 29.811 16.792 13.962 36.792 2.642 0.000 22.968 1.171 1.227 1.573
98750.000 98.750 96.760 96.760 96.760 -1232847.333 6536.557 13574.420 109102.564 969.583 -1525070.675 162040.218 46772.025 22739.224 19726.089 395.000 802.000 29.811 16.604 16.981 35.660 0.943 0.000 22.962 1.208 1.253 1.608
99000.000 99.000 96.757 96.757 96.757 -1233146.689 6406.407 13459.708 109196.647 997.808 -1526350.470 163143.211 46437.422 22434.516 19811.189 386.000 802.000 29.434 15.660 16.604 36.981 1.321 0.000 22.884 1.074 1.121 1.495
99250.000 99.250 96.743 96.743 96.743 -1232461.488 6375.121 13519.145 109204.193 1016.466 -1523164.281 160587.867 46492.142 22774.478 20208.981 385.000 818.000 33.019 16.415 12.642 37.170 0.755 0.000 22.930 1.237 1.287 1.656
99500.000 99.500 96.759 96.759 96.759 -1233042.933 6758.656 13352.791 108643.345 1123.472 -1522011.157 159089.958 46624.858 23288.937 20193.445 386.000 805.000 32.453 14.528 15.849 37.170 0.000 0.000 22.907 1.133 1.177 1.562
99750.000 99.750 96.788 96.788 96.788 -1233484.997 6603.350 13194.910 108611.321 1004.643 -1522992.227 160093.007 46707.329 23031.131 20096.417 391.000 800.000 30.000 15.849 16.415 35.472 2.264 0.000 22.956 1.106 1.157 1.531
100000.000 100.000 96.778 96.778 96.778 -1233013.895 6453.684 13377.648 109068.553 1130.894 -1522969.603 159924.929 46814.515 23400.124 20590.962 406.000 780.000 30.943 15.849 14.906 36.981 1.321 0.000 22.973 1.207 1.258 1.622
_ Mean 96.762 96.762 96.762 -1233244.318 6506.578 13457.329 109213.787 1028.166 -1524411.253 160961.075 46681.900 22825.162 19977.565 395.377 786.481 30.908 16.941 14.747 36.016 1.389 0.000 22.934 1.226 1.269 1.632
_ Min 96.715 96.715 96.715 -1526441.519 1466.571 4677.125 106941.386 219.744 -1888337.239 156889.452 45559.705 21366.531 19102.568 371.000 746.000 26.038 14.528 10.000 31.698 0.000 0.000 22.633 0.382 0.427 0.463
_ Max 96.803 96.803 96.803 -1229380.765 6991.420 13994.808 110253.165 1141.841 -1519206.718 248590.895 47172.702 23574.396 20590.962 426.000 835.000 34.906 18.868 20.566 40.189 3.962 0.000 23.117 1.804 1.835 2.103
