# Supplementary material for: An evaluation of Roluperidone as a promising repurposing candidate for Alzheimer’s Disease: A Computational Investigation
Source: PLoS One. 2025 Dec 17;20(12):e0338211. doi: 10.1371/journal.pone.0338211 (PMC12711050; doi:10.1371/journal.pone.0338211)
Supplement: S7 File — (ZIP) [file pone.0338211.s007.zip › S6.Molecular Dynamic Simulation/S6.Molecular Dynamic Simulation/Result napitane+roluperidone/Result 2/Complex one/Complex one_average.pdb]

REMARK YASARA *************************************************************
REMARK YASARA *                                                           *
REMARK YASARA *                     Y  A  S  A  R  A                      *
REMARK YASARA *                                                           *
REMARK YASARA *   Yet Another Scientific Artificial Reality Application   *
REMARK YASARA *                                                           *
REMARK YASARA *            MOLECULE STRUCTURE FILE, PDB FORMAT            *
REMARK YASARA *                                                           *
REMARK YASARA * Just use YASARA every day to make your questions go away! *
REMARK YASARA *                                                           *
REMARK YASARA *                      www.YASARA.org                       *
REMARK YASARA *                                                           *
REMARK YASARA *************************************************************
REMARK YASARA
REMARK YASARA Written on:        Sat Jul 20 12:14:55 2024
REMARK YASARA Number of models: 1
REMARK YASARA Number of atoms:   8154
REMARK YASARA Please address questions or suggestions to: Eliza@yasara.org
REMARK YASARA
SEQRES   1 A  255  GLU ASP ALA GLU LEU LEU VAL THR VAL ARG GLY GLY ARG 
SEQRES   2 A  255  LEU ARG GLY ILE ARG LEU LYS THR PRO GLY GLY PRO VAL 
SEQRES   3 A  255  SER ALA PHE LEU GLY ILE PRO PHE ALA GLU PRO PRO MET 
SEQRES   4 A  255  GLY PRO ARG ARG PHE LEU PRO PRO GLU PRO LYS GLN PRO 
SEQRES   5 A  255  TRP SER GLY VAL VAL ASP ALA THR THR PHE GLN SER VAL 
SEQRES   6 A  255  CYS TYR GLN TYR VAL ASP THR LEU TYR PRO GLY PHE GLU 
SEQRES   7 A  255  GLY THR GLU MET TRP ASN PRO ASN ARG GLU LEU SER GLU 
SEQRES   8 A  255  ASP CYS LEU TYR LEU ASN VAL TRP THR PRO TYR PRO ARG 
SEQRES   9 A  255  PRO THR SER PRO THR PRO VAL LEU VAL TRP ILE TYR GLY 
SEQRES  10 A  255  GLY GLY PHE TYR SER GLY ALA SER SER LEU ASP VAL TYR 
SEQRES  11 A  255  ASP GLY ARG PHE LEU VAL GLN ALA GLU ARG THR VAL LEU 
SEQRES  12 A  255  VAL SER MET ASN TYR ARG VAL GLY ALA PHE GLY PHE LEU 
SEQRES  13 A  255  ALA LEU PRO GLY SER ARG GLU ALA PRO GLY ASN VAL GLY 
SEQRES  14 A  255  LEU LEU ASP GLN ARG LEU ALA LEU GLN TRP VAL GLN GLU 
SEQRES  15 A  255  ASN VAL ALA ALA PHE GLY GLY ASP PRO THR SER VAL THR 
SEQRES  16 A  255  LEU PHE GLY GLU SER ALA GLY ALA ALA SER VAL GLY MET 
SEQRES  17 A  255  HIS LEU LEU SER PRO PRO SER ARG GLY LEU PHE HIS ARG 
SEQRES  18 A  255  ALA VAL LEU GLN SER GLY ALA PRO ASN GLY PRO TRP ALA 
SEQRES  19 A  255  THR VAL GLY MET GLY GLU ALA ARG ARG ARG ALA THR GLN 
SEQRES  20 A  255  LEU ALA HIS LEU VAL GLY CYS PRO 
SEQRES   1 A  275  ASN ASP THR GLU LEU VAL ALA CYS LEU ARG THR ARG PRO 
SEQRES   2 A  275  ALA GLN VAL LEU VAL ASN HIS GLU TRP HIS VAL LEU PRO 
SEQRES   3 A  275  GLN GLU SER VAL PHE ARG PHE SER PHE VAL PRO VAL VAL 
SEQRES   4 A  275  ASP GLY ASP PHE LEU SER ASP THR PRO GLU ALA LEU ILE 
SEQRES   5 A  275  ASN ALA GLY ASP PHE HIS GLY LEU GLN VAL LEU VAL GLY 
SEQRES   6 A  275  VAL VAL LYS ASP GLU GLY SER TYR PHE LEU VAL TYR GLY 
SEQRES   7 A  275  ALA PRO GLY PHE SER LYS ASP ASN GLU SER LEU ILE SER 
SEQRES   8 A  275  ARG ALA GLU PHE LEU ALA GLY VAL ARG VAL GLY VAL PRO 
SEQRES   9 A  275  GLN VAL SER ASP LEU ALA ALA GLU ALA VAL VAL LEU HIS 
SEQRES  10 A  275  TYR THR ASP TRP LEU HIS PRO GLU ASP PRO ALA ARG LEU 
SEQRES  11 A  275  ARG GLU ALA LEU SER ASP VAL VAL GLY ASP HIS ASN VAL 
SEQRES  12 A  275  VAL CYS PRO VAL ALA GLN LEU ALA GLY ARG LEU ALA ALA 
SEQRES  13 A  275  GLN GLY ALA ARG VAL TYR ALA TYR VAL PHE GLU HIS ARG 
SEQRES  14 A  275  ALA SER THR LEU SER TRP PRO LEU TRP MET GLY VAL PRO 
SEQRES  15 A  275  HIS GLY TYR GLU ILE GLU PHE ILE PHE GLY ILE PRO LEU 
SEQRES  16 A  275  ASP PRO SER ARG ASN TYR THR ALA GLU GLU LYS ILE PHE 
SEQRES  17 A  275  ALA GLN ARG LEU MET ARG TYR TRP ALA ASN PHE ALA ARG 
SEQRES  18 A  275  THR GLY ASP PRO ASN GLU PRO ARG ASP PRO GLN TRP PRO 
SEQRES  19 A  275  PRO TYR THR ALA GLY ALA GLN GLN TYR VAL SER LEU ASP 
SEQRES  20 A  275  LEU ARG PRO LEU GLU VAL ARG ARG GLY LEU ARG ALA GLN 
SEQRES  21 A  275  ALA CYS ALA PHE TRP ASN ARG PHE LEU PRO LYS LEU LEU 
SEQRES  22 A  275  SER ALA 
SSBOND   0 CYS A   69    CYS A   96                                       2.02
SSBOND   1 CYS A  257    CYS A  272                                       1.98
SSBOND   2 CYS A  409    CYS A  529                                       2.01
LINK         C   ARG A 493                 N   ASP A 494                  1.33
LINK         C   ASP A 494                 N   PRO A 498                  1.48
ATOM      1  N   GLU A   4       1.804 -34.934  68.069  1.00 84.63      .058 N
ATOM      2 1H   GLU A   4       1.742 -34.826  68.360  1.00117.67      .058 H
ATOM      3 2H   GLU A   4       1.753 -34.768  68.335  1.00111.78      .058 H
ATOM      4 3H   GLU A   4       1.798 -34.795  68.374  1.00113.46      .058 H
ATOM      5  CA  GLU A   4       1.982 -35.551  66.798  1.00 64.36      .256 C
ATOM      6  HA  GLU A   4       1.566 -36.494  66.862  1.00 71.85      .256 H
ATOM      7  C   GLU A   4       3.422 -35.678  66.479  1.00 48.17      .259 C
ATOM      8  O   GLU A   4       4.181 -34.899  66.916  1.00 49.90      .271 O
ATOM      9  CB  GLU A   4       1.256 -34.831  65.752  1.00 69.61      .051 C
ATOM     10 1HB  GLU A   4       0.355 -34.668  66.083  1.00 93.28      .051 H
ATOM     11 2HB  GLU A   4       1.681 -33.965  65.608  1.00 75.13      .051 H
ATOM     12  CG  GLU A   4       1.126 -35.421  64.455  1.00 70.03      .100 C
ATOM     13 1HG  GLU A   4       0.579 -34.847  63.859  1.00 87.08      .100 H
ATOM     14 2HG  GLU A   4       2.000 -35.473  64.041  1.00 65.37      .100 H
ATOM     15  CD  GLU A   4       0.546 -36.681  64.495  1.00 88.70      .185 C
ATOM     16  OE1 GLU A   4       0.174 -37.208  64.451  1.00119.46      .647 O
ATOM     17  OE2 GLU A   4       0.449 -37.144  64.591  1.00146.14      .647 O
ATOM     18  N   ASP A   5       3.802 -36.657  65.735  1.00 43.52      .337 N
ATOM     19  H   ASP A   5       3.128 -37.249  65.391  1.00 51.01      .337 H
ATOM     20  CA  ASP A   5       5.146 -36.902  65.315  1.00 37.41      .170 C
ATOM     21  HA  ASP A   5       5.754 -36.949  66.177  1.00 43.32      .170 H
ATOM     22  C   ASP A   5       5.687 -35.828  64.411  1.00 27.86      .251 C
ATOM     23  O   ASP A   5       5.063 -35.455  63.454  1.00 25.87      .271 O
ATOM     24  CB  ASP A   5       5.218 -38.214  64.631  1.00 46.28      .129 C
ATOM     25 1HB  ASP A   5       4.656 -38.417  64.357  1.00 73.06      .129 H
ATOM     26 2HB  ASP A   5       5.634 -38.269  64.091  1.00 71.45      .129 H
ATOM     27  CG  ASP A   5       5.482 -39.212  64.997  1.00 74.87      .188 C
ATOM     28  OD1 ASP A   5       5.536 -39.673  65.108  1.00133.13      .647 O
ATOM     29  OD2 ASP A   5       5.637 -39.565  65.181  1.00133.99      .647 O
ATOM     30  N   ALA A   6       6.878 -35.363  64.672  1.00 28.57      .338 N
ATOM     31  H   ALA A   6       7.353 -35.707  65.452  1.00 35.17      .338 H
ATOM     32  CA  ALA A   6       7.537 -34.341  63.908  1.00 26.78      .159 C
ATOM     33  HA  ALA A   6       6.910 -33.488  63.901  1.00 29.34      .159 H
ATOM     34  C   ALA A   6       7.815 -34.713  62.450  1.00 20.31      .251 C
ATOM     35  O   ALA A   6       7.965 -33.852  61.621  1.00 21.75      .271 O
ATOM     36  CB  ALA A   6       8.790 -33.973  64.623  1.00 38.57      .034 C
ATOM     37 1HB  ALA A   6       9.102 -33.901  64.766  1.00 70.07      .034 H
ATOM     38 2HB  ALA A   6       9.073 -33.898  64.819  1.00 69.40      .034 H
ATOM     39 3HB  ALA A   6       9.081 -33.846  64.788  1.00 70.57      .034 H
ATOM     40  N   GLU A   7       7.822 -35.985  62.113  1.00 17.79      .338 N
ATOM     41  H   GLU A   7       7.720 -36.652  62.831  1.00 21.03      .338 H
ATOM     42  CA  GLU A   7       7.904 -36.489  60.756  1.00 15.23      .160 C
ATOM     43  HA  GLU A   7       8.777 -36.083  60.279  1.00 17.25      .160 H
ATOM     44  C   GLU A   7       6.686 -36.097  59.910  1.00 12.00      .251 C
ATOM     45  O   GLU A   7       6.799 -35.951  58.716  1.00 13.48      .271 O
ATOM     46  CB  GLU A   7       8.027 -38.004  60.771  1.00 17.78      .043 C
ATOM     47 1HB  GLU A   7       7.169 -38.405  61.142  1.00 26.54      .043 H
ATOM     48 2HB  GLU A   7       8.127 -38.355  59.818  1.00 22.97      .043 H
ATOM     49  CG  GLU A   7       9.133 -38.572  61.536  1.00 21.20      .100 C
ATOM     50 1HG  GLU A   7       8.869 -38.543  62.492  1.00 31.48      .100 H
ATOM     51 2HG  GLU A   7       9.219 -39.536  61.294  1.00 30.26      .100 H
ATOM     52  CD  GLU A   7      10.456 -37.933  61.370  1.00 23.37      .185 C
ATOM     53  OE1 GLU A   7      10.938 -37.651  60.879  1.00 50.01      .647 O
ATOM     54  OE2 GLU A   7      11.030 -37.714  61.729  1.00 56.39      .647 O
ATOM     55  N   LEU A   8       5.540 -35.878  60.534  1.00 10.81      .338 N
ATOM     56  H   LEU A   8       5.536 -35.959  61.519  1.00 13.11      .338 H
ATOM     57  CA  LEU A   8       4.270 -35.525  59.908  1.00  9.21      .159 C
ATOM     58  HA  LEU A   8       4.315 -35.800  58.868  1.00 10.09      .159 H
ATOM     59  C   LEU A   8       3.950 -34.018  59.976  1.00  8.54      .251 C
ATOM     60  O   LEU A   8       2.953 -33.600  59.462  1.00 10.53      .271 O
ATOM     61  CB  LEU A   8       3.153 -36.346  60.557  1.00 10.90      .032 C
ATOM     62 1HB  LEU A   8       3.072 -36.049  61.574  1.00 13.32      .032 H
ATOM     63 2HB  LEU A   8       2.238 -36.092  60.080  1.00 14.62      .032 H
ATOM     64  CG  LEU A   8       3.306 -37.854  60.519  1.00 11.82      .002 C
ATOM     65  HG  LEU A   8       4.088 -38.106  61.050  1.00 16.42      .002 H
ATOM     66  CD1 LEU A   8       2.211 -38.485  61.098  1.00 23.46      .000 C
ATOM     67 1HD1 LEU A   8       1.969 -38.750  61.213  1.00 51.83      .000 H
ATOM     68 2HD1 LEU A   8       1.888 -38.570  61.170  1.00 58.34      .000 H
ATOM     69 3HD1 LEU A   8       2.001 -38.583  61.331  1.00 59.93      .000 H
ATOM     70  CD2 LEU A   8       3.470 -38.422  59.241  1.00 24.73      .000 C
ATOM     71 1HD2 LEU A   8       3.497 -38.544  58.907  1.00 55.25      .000 H
ATOM     72 2HD2 LEU A   8       3.473 -38.581  58.972  1.00 60.97      .000 H
ATOM     73 3HD2 LEU A   8       3.562 -38.547  58.942  1.00 58.94      .000 H
ATOM     74  N   LEU A   9       4.770 -33.206  60.591  1.00 10.16      .338 N
ATOM     75  H   LEU A   9       5.560 -33.602  61.007  1.00 14.64      .338 H
ATOM     76  CA  LEU A   9       4.671 -31.751  60.620  1.00 10.10      .159 C
ATOM     77  HA  LEU A   9       3.675 -31.452  60.327  1.00 10.16      .159 H
ATOM     78  C   LEU A   9       5.663 -31.136  59.626  1.00  9.54      .251 C
ATOM     79  O   LEU A   9       6.832 -31.450  59.654  1.00 11.91      .271 O
ATOM     80  CB  LEU A   9       4.920 -31.246  62.044  1.00 14.15      .032 C
ATOM     81 1HB  LEU A   9       5.684 -31.622  62.379  1.00 25.68      .032 H
ATOM     82 2HB  LEU A   9       5.068 -30.338  62.066  1.00 20.47      .032 H
ATOM     83  CG  LEU A   9       4.000 -31.435  62.989  1.00 35.75      .002 C
ATOM     84  HG  LEU A   9       3.998 -32.258  62.921  1.00 75.19      .002 H
ATOM     85  CD1 LEU A   9       4.209 -31.017  64.132  1.00 62.96      .000 C
ATOM     86 1HD1 LEU A   9       4.197 -30.899  64.409  1.00100.60      .000 H
ATOM     87 2HD1 LEU A   9       4.332 -30.879  64.353  1.00106.71      .000 H
ATOM     88 3HD1 LEU A   9       4.248 -30.981  64.448  1.00102.71      .000 H
ATOM     89  CD2 LEU A   9       2.886 -30.929  62.944  1.00 55.13      .000 C
ATOM     90 1HD2 LEU A   9       2.637 -30.762  62.930  1.00 94.76      .000 H
ATOM     91 2HD2 LEU A   9       2.608 -30.818  62.969  1.00 93.31      .000 H
ATOM     92 3HD2 LEU A   9       2.626 -30.846  62.904  1.00 93.71      .000 H
ATOM     93  N   VAL A  10       5.198 -30.268  58.748  1.00  9.42      .338 N
ATOM     94  H   VAL A  10       4.236 -30.045  58.780  1.00 11.36      .338 H
ATOM     95  CA  VAL A  10       5.980 -29.620  57.689  1.00  9.37      .159 C
ATOM     96  HA  VAL A  10       7.016 -29.620  57.983  1.00 10.70      .159 H
ATOM     97  C   VAL A  10       5.542 -28.163  57.501  1.00  9.85      .251 C
ATOM     98  O   VAL A  10       4.396 -27.834  57.676  1.00 12.93      .271 O
ATOM     99  CB  VAL A  10       5.881 -30.415  56.378  1.00 10.88      .029 C
ATOM    100  HB  VAL A  10       5.498 -30.872  56.378  1.00 43.14      .029 H
ATOM    101  CG1 VAL A  10       5.634 -30.163  55.472  1.00 41.76      .002 C
ATOM    102 1HG1 VAL A  10       5.598 -30.093  55.287  1.00 89.06      .002 H
ATOM    103 2HG1 VAL A  10       5.587 -30.070  55.313  1.00 91.64      .002 H
ATOM    104 3HG1 VAL A  10       5.548 -30.159  55.176  1.00 82.11      .002 H
ATOM    105  CG2 VAL A  10       6.561 -30.925  55.912  1.00 43.84      .002 C
ATOM    106 1HG2 VAL A  10       6.850 -30.979  55.784  1.00 85.29      .002 H
ATOM    107 2HG2 VAL A  10       6.616 -31.061  55.690  1.00 91.84      .002 H
ATOM    108 3HG2 VAL A  10       6.707 -31.103  55.928  1.00 91.07      .002 H
ATOM    109  N   THR A  11       6.447 -27.293  57.121  1.00 10.60      .336 N
ATOM    110  H   THR A  11       7.374 -27.610  57.026  1.00 12.60      .336 H
ATOM    111  CA  THR A  11       6.195 -25.899  56.758  1.00 11.80      .186 C
ATOM    112  HA  THR A  11       5.158 -25.667  56.940  1.00 12.44      .186 H
ATOM    113  C   THR A  11       6.488 -25.671  55.280  1.00 11.48      .253 C
ATOM    114  O   THR A  11       7.531 -26.018  54.798  1.00 14.86      .270 O
ATOM    115  CB  THR A  11       7.013 -24.959  57.618  1.00 17.01      .140 C
ATOM    116  HB  THR A  11       8.020 -25.145  57.469  1.00 21.09      .140 H
ATOM    117  OG1 THR A  11       6.733 -25.158  58.922  1.00 24.41      .382 O
ATOM    118  HG1 THR A  11       7.075 -25.751  59.214  1.00 33.25      .382 H
ATOM    119  CG2 THR A  11       6.774 -23.533  57.387  1.00 25.41      .034 C
ATOM    120 1HG2 THR A  11       6.670 -23.205  57.316  1.00 56.90      .034 H
ATOM    121 2HG2 THR A  11       6.761 -23.199  57.309  1.00 55.28      .034 H
ATOM    122 3HG2 THR A  11       6.731 -23.182  57.381  1.00 57.81      .034 H
ATOM    123  N   VAL A  12       5.579 -25.061  54.572  1.00 12.35      .337 N
ATOM    124  H   VAL A  12       4.769 -24.778  55.052  1.00 15.04      .337 H
ATOM    125  CA  VAL A  12       5.665 -24.638  53.165  1.00 12.21      .159 C
ATOM    126  HA  VAL A  12       6.651 -24.874  52.792  1.00 13.83      .159 H
ATOM    127  C   VAL A  12       5.474 -23.113  53.059  1.00 12.87      .251 C
ATOM    128  O   VAL A  12       5.157 -22.462  54.042  1.00 13.70      .271 O
ATOM    129  CB  VAL A  12       4.659 -25.410  52.294  1.00 12.06      .029 C
ATOM    130  HB  VAL A  12       4.752 -25.050  51.285  1.00 13.42      .029 H
ATOM    131  CG1 VAL A  12       4.979 -26.890  52.263  1.00 13.40      .002 C
ATOM    132 1HG1 VAL A  12       5.096 -27.234  52.302  1.00 42.46      .002 H
ATOM    133 2HG1 VAL A  12       5.077 -27.230  52.192  1.00 41.46      .002 H
ATOM    134 3HG1 VAL A  12       4.993 -27.255  52.263  1.00 41.65      .002 H
ATOM    135  CG2 VAL A  12       3.209 -25.225  52.702  1.00 13.57      .002 C
ATOM    136 1HG2 VAL A  12       2.870 -25.161  52.776  1.00 41.54      .002 H
ATOM    137 2HG2 VAL A  12       2.866 -25.176  52.824  1.00 42.80      .002 H
ATOM    138 3HG2 VAL A  12       2.864 -25.208  52.786  1.00 42.01      .002 H
ATOM    139  N   ARG A  13       5.670 -22.519  51.885  1.00 14.45      .338 N
ATOM    140  H   ARG A  13       5.921 -23.070  51.098  1.00 15.81      .338 H
ATOM    141  CA  ARG A  13       5.608 -21.068  51.667  1.00 16.61      .159 C
ATOM    142  HA  ARG A  13       6.384 -20.625  52.257  1.00 19.32      .159 H
ATOM    143  C   ARG A  13       4.280 -20.439  52.111  1.00 16.52      .251 C
ATOM    144  O   ARG A  13       4.254 -19.402  52.590  1.00 26.43      .271 O
ATOM    145  CB  ARG A  13       5.909 -20.769  50.204  1.00 20.83      .034 C
ATOM    146 1HB  ARG A  13       6.755 -21.234  49.911  1.00 24.19      .034 H
ATOM    147 2HB  ARG A  13       5.181 -21.124  49.628  1.00 28.30      .034 H
ATOM    148  CG  ARG A  13       6.072 -19.386  49.857  1.00 34.04      .027 C
ATOM    149 1HG  ARG A  13       5.728 -19.168  49.408  1.00 69.89      .027 H
ATOM    150 2HG  ARG A  13       5.925 -18.989  50.275  1.00 69.62      .027 H
ATOM    151  CD  ARG A  13       6.884 -18.824  49.514  1.00 52.27      .116 C
ATOM    152 1HD  ARG A  13       7.189 -18.590  49.369  1.00 85.47      .116 H
ATOM    153 2HD  ARG A  13       6.675 -18.983  49.633  1.00114.99      .116 H
ATOM    154  NE  ARG A  13       7.534 -18.367  49.222  1.00 87.88      .212 N
ATOM    155  HE  ARG A  13       7.371 -18.433  49.140  1.00128.98      .212 H
ATOM    156  CZ  ARG A  13       8.283 -17.889  49.045  1.00159.43      .666 C
ATOM    157  NH1 ARG A  13       8.555 -17.766  49.121  1.00223.53      .235 N
ATOM    158 1HH1 ARG A  13       8.211 -18.026  49.316  1.00226.75      .235 H
ATOM    159 2HH1 ARG A  13       9.128 -17.404  48.988  1.00334.33      .235 H
ATOM    160  NH2 ARG A  13       8.780 -17.529  48.780  1.00268.71      .235 N
ATOM    161 1HH2 ARG A  13       8.589 -17.606  48.707  1.00319.19      .235 H
ATOM    162 2HH2 ARG A  13       9.343 -17.183  48.639  1.00365.43      .235 H
ATOM    163  N   GLY A  14       3.197 -21.081  52.004  1.00 17.47      .336 N
ATOM    164  H   GLY A  14       3.266 -21.886  51.525  1.00 25.02      .336 H
ATOM    165  CA  GLY A  14       1.889 -20.659  52.471  1.00 18.84      .189 C
ATOM    166 1HA  GLY A  14       1.739 -19.631  52.220  1.00 23.81      .189 H
ATOM    167 2HA  GLY A  14       1.149 -21.231  51.958  1.00 22.10      .189 H
ATOM    168  C   GLY A  14       1.633 -20.809  53.974  1.00 15.14      .253 C
ATOM    169  O   GLY A  14       0.858 -20.056  54.515  1.00 16.68      .270 O
ATOM    170  N   GLY A  15       2.296 -21.719  54.659  1.00 13.82      .336 N
ATOM    171  H   GLY A  15       2.972 -22.269  54.198  1.00 16.22      .336 H
ATOM    172  CA  GLY A  15       2.127 -21.961  56.084  1.00 12.33      .189 C
ATOM    173 1HA  GLY A  15       2.742 -21.284  56.633  1.00 14.79      .189 H
ATOM    174 2HA  GLY A  15       1.113 -21.758  56.355  1.00 13.21      .189 H
ATOM    175  C   GLY A  15       2.466 -23.382  56.538  1.00 11.55      .253 C
ATOM    176  O   GLY A  15       3.110 -24.129  55.851  1.00 15.35      .270 O
ATOM    177  N   ARG A  16       2.041 -23.755  57.722  1.00 10.88      .337 N
ATOM    178  H   ARG A  16       1.528 -23.092  58.232  1.00 12.99      .337 H
ATOM    179  CA  ARG A  16       2.235 -25.060  58.355  1.00 10.73      .159 C
ATOM    180  HA  ARG A  16       3.194 -25.447  58.055  1.00 11.66      .159 H
ATOM    181  C   ARG A  16       1.166 -26.084  57.947  1.00  9.31      .251 C
ATOM    182  O   ARG A  16       0.006 -25.746  57.796  1.00 10.40      .271 O
ATOM    183  CB  ARG A  16       2.259 -24.893  59.864  1.00 14.70      .034 C
ATOM    184 1HB  ARG A  16       1.458 -24.376  60.164  1.00 22.30      .034 H
ATOM    185 2HB  ARG A  16       2.224 -25.795  60.324  1.00 18.14      .034 H
ATOM    186  CG  ARG A  16       3.413 -24.213  60.379  1.00 26.27      .027 C
ATOM    187 1HG  ARG A  16       4.148 -24.673  60.143  1.00 41.95      .027 H
ATOM    188 2HG  ARG A  16       3.481 -23.389  59.976  1.00 42.67      .027 H
ATOM    189  CD  ARG A  16       3.497 -24.030  61.774  1.00 38.81      .116 C
ATOM    190 1HD  ARG A  16       3.535 -23.972  62.074  1.00 71.68      .116 H
ATOM    191 2HD  ARG A  16       3.457 -23.983  62.073  1.00 77.91      .116 H
ATOM    192  NE  ARG A  16       3.591 -23.987  62.321  1.00 91.25      .212 N
ATOM    193  HE  ARG A  16       3.765 -24.014  61.930  1.00147.62      .212 H
ATOM    194  CZ  ARG A  16       3.475 -23.916  63.276  1.00159.55      .666 C
ATOM    195  NH1 ARG A  16       3.263 -23.873  63.848  1.00175.38      .235 N
ATOM    196 1HH1 ARG A  16       3.189 -23.884  63.598  1.00154.79      .235 H
ATOM    197 2HH1 ARG A  16       3.191 -23.808  64.553  1.00271.58      .235 H
ATOM    198  NH2 ARG A  16       3.569 -23.893  63.669  1.00313.07      .235 N
ATOM    199 1HH2 ARG A  16       3.746 -23.913  63.267  1.00394.33      .235 H
ATOM    200 2HH2 ARG A  16       3.491 -23.841  64.374  1.00412.47      .235 H
ATOM    201  N   LEU A  17       1.564 -27.336  57.819  1.00  9.01      .338 N
ATOM    202  H   LEU A  17       2.531 -27.523  57.949  1.00 10.46      .338 H
ATOM    203  CA  LEU A  17       0.729 -28.489  57.481  1.00  8.72      .159 C
ATOM    204  HA  LEU A  17      -0.295 -28.222  57.588  1.00 11.17      .159 H
ATOM    205  C   LEU A  17       0.993 -29.678  58.399  1.00  8.50      .251 C
ATOM    206  O   LEU A  17       2.085 -29.839  58.889  1.00 11.89      .271 O
ATOM    207  CB  LEU A  17       0.976 -28.884  56.049  1.00 14.78      .032 C
ATOM    208 1HB  LEU A  17       1.546 -29.129  56.006  1.00 47.54      .032 H
ATOM    209 2HB  LEU A  17       0.600 -29.366  55.862  1.00 50.36      .032 H
ATOM    210  CG  LEU A  17       0.971 -28.385  54.951  1.00 15.95      .002 C
ATOM    211  HG  LEU A  17       1.413 -27.761  55.240  1.00 45.55      .002 H
ATOM    212  CD1 LEU A  17       1.322 -28.971  53.964  1.00 40.94      .000 C
ATOM    213 1HD1 LEU A  17       1.355 -29.081  53.729  1.00 84.25      .000 H
ATOM    214 2HD1 LEU A  17       1.434 -29.156  53.756  1.00 79.25      .000 H
ATOM    215 3HD1 LEU A  17       1.426 -29.091  53.706  1.00 81.21      .000 H
ATOM    216  CD2 LEU A  17       0.029 -28.154  54.401  1.00 47.50      .000 C
ATOM    217 1HD2 LEU A  17      -0.207 -28.087  54.275  1.00 88.67      .000 H
ATOM    218 2HD2 LEU A  17      -0.191 -28.117  54.255  1.00 91.58      .000 H
ATOM    219 3HD2 LEU A  17      -0.183 -28.091  54.296  1.00 93.92      .000 H
ATOM    220  N   ARG A  18       0.006 -30.539  58.582  1.00  8.33      .338 N
ATOM    221  H   ARG A  18      -0.875 -30.309  58.195  1.00  9.58      .338 H
ATOM    222  CA  ARG A  18       0.081 -31.821  59.289  1.00  8.92      .159 C
ATOM    223  HA  ARG A  18       1.107 -32.011  59.539  1.00 10.62      .159 H
ATOM    224  C   ARG A  18      -0.415 -32.975  58.412  1.00  7.73      .251 C
ATOM    225  O   ARG A  18      -1.512 -32.928  57.913  1.00 10.37      .271 O
ATOM    226  CB  ARG A  18      -0.679 -31.715  60.592  1.00 13.54      .034 C
ATOM    227 1HB  ARG A  18      -0.326 -31.541  61.162  1.00 33.23      .034 H
ATOM    228 2HB  ARG A  18      -1.136 -31.243  60.579  1.00 47.95      .034 H
ATOM    229  CG  ARG A  18      -1.287 -32.457  61.191  1.00 29.39      .027 C
ATOM    230 1HG  ARG A  18      -1.550 -32.621  60.762  1.00 79.84      .027 H
ATOM    231 2HG  ARG A  18      -0.951 -32.826  61.254  1.00 65.66      .027 H
ATOM    232  CD  ARG A  18      -2.003 -32.454  62.318  1.00 37.51      .116 C
ATOM    233 1HD  ARG A  18      -1.760 -32.507  62.797  1.00 52.52      .116 H
ATOM    234 2HD  ARG A  18      -2.167 -31.981  62.346  1.00 79.59      .116 H
ATOM    235  NE  ARG A  18      -2.787 -32.994  62.736  1.00 76.37      .212 N
ATOM    236  HE  ARG A  18      -2.633 -33.258  62.615  1.00129.69      .212 H
ATOM    237  CZ  ARG A  18      -3.650 -33.160  63.234  1.00120.49      .666 C
ATOM    238  NH1 ARG A  18      -3.921 -32.851  63.428  1.00161.92      .235 N
ATOM    239 1HH1 ARG A  18      -3.486 -32.475  63.215  1.00165.69      .235 H
ATOM    240 2HH1 ARG A  18      -4.578 -33.003  63.810  1.00244.06      .235 H
ATOM    241  NH2 ARG A  18      -4.256 -33.652  63.546  1.00210.73      .235 N
ATOM    242 1HH2 ARG A  18      -4.069 -33.893  63.403  1.00271.45      .235 H
ATOM    243 2HH2 ARG A  18      -4.898 -33.770  63.920  1.00275.34      .235 H
ATOM    244  N   GLY A  19       0.396 -33.989  58.239  1.00  7.07      .336 N
ATOM    245  H   GLY A  19       1.266 -33.944  58.705  1.00  8.89      .336 H
ATOM    246  CA  GLY A  19       0.142 -35.186  57.440  1.00  6.51      .189 C
ATOM    247 1HA  GLY A  19      -0.583 -34.972  56.679  1.00  8.13      .189 H
ATOM    248 2HA  GLY A  19       1.052 -35.473  56.950  1.00  7.92      .189 H
ATOM    249  C   GLY A  19      -0.357 -36.393  58.239  1.00  6.20      .253 C
ATOM    250  O   GLY A  19      -0.747 -36.277  59.382  1.00  8.92      .270 O
ATOM    251  N   ILE A  20      -0.321 -37.562  57.627  1.00  6.20      .337 N
ATOM    252  H   ILE A  20       0.023 -37.579  56.694  1.00  6.84      .337 H
ATOM    253  CA  ILE A  20      -0.765 -38.855  58.167  1.00  7.06      .159 C
ATOM    254  HA  ILE A  20      -0.848 -38.748  59.240  1.00  8.43      .159 H
ATOM    255  C   ILE A  20       0.264 -39.973  57.890  1.00  7.05      .251 C
ATOM    256  O   ILE A  20       0.872 -40.024  56.836  1.00  7.84      .271 O
ATOM    257  CB  ILE A  20      -2.180 -39.189  57.638  1.00  8.93      .029 C
ATOM    258  HB  ILE A  20      -2.778 -38.482  57.903  1.00 16.69      .029 H
ATOM    259  CG1 ILE A  20      -2.748 -40.341  58.163  1.00 20.16      .002 C
ATOM    260 1HG1 ILE A  20      -2.465 -41.002  57.765  1.00 41.30      .002 H
ATOM    261 2HG1 ILE A  20      -2.463 -40.410  58.971  1.00 41.36      .002 H
ATOM    262  CG2 ILE A  20      -2.293 -39.267  56.266  1.00 24.18      .002 C
ATOM    263 1HG2 ILE A  20      -2.252 -39.262  55.950  1.00 59.89      .002 H
ATOM    264 2HG2 ILE A  20      -2.398 -39.249  55.931  1.00 58.93      .002 H
ATOM    265 3HG2 ILE A  20      -2.310 -39.343  55.956  1.00 58.48      .002 H
ATOM    266  CD1 ILE A  20      -4.065 -40.516  58.161  1.00 36.59      .000 C
ATOM    267 1HD1 ILE A  20      -4.404 -40.554  58.128  1.00 70.40      .000 H
ATOM    268 2HD1 ILE A  20      -4.396 -40.523  58.207  1.00 70.68      .000 H
ATOM    269 3HD1 ILE A  20      -4.324 -40.604  58.158  1.00 77.42      .000 H
ATOM    270  N   ARG A  21       0.455 -40.877  58.844  1.00  8.22      .338 N
ATOM    271  H   ARG A  21      -0.049 -40.775  59.694  1.00 10.10      .338 H
ATOM    272  CA  ARG A  21       1.237 -42.106  58.696  1.00  8.94      .159 C
ATOM    273  HA  ARG A  21       2.074 -41.919  58.044  1.00  9.76      .159 H
ATOM    274  C   ARG A  21       0.377 -43.204  58.062  1.00  9.37      .251 C
ATOM    275  O   ARG A  21      -0.590 -43.609  58.608  1.00 15.03      .271 O
ATOM    276  CB  ARG A  21       1.776 -42.527  60.055  1.00 12.28      .034 C
ATOM    277 1HB  ARG A  21       2.138 -41.837  60.485  1.00 25.11      .034 H
ATOM    278 2HB  ARG A  21       1.142 -42.829  60.604  1.00 24.78      .034 H
ATOM    279  CG  ARG A  21       2.698 -43.458  60.141  1.00 28.32      .027 C
ATOM    280 1HG  ARG A  21       2.393 -44.131  59.679  1.00 51.31      .027 H
ATOM    281 2HG  ARG A  21       3.370 -43.142  59.678  1.00 51.81      .027 H
ATOM    282  CD  ARG A  21       3.140 -43.913  61.481  1.00 34.01      .116 C
ATOM    283 1HD  ARG A  21       3.160 -44.165  61.639  1.00 74.95      .116 H
ATOM    284 2HD  ARG A  21       3.416 -43.963  61.736  1.00 62.24      .116 H
ATOM    285  NE  ARG A  21       3.189 -43.978  62.241  1.00 69.74      .212 N
ATOM    286  HE  ARG A  21       3.325 -44.050  62.047  1.00128.30      .212 H
ATOM    287  CZ  ARG A  21       3.067 -43.964  63.160  1.00120.59      .666 C
ATOM    288  NH1 ARG A  21       2.892 -43.899  63.506  1.00154.07      .235 N
ATOM    289 1HH1 ARG A  21       2.823 -43.867  63.126  1.00150.86      .235 H
ATOM    290 2HH1 ARG A  21       2.825 -43.888  64.185  1.00248.78      .235 H
ATOM    291  NH2 ARG A  21       3.121 -44.015  63.743  1.00241.95      .235 N
ATOM    292 1HH2 ARG A  21       3.252 -44.068  63.530  1.00315.44      .235 H
ATOM    293 2HH2 ARG A  21       3.028 -44.003  64.430  1.00322.78      .235 H
ATOM    294  N   LEU A  22       0.733 -43.688  56.932  1.00 10.62      .338 N
ATOM    295  H   LEU A  22       1.555 -43.329  56.556  1.00 14.52      .338 H
ATOM    296  CA  LEU A  22       0.098 -44.799  56.240  1.00 12.26      .159 C
ATOM    297  HA  LEU A  22      -0.903 -44.927  56.609  1.00 13.74      .159 H
ATOM    298  C   LEU A  22       0.851 -46.100  56.493  1.00 15.37      .251 C
ATOM    299  O   LEU A  22       2.026 -46.123  56.600  1.00 19.00      .271 O
ATOM    300  CB  LEU A  22       0.009 -44.503  54.747  1.00 15.07      .032 C
ATOM    301 1HB  LEU A  22       0.933 -44.356  54.398  1.00 24.87      .032 H
ATOM    302 2HB  LEU A  22      -0.354 -45.316  54.275  1.00 23.77      .032 H
ATOM    303  CG  LEU A  22      -0.785 -43.373  54.312  1.00 15.78      .002 C
ATOM    304  HG  LEU A  22      -0.326 -42.612  54.716  1.00 25.52      .002 H
ATOM    305  CD1 LEU A  22      -0.849 -43.236  52.897  1.00 25.78      .000 C
ATOM    306 1HD1 LEU A  22      -0.793 -43.228  52.552  1.00 56.04      .000 H
ATOM    307 2HD1 LEU A  22      -0.870 -43.117  52.577  1.00 58.76      .000 H
ATOM    308 3HD1 LEU A  22      -0.928 -43.256  52.562  1.00 60.08      .000 H
ATOM    309  CD2 LEU A  22      -2.116 -43.391  54.668  1.00 29.13      .000 C
ATOM    310 1HD2 LEU A  22      -2.436 -43.429  54.729  1.00 64.47      .000 H
ATOM    311 2HD2 LEU A  22      -2.415 -43.372  54.747  1.00 64.49      .000 H
ATOM    312 3HD2 LEU A  22      -2.444 -43.382  54.777  1.00 61.22      .000 H
ATOM    313  N   LYS A  23       0.172 -47.183  56.563  1.00 23.13      .338 N
ATOM    314  H   LYS A  23      -0.781 -47.100  56.463  1.00 29.37      .338 H
ATOM    315  CA  LYS A  23       0.690 -48.516  56.765  1.00 31.20      .159 C
ATOM    316  HA  LYS A  23       1.622 -48.437  57.235  1.00 36.84      .159 H
ATOM    317  C   LYS A  23       0.897 -49.258  55.485  1.00 34.50      .251 C
ATOM    318  O   LYS A  23       0.151 -49.289  54.762  1.00 63.84      .271 O
ATOM    319  CB  LYS A  23      -0.225 -49.254  57.660  1.00 44.27      .032 C
ATOM    320 1HB  LYS A  23      -0.773 -49.115  57.734  1.00 70.75      .032 H
ATOM    321 2HB  LYS A  23      -0.366 -49.806  57.599  1.00 69.75      .032 H
ATOM    322  CG  LYS A  23      -0.205 -49.439  58.538  1.00 94.67      .004 C
ATOM    323 1HG  LYS A  23       0.288 -49.557  58.439  1.00145.83      .004 H
ATOM    324 2HG  LYS A  23      -0.093 -48.947  58.602  1.00146.62      .004 H
ATOM    325  CD  LYS A  23      -1.006 -50.122  59.451  1.00122.86      .032 C
ATOM    326 1HD  LYS A  23      -1.217 -50.214  59.585  1.00151.67      .032 H
ATOM    327 2HD  LYS A  23      -1.135 -50.317  59.582  1.00149.29      .032 H
ATOM    328  CE  LYS A  23      -1.322 -50.412  59.993  1.00216.74      .206 C
ATOM    329 1HE  LYS A  23      -1.194 -50.320  59.901  1.00281.81      .206 H
ATOM    330 2HE  LYS A  23      -1.258 -50.323  59.901  1.00288.98      .206 H
ATOM    331  NZ  LYS A  23      -1.868 -50.919  60.735  1.00282.62      .064 N
ATOM    332 1HZ  LYS A  23      -2.008 -51.014  60.886  1.00333.13      .064 H
ATOM    333 2HZ  LYS A  23      -1.996 -51.046  60.928  1.00324.84      .064 H
ATOM    334 3HZ  LYS A  23      -1.971 -51.045  60.897  1.00330.45      .064 H
ATOM    335  N   THR A  24       1.900 -49.867  55.218  1.00 27.70      .336 N
ATOM    336  H   THR A  24       2.474 -49.782  55.852  1.00 34.93      .336 H
ATOM    337  CA  THR A  24       2.224 -50.729  54.110  1.00 32.40      .187 C
ATOM    338  HA  THR A  24       1.330 -50.972  53.601  1.00 35.52      .187 H
ATOM    339  C   THR A  24       2.856 -52.003  54.607  1.00 41.56      .257 C
ATOM    340  O   THR A  24       3.390 -51.993  55.660  1.00 47.50      .270 O
ATOM    341  CB  THR A  24       3.127 -50.058  53.120  1.00 36.41      .140 C
ATOM    342  HB  THR A  24       3.214 -50.573  52.422  1.00 61.13      .140 H
ATOM    343  OG1 THR A  24       4.178 -49.884  53.500  1.00 67.27      .382 O
ATOM    344  HG1 THR A  24       4.425 -49.570  54.115  1.00 58.14      .382 H
ATOM    345  CG2 THR A  24       2.866 -48.897  52.583  1.00 31.27      .034 C
ATOM    346 1HG2 THR A  24       2.811 -48.613  52.432  1.00 65.06      .034 H
ATOM    347 2HG2 THR A  24       2.809 -48.651  52.475  1.00 63.03      .034 H
ATOM    348 3HG2 THR A  24       2.795 -48.603  52.443  1.00 60.06      .034 H
ATOM    349  N   PRO A  25       2.862 -53.102  53.891  1.00 51.31      .312 N
ATOM    350  CA  PRO A  25       3.520 -54.310  54.294  1.00 65.01      .163 C
ATOM    351  HA  PRO A  25       3.090 -54.627  55.174  1.00 80.16      .163 H
ATOM    352  C   PRO A  25       4.984 -54.201  54.511  1.00 58.90      .251 C
ATOM    353  O   PRO A  25       5.442 -54.459  54.736  1.00118.10      .271 O
ATOM    354  CB  PRO A  25       3.228 -55.303  53.253  1.00 82.01      .034 C
ATOM    355 1HB  PRO A  25       4.024 -55.495  52.707  1.00 87.24      .034 H
ATOM    356 2HB  PRO A  25       2.889 -56.138  53.626  1.00107.40      .034 H
ATOM    357  CG  PRO A  25       2.220 -54.728  52.461  1.00 84.76      .027 C
ATOM    358 1HG  PRO A  25       2.418 -54.879  51.555  1.00107.64      .027 H
ATOM    359 2HG  PRO A  25       1.390 -55.113  52.688  1.00105.19      .027 H
ATOM    360  CD  PRO A  25       2.163 -53.320  52.718  1.00 61.42      .105 C
ATOM    361 1HD  PRO A  25       2.601 -52.829  51.960  1.00 61.81      .105 H
ATOM    362 2HD  PRO A  25       1.193 -53.005  52.829  1.00 67.90      .105 H
ATOM    363  N   GLY A  26       5.720 -53.808  54.471  1.00 54.95      .336 N
ATOM    364  H   GLY A  26       5.302 -53.632  54.261  1.00 99.23      .336 H
ATOM    365  CA  GLY A  26       7.105 -53.602  54.731  1.00 53.18      .189 C
ATOM    366 1HA  GLY A  26       7.543 -54.462  55.094  1.00 70.13      .189 H
ATOM    367 2HA  GLY A  26       7.575 -53.388  53.866  1.00 55.72      .189 H
ATOM    368  C   GLY A  26       7.407 -52.525  55.672  1.00 47.31      .253 C
ATOM    369  O   GLY A  26       8.335 -52.543  56.227  1.00 67.86      .270 O
ATOM    370  N   GLY A  27       6.633 -51.615  55.885  1.00 43.05      .336 N
ATOM    371  H   GLY A  27       5.876 -51.656  55.416  1.00 50.42      .336 H
ATOM    372  CA  GLY A  27       6.788 -50.539  56.774  1.00 49.16      .189 C
ATOM    373 1HA  GLY A  27       6.570 -50.871  57.687  1.00 74.94      .189 H
ATOM    374 2HA  GLY A  27       7.750 -50.265  56.765  1.00 54.68      .189 H
ATOM    375  C   GLY A  27       5.948 -49.307  56.543  1.00 35.02      .257 C
ATOM    376  O   GLY A  27       5.279 -49.230  55.559  1.00 34.73      .270 O
ATOM    377  N   PRO A  28       5.966 -48.344  57.432  1.00 30.81      .312 N
ATOM    378  CA  PRO A  28       5.205 -47.137  57.319  1.00 23.00      .163 C
ATOM    379  HA  PRO A  28       4.207 -47.383  57.062  1.00 24.48      .163 H
ATOM    380  C   PRO A  28       5.726 -46.155  56.293  1.00 15.59      .251 C
ATOM    381  O   PRO A  28       6.871 -46.167  55.950  1.00 19.31      .271 O
ATOM    382  CB  PRO A  28       5.226 -46.538  58.681  1.00 31.00      .034 C
ATOM    383 1HB  PRO A  28       5.329 -45.514  58.671  1.00 36.17      .034 H
ATOM    384 2HB  PRO A  28       4.396 -46.802  59.196  1.00 40.72      .034 H
ATOM    385  CG  PRO A  28       6.356 -47.125  59.303  1.00 39.90      .027 C
ATOM    386 1HG  PRO A  28       7.097 -46.533  59.198  1.00 51.87      .027 H
ATOM    387 2HG  PRO A  28       6.181 -47.300  60.224  1.00 57.24      .027 H
ATOM    388  CD  PRO A  28       6.643 -48.371  58.654  1.00 40.27      .105 C
ATOM    389 1HD  PRO A  28       7.645 -48.462  58.502  1.00 48.89      .105 H
ATOM    390 2HD  PRO A  28       6.316 -49.157  59.233  1.00 53.10      .105 H
ATOM    391  N   VAL A  29       4.884 -45.254  55.848  1.00 11.11      .338 N
ATOM    392  H   VAL A  29       3.957 -45.314  56.158  1.00 13.83      .338 H
ATOM    393  CA  VAL A  29       5.171 -44.146  54.944  1.00  7.60      .159 C
ATOM    394  HA  VAL A  29       6.218 -43.942  54.977  1.00  8.48      .159 H
ATOM    395  C   VAL A  29       4.433 -42.887  55.403  1.00  6.75      .251 C
ATOM    396  O   VAL A  29       3.373 -42.972  55.978  1.00 10.23      .271 O
ATOM    397  CB  VAL A  29       4.838 -44.534  53.506  1.00 11.21      .029 C
ATOM    398  HB  VAL A  29       4.760 -44.875  53.425  1.00 59.29      .029 H
ATOM    399  CG1 VAL A  29       4.382 -44.454  52.862  1.00 51.41      .002 C
ATOM    400 1HG1 VAL A  29       4.227 -44.412  52.714  1.00103.05      .002 H
ATOM    401 2HG1 VAL A  29       4.250 -44.498  52.646  1.00 98.05      .002 H
ATOM    402 3HG1 VAL A  29       4.350 -44.401  52.765  1.00104.18      .002 H
ATOM    403  CG2 VAL A  29       5.094 -44.590  52.741  1.00 41.17      .002 C
ATOM    404 1HG2 VAL A  29       5.155 -44.510  52.562  1.00 89.81      .002 H
ATOM    405 2HG2 VAL A  29       5.141 -44.637  52.552  1.00 88.02      .002 H
ATOM    406 3HG2 VAL A  29       5.169 -44.670  52.561  1.00 88.85      .002 H
ATOM    407  N   SER A  30       4.990 -41.722  55.162  1.00  5.95      .336 N
ATOM    408  H   SER A  30       5.826 -41.701  54.635  1.00  7.03      .336 H
ATOM    409  CA  SER A  30       4.365 -40.425  55.442  1.00  6.45      .189 C
ATOM    410  HA  SER A  30       3.684 -40.526  56.270  1.00  7.75      .189 H
ATOM    411  C   SER A  30       3.586 -39.919  54.231  1.00  6.54      .253 C
ATOM    412  O   SER A  30       4.075 -39.952  53.129  1.00 10.46      .270 O
ATOM    413  CB  SER A  30       5.405 -39.393  55.828  1.00  8.55      .169 C
ATOM    414 1HB  SER A  30       5.833 -39.126  55.111  1.00 25.80      .169 H
ATOM    415 2HB  SER A  30       5.048 -38.657  56.187  1.00 20.18      .169 H
ATOM    416  OG  SER A  30       6.276 -39.669  56.620  1.00 17.13      .380 O
ATOM    417  HG  SER A  30       7.026 -39.869  56.232  1.00 23.34      .380 H
ATOM    418  N   ALA A  31       2.397 -39.404  54.426  1.00  5.39      .337 N
ATOM    419  H   ALA A  31       2.012 -39.437  55.336  1.00  6.95      .337 H
ATOM    420  CA  ALA A  31       1.574 -38.834  53.369  1.00  5.01      .159 C
ATOM    421  HA  ALA A  31       2.200 -38.649  52.511  1.00  6.11      .159 H
ATOM    422  C   ALA A  31       0.928 -37.501  53.780  1.00  4.36      .251 C
ATOM    423  O   ALA A  31       0.601 -37.279  54.932  1.00  5.70      .271 O
ATOM    424  CB  ALA A  31       0.535 -39.850  52.946  1.00  7.27      .034 C
ATOM    425 1HB  ALA A  31       0.283 -40.065  52.829  1.00 36.26      .034 H
ATOM    426 2HB  ALA A  31       0.283 -40.095  52.873  1.00 37.08      .034 H
ATOM    427 3HB  ALA A  31       0.310 -40.115  52.832  1.00 34.94      .034 H
ATOM    428  N   PHE A  32       0.740 -36.623  52.810  1.00  4.46      .337 N
ATOM    429  H   PHE A  32       1.071 -36.876  51.906  1.00  5.62      .337 H
ATOM    430  CA  PHE A  32       0.166 -35.286  52.947  1.00  4.32      .164 C
ATOM    431  HA  PHE A  32      -0.377 -35.214  53.881  1.00  4.91      .164 H
ATOM    432  C   PHE A  32      -0.823 -35.082  51.792  1.00  4.35      .251 C
ATOM    433  O   PHE A  32      -0.435 -34.874  50.669  1.00  6.57      .271 O
ATOM    434  CB  PHE A  32       1.276 -34.234  52.951  1.00  5.39      .056 C
ATOM    435 1HB  PHE A  32       1.786 -34.263  52.004  1.00  6.84      .056 H
ATOM    436 2HB  PHE A  32       0.810 -33.269  53.033  1.00  7.07      .056 H
ATOM    437  CG  PHE A  32       2.317 -34.350  54.053  1.00  5.87      .044 C
ATOM    438  CD1 PHE A  32       3.392 -35.232  53.931  1.00  7.59      .008 C
ATOM    439  HD1 PHE A  32       3.478 -35.848  53.070  1.00  9.26      .008 H
ATOM    440  CD2 PHE A  32       2.235 -33.535  55.174  1.00  7.45      .008 C
ATOM    441  HD2 PHE A  32       1.421 -32.858  55.266  1.00  9.13      .008 H
ATOM    442  CE1 PHE A  32       4.353 -35.312  54.936  1.00 10.07      .001 C
ATOM    443  HE1 PHE A  32       5.162 -35.994  54.851  1.00 13.95      .001 H
ATOM    444  CE2 PHE A  32       3.214 -33.596  56.162  1.00 10.06      .001 C
ATOM    445  HE2 PHE A  32       3.148 -32.957  57.009  1.00 13.68      .001 H
ATOM    446  CZ  PHE A  32       4.269 -34.490  56.050  1.00 11.03      .000 C
ATOM    447  HZ  PHE A  32       5.009 -34.534  56.815  1.00 15.00      .000 H
ATOM    448  N   LEU A  33      -2.097 -35.229  52.050  1.00  5.07      .338 N
ATOM    449  H   LEU A  33      -2.349 -35.346  52.999  1.00  7.45      .338 H
ATOM    450  CA  LEU A  33      -3.177 -35.336  51.069  1.00  4.81      .159 C
ATOM    451  HA  LEU A  33      -2.748 -35.460  50.081  1.00  5.10      .159 H
ATOM    452  C   LEU A  33      -4.051 -34.074  51.054  1.00  4.76      .251 C
ATOM    453  O   LEU A  33      -4.329 -33.500  52.089  1.00  6.79      .271 O
ATOM    454  CB  LEU A  33      -4.025 -36.587  51.380  1.00  6.11      .032 C
ATOM    455 1HB  LEU A  33      -4.546 -36.408  52.300  1.00  7.71      .032 H
ATOM    456 2HB  LEU A  33      -4.761 -36.684  50.603  1.00  7.56      .032 H
ATOM    457  CG  LEU A  33      -3.284 -37.914  51.518  1.00  7.88      .002 C
ATOM    458  HG  LEU A  33      -2.697 -37.857  52.205  1.00 23.02      .002 H
ATOM    459  CD1 LEU A  33      -4.045 -38.951  51.807  1.00 22.37      .000 C
ATOM    460 1HD1 LEU A  33      -4.242 -39.204  51.854  1.00 57.42      .000 H
ATOM    461 2HD1 LEU A  33      -4.232 -39.207  51.888  1.00 57.39      .000 H
ATOM    462 3HD1 LEU A  33      -4.200 -39.175  51.885  1.00 59.94      .000 H
ATOM    463  CD2 LEU A  33      -2.598 -38.340  50.481  1.00 22.22      .000 C
ATOM    464 1HD2 LEU A  33      -2.420 -38.425  50.226  1.00 57.74      .000 H
ATOM    465 2HD2 LEU A  33      -2.475 -38.432  50.236  1.00 59.31      .000 H
ATOM    466 3HD2 LEU A  33      -2.411 -38.466  50.251  1.00 57.42      .000 H
ATOM    467  N   GLY A  34      -4.526 -33.671  49.886  1.00  4.64      .336 N
ATOM    468  H   GLY A  34      -4.255 -34.161  49.066  1.00  5.89      .336 H
ATOM    469  CA  GLY A  34      -5.501 -32.601  49.731  1.00  5.34      .189 C
ATOM    470 1HA  GLY A  34      -5.845 -32.610  48.713  1.00  7.01      .189 H
ATOM    471 2HA  GLY A  34      -6.345 -32.799  50.369  1.00  7.02      .189 H
ATOM    472  C   GLY A  34      -5.001 -31.183  50.043  1.00  5.26      .253 C
ATOM    473  O   GLY A  34      -5.757 -30.373  50.538  1.00  7.85      .270 O
ATOM    474  N   ILE A  35      -3.740 -30.888  49.778  1.00  4.83      .337 N
ATOM    475  H   ILE A  35      -3.188 -31.589  49.339  1.00  5.18      .337 H
ATOM    476  CA  ILE A  35      -3.096 -29.584  49.976  1.00  4.99      .160 C
ATOM    477  HA  ILE A  35      -3.344 -29.235  50.967  1.00  6.54      .160 H
ATOM    478  C   ILE A  35      -3.635 -28.568  48.963  1.00  5.23      .254 C
ATOM    479  O   ILE A  35      -3.532 -28.818  47.774  1.00  5.24      .270 O
ATOM    480  CB  ILE A  35      -1.558 -29.702  49.870  1.00  5.42      .029 C
ATOM    481  HB  ILE A  35      -1.326 -30.044  48.882  1.00  5.67      .029 H
ATOM    482  CG1 ILE A  35      -0.972 -30.707  50.853  1.00  7.48      .002 C
ATOM    483 1HG1 ILE A  35      -1.008 -30.304  51.807  1.00 11.99      .002 H
ATOM    484 2HG1 ILE A  35      -1.569 -31.556  50.845  1.00 12.28      .002 H
ATOM    485  CG2 ILE A  35      -0.893 -28.347  50.049  1.00  8.78      .002 C
ATOM    486 1HG2 ILE A  35      -0.742 -28.034  50.181  1.00 37.65      .002 H
ATOM    487 2HG2 ILE A  35      -0.804 -28.001  50.044  1.00 38.48      .002 H
ATOM    488 3HG2 ILE A  35      -0.661 -28.056  50.055  1.00 37.13      .002 H
ATOM    489  CD1 ILE A  35       0.417 -31.156  50.571  1.00 10.29      .000 C
ATOM    490 1HD1 ILE A  35       0.740 -31.257  50.503  1.00 41.23      .000 H
ATOM    491 2HD1 ILE A  35       0.748 -31.273  50.500  1.00 39.22      .000 H
ATOM    492 3HD1 ILE A  35       0.743 -31.266  50.515  1.00 39.30      .000 H
ATOM    493  N   PRO A  36      -4.181 -27.417  49.362  1.00  7.91      .312 N
ATOM    494  CA  PRO A  36      -4.626 -26.402  48.423  1.00 10.02      .163 C
ATOM    495  HA  PRO A  36      -5.202 -26.845  47.632  1.00 10.64      .163 H
ATOM    496  C   PRO A  36      -3.450 -25.652  47.794  1.00  9.23      .251 C
ATOM    497  O   PRO A  36      -2.771 -24.944  48.415  1.00 17.00      .271 O
ATOM    498  CB  PRO A  36      -5.524 -25.499  49.238  1.00 16.55      .034 C
ATOM    499 1HB  PRO A  36      -5.446 -24.496  48.958  1.00 24.37      .034 H
ATOM    500 2HB  PRO A  36      -6.515 -25.810  49.166  1.00 22.29      .034 H
ATOM    501  CG  PRO A  36      -5.075 -25.659  50.622  1.00 16.94      .027 C
ATOM    502 1HG  PRO A  36      -4.380 -24.942  50.845  1.00 24.49      .027 H
ATOM    503 2HG  PRO A  36      -5.867 -25.599  51.273  1.00 24.56      .027 H
ATOM    504  CD  PRO A  36      -4.458 -27.005  50.701  1.00 11.99      .105 C
ATOM    505 1HD  PRO A  36      -3.559 -26.957  51.255  1.00 14.37      .105 H
ATOM    506 2HD  PRO A  36      -5.135 -27.685  51.151  1.00 15.59      .105 H
ATOM    507  N   PHE A  37      -3.200 -25.780  46.555  1.00  9.70      .337 N
ATOM    508  H   PHE A  37      -3.740 -26.405  46.088  1.00 16.61      .337 H
ATOM    509  CA  PHE A  37      -2.128 -25.104  45.830  1.00  9.74      .164 C
ATOM    510  HA  PHE A  37      -1.409 -24.762  46.557  1.00 12.51      .164 H
ATOM    511  C   PHE A  37      -2.602 -23.863  45.040  1.00  8.19      .251 C
ATOM    512  O   PHE A  37      -1.804 -23.018  44.710  1.00 10.98      .271 O
ATOM    513  CB  PHE A  37      -1.386 -26.098  44.940  1.00 10.84      .056 C
ATOM    514 1HB  PHE A  37      -0.437 -25.667  44.683  1.00 14.04      .056 H
ATOM    515 2HB  PHE A  37      -1.165 -26.981  45.508  1.00 13.86      .056 H
ATOM    516  CG  PHE A  37      -2.078 -26.515  43.663  1.00  8.52      .044 C
ATOM    517  CD1 PHE A  37      -1.837 -25.825  42.484  1.00  9.46      .008 C
ATOM    518  HD1 PHE A  37      -1.183 -24.989  42.488  1.00 12.63      .008 H
ATOM    519  CD2 PHE A  37      -2.925 -27.610  43.641  1.00  9.05      .008 C
ATOM    520  HD2 PHE A  37      -3.119 -28.137  44.541  1.00 12.17      .008 H
ATOM    521  CE1 PHE A  37      -2.436 -26.228  41.296  1.00  9.98      .001 C
ATOM    522  HE1 PHE A  37      -2.257 -25.698  40.398  1.00 13.83      .001 H
ATOM    523  CE2 PHE A  37      -3.508 -28.026  42.450  1.00  9.22      .001 C
ATOM    524  HE2 PHE A  37      -4.139 -28.879  42.441  1.00 12.25      .001 H
ATOM    525  CZ  PHE A  37      -3.266 -27.335  41.278  1.00  9.23      .000 C
ATOM    526  HZ  PHE A  37      -3.710 -27.665  40.369  1.00 11.91      .000 H
ATOM    527  N   ALA A  38      -3.886 -23.738  44.782  1.00  7.24      .338 N
ATOM    528  H   ALA A  38      -4.478 -24.465  45.086  1.00  9.16      .338 H
ATOM    529  CA  ALA A  38      -4.515 -22.652  44.036  1.00  6.62      .159 C
ATOM    530  HA  ALA A  38      -3.837 -21.817  43.986  1.00  8.10      .159 H
ATOM    531  C   ALA A  38      -5.811 -22.156  44.698  1.00  7.29      .251 C
ATOM    532  O   ALA A  38      -6.435 -22.880  45.447  1.00  9.76      .271 O
ATOM    533  CB  ALA A  38      -4.767 -23.136  42.627  1.00  7.92      .034 C
ATOM    534 1HB  ALA A  38      -4.795 -23.251  42.284  1.00 36.72      .034 H
ATOM    535 2HB  ALA A  38      -4.847 -23.227  42.283  1.00 35.42      .034 H
ATOM    536 3HB  ALA A  38      -4.837 -23.277  42.318  1.00 37.56      .034 H
ATOM    537  N   GLU A  39      -6.222 -20.936  44.409  1.00  7.57      .338 N
ATOM    538  H   GLU A  39      -5.679 -20.391  43.781  1.00  8.24      .338 H
ATOM    539  CA  GLU A  39      -7.536 -20.395  44.769  1.00  7.91      .160 C
ATOM    540  HA  GLU A  39      -7.712 -20.587  45.815  1.00  9.18      .160 H
ATOM    541  C   GLU A  39      -8.675 -21.073  43.982  1.00  7.83      .254 C
ATOM    542  O   GLU A  39      -8.457 -21.471  42.854  1.00  9.29      .270 O
ATOM    543  CB  GLU A  39      -7.565 -18.889  44.532  1.00 10.19      .043 C
ATOM    544 1HB  GLU A  39      -7.290 -18.700  43.515  1.00 11.65      .043 H
ATOM    545 2HB  GLU A  39      -8.567 -18.526  44.664  1.00 12.43      .043 H
ATOM    546  CG  GLU A  39      -6.640 -18.079  45.431  1.00 13.39      .100 C
ATOM    547 1HG  GLU A  39      -5.653 -18.430  45.344  1.00 14.23      .100 H
ATOM    548 2HG  GLU A  39      -6.653 -17.083  45.105  1.00 19.51      .100 H
ATOM    549  CD  GLU A  39      -7.002 -18.093  46.870  1.00 19.03      .185 C
ATOM    550  OE1 GLU A  39      -7.144 -18.048  47.429  1.00 55.82      .647 O
ATOM    551  OE2 GLU A  39      -7.145 -18.128  47.462  1.00 53.80      .647 O
ATOM    552  N   PRO A  40      -9.891 -21.188  44.518  1.00  9.04      .312 N
ATOM    553  CA  PRO A  40     -10.983 -21.889  43.870  1.00 10.16      .163 C
ATOM    554  HA  PRO A  40     -10.678 -22.894  43.679  1.00 12.79      .163 H
ATOM    555  C   PRO A  40     -11.428 -21.271  42.553  1.00  8.45      .254 C
ATOM    556  O   PRO A  40     -11.826 -20.131  42.549  1.00 10.60      .270 O
ATOM    557  CB  PRO A  40     -12.098 -21.914  44.883  1.00 16.18      .034 C
ATOM    558 1HB  PRO A  40     -12.902 -21.494  44.563  1.00 27.76      .034 H
ATOM    559 2HB  PRO A  40     -12.302 -22.811  45.167  1.00 29.26      .034 H
ATOM    560  CG  PRO A  40     -11.665 -21.224  45.986  1.00 19.68      .027 C
ATOM    561 1HG  PRO A  40     -12.203 -20.504  46.101  1.00 38.73      .027 H
ATOM    562 2HG  PRO A  40     -11.717 -21.775  46.700  1.00 37.25      .027 H
ATOM    563  CD  PRO A  40     -10.291 -20.774  45.817  1.00 12.96      .105 C
ATOM    564 1HD  PRO A  40     -10.248 -19.736  45.898  1.00 16.53      .105 H
ATOM    565 2HD  PRO A  40      -9.683 -21.214  46.542  1.00 17.59      .105 H
ATOM    566  N   PRO A  41     -11.441 -21.993  41.432  1.00  8.99      .312 N
ATOM    567  CA  PRO A  41     -11.844 -21.484  40.131  1.00 10.34      .163 C
ATOM    568  HA  PRO A  41     -11.454 -20.505  40.001  1.00 11.70      .163 H
ATOM    569  C   PRO A  41     -13.350 -21.415  39.899  1.00 10.06      .251 C
ATOM    570  O   PRO A  41     -13.803 -21.512  38.801  1.00 13.49      .271 O
ATOM    571  CB  PRO A  41     -11.167 -22.405  39.164  1.00 18.00      .034 C
ATOM    572 1HB  PRO A  41     -11.693 -22.617  38.392  1.00 32.16      .034 H
ATOM    573 2HB  PRO A  41     -10.341 -22.046  38.885  1.00 33.51      .034 H
ATOM    574  CG  PRO A  41     -10.912 -23.557  39.825  1.00 18.70      .027 C
ATOM    575 1HG  PRO A  41     -11.578 -24.149  39.594  1.00 35.56      .027 H
ATOM    576 2HG  PRO A  41     -10.095 -23.884  39.571  1.00 34.89      .027 H
ATOM    577  CD  PRO A  41     -10.919 -23.299  41.273  1.00 12.51      .105 C
ATOM    578 1HD  PRO A  41     -11.532 -23.992  41.762  1.00 17.30      .105 H
ATOM    579 2HD  PRO A  41      -9.933 -23.353  41.663  1.00 14.21      .105 H
ATOM    580  N   MET A  42     -14.151 -21.320  40.930  1.00 11.69      .337 N
ATOM    581  H   MET A  42     -13.741 -21.188  41.793  1.00 16.10      .337 H
ATOM    582  CA  MET A  42     -15.595 -21.392  40.890  1.00 13.60      .160 C
ATOM    583  HA  MET A  42     -15.858 -22.209  40.265  1.00 17.07      .160 H
ATOM    584  C   MET A  42     -16.268 -20.151  40.315  1.00 14.02      .251 C
ATOM    585  O   MET A  42     -15.787 -19.056  40.483  1.00 16.45      .271 O
ATOM    586  CB  MET A  42     -16.109 -21.702  42.269  1.00 19.46      .043 C
ATOM    587 1HB  MET A  42     -16.620 -21.731  42.374  1.00 52.90      .043 H
ATOM    588 2HB  MET A  42     -16.021 -22.164  42.518  1.00 53.51      .043 H
ATOM    589  CG  MET A  42     -16.075 -21.386  43.190  1.00 39.24      .060 C
ATOM    590 1HG  MET A  42     -15.691 -21.347  43.078  1.00 92.27      .060 H
ATOM    591 2HG  MET A  42     -16.154 -21.006  43.142  1.00 83.12      .060 H
ATOM    592  SD  MET A  42     -16.504 -21.665  44.559  1.00 72.81      .139 S
ATOM    593  CE  MET A  42     -17.180 -21.523  45.035  1.00114.86      .069 C
ATOM    594 1HE  MET A  42     -17.302 -21.534  45.136  1.00168.45      .069 H
ATOM    595 2HE  MET A  42     -17.356 -21.509  45.120  1.00169.82      .069 H
ATOM    596 3HE  MET A  42     -17.290 -21.442  45.142  1.00163.50      .069 H
ATOM    597  N   GLY A  43     -17.403 -20.327  39.679  1.00 16.95      .336 N
ATOM    598  H   GLY A  43     -17.707 -21.247  39.539  1.00 19.32      .336 H
ATOM    599  CA  GLY A  43     -18.310 -19.283  39.263  1.00 20.85      .189 C
ATOM    600 1HA  GLY A  43     -19.109 -19.707  38.725  1.00 27.88      .189 H
ATOM    601 2HA  GLY A  43     -18.710 -18.835  40.120  1.00 29.26      .189 H
ATOM    602  C   GLY A  43     -17.706 -18.205  38.396  1.00 15.50      .257 C
ATOM    603  O   GLY A  43     -17.315 -18.504  37.295  1.00 14.27      .270 O
ATOM    604  N   PRO A  44     -17.566 -16.969  38.848  1.00 17.34      .312 N
ATOM    605  CA  PRO A  44     -16.940 -15.910  38.089  1.00 17.64      .163 C
ATOM    606  HA  PRO A  44     -17.539 -15.716  37.224  1.00 18.69      .163 H
ATOM    607  C   PRO A  44     -15.505 -16.168  37.640  1.00 15.14      .251 C
ATOM    608  O   PRO A  44     -15.050 -15.519  36.736  1.00 19.43      .271 O
ATOM    609  CB  PRO A  44     -17.009 -14.710  38.979  1.00 27.32      .034 C
ATOM    610 1HB  PRO A  44     -16.146 -14.432  39.292  1.00 38.72      .034 H
ATOM    611 2HB  PRO A  44     -17.438 -13.967  38.552  1.00 40.80      .034 H
ATOM    612  CG  PRO A  44     -17.758 -15.060  40.048  1.00 36.15      .027 C
ATOM    613 1HG  PRO A  44     -17.306 -14.843  40.771  1.00 60.74      .027 H
ATOM    614 2HG  PRO A  44     -18.524 -14.615  40.009  1.00 58.25      .027 H
ATOM    615  CD  PRO A  44     -18.037 -16.462  40.076  1.00 25.24      .105 C
ATOM    616 1HD  PRO A  44     -17.543 -16.914  40.865  1.00 30.64      .105 H
ATOM    617 2HD  PRO A  44     -19.063 -16.610  40.171  1.00 30.68      .105 H
ATOM    618  N   ARG A  45     -14.793 -17.108  38.241  1.00 12.30      .338 N
ATOM    619  H   ARG A  45     -15.214 -17.605  38.980  1.00 13.22      .338 H
ATOM    620  CA  ARG A  45     -13.437 -17.525  37.884  1.00 11.48      .159 C
ATOM    621  HA  ARG A  45     -12.961 -16.699  37.386  1.00 15.10      .159 H
ATOM    622  C   ARG A  45     -13.387 -18.722  36.910  1.00  8.45      .251 C
ATOM    623  O   ARG A  45     -12.308 -19.118  36.511  1.00  9.94      .271 O
ATOM    624  CB  ARG A  45     -12.651 -17.805  39.161  1.00 13.51      .034 C
ATOM    625 1HB  ARG A  45     -13.145 -18.465  39.738  1.00 15.49      .034 H
ATOM    626 2HB  ARG A  45     -11.762 -18.225  38.935  1.00 18.55      .034 H
ATOM    627  CG  ARG A  45     -12.370 -16.665  39.998  1.00 27.51      .027 C
ATOM    628 1HG  ARG A  45     -12.506 -16.219  39.842  1.00 65.34      .027 H
ATOM    629 2HG  ARG A  45     -12.556 -16.530  40.507  1.00 49.18      .027 H
ATOM    630  CD  ARG A  45     -11.650 -16.316  40.407  1.00 76.26      .116 C
ATOM    631 1HD  ARG A  45     -12.067 -16.361  40.299  1.00148.91      .116 H
ATOM    632 2HD  ARG A  45     -11.347 -16.233  40.644  1.00130.32      .116 H
ATOM    633  NE  ARG A  45     -10.820 -16.025  40.647  1.00102.08      .212 N
ATOM    634  HE  ARG A  45     -10.695 -16.191  40.668  1.00119.32      .212 H
ATOM    635  CZ  ARG A  45     -10.239 -15.568  40.841  1.00196.65      .666 C
ATOM    636  NH1 ARG A  45     -10.344 -15.311  40.852  1.00300.61      .235 N
ATOM    637 1HH1 ARG A  45     -10.860 -15.444  40.732  1.00304.36      .235 H
ATOM    638 2HH1 ARG A  45      -9.895 -14.972  40.993  1.00443.73      .235 H
ATOM    639  NH2 ARG A  45      -9.529 -15.365  41.025  1.00293.46      .235 N
ATOM    640 1HH2 ARG A  45      -9.408 -15.553  41.018  1.00306.92      .235 H
ATOM    641 2HH2 ARG A  45      -9.098 -15.028  41.170  1.00416.41      .235 H
ATOM    642  N   ARG A  46     -14.524 -19.276  36.506  1.00  6.77      .338 N
ATOM    643  H   ARG A  46     -15.379 -18.912  36.853  1.00  8.41      .338 H
ATOM    644  CA  ARG A  46     -14.630 -20.381  35.554  1.00  5.27      .159 C
ATOM    645  HA  ARG A  46     -14.069 -21.212  35.959  1.00  5.48      .159 H
ATOM    646  C   ARG A  46     -14.017 -20.007  34.196  1.00  5.28      .251 C
ATOM    647  O   ARG A  46     -14.149 -18.886  33.742  1.00  6.94      .271 O
ATOM    648  CB  ARG A  46     -16.098 -20.818  35.442  1.00  6.03      .034 C
ATOM    649 1HB  ARG A  46     -16.492 -20.865  36.346  1.00 13.81      .034 H
ATOM    650 2HB  ARG A  46     -16.611 -20.145  34.935  1.00 14.58      .034 H
ATOM    651  CG  ARG A  46     -16.402 -22.086  34.820  1.00  9.05      .027 C
ATOM    652 1HG  ARG A  46     -15.972 -22.080  33.924  1.00 19.24      .027 H
ATOM    653 2HG  ARG A  46     -15.963 -22.799  35.360  1.00 18.60      .027 H
ATOM    654  CD  ARG A  46     -17.889 -22.406  34.654  1.00  8.41      .116 C
ATOM    655 1HD  ARG A  46     -18.369 -21.584  34.166  1.00 10.74      .116 H
ATOM    656 2HD  ARG A  46     -17.983 -23.273  34.040  1.00 10.53      .116 H
ATOM    657  NE  ARG A  46     -18.565 -22.652  35.916  1.00  7.86      .212 N
ATOM    658  HE  ARG A  46     -17.959 -22.874  36.670  1.00 10.08      .212 H
ATOM    659  CZ  ARG A  46     -19.877 -22.596  36.121  1.00  7.72      .666 C
ATOM    660  NH1 ARG A  46     -20.731 -22.355  35.201  1.00  8.17      .235 N
ATOM    661 1HH1 ARG A  46     -20.436 -22.148  34.276  1.00  7.91      .235 H
ATOM    662 2HH1 ARG A  46     -21.698 -22.351  35.428  1.00  9.87      .235 H
ATOM    663  NH2 ARG A  46     -20.342 -22.805  37.291  1.00 10.41      .235 N
ATOM    664 1HH2 ARG A  46     -19.717 -23.026  38.026  1.00 12.10      .235 H
ATOM    665 2HH2 ARG A  46     -21.294 -22.652  37.477  1.00 13.22      .235 H
ATOM    666  N   PHE A  47     -13.351 -20.963  33.566  1.00  5.01      .337 N
ATOM    667  H   PHE A  47     -13.280 -21.831  34.053  1.00  5.57      .337 H
ATOM    668  CA  PHE A  47     -12.598 -20.884  32.297  1.00  5.66      .164 C
ATOM    669  HA  PHE A  47     -12.249 -21.891  32.111  1.00  6.32      .164 H
ATOM    670  C   PHE A  47     -11.342 -19.965  32.300  1.00  6.34      .251 C
ATOM    671  O   PHE A  47     -10.658 -19.904  31.309  1.00  9.44      .271 O
ATOM    672  CB  PHE A  47     -13.521 -20.543  31.117  1.00  6.53      .056 C
ATOM    673 1HB  PHE A  47     -13.647 -19.474  31.091  1.00  8.03      .056 H
ATOM    674 2HB  PHE A  47     -13.018 -20.815  30.206  1.00  8.74      .056 H
ATOM    675  CG  PHE A  47     -14.895 -21.187  31.115  1.00  5.60      .044 C
ATOM    676  CD1 PHE A  47     -15.028 -22.566  30.999  1.00  6.05      .008 C
ATOM    677  HD1 PHE A  47     -14.163 -23.178  30.909  1.00  8.04      .008 H
ATOM    678  CD2 PHE A  47     -16.038 -20.405  31.230  1.00  6.99      .008 C
ATOM    679  HD2 PHE A  47     -15.938 -19.349  31.320  1.00  9.44      .008 H
ATOM    680  CE1 PHE A  47     -16.295 -23.158  30.994  1.00  6.76      .001 C
ATOM    681  HE1 PHE A  47     -16.398 -24.213  30.901  1.00  9.20      .001 H
ATOM    682  CE2 PHE A  47     -17.301 -20.994  31.229  1.00  7.89      .001 C
ATOM    683  HE2 PHE A  47     -18.169 -20.386  31.318  1.00 11.20      .001 H
ATOM    684  CZ  PHE A  47     -17.431 -22.369  31.103  1.00  7.27      .000 C
ATOM    685  HZ  PHE A  47     -18.401 -22.817  31.103  1.00  9.40      .000 H
ATOM    686  N   LEU A  48     -11.012 -19.280  33.384  1.00  6.68      .338 N
ATOM    687  H   LEU A  48     -11.599 -19.347  34.170  1.00  8.79      .338 H
ATOM    688  CA  LEU A  48      -9.840 -18.410  33.511  1.00  6.70      .160 C
ATOM    689  HA  LEU A  48      -9.610 -18.020  32.534  1.00  8.71      .160 H
ATOM    690  C   LEU A  48      -8.588 -19.153  34.012  1.00  5.43      .254 C
ATOM    691  O   LEU A  48      -8.714 -20.164  34.689  1.00  6.30      .270 O
ATOM    692  CB  LEU A  48     -10.173 -17.229  34.426  1.00  8.92      .032 C
ATOM    693 1HB  LEU A  48     -10.468 -17.609  35.360  1.00 10.92      .032 H
ATOM    694 2HB  LEU A  48      -9.292 -16.667  34.577  1.00 11.87      .032 H
ATOM    695  CG  LEU A  48     -11.232 -16.296  33.956  1.00 15.68      .002 C
ATOM    696  HG  LEU A  48     -12.021 -16.838  33.801  1.00 28.92      .002 H
ATOM    697  CD1 LEU A  48     -11.561 -15.289  34.879  1.00 24.15      .000 C
ATOM    698 1HD1 LEU A  48     -11.605 -15.023  35.079  1.00 57.30      .000 H
ATOM    699 2HD1 LEU A  48     -11.647 -15.084  35.148  1.00 54.84      .000 H
ATOM    700 3HD1 LEU A  48     -11.674 -15.044  35.060  1.00 58.27      .000 H
ATOM    701  CD2 LEU A  48     -10.918 -15.597  32.809  1.00 30.69      .000 C
ATOM    702 1HD2 LEU A  48     -10.787 -15.352  32.579  1.00 61.72      .000 H
ATOM    703 2HD2 LEU A  48     -10.966 -15.410  32.524  1.00 67.90      .000 H
ATOM    704 3HD2 LEU A  48     -10.787 -15.528  32.511  1.00 65.54      .000 H
ATOM    705  N   PRO A  49      -7.374 -18.654  33.744  1.00  5.91      .312 N
ATOM    706  CA  PRO A  49      -6.139 -19.154  34.336  1.00  6.02      .163 C
ATOM    707  HA  PRO A  49      -5.988 -20.167  33.996  1.00  6.74      .163 H
ATOM    708  C   PRO A  49      -6.147 -19.164  35.869  1.00  5.67      .254 C
ATOM    709  O   PRO A  49      -6.795 -18.324  36.470  1.00  7.62      .270 O
ATOM    710  CB  PRO A  49      -5.038 -18.269  33.784  1.00  8.67      .034 C
ATOM    711 1HB  PRO A  49      -4.795 -17.520  34.452  1.00 13.32      .034 H
ATOM    712 2HB  PRO A  49      -4.189 -18.802  33.526  1.00 13.56      .034 H
ATOM    713  CG  PRO A  49      -5.610 -17.676  32.587  1.00 12.70      .027 C
ATOM    714 1HG  PRO A  49      -5.251 -16.752  32.436  1.00 23.81      .027 H
ATOM    715 2HG  PRO A  49      -5.407 -18.265  31.804  1.00 21.82      .027 H
ATOM    716  CD  PRO A  49      -7.069 -17.617  32.812  1.00  8.81      .105 C
ATOM    717 1HD  PRO A  49      -7.337 -16.680  33.210  1.00 11.81      .105 H
ATOM    718 2HD  PRO A  49      -7.576 -17.787  31.903  1.00 12.01      .105 H
ATOM    719  N   PRO A  50      -5.444 -20.095  36.525  1.00  5.49      .312 N
ATOM    720  CA  PRO A  50      -5.454 -20.241  37.973  1.00  5.59      .163 C
ATOM    721  HA  PRO A  50      -6.469 -20.197  38.335  1.00  6.41      .163 H
ATOM    722  C   PRO A  50      -4.644 -19.163  38.696  1.00  6.20      .251 C
ATOM    723  O   PRO A  50      -3.759 -18.566  38.152  1.00  9.78      .271 O
ATOM    724  CB  PRO A  50      -4.891 -21.620  38.227  1.00  6.89      .034 C
ATOM    725 1HB  PRO A  50      -4.386 -21.700  39.172  1.00  9.36      .034 H
ATOM    726 2HB  PRO A  50      -5.673 -22.350  38.168  1.00  8.69      .034 H
ATOM    727  CG  PRO A  50      -3.924 -21.802  37.097  1.00  7.08      .027 C
ATOM    728 1HG  PRO A  50      -2.988 -21.332  37.330  1.00  8.71      .027 H
ATOM    729 2HG  PRO A  50      -3.785 -22.840  36.862  1.00  9.17      .027 H
ATOM    730  CD  PRO A  50      -4.589 -21.096  35.948  1.00  6.20      .105 C
ATOM    731 1HD  PRO A  50      -3.856 -20.624  35.321  1.00  7.94      .105 H
ATOM    732 2HD  PRO A  50      -5.182 -21.790  35.382  1.00  7.43      .105 H
ATOM    733  N   GLU A  51      -4.923 -18.955  39.951  1.00  7.96      .337 N
ATOM    734  H   GLU A  51      -5.651 -19.480  40.339  1.00 11.38      .337 H
ATOM    735  CA  GLU A  51      -4.218 -18.055  40.863  1.00  9.73      .160 C
ATOM    736  HA  GLU A  51      -3.403 -17.597  40.343  1.00 12.69      .160 H
ATOM    737  C   GLU A  51      -3.634 -18.807  42.070  1.00  8.09      .254 C
ATOM    738  O   GLU A  51      -4.317 -19.656  42.616  1.00  8.29      .270 O
ATOM    739  CB  GLU A  51      -5.154 -16.957  41.308  1.00 15.42      .043 C
ATOM    740 1HB  GLU A  51      -5.651 -16.854  41.115  1.00 40.38      .043 H
ATOM    741 2HB  GLU A  51      -5.344 -16.939  41.776  1.00 51.63      .043 H
ATOM    742  CG  GLU A  51      -5.222 -16.013  41.386  1.00 45.33      .100 C
ATOM    743 1HG  GLU A  51      -5.584 -16.037  41.339  1.00103.75      .100 H
ATOM    744 2HG  GLU A  51      -5.169 -16.000  41.725  1.00 99.00      .100 H
ATOM    745  CD  GLU A  51      -4.905 -15.026  41.085  1.00 71.34      .185 C
ATOM    746  OE1 GLU A  51      -4.845 -14.675  40.922  1.00130.03      .647 O
ATOM    747  OE2 GLU A  51      -4.715 -14.580  41.015  1.00130.90      .647 O
ATOM    748  N   PRO A  52      -2.400 -18.529  42.512  1.00  8.98      .312 N
ATOM    749  CA  PRO A  52      -1.796 -19.188  43.658  1.00  9.38      .163 C
ATOM    750  HA  PRO A  52      -1.801 -20.252  43.495  1.00 10.45      .163 H
ATOM    751  C   PRO A  52      -2.513 -18.901  44.975  1.00  8.86      .251 C
ATOM    752  O   PRO A  52      -2.956 -17.798  45.216  1.00 10.33      .271 O
ATOM    753  CB  PRO A  52      -0.361 -18.704  43.704  1.00 13.02      .034 C
ATOM    754 1HB  PRO A  52      -0.087 -18.379  44.620  1.00 21.41      .034 H
ATOM    755 2HB  PRO A  52       0.280 -19.419  43.406  1.00 19.22      .034 H
ATOM    756  CG  PRO A  52      -0.285 -17.625  42.792  1.00 17.69      .027 C
ATOM    757 1HG  PRO A  52      -0.255 -16.812  43.275  1.00 33.61      .027 H
ATOM    758 2HG  PRO A  52       0.495 -17.724  42.259  1.00 31.90      .027 H
ATOM    759  CD  PRO A  52      -1.467 -17.615  41.935  1.00 12.27      .105 C
ATOM    760 1HD  PRO A  52      -1.872 -16.653  41.906  1.00 14.95      .105 H
ATOM    761 2HD  PRO A  52      -1.215 -17.927  40.977  1.00 18.01      .105 H
ATOM    762  N   LYS A  53      -2.591 -19.891  45.851  1.00 10.07      .338 N
ATOM    763  H   LYS A  53      -2.154 -20.746  45.623  1.00 12.90      .338 H
ATOM    764  CA  LYS A  53      -3.248 -19.813  47.156  1.00 11.23      .159 C
ATOM    765  HA  LYS A  53      -4.254 -19.476  46.995  1.00 12.78      .159 H
ATOM    766  C   LYS A  53      -2.569 -18.815  48.088  1.00 11.17      .251 C
ATOM    767  O   LYS A  53      -1.372 -18.835  48.240  1.00 13.55      .271 O
ATOM    768  CB  LYS A  53      -3.305 -21.204  47.780  1.00 15.58      .032 C
ATOM    769 1HB  LYS A  53      -3.624 -21.844  47.125  1.00 26.19      .032 H
ATOM    770 2HB  LYS A  53      -2.418 -21.476  48.023  1.00 27.11      .032 H
ATOM    771  CG  LYS A  53      -4.093 -21.402  48.918  1.00 21.62      .004 C
ATOM    772 1HG  LYS A  53      -3.918 -22.157  49.245  1.00 46.47      .004 H
ATOM    773 2HG  LYS A  53      -3.817 -20.856  49.465  1.00 44.47      .004 H
ATOM    774  CD  LYS A  53      -5.433 -21.355  48.896  1.00 24.84      .032 C
ATOM    775 1HD  LYS A  53      -5.594 -20.713  48.501  1.00 49.47      .032 H
ATOM    776 2HD  LYS A  53      -5.694 -21.937  48.496  1.00 45.35      .032 H
ATOM    777  CE  LYS A  53      -6.196 -21.395  49.949  1.00 43.00      .206 C
ATOM    778 1HE  LYS A  53      -6.312 -22.028  50.069  1.00 76.02      .206 H
ATOM    779 2HE  LYS A  53      -5.831 -21.188  50.499  1.00 79.34      .206 H
ATOM    780  NZ  LYS A  53      -7.243 -20.880  50.087  1.00 58.55      .064 N
ATOM    781 1HZ  LYS A  53      -7.511 -20.765  50.164  1.00 86.75      .064 H
ATOM    782 2HZ  LYS A  53      -7.474 -20.809  50.083  1.00 96.39      .064 H
ATOM    783 3HZ  LYS A  53      -7.459 -20.722  50.113  1.00 92.27      .064 H
ATOM    784  N   GLN A  54      -3.338 -17.973  48.740  1.00 12.50      .338 N
ATOM    785  H   GLN A  54      -4.301 -17.983  48.542  1.00 14.75      .338 H
ATOM    786  CA  GLN A  54      -2.886 -17.049  49.767  1.00 14.14      .160 C
ATOM    787  HA  GLN A  54      -2.049 -16.512  49.373  1.00 15.91      .160 H
ATOM    788  C   GLN A  54      -2.415 -17.764  51.043  1.00 12.83      .254 C
ATOM    789  O   GLN A  54      -2.937 -18.815  51.354  1.00 14.31      .270 O
ATOM    790  CB  GLN A  54      -3.986 -16.053  50.067  1.00 20.83      .042 C
ATOM    791 1HB  GLN A  54      -4.488 -16.147  50.364  1.00 38.37      .042 H
ATOM    792 2HB  GLN A  54      -3.921 -15.576  50.378  1.00 51.12      .042 H
ATOM    793  CG  GLN A  54      -4.533 -15.551  49.553  1.00 67.46      .090 C
ATOM    794 1HG  GLN A  54      -4.427 -15.761  49.177  1.00118.14      .090 H
ATOM    795 2HG  GLN A  54      -4.709 -15.569  49.614  1.00122.58      .090 H
ATOM    796  CD  GLN A  54      -4.992 -14.728  49.468  1.00127.53      .227 C
ATOM    797  OE1 GLN A  54      -4.990 -14.260  49.953  1.00184.06      .273 O
ATOM    798  NE2 GLN A  54      -5.393 -14.524  48.851  1.00212.57      .369 N
ATOM    799 1HE2 GLN A  54      -5.687 -13.984  48.793  1.00311.23      .369 H
ATOM    800 2HE2 GLN A  54      -5.399 -14.894  48.427  1.00232.52      .369 H
ATOM    801  N   PRO A  55      -1.466 -17.219  51.806  1.00 13.43      .312 N
ATOM    802  CA  PRO A  55      -0.970 -17.827  53.032  1.00 13.71      .163 C
ATOM    803  HA  PRO A  55      -0.609 -18.813  52.797  1.00 14.09      .163 H
ATOM    804  C   PRO A  55      -2.014 -17.958  54.139  1.00 14.10      .251 C
ATOM    805  O   PRO A  55      -2.960 -17.221  54.189  1.00 17.64      .271 O
ATOM    806  CB  PRO A  55       0.191 -16.960  53.461  1.00 17.49      .034 C
ATOM    807 1HB  PRO A  55       0.092 -16.599  54.355  1.00 26.56      .034 H
ATOM    808 2HB  PRO A  55       1.032 -17.430  53.418  1.00 27.07      .034 H
ATOM    809  CG  PRO A  55       0.243 -15.916  52.588  1.00 26.54      .027 C
ATOM    810 1HG  PRO A  55       0.090 -15.177  53.051  1.00 49.59      .027 H
ATOM    811 2HG  PRO A  55       1.052 -15.896  52.239  1.00 47.84      .027 H
ATOM    812  CD  PRO A  55      -0.731 -16.038  51.533  1.00 18.00      .105 C
ATOM    813 1HD  PRO A  55      -1.354 -15.216  51.526  1.00 23.69      .105 H
ATOM    814 2HD  PRO A  55      -0.250 -16.111  50.620  1.00 21.52      .105 H
ATOM    815  N   TRP A  56      -1.829 -18.880  55.047  1.00 15.69      .337 N
ATOM    816  H   TRP A  56      -1.023 -19.441  54.964  1.00 18.07      .337 H
ATOM    817  CA  TRP A  56      -2.736 -19.192  56.148  1.00 17.68      .164 C
ATOM    818  HA  TRP A  56      -3.525 -18.458  56.156  1.00 21.82      .164 H
ATOM    819  C   TRP A  56      -2.050 -19.154  57.519  1.00 18.80      .251 C
ATOM    820  O   TRP A  56      -0.898 -19.468  57.664  1.00 18.98      .271 O
ATOM    821  CB  TRP A  56      -3.388 -20.549  55.912  1.00 17.17      .059 C
ATOM    822 1HB  TRP A  56      -4.083 -20.738  56.708  1.00 20.58      .059 H
ATOM    823 2HB  TRP A  56      -3.964 -20.491  55.007  1.00 19.20      .059 H
ATOM    824  CG  TRP A  56      -2.466 -21.725  55.807  1.00 13.95      .016 C
ATOM    825  CD1 TRP A  56      -2.050 -22.487  56.822  1.00 13.81      .097 C
ATOM    826  HD1 TRP A  56      -2.316 -22.379  57.847  1.00 16.06      .097 H
ATOM    827  CD2 TRP A  56      -1.830 -22.294  54.637  1.00 13.97      .001 C
ATOM    828  NE1 TRP A  56      -1.223 -23.455  56.392  1.00 13.11      .365 N
ATOM    829  HE1 TRP A  56      -0.824 -24.151  56.979  1.00 14.53      .365 H
ATOM    830  CE2 TRP A  56      -1.043 -23.395  55.051  1.00 13.07      .042 C
ATOM    831  CE3 TRP A  56      -1.854 -22.017  53.268  1.00 17.42      .014 C
ATOM    832  HE3 TRP A  56      -2.439 -21.199  52.917  1.00 20.61      .014 H
ATOM    833  CZ2 TRP A  56      -0.311 -24.164  54.161  1.00 15.27      .030 C
ATOM    834  HZ2 TRP A  56       0.279 -24.976  54.516  1.00 16.78      .030 H
ATOM    835  CZ3 TRP A  56      -1.136 -22.798  52.366  1.00 20.13      .001 C
ATOM    836  HZ3 TRP A  56      -1.177 -22.568  51.329  1.00 25.43      .001 H
ATOM    837  CH2 TRP A  56      -0.362 -23.863  52.809  1.00 18.80      .002 C
ATOM    838  HH2 TRP A  56       0.189 -24.453  52.117  1.00 23.16      .002 H
ATOM    839  N   SER A  57      -2.788 -18.804  58.538  1.00 24.40      .336 N
ATOM    840  H   SER A  57      -3.717 -18.555  58.360  1.00 29.46      .336 H
ATOM    841  CA  SER A  57      -2.385 -18.850  59.928  1.00 29.15      .189 C
ATOM    842  HA  SER A  57      -1.353 -18.640  59.985  1.00 30.95      .189 H
ATOM    843  C   SER A  57      -2.608 -20.201  60.557  1.00 29.23      .254 C
ATOM    844  O   SER A  57      -3.066 -20.765  60.395  1.00 77.88      .270 O
ATOM    845  CB  SER A  57      -3.107 -17.797  60.697  1.00 43.30      .169 C
ATOM    846 1HB  SER A  57      -3.107 -17.476  60.891  1.00 78.65      .169 H
ATOM    847 2HB  SER A  57      -3.354 -17.532  60.714  1.00 80.91      .169 H
ATOM    848  OG  SER A  57      -3.449 -17.560  61.145  1.00 80.09      .380 O
ATOM    849  HG  SER A  57      -3.528 -17.238  61.171  1.00120.71      .380 H
ATOM    850  N   GLY A  58      -2.284 -20.725  61.280  1.00 29.26      .336 N
ATOM    851  H   GLY A  58      -1.922 -20.222  61.390  1.00 65.02      .336 H
ATOM    852  CA  GLY A  58      -2.417 -22.015  61.931  1.00 29.03      .189 C
ATOM    853 1HA  GLY A  58      -1.922 -21.991  62.855  1.00 36.78      .189 H
ATOM    854 2HA  GLY A  58      -3.435 -22.198  62.123  1.00 34.83      .189 H
ATOM    855  C   GLY A  58      -1.879 -23.185  61.148  1.00 20.60      .253 C
ATOM    856  O   GLY A  58      -1.176 -23.025  60.242  1.00 22.86      .270 O
ATOM    857  N   VAL A  59      -2.204 -24.373  61.506  1.00 21.57      .337 N
ATOM    858  H   VAL A  59      -2.787 -24.448  62.250  1.00 31.65      .337 H
ATOM    859  CA  VAL A  59      -1.812 -25.626  60.873  1.00 17.44      .159 C
ATOM    860  HA  VAL A  59      -1.008 -25.428  60.184  1.00 16.19      .159 H
ATOM    861  C   VAL A  59      -2.972 -26.202  60.083  1.00 18.73      .251 C
ATOM    862  O   VAL A  59      -4.017 -26.384  60.612  1.00 28.98      .271 O
ATOM    863  CB  VAL A  59      -1.295 -26.622  61.904  1.00 19.67      .029 C
ATOM    864  HB  VAL A  59      -1.819 -26.760  62.503  1.00 35.89      .029 H
ATOM    865  CG1 VAL A  59      -1.020 -27.723  61.577  1.00 44.54      .002 C
ATOM    866 1HG1 VAL A  59      -1.020 -28.055  61.514  1.00 80.17      .002 H
ATOM    867 2HG1 VAL A  59      -0.894 -27.940  61.547  1.00 88.95      .002 H
ATOM    868 3HG1 VAL A  59      -0.947 -27.951  61.444  1.00 87.10      .002 H
ATOM    869  CG2 VAL A  59      -0.311 -26.387  62.509  1.00 47.09      .002 C
ATOM    870 1HG2 VAL A  59      -0.067 -26.377  62.615  1.00 92.15      .002 H
ATOM    871 2HG2 VAL A  59      -0.075 -26.377  62.742  1.00 83.68      .002 H
ATOM    872 3HG2 VAL A  59      -0.096 -26.240  62.605  1.00 89.50      .002 H
ATOM    873  N   VAL A  60      -2.798 -26.502  58.826  1.00 14.97      .338 N
ATOM    874  H   VAL A  60      -1.924 -26.323  58.435  1.00 14.26      .338 H
ATOM    875  CA  VAL A  60      -3.777 -27.168  57.969  1.00 15.56      .159 C
ATOM    876  HA  VAL A  60      -4.761 -26.932  58.320  1.00 20.14      .159 H
ATOM    877  C   VAL A  60      -3.626 -28.686  58.030  1.00 12.02      .251 C
ATOM    878  O   VAL A  60      -2.540 -29.210  57.916  1.00 11.93      .271 O
ATOM    879  CB  VAL A  60      -3.683 -26.625  56.553  1.00 20.11      .029 C
ATOM    880  HB  VAL A  60      -2.704 -26.562  56.299  1.00 23.54      .029 H
ATOM    881  CG1 VAL A  60      -4.341 -27.407  55.539  1.00 32.41      .002 C
ATOM    882 1HG1 VAL A  60      -4.493 -27.465  55.181  1.00 63.04      .002 H
ATOM    883 2HG1 VAL A  60      -4.605 -27.601  55.399  1.00 68.10      .002 H
ATOM    884 3HG1 VAL A  60      -4.390 -27.698  55.313  1.00 62.93      .002 H
ATOM    885  CG2 VAL A  60      -4.226 -25.299  56.438  1.00 30.86      .002 C
ATOM    886 1HG2 VAL A  60      -4.354 -24.982  56.338  1.00 63.83      .002 H
ATOM    887 2HG2 VAL A  60      -4.286 -24.964  56.447  1.00 62.69      .002 H
ATOM    888 3HG2 VAL A  60      -4.416 -25.008  56.449  1.00 63.09      .002 H
ATOM    889  N   ASP A  61      -4.727 -29.387  58.201  1.00 12.77      .337 N
ATOM    890  H   ASP A  61      -5.581 -28.899  58.296  1.00 15.80      .337 H
ATOM    891  CA  ASP A  61      -4.804 -30.837  58.165  1.00 12.20      .170 C
ATOM    892  HA  ASP A  61      -3.967 -31.239  58.703  1.00 12.41      .170 H
ATOM    893  C   ASP A  61      -4.736 -31.367  56.733  1.00 11.59      .251 C
ATOM    894  O   ASP A  61      -5.597 -31.210  55.985  1.00 23.78      .271 O
ATOM    895  CB  ASP A  61      -6.063 -31.306  58.862  1.00 17.62      .129 C
ATOM    896 1HB  ASP A  61      -6.739 -30.927  58.708  1.00 27.14      .129 H
ATOM    897 2HB  ASP A  61      -6.260 -32.017  58.678  1.00 45.40      .129 H
ATOM    898  CG  ASP A  61      -6.189 -31.349  59.997  1.00 44.47      .188 C
ATOM    899  OD1 ASP A  61      -6.201 -31.404  60.455  1.00100.83      .647 O
ATOM    900  OD2 ASP A  61      -6.300 -31.361  60.449  1.00101.66      .647 O
ATOM    901  N   ALA A  62      -3.713 -32.012  56.363  1.00  8.41      .338 N
ATOM    902  H   ALA A  62      -3.030 -32.084  57.026  1.00 12.62      .338 H
ATOM    903  CA  ALA A  62      -3.469 -32.667  55.082  1.00  7.56      .159 C
ATOM    904  HA  ALA A  62      -4.230 -32.345  54.391  1.00  8.54      .159 H
ATOM    905  C   ALA A  62      -3.589 -34.205  55.203  1.00  6.85      .251 C
ATOM    906  O   ALA A  62      -2.725 -34.950  54.794  1.00  8.12      .271 O
ATOM    907  CB  ALA A  62      -2.128 -32.185  54.542  1.00  9.78      .034 C
ATOM    908 1HB  ALA A  62      -1.840 -32.115  54.307  1.00 38.23      .034 H
ATOM    909 2HB  ALA A  62      -1.758 -32.138  54.495  1.00 38.10      .034 H
ATOM    910 3HB  ALA A  62      -1.845 -31.959  54.440  1.00 38.07      .034 H
ATOM    911  N   THR A  63      -4.639 -34.686  55.833  1.00  8.03      .336 N
ATOM    912  H   THR A  63      -5.304 -34.041  56.172  1.00 10.98      .336 H
ATOM    913  CA  THR A  63      -4.828 -36.081  56.258  1.00  8.25      .186 C
ATOM    914  HA  THR A  63      -3.871 -36.571  56.248  1.00  9.77      .186 H
ATOM    915  C   THR A  63      -5.784 -36.895  55.380  1.00  8.24      .253 C
ATOM    916  O   THR A  63      -5.857 -38.092  55.532  1.00 11.40      .270 O
ATOM    917  CB  THR A  63      -5.308 -36.140  57.702  1.00 11.01      .140 C
ATOM    918  HB  THR A  63      -5.414 -37.170  57.977  1.00 13.86      .140 H
ATOM    919  OG1 THR A  63      -6.542 -35.518  57.834  1.00 13.97      .382 O
ATOM    920  HG1 THR A  63      -6.841 -35.442  58.209  1.00 26.72      .382 H
ATOM    921  CG2 THR A  63      -4.367 -35.492  58.686  1.00 13.94      .034 C
ATOM    922 1HG2 THR A  63      -4.157 -35.311  58.929  1.00 41.83      .034 H
ATOM    923 2HG2 THR A  63      -4.124 -35.348  58.898  1.00 42.30      .034 H
ATOM    924 3HG2 THR A  63      -4.157 -35.369  58.940  1.00 44.76      .034 H
ATOM    925  N   THR A  64      -6.504 -36.279  54.454  1.00  7.90      .336 N
ATOM    926  H   THR A  64      -6.402 -35.305  54.348  1.00  9.12      .336 H
ATOM    927  CA  THR A  64      -7.500 -36.916  53.581  1.00  8.50      .186 C
ATOM    928  HA  THR A  64      -7.211 -37.931  53.427  1.00 10.92      .186 H
ATOM    929  C   THR A  64      -7.613 -36.244  52.216  1.00  6.92      .253 C
ATOM    930  O   THR A  64      -7.317 -35.075  52.085  1.00  8.05      .270 O
ATOM    931  CB  THR A  64      -8.862 -36.947  54.249  1.00 14.11      .140 C
ATOM    932  HB  THR A  64      -9.078 -37.359  54.457  1.00 43.55      .140 H
ATOM    933  OG1 THR A  64      -9.466 -36.822  53.972  1.00 63.89      .382 O
ATOM    934  HG1 THR A  64      -9.367 -36.957  54.029  1.00120.60      .382 H
ATOM    935  CG2 THR A  64      -9.362 -36.592  54.937  1.00 45.56      .034 C
ATOM    936 1HG2 THR A  64      -9.534 -36.520  55.107  1.00 88.75      .034 H
ATOM    937 2HG2 THR A  64      -9.490 -36.478  55.115  1.00 91.91      .034 H
ATOM    938 3HG2 THR A  64      -9.424 -36.530  55.084  1.00 95.66      .034 H
ATOM    939  N   PHE A  65      -8.043 -36.966  51.194  1.00  7.44      .337 N
ATOM    940  H   PHE A  65      -8.295 -37.906  51.355  1.00  9.75      .337 H
ATOM    941  CA  PHE A  65      -8.326 -36.423  49.872  1.00  7.10      .164 C
ATOM    942  HA  PHE A  65      -7.445 -35.891  49.543  1.00  7.41      .164 H
ATOM    943  C   PHE A  65      -9.500 -35.427  49.880  1.00  7.52      .251 C
ATOM    944  O   PHE A  65     -10.395 -35.526  50.676  1.00 11.29      .271 O
ATOM    945  CB  PHE A  65      -8.601 -37.542  48.871  1.00  8.45      .056 C
ATOM    946 1HB  PHE A  65      -9.454 -38.101  49.207  1.00 10.34      .056 H
ATOM    947 2HB  PHE A  65      -8.872 -37.099  47.930  1.00 10.17      .056 H
ATOM    948  CG  PHE A  65      -7.458 -38.502  48.637  1.00  8.91      .044 C
ATOM    949  CD1 PHE A  65      -6.338 -38.113  47.925  1.00 10.12      .008 C
ATOM    950  HD1 PHE A  65      -6.274 -37.128  47.575  1.00 13.34      .008 H
ATOM    951  CD2 PHE A  65      -7.535 -39.796  49.078  1.00 13.47      .008 C
ATOM    952  HD2 PHE A  65      -8.396 -40.102  49.603  1.00 18.32      .008 H
ATOM    953  CE1 PHE A  65      -5.314 -39.012  47.659  1.00 12.87      .001 C
ATOM    954  HE1 PHE A  65      -4.463 -38.717  47.111  1.00 17.15      .001 H
ATOM    955  CE2 PHE A  65      -6.506 -40.693  48.817  1.00 17.07      .001 C
ATOM    956  HE2 PHE A  65      -6.579 -41.679  49.157  1.00 25.94      .001 H
ATOM    957  CZ  PHE A  65      -5.398 -40.302  48.107  1.00 15.34      .000 C
ATOM    958  HZ  PHE A  65      -4.617 -40.993  47.900  1.00 20.60      .000 H
ATOM    959  N   GLN A  66      -9.492 -34.490  48.966  1.00  7.56      .338 N
ATOM    960  H   GLN A  66      -8.737 -34.493  48.336  1.00  9.87      .338 H
ATOM    961  CA  GLN A  66     -10.496 -33.438  48.774  1.00  7.55      .160 C
ATOM    962  HA  GLN A  66     -11.197 -33.467  49.589  1.00  8.72      .160 H
ATOM    963  C   GLN A  66     -11.303 -33.632  47.473  1.00  7.18      .251 C
ATOM    964  O   GLN A  66     -11.099 -34.586  46.744  1.00  8.99      .271 O
ATOM    965  CB  GLN A  66      -9.795 -32.089  48.821  1.00 10.33      .042 C
ATOM    966 1HB  GLN A  66      -8.995 -32.096  48.137  1.00 13.70      .042 H
ATOM    967 2HB  GLN A  66     -10.462 -31.333  48.518  1.00 15.66      .042 H
ATOM    968  CG  GLN A  66      -9.237 -31.708  50.161  1.00 11.77      .090 C
ATOM    969 1HG  GLN A  66      -8.688 -32.465  50.538  1.00 14.89      .090 H
ATOM    970 2HG  GLN A  66      -8.602 -30.902  50.065  1.00 17.60      .090 H
ATOM    971  CD  GLN A  66     -10.225 -31.361  51.119  1.00 24.04      .227 C
ATOM    972  OE1 GLN A  66     -11.259 -31.261  51.036  1.00 35.04      .273 O
ATOM    973  NE2 GLN A  66      -9.942 -31.167  52.073  1.00 60.14      .369 N
ATOM    974 1HE2 GLN A  66     -10.577 -30.938  52.705  1.00 85.80      .369 H
ATOM    975 2HE2 GLN A  66      -9.104 -31.240  52.160  1.00 88.24      .369 H
ATOM    976  N   SER A  67     -12.250 -32.744  47.207  1.00  7.23      .336 N
ATOM    977  H   SER A  67     -12.376 -31.992  47.843  1.00  8.56      .336 H
ATOM    978  CA  SER A  67     -13.221 -32.821  46.107  1.00  6.59      .189 C
ATOM    979  HA  SER A  67     -13.841 -33.686  46.277  1.00  7.29      .189 H
ATOM    980  C   SER A  67     -12.594 -32.950  44.713  1.00  6.24      .253 C
ATOM    981  O   SER A  67     -11.545 -32.411  44.426  1.00  7.70      .270 O
ATOM    982  CB  SER A  67     -14.127 -31.597  46.118  1.00  8.60      .169 C
ATOM    983 1HB  SER A  67     -13.689 -30.842  45.691  1.00 16.69      .169 H
ATOM    984 2HB  SER A  67     -14.945 -31.776  45.620  1.00 16.41      .169 H
ATOM    985  OG  SER A  67     -14.474 -31.202  47.291  1.00 17.12      .380 O
ATOM    986  HG  SER A  67     -14.929 -31.654  47.471  1.00 39.81      .380 H
ATOM    987  N   VAL A  68     -13.272 -33.654  43.827  1.00  6.88      .337 N
ATOM    988  H   VAL A  68     -14.169 -33.987  44.094  1.00  8.62      .337 H
ATOM    989  CA  VAL A  68     -12.880 -33.925  42.435  1.00  6.28      .159 C
ATOM    990  HA  VAL A  68     -11.805 -33.915  42.363  1.00  8.29      .159 H
ATOM    991  C   VAL A  68     -13.428 -32.849  41.492  1.00  5.06      .251 C
ATOM    992  O   VAL A  68     -14.521 -32.359  41.691  1.00  6.15      .271 O
ATOM    993  CB  VAL A  68     -13.362 -35.325  42.040  1.00  7.66      .029 C
ATOM    994  HB  VAL A  68     -14.322 -35.386  42.233  1.00 16.02      .029 H
ATOM    995  CG1 VAL A  68     -13.193 -35.687  40.684  1.00 15.64      .002 C
ATOM    996 1HG1 VAL A  68     -13.117 -35.866  40.409  1.00 49.74      .002 H
ATOM    997 2HG1 VAL A  68     -13.069 -35.690  40.349  1.00 47.40      .002 H
ATOM    998 3HG1 VAL A  68     -13.278 -35.764  40.337  1.00 45.89      .002 H
ATOM    999  CG2 VAL A  68     -12.743 -36.349  42.780  1.00 18.59      .002 C
ATOM   1000 1HG2 VAL A  68     -12.588 -36.566  42.985  1.00 51.47      .002 H
ATOM   1001 2HG2 VAL A  68     -12.573 -36.562  42.930  1.00 52.93      .002 H
ATOM   1002 3HG2 VAL A  68     -12.636 -36.647  42.945  1.00 51.12      .002 H
ATOM   1003  N   CYS A  69     -12.686 -32.483  40.457  1.00  5.01      .337 N
ATOM   1004  H   CYS A  69     -11.799 -32.897  40.322  1.00  7.06      .337 H
ATOM   1005  CA  CYS A  69     -13.112 -31.493  39.473  1.00  4.80      .171 C
ATOM   1006  HA  CYS A  69     -13.403 -30.594  40.002  1.00  5.04      .171 H
ATOM   1007  C   CYS A  69     -14.327 -31.977  38.658  1.00  4.68      .252 C
ATOM   1008  O   CYS A  69     -14.359 -33.105  38.198  1.00  5.81      .271 O
ATOM   1009  CB  CYS A  69     -11.937 -31.123  38.570  1.00  5.87      .100 C
ATOM   1010 1HB  CYS A  69     -11.623 -31.992  38.021  1.00  8.16      .100 H
ATOM   1011 2HB  CYS A  69     -12.282 -30.398  37.855  1.00  7.20      .100 H
ATOM   1012  SG  CYS A  69     -10.482 -30.434  39.410  1.00  6.16      .080 S
ATOM   1013  N   TYR A  70     -15.320 -31.117  38.486  1.00  5.25      .337 N
ATOM   1014  H   TYR A  70     -15.223 -30.218  38.883  1.00  7.69      .337 H
ATOM   1015  CA  TYR A  70     -16.608 -31.444  37.884  1.00  5.29      .164 C
ATOM   1016  HA  TYR A  70     -17.054 -32.215  38.496  1.00  5.85      .164 H
ATOM   1017  C   TYR A  70     -16.465 -32.000  36.459  1.00  4.94      .251 C
ATOM   1018  O   TYR A  70     -15.756 -31.443  35.640  1.00  6.69      .271 O
ATOM   1019  CB  TYR A  70     -17.526 -30.225  37.921  1.00  8.19      .056 C
ATOM   1020 1HB  TYR A  70     -17.139 -29.537  38.534  1.00 18.96      .056 H
ATOM   1021 2HB  TYR A  70     -17.583 -29.793  37.009  1.00 14.67      .056 H
ATOM   1022  CG  TYR A  70     -18.886 -30.462  38.340  1.00  8.06      .044 C
ATOM   1023  CD1 TYR A  70     -19.290 -30.139  39.523  1.00 21.89      .011 C
ATOM   1024  HD1 TYR A  70     -18.651 -29.689  40.124  1.00 35.84      .011 H
ATOM   1025  CD2 TYR A  70     -19.739 -31.035  37.556  1.00 15.78      .011 C
ATOM   1026  HD2 TYR A  70     -19.445 -31.263  36.641  1.00 24.71      .011 H
ATOM   1027  CE1 TYR A  70     -20.528 -30.416  39.932  1.00 38.05      .037 C
ATOM   1028  HE1 TYR A  70     -20.833 -30.182  40.837  1.00 64.42      .037 H
ATOM   1029  CE2 TYR A  70     -20.974 -31.315  37.961  1.00 31.86      .037 C
ATOM   1030  HE2 TYR A  70     -21.616 -31.766  37.364  1.00 53.34      .037 H
ATOM   1031  CZ  TYR A  70     -21.367 -31.016  39.152  1.00 40.20      .065 C
ATOM   1032  OH  TYR A  70     -22.547 -31.313  39.549  1.00 72.18      .361 O
ATOM   1033  HH  TYR A  70     -22.854 -31.491  39.519  1.00112.70      .361 H
ATOM   1034  N   GLN A  71     -17.116 -33.121  36.182  1.00  4.66      .338 N
ATOM   1035  H   GLN A  71     -17.706 -33.518  36.876  1.00  5.48      .338 H
ATOM   1036  CA  GLN A  71     -16.927 -33.921  34.963  1.00  4.72      .160 C
ATOM   1037  HA  GLN A  71     -16.826 -33.254  34.116  1.00  5.77      .160 H
ATOM   1038  C   GLN A  71     -18.122 -34.851  34.695  1.00  4.77      .251 C
ATOM   1039  O   GLN A  71     -18.899 -35.148  35.595  1.00  5.74      .271 O
ATOM   1040  CB  GLN A  71     -15.632 -34.740  35.088  1.00  4.90      .042 C
ATOM   1041 1HB  GLN A  71     -15.450 -35.249  34.159  1.00  6.70      .042 H
ATOM   1042 2HB  GLN A  71     -14.812 -34.062  35.255  1.00  5.88      .042 H
ATOM   1043  CG  GLN A  71     -15.619 -35.782  36.211  1.00  4.96      .090 C
ATOM   1044 1HG  GLN A  71     -16.002 -35.341  37.111  1.00  6.27      .090 H
ATOM   1045 2HG  GLN A  71     -16.257 -36.600  35.940  1.00  7.20      .090 H
ATOM   1046  CD  GLN A  71     -14.221 -36.321  36.482  1.00  4.68      .227 C
ATOM   1047  OE1 GLN A  71     -13.881 -37.425  36.138  1.00  5.97      .273 O
ATOM   1048  NE2 GLN A  71     -13.361 -35.553  37.073  1.00  5.53      .369 N
ATOM   1049 1HE2 GLN A  71     -12.434 -35.879  37.235  1.00  6.02      .369 H
ATOM   1050 2HE2 GLN A  71     -13.639 -34.652  37.390  1.00  6.55      .369 H
ATOM   1051  N   TYR A  72     -18.230 -35.360  33.474  1.00  5.17      .337 N
ATOM   1052  H   TYR A  72     -17.604 -35.035  32.769  1.00  6.16      .337 H
ATOM   1053  CA  TYR A  72     -19.112 -36.466  33.119  1.00  5.28      .164 C
ATOM   1054  HA  TYR A  72     -20.109 -36.252  33.475  1.00  5.74      .164 H
ATOM   1055  C   TYR A  72     -18.649 -37.778  33.767  1.00  5.93      .251 C
ATOM   1056  O   TYR A  72     -17.525 -38.180  33.629  1.00  9.66      .271 O
ATOM   1057  CB  TYR A  72     -19.177 -36.591  31.597  1.00  6.63      .056 C
ATOM   1058 1HB  TYR A  72     -19.516 -35.658  31.189  1.00  8.50      .056 H
ATOM   1059 2HB  TYR A  72     -18.189 -36.762  31.216  1.00  8.12      .056 H
ATOM   1060  CG  TYR A  72     -20.081 -37.693  31.092  1.00  7.62      .044 C
ATOM   1061  CD1 TYR A  72     -21.421 -37.441  30.876  1.00 10.91      .011 C
ATOM   1062  HD1 TYR A  72     -21.809 -36.470  31.046  1.00 13.87      .011 H
ATOM   1063  CD2 TYR A  72     -19.587 -38.973  30.863  1.00  8.99      .011 C
ATOM   1064  HD2 TYR A  72     -18.564 -39.178  31.036  1.00 10.65      .011 H
ATOM   1065  CE1 TYR A  72     -22.265 -38.458  30.435  1.00 14.84      .037 C
ATOM   1066  HE1 TYR A  72     -23.289 -38.264  30.271  1.00 21.21      .037 H
ATOM   1067  CE2 TYR A  72     -20.424 -39.995  30.420  1.00 12.07      .037 C
ATOM   1068  HE2 TYR A  72     -20.046 -40.972  30.253  1.00 15.69      .037 H
ATOM   1069  CZ  TYR A  72     -21.772 -39.740  30.218  1.00 14.57      .065 C
ATOM   1070  OH  TYR A  72     -22.585 -40.719  29.790  1.00 21.15      .361 O
ATOM   1071  HH  TYR A  72     -22.500 -41.253  29.697  1.00 42.34      .361 H
ATOM   1072  N   VAL A  73     -19.530 -38.464  34.441  1.00  7.30      .338 N
ATOM   1073  H   VAL A  73     -20.426 -38.090  34.500  1.00 11.16      .338 H
ATOM   1074  CA  VAL A  73     -19.330 -39.779  35.059  1.00  8.26      .159 C
ATOM   1075  HA  VAL A  73     -18.277 -40.000  35.067  1.00  8.92      .159 H
ATOM   1076  C   VAL A  73     -20.039 -40.857  34.245  1.00  8.48      .251 C
ATOM   1077  O   VAL A  73     -21.179 -40.705  33.871  1.00 10.85      .271 O
ATOM   1078  CB  VAL A  73     -19.780 -39.779  36.519  1.00 12.21      .029 C
ATOM   1079  HB  VAL A  73     -20.664 -39.546  36.593  1.00 21.73      .029 H
ATOM   1080  CG1 VAL A  73     -19.684 -40.921  37.181  1.00 31.87      .002 C
ATOM   1081 1HG1 VAL A  73     -19.605 -41.171  37.376  1.00 68.43      .002 H
ATOM   1082 2HG1 VAL A  73     -19.656 -41.210  37.257  1.00 70.46      .002 H
ATOM   1083 3HG1 VAL A  73     -19.726 -41.186  37.387  1.00 67.33      .002 H
ATOM   1084  CG2 VAL A  73     -19.135 -38.926  37.294  1.00 30.63      .002 C
ATOM   1085 1HG2 VAL A  73     -19.000 -38.777  37.528  1.00 70.20      .002 H
ATOM   1086 2HG2 VAL A  73     -19.017 -38.687  37.473  1.00 67.20      .002 H
ATOM   1087 3HG2 VAL A  73     -18.936 -38.715  37.430  1.00 64.83      .002 H
ATOM   1088  N   ASP A  74     -19.357 -41.950  33.980  1.00  9.31      .337 N
ATOM   1089  H   ASP A  74     -18.442 -42.024  34.339  1.00 11.16      .337 H
ATOM   1090  CA  ASP A  74     -19.836 -43.059  33.167  1.00  9.89      .170 C
ATOM   1091  HA  ASP A  74     -20.189 -42.659  32.243  1.00 10.43      .170 H
ATOM   1092  C   ASP A  74     -20.988 -43.817  33.809  1.00 12.71      .252 C
ATOM   1093  O   ASP A  74     -20.951 -44.138  34.953  1.00 19.97      .271 O
ATOM   1094  CB  ASP A  74     -18.674 -43.985  32.849  1.00 12.69      .129 C
ATOM   1095 1HB  ASP A  74     -17.909 -43.423  32.394  1.00 16.10      .129 H
ATOM   1096 2HB  ASP A  74     -18.296 -44.368  33.753  1.00 17.52      .129 H
ATOM   1097  CG  ASP A  74     -19.002 -45.154  31.941  1.00 13.75      .188 C
ATOM   1098  OD1 ASP A  74     -19.786 -45.198  31.286  1.00 27.50      .647 O
ATOM   1099  OD2 ASP A  74     -18.465 -46.014  31.891  1.00 29.27      .647 O
ATOM   1100  N   THR A  75     -21.995 -44.133  33.050  1.00 14.26      .336 N
ATOM   1101  H   THR A  75     -21.947 -43.852  32.133  1.00 16.38      .336 H
ATOM   1102  CA  THR A  75     -23.195 -44.856  33.432  1.00 20.73      .186 C
ATOM   1103  HA  THR A  75     -23.050 -45.232  34.394  1.00 26.72      .186 H
ATOM   1104  C   THR A  75     -23.545 -46.038  32.530  1.00 18.37      .253 C
ATOM   1105  O   THR A  75     -24.626 -46.570  32.635  1.00 23.44      .270 O
ATOM   1106  CB  THR A  75     -24.355 -43.933  33.519  1.00 35.48      .140 C
ATOM   1107  HB  THR A  75     -25.191 -44.463  33.725  1.00 46.12      .140 H
ATOM   1108  OG1 THR A  75     -24.561 -43.322  32.422  1.00 49.96      .382 O
ATOM   1109  HG1 THR A  75     -24.606 -43.235  32.117  1.00 72.98      .382 H
ATOM   1110  CG2 THR A  75     -24.238 -42.935  34.506  1.00 52.82      .034 C
ATOM   1111 1HG2 THR A  75     -24.178 -42.725  34.757  1.00 88.85      .034 H
ATOM   1112 2HG2 THR A  75     -24.267 -42.700  34.756  1.00 84.74      .034 H
ATOM   1113 3HG2 THR A  75     -24.196 -42.675  34.713  1.00 88.33      .034 H
ATOM   1114  N   LEU A  76     -22.658 -46.472  31.645  1.00 15.02      .337 N
ATOM   1115  H   LEU A  76     -21.771 -46.037  31.597  1.00 14.55      .337 H
ATOM   1116  CA  LEU A  76     -22.921 -47.540  30.683  1.00 15.18      .159 C
ATOM   1117  HA  LEU A  76     -23.820 -47.278  30.155  1.00 17.96      .159 H
ATOM   1118  C   LEU A  76     -23.155 -48.908  31.339  1.00 14.47      .251 C
ATOM   1119  O   LEU A  76     -24.045 -49.626  30.930  1.00 16.53      .271 O
ATOM   1120  CB  LEU A  76     -21.776 -47.587  29.664  1.00 16.40      .032 C
ATOM   1121 1HB  LEU A  76     -21.670 -46.611  29.241  1.00 19.25      .032 H
ATOM   1122 2HB  LEU A  76     -20.873 -47.810  30.191  1.00 16.44      .032 H
ATOM   1123  CG  LEU A  76     -21.945 -48.600  28.536  1.00 19.21      .002 C
ATOM   1124  HG  LEU A  76     -22.077 -49.561  28.964  1.00 19.62      .002 H
ATOM   1125  CD1 LEU A  76     -23.113 -48.315  27.655  1.00 26.52      .000 C
ATOM   1126 1HD1 LEU A  76     -23.366 -48.274  27.411  1.00 57.76      .000 H
ATOM   1127 2HD1 LEU A  76     -23.371 -48.203  27.458  1.00 59.27      .000 H
ATOM   1128 3HD1 LEU A  76     -23.428 -48.266  27.470  1.00 53.65      .000 H
ATOM   1129  CD2 LEU A  76     -20.726 -48.651  27.669  1.00 23.68      .000 C
ATOM   1130 1HD2 LEU A  76     -20.452 -48.625  27.429  1.00 53.90      .000 H
ATOM   1131 2HD2 LEU A  76     -20.458 -48.722  27.461  1.00 50.09      .000 H
ATOM   1132 3HD2 LEU A  76     -20.398 -48.649  27.508  1.00 55.78      .000 H
ATOM   1133  N   TYR A  77     -22.408 -49.238  32.379  1.00 14.39      .337 N
ATOM   1134  H   TYR A  77     -21.705 -48.599  32.658  1.00 15.61      .337 H
ATOM   1135  CA  TYR A  77     -22.511 -50.468  33.153  1.00 15.50      .164 C
ATOM   1136  HA  TYR A  77     -23.415 -50.984  32.884  1.00 17.12      .164 H
ATOM   1137  C   TYR A  77     -22.577 -50.171  34.661  1.00 18.65      .254 C
ATOM   1138  O   TYR A  77     -21.581 -50.233  35.340  1.00 19.28      .270 O
ATOM   1139  CB  TYR A  77     -21.355 -51.397  32.804  1.00 15.82      .056 C
ATOM   1140 1HB  TYR A  77     -20.448 -50.945  33.151  1.00 17.36      .056 H
ATOM   1141 2HB  TYR A  77     -21.481 -52.308  33.353  1.00 18.85      .056 H
ATOM   1142  CG  TYR A  77     -21.182 -51.749  31.341  1.00 15.37      .044 C
ATOM   1143  CD1 TYR A  77     -22.164 -52.446  30.664  1.00 17.77      .011 C
ATOM   1144  HD1 TYR A  77     -23.051 -52.706  31.162  1.00 22.21      .011 H
ATOM   1145  CD2 TYR A  77     -20.028 -51.418  30.675  1.00 17.85      .011 C
ATOM   1146  HD2 TYR A  77     -19.277 -50.888  31.189  1.00 22.16      .011 H
ATOM   1147  CE1 TYR A  77     -21.996 -52.792  29.326  1.00 19.58      .037 C
ATOM   1148  HE1 TYR A  77     -22.752 -53.313  28.807  1.00 25.04      .037 H
ATOM   1149  CE2 TYR A  77     -19.849 -51.776  29.344  1.00 20.38      .037 C
ATOM   1150  HE2 TYR A  77     -18.972 -51.514  28.835  1.00 26.86      .037 H
ATOM   1151  CZ  TYR A  77     -20.839 -52.458  28.668  1.00 19.55      .065 C
ATOM   1152  OH  TYR A  77     -20.674 -52.806  27.382  1.00 24.72      .361 O
ATOM   1153  HH  TYR A  77     -21.224 -52.709  26.897  1.00 38.31      .361 H
ATOM   1154  N   PRO A  78     -23.716 -49.824  35.216  1.00 26.03      .312 N
ATOM   1155  CA  PRO A  78     -23.842 -49.479  36.611  1.00 32.81      .163 C
ATOM   1156  HA  PRO A  78     -23.194 -48.681  36.820  1.00 37.03      .163 H
ATOM   1157  C   PRO A  78     -23.499 -50.610  37.543  1.00 31.13      .251 C
ATOM   1158  O   PRO A  78     -23.925 -51.676  37.363  1.00 35.55      .271 O
ATOM   1159  CB  PRO A  78     -25.244 -49.016  36.783  1.00 47.69      .034 C
ATOM   1160 1HB  PRO A  78     -25.742 -49.566  37.413  1.00 61.23      .034 H
ATOM   1161 2HB  PRO A  78     -25.287 -48.095  37.065  1.00 63.51      .034 H
ATOM   1162  CG  PRO A  78     -25.831 -49.104  35.541  1.00 52.16      .027 C
ATOM   1163 1HG  PRO A  78     -26.549 -49.615  35.609  1.00 76.62      .027 H
ATOM   1164 2HG  PRO A  78     -26.055 -48.286  35.276  1.00 75.10      .027 H
ATOM   1165  CD  PRO A  78     -24.957 -49.667  34.564  1.00 33.88      .105 C
ATOM   1166 1HD  PRO A  78     -25.321 -50.565  34.262  1.00 37.95      .105 H
ATOM   1167 2HD  PRO A  78     -24.877 -49.043  33.752  1.00 37.52      .105 H
ATOM   1168  N   GLY A  79     -22.724 -50.380  38.533  1.00 35.17      .336 N
ATOM   1169  H   GLY A  79     -22.404 -49.492  38.621  1.00 42.81      .336 H
ATOM   1170  CA  GLY A  79     -22.314 -51.328  39.537  1.00 40.15      .189 C
ATOM   1171 1HA  GLY A  79     -21.896 -50.800  40.338  1.00 50.66      .189 H
ATOM   1172 2HA  GLY A  79     -23.168 -51.817  39.895  1.00 48.13      .189 H
ATOM   1173  C   GLY A  79     -21.309 -52.388  39.116  1.00 32.82      .253 C
ATOM   1174  O   GLY A  79     -20.928 -53.177  39.898  1.00 42.57      .270 O
ATOM   1175  N   PHE A  80     -20.870 -52.415  37.909  1.00 24.33      .337 N
ATOM   1176  H   PHE A  80     -21.199 -51.738  37.308  1.00 26.60      .337 H
ATOM   1177  CA  PHE A  80     -19.924 -53.379  37.388  1.00 19.93      .164 C
ATOM   1178  HA  PHE A  80     -20.210 -54.351  37.731  1.00 22.07      .164 H
ATOM   1179  C   PHE A  80     -18.508 -53.113  37.875  1.00 19.94      .251 C
ATOM   1180  O   PHE A  80     -18.022 -52.015  37.807  1.00 23.39      .271 O
ATOM   1181  CB  PHE A  80     -20.001 -53.389  35.874  1.00 18.75      .056 C
ATOM   1182 1HB  PHE A  80     -20.948 -53.775  35.583  1.00 22.13      .056 H
ATOM   1183 2HB  PHE A  80     -19.956 -52.384  35.538  1.00 21.61      .056 H
ATOM   1184  CG  PHE A  80     -18.939 -54.174  35.153  1.00 16.56      .044 C
ATOM   1185  CD1 PHE A  80     -18.775 -55.518  35.397  1.00 19.39      .008 C
ATOM   1186  HD1 PHE A  80     -19.410 -56.012  36.078  1.00 24.02      .008 H
ATOM   1187  CD2 PHE A  80     -18.111 -53.553  34.249  1.00 17.09      .008 C
ATOM   1188  HD2 PHE A  80     -18.241 -52.528  34.052  1.00 20.18      .008 H
ATOM   1189  CE1 PHE A  80     -17.772 -56.228  34.761  1.00 21.70      .001 C
ATOM   1190  HE1 PHE A  80     -17.631 -57.252  34.959  1.00 28.19      .001 H
ATOM   1191  CE2 PHE A  80     -17.121 -54.261  33.601  1.00 19.34      .001 C
ATOM   1192  HE2 PHE A  80     -16.493 -53.777  32.910  1.00 24.03      .001 H
ATOM   1193  CZ  PHE A  80     -16.940 -55.596  33.866  1.00 21.15      .000 C
ATOM   1194  HZ  PHE A  80     -16.171 -56.129  33.375  1.00 26.63      .000 H
ATOM   1195  N   GLU A  81     -17.826 -54.132  38.327  1.00 21.16      .338 N
ATOM   1196  H   GLU A  81     -18.274 -55.007  38.366  1.00 22.91      .338 H
ATOM   1197  CA  GLU A  81     -16.508 -54.058  38.922  1.00 25.37      .160 C
ATOM   1198  HA  GLU A  81     -16.584 -53.467  39.800  1.00 30.02      .160 H
ATOM   1199  C   GLU A  81     -15.450 -53.422  38.025  1.00 24.40      .251 C
ATOM   1200  O   GLU A  81     -14.607 -52.744  38.500  1.00 34.68      .271 O
ATOM   1201  CB  GLU A  81     -16.069 -55.428  39.340  1.00 34.25      .043 C
ATOM   1202 1HB  GLU A  81     -16.056 -55.850  39.115  1.00 62.62      .043 H
ATOM   1203 2HB  GLU A  81     -15.640 -55.574  39.468  1.00 70.70      .043 H
ATOM   1204  CG  GLU A  81     -16.179 -56.064  39.909  1.00 72.02      .100 C
ATOM   1205 1HG  GLU A  81     -16.010 -56.404  39.776  1.00118.51      .100 H
ATOM   1206 2HG  GLU A  81     -15.962 -55.899  40.269  1.00121.86      .100 H
ATOM   1207  CD  GLU A  81     -16.788 -56.496  40.215  1.00141.31      .185 C
ATOM   1208  OE1 GLU A  81     -17.023 -56.627  40.306  1.00234.39      .647 O
ATOM   1209  OE2 GLU A  81     -17.029 -56.713  40.370  1.00216.09      .647 O
ATOM   1210  N   GLY A  82     -15.519 -53.605  36.733  1.00 19.51      .336 N
ATOM   1211  H   GLY A  82     -16.225 -54.178  36.398  1.00 19.63      .336 H
ATOM   1212  CA  GLY A  82     -14.593 -53.054  35.765  1.00 20.15      .189 C
ATOM   1213 1HA  GLY A  82     -13.596 -53.238  36.101  1.00 24.09      .189 H
ATOM   1214 2HA  GLY A  82     -14.720 -53.564  34.837  1.00 20.96      .189 H
ATOM   1215  C   GLY A  82     -14.726 -51.564  35.501  1.00 20.86      .253 C
ATOM   1216  O   GLY A  82     -13.878 -50.991  34.884  1.00 24.47      .270 O
ATOM   1217  N   THR A  83     -15.766 -50.932  35.968  1.00 24.00      .336 N
ATOM   1218  H   THR A  83     -16.449 -51.456  36.437  1.00 26.98      .336 H
ATOM   1219  CA  THR A  83     -15.997 -49.495  35.881  1.00 29.11      .186 C
ATOM   1220  HA  THR A  83     -15.189 -49.044  35.349  1.00 29.06      .186 H
ATOM   1221  C   THR A  83     -16.074 -48.820  37.243  1.00 33.51      .253 C
ATOM   1222  O   THR A  83     -15.700 -47.681  37.377  1.00 33.21      .270 O
ATOM   1223  CB  THR A  83     -17.240 -49.192  35.083  1.00 38.11      .140 C
ATOM   1224  HB  THR A  83     -17.406 -48.138  35.097  1.00 42.66      .140 H
ATOM   1225  OG1 THR A  83     -18.332 -49.814  35.612  1.00 48.82      .382 O
ATOM   1226  HG1 THR A  83     -18.865 -49.688  35.590  1.00 61.51      .382 H
ATOM   1227  CG2 THR A  83     -17.139 -49.622  33.666  1.00 42.27      .034 C
ATOM   1228 1HG2 THR A  83     -17.124 -49.750  33.348  1.00 74.79      .034 H
ATOM   1229 2HG2 THR A  83     -17.085 -49.717  33.317  1.00 68.25      .034 H
ATOM   1230 3HG2 THR A  83     -17.137 -49.696  33.324  1.00 73.17      .034 H
ATOM   1231  N   GLU A  84     -16.489 -49.508  38.264  1.00 41.98      .337 N
ATOM   1232  H   GLU A  84     -16.816 -50.428  38.112  1.00 46.65      .337 H
ATOM   1233  CA  GLU A  84     -16.619 -48.972  39.600  1.00 50.26      .160 C
ATOM   1234  HA  GLU A  84     -17.217 -48.117  39.544  1.00 57.91      .160 H
ATOM   1235  C   GLU A  84     -15.313 -48.546  40.227  1.00 40.58      .251 C
ATOM   1236  O   GLU A  84     -15.268 -47.607  40.984  1.00 43.74      .271 O
ATOM   1237  CB  GLU A  84     -17.322 -49.971  40.442  1.00 72.41      .043 C
ATOM   1238 1HB  GLU A  84     -17.865 -50.393  40.032  1.00102.24      .043 H
ATOM   1239 2HB  GLU A  84     -16.861 -50.541  40.742  1.00 90.05      .043 H
ATOM   1240  CG  GLU A  84     -17.937 -49.698  41.427  1.00100.00      .100 C
ATOM   1241 1HG  GLU A  84     -18.350 -50.275  41.529  1.00130.32      .100 H
ATOM   1242 2HG  GLU A  84     -17.411 -49.767  41.933  1.00131.17      .100 H
ATOM   1243  CD  GLU A  84     -18.706 -48.602  41.644  1.00133.03      .185 C
ATOM   1244  OE1 GLU A  84     -19.074 -48.202  41.649  1.00187.66      .647 O
ATOM   1245  OE2 GLU A  84     -18.975 -48.145  41.831  1.00182.94      .647 O
ATOM   1246  N   MET A  85     -14.234 -49.172  39.867  1.00 35.21      .337 N
ATOM   1247  H   MET A  85     -14.311 -49.949  39.265  1.00 36.97      .337 H
ATOM   1248  CA  MET A  85     -12.919 -48.790  40.285  1.00 33.64      .160 C
ATOM   1249  HA  MET A  85     -12.913 -48.773  41.341  1.00 42.32      .160 H
ATOM   1250  C   MET A  85     -12.490 -47.416  39.816  1.00 23.94      .251 C
ATOM   1251  O   MET A  85     -11.672 -46.807  40.426  1.00 28.66      .271 O
ATOM   1252  CB  MET A  85     -11.955 -49.841  39.841  1.00 43.27      .043 C
ATOM   1253 1HB  MET A  85     -11.374 -49.920  40.254  1.00 66.91      .043 H
ATOM   1254 2HB  MET A  85     -12.202 -50.510  39.859  1.00 75.47      .043 H
ATOM   1255  CG  MET A  85     -11.400 -49.933  38.860  1.00 59.29      .060 C
ATOM   1256 1HG  MET A  85     -11.750 -49.663  38.466  1.00113.59      .060 H
ATOM   1257 2HG  MET A  85     -10.939 -49.569  38.814  1.00 90.53      .060 H
ATOM   1258  SD  MET A  85     -10.893 -51.027  38.358  1.00 93.70      .139 S
ATOM   1259  CE  MET A  85      -9.944 -51.248  38.574  1.00127.37      .069 C
ATOM   1260 1HE  MET A  85      -9.712 -51.377  38.582  1.00172.19      .069 H
ATOM   1261 2HE  MET A  85      -9.786 -51.258  38.692  1.00179.59      .069 H
ATOM   1262 3HE  MET A  85      -9.764 -51.239  38.571  1.00176.74      .069 H
ATOM   1263  N   TRP A  86     -13.054 -46.915  38.767  1.00 18.79      .337 N
ATOM   1264  H   TRP A  86     -13.716 -47.458  38.307  1.00 22.56      .337 H
ATOM   1265  CA  TRP A  86     -12.787 -45.614  38.212  1.00 16.42      .164 C
ATOM   1266  HA  TRP A  86     -11.802 -45.318  38.490  1.00 16.72      .164 H
ATOM   1267  C   TRP A  86     -13.747 -44.531  38.710  1.00 19.39      .251 C
ATOM   1268  O   TRP A  86     -13.559 -43.387  38.432  1.00 23.03      .271 O
ATOM   1269  CB  TRP A  86     -12.808 -45.716  36.707  1.00 18.35      .059 C
ATOM   1270 1HB  TRP A  86     -13.760 -45.954  36.400  1.00 26.95      .059 H
ATOM   1271 2HB  TRP A  86     -12.598 -44.784  36.332  1.00 24.53      .059 H
ATOM   1272  CG  TRP A  86     -11.890 -46.664  36.069  1.00 16.01      .016 C
ATOM   1273  CD1 TRP A  86     -12.193 -47.792  35.514  1.00 23.19      .097 C
ATOM   1274  HD1 TRP A  86     -13.121 -48.186  35.441  1.00 34.63      .097 H
ATOM   1275  CD2 TRP A  86     -10.520 -46.582  35.904  1.00 19.99      .001 C
ATOM   1276  NE1 TRP A  86     -11.148 -48.406  35.046  1.00 27.74      .365 N
ATOM   1277  HE1 TRP A  86     -11.162 -49.258  34.597  1.00 39.58      .365 H
ATOM   1278  CE2 TRP A  86     -10.078 -47.715  35.261  1.00 27.08      .042 C
ATOM   1279  CE3 TRP A  86      -9.610 -45.665  36.231  1.00 32.00      .014 C
ATOM   1280  HE3 TRP A  86      -9.914 -44.793  36.699  1.00 35.68      .014 H
ATOM   1281  CZ2 TRP A  86      -8.798 -47.940  34.976  1.00 43.84      .030 C
ATOM   1282  HZ2 TRP A  86      -8.501 -48.810  34.501  1.00 56.43      .030 H
ATOM   1283  CZ3 TRP A  86      -8.326 -45.877  35.933  1.00 52.95      .001 C
ATOM   1284  HZ3 TRP A  86      -7.651 -45.161  36.181  1.00 75.24      .001 H
ATOM   1285  CH2 TRP A  86      -7.918 -47.012  35.319  1.00 58.55      .002 C
ATOM   1286  HH2 TRP A  86      -6.934 -47.174  35.104  1.00 83.90      .002 H
ATOM   1287  N   ASN A  87     -14.768 -44.868  39.437  1.00 24.21      .337 N
ATOM   1288  H   ASN A  87     -14.880 -45.813  39.648  1.00 27.07      .337 H
ATOM   1289  CA  ASN A  87     -15.694 -43.933  40.036  1.00 29.73      .169 C
ATOM   1290  HA  ASN A  87     -15.942 -43.205  39.326  1.00 35.46      .169 H
ATOM   1291  C   ASN A  87     -15.090 -43.212  41.217  1.00 26.00      .255 C
ATOM   1292  O   ASN A  87     -14.587 -43.860  42.066  1.00 31.10      .270 O
ATOM   1293  CB  ASN A  87     -16.936 -44.665  40.397  1.00 44.17      .119 C
ATOM   1294 1HB  ASN A  87     -17.073 -45.302  40.191  1.00 49.65      .119 H
ATOM   1295 2HB  ASN A  87     -17.025 -44.771  41.006  1.00 77.99      .119 H
ATOM   1296  CG  ASN A  87     -17.880 -44.424  40.227  1.00100.19      .230 C
ATOM   1297  OD1 ASN A  87     -17.909 -43.673  39.849  1.00165.22      .273 O
ATOM   1298  ND2 ASN A  87     -18.684 -45.056  40.502  1.00146.08      .369 N
ATOM   1299 1HD2 ASN A  87     -19.301 -44.904  40.396  1.00234.81      .369 H
ATOM   1300 2HD2 ASN A  87     -18.689 -45.685  40.809  1.00133.35      .369 H
ATOM   1301  N   PRO A  88     -15.105 -41.908  41.307  1.00 25.96      .312 N
ATOM   1302  CA  PRO A  88     -14.464 -41.184  42.352  1.00 28.63      .163 C
ATOM   1303  HA  PRO A  88     -13.481 -41.496  42.384  1.00 37.28      .163 H
ATOM   1304  C   PRO A  88     -15.062 -41.364  43.708  1.00 26.11      .251 C
ATOM   1305  O   PRO A  88     -16.227 -41.348  43.868  1.00 28.85      .271 O
ATOM   1306  CB  PRO A  88     -14.499 -39.779  41.956  1.00 38.93      .034 C
ATOM   1307 1HB  PRO A  88     -14.844 -39.201  42.676  1.00 50.76      .034 H
ATOM   1308 2HB  PRO A  88     -13.629 -39.477  41.671  1.00 52.90      .034 H
ATOM   1309  CG  PRO A  88     -15.326 -39.711  40.857  1.00 46.00      .027 C
ATOM   1310 1HG  PRO A  88     -16.103 -39.284  41.117  1.00 69.45      .027 H
ATOM   1311 2HG  PRO A  88     -14.899 -39.246  40.179  1.00 64.56      .027 H
ATOM   1312  CD  PRO A  88     -15.631 -41.024  40.380  1.00 33.30      .105 C
ATOM   1313 1HD  PRO A  88     -16.634 -41.124  40.327  1.00 40.14      .105 H
ATOM   1314 2HD  PRO A  88     -15.208 -41.185  39.449  1.00 38.50      .105 H
ATOM   1315  N   ASN A  89     -14.258 -41.488  44.695  1.00 30.88      .337 N
ATOM   1316  H   ASN A  89     -13.318 -41.509  44.511  1.00 38.24      .337 H
ATOM   1317  CA  ASN A  89     -14.648 -41.638  46.051  1.00 37.19      .169 C
ATOM   1318  HA  ASN A  89     -15.508 -42.244  46.067  1.00 42.78      .169 H
ATOM   1319  C   ASN A  89     -14.985 -40.334  46.758  1.00 30.07      .251 C
ATOM   1320  O   ASN A  89     -15.487 -40.318  47.712  1.00 56.60      .271 O
ATOM   1321  CB  ASN A  89     -13.598 -42.379  46.752  1.00 59.89      .119 C
ATOM   1322 1HB  ASN A  89     -13.508 -42.653  47.293  1.00 62.93      .119 H
ATOM   1323 2HB  ASN A  89     -13.411 -42.824  46.625  1.00 89.85      .119 H
ATOM   1324  CG  ASN A  89     -12.920 -42.198  46.919  1.00153.46      .230 C
ATOM   1325  OD1 ASN A  89     -12.938 -41.656  46.563  1.00255.57      .273 O
ATOM   1326  ND2 ASN A  89     -12.302 -42.650  47.465  1.00215.27      .369 N
ATOM   1327 1HD2 ASN A  89     -11.842 -42.572  47.544  1.00345.43      .369 H
ATOM   1328 2HD2 ASN A  89     -12.275 -43.103  47.749  1.00190.15      .369 H
ATOM   1329  N   ARG A  90     -14.727 -39.255  46.286  1.00 17.11      .338 N
ATOM   1330  H   ARG A  90     -14.323 -39.346  45.509  1.00 23.60      .338 H
ATOM   1331  CA  ARG A  90     -15.098 -37.921  46.734  1.00 12.93      .159 C
ATOM   1332  HA  ARG A  90     -15.588 -38.000  47.683  1.00 13.98      .159 H
ATOM   1333  C   ARG A  90     -16.076 -37.270  45.755  1.00 11.83      .251 C
ATOM   1334  O   ARG A  90     -16.159 -37.637  44.606  1.00 14.69      .271 O
ATOM   1335  CB  ARG A  90     -13.854 -37.062  46.898  1.00 14.60      .034 C
ATOM   1336 1HB  ARG A  90     -13.241 -37.173  46.069  1.00 18.47      .034 H
ATOM   1337 2HB  ARG A  90     -14.132 -36.062  46.933  1.00 18.03      .034 H
ATOM   1338  CG  ARG A  90     -13.014 -37.340  48.097  1.00 20.44      .027 C
ATOM   1339 1HG  ARG A  90     -12.742 -38.283  48.069  1.00 32.81      .027 H
ATOM   1340 2HG  ARG A  90     -12.185 -36.798  48.056  1.00 29.25      .027 H
ATOM   1341  CD  ARG A  90     -13.601 -37.090  49.389  1.00 26.11      .116 C
ATOM   1342 1HD  ARG A  90     -14.168 -37.410  49.592  1.00 44.89      .116 H
ATOM   1343 2HD  ARG A  90     -13.250 -37.276  49.885  1.00 55.17      .116 H
ATOM   1344  NE  ARG A  90     -13.875 -36.211  49.745  1.00 60.34      .212 N
ATOM   1345  HE  ARG A  90     -14.357 -35.887  49.398  1.00 90.06      .212 H
ATOM   1346  CZ  ARG A  90     -13.581 -35.843  50.498  1.00125.56      .666 C
ATOM   1347  NH1 ARG A  90     -12.994 -36.213  51.016  1.00164.76      .235 N
ATOM   1348 1HH1 ARG A  90     -12.712 -36.786  50.860  1.00139.36      .235 H
ATOM   1349 2HH1 ARG A  90     -12.818 -35.893  51.556  1.00270.33      .235 H
ATOM   1350  NH2 ARG A  90     -13.899 -35.068  50.720  1.00230.60      .235 N
ATOM   1351 1HH2 ARG A  90     -14.356 -34.758  50.326  1.00254.12      .235 H
ATOM   1352 2HH2 ARG A  90     -13.708 -34.795  51.276  1.00334.92      .235 H
ATOM   1353  N   GLU A  91     -16.823 -36.310  46.243  1.00 11.07      .338 N
ATOM   1354  H   GLU A  91     -16.683 -36.065  47.189  1.00 12.82      .338 H
ATOM   1355  CA  GLU A  91     -17.816 -35.545  45.502  1.00 10.41      .160 C
ATOM   1356  HA  GLU A  91     -18.470 -36.246  45.017  1.00 12.46      .160 H
ATOM   1357  C   GLU A  91     -17.220 -34.638  44.414  1.00  8.09      .251 C
ATOM   1358  O   GLU A  91     -16.094 -34.183  44.522  1.00  8.62      .271 O
ATOM   1359  CB  GLU A  91     -18.675 -34.742  46.466  1.00 14.39      .043 C
ATOM   1360 1HB  GLU A  91     -19.406 -34.385  46.003  1.00 26.31      .043 H
ATOM   1361 2HB  GLU A  91     -19.054 -35.292  47.131  1.00 26.90      .043 H
ATOM   1362  CG  GLU A  91     -18.165 -33.683  47.169  1.00 23.49      .100 C
ATOM   1363 1HG  GLU A  91     -17.791 -33.112  46.558  1.00 38.86      .100 H
ATOM   1364 2HG  GLU A  91     -18.862 -33.214  47.615  1.00 36.87      .100 H
ATOM   1365  CD  GLU A  91     -17.262 -33.951  48.102  1.00 46.49      .185 C
ATOM   1366  OE1 GLU A  91     -16.940 -34.069  48.506  1.00 94.15      .647 O
ATOM   1367  OE2 GLU A  91     -16.868 -34.018  48.470  1.00 96.89      .647 O
ATOM   1368  N   LEU A  92     -18.008 -34.358  43.386  1.00  7.69      .338 N
ATOM   1369  H   LEU A  92     -18.918 -34.758  43.362  1.00  9.43      .338 H
ATOM   1370  CA  LEU A  92     -17.682 -33.403  42.333  1.00  6.77      .159 C
ATOM   1371  HA  LEU A  92     -16.641 -33.528  42.073  1.00  7.02      .159 H
ATOM   1372  C   LEU A  92     -17.877 -31.953  42.809  1.00  6.97      .251 C
ATOM   1373  O   LEU A  92     -18.848 -31.643  43.471  1.00  9.50      .271 O
ATOM   1374  CB  LEU A  92     -18.528 -33.674  41.080  1.00  7.77      .032 C
ATOM   1375 1HB  LEU A  92     -19.549 -33.583  41.344  1.00 10.92      .032 H
ATOM   1376 2HB  LEU A  92     -18.314 -32.920  40.364  1.00  9.26      .032 H
ATOM   1377  CG  LEU A  92     -18.340 -35.005  40.401  1.00 10.78      .002 C
ATOM   1378  HG  LEU A  92     -18.458 -35.520  40.897  1.00 40.40      .002 H
ATOM   1379  CD1 LEU A  92     -18.999 -35.309  39.528  1.00 39.07      .000 C
ATOM   1380 1HD1 LEU A  92     -19.241 -35.411  39.375  1.00 80.34      .000 H
ATOM   1381 2HD1 LEU A  92     -19.081 -35.451  39.299  1.00 82.10      .000 H
ATOM   1382 3HD1 LEU A  92     -19.146 -35.286  39.297  1.00 81.82      .000 H
ATOM   1383  CD2 LEU A  92     -17.386 -35.349  39.868  1.00 27.70      .000 C
ATOM   1384 1HD2 LEU A  92     -17.183 -35.466  39.728  1.00 66.18      .000 H
ATOM   1385 2HD2 LEU A  92     -17.136 -35.477  39.747  1.00 66.75      .000 H
ATOM   1386 3HD2 LEU A  92     -17.163 -35.352  39.756  1.00 69.06      .000 H
ATOM   1387  N   SER A  93     -16.978 -31.062  42.428  1.00  6.30      .336 N
ATOM   1388  H   SER A  93     -16.190 -31.388  41.916  1.00  6.86      .336 H
ATOM   1389  CA  SER A  93     -16.990 -29.637  42.760  1.00  5.97      .189 C
ATOM   1390  HA  SER A  93     -18.007 -29.292  42.777  1.00  7.48      .189 H
ATOM   1391  C   SER A  93     -16.208 -28.809  41.743  1.00  5.67      .253 C
ATOM   1392  O   SER A  93     -15.336 -29.312  41.067  1.00  7.26      .270 O
ATOM   1393  CB  SER A  93     -16.399 -29.447  44.141  1.00  8.29      .169 C
ATOM   1394 1HB  SER A  93     -16.797 -30.074  44.776  1.00 15.97      .169 H
ATOM   1395 2HB  SER A  93     -15.446 -29.621  44.132  1.00 16.65      .169 H
ATOM   1396  OG  SER A  93     -16.555 -28.276  44.630  1.00 17.74      .380 O
ATOM   1397  HG  SER A  93     -16.390 -28.270  45.168  1.00 46.14      .380 H
ATOM   1398  N   GLU A  94     -16.494 -27.525  41.633  1.00  6.30      .337 N
ATOM   1399  H   GLU A  94     -17.217 -27.155  42.196  1.00  8.16      .337 H
ATOM   1400  CA  GLU A  94     -15.630 -26.563  40.954  1.00  6.65      .160 C
ATOM   1401  HA  GLU A  94     -15.264 -27.010  40.041  1.00  7.83      .160 H
ATOM   1402  C   GLU A  94     -14.408 -26.168  41.804  1.00  6.21      .251 C
ATOM   1403  O   GLU A  94     -13.360 -25.892  41.268  1.00  8.27      .271 O
ATOM   1404  CB  GLU A  94     -16.416 -25.314  40.586  1.00  9.28      .043 C
ATOM   1405 1HB  GLU A  94     -16.886 -24.960  41.374  1.00 17.56      .043 H
ATOM   1406 2HB  GLU A  94     -15.780 -24.614  40.289  1.00 17.05      .043 H
ATOM   1407  CG  GLU A  94     -17.385 -25.441  39.555  1.00 15.49      .100 C
ATOM   1408 1HG  GLU A  94     -16.952 -25.842  38.796  1.00 27.08      .100 H
ATOM   1409 2HG  GLU A  94     -18.065 -26.055  39.859  1.00 28.40      .100 H
ATOM   1410  CD  GLU A  94     -18.003 -24.159  39.141  1.00 19.83      .185 C
ATOM   1411  OE1 GLU A  94     -18.370 -23.681  39.074  1.00 59.91      .647 O
ATOM   1412  OE2 GLU A  94     -18.128 -23.602  38.873  1.00 47.57      .647 O
ATOM   1413  N   ASP A  95     -14.535 -26.167  43.123  1.00  5.78      .337 N
ATOM   1414  H   ASP A  95     -15.410 -26.439  43.492  1.00  7.56      .337 H
ATOM   1415  CA  ASP A  95     -13.434 -26.046  44.079  1.00  5.25      .170 C
ATOM   1416  HA  ASP A  95     -12.708 -25.339  43.700  1.00  5.80      .170 H
ATOM   1417  C   ASP A  95     -12.735 -27.405  44.236  1.00  4.88      .252 C
ATOM   1418  O   ASP A  95     -13.163 -28.235  45.005  1.00  7.86      .271 O
ATOM   1419  CB  ASP A  95     -13.989 -25.499  45.396  1.00  6.74      .129 C
ATOM   1420 1HB  ASP A  95     -14.407 -24.533  45.207  1.00  8.97      .129 H
ATOM   1421 2HB  ASP A  95     -14.781 -26.130  45.741  1.00  8.19      .129 H
ATOM   1422  CG  ASP A  95     -12.969 -25.367  46.509  1.00  9.05      .188 C
ATOM   1423  OD1 ASP A  95     -11.772 -25.457  46.282  1.00 10.29      .647 O
ATOM   1424  OD2 ASP A  95     -13.374 -25.154  47.630  1.00 15.59      .647 O
ATOM   1425  N   CYS A  96     -11.703 -27.652  43.453  1.00  4.18      .337 N
ATOM   1426  H   CYS A  96     -11.446 -26.941  42.830  1.00  6.52      .337 H
ATOM   1427  CA  CYS A  96     -11.105 -28.968  43.241  1.00  3.61      .171 C
ATOM   1428  HA  CYS A  96     -11.362 -29.608  44.074  1.00  4.25      .171 H
ATOM   1429  C   CYS A  96      -9.564 -28.996  43.094  1.00  3.20      .252 C
ATOM   1430  O   CYS A  96      -8.990 -30.072  42.985  1.00  3.96      .271 O
ATOM   1431  CB  CYS A  96     -11.745 -29.570  41.996  1.00  4.72      .100 C
ATOM   1432 1HB  CYS A  96     -11.504 -30.618  41.987  1.00  5.50      .100 H
ATOM   1433 2HB  CYS A  96     -12.815 -29.479  42.067  1.00  6.64      .100 H
ATOM   1434  SG  CYS A  96     -11.210 -28.846  40.423  1.00  5.76      .080 S
ATOM   1435  N   LEU A  97      -8.884 -27.848  43.061  1.00  3.16      .337 N
ATOM   1436  H   LEU A  97      -9.369 -26.997  43.242  1.00  4.10      .337 H
ATOM   1437  CA  LEU A  97      -7.447 -27.744  42.801  1.00  3.05      .159 C
ATOM   1438  HA  LEU A  97      -7.184 -28.490  42.062  1.00  3.41      .159 H
ATOM   1439  C   LEU A  97      -6.626 -28.045  44.077  1.00  3.29      .251 C
ATOM   1440  O   LEU A  97      -6.204 -27.166  44.800  1.00  5.53      .271 O
ATOM   1441  CB  LEU A  97      -7.113 -26.372  42.184  1.00  3.79      .032 C
ATOM   1442 1HB  LEU A  97      -7.451 -25.610  42.861  1.00  5.57      .032 H
ATOM   1443 2HB  LEU A  97      -6.044 -26.292  42.104  1.00  4.89      .032 H
ATOM   1444  CG  LEU A  97      -7.715 -26.105  40.805  1.00  4.90      .002 C
ATOM   1445  HG  LEU A  97      -8.772 -26.092  40.904  1.00  7.45      .002 H
ATOM   1446  CD1 LEU A  97      -7.272 -24.767  40.283  1.00  8.28      .000 C
ATOM   1447 1HD1 LEU A  97      -7.039 -24.557  40.029  1.00 37.31      .000 H
ATOM   1448 2HD1 LEU A  97      -7.102 -24.392  40.356  1.00 35.84      .000 H
ATOM   1449 3HD1 LEU A  97      -7.363 -24.405  40.096  1.00 36.11      .000 H
ATOM   1450  CD2 LEU A  97      -7.340 -27.131  39.781  1.00  7.75      .000 C
ATOM   1451 1HD2 LEU A  97      -7.290 -27.326  39.480  1.00 37.38      .000 H
ATOM   1452 2HD2 LEU A  97      -7.290 -27.427  39.584  1.00 37.58      .000 H
ATOM   1453 3HD2 LEU A  97      -7.174 -27.356  39.545  1.00 35.71      .000 H
ATOM   1454  N   TYR A  98      -6.412 -29.323  44.311  1.00  3.49      .337 N
ATOM   1455  H   TYR A  98      -6.841 -29.950  43.687  1.00  5.77      .337 H
ATOM   1456  CA  TYR A  98      -5.694 -29.894  45.444  1.00  3.80      .164 C
ATOM   1457  HA  TYR A  98      -5.263 -29.088  46.020  1.00  4.64      .164 H
ATOM   1458  C   TYR A  98      -4.545 -30.821  45.001  1.00  3.52      .251 C
ATOM   1459  O   TYR A  98      -4.592 -31.425  43.944  1.00  4.76      .271 O
ATOM   1460  CB  TYR A  98      -6.673 -30.616  46.354  1.00  5.82      .056 C
ATOM   1461 1HB  TYR A  98      -7.108 -31.439  45.822  1.00  7.18      .056 H
ATOM   1462 2HB  TYR A  98      -6.121 -31.016  47.185  1.00  8.22      .056 H
ATOM   1463  CG  TYR A  98      -7.796 -29.751  46.892  1.00  7.09      .044 C
ATOM   1464  CD1 TYR A  98      -7.560 -28.878  47.951  1.00  9.16      .011 C
ATOM   1465  HD1 TYR A  98      -6.596 -28.831  48.398  1.00 10.52      .011 H
ATOM   1466  CD2 TYR A  98      -9.069 -29.819  46.331  1.00  9.06      .011 C
ATOM   1467  HD2 TYR A  98      -9.268 -30.512  45.547  1.00 10.35      .011 H
ATOM   1468  CE1 TYR A  98      -8.582 -28.057  48.434  1.00 12.36      .037 C
ATOM   1469  HE1 TYR A  98      -8.404 -27.396  49.245  1.00 16.48      .037 H
ATOM   1470  CE2 TYR A  98     -10.085 -28.986  46.794  1.00 12.31      .037 C
ATOM   1471  HE2 TYR A  98     -11.056 -29.037  46.368  1.00 16.64      .037 H
ATOM   1472  CZ  TYR A  98      -9.842 -28.100  47.844  1.00 13.69      .065 C
ATOM   1473  OH  TYR A  98     -10.822 -27.295  48.292  1.00 19.95      .361 O
ATOM   1474  HH  TYR A  98     -11.305 -26.938  47.731  1.00 24.52      .361 H
ATOM   1475  N   LEU A  99      -3.518 -30.927  45.826  1.00  3.92      .338 N
ATOM   1476  H   LEU A  99      -3.573 -30.398  46.667  1.00  5.40      .338 H
ATOM   1477  CA  LEU A  99      -2.254 -31.639  45.594  1.00  3.36      .159 C
ATOM   1478  HA  LEU A  99      -2.332 -32.203  44.675  1.00  4.12      .159 H
ATOM   1479  C   LEU A  99      -1.971 -32.640  46.732  1.00  2.91      .251 C
ATOM   1480  O   LEU A  99      -2.390 -32.445  47.855  1.00  4.23      .271 O
ATOM   1481  CB  LEU A  99      -1.165 -30.569  45.384  1.00  5.71      .032 C
ATOM   1482 1HB  LEU A  99      -1.409 -30.056  44.654  1.00 19.32      .032 H
ATOM   1483 2HB  LEU A  99      -1.180 -29.999  46.109  1.00 19.50      .032 H
ATOM   1484  CG  LEU A  99       0.191 -30.850  45.158  1.00  7.76      .002 C
ATOM   1485  HG  LEU A  99       0.120 -31.661  44.739  1.00 27.07      .002 H
ATOM   1486  CD1 LEU A  99       0.916 -29.942  44.413  1.00 16.79      .000 C
ATOM   1487 1HD1 LEU A  99       1.126 -29.737  44.249  1.00 48.99      .000 H
ATOM   1488 2HD1 LEU A  99       1.065 -29.711  44.262  1.00 50.66      .000 H
ATOM   1489 3HD1 LEU A  99       1.074 -29.739  44.203  1.00 50.78      .000 H
ATOM   1490  CD2 LEU A  99       0.970 -30.904  46.210  1.00 25.56      .000 C
ATOM   1491 1HD2 LEU A  99       1.195 -30.990  46.437  1.00 60.68      .000 H
ATOM   1492 2HD2 LEU A  99       1.083 -30.918  46.510  1.00 62.54      .000 H
ATOM   1493 3HD2 LEU A  99       1.197 -30.846  46.424  1.00 62.83      .000 H
ATOM   1494  N   ASN A 100      -1.260 -33.712  46.429  1.00  3.03      .337 N
ATOM   1495  H   ASN A 100      -0.945 -33.801  45.489  1.00  4.13      .337 H
ATOM   1496  CA  ASN A 100      -0.917 -34.805  47.340  1.00  2.93      .169 C
ATOM   1497  HA  ASN A 100      -1.167 -34.514  48.354  1.00  3.33      .169 H
ATOM   1498  C   ASN A 100       0.586 -35.105  47.282  1.00  3.04      .251 C
ATOM   1499  O   ASN A 100       1.168 -35.043  46.213  1.00  4.33      .271 O
ATOM   1500  CB  ASN A 100      -1.724 -36.054  46.976  1.00  4.25      .119 C
ATOM   1501 1HB  ASN A 100      -1.256 -36.522  46.133  1.00  5.71      .119 H
ATOM   1502 2HB  ASN A 100      -1.664 -36.755  47.784  1.00  6.54      .119 H
ATOM   1503  CG  ASN A 100      -3.181 -35.803  46.649  1.00  5.31      .230 C
ATOM   1504  OD1 ASN A 100      -3.983 -35.427  47.463  1.00  6.97      .273 O
ATOM   1505  ND2 ASN A 100      -3.548 -36.000  45.431  1.00  8.10      .369 N
ATOM   1506 1HD2 ASN A 100      -4.487 -35.832  45.167  1.00 10.79      .369 H
ATOM   1507 2HD2 ASN A 100      -2.881 -36.278  44.761  1.00  9.79      .369 H
ATOM   1508  N   VAL A 101       1.201 -35.470  48.400  1.00  3.38      .338 N
ATOM   1509  H   VAL A 101       0.670 -35.490  49.241  1.00  4.65      .338 H
ATOM   1510  CA  VAL A 101       2.619 -35.846  48.523  1.00  3.24      .159 C
ATOM   1511  HA  VAL A 101       2.999 -36.058  47.530  1.00  3.45      .159 H
ATOM   1512  C   VAL A 101       2.766 -37.110  49.379  1.00  3.54      .251 C
ATOM   1513  O   VAL A 101       2.208 -37.189  50.454  1.00  5.65      .271 O
ATOM   1514  CB  VAL A 101       3.474 -34.708  49.116  1.00  4.34      .029 C
ATOM   1515  HB  VAL A 101       3.167 -34.559  50.131  1.00  6.13      .029 H
ATOM   1516  CG1 VAL A 101       4.953 -35.049  49.127  1.00  6.70      .002 C
ATOM   1517 1HG1 VAL A 101       5.285 -35.156  49.136  1.00 37.43      .002 H
ATOM   1518 2HG1 VAL A 101       5.306 -35.104  49.153  1.00 34.86      .002 H
ATOM   1519 3HG1 VAL A 101       5.311 -35.120  49.098  1.00 34.24      .002 H
ATOM   1520  CG2 VAL A 101       3.311 -33.384  48.398  1.00  6.26      .002 C
ATOM   1521 1HG2 VAL A 101       3.267 -33.059  48.258  1.00 34.60      .002 H
ATOM   1522 2HG2 VAL A 101       3.249 -33.077  48.215  1.00 34.90      .002 H
ATOM   1523 3HG2 VAL A 101       3.299 -33.076  48.220  1.00 35.47      .002 H
ATOM   1524  N   TRP A 102       3.572 -38.059  48.939  1.00  3.62      .337 N
ATOM   1525  H   TRP A 102       3.988 -37.924  48.045  1.00  4.72      .337 H
ATOM   1526  CA  TRP A 102       4.050 -39.210  49.715  1.00  3.70      .164 C
ATOM   1527  HA  TRP A 102       3.629 -39.178  50.713  1.00  4.24      .164 H
ATOM   1528  C   TRP A 102       5.582 -39.160  49.839  1.00  3.67      .251 C
ATOM   1529  O   TRP A 102       6.281 -38.853  48.884  1.00  4.75      .271 O
ATOM   1530  CB  TRP A 102       3.602 -40.526  49.074  1.00  4.35      .059 C
ATOM   1531 1HB  TRP A 102       4.027 -40.569  48.083  1.00  5.06      .059 H
ATOM   1532 2HB  TRP A 102       4.044 -41.331  49.642  1.00  5.78      .059 H
ATOM   1533  CG  TRP A 102       2.122 -40.786  48.962  1.00  4.66      .016 C
ATOM   1534  CD1 TRP A 102       1.416 -41.615  49.742  1.00  6.22      .097 C
ATOM   1535  HD1 TRP A 102       1.790 -42.194  50.555  1.00  8.38      .097 H
ATOM   1536  CD2 TRP A 102       1.166 -40.293  47.984  1.00  4.95      .001 C
ATOM   1537  NE1 TRP A 102       0.132 -41.682  49.337  1.00  7.17      .365 N
ATOM   1538  HE1 TRP A 102      -0.554 -42.283  49.731  1.00  9.82      .365 H
ATOM   1539  CE2 TRP A 102      -0.089 -40.896  48.248  1.00  6.17      .042 C
ATOM   1540  CE3 TRP A 102       1.229 -39.433  46.877  1.00  5.97      .014 C
ATOM   1541  HE3 TRP A 102       2.159 -38.967  46.634  1.00  6.72      .014 H
ATOM   1542  CZ2 TRP A 102      -1.215 -40.666  47.462  1.00  8.02      .030 C
ATOM   1543  HZ2 TRP A 102      -2.135 -41.157  47.692  1.00 10.55      .030 H
ATOM   1544  CZ3 TRP A 102       0.104 -39.190  46.085  1.00  8.00      .001 C
ATOM   1545  HZ3 TRP A 102       0.188 -38.540  45.242  1.00 10.59      .001 H
ATOM   1546  CH2 TRP A 102      -1.115 -39.805  46.377  1.00  9.02      .002 C
ATOM   1547  HH2 TRP A 102      -1.971 -39.618  45.767  1.00 12.33      .002 H
ATOM   1548  N   THR A 103       6.106 -39.474  51.017  1.00  3.81      .336 N
ATOM   1549  H   THR A 103       5.492 -39.754  51.752  1.00  4.74      .336 H
ATOM   1550  CA  THR A 103       7.542 -39.451  51.357  1.00  3.89      .187 C
ATOM   1551  HA  THR A 103       8.103 -39.733  50.474  1.00  4.35      .187 H
ATOM   1552  C   THR A 103       7.849 -40.488  52.459  1.00  4.19      .257 C
ATOM   1553  O   THR A 103       6.935 -40.846  53.192  1.00  4.86      .270 O
ATOM   1554  CB  THR A 103       7.970 -38.014  51.727  1.00  4.65      .140 C
ATOM   1555  HB  THR A 103       7.731 -37.375  50.903  1.00  5.87      .140 H
ATOM   1556  OG1 THR A 103       9.333 -37.924  51.947  1.00  7.01      .382 O
ATOM   1557  HG1 THR A 103       9.597 -37.038  51.920  1.00  8.28      .382 H
ATOM   1558  CG2 THR A 103       7.317 -37.444  52.953  1.00  6.60      .034 C
ATOM   1559 1HG2 THR A 103       7.241 -37.384  53.322  1.00 34.94      .034 H
ATOM   1560 2HG2 THR A 103       7.044 -37.355  53.206  1.00 34.74      .034 H
ATOM   1561 3HG2 THR A 103       7.198 -37.186  53.203  1.00 35.10      .034 H
ATOM   1562  N   PRO A 104       9.066 -41.041  52.589  1.00  4.89      .312 N
ATOM   1563  CA  PRO A 104       9.376 -42.049  53.604  1.00  6.04      .163 C
ATOM   1564  HA  PRO A 104       8.789 -42.928  53.385  1.00  6.94      .163 H
ATOM   1565  C   PRO A 104       9.092 -41.643  55.061  1.00  6.68      .251 C
ATOM   1566  O   PRO A 104       8.900 -40.480  55.384  1.00  7.05      .271 O
ATOM   1567  CB  PRO A 104      10.842 -42.392  53.385  1.00  7.76      .034 C
ATOM   1568 1HB  PRO A 104      11.470 -41.733  53.957  1.00  9.22      .034 H
ATOM   1569 2HB  PRO A 104      11.049 -43.420  53.622  1.00 10.44      .034 H
ATOM   1570  CG  PRO A 104      11.030 -42.146  51.915  1.00  7.38      .027 C
ATOM   1571 1HG  PRO A 104      12.055 -41.921  51.671  1.00  9.49      .027 H
ATOM   1572 2HG  PRO A 104      10.674 -42.990  51.356  1.00  8.93      .027 H
ATOM   1573  CD  PRO A 104      10.158 -40.950  51.663  1.00  5.76      .105 C
ATOM   1574 1HD  PRO A 104      10.710 -40.047  51.836  1.00  7.17      .105 H
ATOM   1575 2HD  PRO A 104       9.786 -40.984  50.655  1.00  6.64      .105 H
ATOM   1576  N   TYR A 105       9.075 -42.622  55.948  1.00  8.96      .337 N
ATOM   1577  H   TYR A 105       9.231 -43.548  55.621  1.00 10.90      .337 H
ATOM   1578  CA  TYR A 105       8.966 -42.458  57.399  1.00  9.85      .164 C
ATOM   1579  HA  TYR A 105       9.015 -41.407  57.650  1.00  9.62      .164 H
ATOM   1580  C   TYR A 105      10.124 -43.168  58.109  1.00 12.09      .254 C
ATOM   1581  O   TYR A 105      10.240 -44.371  57.951  1.00 15.68      .270 O
ATOM   1582  CB  TYR A 105       7.614 -42.973  57.878  1.00 11.50      .056 C
ATOM   1583 1HB  TYR A 105       6.846 -42.489  57.306  1.00 12.98      .056 H
ATOM   1584 2HB  TYR A 105       7.543 -44.024  57.676  1.00 13.66      .056 H
ATOM   1585  CG  TYR A 105       7.334 -42.745  59.344  1.00 12.96      .044 C
ATOM   1586  CD1 TYR A 105       7.774 -43.625  60.285  1.00 17.78      .011 C
ATOM   1587  HD1 TYR A 105       8.303 -44.471  59.978  1.00 23.19      .011 H
ATOM   1588  CD2 TYR A 105       6.639 -41.653  59.758  1.00 17.34      .011 C
ATOM   1589  HD2 TYR A 105       6.298 -40.978  59.045  1.00 23.00      .011 H
ATOM   1590  CE1 TYR A 105       7.539 -43.401  61.634  1.00 22.78      .037 C
ATOM   1591  HE1 TYR A 105       7.891 -44.070  62.348  1.00 32.32      .037 H
ATOM   1592  CE2 TYR A 105       6.391 -41.428  61.108  1.00 21.89      .037 C
ATOM   1593  HE2 TYR A 105       5.856 -40.598  61.430  1.00 30.83      .037 H
ATOM   1594  CZ  TYR A 105       6.858 -42.297  62.046  1.00 22.51      .065 C
ATOM   1595  OH  TYR A 105       6.635 -42.077  63.345  1.00 31.10      .361 O
ATOM   1596  HH  TYR A 105       6.410 -41.624  63.650  1.00 43.52      .361 H
ATOM   1597  N   PRO A 106      10.971 -42.492  58.894  1.00 12.91      .312 N
ATOM   1598  CA  PRO A 106      11.088 -41.047  59.053  1.00 12.43      .163 C
ATOM   1599  HA  PRO A 106      10.164 -40.645  59.430  1.00 13.33      .163 H
ATOM   1600  C   PRO A 106      11.426 -40.321  57.751  1.00 11.18      .251 C
ATOM   1601  O   PRO A 106      11.935 -40.916  56.817  1.00 11.70      .271 O
ATOM   1602  CB  PRO A 106      12.180 -40.855  60.092  1.00 16.27      .034 C
ATOM   1603 1HB  PRO A 106      12.890 -40.260  59.803  1.00 24.73      .034 H
ATOM   1604 2HB  PRO A 106      11.834 -40.532  60.943  1.00 24.69      .034 H
ATOM   1605  CG  PRO A 106      12.727 -42.091  60.311  1.00 26.11      .027 C
ATOM   1606 1HG  PRO A 106      13.540 -42.088  59.985  1.00 49.78      .027 H
ATOM   1607 2HG  PRO A 106      12.746 -42.226  61.177  1.00 48.26      .027 H
ATOM   1608  CD  PRO A 106      11.982 -43.133  59.676  1.00 17.46      .105 C
ATOM   1609 1HD  PRO A 106      12.605 -43.692  59.074  1.00 21.52      .105 H
ATOM   1610 2HD  PRO A 106      11.555 -43.744  60.387  1.00 22.64      .105 H
ATOM   1611  N   ARG A 107      11.134 -39.030  57.674  1.00 11.84      .338 N
ATOM   1612  H   ARG A 107      10.817 -38.558  58.490  1.00 13.90      .338 H
ATOM   1613  CA  ARG A 107      11.274 -38.218  56.466  1.00 12.03      .160 C
ATOM   1614  HA  ARG A 107      10.780 -38.748  55.664  1.00 11.28      .160 H
ATOM   1615  C   ARG A 107      12.743 -38.037  56.075  1.00 13.45      .254 C
ATOM   1616  O   ARG A 107      13.538 -37.820  56.955  1.00 18.87      .270 O
ATOM   1617  CB  ARG A 107      10.561 -36.893  56.655  1.00 16.68      .034 C
ATOM   1618 1HB  ARG A 107      10.205 -36.854  57.241  1.00 48.92      .034 H
ATOM   1619 2HB  ARG A 107      10.966 -36.316  56.694  1.00 46.52      .034 H
ATOM   1620  CG  ARG A 107       9.775 -36.377  55.993  1.00 17.03      .027 C
ATOM   1621 1HG  ARG A 107      10.129 -36.443  55.508  1.00 52.64      .027 H
ATOM   1622 2HG  ARG A 107       9.405 -36.840  55.962  1.00 52.31      .027 H
ATOM   1623  CD  ARG A 107       8.984 -35.157  56.014  1.00 14.28      .116 C
ATOM   1624 1HD  ARG A 107       8.721 -34.958  55.073  1.00 24.65      .116 H
ATOM   1625 2HD  ARG A 107       8.136 -35.326  56.527  1.00 18.72      .116 H
ATOM   1626  NE  ARG A 107       9.648 -34.021  56.559  1.00 15.06      .212 N
ATOM   1627  HE  ARG A 107      10.433 -33.757  56.066  1.00 21.55      .212 H
ATOM   1628  CZ  ARG A 107       9.297 -33.340  57.611  1.00 16.42      .666 C
ATOM   1629  NH1 ARG A 107       8.336 -33.646  58.344  1.00 17.90      .235 N
ATOM   1630 1HH1 ARG A 107       7.848 -34.464  58.179  1.00 16.98      .235 H
ATOM   1631 2HH1 ARG A 107       8.104 -33.072  59.091  1.00 24.99      .235 H
ATOM   1632  NH2 ARG A 107       9.932 -32.315  57.944  1.00 26.09      .235 N
ATOM   1633 1HH2 ARG A 107      10.657 -32.028  57.403  1.00 34.75      .235 H
ATOM   1634 2HH2 ARG A 107       9.713 -31.854  58.758  1.00 33.07      .235 H
ATOM   1635  N   PRO A 108      13.132 -38.105  54.796  1.00 12.43      .312 N
ATOM   1636  CA  PRO A 108      14.514 -38.000  54.378  1.00 14.97      .163 C
ATOM   1637  HA  PRO A 108      15.063 -38.754  54.862  1.00 20.19      .163 H
ATOM   1638  C   PRO A 108      15.147 -36.689  54.689  1.00 19.99      .251 C
ATOM   1639  O   PRO A 108      14.549 -35.684  54.592  1.00 26.11      .271 O
ATOM   1640  CB  PRO A 108      14.546 -38.258  52.904  1.00 16.11      .034 C
ATOM   1641 1HB  PRO A 108      14.779 -37.450  52.397  1.00 25.63      .034 H
ATOM   1642 2HB  PRO A 108      15.177 -38.974  52.671  1.00 27.33      .034 H
ATOM   1643  CG  PRO A 108      13.245 -38.668  52.545  1.00 14.55      .027 C
ATOM   1644 1HG  PRO A 108      12.960 -38.181  51.767  1.00 26.92      .027 H
ATOM   1645 2HG  PRO A 108      13.268 -39.608  52.364  1.00 24.39      .027 H
ATOM   1646  CD  PRO A 108      12.328 -38.395  53.665  1.00 12.04      .105 C
ATOM   1647 1HD  PRO A 108      11.731 -37.578  53.438  1.00 15.89      .105 H
ATOM   1648 2HD  PRO A 108      11.744 -39.238  53.863  1.00 15.60      .105 H
ATOM   1649  N   THR A 109      16.380 -36.702  55.030  1.00 27.95      .336 N
ATOM   1650  H   THR A 109      16.810 -37.554  55.103  1.00 31.82      .336 H
ATOM   1651  CA  THR A 109      17.216 -35.561  55.230  1.00 41.48      .186 C
ATOM   1652  HA  THR A 109      16.597 -34.757  55.388  1.00 51.76      .186 H
ATOM   1653  C   THR A 109      18.125 -35.240  54.069  1.00 33.28      .253 C
ATOM   1654  O   THR A 109      18.513 -34.194  53.861  1.00 51.46      .270 O
ATOM   1655  CB  THR A 109      18.020 -35.717  56.423  1.00 70.33      .140 C
ATOM   1656  HB  THR A 109      18.557 -35.450  56.468  1.00103.55      .140 H
ATOM   1657  OG1 THR A 109      18.311 -36.408  56.743  1.00112.81      .382 O
ATOM   1658  HG1 THR A 109      18.467 -36.601  56.789  1.00148.69      .382 H
ATOM   1659  CG2 THR A 109      17.804 -35.505  57.271  1.00126.43      .034 C
ATOM   1660 1HG2 THR A 109      17.746 -35.464  57.493  1.00181.19      .034 H
ATOM   1661 2HG2 THR A 109      17.749 -35.435  57.476  1.00178.40      .034 H
ATOM   1662 3HG2 THR A 109      17.765 -35.460  57.450  1.00177.88      .034 H
ATOM   1663  N   SER A 110      18.429 -36.122  53.283  1.00 22.64      .335 N
ATOM   1664  H   SER A 110      18.085 -36.955  53.509  1.00 26.88      .335 H
ATOM   1665  CA  SER A 110      19.139 -35.971  52.040  1.00 20.64      .189 C
ATOM   1666  HA  SER A 110      19.775 -35.139  52.108  1.00 26.07      .189 H
ATOM   1667  C   SER A 110      18.206 -35.754  50.875  1.00 13.69      .257 C
ATOM   1668  O   SER A 110      17.170 -36.359  50.861  1.00 14.84      .270 O
ATOM   1669  CB  SER A 110      19.980 -37.149  51.820  1.00 31.45      .169 C
ATOM   1670 1HB  SER A 110      20.291 -37.381  52.094  1.00 62.38      .169 H
ATOM   1671 2HB  SER A 110      19.888 -37.594  51.726  1.00 59.76      .169 H
ATOM   1672  OG  SER A 110      20.492 -37.376  51.393  1.00 75.80      .380 O
ATOM   1673  HG  SER A 110      20.771 -37.484  51.485  1.00116.16      .380 H
ATOM   1674  N   PRO A 111      18.527 -34.931  49.884  1.00 13.03      .312 N
ATOM   1675  CA  PRO A 111      17.669 -34.665  48.756  1.00 11.47      .163 C
ATOM   1676  HA  PRO A 111      16.754 -34.247  49.113  1.00 12.67      .163 H
ATOM   1677  C   PRO A 111      17.341 -35.907  47.953  1.00 10.09      .251 C
ATOM   1678  O   PRO A 111      18.184 -36.538  47.427  1.00 18.17      .271 O
ATOM   1679  CB  PRO A 111      18.384 -33.619  47.939  1.00 16.68      .034 C
ATOM   1680 1HB  PRO A 111      18.738 -33.955  47.081  1.00 21.51      .034 H
ATOM   1681 2HB  PRO A 111      17.814 -32.845  47.760  1.00 26.56      .034 H
ATOM   1682  CG  PRO A 111      19.447 -33.219  48.720  1.00 30.18      .027 C
ATOM   1683 1HG  PRO A 111      20.176 -33.181  48.200  1.00 53.67      .027 H
ATOM   1684 2HG  PRO A 111      19.270 -32.412  49.054  1.00 54.14      .027 H
ATOM   1685  CD  PRO A 111      19.668 -34.113  49.813  1.00 20.11      .105 C
ATOM   1686 1HD  PRO A 111      20.498 -34.673  49.634  1.00 26.98      .105 H
ATOM   1687 2HD  PRO A 111      19.793 -33.578  50.685  1.00 25.47      .105 H
ATOM   1688  N   THR A 112      16.107 -36.272  47.864  1.00  7.50      .336 N
ATOM   1689  H   THR A 112      15.471 -35.724  48.332  1.00 10.62      .336 H
ATOM   1690  CA  THR A 112      15.597 -37.509  47.275  1.00  6.96      .187 C
ATOM   1691  HA  THR A 112      16.424 -38.174  47.111  1.00  8.67      .187 H
ATOM   1692  C   THR A 112      14.900 -37.269  45.932  1.00  5.66      .257 C
ATOM   1693  O   THR A 112      14.101 -36.354  45.860  1.00  5.93      .270 O
ATOM   1694  CB  THR A 112      14.667 -38.178  48.269  1.00 10.27      .140 C
ATOM   1695  HB  THR A 112      14.036 -37.585  48.540  1.00 26.26      .140 H
ATOM   1696  OG1 THR A 112      15.250 -38.548  49.249  1.00 32.90      .382 O
ATOM   1697  HG1 THR A 112      15.416 -37.895  49.611  1.00 57.14      .382 H
ATOM   1698  CG2 THR A 112      13.973 -39.290  47.924  1.00 12.16      .034 C
ATOM   1699 1HG2 THR A 112      13.789 -39.537  47.837  1.00 45.25      .034 H
ATOM   1700 2HG2 THR A 112      13.794 -39.561  47.874  1.00 43.87      .034 H
ATOM   1701 3HG2 THR A 112      13.835 -39.560  47.829  1.00 43.48      .034 H
ATOM   1702  N   PRO A 113      15.134 -38.058  44.875  1.00  6.25      .312 N
ATOM   1703  CA  PRO A 113      14.476 -37.872  43.583  1.00  5.83      .163 C
ATOM   1704  HA  PRO A 113      14.774 -36.920  43.180  1.00  6.78      .163 H
ATOM   1705  C   PRO A 113      12.950 -37.907  43.654  1.00  4.59      .251 C
ATOM   1706  O   PRO A 113      12.361 -38.668  44.407  1.00  5.66      .271 O
ATOM   1707  CB  PRO A 113      15.024 -38.962  42.686  1.00  9.63      .034 C
ATOM   1708 1HB  PRO A 113      14.348 -39.645  42.454  1.00 16.62      .034 H
ATOM   1709 2HB  PRO A 113      15.413 -38.605  41.849  1.00 17.00      .034 H
ATOM   1710  CG  PRO A 113      16.034 -39.567  43.423  1.00 20.02      .027 C
ATOM   1711 1HG  PRO A 113      15.896 -40.445  43.409  1.00 43.42      .027 H
ATOM   1712 2HG  PRO A 113      16.813 -39.364  43.045  1.00 41.43      .027 H
ATOM   1713  CD  PRO A 113      16.068 -39.126  44.788  1.00 10.51      .105 C
ATOM   1714 1HD  PRO A 113      15.801 -39.897  45.412  1.00 14.85      .105 H
ATOM   1715 2HD  PRO A 113      17.021 -38.808  45.026  1.00 14.94      .105 H
ATOM   1716  N   VAL A 114      12.317 -37.068  42.846  1.00  4.43      .338 N
ATOM   1717  H   VAL A 114      12.870 -36.511  42.236  1.00  5.79      .338 H
ATOM   1718  CA  VAL A 114      10.881 -36.759  42.877  1.00  3.84      .159 C
ATOM   1719  HA  VAL A 114      10.440 -37.241  43.741  1.00  4.25      .159 H
ATOM   1720  C   VAL A 114      10.175 -37.274  41.620  1.00  3.85      .251 C
ATOM   1721  O   VAL A 114      10.578 -36.963  40.524  1.00  6.59      .271 O
ATOM   1722  CB  VAL A 114      10.657 -35.239  43.031  1.00  4.41      .029 C
ATOM   1723  HB  VAL A 114      11.061 -34.760  42.165  1.00  6.20      .029 H
ATOM   1724  CG1 VAL A 114       9.192 -34.870  43.123  1.00  6.62      .002 C
ATOM   1725 1HG1 VAL A 114       8.863 -34.759  43.098  1.00 36.33      .002 H
ATOM   1726 2HG1 VAL A 114       8.858 -34.754  43.187  1.00 35.50      .002 H
ATOM   1727 3HG1 VAL A 114       8.822 -34.829  43.146  1.00 34.43      .002 H
ATOM   1728  CG2 VAL A 114      11.359 -34.661  44.241  1.00  6.12      .002 C
ATOM   1729 1HG2 VAL A 114      11.506 -34.507  44.528  1.00 34.17      .002 H
ATOM   1730 2HG2 VAL A 114      11.548 -34.514  44.513  1.00 34.23      .002 H
ATOM   1731 3HG2 VAL A 114      11.526 -34.550  44.531  1.00 36.15      .002 H
ATOM   1732  N   LEU A 115       9.091 -38.004  41.777  1.00  3.39      .338 N
ATOM   1733  H   LEU A 115       8.839 -38.240  42.704  1.00  5.00      .338 H
ATOM   1734  CA  LEU A 115       8.137 -38.366  40.727  1.00  3.34      .159 C
ATOM   1735  HA  LEU A 115       8.574 -38.197  39.753  1.00  3.98      .159 H
ATOM   1736  C   LEU A 115       6.867 -37.502  40.829  1.00  3.40      .251 C
ATOM   1737  O   LEU A 115       6.304 -37.384  41.889  1.00  6.50      .271 O
ATOM   1738  CB  LEU A 115       7.792 -39.853  40.851  1.00  5.21      .032 C
ATOM   1739 1HB  LEU A 115       7.514 -40.041  41.843  1.00  8.76      .032 H
ATOM   1740 2HB  LEU A 115       6.947 -40.042  40.256  1.00  9.21      .032 H
ATOM   1741  CG  LEU A 115       8.853 -40.841  40.452  1.00  7.52      .002 C
ATOM   1742  HG  LEU A 115       9.638 -40.470  40.403  1.00 25.92      .002 H
ATOM   1743  CD1 LEU A 115       8.996 -41.809  41.216  1.00 29.03      .000 C
ATOM   1744 1HD1 LEU A 115       9.054 -42.068  41.389  1.00 66.21      .000 H
ATOM   1745 2HD1 LEU A 115       8.992 -42.024  41.372  1.00 70.51      .000 H
ATOM   1746 3HD1 LEU A 115       9.052 -42.022  41.429  1.00 67.54      .000 H
ATOM   1747  CD2 LEU A 115       8.709 -41.416  39.345  1.00 23.43      .000 C
ATOM   1748 1HD2 LEU A 115       8.706 -41.590  39.124  1.00 63.20      .000 H
ATOM   1749 2HD2 LEU A 115       8.721 -41.511  39.040  1.00 59.59      .000 H
ATOM   1750 3HD2 LEU A 115       8.601 -41.554  39.084  1.00 59.42      .000 H
ATOM   1751  N   VAL A 116       6.386 -36.931  39.743  1.00  3.16      .338 N
ATOM   1752  H   VAL A 116       6.918 -36.996  38.911  1.00  4.72      .338 H
ATOM   1753  CA  VAL A 116       5.166 -36.113  39.672  1.00  2.87      .159 C
ATOM   1754  HA  VAL A 116       4.701 -36.103  40.652  1.00  3.06      .159 H
ATOM   1755  C   VAL A 116       4.170 -36.711  38.670  1.00  2.71      .251 C
ATOM   1756  O   VAL A 116       4.447 -36.740  37.478  1.00  3.57      .271 O
ATOM   1757  CB  VAL A 116       5.483 -34.648  39.322  1.00  3.96      .029 C
ATOM   1758  HB  VAL A 116       5.879 -34.621  38.322  1.00  5.13      .029 H
ATOM   1759  CG1 VAL A 116       4.227 -33.794  39.352  1.00  6.16      .002 C
ATOM   1760 1HG1 VAL A 116       3.951 -33.566  39.301  1.00 35.75      .002 H
ATOM   1761 2HG1 VAL A 116       3.954 -33.567  39.411  1.00 34.76      .002 H
ATOM   1762 3HG1 VAL A 116       3.895 -33.642  39.355  1.00 33.82      .002 H
ATOM   1763  CG2 VAL A 116       6.516 -34.014  40.236  1.00  5.26      .002 C
ATOM   1764 1HG2 VAL A 116       6.760 -33.917  40.470  1.00 35.84      .002 H
ATOM   1765 2HG2 VAL A 116       6.737 -33.819  40.473  1.00 31.60      .002 H
ATOM   1766 3HG2 VAL A 116       6.793 -33.856  40.401  1.00 33.43      .002 H
ATOM   1767  N   TRP A 117       3.033 -37.187  39.163  1.00  2.81      .337 N
ATOM   1768  H   TRP A 117       2.874 -37.112  40.146  1.00  3.59      .337 H
ATOM   1769  CA  TRP A 117       1.992 -37.870  38.386  1.00  2.60      .164 C
ATOM   1770  HA  TRP A 117       2.472 -38.457  37.611  1.00  2.85      .164 H
ATOM   1771  C   TRP A 117       0.993 -36.916  37.712  1.00  2.79      .251 C
ATOM   1772  O   TRP A 117       0.507 -35.988  38.341  1.00  4.30      .271 O
ATOM   1773  CB  TRP A 117       1.235 -38.857  39.281  1.00  3.30      .059 C
ATOM   1774 1HB  TRP A 117       1.953 -39.520  39.739  1.00  4.37      .059 H
ATOM   1775 2HB  TRP A 117       0.754 -38.297  40.067  1.00  4.60      .059 H
ATOM   1776  CG  TRP A 117       0.195 -39.689  38.584  1.00  3.48      .016 C
ATOM   1777  CD1 TRP A 117      -1.123 -39.693  38.827  1.00  4.79      .097 C
ATOM   1778  HD1 TRP A 117      -1.642 -39.099  39.546  1.00  6.51      .097 H
ATOM   1779  CD2 TRP A 117       0.381 -40.680  37.537  1.00  3.96      .001 C
ATOM   1780  NE1 TRP A 117      -1.754 -40.589  38.041  1.00  5.52      .365 N
ATOM   1781  HE1 TRP A 117      -2.717 -40.824  38.114  1.00  7.86      .365 H
ATOM   1782  CE2 TRP A 117      -0.878 -41.245  37.224  1.00  5.09      .042 C
ATOM   1783  CE3 TRP A 117       1.488 -41.178  36.834  1.00  5.34      .014 C
ATOM   1784  HE3 TRP A 117       2.453 -40.770  37.033  1.00  6.64      .014 H
ATOM   1785  CZ2 TRP A 117      -1.018 -42.261  36.284  1.00  7.24      .030 C
ATOM   1786  HZ2 TRP A 117      -1.983 -42.654  36.062  1.00 10.09      .030 H
ATOM   1787  CZ3 TRP A 117       1.353 -42.211  35.905  1.00  7.34      .001 C
ATOM   1788  HZ3 TRP A 117       2.215 -42.582  35.400  1.00 10.23      .001 H
ATOM   1789  CH2 TRP A 117       0.108 -42.768  35.647  1.00  8.10      .002 C
ATOM   1790  HH2 TRP A 117       0.017 -43.574  34.950  1.00 11.06      .002 H
ATOM   1791  N   ILE A 118       0.607 -37.219  36.476  1.00  2.85      .338 N
ATOM   1792  H   ILE A 118       1.079 -37.963  36.013  1.00  3.75      .338 H
ATOM   1793  CA  ILE A 118      -0.511 -36.606  35.755  1.00  3.04      .159 C
ATOM   1794  HA  ILE A 118      -1.085 -36.018  36.463  1.00  3.52      .159 H
ATOM   1795  C   ILE A 118      -1.442 -37.711  35.203  1.00  3.02      .251 C
ATOM   1796  O   ILE A 118      -1.053 -38.487  34.345  1.00  3.86      .271 O
ATOM   1797  CB  ILE A 118      -0.034 -35.622  34.657  1.00  3.99      .029 C
ATOM   1798  HB  ILE A 118       0.401 -36.209  33.868  1.00  5.28      .029 H
ATOM   1799  CG1 ILE A 118       1.028 -34.631  35.145  1.00  6.69      .002 C
ATOM   1800 1HG1 ILE A 118       0.712 -34.174  35.856  1.00 19.23      .002 H
ATOM   1801 2HG1 ILE A 118       1.760 -35.080  35.441  1.00 19.12      .002 H
ATOM   1802  CG2 ILE A 118      -1.236 -34.870  34.090  1.00  5.11      .002 C
ATOM   1803 1HG2 ILE A 118      -1.457 -34.681  33.837  1.00 33.89      .002 H
ATOM   1804 2HG2 ILE A 118      -1.492 -34.598  34.048  1.00 33.71      .002 H
ATOM   1805 3HG2 ILE A 118      -1.596 -34.794  33.982  1.00 31.76      .002 H
ATOM   1806  CD1 ILE A 118       1.558 -33.687  34.343  1.00 17.82      .000 C
ATOM   1807 1HD1 ILE A 118       1.717 -33.472  34.153  1.00 51.40      .000 H
ATOM   1808 2HD1 ILE A 118       1.689 -33.452  34.190  1.00 53.49      .000 H
ATOM   1809 3HD1 ILE A 118       1.654 -33.465  34.127  1.00 52.02      .000 H
ATOM   1810  N   TYR A 119      -2.671 -37.779  35.697  1.00  3.31      .337 N
ATOM   1811  H   TYR A 119      -2.936 -37.136  36.406  1.00  4.73      .337 H
ATOM   1812  CA  TYR A 119      -3.663 -38.795  35.333  1.00  3.11      .164 C
ATOM   1813  HA  TYR A 119      -3.171 -39.760  35.358  1.00  3.87      .164 H
ATOM   1814  C   TYR A 119      -4.268 -38.619  33.922  1.00  3.25      .251 C
ATOM   1815  O   TYR A 119      -4.332 -37.522  33.382  1.00  4.17      .271 O
ATOM   1816  CB  TYR A 119      -4.780 -38.824  36.380  1.00  3.18      .056 C
ATOM   1817 1HB  TYR A 119      -5.510 -39.561  36.074  1.00  3.90      .056 H
ATOM   1818 2HB  TYR A 119      -4.357 -39.178  37.310  1.00  4.06      .056 H
ATOM   1819  CG  TYR A 119      -5.512 -37.516  36.659  1.00  2.88      .044 C
ATOM   1820  CD1 TYR A 119      -6.495 -37.024  35.788  1.00  3.30      .011 C
ATOM   1821  HD1 TYR A 119      -6.728 -37.555  34.889  1.00  4.51      .011 H
ATOM   1822  CD2 TYR A 119      -5.243 -36.820  37.835  1.00  3.47      .011 C
ATOM   1823  HD2 TYR A 119      -4.509 -37.197  38.515  1.00  4.86      .011 H
ATOM   1824  CE1 TYR A 119      -7.190 -35.836  36.082  1.00  3.45      .037 C
ATOM   1825  HE1 TYR A 119      -7.932 -35.462  35.408  1.00  4.76      .037 H
ATOM   1826  CE2 TYR A 119      -5.941 -35.647  38.142  1.00  3.84      .037 C
ATOM   1827  HE2 TYR A 119      -5.738 -35.136  39.057  1.00  5.70      .037 H
ATOM   1828  CZ  TYR A 119      -6.915 -35.143  37.268  1.00  3.37      .065 C
ATOM   1829  OH  TYR A 119      -7.577 -34.010  37.593  1.00  4.39      .361 O
ATOM   1830  HH  TYR A 119      -8.093 -33.663  36.904  1.00  6.36      .361 H
ATOM   1831  N   GLY A 120      -4.770 -39.720  33.375  1.00  3.81      .336 N
ATOM   1832  H   GLY A 120      -4.647 -40.580  33.858  1.00  4.94      .336 H
ATOM   1833  CA  GLY A 120      -5.551 -39.779  32.136  1.00  4.43      .189 C
ATOM   1834 1HA  GLY A 120      -5.218 -39.016  31.467  1.00  6.76      .189 H
ATOM   1835 2HA  GLY A 120      -5.361 -40.726  31.679  1.00  6.98      .189 H
ATOM   1836  C   GLY A 120      -7.062 -39.633  32.302  1.00  3.55      .253 C
ATOM   1837  O   GLY A 120      -7.554 -39.411  33.382  1.00  5.63      .270 O
ATOM   1838  N   GLY A 121      -7.788 -39.776  31.206  1.00  4.13      .336 N
ATOM   1839  H   GLY A 121      -7.325 -40.027  30.384  1.00  7.28      .336 H
ATOM   1840  CA  GLY A 121      -9.235 -39.611  31.117  1.00  4.27      .189 C
ATOM   1841 1HA  GLY A 121      -9.673 -40.584  31.018  1.00  6.28      .189 H
ATOM   1842 2HA  GLY A 121      -9.615 -39.169  32.022  1.00  5.61      .189 H
ATOM   1843  C   GLY A 121      -9.722 -38.756  29.935  1.00  3.92      .253 C
ATOM   1844  O   GLY A 121     -10.703 -38.046  30.049  1.00  5.32      .270 O
ATOM   1845  N   GLY A 122      -9.022 -38.794  28.805  1.00  4.16      .336 N
ATOM   1846  H   GLY A 122      -8.281 -39.451  28.752  1.00  5.64      .336 H
ATOM   1847  CA  GLY A 122      -9.393 -38.132  27.550  1.00  4.36      .189 C
ATOM   1848 1HA  GLY A 122      -8.661 -38.387  26.801  1.00  5.61      .189 H
ATOM   1849 2HA  GLY A 122     -10.343 -38.522  27.221  1.00  5.65      .189 H
ATOM   1850  C   GLY A 122      -9.504 -36.598  27.597  1.00  3.92      .253 C
ATOM   1851  O   GLY A 122     -10.221 -36.038  26.792  1.00  5.34      .270 O
ATOM   1852  N   PHE A 123      -8.873 -35.946  28.572  1.00  3.40      .337 N
ATOM   1853  H   PHE A 123      -8.359 -36.500  29.222  1.00  3.89      .337 H
ATOM   1854  CA  PHE A 123      -9.051 -34.526  28.954  1.00  3.31      .164 C
ATOM   1855  HA  PHE A 123      -8.374 -34.362  29.783  1.00  3.57      .164 H
ATOM   1856  C   PHE A 123     -10.476 -34.153  29.450  1.00  3.51      .251 C
ATOM   1857  O   PHE A 123     -10.634 -33.119  30.063  1.00  5.10      .271 O
ATOM   1858  CB  PHE A 123      -8.579 -33.568  27.848  1.00  4.22      .056 C
ATOM   1859 1HB  PHE A 123      -9.178 -33.725  26.969  1.00  5.92      .056 H
ATOM   1860 2HB  PHE A 123      -8.736 -32.562  28.195  1.00  5.62      .056 H
ATOM   1861  CG  PHE A 123      -7.121 -33.679  27.468  1.00  4.22      .044 C
ATOM   1862  CD1 PHE A 123      -6.155 -33.099  28.279  1.00  5.35      .008 C
ATOM   1863  HD1 PHE A 123      -6.446 -32.612  29.178  1.00  7.03      .008 H
ATOM   1864  CD2 PHE A 123      -6.735 -34.314  26.296  1.00  5.91      .008 C
ATOM   1865  HD2 PHE A 123      -7.475 -34.754  25.672  1.00  8.06      .008 H
ATOM   1866  CE1 PHE A 123      -4.813 -33.132  27.910  1.00  7.23      .001 C
ATOM   1867  HE1 PHE A 123      -4.082 -32.666  28.527  1.00 10.31      .001 H
ATOM   1868  CE2 PHE A 123      -5.396 -34.349  25.926  1.00  8.01      .001 C
ATOM   1869  HE2 PHE A 123      -5.111 -34.809  25.014  1.00 12.15      .001 H
ATOM   1870  CZ  PHE A 123      -4.433 -33.754  26.732  1.00  8.40      .000 C
ATOM   1871  HZ  PHE A 123      -3.408 -33.761  26.442  1.00 12.22      .000 H
ATOM   1872  N   TYR A 124     -11.485 -34.983  29.254  1.00  4.17      .337 N
ATOM   1873  H   TYR A 124     -11.307 -35.788  28.723  1.00  7.25      .337 H
ATOM   1874  CA  TYR A 124     -12.858 -34.774  29.709  1.00  4.19      .164 C
ATOM   1875  HA  TYR A 124     -13.061 -33.711  29.657  1.00  5.00      .164 H
ATOM   1876  C   TYR A 124     -13.114 -35.225  31.167  1.00  4.11      .251 C
ATOM   1877  O   TYR A 124     -14.077 -34.791  31.774  1.00  5.46      .271 O
ATOM   1878  CB  TYR A 124     -13.844 -35.431  28.736  1.00  4.81      .056 C
ATOM   1879 1HB  TYR A 124     -14.769 -34.888  28.811  1.00  6.89      .056 H
ATOM   1880 2HB  TYR A 124     -13.492 -35.306  27.727  1.00  5.84      .056 H
ATOM   1881  CG  TYR A 124     -14.129 -36.896  28.965  1.00  5.00      .044 C
ATOM   1882  CD1 TYR A 124     -15.197 -37.270  29.772  1.00  7.76      .011 C
ATOM   1883  HD1 TYR A 124     -15.818 -36.527  30.202  1.00 10.86      .011 H
ATOM   1884  CD2 TYR A 124     -13.336 -37.875  28.390  1.00  5.99      .011 C
ATOM   1885  HD2 TYR A 124     -12.528 -37.597  27.760  1.00  7.33      .011 H
ATOM   1886  CE1 TYR A 124     -15.434 -38.613  30.054  1.00 10.27      .037 C
ATOM   1887  HE1 TYR A 124     -16.221 -38.889  30.710  1.00 15.08      .037 H
ATOM   1888  CE2 TYR A 124     -13.573 -39.222  28.657  1.00  8.90      .037 C
ATOM   1889  HE2 TYR A 124     -12.944 -39.971  28.251  1.00 12.78      .037 H
ATOM   1890  CZ  TYR A 124     -14.619 -39.591  29.503  1.00 10.49      .065 C
ATOM   1891  OH  TYR A 124     -14.821 -40.879  29.822  1.00 16.79      .361 O
ATOM   1892  HH  TYR A 124     -15.405 -41.000  30.514  1.00 21.11      .361 H
ATOM   1893  N   SER A 125     -12.262 -36.079  31.735  1.00  4.11      .336 N
ATOM   1894  H   SER A 125     -11.478 -36.383  31.200  1.00  5.10      .336 H
ATOM   1895  CA  SER A 125     -12.446 -36.740  33.037  1.00  4.13      .189 C
ATOM   1896  HA  SER A 125     -13.015 -36.086  33.686  1.00  4.97      .189 H
ATOM   1897  C   SER A 125     -11.116 -37.065  33.742  1.00  4.02      .254 C
ATOM   1898  O   SER A 125     -10.044 -36.877  33.193  1.00  4.86      .270 O
ATOM   1899  CB  SER A 125     -13.266 -38.011  32.833  1.00  5.19      .169 C
ATOM   1900 1HB  SER A 125     -13.482 -38.446  33.793  1.00  6.44      .169 H
ATOM   1901 2HB  SER A 125     -14.199 -37.751  32.361  1.00  6.83      .169 H
ATOM   1902  OG  SER A 125     -12.591 -38.952  32.052  1.00  5.88      .380 O
ATOM   1903  HG  SER A 125     -12.424 -38.587  31.222  1.00  7.74      .380 H
ATOM   1904  N   GLY A 126     -11.200 -37.552  34.970  1.00  4.90      .336 N
ATOM   1905  H   GLY A 126     -12.110 -37.622  35.368  1.00  6.52      .336 H
ATOM   1906  CA  GLY A 126     -10.091 -38.042  35.789  1.00  4.89      .189 C
ATOM   1907 1HA  GLY A 126     -10.222 -39.098  35.943  1.00  6.56      .189 H
ATOM   1908 2HA  GLY A 126      -9.156 -37.910  35.272  1.00  6.66      .189 H
ATOM   1909  C   GLY A 126      -9.973 -37.374  37.160  1.00  3.92      .253 C
ATOM   1910  O   GLY A 126     -10.575 -36.342  37.402  1.00  5.23      .270 O
ATOM   1911  N   ALA A 127      -9.207 -37.977  38.060  1.00  3.85      .337 N
ATOM   1912  H   ALA A 127      -8.738 -38.810  37.790  1.00  5.12      .337 H
ATOM   1913  CA  ALA A 127      -8.915 -37.472  39.395  1.00  4.30      .159 C
ATOM   1914  HA  ALA A 127      -8.775 -36.410  39.335  1.00  5.65      .159 H
ATOM   1915  C   ALA A 127      -7.637 -38.089  39.986  1.00  4.16      .251 C
ATOM   1916  O   ALA A 127      -7.358 -39.251  39.780  1.00  6.04      .271 O
ATOM   1917  CB  ALA A 127     -10.091 -37.752  40.304  1.00  7.96      .034 C
ATOM   1918 1HB  ALA A 127     -10.394 -37.850  40.495  1.00 35.52      .034 H
ATOM   1919 2HB  ALA A 127     -10.376 -37.770  40.508  1.00 38.32      .034 H
ATOM   1920 3HB  ALA A 127     -10.334 -37.829  40.550  1.00 37.77      .034 H
ATOM   1921  N   SER A 128      -6.889 -37.342  40.791  1.00  4.12      .336 N
ATOM   1922  H   SER A 128      -7.135 -36.393  40.949  1.00  5.22      .336 H
ATOM   1923  CA  SER A 128      -5.677 -37.824  41.463  1.00  4.54      .189 C
ATOM   1924  HA  SER A 128      -5.084 -38.362  40.738  1.00  5.80      .189 H
ATOM   1925  C   SER A 128      -5.961 -38.778  42.637  1.00  4.73      .254 C
ATOM   1926  O   SER A 128      -5.126 -39.586  42.985  1.00  7.00      .270 O
ATOM   1927  CB  SER A 128      -4.829 -36.655  41.944  1.00  5.87      .169 C
ATOM   1928 1HB  SER A 128      -3.914 -37.033  42.366  1.00  7.44      .169 H
ATOM   1929 2HB  SER A 128      -4.587 -36.033  41.103  1.00  8.00      .169 H
ATOM   1930  OG  SER A 128      -5.478 -35.884  42.914  1.00  6.95      .380 O
ATOM   1931  HG  SER A 128      -6.117 -35.351  42.486  1.00  8.15      .380 H
ATOM   1932  N   SER A 129      -7.143 -38.711  43.231  1.00  4.96      .335 N
ATOM   1933  H   SER A 129      -7.788 -38.039  42.898  1.00  6.26      .335 H
ATOM   1934  CA  SER A 129      -7.543 -39.454  44.431  1.00  5.93      .189 C
ATOM   1935  HA  SER A 129      -6.688 -39.505  45.081  1.00  7.97      .189 H
ATOM   1936  C   SER A 129      -8.027 -40.888  44.184  1.00  7.05      .253 C
ATOM   1937  O   SER A 129      -8.383 -41.553  45.122  1.00 11.71      .270 O
ATOM   1938  CB  SER A 129      -8.609 -38.662  45.170  1.00  7.30      .169 C
ATOM   1939 1HB  SER A 129      -8.908 -39.211  46.045  1.00  9.62      .169 H
ATOM   1940 2HB  SER A 129      -8.191 -37.728  45.484  1.00  9.46      .169 H
ATOM   1941  OG  SER A 129      -9.727 -38.407  44.371  1.00  8.53      .380 O
ATOM   1942  HG  SER A 129     -10.342 -38.924  44.569  1.00 14.03      .380 H
ATOM   1943  N   LEU A 130      -8.046 -41.378  42.956  1.00  6.62      .337 N
ATOM   1944  H   LEU A 130      -7.709 -40.817  42.225  1.00  7.77      .337 H
ATOM   1945  CA  LEU A 130      -8.452 -42.738  42.614  1.00  7.25      .159 C
ATOM   1946  HA  LEU A 130      -9.405 -42.935  43.081  1.00  8.52      .159 H
ATOM   1947  C   LEU A 130      -7.449 -43.780  43.141  1.00  7.32      .251 C
ATOM   1948  O   LEU A 130      -6.251 -43.570  43.122  1.00  8.35      .271 O
ATOM   1949  CB  LEU A 130      -8.632 -42.884  41.093  1.00  8.44      .032 C
ATOM   1950 1HB  LEU A 130      -7.696 -42.681  40.629  1.00 10.12      .032 H
ATOM   1951 2HB  LEU A 130      -8.882 -43.898  40.886  1.00 11.03      .032 H
ATOM   1952  CG  LEU A 130      -9.681 -42.003  40.438  1.00 10.36      .002 C
ATOM   1953  HG  LEU A 130      -9.425 -41.019  40.633  1.00 15.57      .002 H
ATOM   1954  CD1 LEU A 130      -9.718 -42.189  38.968  1.00 15.11      .000 C
ATOM   1955 1HD1 LEU A 130      -9.646 -42.231  38.622  1.00 43.98      .000 H
ATOM   1956 2HD1 LEU A 130      -9.761 -42.168  38.619  1.00 46.15      .000 H
ATOM   1957 3HD1 LEU A 130      -9.769 -42.296  38.621  1.00 45.10      .000 H
ATOM   1958  CD2 LEU A 130     -11.038 -42.235  40.941  1.00 16.35      .000 C
ATOM   1959 1HD2 LEU A 130     -11.338 -42.241  41.152  1.00 46.43      .000 H
ATOM   1960 2HD2 LEU A 130     -11.342 -42.394  41.048  1.00 45.61      .000 H
ATOM   1961 3HD2 LEU A 130     -11.399 -42.231  40.968  1.00 48.31      .000 H
ATOM   1962  N   ASP A 131      -7.949 -44.922  43.581  1.00  8.47      .337 N
ATOM   1963  H   ASP A 131      -8.930 -45.053  43.538  1.00 10.53      .337 H
ATOM   1964  CA  ASP A 131      -7.181 -45.977  44.240  1.00  9.27      .170 C
ATOM   1965  HA  ASP A 131      -6.649 -45.533  45.058  1.00 10.85      .170 H
ATOM   1966  C   ASP A 131      -6.140 -46.665  43.334  1.00  8.34      .251 C
ATOM   1967  O   ASP A 131      -5.224 -47.280  43.820  1.00 11.54      .271 O
ATOM   1968  CB  ASP A 131      -8.132 -47.010  44.813  1.00 13.80      .129 C
ATOM   1969 1HB  ASP A 131      -8.676 -47.215  44.414  1.00 34.75      .129 H
ATOM   1970 2HB  ASP A 131      -7.861 -47.653  44.955  1.00 36.29      .129 H
ATOM   1971  CG  ASP A 131      -8.723 -46.966  45.732  1.00 41.10      .188 C
ATOM   1972  OD1 ASP A 131      -8.990 -47.025  46.082  1.00 99.23      .647 O
ATOM   1973  OD2 ASP A 131      -8.932 -46.893  46.121  1.00 99.42      .647 O
ATOM   1974  N   VAL A 132      -6.262 -46.536  42.027  1.00  7.30      .338 N
ATOM   1975  H   VAL A 132      -7.067 -46.077  41.698  1.00  8.85      .338 H
ATOM   1976  CA  VAL A 132      -5.289 -46.952  41.009  1.00  7.19      .159 C
ATOM   1977  HA  VAL A 132      -5.006 -47.973  41.225  1.00  8.85      .159 H
ATOM   1978  C   VAL A 132      -4.000 -46.102  41.018  1.00  6.06      .251 C
ATOM   1979  O   VAL A 132      -2.971 -46.563  40.579  1.00  8.34      .271 O
ATOM   1980  CB  VAL A 132      -5.975 -46.967  39.622  1.00  9.16      .029 C
ATOM   1981  HB  VAL A 132      -6.775 -47.672  39.670  1.00 12.70      .029 H
ATOM   1982  CG1 VAL A 132      -6.584 -45.643  39.221  1.00  9.55      .002 C
ATOM   1983 1HG1 VAL A 132      -6.706 -45.296  39.155  1.00 37.61      .002 H
ATOM   1984 2HG1 VAL A 132      -6.778 -45.353  39.139  1.00 37.20      .002 H
ATOM   1985 3HG1 VAL A 132      -6.708 -45.354  39.078  1.00 39.37      .002 H
ATOM   1986  CG2 VAL A 132      -5.075 -47.418  38.506  1.00 13.51      .002 C
ATOM   1987 1HG2 VAL A 132      -4.817 -47.542  38.294  1.00 44.68      .002 H
ATOM   1988 2HG2 VAL A 132      -4.865 -47.462  38.214  1.00 43.19      .002 H
ATOM   1989 3HG2 VAL A 132      -4.912 -47.576  38.220  1.00 40.96      .002 H
ATOM   1990  N   TYR A 133      -4.036 -44.891  41.553  1.00  5.18      .337 N
ATOM   1991  H   TYR A 133      -4.898 -44.581  41.933  1.00  6.59      .337 H
ATOM   1992  CA  TYR A 133      -2.910 -43.954  41.646  1.00  4.99      .164 C
ATOM   1993  HA  TYR A 133      -2.088 -44.352  41.066  1.00  5.70      .164 H
ATOM   1994  C   TYR A 133      -2.393 -43.767  43.098  1.00  5.78      .251 C
ATOM   1995  O   TYR A 133      -1.912 -42.716  43.465  1.00  8.16      .271 O
ATOM   1996  CB  TYR A 133      -3.299 -42.615  41.008  1.00  5.14      .056 C
ATOM   1997 1HB  TYR A 133      -3.955 -42.106  41.695  1.00  6.30      .056 H
ATOM   1998 2HB  TYR A 133      -2.409 -42.016  40.920  1.00  6.60      .056 H
ATOM   1999  CG  TYR A 133      -3.983 -42.636  39.639  1.00  4.56      .044 C
ATOM   2000  CD1 TYR A 133      -3.524 -43.446  38.592  1.00  5.41      .011 C
ATOM   2001  HD1 TYR A 133      -2.699 -44.105  38.745  1.00  7.38      .011 H
ATOM   2002  CD2 TYR A 133      -5.063 -41.785  39.412  1.00  4.81      .011 C
ATOM   2003  HD2 TYR A 133      -5.427 -41.163  40.201  1.00  6.04      .011 H
ATOM   2004  CE1 TYR A 133      -4.148 -43.410  37.337  1.00  6.02      .037 C
ATOM   2005  HE1 TYR A 133      -3.804 -44.043  36.547  1.00  8.10      .037 H
ATOM   2006  CE2 TYR A 133      -5.683 -41.738  38.156  1.00  5.68      .037 C
ATOM   2007  HE2 TYR A 133      -6.505 -41.078  37.996  1.00  7.86      .037 H
ATOM   2008  CZ  TYR A 133      -5.219 -42.539  37.107  1.00  6.09      .065 C
ATOM   2009  OH  TYR A 133      -5.782 -42.455  35.890  1.00  9.61      .361 O
ATOM   2010  HH  TYR A 133      -5.303 -42.826  35.229  1.00 15.26      .361 H
ATOM   2011  N   ASP A 134      -2.552 -44.761  43.954  1.00  6.49      .337 N
ATOM   2012  H   ASP A 134      -2.946 -45.600  43.612  1.00  8.44      .337 H
ATOM   2013  CA  ASP A 134      -2.161 -44.749  45.362  1.00  7.37      .170 C
ATOM   2014  HA  ASP A 134      -2.459 -43.811  45.790  1.00  9.73      .170 H
ATOM   2015  C   ASP A 134      -0.644 -44.882  45.542  1.00  6.32      .252 C
ATOM   2016  O   ASP A 134      -0.075 -45.912  45.295  1.00  8.67      .271 O
ATOM   2017  CB  ASP A 134      -2.917 -45.847  46.083  1.00 10.83      .129 C
ATOM   2018 1HB  ASP A 134      -3.957 -45.720  45.880  1.00 14.46      .129 H
ATOM   2019 2HB  ASP A 134      -2.620 -46.789  45.694  1.00 12.09      .129 H
ATOM   2020  CG  ASP A 134      -2.727 -45.886  47.585  1.00 15.53      .188 C
ATOM   2021  OD1 ASP A 134      -2.352 -45.621  48.155  1.00 43.97      .647 O
ATOM   2022  OD2 ASP A 134      -3.014 -46.178  48.211  1.00 45.32      .647 O
ATOM   2023  N   GLY A 135       0.017 -43.827  45.959  1.00  7.25      .336 N
ATOM   2024  H   GLY A 135      -0.503 -43.027  46.153  1.00 11.08      .336 H
ATOM   2025  CA  GLY A 135       1.465 -43.687  45.954  1.00  8.36      .189 C
ATOM   2026 1HA  GLY A 135       1.845 -44.038  45.015  1.00 10.19      .189 H
ATOM   2027 2HA  GLY A 135       1.688 -42.644  46.014  1.00 12.12      .189 H
ATOM   2028  C   GLY A 135       2.256 -44.391  47.069  1.00  7.67      .253 C
ATOM   2029  O   GLY A 135       3.463 -44.328  47.067  1.00 11.51      .270 O
ATOM   2030  N   ARG A 136       1.606 -45.043  48.023  1.00  6.18      .337 N
ATOM   2031  H   ARG A 136       0.619 -45.089  47.974  1.00  6.62      .337 H
ATOM   2032  CA  ARG A 136       2.231 -45.553  49.243  1.00  6.34      .159 C
ATOM   2033  HA  ARG A 136       2.766 -44.719  49.676  1.00  7.33      .159 H
ATOM   2034  C   ARG A 136       3.262 -46.688  49.015  1.00  6.37      .251 C
ATOM   2035  O   ARG A 136       4.269 -46.721  49.690  1.00  8.09      .271 O
ATOM   2036  CB  ARG A 136       1.151 -45.948  50.254  1.00  7.53      .034 C
ATOM   2037 1HB  ARG A 136       1.608 -46.091  51.209  1.00  9.37      .034 H
ATOM   2038 2HB  ARG A 136       0.463 -45.137  50.338  1.00  9.63      .034 H
ATOM   2039  CG  ARG A 136       0.360 -47.204  49.922  1.00  9.33      .027 C
ATOM   2040 1HG  ARG A 136      -0.069 -47.107  48.951  1.00 11.18      .027 H
ATOM   2041 2HG  ARG A 136       1.019 -48.035  49.912  1.00 12.01      .027 H
ATOM   2042  CD  ARG A 136      -0.757 -47.485  50.922  1.00 11.78      .116 C
ATOM   2043 1HD  ARG A 136      -0.873 -48.384  51.029  1.00 25.09      .116 H
ATOM   2044 2HD  ARG A 136      -0.567 -47.152  51.752  1.00 28.41      .116 H
ATOM   2045  NE  ARG A 136      -1.914 -47.040  50.651  1.00 14.86      .212 N
ATOM   2046  HE  ARG A 136      -2.048 -46.641  49.770  1.00 17.88      .212 H
ATOM   2047  CZ  ARG A 136      -2.782 -47.165  51.434  1.00 37.92      .666 C
ATOM   2048  NH1 ARG A 136      -2.695 -47.679  52.571  1.00 44.25      .235 N
ATOM   2049 1HH1 ARG A 136      -1.976 -48.041  52.900  1.00 28.16      .235 H
ATOM   2050 2HH1 ARG A 136      -3.388 -47.740  53.090  1.00 80.25      .235 H
ATOM   2051  NH2 ARG A 136      -3.768 -46.760  51.055  1.00 79.75      .235 N
ATOM   2052 1HH2 ARG A 136      -3.874 -46.400  50.174  1.00 80.76      .235 H
ATOM   2053 2HH2 ARG A 136      -4.436 -46.870  51.613  1.00124.03      .235 H
ATOM   2054  N   PHE A 137       3.025 -47.599  48.087  1.00  6.68      .337 N
ATOM   2055  H   PHE A 137       2.246 -47.477  47.490  1.00  8.12      .337 H
ATOM   2056  CA  PHE A 137       3.831 -48.802  47.886  1.00  7.11      .164 C
ATOM   2057  HA  PHE A 137       4.047 -49.230  48.854  1.00  7.81      .164 H
ATOM   2058  C   PHE A 137       5.168 -48.491  47.193  1.00  6.60      .251 C
ATOM   2059  O   PHE A 137       6.193 -48.992  47.620  1.00  7.97      .271 O
ATOM   2060  CB  PHE A 137       3.045 -49.848  47.097  1.00  9.24      .056 C
ATOM   2061 1HB  PHE A 137       2.881 -49.485  46.104  1.00 10.55      .056 H
ATOM   2062 2HB  PHE A 137       3.645 -50.732  47.003  1.00 11.12      .056 H
ATOM   2063  CG  PHE A 137       1.717 -50.232  47.690  1.00 12.51      .044 C
ATOM   2064  CD1 PHE A 137       0.551 -49.652  47.248  1.00 16.52      .008 C
ATOM   2065  HD1 PHE A 137       0.586 -48.946  46.479  1.00 19.70      .008 H
ATOM   2066  CD2 PHE A 137       1.651 -51.167  48.682  1.00 18.25      .008 C
ATOM   2067  HD2 PHE A 137       2.541 -51.619  49.007  1.00 21.82      .008 H
ATOM   2068  CE1 PHE A 137      -0.667 -49.994  47.812  1.00 22.63      .001 C
ATOM   2069  HE1 PHE A 137      -1.559 -49.545  47.484  1.00 29.62      .001 H
ATOM   2070  CE2 PHE A 137       0.434 -51.512  49.238  1.00 25.72      .001 C
ATOM   2071  HE2 PHE A 137       0.393 -52.234  49.985  1.00 36.36      .001 H
ATOM   2072  CZ  PHE A 137      -0.724 -50.923  48.803  1.00 26.38      .000 C
ATOM   2073  HZ  PHE A 137      -1.654 -51.190  49.232  1.00 35.17      .000 H
ATOM   2074  N   LEU A 138       5.172 -47.635  46.179  1.00  6.63      .338 N
ATOM   2075  H   LEU A 138       4.304 -47.254  45.880  1.00  8.22      .338 H
ATOM   2076  CA  LEU A 138       6.365 -47.202  45.458  1.00  6.87      .159 C
ATOM   2077  HA  LEU A 138       6.873 -48.082  45.091  1.00  8.25      .159 H
ATOM   2078  C   LEU A 138       7.338 -46.452  46.382  1.00  5.84      .251 C
ATOM   2079  O   LEU A 138       8.522 -46.737  46.401  1.00  7.17      .271 O
ATOM   2080  CB  LEU A 138       5.925 -46.358  44.254  1.00 10.04      .032 C
ATOM   2081 1HB  LEU A 138       5.237 -46.735  43.866  1.00 29.53      .032 H
ATOM   2082 2HB  LEU A 138       5.646 -45.563  44.508  1.00 26.35      .032 H
ATOM   2083  CG  LEU A 138       6.726 -46.058  43.242  1.00 13.04      .002 C
ATOM   2084  HG  LEU A 138       7.026 -45.906  43.648  1.00 57.26      .002 H
ATOM   2085  CD1 LEU A 138       7.120 -46.471  42.496  1.00 52.09      .000 C
ATOM   2086 1HD1 LEU A 138       7.193 -46.512  42.404  1.00107.08      .000 H
ATOM   2087 2HD1 LEU A 138       7.181 -46.636  42.229  1.00 96.39      .000 H
ATOM   2088 3HD1 LEU A 138       7.267 -46.558  42.324  1.00 96.68      .000 H
ATOM   2089  CD2 LEU A 138       6.716 -45.516  42.380  1.00 39.72      .000 C
ATOM   2090 1HD2 LEU A 138       6.759 -45.401  42.192  1.00 85.06      .000 H
ATOM   2091 2HD2 LEU A 138       6.706 -45.324  42.214  1.00 82.10      .000 H
ATOM   2092 3HD2 LEU A 138       6.683 -45.433  42.121  1.00 84.04      .000 H
ATOM   2093  N   VAL A 139       6.824 -45.550  47.205  1.00  5.50      .338 N
ATOM   2094  H   VAL A 139       5.851 -45.356  47.160  1.00  6.62      .338 H
ATOM   2095  CA  VAL A 139       7.603 -44.784  48.167  1.00  6.12      .159 C
ATOM   2096  HA  VAL A 139       8.425 -44.328  47.636  1.00  7.86      .159 H
ATOM   2097  C   VAL A 139       8.189 -45.678  49.263  1.00  6.51      .251 C
ATOM   2098  O   VAL A 139       9.325 -45.493  49.638  1.00 10.12      .271 O
ATOM   2099  CB  VAL A 139       6.751 -43.649  48.745  1.00  7.40      .029 C
ATOM   2100  HB  VAL A 139       5.853 -44.066  49.139  1.00  9.06      .029 H
ATOM   2101  CG1 VAL A 139       7.425 -42.882  49.848  1.00 11.10      .002 C
ATOM   2102 1HG1 VAL A 139       7.556 -42.687  50.088  1.00 41.87      .002 H
ATOM   2103 2HG1 VAL A 139       7.615 -42.691  50.112  1.00 37.73      .002 H
ATOM   2104 3HG1 VAL A 139       7.574 -42.719  50.121  1.00 42.01      .002 H
ATOM   2105  CG2 VAL A 139       6.382 -42.661  47.664  1.00 10.40      .002 C
ATOM   2106 1HG2 VAL A 139       6.349 -42.394  47.417  1.00 39.86      .002 H
ATOM   2107 2HG2 VAL A 139       6.245 -42.416  47.453  1.00 40.04      .002 H
ATOM   2108 3HG2 VAL A 139       6.284 -42.474  47.367  1.00 38.79      .002 H
ATOM   2109  N   GLN A 140       7.475 -46.687  49.728  1.00  6.14      .338 N
ATOM   2110  H   GLN A 140       6.542 -46.813  49.420  1.00  6.62      .338 H
ATOM   2111  CA  GLN A 140       7.999 -47.650  50.677  1.00  8.50      .160 C
ATOM   2112  HA  GLN A 140       8.450 -47.100  51.477  1.00 11.99      .160 H
ATOM   2113  C   GLN A 140       9.092 -48.543  50.067  1.00  8.31      .251 C
ATOM   2114  O   GLN A 140      10.097 -48.780  50.697  1.00 12.78      .271 O
ATOM   2115  CB  GLN A 140       6.848 -48.450  51.262  1.00 11.86      .042 C
ATOM   2116 1HB  GLN A 140       6.141 -47.799  51.674  1.00 14.92      .042 H
ATOM   2117 2HB  GLN A 140       6.360 -48.976  50.519  1.00 12.34      .042 H
ATOM   2118  CG  GLN A 140       7.240 -49.409  52.306  1.00 26.07      .090 C
ATOM   2119 1HG  GLN A 140       7.278 -49.357  52.663  1.00 73.81      .090 H
ATOM   2120 2HG  GLN A 140       7.053 -49.742  52.452  1.00 62.77      .090 H
ATOM   2121  CD  GLN A 140       7.787 -50.004  52.697  1.00 49.56      .227 C
ATOM   2122  OE1 GLN A 140       7.780 -50.092  52.404  1.00118.84      .273 O
ATOM   2123  NE2 GLN A 140       8.297 -50.434  53.373  1.00 91.91      .369 N
ATOM   2124 1HE2 GLN A 140       8.668 -50.816  53.618  1.00157.14      .369 H
ATOM   2125 2HE2 GLN A 140       8.318 -50.385  53.641  1.00117.59      .369 H
ATOM   2126  N   ALA A 141       8.921 -49.017  48.850  1.00  6.63      .338 N
ATOM   2127  H   ALA A 141       8.083 -48.792  48.372  1.00  6.63      .338 H
ATOM   2128  CA  ALA A 141       9.839 -49.930  48.185  1.00  8.08      .159 C
ATOM   2129  HA  ALA A 141      10.141 -50.680  48.889  1.00 11.88      .159 H
ATOM   2130  C   ALA A 141      11.112 -49.266  47.643  1.00  6.49      .251 C
ATOM   2131  O   ALA A 141      12.189 -49.791  47.795  1.00 10.59      .271 O
ATOM   2132  CB  ALA A 141       9.083 -50.621  47.074  1.00 11.39      .034 C
ATOM   2133 1HB  ALA A 141       8.843 -50.773  46.840  1.00 39.11      .034 H
ATOM   2134 2HB  ALA A 141       8.938 -50.844  46.828  1.00 39.73      .034 H
ATOM   2135 3HB  ALA A 141       8.941 -50.742  46.772  1.00 42.42      .034 H
ATOM   2136  N   GLU A 142      10.996 -48.119  47.014  1.00  4.52      .338 N
ATOM   2137  H   GLU A 142      10.081 -47.753  46.898  1.00  5.22      .338 H
ATOM   2138  CA  GLU A 142      12.063 -47.460  46.253  1.00  4.33      .160 C
ATOM   2139  HA  GLU A 142      12.926 -48.114  46.231  1.00  4.82      .160 H
ATOM   2140  C   GLU A 142      12.526 -46.112  46.859  1.00  5.08      .251 C
ATOM   2141  O   GLU A 142      13.483 -45.534  46.385  1.00  6.84      .271 O
ATOM   2142  CB  GLU A 142      11.601 -47.276  44.806  1.00  4.86      .043 C
ATOM   2143 1HB  GLU A 142      10.663 -46.743  44.791  1.00  6.25      .043 H
ATOM   2144 2HB  GLU A 142      12.326 -46.668  44.285  1.00  5.71      .043 H
ATOM   2145  CG  GLU A 142      11.424 -48.586  44.030  1.00  5.22      .100 C
ATOM   2146 1HG  GLU A 142      10.710 -49.212  44.540  1.00  6.41      .100 H
ATOM   2147 2HG  GLU A 142      11.025 -48.368  43.052  1.00  6.82      .100 H
ATOM   2148  CD  GLU A 142      12.720 -49.371  43.856  1.00  5.05      .185 C
ATOM   2149  OE1 GLU A 142      13.791 -48.774  43.710  1.00  5.76      .647 O
ATOM   2150  OE2 GLU A 142      12.679 -50.602  43.878  1.00  6.95      .647 O
ATOM   2151  N   ARG A 143      11.882 -45.638  47.925  1.00  5.55      .338 N
ATOM   2152  H   ARG A 143      11.086 -46.145  48.236  1.00  6.46      .338 H
ATOM   2153  CA  ARG A 143      12.245 -44.465  48.745  1.00  6.52      .159 C
ATOM   2154  HA  ARG A 143      11.464 -44.365  49.477  1.00  7.69      .159 H
ATOM   2155  C   ARG A 143      12.318 -43.119  47.986  1.00  7.06      .251 C
ATOM   2156  O   ARG A 143      12.808 -42.187  48.491  1.00 15.20      .271 O
ATOM   2157  CB  ARG A 143      13.512 -44.747  49.547  1.00  9.91      .034 C
ATOM   2158 1HB  ARG A 143      14.304 -44.877  48.942  1.00 14.47      .034 H
ATOM   2159 2HB  ARG A 143      13.731 -43.955  50.128  1.00 17.41      .034 H
ATOM   2160  CG  ARG A 143      13.473 -45.889  50.405  1.00 20.69      .027 C
ATOM   2161 1HG  ARG A 143      13.036 -46.048  50.497  1.00 63.17      .027 H
ATOM   2162 2HG  ARG A 143      13.658 -46.377  50.313  1.00 50.99      .027 H
ATOM   2163  CD  ARG A 143      13.799 -46.175  51.274  1.00 46.86      .116 C
ATOM   2164 1HD  ARG A 143      13.725 -46.150  51.336  1.00 95.96      .116 H
ATOM   2165 2HD  ARG A 143      13.924 -46.355  51.296  1.00100.08      .116 H
ATOM   2166  NE  ARG A 143      14.051 -46.255  52.008  1.00 95.53      .212 N
ATOM   2167  HE  ARG A 143      14.160 -46.105  51.867  1.00151.17      .212 H
ATOM   2168  CZ  ARG A 143      14.140 -46.512  52.813  1.00164.22      .666 C
ATOM   2169  NH1 ARG A 143      14.019 -46.728  53.053  1.00209.30      .235 N
ATOM   2170 1HH1 ARG A 143      13.844 -46.716  52.642  1.00197.45      .235 H
ATOM   2171 2HH1 ARG A 143      14.100 -46.919  53.665  1.00324.37      .235 H
ATOM   2172  NH2 ARG A 143      14.360 -46.549  53.397  1.00294.62      .235 N
ATOM   2173 1HH2 ARG A 143      14.452 -46.384  53.245  1.00358.88      .235 H
ATOM   2174 2HH2 ARG A 143      14.430 -46.737  53.992  1.00396.78      .235 H
ATOM   2175  N   THR A 144      11.806 -43.022  46.803  1.00  6.34      .336 N
ATOM   2176  H   THR A 144      11.445 -43.832  46.448  1.00 10.68      .336 H
ATOM   2177  CA  THR A 144      11.562 -41.789  46.042  1.00  6.44      .186 C
ATOM   2178  HA  THR A 144      12.446 -41.186  46.033  1.00  6.73      .186 H
ATOM   2179  C   THR A 144      10.441 -40.975  46.660  1.00  7.65      .253 C
ATOM   2180  O   THR A 144       9.591 -41.514  47.235  1.00 19.27      .270 O
ATOM   2181  CB  THR A 144      11.200 -42.111  44.603  1.00 10.43      .140 C
ATOM   2182  HB  THR A 144      10.936 -41.214  44.102  1.00 12.06      .140 H
ATOM   2183  OG1 THR A 144      10.144 -42.969  44.560  1.00 17.82      .382 O
ATOM   2184  HG1 THR A 144       9.488 -42.635  44.853  1.00 23.70      .382 H
ATOM   2185  CG2 THR A 144      12.298 -42.741  43.846  1.00 16.81      .034 C
ATOM   2186 1HG2 THR A 144      12.579 -42.900  43.700  1.00 47.32      .034 H
ATOM   2187 2HG2 THR A 144      12.554 -42.842  43.644  1.00 48.24      .034 H
ATOM   2188 3HG2 THR A 144      12.534 -42.924  43.644  1.00 46.52      .034 H
ATOM   2189  N   VAL A 145      10.395 -39.687  46.498  1.00  4.33      .337 N
ATOM   2190  H   VAL A 145      11.092 -39.289  45.960  1.00  5.93      .337 H
ATOM   2191  CA  VAL A 145       9.236 -38.837  46.822  1.00  3.80      .159 C
ATOM   2192  HA  VAL A 145       8.732 -39.243  47.690  1.00  4.50      .159 H
ATOM   2193  C   VAL A 145       8.250 -38.857  45.648  1.00  3.76      .251 C
ATOM   2194  O   VAL A 145       8.662 -38.802  44.517  1.00  6.41      .271 O
ATOM   2195  CB  VAL A 145       9.690 -37.416  47.186  1.00  4.97      .029 C
ATOM   2196  HB  VAL A 145      10.330 -37.062  46.406  1.00  6.64      .029 H
ATOM   2197  CG1 VAL A 145       8.559 -36.422  47.350  1.00  7.39      .002 C
ATOM   2198 1HG1 VAL A 145       8.271 -36.210  47.407  1.00 35.39      .002 H
ATOM   2199 2HG1 VAL A 145       8.295 -36.186  47.350  1.00 37.44      .002 H
ATOM   2200 3HG1 VAL A 145       8.318 -36.163  47.410  1.00 36.13      .002 H
ATOM   2201  CG2 VAL A 145      10.481 -37.416  48.468  1.00  8.03      .002 C
ATOM   2202 1HG2 VAL A 145      10.633 -37.463  48.782  1.00 38.08      .002 H
ATOM   2203 2HG2 VAL A 145      10.646 -37.363  48.778  1.00 37.93      .002 H
ATOM   2204 3HG2 VAL A 145      10.724 -37.426  48.751  1.00 35.48      .002 H
ATOM   2205  N   LEU A 146       6.958 -38.931  45.906  1.00  4.15      .338 N
ATOM   2206  H   LEU A 146       6.675 -38.940  46.855  1.00  6.17      .338 H
ATOM   2207  CA  LEU A 146       5.897 -38.964  44.901  1.00  3.69      .159 C
ATOM   2208  HA  LEU A 146       6.350 -38.814  43.928  1.00  4.09      .159 H
ATOM   2209  C   LEU A 146       4.885 -37.835  45.138  1.00  3.28      .251 C
ATOM   2210  O   LEU A 146       4.479 -37.596  46.255  1.00  5.11      .271 O
ATOM   2211  CB  LEU A 146       5.264 -40.361  44.905  1.00  5.33      .032 C
ATOM   2212 1HB  LEU A 146       5.981 -41.029  44.905  1.00 13.97      .032 H
ATOM   2213 2HB  LEU A 146       4.753 -40.479  45.735  1.00 12.11      .032 H
ATOM   2214  CG  LEU A 146       4.389 -40.741  43.848  1.00 12.86      .002 C
ATOM   2215  HG  LEU A 146       4.274 -40.287  43.545  1.00 54.27      .002 H
ATOM   2216  CD1 LEU A 146       4.494 -41.389  43.105  1.00 43.25      .000 C
ATOM   2217 1HD1 LEU A 146       4.540 -41.513  42.978  1.00 92.89      .000 H
ATOM   2218 2HD1 LEU A 146       4.519 -41.567  42.880  1.00 85.83      .000 H
ATOM   2219 3HD1 LEU A 146       4.492 -41.553  42.928  1.00 86.89      .000 H
ATOM   2220  CD2 LEU A 146       3.545 -41.149  43.933  1.00 49.14      .000 C
ATOM   2221 1HD2 LEU A 146       3.318 -41.285  43.920  1.00 93.89      .000 H
ATOM   2222 2HD2 LEU A 146       3.355 -41.255  43.924  1.00 96.99      .000 H
ATOM   2223 3HD2 LEU A 146       3.358 -41.196  44.018  1.00 98.92      .000 H
ATOM   2224  N   VAL A 147       4.466 -37.167  44.081  1.00  3.31      .338 N
ATOM   2225  H   VAL A 147       4.871 -37.403  43.206  1.00  4.95      .338 H
ATOM   2226  CA  VAL A 147       3.505 -36.054  44.071  1.00  2.76      .159 C
ATOM   2227  HA  VAL A 147       3.045 -35.982  45.050  1.00  2.82      .159 H
ATOM   2228  C   VAL A 147       2.408 -36.320  43.036  1.00  2.83      .251 C
ATOM   2229  O   VAL A 147       2.680 -36.849  41.971  1.00  3.89      .271 O
ATOM   2230  CB  VAL A 147       4.221 -34.721  43.776  1.00  3.82      .029 C
ATOM   2231  HB  VAL A 147       4.619 -34.774  42.782  1.00  5.47      .029 H
ATOM   2232  CG1 VAL A 147       3.285 -33.525  43.812  1.00  5.40      .002 C
ATOM   2233 1HG1 VAL A 147       3.053 -33.249  43.845  1.00 34.06      .002 H
ATOM   2234 2HG1 VAL A 147       3.053 -33.250  43.797  1.00 34.39      .002 H
ATOM   2235 3HG1 VAL A 147       3.094 -33.230  43.820  1.00 33.56      .002 H
ATOM   2236  CG2 VAL A 147       5.381 -34.440  44.714  1.00  6.21      .002 C
ATOM   2237 1HG2 VAL A 147       5.626 -34.344  44.970  1.00 33.70      .002 H
ATOM   2238 2HG2 VAL A 147       5.683 -34.347  44.895  1.00 33.67      .002 H
ATOM   2239 3HG2 VAL A 147       5.654 -34.430  44.935  1.00 37.63      .002 H
ATOM   2240  N   SER A 148       1.177 -35.906  43.304  1.00  2.90      .336 N
ATOM   2241  H   SER A 148       0.989 -35.504  44.197  1.00  3.66      .336 H
ATOM   2242  CA  SER A 148       0.085 -35.851  42.323  1.00  2.94      .189 C
ATOM   2243  HA  SER A 148       0.513 -35.734  41.335  1.00  3.49      .189 H
ATOM   2244  C   SER A 148      -0.845 -34.654  42.584  1.00  3.15      .253 C
ATOM   2245  O   SER A 148      -0.881 -34.124  43.674  1.00  4.76      .270 O
ATOM   2246  CB  SER A 148      -0.689 -37.167  42.310  1.00  3.75      .169 C
ATOM   2247 1HB  SER A 148      -1.287 -37.204  41.454  1.00  7.61      .169 H
ATOM   2248 2HB  SER A 148      -0.016 -37.967  42.266  1.00  6.97      .169 H
ATOM   2249  OG  SER A 148      -1.506 -37.354  43.405  1.00  5.49      .380 O
ATOM   2250  HG  SER A 148      -1.791 -38.254  43.412  1.00  6.32      .380 H
ATOM   2251  N   MET A 149      -1.588 -34.204  41.587  1.00  3.79      .337 N
ATOM   2252  H   MET A 149      -1.548 -34.675  40.720  1.00  5.75      .337 H
ATOM   2253  CA  MET A 149      -2.479 -33.042  41.661  1.00  3.95      .160 C
ATOM   2254  HA  MET A 149      -2.781 -32.923  42.688  1.00  5.57      .160 H
ATOM   2255  C   MET A 149      -3.739 -33.213  40.813  1.00  2.88      .251 C
ATOM   2256  O   MET A 149      -3.699 -33.844  39.771  1.00  3.85      .271 O
ATOM   2257  CB  MET A 149      -1.732 -31.771  41.265  1.00  6.61      .043 C
ATOM   2258 1HB  MET A 149      -2.283 -30.933  41.623  1.00  8.62      .043 H
ATOM   2259 2HB  MET A 149      -0.786 -31.743  41.746  1.00 10.34      .043 H
ATOM   2260  CG  MET A 149      -1.494 -31.550  39.787  1.00 10.52      .060 C
ATOM   2261 1HG  MET A 149      -2.339 -31.597  39.332  1.00 21.72      .060 H
ATOM   2262 2HG  MET A 149      -1.161 -30.627  39.632  1.00 17.09      .060 H
ATOM   2263  SD  MET A 149      -0.438 -32.547  38.953  1.00 25.57      .139 S
ATOM   2264  CE  MET A 149       0.872 -32.246  38.840  1.00 20.10      .069 C
ATOM   2265 1HE  MET A 149       1.143 -32.212  38.816  1.00 56.06      .069 H
ATOM   2266 2HE  MET A 149       1.116 -32.169  38.830  1.00 56.79      .069 H
ATOM   2267 3HE  MET A 149       1.144 -32.177  38.797  1.00 55.19      .069 H
ATOM   2268  N   ASN A 150      -4.834 -32.607  41.246  1.00  3.07      .337 N
ATOM   2269  H   ASN A 150      -4.794 -32.117  42.111  1.00  4.17      .337 H
ATOM   2270  CA  ASN A 150      -5.996 -32.363  40.399  1.00  2.98      .169 C
ATOM   2271  HA  ASN A 150      -6.186 -33.247  39.802  1.00  3.28      .169 H
ATOM   2272  C   ASN A 150      -5.746 -31.185  39.436  1.00  3.26      .251 C
ATOM   2273  O   ASN A 150      -5.128 -30.200  39.788  1.00  5.19      .271 O
ATOM   2274  CB  ASN A 150      -7.234 -32.112  41.261  1.00  3.75      .119 C
ATOM   2275 1HB  ASN A 150      -6.996 -31.372  42.000  1.00  5.27      .119 H
ATOM   2276 2HB  ASN A 150      -8.009 -31.702  40.642  1.00  5.68      .119 H
ATOM   2277  CG  ASN A 150      -7.779 -33.344  41.966  1.00  3.95      .230 C
ATOM   2278  OD1 ASN A 150      -7.415 -34.471  41.713  1.00  4.63      .273 O
ATOM   2279  ND2 ASN A 150      -8.667 -33.146  42.879  1.00  6.56      .369 N
ATOM   2280 1HD2 ASN A 150      -9.021 -33.922  43.388  1.00  7.82      .369 H
ATOM   2281 2HD2 ASN A 150      -8.979 -32.224  43.083  1.00  7.91      .369 H
ATOM   2282  N   TYR A 151      -6.296 -31.295  38.243  1.00  3.09      .337 N
ATOM   2283  H   TYR A 151      -6.782 -32.139  38.040  1.00  4.12      .337 H
ATOM   2284  CA  TYR A 151      -6.373 -30.239  37.228  1.00  2.90      .164 C
ATOM   2285  HA  TYR A 151      -6.232 -29.273  37.701  1.00  3.43      .164 H
ATOM   2286  C   TYR A 151      -7.767 -30.258  36.583  1.00  2.72      .251 C
ATOM   2287  O   TYR A 151      -8.420 -31.297  36.549  1.00  3.57      .271 O
ATOM   2288  CB  TYR A 151      -5.250 -30.421  36.200  1.00  3.66      .056 C
ATOM   2289 1HB  TYR A 151      -5.254 -29.554  35.555  1.00  4.73      .056 H
ATOM   2290 2HB  TYR A 151      -4.303 -30.425  36.721  1.00  5.00      .056 H
ATOM   2291  CG  TYR A 151      -5.311 -31.667  35.319  1.00  3.40      .044 C
ATOM   2292  CD1 TYR A 151      -4.691 -32.859  35.721  1.00  3.64      .011 C
ATOM   2293  HD1 TYR A 151      -4.192 -32.920  36.666  1.00  4.72      .011 H
ATOM   2294  CD2 TYR A 151      -5.967 -31.618  34.084  1.00  3.91      .011 C
ATOM   2295  HD2 TYR A 151      -6.439 -30.711  33.764  1.00  4.96      .011 H
ATOM   2296  CE1 TYR A 151      -4.739 -33.997  34.897  1.00  3.81      .037 C
ATOM   2297  HE1 TYR A 151      -4.281 -34.912  35.213  1.00  4.88      .037 H
ATOM   2298  CE2 TYR A 151      -6.029 -32.753  33.261  1.00  4.24      .037 C
ATOM   2299  HE2 TYR A 151      -6.547 -32.713  32.325  1.00  5.78      .037 H
ATOM   2300  CZ  TYR A 151      -5.421 -33.954  33.666  1.00  4.06      .065 C
ATOM   2301  OH  TYR A 151      -5.498 -35.044  32.869  1.00  5.47      .361 O
ATOM   2302  HH  TYR A 151      -5.035 -35.794  33.196  1.00  5.64      .361 H
ATOM   2303  N   ARG A 152      -8.246 -29.115  36.098  1.00  2.66      .338 N
ATOM   2304  H   ARG A 152      -7.694 -28.285  36.145  1.00  3.26      .338 H
ATOM   2305  CA  ARG A 152      -9.572 -28.990  35.493  1.00  2.53      .159 C
ATOM   2306  HA  ARG A 152     -10.293 -29.410  36.186  1.00  3.03      .159 H
ATOM   2307  C   ARG A 152      -9.666 -29.755  34.169  1.00  2.65      .251 C
ATOM   2308  O   ARG A 152      -8.791 -29.692  33.329  1.00  4.06      .271 O
ATOM   2309  CB  ARG A 152      -9.932 -27.519  35.299  1.00  2.89      .034 C
ATOM   2310 1HB  ARG A 152      -9.117 -27.015  34.804  1.00  3.51      .034 H
ATOM   2311 2HB  ARG A 152     -10.810 -27.449  34.678  1.00  4.34      .034 H
ATOM   2312  CG  ARG A 152     -10.209 -26.814  36.623  1.00  3.29      .027 C
ATOM   2313 1HG  ARG A 152     -11.121 -27.217  37.035  1.00  4.73      .027 H
ATOM   2314 2HG  ARG A 152      -9.412 -26.996  37.325  1.00  4.01      .027 H
ATOM   2315  CD  ARG A 152     -10.371 -25.310  36.429  1.00  3.85      .116 C
ATOM   2316 1HD  ARG A 152     -10.994 -25.135  35.572  1.00  5.23      .116 H
ATOM   2317 2HD  ARG A 152     -10.850 -24.902  37.300  1.00  5.67      .116 H
ATOM   2318  NE  ARG A 152      -9.095 -24.635  36.233  1.00  3.83      .212 N
ATOM   2319  HE  ARG A 152      -8.282 -25.210  36.338  1.00  4.07      .212 H
ATOM   2320  CZ  ARG A 152      -8.966 -23.346  35.966  1.00  5.48      .666 C
ATOM   2321  NH1 ARG A 152      -9.955 -22.557  35.723  1.00  6.96      .235 N
ATOM   2322 1HH1 ARG A 152     -10.884 -22.899  35.684  1.00  6.49      .235 H
ATOM   2323 2HH1 ARG A 152      -9.762 -21.608  35.537  1.00 10.32      .235 H
ATOM   2324  NH2 ARG A 152      -7.804 -22.818  35.926  1.00  8.03      .235 N
ATOM   2325 1HH2 ARG A 152      -7.008 -23.386  36.113  1.00  6.86      .235 H
ATOM   2326 2HH2 ARG A 152      -7.704 -21.863  35.715  1.00 11.76      .235 H
ATOM   2327  N   VAL A 153     -10.771 -30.440  33.995  1.00  3.62      .338 N
ATOM   2328  H   VAL A 153     -11.439 -30.388  34.723  1.00  5.99      .338 H
ATOM   2329  CA  VAL A 153     -11.102 -31.334  32.876  1.00  3.32      .159 C
ATOM   2330  HA  VAL A 153     -10.318 -31.262  32.132  1.00  4.00      .159 H
ATOM   2331  C   VAL A 153     -12.424 -30.917  32.209  1.00  3.31      .251 C
ATOM   2332  O   VAL A 153     -13.203 -30.166  32.774  1.00  4.64      .271 O
ATOM   2333  CB  VAL A 153     -11.131 -32.803  33.341  1.00  3.98      .029 C
ATOM   2334  HB  VAL A 153     -11.497 -33.404  32.527  1.00  4.81      .029 H
ATOM   2335  CG1 VAL A 153      -9.743 -33.314  33.669  1.00  6.78      .002 C
ATOM   2336 1HG1 VAL A 153      -9.395 -33.394  33.641  1.00 36.67      .002 H
ATOM   2337 2HG1 VAL A 153      -9.451 -33.540  33.753  1.00 34.84      .002 H
ATOM   2338 3HG1 VAL A 153      -9.403 -33.371  33.832  1.00 34.83      .002 H
ATOM   2339  CG2 VAL A 153     -12.043 -33.065  34.524  1.00  6.19      .002 C
ATOM   2340 1HG2 VAL A 153     -12.239 -33.015  34.845  1.00 34.97      .002 H
ATOM   2341 2HG2 VAL A 153     -12.182 -33.223  34.830  1.00 35.83      .002 H
ATOM   2342 3HG2 VAL A 153     -12.357 -33.152  34.725  1.00 33.07      .002 H
ATOM   2343  N   GLY A 154     -12.655 -31.375  30.988  1.00  3.78      .336 N
ATOM   2344  H   GLY A 154     -11.963 -31.950  30.563  1.00  4.91      .336 H
ATOM   2345  CA  GLY A 154     -13.819 -31.032  30.183  1.00  4.23      .189 C
ATOM   2346 1HA  GLY A 154     -13.788 -31.582  29.260  1.00  6.39      .189 H
ATOM   2347 2HA  GLY A 154     -14.706 -31.324  30.717  1.00  5.56      .189 H
ATOM   2348  C   GLY A 154     -13.914 -29.544  29.860  1.00  3.53      .253 C
ATOM   2349  O   GLY A 154     -12.906 -28.851  29.777  1.00  4.22      .270 O
ATOM   2350  N   ALA A 155     -15.129 -29.031  29.708  1.00  3.87      .337 N
ATOM   2351  H   ALA A 155     -15.925 -29.625  29.781  1.00  5.09      .337 H
ATOM   2352  CA  ALA A 155     -15.371 -27.627  29.410  1.00  4.04      .159 C
ATOM   2353  HA  ALA A 155     -14.954 -27.413  28.437  1.00  4.90      .159 H
ATOM   2354  C   ALA A 155     -14.691 -26.681  30.426  1.00  3.53      .251 C
ATOM   2355  O   ALA A 155     -14.074 -25.704  30.040  1.00  4.32      .271 O
ATOM   2356  CB  ALA A 155     -16.872 -27.391  29.340  1.00  6.48      .034 C
ATOM   2357 1HB  ALA A 155     -17.234 -27.345  29.300  1.00 34.45      .034 H
ATOM   2358 2HB  ALA A 155     -17.223 -27.312  29.323  1.00 34.73      .034 H
ATOM   2359 3HB  ALA A 155     -17.219 -27.349  29.341  1.00 36.30      .034 H
ATOM   2360  N   PHE A 156     -14.723 -27.017  31.713  1.00  3.58      .337 N
ATOM   2361  H   PHE A 156     -15.211 -27.842  31.970  1.00  4.95      .337 H
ATOM   2362  CA  PHE A 156     -14.134 -26.234  32.796  1.00  3.59      .164 C
ATOM   2363  HA  PHE A 156     -14.595 -25.256  32.801  1.00  4.34      .164 H
ATOM   2364  C   PHE A 156     -12.612 -26.038  32.663  1.00  4.05      .251 C
ATOM   2365  O   PHE A 156     -12.103 -25.047  33.148  1.00  6.20      .271 O
ATOM   2366  CB  PHE A 156     -14.445 -26.908  34.133  1.00  4.41      .056 C
ATOM   2367 1HB  PHE A 156     -13.912 -27.832  34.176  1.00  6.52      .056 H
ATOM   2368 2HB  PHE A 156     -14.071 -26.291  34.922  1.00  6.39      .056 H
ATOM   2369  CG  PHE A 156     -15.900 -27.189  34.400  1.00  5.20      .044 C
ATOM   2370  CD1 PHE A 156     -16.540 -27.601  34.385  1.00 43.64      .008 C
ATOM   2371  HD1 PHE A 156     -16.004 -27.727  34.215  1.00120.74      .008 H
ATOM   2372  CD2 PHE A 156     -16.613 -27.038  34.639  1.00 42.14      .008 C
ATOM   2373  HD2 PHE A 156     -16.118 -26.736  34.668  1.00117.89      .008 H
ATOM   2374  CE1 PHE A 156     -17.885 -27.842  34.588  1.00 48.39      .001 C
ATOM   2375  HE1 PHE A 156     -18.373 -28.156  34.573  1.00128.82      .001 H
ATOM   2376  CE2 PHE A 156     -17.957 -27.284  34.842  1.00 46.95      .001 C
ATOM   2377  HE2 PHE A 156     -18.492 -27.163  35.013  1.00126.56      .001 H
ATOM   2378  CZ  PHE A 156     -18.595 -27.682  34.802  1.00 15.05      .000 C
ATOM   2379  HZ  PHE A 156     -19.625 -27.867  34.939  1.00 22.94      .000 H
ATOM   2380  N   GLY A 157     -11.898 -26.953  32.015  1.00  4.09      .336 N
ATOM   2381  H   GLY A 157     -12.375 -27.742  31.647  1.00  5.06      .336 H
ATOM   2382  CA  GLY A 157     -10.460 -26.881  31.763  1.00  5.04      .189 C
ATOM   2383 1HA  GLY A 157      -9.999 -26.193  32.442  1.00  7.61      .189 H
ATOM   2384 2HA  GLY A 157     -10.043 -27.847  31.950  1.00  8.00      .189 H
ATOM   2385  C   GLY A 157     -10.056 -26.468  30.341  1.00  3.56      .253 C
ATOM   2386  O   GLY A 157      -8.957 -25.981  30.148  1.00  4.58      .270 O
ATOM   2387  N   PHE A 158     -10.920 -26.671  29.350  1.00  3.43      .337 N
ATOM   2388  H   PHE A 158     -11.779 -27.120  29.576  1.00  4.65      .337 H
ATOM   2389  CA  PHE A 158     -10.537 -26.677  27.935  1.00  3.38      .164 C
ATOM   2390  HA  PHE A 158      -9.620 -26.110  27.848  1.00  4.01      .164 H
ATOM   2391  C   PHE A 158     -11.563 -26.036  26.959  1.00  4.09      .251 C
ATOM   2392  O   PHE A 158     -11.310 -26.026  25.761  1.00  5.26      .271 O
ATOM   2393  CB  PHE A 158     -10.190 -28.117  27.531  1.00  3.93      .056 C
ATOM   2394 1HB  PHE A 158     -11.056 -28.738  27.681  1.00  5.33      .056 H
ATOM   2395 2HB  PHE A 158      -9.965 -28.136  26.479  1.00  5.60      .056 H
ATOM   2396  CG  PHE A 158      -9.024 -28.730  28.282  1.00  3.64      .044 C
ATOM   2397  CD1 PHE A 158      -9.232 -29.707  29.248  1.00  4.55      .008 C
ATOM   2398  HD1 PHE A 158     -10.214 -30.067  29.432  1.00  6.94      .008 H
ATOM   2399  CD2 PHE A 158      -7.730 -28.288  28.041  1.00  5.20      .008 C
ATOM   2400  HD2 PHE A 158      -7.566 -27.543  27.301  1.00  7.70      .008 H
ATOM   2401  CE1 PHE A 158      -8.158 -30.219  29.975  1.00  5.70      .001 C
ATOM   2402  HE1 PHE A 158      -8.319 -30.961  30.717  1.00  8.72      .001 H
ATOM   2403  CE2 PHE A 158      -6.657 -28.798  28.770  1.00  6.40      .001 C
ATOM   2404  HE2 PHE A 158      -5.674 -28.445  28.583  1.00 10.21      .001 H
ATOM   2405  CZ  PHE A 158      -6.870 -29.763  29.739  1.00  6.14      .000 C
ATOM   2406  HZ  PHE A 158      -6.048 -30.152  30.296  1.00  9.04      .000 H
ATOM   2407  N   LEU A 159     -12.663 -25.455  27.427  1.00  4.91      .338 N
ATOM   2408  H   LEU A 159     -12.852 -25.469  28.406  1.00  5.90      .338 H
ATOM   2409  CA  LEU A 159     -13.501 -24.570  26.612  1.00  5.48      .159 C
ATOM   2410  HA  LEU A 159     -13.767 -25.102  25.708  1.00  5.98      .159 H
ATOM   2411  C   LEU A 159     -12.711 -23.316  26.204  1.00  5.82      .251 C
ATOM   2412  O   LEU A 159     -12.076 -22.698  27.036  1.00  7.87      .271 O
ATOM   2413  CB  LEU A 159     -14.804 -24.232  27.359  1.00  7.14      .032 C
ATOM   2414 1HB  LEU A 159     -15.284 -25.157  27.615  1.00  9.31      .032 H
ATOM   2415 2HB  LEU A 159     -14.541 -23.736  28.273  1.00  8.65      .032 H
ATOM   2416  CG  LEU A 159     -15.809 -23.366  26.589  1.00  8.00      .002 C
ATOM   2417  HG  LEU A 159     -15.597 -23.437  25.583  1.00 14.91      .002 H
ATOM   2418  CD1 LEU A 159     -17.184 -23.830  26.772  1.00 12.08      .000 C
ATOM   2419 1HD1 LEU A 159     -17.500 -23.933  26.855  1.00 42.13      .000 H
ATOM   2420 2HD1 LEU A 159     -17.491 -23.972  26.794  1.00 43.96      .000 H
ATOM   2421 3HD1 LEU A 159     -17.536 -23.914  26.789  1.00 41.30      .000 H
ATOM   2422  CD2 LEU A 159     -15.799 -21.951  26.967  1.00 11.91      .000 C
ATOM   2423 1HD2 LEU A 159     -15.831 -21.608  27.021  1.00 41.29      .000 H
ATOM   2424 2HD2 LEU A 159     -15.749 -21.610  27.044  1.00 40.41      .000 H
ATOM   2425 3HD2 LEU A 159     -15.809 -21.630  27.100  1.00 44.57      .000 H
ATOM   2426  N   ALA A 160     -12.760 -22.951  24.931  1.00  6.05      .338 N
ATOM   2427  H   ALA A 160     -13.294 -23.507  24.303  1.00  6.84      .338 H
ATOM   2428  CA  ALA A 160     -11.947 -21.894  24.349  1.00  7.10      .159 C
ATOM   2429  HA  ALA A 160     -11.641 -21.223  25.135  1.00  8.69      .159 H
ATOM   2430  C   ALA A 160     -12.680 -21.076  23.281  1.00  8.46      .251 C
ATOM   2431  O   ALA A 160     -13.404 -21.604  22.465  1.00  9.43      .271 O
ATOM   2432  CB  ALA A 160     -10.696 -22.522  23.772  1.00  8.70      .034 C
ATOM   2433 1HB  ALA A 160     -10.430 -22.770  23.668  1.00 36.59      .034 H
ATOM   2434 2HB  ALA A 160     -10.340 -22.605  23.708  1.00 38.15      .034 H
ATOM   2435 3HB  ALA A 160     -10.426 -22.629  23.537  1.00 36.40      .034 H
ATOM   2436  N   LEU A 161     -12.405 -19.791  23.252  1.00 11.58      .338 N
ATOM   2437  H   LEU A 161     -11.829 -19.448  23.982  1.00 14.48      .338 H
ATOM   2438  CA  LEU A 161     -12.750 -18.842  22.199  1.00 12.06      .160 C
ATOM   2439  HA  LEU A 161     -13.116 -19.378  21.338  1.00 12.32      .160 H
ATOM   2440  C   LEU A 161     -11.486 -18.089  21.775  1.00 14.75      .254 C
ATOM   2441  O   LEU A 161     -10.947 -17.366  22.447  1.00 23.18      .270 O
ATOM   2442  CB  LEU A 161     -13.845 -17.883  22.693  1.00 14.13      .032 C
ATOM   2443 1HB  LEU A 161     -13.499 -17.431  23.585  1.00 17.42      .032 H
ATOM   2444 2HB  LEU A 161     -13.956 -17.119  21.971  1.00 17.92      .032 H
ATOM   2445  CG  LEU A 161     -15.200 -18.471  22.965  1.00 16.10      .002 C
ATOM   2446  HG  LEU A 161     -15.096 -19.249  23.349  1.00 34.72      .002 H
ATOM   2447  CD1 LEU A 161     -15.943 -17.779  23.735  1.00 38.47      .000 C
ATOM   2448 1HD1 LEU A 161     -16.228 -17.603  23.906  1.00 69.27      .000 H
ATOM   2449 2HD1 LEU A 161     -16.038 -17.561  23.892  1.00 80.33      .000 H
ATOM   2450 3HD1 LEU A 161     -16.090 -17.687  23.957  1.00 80.71      .000 H
ATOM   2451  CD2 LEU A 161     -16.014 -18.665  21.967  1.00 25.14      .000 C
ATOM   2452 1HD2 LEU A 161     -16.230 -18.756  21.718  1.00 59.32      .000 H
ATOM   2453 2HD2 LEU A 161     -16.137 -18.700  21.734  1.00 62.86      .000 H
ATOM   2454 3HD2 LEU A 161     -16.254 -18.687  21.744  1.00 57.86      .000 H
ATOM   2455  N   PRO A 162     -10.975 -18.253  20.717  1.00 27.41      .312 N
ATOM   2456  CA  PRO A 162      -9.736 -17.667  20.330  1.00 41.58      .163 C
ATOM   2457  HA  PRO A 162      -9.054 -17.959  20.926  1.00 52.31      .163 H
ATOM   2458  C   PRO A 162      -9.632 -16.251  20.329  1.00 34.89      .251 C
ATOM   2459  O   PRO A 162     -10.487 -15.663  19.939  1.00 46.42      .271 O
ATOM   2460  CB  PRO A 162      -9.487 -18.177  19.110  1.00 87.47      .034 C
ATOM   2461 1HB  PRO A 162      -9.383 -17.562  18.410  1.00100.84      .034 H
ATOM   2462 2HB  PRO A 162      -8.725 -18.642  19.051  1.00112.52      .034 H
ATOM   2463  CG  PRO A 162     -10.556 -18.946  19.030  1.00131.62      .027 C
ATOM   2464 1HG  PRO A 162     -10.829 -18.753  18.502  1.00196.72      .027 H
ATOM   2465 2HG  PRO A 162     -10.402 -19.564  18.979  1.00206.96      .027 H
ATOM   2466  CD  PRO A 162     -11.477 -19.065  19.866  1.00 58.60      .105 C
ATOM   2467 1HD  PRO A 162     -12.263 -18.848  19.560  1.00 62.70      .105 H
ATOM   2468 2HD  PRO A 162     -11.672 -19.944  20.141  1.00 67.51      .105 H
ATOM   2469  N   GLY A 163      -8.587 -15.701  20.786  1.00 37.35      .336 N
ATOM   2470  H   GLY A 163      -7.915 -16.237  21.064  1.00 45.26      .336 H
ATOM   2471  CA  GLY A 163      -8.362 -14.348  20.960  1.00 47.58      .189 C
ATOM   2472 1HA  GLY A 163      -7.353 -14.205  21.060  1.00 61.60      .189 H
ATOM   2473 2HA  GLY A 163      -8.648 -13.870  20.130  1.00 65.22      .189 H
ATOM   2474  C   GLY A 163      -9.059 -13.708  22.113  1.00 39.69      .253 C
ATOM   2475  O   GLY A 163      -8.904 -12.594  22.345  1.00 58.67      .270 O
ATOM   2476  N   SER A 164      -9.818 -14.393  22.841  1.00 26.71      .335 N
ATOM   2477  H   SER A 164      -9.908 -15.304  22.613  1.00 26.61      .335 H
ATOM   2478  CA  SER A 164     -10.519 -13.909  23.985  1.00 24.58      .189 C
ATOM   2479  HA  SER A 164     -10.793 -12.929  23.794  1.00 30.22      .189 H
ATOM   2480  C   SER A 164      -9.710 -13.926  25.242  1.00 22.02      .253 C
ATOM   2481  O   SER A 164      -8.949 -14.797  25.457  1.00 29.13      .270 O
ATOM   2482  CB  SER A 164     -11.749 -14.691  24.181  1.00 33.30      .169 C
ATOM   2483 1HB  SER A 164     -12.312 -14.414  23.877  1.00 57.16      .169 H
ATOM   2484 2HB  SER A 164     -11.700 -15.319  23.902  1.00 72.87      .169 H
ATOM   2485  OG  SER A 164     -12.239 -14.959  25.097  1.00 36.10      .380 O
ATOM   2486  HG  SER A 164     -12.563 -14.905  24.695  1.00 73.73      .380 H
ATOM   2487  N   ARG A 165      -9.911 -12.983  26.105  1.00 21.79      .337 N
ATOM   2488  H   ARG A 165     -10.514 -12.280  25.859  1.00 25.19      .337 H
ATOM   2489  CA  ARG A 165      -9.432 -12.969  27.462  1.00 25.68      .159 C
ATOM   2490  HA  ARG A 165      -8.516 -13.457  27.485  1.00 32.23      .159 H
ATOM   2491  C   ARG A 165     -10.345 -13.671  28.450  1.00 21.76      .251 C
ATOM   2492  O   ARG A 165      -9.943 -13.964  29.523  1.00 27.93      .271 O
ATOM   2493  CB  ARG A 165      -9.190 -11.573  27.867  1.00 40.52      .034 C
ATOM   2494 1HB  ARG A 165      -9.479 -11.179  27.887  1.00 67.95      .034 H
ATOM   2495 2HB  ARG A 165      -9.061 -11.407  28.302  1.00 78.79      .034 H
ATOM   2496  CG  ARG A 165      -8.725 -10.901  27.684  1.00 84.87      .027 C
ATOM   2497 1HG  ARG A 165      -8.700 -11.016  27.418  1.00138.17      .027 H
ATOM   2498 2HG  ARG A 165      -8.767 -10.850  27.623  1.00137.03      .027 H
ATOM   2499  CD  ARG A 165      -8.217 -10.111  27.936  1.00150.12      .116 C
ATOM   2500 2HD  ARG A 165      -8.163  -9.975  28.065  1.00199.31      .116 H
ATOM   2501 1HD  ARG A 165      -8.146  -9.975  27.996  1.00192.90      .116 H
ATOM   2502  NE  ARG A 165      -7.890  -9.703  27.938  1.00259.09      .212 N
ATOM   2503  HE  ARG A 165      -7.982  -9.757  27.929  1.00298.42      .212 H
ATOM   2504  CZ  ARG A 165      -7.493  -9.294  27.952  1.00420.89      .666 C
ATOM   2505  NH1 ARG A 165      -7.355  -9.201  27.968  1.00505.05      .235 N
ATOM   2506 1HH1 ARG A 165      -7.533  -9.425  27.962  1.00444.83      .235 H
ATOM   2507 2HH1 ARG A 165      -7.061  -8.888  27.986  1.00710.01      .235 H
ATOM   2508  NH2 ARG A 165      -7.235  -8.973  27.948  1.00627.28      .235 N
ATOM   2509 1HH2 ARG A 165      -7.334  -9.032  27.942  1.00666.87      .235 H
ATOM   2510 2HH2 ARG A 165      -6.952  -8.676  27.949  1.00823.90      .235 H
ATOM   2511  N   GLU A 166     -11.557 -13.938  28.089  1.00 19.98      .338 N
ATOM   2512  H   GLU A 166     -11.817 -13.682  27.193  1.00 22.58      .338 H
ATOM   2513  CA  GLU A 166     -12.571 -14.565  28.917  1.00 21.69      .160 C
ATOM   2514  HA  GLU A 166     -12.442 -14.240  29.912  1.00 29.52      .160 H
ATOM   2515  C   GLU A 166     -12.526 -16.082  28.925  1.00 14.17      .251 C
ATOM   2516  O   GLU A 166     -12.872 -16.685  29.909  1.00 16.12      .271 O
ATOM   2517  CB  GLU A 166     -13.926 -14.123  28.474  1.00 32.19      .043 C
ATOM   2518 1HB  GLU A 166     -14.090 -14.472  27.600  1.00 41.67      .043 H
ATOM   2519 2HB  GLU A 166     -14.608 -14.514  29.054  1.00 42.35      .043 H
ATOM   2520  CG  GLU A 166     -14.198 -12.736  28.414  1.00 49.03      .100 C
ATOM   2521 1HG  GLU A 166     -13.631 -12.353  27.933  1.00 75.03      .100 H
ATOM   2522 2HG  GLU A 166     -14.921 -12.599  28.080  1.00 76.44      .100 H
ATOM   2523  CD  GLU A 166     -14.293 -12.034  29.423  1.00 63.38      .185 C
ATOM   2524  OE1 GLU A 166     -14.364 -11.728  29.798  1.00113.53      .647 O
ATOM   2525  OE2 GLU A 166     -14.319 -11.779  29.843  1.00112.21      .647 O
ATOM   2526  N   ALA A 167     -12.093 -16.691  27.846  1.00 10.80      .338 N
ATOM   2527  H   ALA A 167     -11.868 -16.131  27.064  1.00 12.92      .338 H
ATOM   2528  CA  ALA A 167     -11.909 -18.118  27.694  1.00  8.78      .160 C
ATOM   2529  HA  ALA A 167     -11.684 -18.546  28.645  1.00 10.14      .160 H
ATOM   2530  C   ALA A 167     -10.720 -18.431  26.763  1.00  8.37      .254 C
ATOM   2531  O   ALA A 167     -10.921 -18.798  25.621  1.00 10.40      .270 O
ATOM   2532  CB  ALA A 167     -13.211 -18.722  27.233  1.00 11.61      .034 C
ATOM   2533 1HB  ALA A 167     -13.511 -18.883  27.110  1.00 40.10      .034 H
ATOM   2534 2HB  ALA A 167     -13.515 -18.843  27.119  1.00 41.33      .034 H
ATOM   2535 3HB  ALA A 167     -13.523 -18.871  27.145  1.00 41.11      .034 H
ATOM   2536  N   PRO A 168      -9.472 -18.249  27.205  1.00  9.07      .312 N
ATOM   2537  CA  PRO A 168      -8.296 -18.392  26.365  1.00 11.17      .163 C
ATOM   2538  HA  PRO A 168      -8.415 -17.770  25.500  1.00 14.50      .163 H
ATOM   2539  C   PRO A 168      -7.980 -19.812  25.887  1.00 10.44      .251 C
ATOM   2540  O   PRO A 168      -7.235 -19.973  24.945  1.00 14.56      .271 O
ATOM   2541  CB  PRO A 168      -7.159 -17.856  27.200  1.00 15.24      .034 C
ATOM   2542 1HB  PRO A 168      -6.382 -18.470  27.229  1.00 24.55      .034 H
ATOM   2543 2HB  PRO A 168      -6.864 -16.967  26.887  1.00 24.71      .034 H
ATOM   2544  CG  PRO A 168      -7.650 -17.709  28.498  1.00 18.70      .027 C
ATOM   2545 1HG  PRO A 168      -7.309 -18.388  29.017  1.00 36.71      .027 H
ATOM   2546 2HG  PRO A 168      -7.395 -16.889  28.820  1.00 36.06      .027 H
ATOM   2547  CD  PRO A 168      -9.088 -17.800  28.503  1.00 11.13      .105 C
ATOM   2548 1HD  PRO A 168      -9.389 -18.475  29.225  1.00 14.08      .105 H
ATOM   2549 2HD  PRO A 168      -9.490 -16.867  28.694  1.00 15.82      .105 H
ATOM   2550  N   GLY A 169      -8.525 -20.833  26.518  1.00  8.51      .336 N
ATOM   2551  H   GLY A 169      -9.137 -20.635  27.272  1.00  8.66      .336 H
ATOM   2552  CA  GLY A 169      -8.187 -22.237  26.299  1.00  8.39      .189 C
ATOM   2553 1HA  GLY A 169      -9.026 -22.839  26.578  1.00  9.98      .189 H
ATOM   2554 2HA  GLY A 169      -7.996 -22.405  25.259  1.00 11.64      .189 H
ATOM   2555  C   GLY A 169      -6.969 -22.723  27.084  1.00  6.29      .253 C
ATOM   2556  O   GLY A 169      -6.276 -21.956  27.736  1.00  7.24      .270 O
ATOM   2557  N   ASN A 170      -6.718 -24.024  27.021  1.00  5.29      .337 N
ATOM   2558  H   ASN A 170      -7.328 -24.578  26.462  1.00  6.13      .337 H
ATOM   2559  CA  ASN A 170      -5.593 -24.737  27.644  1.00  4.73      .169 C
ATOM   2560  HA  ASN A 170      -5.782 -25.784  27.457  1.00  5.51      .169 H
ATOM   2561  C   ASN A 170      -5.446 -24.582  29.192  1.00  4.48      .251 C
ATOM   2562  O   ASN A 170      -4.452 -25.017  29.743  1.00  5.63      .271 O
ATOM   2563  CB  ASN A 170      -4.297 -24.411  26.886  1.00  5.36      .119 C
ATOM   2564 1HB  ASN A 170      -4.088 -23.360  26.960  1.00  6.97      .119 H
ATOM   2565 2HB  ASN A 170      -3.479 -24.925  27.356  1.00  6.72      .119 H
ATOM   2566  CG  ASN A 170      -4.351 -24.802  25.421  1.00  5.90      .230 C
ATOM   2567  OD1 ASN A 170      -4.637 -25.904  25.073  1.00  7.72      .273 O
ATOM   2568  ND2 ASN A 170      -4.092 -23.930  24.521  1.00  8.73      .369 N
ATOM   2569 1HD2 ASN A 170      -4.126 -24.207  23.567  1.00 10.22      .369 H
ATOM   2570 2HD2 ASN A 170      -3.908 -22.998  24.767  1.00 12.23      .369 H
ATOM   2571  N   VAL A 171      -6.408 -24.013  29.907  1.00  4.92      .338 N
ATOM   2572  H   VAL A 171      -7.208 -23.667  29.439  1.00  6.99      .338 H
ATOM   2573  CA  VAL A 171      -6.275 -23.660  31.324  1.00  5.17      .159 C
ATOM   2574  HA  VAL A 171      -5.398 -23.041  31.395  1.00  6.29      .159 H
ATOM   2575  C   VAL A 171      -6.059 -24.873  32.253  1.00  4.22      .251 C
ATOM   2576  O   VAL A 171      -5.341 -24.746  33.228  1.00  4.99      .271 O
ATOM   2577  CB  VAL A 171      -7.430 -22.774  31.813  1.00  8.66      .029 C
ATOM   2578  HB  VAL A 171      -7.465 -22.740  32.426  1.00 45.16      .029 H
ATOM   2579  CG1 VAL A 171      -7.509 -21.820  31.653  1.00 46.44      .002 C
ATOM   2580 1HG1 VAL A 171      -7.516 -21.505  31.649  1.00 87.43      .002 H
ATOM   2581 2HG1 VAL A 171      -7.516 -21.659  31.608  1.00 97.23      .002 H
ATOM   2582 3HG1 VAL A 171      -7.557 -21.615  31.596  1.00 96.52      .002 H
ATOM   2583  CG2 VAL A 171      -8.470 -22.800  31.683  1.00 26.76      .002 C
ATOM   2584 1HG2 VAL A 171      -8.749 -22.737  31.655  1.00 67.22      .002 H
ATOM   2585 2HG2 VAL A 171      -8.694 -22.828  31.718  1.00 69.68      .002 H
ATOM   2586 3HG2 VAL A 171      -8.706 -22.849  31.591  1.00 67.99      .002 H
ATOM   2587  N   GLY A 172      -6.548 -26.060  31.902  1.00  4.13      .336 N
ATOM   2588  H   GLY A 172      -7.158 -26.115  31.116  1.00  5.22      .336 H
ATOM   2589  CA  GLY A 172      -6.245 -27.306  32.592  1.00  4.18      .189 C
ATOM   2590 1HA  GLY A 172      -6.537 -27.224  33.627  1.00  5.08      .189 H
ATOM   2591 2HA  GLY A 172      -6.811 -28.105  32.144  1.00  5.60      .189 H
ATOM   2592  C   GLY A 172      -4.759 -27.708  32.556  1.00  4.12      .253 C
ATOM   2593  O   GLY A 172      -4.301 -28.397  33.431  1.00  7.55      .270 O
ATOM   2594  N   LEU A 173      -3.971 -27.241  31.592  1.00  3.47      .337 N
ATOM   2595  H   LEU A 173      -4.371 -26.642  30.909  1.00  4.52      .337 H
ATOM   2596  CA  LEU A 173      -2.509 -27.380  31.564  1.00  3.62      .159 C
ATOM   2597  HA  LEU A 173      -2.248 -28.342  31.989  1.00  4.38      .159 H
ATOM   2598  C   LEU A 173      -1.801 -26.293  32.401  1.00  3.80      .251 C
ATOM   2599  O   LEU A 173      -0.718 -26.527  32.901  1.00  5.61      .271 O
ATOM   2600  CB  LEU A 173      -1.988 -27.350  30.112  1.00  4.23      .032 C
ATOM   2601 1HB  LEU A 173      -2.218 -26.394  29.699  1.00  5.91      .032 H
ATOM   2602 2HB  LEU A 173      -0.924 -27.438  30.139  1.00  6.02      .032 H
ATOM   2603  CG  LEU A 173      -2.522 -28.416  29.172  1.00  5.72      .002 C
ATOM   2604  HG  LEU A 173      -3.538 -28.371  29.207  1.00 12.74      .002 H
ATOM   2605  CD1 LEU A 173      -2.117 -28.204  27.781  1.00 10.01      .000 C
ATOM   2606 1HD1 LEU A 173      -2.052 -28.172  27.446  1.00 41.86      .000 H
ATOM   2607 2HD1 LEU A 173      -1.990 -28.176  27.453  1.00 39.57      .000 H
ATOM   2608 3HD1 LEU A 173      -2.025 -28.111  27.457  1.00 39.50      .000 H
ATOM   2609  CD2 LEU A 173      -2.103 -29.759  29.513  1.00 12.53      .000 C
ATOM   2610 1HD2 LEU A 173      -2.071 -30.063  29.707  1.00 42.22      .000 H
ATOM   2611 2HD2 LEU A 173      -1.875 -30.051  29.590  1.00 43.26      .000 H
ATOM   2612 3HD2 LEU A 173      -2.070 -30.118  29.481  1.00 44.62      .000 H
ATOM   2613  N   LEU A 174      -2.405 -25.122  32.582  1.00  3.70      .338 N
ATOM   2614  H   LEU A 174      -3.302 -24.982  32.182  1.00  4.85      .338 H
ATOM   2615  CA  LEU A 174      -1.903 -24.061  33.458  1.00  3.77      .159 C
ATOM   2616  HA  LEU A 174      -0.840 -23.952  33.275  1.00  4.50      .159 H
ATOM   2617  C   LEU A 174      -2.083 -24.410  34.954  1.00  3.38      .251 C
ATOM   2618  O   LEU A 174      -1.229 -24.050  35.748  1.00  4.33      .271 O
ATOM   2619  CB  LEU A 174      -2.571 -22.713  33.119  1.00  4.69      .032 C
ATOM   2620 1HB  LEU A 174      -3.624 -22.813  33.283  1.00  5.61      .032 H
ATOM   2621 2HB  LEU A 174      -2.213 -21.980  33.811  1.00  6.35      .032 H
ATOM   2622  CG  LEU A 174      -2.337 -22.190  31.714  1.00  7.50      .002 C
ATOM   2623  HG  LEU A 174      -2.661 -22.871  31.079  1.00 17.10      .002 H
ATOM   2624  CD1 LEU A 174      -3.038 -20.987  31.457  1.00 15.63      .000 C
ATOM   2625 1HD1 LEU A 174      -3.233 -20.722  31.371  1.00 46.87      .000 H
ATOM   2626 2HD1 LEU A 174      -3.173 -20.695  31.378  1.00 48.48      .000 H
ATOM   2627 3HD1 LEU A 174      -3.198 -20.689  31.429  1.00 48.47      .000 H
ATOM   2628  CD2 LEU A 174      -0.990 -21.907  31.403  1.00 16.95      .000 C
ATOM   2629 1HD2 LEU A 174      -0.683 -21.840  31.299  1.00 49.39      .000 H
ATOM   2630 2HD2 LEU A 174      -0.675 -21.850  31.338  1.00 50.81      .000 H
ATOM   2631 3HD2 LEU A 174      -0.659 -21.826  31.349  1.00 48.86      .000 H
ATOM   2632  N   ASP A 175      -3.116 -25.171  35.319  1.00  3.18      .337 N
ATOM   2633  H   ASP A 175      -3.857 -25.313  34.670  1.00  4.04      .337 H
ATOM   2634  CA  ASP A 175      -3.265 -25.797  36.634  1.00  2.96      .170 C
ATOM   2635  HA  ASP A 175      -3.300 -25.030  37.398  1.00  3.49      .170 H
ATOM   2636  C   ASP A 175      -2.076 -26.727  36.948  1.00  3.01      .251 C
ATOM   2637  O   ASP A 175      -1.455 -26.613  37.992  1.00  4.00      .271 O
ATOM   2638  CB  ASP A 175      -4.570 -26.603  36.711  1.00  3.48      .129 C
ATOM   2639 1HB  ASP A 175      -4.526 -27.393  35.989  1.00  5.28      .129 H
ATOM   2640 2HB  ASP A 175      -4.621 -27.064  37.678  1.00  5.48      .129 H
ATOM   2641  CG  ASP A 175      -5.877 -25.835  36.487  1.00  3.12      .188 C
ATOM   2642  OD1 ASP A 175      -5.896 -24.602  36.556  1.00  4.11      .647 O
ATOM   2643  OD2 ASP A 175      -6.904 -26.497  36.287  1.00  3.84      .647 O
ATOM   2644  N   GLN A 176      -1.713 -27.599  36.011  1.00  3.11      .337 N
ATOM   2645  H   GLN A 176      -2.248 -27.650  35.174  1.00  4.28      .337 H
ATOM   2646  CA  GLN A 176      -0.562 -28.489  36.118  1.00  3.04      .160 C
ATOM   2647  HA  GLN A 176      -0.661 -29.069  37.029  1.00  3.46      .160 H
ATOM   2648  C   GLN A 176       0.770 -27.711  36.197  1.00  3.35      .251 C
ATOM   2649  O   GLN A 176       1.625 -28.060  36.994  1.00  4.47      .271 O
ATOM   2650  CB  GLN A 176      -0.523 -29.460  34.935  1.00  3.37      .042 C
ATOM   2651 1HB  GLN A 176      -0.403 -28.887  34.033  1.00  4.62      .042 H
ATOM   2652 2HB  GLN A 176       0.341 -30.089  35.041  1.00  5.05      .042 H
ATOM   2653  CG  GLN A 176      -1.748 -30.366  34.758  1.00  3.26      .090 C
ATOM   2654 1HG  GLN A 176      -1.773 -31.091  35.543  1.00  5.20      .090 H
ATOM   2655 2HG  GLN A 176      -2.642 -29.779  34.815  1.00  4.54      .090 H
ATOM   2656  CD  GLN A 176      -1.726 -31.094  33.424  1.00  3.54      .227 C
ATOM   2657  OE1 GLN A 176      -0.754 -31.111  32.738  1.00  6.56      .273 O
ATOM   2658  NE2 GLN A 176      -2.774 -31.707  32.992  1.00  4.47      .369 N
ATOM   2659 1HE2 GLN A 176      -2.728 -32.165  32.113  1.00  5.88      .369 H
ATOM   2660 2HE2 GLN A 176      -3.610 -31.709  33.508  1.00  6.77      .369 H
ATOM   2661  N   ARG A 177       0.944 -26.636  35.420  1.00  3.43      .338 N
ATOM   2662  H   ARG A 177       0.232 -26.396  34.767  1.00  4.42      .338 H
ATOM   2663  CA  ARG A 177       2.114 -25.758  35.473  1.00  3.77      .159 C
ATOM   2664  HA  ARG A 177       2.994 -26.372  35.324  1.00  4.44      .159 H
ATOM   2665  C   ARG A 177       2.246 -25.067  36.845  1.00  3.78      .251 C
ATOM   2666  O   ARG A 177       3.338 -25.032  37.387  1.00  4.63      .271 O
ATOM   2667  CB  ARG A 177       2.067 -24.738  34.332  1.00  4.61      .034 C
ATOM   2668 1HB  ARG A 177       1.853 -25.226  33.434  1.00  7.94      .034 H
ATOM   2669 2HB  ARG A 177       1.315 -24.032  34.502  1.00  7.30      .034 H
ATOM   2670  CG  ARG A 177       3.345 -23.994  34.149  1.00  9.05      .027 C
ATOM   2671 1HG  ARG A 177       3.640 -23.611  35.070  1.00 15.15      .027 H
ATOM   2672 2HG  ARG A 177       4.078 -24.657  33.836  1.00 15.10      .027 H
ATOM   2673  CD  ARG A 177       3.265 -22.849  33.141  1.00 10.01      .116 C
ATOM   2674 1HD  ARG A 177       2.450 -22.225  33.396  1.00 12.72      .116 H
ATOM   2675 2HD  ARG A 177       4.159 -22.282  33.202  1.00 14.10      .116 H
ATOM   2676  NE  ARG A 177       3.098 -23.286  31.781  1.00 10.47      .212 N
ATOM   2677  HE  ARG A 177       3.276 -24.224  31.633  1.00 14.85      .212 H
ATOM   2678  CZ  ARG A 177       2.777 -22.517  30.768  1.00 12.24      .666 C
ATOM   2679  NH1 ARG A 177       2.594 -21.292  30.863  1.00 16.13      .235 N
ATOM   2680 1HH1 ARG A 177       2.700 -20.858  31.719  1.00 18.86      .235 H
ATOM   2681 2HH1 ARG A 177       2.335 -20.783  30.070  1.00 22.38      .235 H
ATOM   2682  NH2 ARG A 177       2.641 -22.999  29.621  1.00 18.35      .235 N
ATOM   2683 1HH2 ARG A 177       2.787 -23.932  29.489  1.00 24.65      .235 H
ATOM   2684 2HH2 ARG A 177       2.414 -22.423  28.870  1.00 23.66      .235 H
ATOM   2685  N   LEU A 178       1.153 -24.577  37.425  1.00  3.71      .338 N
ATOM   2686  H   LEU A 178       0.287 -24.611  36.932  1.00  4.44      .338 H
ATOM   2687  CA  LEU A 178       1.138 -23.970  38.753  1.00  3.71      .159 C
ATOM   2688  HA  LEU A 178       1.902 -23.202  38.758  1.00  4.42      .159 H
ATOM   2689  C   LEU A 178       1.483 -24.987  39.858  1.00  3.80      .251 C
ATOM   2690  O   LEU A 178       2.202 -24.651  40.788  1.00  4.95      .271 O
ATOM   2691  CB  LEU A 178      -0.221 -23.283  38.982  1.00  4.39      .032 C
ATOM   2692 1HB  LEU A 178      -0.403 -22.621  38.168  1.00  6.27      .032 H
ATOM   2693 2HB  LEU A 178      -0.981 -24.029  38.965  1.00  6.25      .032 H
ATOM   2694  CG  LEU A 178      -0.342 -22.498  40.276  1.00  6.42      .002 C
ATOM   2695  HG  LEU A 178      -0.132 -23.144  41.048  1.00 12.49      .002 H
ATOM   2696  CD1 LEU A 178       0.557 -21.358  40.353  1.00 13.55      .000 C
ATOM   2697 1HD1 LEU A 178       0.806 -21.104  40.380  1.00 43.82      .000 H
ATOM   2698 2HD1 LEU A 178       0.744 -21.086  40.408  1.00 47.48      .000 H
ATOM   2699 3HD1 LEU A 178       0.754 -21.074  40.341  1.00 43.09      .000 H
ATOM   2700  CD2 LEU A 178      -1.702 -21.976  40.474  1.00 10.37      .000 C
ATOM   2701 1HD2 LEU A 178      -2.015 -21.819  40.522  1.00 40.93      .000 H
ATOM   2702 2HD2 LEU A 178      -2.020 -21.871  40.547  1.00 40.59      .000 H
ATOM   2703 3HD2 LEU A 178      -2.041 -21.873  40.498  1.00 39.75      .000 H
ATOM   2704  N   ALA A 179       1.050 -26.236  39.726  1.00  3.84      .338 N
ATOM   2705  H   ALA A 179       0.416 -26.456  38.988  1.00  4.52      .338 H
ATOM   2706  CA  ALA A 179       1.449 -27.324  40.609  1.00  4.12      .159 C
ATOM   2707  HA  ALA A 179       1.285 -27.016  41.635  1.00  4.78      .159 H
ATOM   2708  C   ALA A 179       2.944 -27.690  40.466  1.00  3.97      .251 C
ATOM   2709  O   ALA A 179       3.598 -27.946  41.463  1.00  4.91      .271 O
ATOM   2710  CB  ALA A 179       0.553 -28.524  40.341  1.00  5.26      .034 C
ATOM   2711 1HB  ALA A 179       0.346 -28.796  40.243  1.00 34.08      .034 H
ATOM   2712 2HB  ALA A 179       0.312 -28.792  40.306  1.00 33.43      .034 H
ATOM   2713 3HB  ALA A 179       0.365 -28.840  40.297  1.00 32.87      .034 H
ATOM   2714  N   LEU A 180       3.516 -27.672  39.264  1.00  4.00      .338 N
ATOM   2715  H   LEU A 180       2.952 -27.509  38.459  1.00  4.95      .338 H
ATOM   2716  CA  LEU A 180       4.945 -27.873  39.043  1.00  4.25      .159 C
ATOM   2717  HA  LEU A 180       5.243 -28.768  39.574  1.00  5.08      .159 H
ATOM   2718  C   LEU A 180       5.790 -26.702  39.604  1.00  4.28      .251 C
ATOM   2719  O   LEU A 180       6.857 -26.929  40.154  1.00  5.35      .271 O
ATOM   2720  CB  LEU A 180       5.210 -28.096  37.546  1.00  5.54      .032 C
ATOM   2721 1HB  LEU A 180       4.692 -27.527  37.042  1.00 18.03      .032 H
ATOM   2722 2HB  LEU A 180       6.080 -27.887  37.333  1.00 16.00      .032 H
ATOM   2723  CG  LEU A 180       5.035 -29.309  36.983  1.00 15.84      .002 C
ATOM   2724  HG  LEU A 180       4.309 -29.354  37.240  1.00 52.52      .002 H
ATOM   2725  CD1 LEU A 180       5.153 -29.506  35.832  1.00 42.44      .000 C
ATOM   2726 1HD1 LEU A 180       5.182 -29.498  35.549  1.00 84.60      .000 H
ATOM   2727 2HD1 LEU A 180       5.143 -29.607  35.552  1.00 83.03      .000 H
ATOM   2728 3HD1 LEU A 180       5.218 -29.551  35.574  1.00 83.99      .000 H
ATOM   2729  CD2 LEU A 180       5.715 -30.274  37.184  1.00 35.29      .000 C
ATOM   2730 1HD2 LEU A 180       5.907 -30.518  37.177  1.00 71.19      .000 H
ATOM   2731 2HD2 LEU A 180       5.819 -30.540  37.220  1.00 76.58      .000 H
ATOM   2732 3HD2 LEU A 180       5.892 -30.455  37.289  1.00 76.09      .000 H
ATOM   2733  N   GLN A 181       5.296 -25.469  39.539  1.00  4.22      .338 N
ATOM   2734  H   GLN A 181       4.448 -25.311  39.037  1.00  4.89      .338 H
ATOM   2735  CA  GLN A 181       5.885 -24.319  40.220  1.00  4.47      .160 C
ATOM   2736  HA  GLN A 181       6.932 -24.262  39.948  1.00  5.22      .160 H
ATOM   2737  C   GLN A 181       5.809 -24.454  41.757  1.00  4.60      .251 C
ATOM   2738  O   GLN A 181       6.756 -24.108  42.440  1.00  6.19      .271 O
ATOM   2739  CB  GLN A 181       5.210 -23.024  39.753  1.00  5.51      .042 C
ATOM   2740 1HB  GLN A 181       4.364 -23.117  39.611  1.00 18.98      .042 H
ATOM   2741 2HB  GLN A 181       5.255 -22.384  40.332  1.00 19.06      .042 H
ATOM   2742  CG  GLN A 181       5.591 -22.436  38.689  1.00 22.02      .090 C
ATOM   2743 1HG  GLN A 181       6.330 -22.223  38.684  1.00 43.96      .090 H
ATOM   2744 2HG  GLN A 181       5.526 -22.981  38.209  1.00 57.89      .090 H
ATOM   2745  CD  GLN A 181       5.088 -21.384  38.248  1.00 46.34      .227 C
ATOM   2746  OE1 GLN A 181       4.454 -21.080  38.475  1.00 82.28      .273 O
ATOM   2747  NE2 GLN A 181       5.351 -20.788  37.593  1.00 97.07      .369 N
ATOM   2748 1HE2 GLN A 181       5.032 -20.095  37.315  1.00140.84      .369 H
ATOM   2749 2HE2 GLN A 181       5.886 -20.990  37.395  1.00132.55      .369 H
ATOM   2750  N   TRP A 182       4.734 -25.023  42.303  1.00  4.49      .337 N
ATOM   2751  H   TRP A 182       3.958 -25.236  41.716  1.00  5.50      .337 H
ATOM   2752  CA  TRP A 182       4.594 -25.342  43.724  1.00  4.68      .164 C
ATOM   2753  HA  TRP A 182       4.799 -24.443  44.293  1.00  5.38      .164 H
ATOM   2754  C   TRP A 182       5.596 -26.424  44.169  1.00  4.54      .251 C
ATOM   2755  O   TRP A 182       6.208 -26.292  45.217  1.00  5.48      .271 O
ATOM   2756  CB  TRP A 182       3.150 -25.756  44.026  1.00  5.39      .059 C
ATOM   2757 1HB  TRP A 182       2.493 -25.003  43.622  1.00  6.88      .059 H
ATOM   2758 2HB  TRP A 182       2.929 -26.672  43.505  1.00  6.05      .059 H
ATOM   2759  CG  TRP A 182       2.808 -25.950  45.478  1.00  6.31      .016 C
ATOM   2760  CD1 TRP A 182       2.135 -25.076  46.226  1.00  8.57      .097 C
ATOM   2761  HD1 TRP A 182       1.753 -24.132  45.912  1.00 10.61      .097 H
ATOM   2762  CD2 TRP A 182       3.094 -27.061  46.371  1.00  7.18      .001 C
ATOM   2763  NE1 TRP A 182       1.987 -25.531  47.482  1.00 10.43      .365 N
ATOM   2764  HE1 TRP A 182       1.495 -25.046  48.190  1.00 14.44      .365 H
ATOM   2765  CE2 TRP A 182       2.565 -26.745  47.644  1.00  9.55      .042 C
ATOM   2766  CE3 TRP A 182       3.734 -28.300  46.246  1.00  8.33      .014 C
ATOM   2767  HE3 TRP A 182       4.117 -28.593  45.294  1.00  8.95      .014 H
ATOM   2768  CZ2 TRP A 182       2.683 -27.595  48.737  1.00 12.59      .030 C
ATOM   2769  HZ2 TRP A 182       2.266 -27.315  49.676  1.00 16.40      .030 H
ATOM   2770  CZ3 TRP A 182       3.860 -29.158  47.337  1.00 11.30      .001 C
ATOM   2771  HZ3 TRP A 182       4.341 -30.100  47.212  1.00 14.32      .001 H
ATOM   2772  CH2 TRP A 182       3.333 -28.811  48.575  1.00 13.38      .002 C
ATOM   2773  HH2 TRP A 182       3.408 -29.486  49.396  1.00 17.59      .002 H
ATOM   2774  N   VAL A 183       5.825 -27.456  43.355  1.00  4.55      .338 N
ATOM   2775  H   VAL A 183       5.282 -27.544  42.522  1.00  5.19      .338 H
ATOM   2776  CA  VAL A 183       6.845 -28.491  43.578  1.00  4.70      .159 C
ATOM   2777  HA  VAL A 183       6.648 -28.951  44.539  1.00  5.39      .159 H
ATOM   2778  C   VAL A 183       8.247 -27.863  43.627  1.00  4.63      .251 C
ATOM   2779  O   VAL A 183       8.966 -28.081  44.585  1.00  5.72      .271 O
ATOM   2780  CB  VAL A 183       6.746 -29.603  42.505  1.00  5.64      .029 C
ATOM   2781  HB  VAL A 183       6.648 -29.125  41.548  1.00  6.78      .029 H
ATOM   2782  CG1 VAL A 183       7.944 -30.535  42.426  1.00  7.85      .002 C
ATOM   2783 1HG1 VAL A 183       8.210 -30.771  42.478  1.00 36.24      .002 H
ATOM   2784 2HG1 VAL A 183       8.275 -30.706  42.388  1.00 35.36      .002 H
ATOM   2785 3HG1 VAL A 183       8.188 -30.793  42.353  1.00 37.77      .002 H
ATOM   2786  CG2 VAL A 183       5.522 -30.470  42.745  1.00  7.42      .002 C
ATOM   2787 1HG2 VAL A 183       5.210 -30.628  42.818  1.00 35.38      .002 H
ATOM   2788 2HG2 VAL A 183       5.264 -30.707  42.835  1.00 36.86      .002 H
ATOM   2789 3HG2 VAL A 183       5.228 -30.690  42.746  1.00 35.70      .002 H
ATOM   2790  N   GLN A 184       8.608 -27.026  42.659  1.00  4.63      .338 N
ATOM   2791  H   GLN A 184       7.984 -26.861  41.898  1.00  5.29      .338 H
ATOM   2792  CA  GLN A 184       9.887 -26.333  42.637  1.00  4.96      .160 C
ATOM   2793  HA  GLN A 184      10.668 -27.078  42.686  1.00  5.65      .160 H
ATOM   2794  C   GLN A 184      10.089 -25.380  43.839  1.00  6.10      .251 C
ATOM   2795  O   GLN A 184      11.175 -25.181  44.251  1.00 13.47      .271 O
ATOM   2796  CB  GLN A 184      10.031 -25.577  41.314  1.00  5.70      .042 C
ATOM   2797 1HB  GLN A 184       9.104 -25.082  41.071  1.00  7.19      .042 H
ATOM   2798 2HB  GLN A 184      10.786 -24.816  41.416  1.00  7.25      .042 H
ATOM   2799  CG  GLN A 184      10.415 -26.476  40.137  1.00  6.30      .090 C
ATOM   2800 1HG  GLN A 184       9.703 -27.269  40.044  1.00  7.71      .090 H
ATOM   2801 2HG  GLN A 184      10.378 -25.900  39.237  1.00  9.13      .090 H
ATOM   2802  CD  GLN A 184      11.798 -27.080  40.267  1.00  6.85      .227 C
ATOM   2803  OE1 GLN A 184      12.665 -26.561  40.907  1.00  9.67      .273 O
ATOM   2804  NE2 GLN A 184      12.057 -28.196  39.682  1.00  8.56      .369 N
ATOM   2805 1HE2 GLN A 184      12.933 -28.617  39.856  1.00 11.13      .369 H
ATOM   2806 2HE2 GLN A 184      11.406 -28.626  39.078  1.00  9.45      .369 H
ATOM   2807  N   GLU A 185       9.059 -24.829  44.424  1.00  5.09      .338 N
ATOM   2808  H   GLU A 185       8.192 -24.987  44.029  1.00  7.92      .338 H
ATOM   2809  CA  GLU A 185       9.108 -23.969  45.606  1.00  5.72      .160 C
ATOM   2810  HA  GLU A 185      10.013 -23.381  45.556  1.00  7.13      .160 H
ATOM   2811  C   GLU A 185       9.139 -24.742  46.945  1.00  5.69      .251 C
ATOM   2812  O   GLU A 185       9.791 -24.303  47.861  1.00  9.55      .271 O
ATOM   2813  CB  GLU A 185       7.933 -22.998  45.542  1.00  7.50      .043 C
ATOM   2814 1HB  GLU A 185       7.902 -22.548  44.679  1.00 15.61      .043 H
ATOM   2815 2HB  GLU A 185       7.091 -23.475  45.615  1.00 15.51      .043 H
ATOM   2816  CG  GLU A 185       7.871 -21.970  46.497  1.00 17.21      .100 C
ATOM   2817 1HG  GLU A 185       7.148 -21.575  46.462  1.00 36.03      .100 H
ATOM   2818 2HG  GLU A 185       7.887 -22.306  47.243  1.00 41.35      .100 H
ATOM   2819  CD  GLU A 185       8.718 -21.005  46.501  1.00 35.64      .185 C
ATOM   2820  OE1 GLU A 185       9.048 -20.586  46.445  1.00 83.25      .647 O
ATOM   2821  OE2 GLU A 185       9.045 -20.622  46.560  1.00 85.14      .647 O
ATOM   2822  N   ASN A 186       8.458 -25.871  47.075  1.00  4.46      .337 N
ATOM   2823  H   ASN A 186       7.949 -26.189  46.290  1.00  5.37      .337 H
ATOM   2824  CA  ASN A 186       8.133 -26.491  48.364  1.00  4.77      .169 C
ATOM   2825  HA  ASN A 186       8.593 -25.905  49.150  1.00  5.53      .169 H
ATOM   2826  C   ASN A 186       8.594 -27.962  48.566  1.00  5.08      .251 C
ATOM   2827  O   ASN A 186       8.616 -28.408  49.699  1.00  6.65      .271 O
ATOM   2828  CB  ASN A 186       6.620 -26.394  48.583  1.00  5.29      .119 C
ATOM   2829 1HB  ASN A 186       6.109 -26.923  47.796  1.00  5.88      .119 H
ATOM   2830 2HB  ASN A 186       6.370 -26.895  49.503  1.00  6.92      .119 H
ATOM   2831  CG  ASN A 186       6.112 -24.967  48.637  1.00  5.92      .230 C
ATOM   2832  OD1 ASN A 186       6.413 -24.221  49.527  1.00  7.95      .273 O
ATOM   2833  ND2 ASN A 186       5.329 -24.572  47.697  1.00  7.93      .369 N
ATOM   2834 1HD2 ASN A 186       4.973 -23.651  47.712  1.00 10.61      .369 H
ATOM   2835 2HD2 ASN A 186       5.111 -25.188  46.965  1.00 10.63      .369 H
ATOM   2836  N   VAL A 187       8.943 -28.729  47.531  1.00  4.79      .338 N
ATOM   2837  H   VAL A 187       8.970 -28.353  46.610  1.00  5.21      .338 H
ATOM   2838  CA  VAL A 187       9.178 -30.173  47.653  1.00  4.72      .159 C
ATOM   2839  HA  VAL A 187       8.288 -30.571  48.124  1.00  5.31      .159 H
ATOM   2840  C   VAL A 187      10.380 -30.533  48.556  1.00  5.04      .251 C
ATOM   2841  O   VAL A 187      10.378 -31.589  49.178  1.00  5.67      .271 O
ATOM   2842  CB  VAL A 187       9.255 -30.856  46.274  1.00  5.19      .029 C
ATOM   2843  HB  VAL A 187       8.517 -30.396  45.631  1.00  5.57      .029 H
ATOM   2844  CG1 VAL A 187      10.612 -30.735  45.590  1.00  6.58      .002 C
ATOM   2845 1HG1 VAL A 187      10.860 -30.571  45.331  1.00 34.34      .002 H
ATOM   2846 2HG1 VAL A 187      10.922 -30.866  45.367  1.00 33.54      .002 H
ATOM   2847 3HG1 VAL A 187      11.007 -30.667  45.579  1.00 34.65      .002 H
ATOM   2848  CG2 VAL A 187       8.865 -32.325  46.374  1.00  6.77      .002 C
ATOM   2849 1HG2 VAL A 187       8.786 -32.672  46.368  1.00 36.30      .002 H
ATOM   2850 2HG2 VAL A 187       8.745 -32.659  46.391  1.00 36.54      .002 H
ATOM   2851 3HG2 VAL A 187       8.782 -32.680  46.417  1.00 32.91      .002 H
ATOM   2852  N   ALA A 188      11.358 -29.643  48.708  1.00  5.73      .338 N
ATOM   2853  H   ALA A 188      11.322 -28.796  48.183  1.00  6.66      .338 H
ATOM   2854  CA  ALA A 188      12.484 -29.810  49.617  1.00  6.36      .159 C
ATOM   2855  HA  ALA A 188      12.999 -30.716  49.341  1.00  7.55      .159 H
ATOM   2856  C   ALA A 188      12.068 -29.950  51.098  1.00  6.51      .251 C
ATOM   2857  O   ALA A 188      12.720 -30.657  51.841  1.00  8.37      .271 O
ATOM   2858  CB  ALA A 188      13.442 -28.648  49.420  1.00  8.80      .034 C
ATOM   2859 1HB  ALA A 188      13.678 -28.382  49.365  1.00 38.34      .034 H
ATOM   2860 2HB  ALA A 188      13.672 -28.372  49.387  1.00 38.37      .034 H
ATOM   2861 3HB  ALA A 188      13.655 -28.369  49.367  1.00 35.83      .034 H
ATOM   2862  N   ALA A 189      10.953 -29.356  51.518  1.00  6.57      .338 N
ATOM   2863  H   ALA A 189      10.430 -28.807  50.876  1.00  7.36      .338 H
ATOM   2864  CA  ALA A 189      10.407 -29.494  52.865  1.00  7.49      .159 C
ATOM   2865  HA  ALA A 189      11.178 -29.236  53.572  1.00  9.47      .159 H
ATOM   2866  C   ALA A 189       9.945 -30.930  53.196  1.00  6.50      .251 C
ATOM   2867  O   ALA A 189       9.962 -31.340  54.333  1.00  8.92      .271 O
ATOM   2868  CB  ALA A 189       9.274 -28.495  53.021  1.00  9.81      .034 C
ATOM   2869 1HB  ALA A 189       9.023 -28.239  53.069  1.00 39.47      .034 H
ATOM   2870 2HB  ALA A 189       8.998 -28.278  53.080  1.00 37.81      .034 H
ATOM   2871 3HB  ALA A 189       9.002 -28.263  53.032  1.00 38.36      .034 H
ATOM   2872  N   PHE A 190       9.580 -31.707  52.193  1.00  5.87      .337 N
ATOM   2873  H   PHE A 190       9.594 -31.312  51.284  1.00  7.29      .337 H
ATOM   2874  CA  PHE A 190       9.192 -33.118  52.287  1.00  5.96      .164 C
ATOM   2875  HA  PHE A 190       8.801 -33.293  53.280  1.00  7.11      .164 H
ATOM   2876  C   PHE A 190      10.381 -34.084  52.079  1.00  6.30      .251 C
ATOM   2877  O   PHE A 190      10.189 -35.279  52.011  1.00  8.63      .271 O
ATOM   2878  CB  PHE A 190       8.062 -33.399  51.291  1.00  6.18      .056 C
ATOM   2879 1HB  PHE A 190       8.443 -33.308  50.288  1.00  6.93      .056 H
ATOM   2880 2HB  PHE A 190       7.740 -34.420  51.413  1.00  8.09      .056 H
ATOM   2881  CG  PHE A 190       6.851 -32.494  51.427  1.00  5.79      .044 C
ATOM   2882  CD1 PHE A 190       6.812 -31.273  50.772  1.00  6.91      .008 C
ATOM   2883  HD1 PHE A 190       7.640 -30.971  50.183  1.00  9.66      .008 H
ATOM   2884  CD2 PHE A 190       5.770 -32.866  52.205  1.00  7.57      .008 C
ATOM   2885  HD2 PHE A 190       5.798 -33.798  52.712  1.00 10.75      .008 H
ATOM   2886  CE1 PHE A 190       5.709 -30.428  50.905  1.00  7.78      .001 C
ATOM   2887  HE1 PHE A 190       5.696 -29.487  50.417  1.00 11.22      .001 H
ATOM   2888  CE2 PHE A 190       4.660 -32.026  52.324  1.00  8.56      .001 C
ATOM   2889  HE2 PHE A 190       3.838 -32.323  52.922  1.00 12.70      .001 H
ATOM   2890  CZ  PHE A 190       4.629 -30.806  51.678  1.00  7.79      .000 C
ATOM   2891  HZ  PHE A 190       3.777 -30.169  51.779  1.00 10.08      .000 H
ATOM   2892  N   GLY A 191      11.594 -33.569  51.953  1.00  6.53      .336 N
ATOM   2893  H   GLY A 191      11.687 -32.589  52.055  1.00  8.17      .336 H
ATOM   2894  CA  GLY A 191      12.823 -34.314  51.678  1.00  7.21      .189 C
ATOM   2895 1HA  GLY A 191      13.644 -33.789  52.126  1.00  9.64      .189 H
ATOM   2896 2HA  GLY A 191      12.766 -35.281  52.138  1.00  9.51      .189 H
ATOM   2897  C   GLY A 191      13.155 -34.521  50.196  1.00  6.15      .253 C
ATOM   2898  O   GLY A 191      14.114 -35.194  49.888  1.00  7.91      .270 O
ATOM   2899  N   GLY A 192      12.381 -33.954  49.281  1.00  5.94      .336 N
ATOM   2900  H   GLY A 192      11.640 -33.367  49.582  1.00  7.06      .336 H
ATOM   2901  CA  GLY A 192      12.573 -34.083  47.837  1.00  5.98      .189 C
ATOM   2902 1HA  GLY A 192      12.779 -35.112  47.600  1.00  6.74      .189 H
ATOM   2903 2HA  GLY A 192      11.661 -33.817  47.334  1.00  7.55      .189 H
ATOM   2904  C   GLY A 192      13.702 -33.227  47.259  1.00  6.03      .253 C
ATOM   2905  O   GLY A 192      14.169 -32.324  47.872  1.00 11.20      .270 O
ATOM   2906  N   ASP A 193      14.128 -33.506  46.070  1.00  6.18      .337 N
ATOM   2907  H   ASP A 193      13.763 -34.314  45.660  1.00  9.22      .337 H
ATOM   2908  CA  ASP A 193      15.149 -32.782  45.315  1.00  6.07      .170 C
ATOM   2909  HA  ASP A 193      15.658 -32.087  45.972  1.00  7.11      .170 H
ATOM   2910  C   ASP A 193      14.546 -31.973  44.150  1.00  5.38      .255 C
ATOM   2911  O   ASP A 193      14.197 -32.558  43.132  1.00  5.65      .270 O
ATOM   2912  CB  ASP A 193      16.196 -33.782  44.830  1.00  7.17      .129 C
ATOM   2913 1HB  ASP A 193      16.557 -34.344  45.672  1.00  9.62      .129 H
ATOM   2914 2HB  ASP A 193      15.749 -34.475  44.140  1.00  7.63      .129 H
ATOM   2915  CG  ASP A 193      17.391 -33.125  44.143  1.00  8.36      .188 C
ATOM   2916  OD1 ASP A 193      17.872 -32.870  43.881  1.00 40.78      .647 O
ATOM   2917  OD2 ASP A 193      17.877 -32.887  43.886  1.00 40.52      .647 O
ATOM   2918  N   PRO A 194      14.457 -30.636  44.233  1.00  6.12      .312 N
ATOM   2919  CA  PRO A 194      13.987 -29.805  43.130  1.00  6.49      .163 C
ATOM   2920  HA  PRO A 194      13.007 -30.137  42.829  1.00  7.31      .163 H
ATOM   2921  C   PRO A 194      14.893 -29.833  41.888  1.00  6.11      .251 C
ATOM   2922  O   PRO A 194      14.491 -29.366  40.845  1.00  7.90      .271 O
ATOM   2923  CB  PRO A 194      13.875 -28.405  43.701  1.00  9.54      .034 C
ATOM   2924 1HB  PRO A 194      14.323 -27.722  43.142  1.00 19.14      .034 H
ATOM   2925 2HB  PRO A 194      12.935 -28.139  43.845  1.00 18.26      .034 H
ATOM   2926  CG  PRO A 194      14.508 -28.436  44.951  1.00 12.02      .027 C
ATOM   2927 1HG  PRO A 194      15.319 -27.992  44.876  1.00 28.37      .027 H
ATOM   2928 2HG  PRO A 194      13.964 -28.012  45.573  1.00 25.93      .027 H
ATOM   2929  CD  PRO A 194      14.752 -29.816  45.364  1.00  8.27      .105 C
ATOM   2930 1HD  PRO A 194      15.754 -29.926  45.647  1.00 11.83      .105 H
ATOM   2931 2HD  PRO A 194      14.124 -30.058  46.163  1.00 12.43      .105 H
ATOM   2932  N   THR A 195      16.096 -30.383  41.973  1.00  6.54      .336 N
ATOM   2933  H   THR A 195      16.376 -30.759  42.848  1.00  7.95      .336 H
ATOM   2934  CA  THR A 195      17.043 -30.559  40.862  1.00  7.44      .186 C
ATOM   2935  HA  THR A 195      16.778 -29.849  40.093  1.00  8.63      .186 H
ATOM   2936  C   THR A 195      16.988 -31.967  40.231  1.00  7.17      .253 C
ATOM   2937  O   THR A 195      17.781 -32.267  39.359  1.00  9.75      .270 O
ATOM   2938  CB  THR A 195      18.478 -30.201  41.264  1.00 10.21      .140 C
ATOM   2939  HB  THR A 195      19.063 -30.168  40.408  1.00 15.55      .140 H
ATOM   2940  OG1 THR A 195      19.050 -31.098  42.092  1.00 13.48      .382 O
ATOM   2941  HG1 THR A 195      18.472 -31.343  42.782  1.00 12.03      .382 H
ATOM   2942  CG2 THR A 195      18.617 -28.901  41.910  1.00 17.62      .034 C
ATOM   2943 1HG2 THR A 195      18.690 -28.595  42.039  1.00 48.74      .034 H
ATOM   2944 2HG2 THR A 195      18.650 -28.601  42.100  1.00 48.34      .034 H
ATOM   2945 3HG2 THR A 195      18.619 -28.576  42.039  1.00 48.83      .034 H
ATOM   2946  N   SER A 196      16.062 -32.825  40.650  1.00  6.12      .335 N
ATOM   2947  H   SER A 196      15.455 -32.540  41.384  1.00  6.58      .335 H
ATOM   2948  CA  SER A 196      15.834 -34.163  40.102  1.00  6.14      .189 C
ATOM   2949  HA  SER A 196      16.171 -34.164  39.079  1.00  7.57      .189 H
ATOM   2950  C   SER A 196      14.339 -34.531  40.104  1.00  5.21      .253 C
ATOM   2951  O   SER A 196      13.898 -35.428  40.793  1.00  7.04      .270 O
ATOM   2952  CB  SER A 196      16.672 -35.193  40.839  1.00  8.76      .169 C
ATOM   2953 1HB  SER A 196      17.286 -34.932  41.119  1.00 32.23      .169 H
ATOM   2954 2HB  SER A 196      16.390 -35.563  41.455  1.00 18.50      .169 H
ATOM   2955  OG  SER A 196      17.024 -36.004  40.370  1.00 39.00      .380 O
ATOM   2956  HG  SER A 196      17.514 -36.226  40.754  1.00 66.64      .380 H
ATOM   2957  N   VAL A 197      13.553 -33.807  39.328  1.00  4.94      .337 N
ATOM   2958  H   VAL A 197      13.976 -33.088  38.789  1.00  6.57      .337 H
ATOM   2959  CA  VAL A 197      12.107 -33.981  39.156  1.00  4.14      .159 C
ATOM   2960  HA  VAL A 197      11.729 -34.571  39.983  1.00  4.42      .159 H
ATOM   2961  C   VAL A 197      11.803 -34.739  37.852  1.00  3.95      .251 C
ATOM   2962  O   VAL A 197      12.101 -34.276  36.764  1.00  5.86      .271 O
ATOM   2963  CB  VAL A 197      11.376 -32.627  39.211  1.00  5.11      .029 C
ATOM   2964  HB  VAL A 197      11.762 -32.003  38.428  1.00  6.27      .029 H
ATOM   2965  CG1 VAL A 197       9.881 -32.762  39.012  1.00  7.68      .002 C
ATOM   2966 1HG1 VAL A 197       9.523 -32.718  38.981  1.00 35.46      .002 H
ATOM   2967 2HG1 VAL A 197       9.529 -32.838  39.027  1.00 37.08      .002 H
ATOM   2968 3HG1 VAL A 197       9.533 -32.822  38.900  1.00 36.85      .002 H
ATOM   2969  CG2 VAL A 197      11.606 -31.902  40.527  1.00  7.51      .002 C
ATOM   2970 1HG2 VAL A 197      11.607 -31.689  40.816  1.00 37.80      .002 H
ATOM   2971 2HG2 VAL A 197      11.725 -31.713  40.812  1.00 36.28      .002 H
ATOM   2972 3HG2 VAL A 197      11.652 -31.786  40.873  1.00 34.52      .002 H
ATOM   2973  N   THR A 198      11.167 -35.886  37.971  1.00  3.57      .336 N
ATOM   2974  H   THR A 198      10.977 -36.211  38.890  1.00  4.74      .336 H
ATOM   2975  CA  THR A 198      10.629 -36.694  36.871  1.00  3.20      .186 C
ATOM   2976  HA  THR A 198      11.109 -36.418  35.941  1.00  3.76      .186 H
ATOM   2977  C   THR A 198       9.132 -36.463  36.743  1.00  3.25      .253 C
ATOM   2978  O   THR A 198       8.399 -36.692  37.684  1.00  5.22      .270 O
ATOM   2979  CB  THR A 198      10.909 -38.177  37.106  1.00  4.11      .140 C
ATOM   2980  HB  THR A 198      10.529 -38.453  38.074  1.00  4.78      .140 H
ATOM   2981  OG1 THR A 198      12.284 -38.408  37.089  1.00  6.18      .382 O
ATOM   2982  HG1 THR A 198      12.665 -38.054  37.856  1.00  6.90      .382 H
ATOM   2983  CG2 THR A 198      10.304 -39.097  36.061  1.00  6.16      .034 C
ATOM   2984 1HG2 THR A 198      10.111 -39.283  35.814  1.00 35.36      .034 H
ATOM   2985 2HG2 THR A 198      10.162 -39.366  35.855  1.00 33.31      .034 H
ATOM   2986 3HG2 THR A 198      10.211 -39.304  35.782  1.00 35.38      .034 H
ATOM   2987  N   LEU A 199       8.653 -36.059  35.574  1.00  3.25      .337 N
ATOM   2988  H   LEU A 199       9.290 -35.915  34.823  1.00  4.18      .337 H
ATOM   2989  CA  LEU A 199       7.236 -36.152  35.229  1.00  3.40      .159 C
ATOM   2990  HA  LEU A 199       6.640 -35.944  36.109  1.00  3.92      .159 H
ATOM   2991  C   LEU A 199       6.915 -37.573  34.754  1.00  3.45      .251 C
ATOM   2992  O   LEU A 199       7.624 -38.119  33.931  1.00  5.10      .271 O
ATOM   2993  CB  LEU A 199       6.859 -35.144  34.131  1.00  4.72      .032 C
ATOM   2994 1HB  LEU A 199       7.505 -35.253  33.349  1.00 10.01      .032 H
ATOM   2995 2HB  LEU A 199       5.934 -35.380  33.783  1.00 10.58      .032 H
ATOM   2996  CG  LEU A 199       6.820 -33.713  34.452  1.00  8.04      .002 C
ATOM   2997  HG  LEU A 199       7.744 -33.433  34.683  1.00 16.92      .002 H
ATOM   2998  CD1 LEU A 199       6.350 -32.856  33.321  1.00  8.59      .000 C
ATOM   2999 1HD1 LEU A 199       6.189 -32.624  33.103  1.00 39.02      .000 H
ATOM   3000 2HD1 LEU A 199       6.224 -32.702  32.999  1.00 36.01      .000 H
ATOM   3001 3HD1 LEU A 199       6.314 -32.627  33.062  1.00 36.64      .000 H
ATOM   3002  CD2 LEU A 199       5.999 -33.462  35.547  1.00 25.27      .000 C
ATOM   3003 1HD2 LEU A 199       5.810 -33.498  35.797  1.00 62.34      .000 H
ATOM   3004 2HD2 LEU A 199       5.741 -33.344  35.771  1.00 57.76      .000 H
ATOM   3005 3HD2 LEU A 199       5.872 -33.362  35.856  1.00 59.82      .000 H
ATOM   3006  N   PHE A 200       5.806 -38.135  35.203  1.00  3.33      .337 N
ATOM   3007  H   PHE A 200       5.258 -37.649  35.880  1.00  4.16      .337 H
ATOM   3008  CA  PHE A 200       5.216 -39.342  34.630  1.00  3.20      .164 C
ATOM   3009  HA  PHE A 200       5.625 -39.436  33.636  1.00  3.89      .164 H
ATOM   3010  C   PHE A 200       3.687 -39.188  34.499  1.00  2.92      .251 C
ATOM   3011  O   PHE A 200       3.042 -38.580  35.318  1.00  4.59      .271 O
ATOM   3012  CB  PHE A 200       5.676 -40.605  35.364  1.00  5.79      .056 C
ATOM   3013 1HB  PHE A 200       5.485 -41.384  34.721  1.00 12.37      .056 H
ATOM   3014 2HB  PHE A 200       6.701 -40.554  35.456  1.00 12.99      .056 H
ATOM   3015  CG  PHE A 200       5.142 -41.025  36.714  1.00  3.81      .044 C
ATOM   3016  CD1 PHE A 200       5.086 -40.157  37.783  1.00  5.24      .008 C
ATOM   3017  HD1 PHE A 200       5.400 -39.162  37.668  1.00  8.10      .008 H
ATOM   3018  CD2 PHE A 200       4.776 -42.338  36.906  1.00  7.03      .008 C
ATOM   3019  HD2 PHE A 200       4.837 -43.011  36.096  1.00 10.78      .008 H
ATOM   3020  CE1 PHE A 200       4.615 -40.584  39.010  1.00  8.73      .001 C
ATOM   3021  HE1 PHE A 200       4.546 -39.912  39.819  1.00 13.96      .001 H
ATOM   3022  CE2 PHE A 200       4.331 -42.773  38.135  1.00 11.08      .001 C
ATOM   3023  HE2 PHE A 200       4.042 -43.775  38.260  1.00 18.51      .001 H
ATOM   3024  CZ  PHE A 200       4.240 -41.892  39.187  1.00 11.51      .000 C
ATOM   3025  HZ  PHE A 200       3.882 -42.225  40.121  1.00 18.73      .000 H
ATOM   3026  N   GLY A 201       3.120 -39.673  33.424  1.00  4.03      .336 N
ATOM   3027  H   GLY A 201       3.678 -40.140  32.754  1.00  6.70      .336 H
ATOM   3028  CA  GLY A 201       1.719 -39.475  33.117  1.00  5.05      .189 C
ATOM   3029 1HA  GLY A 201       1.163 -39.546  34.021  1.00  8.32      .189 H
ATOM   3030 2HA  GLY A 201       1.578 -38.493  32.740  1.00  8.46      .189 H
ATOM   3031  C   GLY A 201       1.151 -40.465  32.120  1.00  3.58      .253 C
ATOM   3032  O   GLY A 201       1.876 -41.144  31.415  1.00  4.66      .270 O
ATOM   3033  N   GLU A 202      -0.168 -40.537  32.082  1.00  3.63      .337 N
ATOM   3034  H   GLU A 202      -0.670 -39.952  32.715  1.00  4.65      .337 H
ATOM   3035  CA  GLU A 202      -0.928 -41.607  31.438  1.00  3.81      .160 C
ATOM   3036  HA  GLU A 202      -0.246 -42.214  30.860  1.00  4.75      .160 H
ATOM   3037  C   GLU A 202      -2.015 -41.071  30.490  1.00  3.42      .251 C
ATOM   3038  O   GLU A 202      -2.770 -40.192  30.853  1.00  3.75      .271 O
ATOM   3039  CB  GLU A 202      -1.475 -42.490  32.557  1.00  6.14      .043 C
ATOM   3040 1HB  GLU A 202      -0.638 -42.948  33.043  1.00  9.28      .043 H
ATOM   3041 2HB  GLU A 202      -1.970 -41.868  33.275  1.00  7.54      .043 H
ATOM   3042  CG  GLU A 202      -2.413 -43.605  32.121  1.00  7.41      .100 C
ATOM   3043 1HG  GLU A 202      -2.166 -43.887  31.117  1.00  9.08      .100 H
ATOM   3044 2HG  GLU A 202      -2.232 -44.463  32.734  1.00 11.32      .100 H
ATOM   3045  CD  GLU A 202      -3.881 -43.241  32.218  1.00  6.43      .185 C
ATOM   3046  OE1 GLU A 202      -4.537 -43.328  31.451  1.00 11.19      .647 O
ATOM   3047  OE2 GLU A 202      -4.375 -42.916  33.040  1.00 30.25      .647 O
ATOM   3048  N   SER A 203      -2.068 -41.576  29.259  1.00  3.91      .336 N
ATOM   3049  H   SER A 203      -1.387 -42.269  29.030  1.00  5.17      .336 H
ATOM   3050  CA  SER A 203      -2.964 -41.180  28.155  1.00  4.18      .189 C
ATOM   3051  HA  SER A 203      -2.487 -41.577  27.267  1.00  5.22      .189 H
ATOM   3052  C   SER A 203      -3.087 -39.642  27.951  1.00  3.73      .253 C
ATOM   3053  O   SER A 203      -2.199 -39.045  27.359  1.00  4.39      .270 O
ATOM   3054  CB  SER A 203      -4.305 -41.925  28.209  1.00  5.47      .169 C
ATOM   3055 1HB  SER A 203      -4.853 -41.704  27.305  1.00  6.82      .169 H
ATOM   3056 2HB  SER A 203      -4.105 -42.985  28.229  1.00  7.18      .169 H
ATOM   3057  OG  SER A 203      -5.099 -41.581  29.322  1.00  5.24      .380 O
ATOM   3058  HG  SER A 203      -4.834 -42.114  30.052  1.00  5.74      .380 H
ATOM   3059  N   ALA A 204      -4.141 -38.987  28.429  1.00  4.05      .337 N
ATOM   3060  H   ALA A 204      -4.829 -39.510  28.923  1.00  5.12      .337 H
ATOM   3061  CA  ALA A 204      -4.289 -37.537  28.414  1.00  4.00      .159 C
ATOM   3062  HA  ALA A 204      -4.150 -37.183  27.401  1.00  4.74      .159 H
ATOM   3063  C   ALA A 204      -3.230 -36.831  29.296  1.00  3.85      .251 C
ATOM   3064  O   ALA A 204      -2.716 -35.783  28.939  1.00  4.74      .271 O
ATOM   3065  CB  ALA A 204      -5.707 -37.190  28.838  1.00  5.18      .034 C
ATOM   3066 1HB  ALA A 204      -6.054 -37.130  28.934  1.00 32.89      .034 H
ATOM   3067 2HB  ALA A 204      -6.044 -37.088  28.911  1.00 34.03      .034 H
ATOM   3068 3HB  ALA A 204      -6.029 -37.094  28.960  1.00 33.46      .034 H
ATOM   3069  N   GLY A 205      -2.822 -37.452  30.395  1.00  3.89      .336 N
ATOM   3070  H   GLY A 205      -3.265 -38.313  30.638  1.00  4.77      .336 H
ATOM   3071  CA  GLY A 205      -1.665 -37.057  31.190  1.00  3.92      .189 C
ATOM   3072 1HA  GLY A 205      -1.751 -36.016  31.462  1.00  4.87      .189 H
ATOM   3073 2HA  GLY A 205      -1.657 -37.651  32.090  1.00  4.94      .189 H
ATOM   3074  C   GLY A 205      -0.331 -37.256  30.465  1.00  3.65      .253 C
ATOM   3075  O   GLY A 205       0.529 -36.404  30.551  1.00  4.65      .270 O
ATOM   3076  N   ALA A 206      -0.169 -38.312  29.677  1.00  3.79      .337 N
ATOM   3077  H   ALA A 206      -0.896 -38.987  29.614  1.00  4.95      .337 H
ATOM   3078  CA  ALA A 206       1.004 -38.515  28.836  1.00  3.81      .159 C
ATOM   3079  HA  ALA A 206       1.891 -38.422  29.451  1.00  4.36      .159 H
ATOM   3080  C   ALA A 206       1.092 -37.455  27.718  1.00  3.87      .251 C
ATOM   3081  O   ALA A 206       2.143 -36.871  27.501  1.00  4.86      .271 O
ATOM   3082  CB  ALA A 206       0.978 -39.929  28.261  1.00  4.17      .034 C
ATOM   3083 1HB  ALA A 206       0.970 -40.278  28.187  1.00 31.82      .034 H
ATOM   3084 2HB  ALA A 206       1.030 -40.254  28.104  1.00 32.41      .034 H
ATOM   3085 3HB  ALA A 206       0.925 -40.257  28.093  1.00 32.21      .034 H
ATOM   3086  N   ALA A 207      -0.026 -37.143  27.067  1.00  3.85      .338 N
ATOM   3087  H   ALA A 207      -0.851 -37.674  27.249  1.00  4.67      .338 H
ATOM   3088  CA  ALA A 207      -0.132 -36.029  26.143  1.00  4.09      .159 C
ATOM   3089  HA  ALA A 207       0.602 -36.167  25.359  1.00  5.11      .159 H
ATOM   3090  C   ALA A 207       0.176 -34.677  26.831  1.00  4.08      .251 C
ATOM   3091  O   ALA A 207       0.888 -33.871  26.262  1.00  5.33      .271 O
ATOM   3092  CB  ALA A 207      -1.514 -36.062  25.497  1.00  5.19      .034 C
ATOM   3093 1HB  ALA A 207      -1.822 -36.092  25.309  1.00 33.40      .034 H
ATOM   3094 2HB  ALA A 207      -1.839 -36.024  25.338  1.00 34.70      .034 H
ATOM   3095 3HB  ALA A 207      -1.853 -36.086  25.377  1.00 32.16      .034 H
ATOM   3096  N   SER A 208      -0.272 -34.465  28.069  1.00  3.93      .336 N
ATOM   3097  H   SER A 208      -0.873 -35.141  28.482  1.00  4.76      .336 H
ATOM   3098  CA  SER A 208       0.048 -33.290  28.887  1.00  4.13      .189 C
ATOM   3099  HA  SER A 208      -0.259 -32.408  28.338  1.00  5.00      .189 H
ATOM   3100  C   SER A 208       1.547 -33.169  29.194  1.00  4.14      .253 C
ATOM   3101  O   SER A 208       2.113 -32.109  28.995  1.00  4.99      .270 O
ATOM   3102  CB  SER A 208      -0.718 -33.285  30.212  1.00  4.67      .169 C
ATOM   3103 1HB  SER A 208      -0.426 -34.134  30.782  1.00  6.34      .169 H
ATOM   3104 2HB  SER A 208      -0.453 -32.411  30.762  1.00  6.99      .169 H
ATOM   3105  OG  SER A 208      -2.095 -33.298  30.056  1.00  6.01      .380 O
ATOM   3106  HG  SER A 208      -2.337 -34.114  29.697  1.00  8.16      .380 H
ATOM   3107  N   VAL A 209       2.228 -34.248  29.595  1.00  4.23      .337 N
ATOM   3108  H   VAL A 209       1.734 -35.096  29.775  1.00  5.06      .337 H
ATOM   3109  CA  VAL A 209       3.689 -34.305  29.772  1.00  4.39      .159 C
ATOM   3110  HA  VAL A 209       3.964 -33.566  30.514  1.00  5.05      .159 H
ATOM   3111  C   VAL A 209       4.407 -33.938  28.456  1.00  4.51      .251 C
ATOM   3112  O   VAL A 209       5.354 -33.170  28.468  1.00  5.65      .271 O
ATOM   3113  CB  VAL A 209       4.142 -35.682  30.299  1.00  5.50      .029 C
ATOM   3114  HB  VAL A 209       3.710 -36.435  29.661  1.00  6.91      .029 H
ATOM   3115  CG1 VAL A 209       5.653 -35.867  30.299  1.00  6.89      .002 C
ATOM   3116 1HG1 VAL A 209       6.017 -35.861  30.201  1.00 34.38      .002 H
ATOM   3117 2HG1 VAL A 209       5.992 -36.024  30.302  1.00 35.38      .002 H
ATOM   3118 3HG1 VAL A 209       6.018 -35.857  30.393  1.00 35.18      .002 H
ATOM   3119  CG2 VAL A 209       3.663 -35.921  31.724  1.00  7.00      .002 C
ATOM   3120 1HG2 VAL A 209       3.531 -35.994  32.046  1.00 36.48      .002 H
ATOM   3121 2HG2 VAL A 209       3.546 -35.949  32.065  1.00 35.37      .002 H
ATOM   3122 3HG2 VAL A 209       3.577 -35.990  32.069  1.00 34.53      .002 H
ATOM   3123  N   GLY A 210       3.895 -34.409  27.314  1.00  4.77      .336 N
ATOM   3124  H   GLY A 210       3.133 -35.049  27.359  1.00  5.52      .336 H
ATOM   3125  CA  GLY A 210       4.345 -33.986  25.994  1.00  5.56      .189 C
ATOM   3126 1HA  GLY A 210       5.390 -34.221  25.898  1.00  7.18      .189 H
ATOM   3127 2HA  GLY A 210       3.795 -34.543  25.255  1.00  7.16      .189 H
ATOM   3128  C   GLY A 210       4.156 -32.495  25.710  1.00  5.49      .253 C
ATOM   3129  O   GLY A 210       5.039 -31.882  25.165  1.00  8.27      .270 O
ATOM   3130  N   MET A 211       3.054 -31.885  26.117  1.00  5.06      .337 N
ATOM   3131  H   MET A 211       2.340 -32.418  26.545  1.00  6.14      .337 H
ATOM   3132  CA  MET A 211       2.818 -30.449  25.990  1.00  5.61      .160 C
ATOM   3133  HA  MET A 211       3.057 -30.163  24.975  1.00  6.99      .160 H
ATOM   3134  C   MET A 211       3.711 -29.611  26.930  1.00  5.36      .251 C
ATOM   3135  O   MET A 211       4.133 -28.538  26.552  1.00  7.77      .271 O
ATOM   3136  CB  MET A 211       1.343 -30.120  26.217  1.00  7.04      .043 C
ATOM   3137 1HB  MET A 211       1.028 -30.496  27.132  1.00 10.54      .043 H
ATOM   3138 2HB  MET A 211       1.220 -29.083  26.250  1.00 11.13      .043 H
ATOM   3139  CG  MET A 211       0.439 -30.647  25.175  1.00 11.85      .060 C
ATOM   3140 1HG  MET A 211       0.523 -30.786  24.808  1.00 50.16      .060 H
ATOM   3141 2HG  MET A 211       0.212 -30.980  25.201  1.00 52.63      .060 H
ATOM   3142  SD  MET A 211      -0.432 -30.539  24.472  1.00 39.86      .139 S
ATOM   3143  CE  MET A 211      -1.388 -31.015  23.692  1.00 46.84      .069 C
ATOM   3144 1HE  MET A 211      -1.612 -31.120  23.529  1.00 86.58      .069 H
ATOM   3145 2HE  MET A 211      -1.572 -31.105  23.526  1.00 87.28      .069 H
ATOM   3146 3HE  MET A 211      -1.557 -31.102  23.547  1.00 82.93      .069 H
ATOM   3147  N   HIS A 212       4.060 -30.100  28.113  1.00  4.66      .337 N
ATOM   3148  H   HIS A 212       3.649 -30.950  28.416  1.00  5.54      .337 H
ATOM   3149  CA  HIS A 212       5.028 -29.475  29.013  1.00  4.67      .165 C
ATOM   3150  HA  HIS A 212       4.773 -28.427  29.097  1.00  5.52      .165 H
ATOM   3151  C   HIS A 212       6.475 -29.565  28.492  1.00  5.28      .251 C
ATOM   3152  O   HIS A 212       7.250 -28.675  28.756  1.00  7.42      .271 O
ATOM   3153  CB  HIS A 212       4.925 -30.064  30.421  1.00  5.08      .077 C
ATOM   3154 1HB  HIS A 212       5.048 -31.134  30.375  1.00  6.07      .077 H
ATOM   3155 2HB  HIS A 212       5.728 -29.671  31.024  1.00  6.33      .077 H
ATOM   3156  CG  HIS A 212       3.618 -29.764  31.110  1.00  5.26      .057 C
ATOM   3157  ND1 HIS A 212       3.089 -28.515  31.337  1.00  7.79      .338 N
ATOM   3158  CD2 HIS A 212       2.762 -30.662  31.632  1.00  6.00      .113 C
ATOM   3159  HD2 HIS A 212       2.834 -31.714  31.637  1.00  8.52      .113 H
ATOM   3160  CE1 HIS A 212       1.947 -28.729  31.948  1.00  8.52      .175 C
ATOM   3161  HE1 HIS A 212       1.306 -27.932  32.222  1.00 12.80      .175 H
ATOM   3162  NE2 HIS A 212       1.730 -29.993  32.122  1.00  7.14      .223 N
ATOM   3163  HE2 HIS A 212       0.869 -30.347  32.475  1.00  8.68      .223 H
ATOM   3164  N   LEU A 213       6.824 -30.579  27.712  1.00  5.93      .338 N
ATOM   3165  H   LEU A 213       6.181 -31.323  27.593  1.00  7.49      .338 H
ATOM   3166  CA  LEU A 213       8.080 -30.659  26.984  1.00  7.90      .159 C
ATOM   3167  HA  LEU A 213       8.883 -30.422  27.665  1.00  9.07      .159 H
ATOM   3168  C   LEU A 213       8.145 -29.644  25.828  1.00 10.03      .251 C
ATOM   3169  O   LEU A 213       9.185 -29.081  25.575  1.00 14.26      .271 O
ATOM   3170  CB  LEU A 213       8.272 -32.094  26.485  1.00 10.86      .032 C
ATOM   3171 1HB  LEU A 213       7.815 -32.559  26.761  1.00 39.31      .032 H
ATOM   3172 2HB  LEU A 213       8.149 -32.192  25.788  1.00 31.87      .032 H
ATOM   3173  CG  LEU A 213       9.187 -32.799  26.514  1.00 25.68      .002 C
ATOM   3174  HG  LEU A 213       9.002 -32.463  26.499  1.00 89.34      .002 H
ATOM   3175  CD1 LEU A 213       9.751 -33.401  26.660  1.00 71.39      .000 C
ATOM   3176 1HD1 LEU A 213       9.844 -33.519  26.679  1.00124.56      .000 H
ATOM   3177 2HD1 LEU A 213       9.893 -33.564  26.722  1.00124.73      .000 H
ATOM   3178 3HD1 LEU A 213       9.916 -33.546  26.685  1.00118.72      .000 H
ATOM   3179  CD2 LEU A 213       9.790 -33.402  26.393  1.00 59.37      .000 C
ATOM   3180 1HD2 LEU A 213       9.933 -33.641  26.412  1.00104.11      .000 H
ATOM   3181 2HD2 LEU A 213       9.938 -33.496  26.430  1.00113.20      .000 H
ATOM   3182 3HD2 LEU A 213       9.927 -33.498  26.248  1.00104.19      .000 H
ATOM   3183  N   LEU A 214       7.041 -29.389  25.146  1.00 10.32      .338 N
ATOM   3184  H   LEU A 214       6.228 -29.898  25.376  1.00 10.75      .338 H
ATOM   3185  CA  LEU A 214       6.932 -28.429  24.055  1.00 13.01      .159 C
ATOM   3186  HA  LEU A 214       7.818 -28.508  23.449  1.00 16.38      .159 H
ATOM   3187  C   LEU A 214       6.836 -26.970  24.537  1.00 14.86      .251 C
ATOM   3188  O   LEU A 214       7.146 -26.111  23.829  1.00 26.85      .271 O
ATOM   3189  CB  LEU A 214       5.732 -28.793  23.178  1.00 13.21      .032 C
ATOM   3190 1HB  LEU A 214       4.869 -28.839  23.799  1.00 13.87      .032 H
ATOM   3191 2HB  LEU A 214       5.586 -28.002  22.480  1.00 17.33      .032 H
ATOM   3192  CG  LEU A 214       5.836 -30.090  22.406  1.00 13.77      .002 C
ATOM   3193  HG  LEU A 214       6.066 -30.858  23.081  1.00 15.40      .002 H
ATOM   3194  CD1 LEU A 214       4.537 -30.438  21.739  1.00 17.36      .000 C
ATOM   3195 1HD1 LEU A 214       4.230 -30.553  21.593  1.00 46.39      .000 H
ATOM   3196 2HD1 LEU A 214       4.226 -30.517  21.548  1.00 45.71      .000 H
ATOM   3197 3HD1 LEU A 214       4.233 -30.492  21.611  1.00 48.22      .000 H
ATOM   3198  CD2 LEU A 214       6.894 -30.043  21.378  1.00 20.76      .000 C
ATOM   3199 1HD2 LEU A 214       7.113 -30.041  21.086  1.00 50.27      .000 H
ATOM   3200 2HD2 LEU A 214       7.168 -30.077  21.164  1.00 51.37      .000 H
ATOM   3201 3HD2 LEU A 214       7.153 -29.979  21.157  1.00 52.40      .000 H
ATOM   3202  N   SER A 215       6.429 -26.690  25.716  1.00 12.91      .336 N
ATOM   3203  H   SER A 215       6.196 -27.440  26.245  1.00 17.01      .336 H
ATOM   3204  CA  SER A 215       6.244 -25.364  26.297  1.00 14.38      .189 C
ATOM   3205  HA  SER A 215       6.040 -24.657  25.518  1.00 18.05      .189 H
ATOM   3206  C   SER A 215       7.477 -24.889  27.056  1.00 15.59      .257 C
ATOM   3207  O   SER A 215       7.754 -25.415  28.111  1.00 15.14      .270 O
ATOM   3208  CB  SER A 215       5.035 -25.385  27.196  1.00 15.71      .169 C
ATOM   3209 1HB  SER A 215       4.176 -25.624  26.616  1.00 18.64      .169 H
ATOM   3210 2HB  SER A 215       5.154 -26.140  27.933  1.00 15.39      .169 H
ATOM   3211  OG  SER A 215       4.851 -24.163  27.829  1.00 22.14      .380 O
ATOM   3212  HG  SER A 215       4.525 -23.579  27.246  1.00 25.50      .380 H
ATOM   3213  N   PRO A 216       8.217 -23.886  26.587  1.00 21.15      .312 N
ATOM   3214  CA  PRO A 216       9.439 -23.444  27.237  1.00 25.26      .163 C
ATOM   3215  HA  PRO A 216      10.131 -24.261  27.208  1.00 26.52      .163 H
ATOM   3216  C   PRO A 216       9.307 -23.012  28.700  1.00 23.86      .254 C
ATOM   3217  O   PRO A 216      10.159 -23.396  29.471  1.00 26.84      .270 O
ATOM   3218  CB  PRO A 216      10.007 -22.348  26.369  1.00 36.03      .034 C
ATOM   3219 1HB  PRO A 216       9.752 -21.393  26.736  1.00 40.03      .034 H
ATOM   3220 2HB  PRO A 216      11.052 -22.432  26.278  1.00 44.29      .034 H
ATOM   3221  CG  PRO A 216       9.374 -22.570  25.051  1.00 39.00      .027 C
ATOM   3222 1HG  PRO A 216       9.244 -21.679  24.546  1.00 50.92      .027 H
ATOM   3223 2HG  PRO A 216       9.947 -23.213  24.484  1.00 46.50      .027 H
ATOM   3224  CD  PRO A 216       8.073 -23.218  25.336  1.00 28.77      .105 C
ATOM   3225 1HD  PRO A 216       7.331 -22.482  25.406  1.00 32.60      .105 H
ATOM   3226 2HD  PRO A 216       7.831 -23.893  24.556  1.00 31.41      .105 H
ATOM   3227  N   PRO A 217       8.265 -22.307  29.144  1.00 23.26      .312 N
ATOM   3228  CA  PRO A 217       8.080 -22.001  30.550  1.00 24.26      .163 C
ATOM   3229  HA  PRO A 217       8.957 -21.508  30.913  1.00 29.48      .163 H
ATOM   3230  C   PRO A 217       7.826 -23.219  31.429  1.00 19.95      .251 C
ATOM   3231  O   PRO A 217       8.136 -23.190  32.582  1.00 28.04      .271 O
ATOM   3232  CB  PRO A 217       6.932 -21.032  30.611  1.00 29.41      .034 C
ATOM   3233 1HB  PRO A 217       6.140 -21.449  31.008  1.00 37.76      .034 H
ATOM   3234 2HB  PRO A 217       7.152 -20.203  31.105  1.00 40.41      .034 H
ATOM   3235  CG  PRO A 217       6.647 -20.687  29.291  1.00 34.78      .027 C
ATOM   3236 1HG  PRO A 217       5.742 -20.734  29.142  1.00 53.09      .027 H
ATOM   3237 2HG  PRO A 217       6.951 -19.828  29.166  1.00 53.08      .027 H
ATOM   3238  CD  PRO A 217       7.303 -21.594  28.383  1.00 26.95      .105 C
ATOM   3239 1HD  PRO A 217       6.603 -22.241  27.975  1.00 27.34      .105 H
ATOM   3240 2HD  PRO A 217       7.760 -21.052  27.638  1.00 35.27      .105 H
ATOM   3241  N   SER A 218       7.288 -24.290  30.911  1.00 13.58      .336 N
ATOM   3242  H   SER A 218       7.063 -24.278  29.958  1.00 13.89      .336 H
ATOM   3243  CA  SER A 218       7.090 -25.539  31.630  1.00 10.17      .189 C
ATOM   3244  HA  SER A 218       6.814 -25.313  32.648  1.00 11.52      .189 H
ATOM   3245  C   SER A 218       8.339 -26.416  31.660  1.00  9.10      .253 C
ATOM   3246  O   SER A 218       8.619 -27.031  32.668  1.00  8.98      .270 O
ATOM   3247  CB  SER A 218       5.955 -26.342  31.021  1.00  9.98      .169 C
ATOM   3248 1HB  SER A 218       6.152 -26.567  30.067  1.00 14.57      .169 H
ATOM   3249 2HB  SER A 218       5.843 -27.198  31.518  1.00 13.97      .169 H
ATOM   3250  OG  SER A 218       4.800 -25.728  31.046  1.00 20.94      .380 O
ATOM   3251  HG  SER A 218       4.454 -25.993  30.696  1.00 53.54      .380 H
ATOM   3252  N   ARG A 219       9.111 -26.453  30.580  1.00 10.99      .337 N
ATOM   3253  H   ARG A 219       8.801 -25.959  29.780  1.00 13.98      .337 H
ATOM   3254  CA  ARG A 219      10.289 -27.303  30.390  1.00 11.87      .159 C
ATOM   3255  HA  ARG A 219       9.963 -28.322  30.430  1.00 14.26      .159 H
ATOM   3256  C   ARG A 219      11.366 -27.109  31.452  1.00 11.39      .251 C
ATOM   3257  O   ARG A 219      12.016 -28.049  31.808  1.00 16.20      .271 O
ATOM   3258  CB  ARG A 219      10.845 -27.054  29.000  1.00 16.79      .034 C
ATOM   3259 1HB  ARG A 219      10.186 -26.954  28.391  1.00 34.44      .034 H
ATOM   3260 2HB  ARG A 219      11.320 -26.295  28.986  1.00 34.20      .034 H
ATOM   3261  CG  ARG A 219      11.658 -27.951  28.409  1.00 18.73      .027 C
ATOM   3262 1HG  ARG A 219      12.272 -28.038  28.831  1.00 38.04      .027 H
ATOM   3263 2HG  ARG A 219      11.306 -28.585  28.440  1.00 44.59      .027 H
ATOM   3264  CD  ARG A 219      12.111 -27.842  27.179  1.00 37.03      .116 C
ATOM   3265 1HD  ARG A 219      11.789 -27.823  26.955  1.00 90.04      .116 H
ATOM   3266 2HD  ARG A 219      12.290 -27.498  26.997  1.00 78.57      .116 H
ATOM   3267  NE  ARG A 219      12.730 -28.218  26.520  1.00 49.98      .212 N
ATOM   3268  HE  ARG A 219      12.871 -28.637  26.861  1.00 71.58      .212 H
ATOM   3269  CZ  ARG A 219      13.113 -28.012  25.531  1.00 99.66      .666 C
ATOM   3270  NH1 ARG A 219      12.958 -27.474  25.041  1.00149.52      .235 N
ATOM   3271 1HH1 ARG A 219      12.529 -27.202  25.388  1.00164.75      .235 H
ATOM   3272 2HH1 ARG A 219      13.284 -27.334  24.305  1.00220.15      .235 H
ATOM   3273  NH2 ARG A 219      13.668 -28.346  24.997  1.00172.22      .235 N
ATOM   3274 1HH2 ARG A 219      13.838 -28.749  25.325  1.00209.48      .235 H
ATOM   3275 2HH2 ARG A 219      13.952 -28.172  24.248  1.00233.77      .235 H
ATOM   3276  N   GLY A 220      11.521 -25.924  31.991  1.00 10.84      .336 N
ATOM   3277  H   GLY A 220      10.978 -25.190  31.646  1.00 12.56      .336 H
ATOM   3278  CA  GLY A 220      12.465 -25.612  33.041  1.00 13.63      .189 C
ATOM   3279 1HA  GLY A 220      13.418 -26.003  32.781  1.00 18.83      .189 H
ATOM   3280 2HA  GLY A 220      12.557 -24.555  33.103  1.00 17.68      .189 H
ATOM   3281  C   GLY A 220      12.114 -26.130  34.440  1.00 11.33      .253 C
ATOM   3282  O   GLY A 220      12.924 -26.077  35.311  1.00 18.97      .270 O
ATOM   3283  N   LEU A 221      10.931 -26.630  34.663  1.00  7.16      .337 N
ATOM   3284  H   LEU A 221      10.304 -26.658  33.910  1.00  7.90      .337 H
ATOM   3285  CA  LEU A 221      10.425 -27.074  35.964  1.00  6.65      .159 C
ATOM   3286  HA  LEU A 221      10.908 -26.487  36.731  1.00  8.18      .159 H
ATOM   3287  C   LEU A 221      10.715 -28.564  36.280  1.00  6.19      .251 C
ATOM   3288  O   LEU A 221      10.475 -28.999  37.392  1.00  7.59      .271 O
ATOM   3289  CB  LEU A 221       8.913 -26.790  36.048  1.00  7.01      .032 C
ATOM   3290 1HB  LEU A 221       8.417 -27.434  35.343  1.00  7.60      .032 H
ATOM   3291 2HB  LEU A 221       8.580 -27.078  37.033  1.00  8.42      .032 H
ATOM   3292  CG  LEU A 221       8.463 -25.349  35.786  1.00  8.05      .002 C
ATOM   3293  HG  LEU A 221       8.850 -25.040  34.837  1.00  9.11      .002 H
ATOM   3294  CD1 LEU A 221       6.957 -25.250  35.721  1.00 10.02      .000 C
ATOM   3295 1HD1 LEU A 221       6.611 -25.202  35.532  1.00 37.64      .000 H
ATOM   3296 2HD1 LEU A 221       6.603 -25.088  35.808  1.00 37.66      .000 H
ATOM   3297 3HD1 LEU A 221       6.590 -25.385  35.768  1.00 38.69      .000 H
ATOM   3298  CD2 LEU A 221       8.949 -24.392  36.840  1.00 11.19      .000 C
ATOM   3299 1HD2 LEU A 221       9.007 -24.095  37.052  1.00 41.23      .000 H
ATOM   3300 2HD2 LEU A 221       9.155 -24.174  37.051  1.00 39.73      .000 H
ATOM   3301 3HD2 LEU A 221       9.036 -24.221  37.158  1.00 39.26      .000 H
ATOM   3302  N   PHE A 222      11.217 -29.335  35.323  1.00  5.98      .337 N
ATOM   3303  H   PHE A 222      11.420 -28.918  34.444  1.00  7.33      .337 H
ATOM   3304  CA  PHE A 222      11.476 -30.774  35.439  1.00  5.57      .164 C
ATOM   3305  HA  PHE A 222      11.704 -30.990  36.475  1.00  6.12      .164 H
ATOM   3306  C   PHE A 222      12.689 -31.216  34.594  1.00  5.68      .251 C
ATOM   3307  O   PHE A 222      13.157 -30.486  33.743  1.00  8.38      .271 O
ATOM   3308  CB  PHE A 222      10.219 -31.557  35.062  1.00  6.10      .056 C
ATOM   3309 1HB  PHE A 222      10.362 -32.592  35.330  1.00  7.18      .056 H
ATOM   3310 2HB  PHE A 222       9.393 -31.194  35.650  1.00  7.72      .056 H
ATOM   3311  CG  PHE A 222       9.834 -31.488  33.602  1.00  6.17      .044 C
ATOM   3312  CD1 PHE A 222       9.067 -30.429  33.121  1.00  7.28      .008 C
ATOM   3313  HD1 PHE A 222       8.745 -29.660  33.779  1.00  9.13      .008 H
ATOM   3314  CD2 PHE A 222      10.243 -32.484  32.727  1.00  7.80      .008 C
ATOM   3315  HD2 PHE A 222      10.824 -33.297  33.095  1.00  9.61      .008 H
ATOM   3316  CE1 PHE A 222       8.704 -30.378  31.779  1.00  9.09      .001 C
ATOM   3317  HE1 PHE A 222       8.113 -29.570  31.414  1.00 11.75      .001 H
ATOM   3318  CE2 PHE A 222       9.888 -32.428  31.386  1.00 10.52      .001 C
ATOM   3319  HE2 PHE A 222      10.209 -33.193  30.729  1.00 15.13      .001 H
ATOM   3320  CZ  PHE A 222       9.109 -31.378  30.916  1.00 11.01      .000 C
ATOM   3321  HZ  PHE A 222       8.835 -31.337  29.891  1.00 15.77      .000 H
ATOM   3322  N   HIS A 223      13.190 -32.418  34.830  1.00  5.12      .337 N
ATOM   3323  H   HIS A 223      12.774 -32.936  35.570  1.00  5.92      .337 H
ATOM   3324  CA  HIS A 223      14.493 -32.902  34.354  1.00  5.38      .165 C
ATOM   3325  HA  HIS A 223      14.964 -32.118  33.779  1.00  6.65      .165 H
ATOM   3326  C   HIS A 223      14.415 -34.154  33.461  1.00  5.39      .251 C
ATOM   3327  O   HIS A 223      15.289 -34.362  32.657  1.00  8.76      .271 O
ATOM   3328  CB  HIS A 223      15.386 -33.152  35.568  1.00  6.75      .079 C
ATOM   3329 1HB  HIS A 223      14.998 -33.976  36.136  1.00  7.82      .079 H
ATOM   3330 2HB  HIS A 223      16.373 -33.413  35.230  1.00  9.31      .079 H
ATOM   3331  CG  HIS A 223      15.491 -31.955  36.477  1.00  7.43      .080 C
ATOM   3332  ND1 HIS A 223      14.584 -31.586  37.437  1.00  7.55      .229 N
ATOM   3333  CD2 HIS A 223      16.347 -30.951  36.343  1.00 11.86      .089 C
ATOM   3334  HD2 HIS A 223      17.121 -30.853  35.644  1.00 18.38      .089 H
ATOM   3335  CE1 HIS A 223      14.931 -30.391  37.817  1.00  9.60      .175 C
ATOM   3336  HE1 HIS A 223      14.365 -29.843  38.522  1.00 12.46      .175 H
ATOM   3337  NE2 HIS A 223      15.985 -29.999  37.191  1.00 12.78      .334 N
ATOM   3338  HE2 HIS A 223      16.361 -29.106  37.324  1.00 19.34      .334 H
ATOM   3339  N   ARG A 224      13.370 -34.964  33.580  1.00  4.54      .338 N
ATOM   3340  H   ARG A 224      12.701 -34.739  34.273  1.00  5.44      .338 H
ATOM   3341  CA  ARG A 224      13.100 -36.177  32.792  1.00  4.84      .159 C
ATOM   3342  HA  ARG A 224      13.479 -36.038  31.799  1.00  6.31      .159 H
ATOM   3343  C   ARG A 224      11.594 -36.449  32.685  1.00  4.01      .251 C
ATOM   3344  O   ARG A 224      10.833 -35.941  33.488  1.00  4.97      .271 O
ATOM   3345  CB  ARG A 224      13.833 -37.361  33.391  1.00  9.20      .034 C
ATOM   3346 1HB  ARG A 224      13.518 -37.842  33.457  1.00 46.29      .034 H
ATOM   3347 2HB  ARG A 224      14.295 -37.603  33.091  1.00 39.19      .034 H
ATOM   3348  CG  ARG A 224      14.389 -37.601  34.292  1.00 17.31      .027 C
ATOM   3349 1HG  ARG A 224      14.644 -37.128  34.253  1.00 56.30      .027 H
ATOM   3350 2HG  ARG A 224      13.957 -37.448  34.572  1.00 63.45      .027 H
ATOM   3351  CD  ARG A 224      15.176 -38.712  34.868  1.00 10.92      .116 C
ATOM   3352 1HD  ARG A 224      14.848 -38.899  35.824  1.00 14.94      .116 H
ATOM   3353 2HD  ARG A 224      15.026 -39.560  34.291  1.00 13.87      .116 H
ATOM   3354  NE  ARG A 224      16.567 -38.430  34.925  1.00 12.65      .212 N
ATOM   3355  HE  ARG A 224      17.022 -38.460  34.073  1.00 16.27      .212 H
ATOM   3356  CZ  ARG A 224      17.221 -38.091  35.965  1.00 20.35      .666 C
ATOM   3357  NH1 ARG A 224      16.722 -38.027  37.094  1.00 28.15      .235 N
ATOM   3358 1HH1 ARG A 224      15.822 -38.285  37.250  1.00 26.01      .235 H
ATOM   3359 2HH1 ARG A 224      17.273 -37.758  37.823  1.00 42.24      .235 H
ATOM   3360  NH2 ARG A 224      18.417 -37.803  35.856  1.00 33.72      .235 N
ATOM   3361 1HH2 ARG A 224      18.832 -37.797  35.003  1.00 36.08      .235 H
ATOM   3362 2HH2 ARG A 224      18.900 -37.526  36.614  1.00 50.13      .235 H
ATOM   3363  N   ALA A 225      11.170 -37.233  31.705  1.00  4.13      .338 N
ATOM   3364  H   ALA A 225      11.841 -37.629  31.090  1.00  5.35      .338 H
ATOM   3365  CA  ALA A 225       9.767 -37.452  31.373  1.00  4.16      .159 C
ATOM   3366  HA  ALA A 225       9.164 -37.157  32.217  1.00  5.47      .159 H
ATOM   3367  C   ALA A 225       9.412 -38.917  31.042  1.00  3.57      .251 C
ATOM   3368  O   ALA A 225      10.173 -39.608  30.399  1.00  4.91      .271 O
ATOM   3369  CB  ALA A 225       9.409 -36.536  30.218  1.00  6.51      .034 C
ATOM   3370 1HB  ALA A 225       9.331 -36.329  29.952  1.00 37.28      .034 H
ATOM   3371 2HB  ALA A 225       9.322 -36.305  29.938  1.00 33.17      .034 H
ATOM   3372 3HB  ALA A 225       9.318 -36.326  29.949  1.00 35.45      .034 H
ATOM   3373  N   VAL A 226       8.222 -39.353  31.423  1.00  3.87      .338 N
ATOM   3374  H   VAL A 226       7.685 -38.770  32.019  1.00  5.88      .338 H
ATOM   3375  CA  VAL A 226       7.638 -40.661  31.104  1.00  3.25      .159 C
ATOM   3376  HA  VAL A 226       8.269 -41.145  30.366  1.00  3.69      .159 H
ATOM   3377  C   VAL A 226       6.238 -40.490  30.506  1.00  3.25      .251 C
ATOM   3378  O   VAL A 226       5.404 -39.814  31.080  1.00  4.79      .271 O
ATOM   3379  CB  VAL A 226       7.585 -41.590  32.332  1.00  4.20      .029 C
ATOM   3380  HB  VAL A 226       6.862 -41.183  33.015  1.00  6.06      .029 H
ATOM   3381  CG1 VAL A 226       7.115 -42.987  31.975  1.00  5.48      .002 C
ATOM   3382 1HG1 VAL A 226       7.025 -43.325  31.890  1.00 33.52      .002 H
ATOM   3383 2HG1 VAL A 226       6.994 -43.304  31.874  1.00 33.81      .002 H
ATOM   3384 3HG1 VAL A 226       6.993 -43.319  31.913  1.00 34.69      .002 H
ATOM   3385  CG2 VAL A 226       8.897 -41.689  33.090  1.00  6.35      .002 C
ATOM   3386 1HG2 VAL A 226       9.210 -41.693  33.255  1.00 35.81      .002 H
ATOM   3387 2HG2 VAL A 226       9.213 -41.738  33.264  1.00 34.83      .002 H
ATOM   3388 3HG2 VAL A 226       9.192 -41.709  33.291  1.00 34.43      .002 H
ATOM   3389  N   LEU A 227       5.978 -41.097  29.356  1.00  3.55      .338 N
ATOM   3390  H   LEU A 227       6.705 -41.639  28.949  1.00  4.85      .338 H
ATOM   3391  CA  LEU A 227       4.726 -41.010  28.598  1.00  3.72      .159 C
ATOM   3392  HA  LEU A 227       4.013 -40.409  29.150  1.00  4.12      .159 H
ATOM   3393  C   LEU A 227       4.107 -42.408  28.398  1.00  3.78      .251 C
ATOM   3394  O   LEU A 227       4.574 -43.184  27.590  1.00  6.11      .271 O
ATOM   3395  CB  LEU A 227       4.977 -40.321  27.237  1.00  5.11      .032 C
ATOM   3396 1HB  LEU A 227       5.759 -40.853  26.738  1.00  6.13      .032 H
ATOM   3397 2HB  LEU A 227       4.094 -40.440  26.649  1.00  7.80      .032 H
ATOM   3398  CG  LEU A 227       5.325 -38.840  27.261  1.00  7.20      .002 C
ATOM   3399  HG  LEU A 227       4.831 -38.414  28.057  1.00 14.12      .002 H
ATOM   3400  CD1 LEU A 227       6.750 -38.549  27.374  1.00 12.50      .000 C
ATOM   3401 1HD1 LEU A 227       7.074 -38.413  27.379  1.00 42.77      .000 H
ATOM   3402 2HD1 LEU A 227       7.090 -38.534  27.357  1.00 45.06      .000 H
ATOM   3403 3HD1 LEU A 227       7.096 -38.496  27.470  1.00 41.55      .000 H
ATOM   3404  CD2 LEU A 227       4.891 -38.161  26.039  1.00 12.25      .000 C
ATOM   3405 1HD2 LEU A 227       4.838 -38.058  25.720  1.00 44.97      .000 H
ATOM   3406 2HD2 LEU A 227       4.813 -37.932  25.775  1.00 41.54      .000 H
ATOM   3407 3HD2 LEU A 227       4.712 -38.019  25.757  1.00 41.84      .000 H
ATOM   3408  N   GLN A 228       3.044 -42.725  29.113  1.00  3.57      .338 N
ATOM   3409  H   GLN A 228       2.708 -42.064  29.774  1.00  4.80      .338 H
ATOM   3410  CA  GLN A 228       2.375 -44.032  29.104  1.00  3.53      .160 C
ATOM   3411  HA  GLN A 228       3.024 -44.759  28.630  1.00  4.28      .160 H
ATOM   3412  C   GLN A 228       1.054 -43.990  28.313  1.00  3.59      .251 C
ATOM   3413  O   GLN A 228       0.158 -43.232  28.650  1.00  4.41      .271 O
ATOM   3414  CB  GLN A 228       2.146 -44.507  30.545  1.00  4.01      .042 C
ATOM   3415 1HB  GLN A 228       1.414 -43.885  31.012  1.00  5.39      .042 H
ATOM   3416 2HB  GLN A 228       1.776 -45.506  30.513  1.00  6.44      .042 H
ATOM   3417  CG  GLN A 228       3.388 -44.501  31.431  1.00  5.40      .090 C
ATOM   3418 1HG  GLN A 228       4.059 -45.177  31.059  1.00 11.52      .090 H
ATOM   3419 2HG  GLN A 228       3.820 -43.578  31.386  1.00 10.94      .090 H
ATOM   3420  CD  GLN A 228       3.196 -44.829  32.874  1.00  7.25      .227 C
ATOM   3421  OE1 GLN A 228       3.960 -44.503  33.711  1.00 10.00      .273 O
ATOM   3422  NE2 GLN A 228       2.205 -45.465  33.229  1.00 18.07      .369 N
ATOM   3423 1HE2 GLN A 228       2.137 -45.673  34.171  1.00 27.28      .369 H
ATOM   3424 2HE2 GLN A 228       1.566 -45.784  32.580  1.00 25.28      .369 H
ATOM   3425  N   SER A 229       0.900 -44.830  27.293  1.00  3.96      .336 N
ATOM   3426  H   SER A 229       1.663 -45.421  27.047  1.00  4.84      .336 H
ATOM   3427  CA  SER A 229      -0.326 -45.001  26.490  1.00  4.38      .189 C
ATOM   3428  HA  SER A 229      -0.058 -45.646  25.662  1.00  5.41      .189 H
ATOM   3429  C   SER A 229      -0.912 -43.697  25.874  1.00  4.35      .254 C
ATOM   3430  O   SER A 229      -2.119 -43.542  25.767  1.00  5.36      .270 O
ATOM   3431  CB  SER A 229      -1.374 -45.765  27.293  1.00  5.35      .169 C
ATOM   3432 1HB  SER A 229      -1.564 -45.237  28.214  1.00  6.22      .169 H
ATOM   3433 2HB  SER A 229      -2.284 -45.828  26.717  1.00  6.50      .169 H
ATOM   3434  OG  SER A 229      -0.920 -47.078  27.575  1.00  6.22      .380 O
ATOM   3435  HG  SER A 229      -1.068 -47.602  26.805  1.00  5.75      .380 H
ATOM   3436  N   GLY A 230      -0.078 -42.743  25.475  1.00  4.78      .336 N
ATOM   3437  H   GLY A 230       0.903 -42.890  25.577  1.00  5.69      .336 H
ATOM   3438  CA  GLY A 230      -0.497 -41.511  24.828  1.00  5.34      .189 C
ATOM   3439 1HA  GLY A 230      -1.055 -41.766  23.956  1.00  7.61      .189 H
ATOM   3440 2HA  GLY A 230      -1.149 -40.978  25.483  1.00  7.44      .189 H
ATOM   3441  C   GLY A 230       0.629 -40.563  24.407  1.00  5.19      .253 C
ATOM   3442  O   GLY A 230       1.717 -40.609  24.924  1.00  7.21      .270 O
ATOM   3443  N   ALA A 231       0.340 -39.694  23.461  1.00  6.07      .337 N
ATOM   3444  H   ALA A 231      -0.579 -39.689  23.110  1.00  8.80      .337 H
ATOM   3445  CA  ALA A 231       1.265 -38.738  22.856  1.00  5.92      .160 C
ATOM   3446  HA  ALA A 231       1.995 -38.448  23.584  1.00  7.10      .160 H
ATOM   3447  C   ALA A 231       0.531 -37.469  22.397  1.00  5.46      .254 C
ATOM   3448  O   ALA A 231      -0.607 -37.576  21.972  1.00  7.22      .270 O
ATOM   3449  CB  ALA A 231       1.960 -39.418  21.702  1.00  9.72      .034 C
ATOM   3450 1HB  ALA A 231       2.147 -39.615  21.446  1.00 38.38      .034 H
ATOM   3451 2HB  ALA A 231       2.144 -39.542  21.431  1.00 39.06      .034 H
ATOM   3452 3HB  ALA A 231       2.087 -39.579  21.418  1.00 39.56      .034 H
ATOM   3453  N   PRO A 232       1.138 -36.272  22.445  1.00  5.43      .312 N
ATOM   3454  CA  PRO A 232       0.462 -35.021  22.115  1.00  6.16      .163 C
ATOM   3455  HA  PRO A 232      -0.443 -34.933  22.689  1.00  7.96      .163 H
ATOM   3456  C   PRO A 232       0.092 -34.889  20.629  1.00  5.73      .251 C
ATOM   3457  O   PRO A 232      -0.836 -34.186  20.289  1.00  7.90      .271 O
ATOM   3458  CB  PRO A 232       1.437 -33.940  22.530  1.00  8.80      .034 C
ATOM   3459 1HB  PRO A 232       1.408 -33.085  21.908  1.00 12.39      .034 H
ATOM   3460 2HB  PRO A 232       1.262 -33.665  23.530  1.00 14.02      .034 H
ATOM   3461  CG  PRO A 232       2.756 -34.589  22.425  1.00  9.00      .027 C
ATOM   3462 1HG  PRO A 232       3.100 -34.529  21.444  1.00 13.16      .027 H
ATOM   3463 2HG  PRO A 232       3.442 -34.171  23.086  1.00 15.07      .027 H
ATOM   3464  CD  PRO A 232       2.497 -36.009  22.802  1.00  6.81      .105 C
ATOM   3465 1HD  PRO A 232       3.142 -36.653  22.253  1.00  9.72      .105 H
ATOM   3466 2HD  PRO A 232       2.634 -36.144  23.855  1.00  8.07      .105 H
ATOM   3467  N   ASN A 233       0.797 -35.590  19.753  1.00  5.37      .337 N
ATOM   3468  H   ASN A 233       1.562 -36.121  20.101  1.00  6.21      .337 H
ATOM   3469  CA  ASN A 233       0.535 -35.704  18.314  1.00  5.90      .169 C
ATOM   3470  HA  ASN A 233       0.171 -34.748  17.964  1.00  7.29      .169 H
ATOM   3471  C   ASN A 233      -0.549 -36.756  17.957  1.00  6.68      .251 C
ATOM   3472  O   ASN A 233      -0.823 -36.958  16.797  1.00 10.16      .271 O
ATOM   3473  CB  ASN A 233       1.869 -35.969  17.592  1.00  6.05      .119 C
ATOM   3474 1HB  ASN A 233       1.677 -36.087  16.541  1.00  7.45      .119 H
ATOM   3475 2HB  ASN A 233       2.497 -35.104  17.700  1.00  7.57      .119 H
ATOM   3476  CG  ASN A 233       2.618 -37.185  18.092  1.00  6.17      .230 C
ATOM   3477  OD1 ASN A 233       2.901 -37.323  19.217  1.00 11.18      .273 O
ATOM   3478  ND2 ASN A 233       2.956 -38.090  17.287  1.00  8.64      .369 N
ATOM   3479 1HD2 ASN A 233       3.424 -38.897  17.621  1.00  9.72      .369 H
ATOM   3480 2HD2 ASN A 233       2.737 -37.996  16.361  1.00 14.36      .369 H
ATOM   3481  N   GLY A 234      -1.182 -37.406  18.923  1.00  6.38      .336 N
ATOM   3482  H   GLY A 234      -0.942 -37.213  19.861  1.00  7.24      .336 H
ATOM   3483  CA  GLY A 234      -2.355 -38.248  18.698  1.00  6.88      .189 C
ATOM   3484 1HA  GLY A 234      -2.121 -38.986  17.953  1.00  8.86      .189 H
ATOM   3485 2HA  GLY A 234      -2.627 -38.752  19.607  1.00  8.89      .189 H
ATOM   3486  C   GLY A 234      -3.565 -37.451  18.213  1.00  5.70      .257 C
ATOM   3487  O   GLY A 234      -3.788 -36.364  18.716  1.00  7.13      .270 O
ATOM   3488  N   PRO A 235      -4.373 -37.939  17.263  1.00  5.51      .312 N
ATOM   3489  CA  PRO A 235      -5.402 -37.138  16.602  1.00  6.03      .163 C
ATOM   3490  HA  PRO A 235      -4.945 -36.263  16.175  1.00  7.60      .163 H
ATOM   3491  C   PRO A 235      -6.551 -36.671  17.511  1.00  6.11      .251 C
ATOM   3492  O   PRO A 235      -7.200 -35.713  17.231  1.00 11.35      .271 O
ATOM   3493  CB  PRO A 235      -5.906 -38.018  15.476  1.00  8.43      .034 C
ATOM   3494 1HB  PRO A 235      -6.934 -37.971  15.355  1.00 13.08      .034 H
ATOM   3495 2HB  PRO A 235      -5.441 -37.769  14.590  1.00 13.81      .034 H
ATOM   3496  CG  PRO A 235      -5.524 -39.367  15.848  1.00 11.93      .027 C
ATOM   3497 1HG  PRO A 235      -6.271 -39.778  16.381  1.00 20.58      .027 H
ATOM   3498 2HG  PRO A 235      -5.322 -39.924  15.032  1.00 22.54      .027 H
ATOM   3499  CD  PRO A 235      -4.309 -39.239  16.685  1.00  7.66      .105 C
ATOM   3500 1HD  PRO A 235      -4.297 -39.973  17.446  1.00  9.90      .105 H
ATOM   3501 2HD  PRO A 235      -3.442 -39.327  16.081  1.00 10.33      .105 H
ATOM   3502  N   TRP A 236      -6.784 -37.325  18.620  1.00  5.15      .337 N
ATOM   3503  H   TRP A 236      -6.225 -38.108  18.787  1.00  7.50      .337 H
ATOM   3504  CA  TRP A 236      -7.759 -36.983  19.666  1.00  5.06      .164 C
ATOM   3505  HA  TRP A 236      -8.667 -36.608  19.211  1.00  5.93      .164 H
ATOM   3506  C   TRP A 236      -7.259 -35.921  20.665  1.00  4.87      .251 C
ATOM   3507  O   TRP A 236      -8.057 -35.362  21.393  1.00  6.42      .271 O
ATOM   3508  CB  TRP A 236      -8.084 -38.281  20.410  1.00  5.53      .059 C
ATOM   3509 1HB  TRP A 236      -8.788 -38.069  21.200  1.00  6.81      .059 H
ATOM   3510 2HB  TRP A 236      -8.562 -38.956  19.717  1.00  7.01      .059 H
ATOM   3511  CG  TRP A 236      -6.891 -38.967  21.002  1.00  5.02      .016 C
ATOM   3512  CD1 TRP A 236      -6.154 -39.891  20.379  1.00  6.06      .097 C
ATOM   3513  HD1 TRP A 236      -6.341 -40.310  19.415  1.00  7.76      .097 H
ATOM   3514  CD2 TRP A 236      -6.227 -38.748  22.278  1.00  5.35      .001 C
ATOM   3515  NE1 TRP A 236      -5.092 -40.234  21.126  1.00  6.84      .365 N
ATOM   3516  HE1 TRP A 236      -4.410 -40.900  20.839  1.00  8.98      .365 H
ATOM   3517  CE2 TRP A 236      -5.079 -39.578  22.311  1.00  6.42      .042 C
ATOM   3518  CE3 TRP A 236      -6.472 -37.950  23.408  1.00  6.78      .014 C
ATOM   3519  HE3 TRP A 236      -7.327 -37.312  23.416  1.00  7.96      .014 H
ATOM   3520  CZ2 TRP A 236      -4.219 -39.617  23.397  1.00  9.09      .030 C
ATOM   3521  HZ2 TRP A 236      -3.374 -40.264  23.384  1.00 12.32      .030 H
ATOM   3522  CZ3 TRP A 236      -5.610 -37.987  24.504  1.00  9.37      .001 C
ATOM   3523  HZ3 TRP A 236      -5.821 -37.380  25.355  1.00 12.55      .001 H
ATOM   3524  CH2 TRP A 236      -4.486 -38.808  24.496  1.00 10.57      .002 C
ATOM   3525  HH2 TRP A 236      -3.837 -38.832  25.339  1.00 14.85      .002 H
ATOM   3526  N   ALA A 237      -5.955 -35.670  20.735  1.00  4.89      .338 N
ATOM   3527  H   ALA A 237      -5.351 -36.121  20.088  1.00  6.10      .338 H
ATOM   3528  CA  ALA A 237      -5.319 -34.919  21.815  1.00  4.97      .159 C
ATOM   3529  HA  ALA A 237      -5.835 -35.166  22.730  1.00  6.14      .159 H
ATOM   3530  C   ALA A 237      -5.379 -33.379  21.662  1.00  4.84      .251 C
ATOM   3531  O   ALA A 237      -5.070 -32.683  22.607  1.00  6.59      .271 O
ATOM   3532  CB  ALA A 237      -3.883 -35.408  21.963  1.00  6.63      .034 C
ATOM   3533 1HB  ALA A 237      -3.564 -35.566  21.998  1.00 34.28      .034 H
ATOM   3534 2HB  ALA A 237      -3.539 -35.501  22.044  1.00 34.23      .034 H
ATOM   3535 3HB  ALA A 237      -3.535 -35.498  21.962  1.00 36.73      .034 H
ATOM   3536  N   THR A 238      -5.769 -32.860  20.502  1.00  4.82      .336 N
ATOM   3537  H   THR A 238      -6.033 -33.472  19.772  1.00  6.21      .336 H
ATOM   3538  CA  THR A 238      -5.930 -31.423  20.225  1.00  4.91      .186 C
ATOM   3539  HA  THR A 238      -6.119 -30.928  21.165  1.00  5.47      .186 H
ATOM   3540  C   THR A 238      -7.109 -31.129  19.289  1.00  5.33      .253 C
ATOM   3541  O   THR A 238      -7.587 -32.005  18.596  1.00  7.67      .270 O
ATOM   3542  CB  THR A 238      -4.673 -30.780  19.629  1.00  7.01      .140 C
ATOM   3543  HB  THR A 238      -4.894 -29.752  19.433  1.00 10.17      .140 H
ATOM   3544  OG1 THR A 238      -4.324 -31.364  18.416  1.00  9.19      .382 O
ATOM   3545  HG1 THR A 238      -4.019 -32.067  18.481  1.00 15.22      .382 H
ATOM   3546  CG2 THR A 238      -3.452 -30.800  20.511  1.00  8.91      .034 C
ATOM   3547 1HG2 THR A 238      -3.148 -30.768  20.689  1.00 37.00      .034 H
ATOM   3548 2HG2 THR A 238      -3.150 -30.838  20.720  1.00 37.53      .034 H
ATOM   3549 3HG2 THR A 238      -3.188 -30.781  20.750  1.00 38.52      .034 H
ATOM   3550  N   VAL A 239      -7.557 -29.883  19.248  1.00  5.62      .337 N
ATOM   3551  H   VAL A 239      -7.153 -29.230  19.876  1.00  6.53      .337 H
ATOM   3552  CA  VAL A 239      -8.545 -29.328  18.316  1.00  6.81      .159 C
ATOM   3553  HA  VAL A 239      -8.639 -30.007  17.484  1.00  8.89      .159 H
ATOM   3554  C   VAL A 239      -8.081 -27.972  17.764  1.00  7.69      .251 C
ATOM   3555  O   VAL A 239      -7.301 -27.286  18.392  1.00  9.13      .271 O
ATOM   3556  CB  VAL A 239      -9.927 -29.240  18.971  1.00  9.41      .029 C
ATOM   3557  HB  VAL A 239     -10.211 -29.661  18.973  1.00 47.41      .029 H
ATOM   3558  CG1 VAL A 239     -10.206 -29.064  19.731  1.00 49.82      .002 C
ATOM   3559 1HG1 VAL A 239     -10.267 -29.044  19.918  1.00 99.50      .002 H
ATOM   3560 2HG1 VAL A 239     -10.292 -29.008  19.885  1.00100.99      .002 H
ATOM   3561 3HG1 VAL A 239     -10.268 -29.019  19.926  1.00 99.31      .002 H
ATOM   3562  CG2 VAL A 239     -10.741 -28.788  18.862  1.00 38.88      .002 C
ATOM   3563 1HG2 VAL A 239     -10.910 -28.718  18.816  1.00 87.54      .002 H
ATOM   3564 2HG2 VAL A 239     -10.947 -28.639  18.836  1.00 81.88      .002 H
ATOM   3565 3HG2 VAL A 239     -10.950 -28.692  18.856  1.00 85.11      .002 H
ATOM   3566  N   GLY A 240      -8.553 -27.589  16.594  1.00 10.25      .336 N
ATOM   3567  H   GLY A 240      -9.157 -28.198  16.109  1.00 12.46      .336 H
ATOM   3568  CA  GLY A 240      -8.335 -26.276  16.015  1.00 12.93      .189 C
ATOM   3569 1HA  GLY A 240      -7.319 -25.995  16.160  1.00 16.38      .189 H
ATOM   3570 2HA  GLY A 240      -8.517 -26.316  14.969  1.00 18.73      .189 H
ATOM   3571  C   GLY A 240      -9.224 -25.184  16.594  1.00 10.19      .253 C
ATOM   3572  O   GLY A 240     -10.284 -25.445  17.110  1.00  9.43      .270 O
ATOM   3573  N   MET A 241      -8.796 -23.943  16.506  1.00 13.30      .337 N
ATOM   3574  H   MET A 241      -7.934 -23.777  16.070  1.00 18.81      .337 H
ATOM   3575  CA  MET A 241      -9.454 -22.791  17.098  1.00 13.76      .160 C
ATOM   3576  HA  MET A 241      -9.534 -22.984  18.144  1.00 14.44      .160 H
ATOM   3577  C   MET A 241     -10.869 -22.523  16.566  1.00 11.48      .251 C
ATOM   3578  O   MET A 241     -11.731 -22.134  17.314  1.00 12.86      .271 O
ATOM   3579  CB  MET A 241      -8.591 -21.571  16.917  1.00 23.33      .043 C
ATOM   3580 1HB  MET A 241      -8.134 -21.500  16.745  1.00 51.75      .043 H
ATOM   3581 2HB  MET A 241      -8.648 -21.165  16.661  1.00 53.27      .043 H
ATOM   3582  CG  MET A 241      -8.242 -20.967  17.327  1.00 69.80      .060 C
ATOM   3583 1HG  MET A 241      -8.016 -21.059  17.458  1.00110.68      .060 H
ATOM   3584 2HG  MET A 241      -8.265 -20.797  17.217  1.00116.98      .060 H
ATOM   3585  SD  MET A 241      -8.130 -20.336  17.788  1.00205.18      .139 S
ATOM   3586  CE  MET A 241      -7.402 -19.909  17.847  1.00302.72      .069 C
ATOM   3587 1HE  MET A 241      -7.229 -19.828  17.859  1.00364.58      .069 H
ATOM   3588 2HE  MET A 241      -7.295 -19.823  17.894  1.00367.47      .069 H
ATOM   3589 3HE  MET A 241      -7.246 -19.813  17.828  1.00367.18      .069 H
ATOM   3590  N   GLY A 242     -11.127 -22.761  15.294  1.00 12.20      .336 N
ATOM   3591  H   GLY A 242     -10.396 -23.085  14.724  1.00 15.41      .336 H
ATOM   3592  CA  GLY A 242     -12.434 -22.621  14.682  1.00 12.13      .189 C
ATOM   3593 1HA  GLY A 242     -12.829 -21.644  14.895  1.00 13.53      .189 H
ATOM   3594 2HA  GLY A 242     -12.332 -22.714  13.619  1.00 15.47      .189 H
ATOM   3595  C   GLY A 242     -13.434 -23.666  15.167  1.00 10.46      .253 C
ATOM   3596  O   GLY A 242     -14.553 -23.334  15.484  1.00 11.86      .270 O
ATOM   3597  N   GLU A 243     -13.022 -24.919  15.297  1.00 10.07      .337 N
ATOM   3598  H   GLU A 243     -12.098 -25.138  15.026  1.00 12.42      .337 H
ATOM   3599  CA  GLU A 243     -13.827 -26.000  15.853  1.00  9.04      .160 C
ATOM   3600  HA  GLU A 243     -14.794 -25.984  15.365  1.00  9.78      .160 H
ATOM   3601  C   GLU A 243     -14.063 -25.821  17.367  1.00  7.67      .251 C
ATOM   3602  O   GLU A 243     -15.170 -26.045  17.832  1.00  7.91      .271 O
ATOM   3603  CB  GLU A 243     -13.153 -27.337  15.536  1.00 10.10      .043 C
ATOM   3604 1HB  GLU A 243     -13.077 -27.437  14.465  1.00 12.13      .043 H
ATOM   3605 2HB  GLU A 243     -12.149 -27.318  15.934  1.00 10.92      .043 H
ATOM   3606  CG  GLU A 243     -13.861 -28.589  16.083  1.00 10.04      .100 C
ATOM   3607 1HG  GLU A 243     -13.292 -29.449  15.795  1.00 12.89      .100 H
ATOM   3608 2HG  GLU A 243     -13.858 -28.551  17.157  1.00  9.93      .100 H
ATOM   3609  CD  GLU A 243     -15.302 -28.797  15.621  1.00 10.15      .185 C
ATOM   3610  OE1 GLU A 243     -15.743 -28.215  14.623  1.00 12.06      .647 O
ATOM   3611  OE2 GLU A 243     -16.017 -29.584  16.257  1.00 10.93      .647 O
ATOM   3612  N   ALA A 244     -13.074 -25.342  18.122  1.00  7.55      .338 N
ATOM   3613  H   ALA A 244     -12.172 -25.203  17.719  1.00  8.61      .338 H
ATOM   3614  CA  ALA A 244     -13.231 -25.014  19.531  1.00  6.95      .159 C
ATOM   3615  HA  ALA A 244     -13.574 -25.899  20.048  1.00  7.31      .159 H
ATOM   3616  C   ALA A 244     -14.292 -23.910  19.753  1.00  6.77      .251 C
ATOM   3617  O   ALA A 244     -15.179 -24.068  20.588  1.00  6.91      .271 O
ATOM   3618  CB  ALA A 244     -11.876 -24.618  20.104  1.00  8.54      .034 C
ATOM   3619 1HB  ALA A 244     -11.536 -24.588  20.258  1.00 36.10      .034 H
ATOM   3620 2HB  ALA A 244     -11.587 -24.490  20.288  1.00 36.89      .034 H
ATOM   3621 3HB  ALA A 244     -11.549 -24.503  20.181  1.00 37.63      .034 H
ATOM   3622  N   ARG A 245     -14.264 -22.843  18.953  1.00  7.56      .338 N
ATOM   3623  H   ARG A 245     -13.508 -22.748  18.310  1.00  9.06      .338 H
ATOM   3624  CA  ARG A 245     -15.273 -21.786  18.940  1.00  7.99      .159 C
ATOM   3625  HA  ARG A 245     -15.335 -21.372  19.938  1.00  8.46      .159 H
ATOM   3626  C   ARG A 245     -16.664 -22.325  18.563  1.00  7.85      .251 C
ATOM   3627  O   ARG A 245     -17.639 -21.951  19.200  1.00  8.75      .271 O
ATOM   3628  CB  ARG A 245     -14.828 -20.669  17.992  1.00  9.92      .034 C
ATOM   3629 1HB  ARG A 245     -13.950 -20.379  18.197  1.00 19.25      .034 H
ATOM   3630 2HB  ARG A 245     -14.797 -20.957  17.093  1.00 19.37      .034 H
ATOM   3631  CG  ARG A 245     -15.582 -19.531  17.977  1.00 21.67      .027 C
ATOM   3632 1HG  ARG A 245     -16.394 -19.771  17.802  1.00 43.32      .027 H
ATOM   3633 2HG  ARG A 245     -15.603 -19.234  18.781  1.00 43.81      .027 H
ATOM   3634  CD  ARG A 245     -15.220 -18.447  17.105  1.00 28.20      .116 C
ATOM   3635 1HD  ARG A 245     -14.629 -18.499  16.623  1.00 42.44      .116 H
ATOM   3636 2HD  ARG A 245     -15.689 -18.296  16.647  1.00 50.33      .116 H
ATOM   3637  NE  ARG A 245     -15.038 -17.533  17.455  1.00 71.64      .212 N
ATOM   3638  HE  ARG A 245     -14.610 -17.513  17.599  1.00118.33      .212 H
ATOM   3639  CZ  ARG A 245     -15.392 -16.735  17.562  1.00131.06      .666 C
ATOM   3640  NH1 ARG A 245     -15.948 -16.681  17.361  1.00175.15      .235 N
ATOM   3641 1HH1 ARG A 245     -16.152 -17.231  17.093  1.00158.10      .235 H
ATOM   3642 2HH1 ARG A 245     -16.187 -16.060  17.461  1.00281.66      .235 H
ATOM   3643  NH2 ARG A 245     -15.178 -15.968  17.896  1.00235.41      .235 N
ATOM   3644 1HH2 ARG A 245     -14.749 -15.957  18.068  1.00278.62      .235 H
ATOM   3645 2HH2 ARG A 245     -15.454 -15.372  17.982  1.00323.94      .235 H
ATOM   3646  N   ARG A 246     -16.759 -23.229  17.587  1.00  8.04      .338 N
ATOM   3647  H   ARG A 246     -15.934 -23.470  17.083  1.00  9.07      .338 H
ATOM   3648  CA  ARG A 246     -17.999 -23.885  17.179  1.00  8.37      .159 C
ATOM   3649  HA  ARG A 246     -18.711 -23.117  16.903  1.00  9.61      .159 H
ATOM   3650  C   ARG A 246     -18.601 -24.704  18.330  1.00  7.60      .251 C
ATOM   3651  O   ARG A 246     -19.759 -24.512  18.647  1.00  8.80      .271 O
ATOM   3652  CB  ARG A 246     -17.758 -24.759  15.942  1.00  9.59      .034 C
ATOM   3653 1HB  ARG A 246     -17.186 -24.214  15.211  1.00 11.90      .034 H
ATOM   3654 2HB  ARG A 246     -17.200 -25.635  16.222  1.00  9.92      .034 H
ATOM   3655  CG  ARG A 246     -19.068 -25.209  15.291  1.00 10.96      .027 C
ATOM   3656 1HG  ARG A 246     -19.788 -25.450  16.053  1.00 11.66      .027 H
ATOM   3657 2HG  ARG A 246     -19.468 -24.394  14.714  1.00 13.15      .027 H
ATOM   3658  CD  ARG A 246     -18.910 -26.421  14.371  1.00 11.98      .116 C
ATOM   3659 1HD  ARG A 246     -19.842 -26.616  13.868  1.00 14.01      .116 H
ATOM   3660 2HD  ARG A 246     -18.170 -26.194  13.622  1.00 13.84      .116 H
ATOM   3661  NE  ARG A 246     -18.497 -27.633  15.085  1.00 11.19      .212 N
ATOM   3662  HE  ARG A 246     -17.542 -27.881  14.943  1.00 11.75      .212 H
ATOM   3663  CZ  ARG A 246     -19.260 -28.357  15.898  1.00 11.39      .666 C
ATOM   3664  NH1 ARG A 246     -20.507 -28.128  16.094  1.00 13.30      .235 N
ATOM   3665 1HH1 ARG A 246     -20.961 -27.416  15.577  1.00 14.79      .235 H
ATOM   3666 2HH1 ARG A 246     -21.021 -28.704  16.700  1.00 15.50      .235 H
ATOM   3667  NH2 ARG A 246     -18.734 -29.328  16.550  1.00 11.72      .235 N
ATOM   3668 1HH2 ARG A 246     -17.759 -29.504  16.438  1.00 11.68      .235 H
ATOM   3669 2HH2 ARG A 246     -19.266 -29.840  17.215  1.00 12.82      .235 H
ATOM   3670  N   ARG A 247     -17.816 -25.549  18.996  1.00  6.96      .338 N
ATOM   3671  H   ARG A 247     -16.878 -25.665  18.678  1.00  7.66      .338 H
ATOM   3672  CA  ARG A 247     -18.228 -26.371  20.137  1.00  6.53      .159 C
ATOM   3673  HA  ARG A 247     -19.071 -26.978  19.834  1.00  7.40      .159 H
ATOM   3674  C   ARG A 247     -18.673 -25.512  21.339  1.00  6.62      .251 C
ATOM   3675  O   ARG A 247     -19.706 -25.799  21.918  1.00  7.93      .271 O
ATOM   3676  CB  ARG A 247     -17.085 -27.314  20.537  1.00  6.38      .034 C
ATOM   3677 1HB  ARG A 247     -16.172 -26.751  20.650  1.00  6.97      .034 H
ATOM   3678 2HB  ARG A 247     -17.324 -27.765  21.487  1.00  7.25      .034 H
ATOM   3679  CG  ARG A 247     -16.849 -28.427  19.514  1.00  6.79      .027 C
ATOM   3680 1HG  ARG A 247     -17.726 -29.034  19.430  1.00  8.46      .027 H
ATOM   3681 2HG  ARG A 247     -16.646 -27.998  18.553  1.00  8.20      .027 H
ATOM   3682  CD  ARG A 247     -15.681 -29.311  19.908  1.00  7.25      .116 C
ATOM   3683 1HD  ARG A 247     -14.832 -28.698  20.075  1.00  9.90      .116 H
ATOM   3684 2HD  ARG A 247     -15.937 -29.822  20.803  1.00  9.68      .116 H
ATOM   3685  NE  ARG A 247     -15.355 -30.293  18.882  1.00  7.42      .212 N
ATOM   3686  HE  ARG A 247     -15.743 -30.098  17.988  1.00  9.74      .212 H
ATOM   3687  CZ  ARG A 247     -14.508 -31.300  19.030  1.00  7.44      .666 C
ATOM   3688  NH1 ARG A 247     -13.924 -31.569  20.132  1.00  7.94      .235 N
ATOM   3689 1HH1 ARG A 247     -14.102 -31.021  20.936  1.00  7.84      .235 H
ATOM   3690 2HH1 ARG A 247     -13.346 -32.363  20.192  1.00 11.02      .235 H
ATOM   3691  NH2 ARG A 247     -14.242 -32.064  18.040  1.00 10.59      .235 N
ATOM   3692 1HH2 ARG A 247     -14.655 -31.906  17.166  1.00 13.84      .235 H
ATOM   3693 2HH2 ARG A 247     -13.576 -32.781  18.156  1.00 13.08      .235 H
ATOM   3694  N   ALA A 248     -17.964 -24.435  21.658  1.00  6.56      .338 N
ATOM   3695  H   ALA A 248     -17.111 -24.255  21.174  1.00  7.33      .338 H
ATOM   3696  CA  ALA A 248     -18.355 -23.483  22.689  1.00  6.99      .159 C
ATOM   3697  HA  ALA A 248     -18.500 -24.018  23.618  1.00  7.92      .159 H
ATOM   3698  C   ALA A 248     -19.676 -22.759  22.358  1.00  7.35      .251 C
ATOM   3699  O   ALA A 248     -20.530 -22.611  23.219  1.00  8.75      .271 O
ATOM   3700  CB  ALA A 248     -17.213 -22.491  22.887  1.00  8.29      .034 C
ATOM   3701 1HB  ALA A 248     -16.970 -22.242  22.981  1.00 36.59      .034 H
ATOM   3702 2HB  ALA A 248     -16.961 -22.239  22.893  1.00 37.59      .034 H
ATOM   3703 3HB  ALA A 248     -16.906 -22.291  22.940  1.00 35.52      .034 H
ATOM   3704  N   THR A 249     -19.871 -22.350  21.107  1.00  7.73      .336 N
ATOM   3705  H   THR A 249     -19.140 -22.477  20.444  1.00  8.57      .336 H
ATOM   3706  CA  THR A 249     -21.082 -21.681  20.621  1.00  8.70      .186 C
ATOM   3707  HA  THR A 249     -21.314 -20.865  21.293  1.00  9.78      .186 H
ATOM   3708  C   THR A 249     -22.284 -22.640  20.607  1.00  8.75      .253 C
ATOM   3709  O   THR A 249     -23.368 -22.266  21.023  1.00 10.11      .270 O
ATOM   3710  CB  THR A 249     -20.854 -21.078  19.231  1.00 10.27      .140 C
ATOM   3711  HB  THR A 249     -20.643 -21.878  18.543  1.00 10.95      .140 H
ATOM   3712  OG1 THR A 249     -19.754 -20.205  19.252  1.00 11.56      .382 O
ATOM   3713  HG1 THR A 249     -18.978 -20.709  19.257  1.00 11.78      .382 H
ATOM   3714  CG2 THR A 249     -22.026 -20.279  18.714  1.00 14.14      .034 C
ATOM   3715 1HG2 THR A 249     -22.286 -20.078  18.573  1.00 41.98      .034 H
ATOM   3716 2HG2 THR A 249     -22.298 -20.082  18.614  1.00 42.95      .034 H
ATOM   3717 3HG2 THR A 249     -22.322 -20.105  18.583  1.00 44.83      .034 H
ATOM   3718  N   GLN A 250     -22.087 -23.895  20.209  1.00  8.61      .337 N
ATOM   3719  H   GLN A 250     -21.197 -24.150  19.840  1.00  9.32      .337 H
ATOM   3720  CA  GLN A 250     -23.112 -24.932  20.245  1.00  8.98      .160 C
ATOM   3721  HA  GLN A 250     -23.988 -24.532  19.751  1.00 10.41      .160 H
ATOM   3722  C   GLN A 250     -23.513 -25.300  21.687  1.00  8.37      .251 C
ATOM   3723  O   GLN A 250     -24.693 -25.443  21.952  1.00  9.77      .271 O
ATOM   3724  CB  GLN A 250     -22.629 -26.147  19.445  1.00  9.83      .042 C
ATOM   3725 1HB  GLN A 250     -22.298 -25.827  18.483  1.00 11.95      .042 H
ATOM   3726 2HB  GLN A 250     -21.806 -26.597  19.948  1.00 11.57      .042 H
ATOM   3727  CG  GLN A 250     -23.696 -27.211  19.244  1.00 11.76      .090 C
ATOM   3728 1HG  GLN A 250     -23.686 -27.751  19.620  1.00 35.46      .090 H
ATOM   3729 2HG  GLN A 250     -24.331 -27.064  19.346  1.00 34.27      .090 H
ATOM   3730  CD  GLN A 250     -23.933 -27.772  18.392  1.00 40.06      .227 C
ATOM   3731  OE1 GLN A 250     -23.328 -27.604  18.015  1.00109.42      .273 O
ATOM   3732  NE2 GLN A 250     -24.832 -28.466  18.059  1.00 53.22      .369 N
ATOM   3733 1HE2 GLN A 250     -24.977 -28.837  17.520  1.00111.08      .369 H
ATOM   3734 2HE2 GLN A 250     -25.342 -28.627  18.316  1.00 43.73      .369 H
ATOM   3735  N   LEU A 251     -22.571 -25.370  22.632  1.00  7.62      .338 N
ATOM   3736  H   LEU A 251     -21.611 -25.284  22.374  1.00  8.07      .338 H
ATOM   3737  CA  LEU A 251     -22.863 -25.575  24.045  1.00  7.36      .159 C
ATOM   3738  HA  LEU A 251     -23.408 -26.507  24.124  1.00  8.17      .159 H
ATOM   3739  C   LEU A 251     -23.763 -24.455  24.602  1.00  7.77      .251 C
ATOM   3740  O   LEU A 251     -24.734 -24.744  25.275  1.00  9.02      .271 O
ATOM   3741  CB  LEU A 251     -21.557 -25.709  24.850  1.00  7.08      .032 C
ATOM   3742 1HB  LEU A 251     -20.967 -26.484  24.404  1.00  8.52      .032 H
ATOM   3743 2HB  LEU A 251     -21.018 -24.790  24.767  1.00  8.62      .032 H
ATOM   3744  CG  LEU A 251     -21.736 -26.025  26.328  1.00  7.87      .002 C
ATOM   3745  HG  LEU A 251     -22.359 -25.288  26.744  1.00 11.24      .002 H
ATOM   3746  CD1 LEU A 251     -22.349 -27.353  26.574  1.00 13.71      .000 C
ATOM   3747 1HD1 LEU A 251     -22.526 -27.675  26.583  1.00 41.96      .000 H
ATOM   3748 2HD1 LEU A 251     -22.514 -27.639  26.681  1.00 45.35      .000 H
ATOM   3749 3HD1 LEU A 251     -22.444 -27.682  26.636  1.00 44.43      .000 H
ATOM   3750  CD2 LEU A 251     -20.431 -25.977  27.058  1.00  9.35      .000 C
ATOM   3751 1HD2 LEU A 251     -20.140 -25.979  27.249  1.00 39.85      .000 H
ATOM   3752 2HD2 LEU A 251     -20.122 -25.932  27.233  1.00 37.26      .000 H
ATOM   3753 3HD2 LEU A 251     -20.107 -25.982  27.215  1.00 37.66      .000 H
ATOM   3754  N   ALA A 252     -23.490 -23.197  24.268  1.00  8.08      .338 N
ATOM   3755  H   ALA A 252     -22.682 -23.007  23.716  1.00  8.91      .338 H
ATOM   3756  CA  ALA A 252     -24.306 -22.062  24.667  1.00  8.94      .159 C
ATOM   3757  HA  ALA A 252     -24.381 -22.056  25.745  1.00  9.63      .159 H
ATOM   3758  C   ALA A 252     -25.746 -22.134  24.107  1.00  9.98      .251 C
ATOM   3759  O   ALA A 252     -26.686 -21.834  24.818  1.00 12.54      .271 O
ATOM   3760  CB  ALA A 252     -23.597 -20.782  24.246  1.00 10.12      .034 C
ATOM   3761 1HB  ALA A 252     -23.410 -20.493  24.154  1.00 40.33      .034 H
ATOM   3762 2HB  ALA A 252     -23.442 -20.468  24.168  1.00 36.48      .034 H
ATOM   3763 3HB  ALA A 252     -23.441 -20.477  24.126  1.00 38.65      .034 H
ATOM   3764  N   HIS A 253     -25.930 -22.597  22.874  1.00 10.26      .337 N
ATOM   3765  H   HIS A 253     -25.135 -22.825  22.327  1.00 11.02      .337 H
ATOM   3766  CA  HIS A 253     -27.238 -22.836  22.286  1.00 11.81      .165 C
ATOM   3767  HA  HIS A 253     -27.831 -21.945  22.414  1.00 14.01      .165 H
ATOM   3768  C   HIS A 253     -27.992 -23.993  22.965  1.00 11.68      .251 C
ATOM   3769  O   HIS A 253     -29.169 -23.873  23.219  1.00 15.31      .271 O
ATOM   3770  CB  HIS A 253     -27.091 -23.084  20.794  1.00 14.78      .077 C
ATOM   3771 1HB  HIS A 253     -26.559 -22.969  20.461  1.00 31.74      .077 H
ATOM   3772 2HB  HIS A 253     -27.144 -23.649  20.565  1.00 41.50      .077 H
ATOM   3773  CG  HIS A 253     -27.573 -22.744  20.037  1.00 53.63      .057 C
ATOM   3774  ND1 HIS A 253     -27.863 -22.223  19.724  1.00124.90      .338 N
ATOM   3775  HD1 HIS A 253     -27.782 -21.981  19.903  1.00174.30      .338 H
ATOM   3776  CD2 HIS A 253     -27.851 -22.890  19.574  1.00142.87      .113 C
ATOM   3777  HD2 HIS A 253     -27.770 -23.267  19.638  1.00211.54      .113 H
ATOM   3778  CE1 HIS A 253     -28.278 -22.073  19.104  1.00228.89      .175 C
ATOM   3779  HE1 HIS A 253     -28.580 -21.695  18.727  1.00365.28      .175 H
ATOM   3780  NE2 HIS A 253     -28.288 -22.465  18.981  1.00249.33      .223 N
ATOM   3781  N   LEU A 254     -27.321 -25.082  23.312  1.00 10.68      .338 N
ATOM   3782  H   LEU A 254     -26.362 -25.139  23.070  1.00 10.94      .338 H
ATOM   3783  CA  LEU A 254     -27.896 -26.236  23.997  1.00 11.49      .159 C
ATOM   3784  HA  LEU A 254     -28.785 -26.529  23.460  1.00 13.87      .159 H
ATOM   3785  C   LEU A 254     -28.314 -25.915  25.446  1.00 12.35      .251 C
ATOM   3786  O   LEU A 254     -29.372 -26.327  25.869  1.00 16.19      .271 O
ATOM   3787  CB  LEU A 254     -26.902 -27.402  23.953  1.00 11.61      .032 C
ATOM   3788 1HB  LEU A 254     -25.954 -27.047  24.295  1.00 11.88      .032 H
ATOM   3789 2HB  LEU A 254     -27.235 -28.147  24.645  1.00 14.68      .032 H
ATOM   3790  CG  LEU A 254     -26.733 -28.073  22.597  1.00 12.74      .002 C
ATOM   3791  HG  LEU A 254     -26.622 -27.337  21.878  1.00 15.42      .002 H
ATOM   3792  CD1 LEU A 254     -25.535 -28.927  22.564  1.00 16.57      .000 C
ATOM   3793 1HD1 LEU A 254     -25.242 -29.092  22.555  1.00 46.38      .000 H
ATOM   3794 2HD1 LEU A 254     -25.255 -29.148  22.531  1.00 48.22      .000 H
ATOM   3795 3HD1 LEU A 254     -25.258 -29.141  22.583  1.00 45.40      .000 H
ATOM   3796  CD2 LEU A 254     -27.876 -28.907  22.229  1.00 22.28      .000 C
ATOM   3797 1HD2 LEU A 254     -28.095 -29.135  22.096  1.00 55.12      .000 H
ATOM   3798 2HD2 LEU A 254     -28.178 -29.042  22.115  1.00 54.95      .000 H
ATOM   3799 3HD2 LEU A 254     -28.165 -29.132  22.206  1.00 51.30      .000 H
ATOM   3800  N   VAL A 255     -27.536 -25.130  26.178  1.00 11.62      .338 N
ATOM   3801  H   VAL A 255     -26.662 -24.849  25.806  1.00 11.74      .338 H
ATOM   3802  CA  VAL A 255     -27.861 -24.627  27.513  1.00 13.54      .159 C
ATOM   3803  HA  VAL A 255     -28.319 -25.433  28.044  1.00 17.89      .159 H
ATOM   3804  C   VAL A 255     -28.865 -23.467  27.494  1.00 15.62      .251 C
ATOM   3805  O   VAL A 255     -29.348 -23.093  28.505  1.00 23.19      .271 O
ATOM   3806  CB  VAL A 255     -26.604 -24.270  28.287  1.00 15.01      .029 C
ATOM   3807  HB  VAL A 255     -26.550 -23.944  28.396  1.00 59.73      .029 H
ATOM   3808  CG1 VAL A 255     -26.202 -24.398  28.910  1.00 54.75      .002 C
ATOM   3809 1HG1 VAL A 255     -26.217 -24.503  29.080  1.00103.97      .002 H
ATOM   3810 2HG1 VAL A 255     -26.090 -24.336  29.066  1.00106.56      .002 H
ATOM   3811 3HG1 VAL A 255     -26.018 -24.447  29.034  1.00105.10      .002 H
ATOM   3812  CG2 VAL A 255     -25.764 -24.240  28.354  1.00 48.65      .002 C
ATOM   3813 1HG2 VAL A 255     -25.589 -24.221  28.383  1.00 98.19      .002 H
ATOM   3814 2HG2 VAL A 255     -25.564 -24.222  28.358  1.00 98.00      .002 H
ATOM   3815 3HG2 VAL A 255     -25.542 -24.249  28.375  1.00 94.81      .002 H
ATOM   3816  N   GLY A 256     -29.207 -22.922  26.350  1.00 15.37      .336 N
ATOM   3817  H   GLY A 256     -28.769 -23.260  25.554  1.00 16.76      .336 H
ATOM   3818  CA  GLY A 256     -30.245 -21.922  26.153  1.00 18.88      .189 C
ATOM   3819 1HA  GLY A 256     -30.551 -21.977  25.140  1.00 22.90      .189 H
ATOM   3820 2HA  GLY A 256     -31.083 -22.150  26.762  1.00 25.21      .189 H
ATOM   3821  C   GLY A 256     -29.844 -20.488  26.444  1.00 16.26      .253 C
ATOM   3822  O   GLY A 256     -30.649 -19.739  26.883  1.00 22.14      .270 O
ATOM   3823  N   CYS A 257     -28.615 -20.103  26.224  1.00 14.39      .337 N
ATOM   3824  H   CYS A 257     -27.995 -20.751  25.854  1.00 16.64      .337 H
ATOM   3825  CA  CYS A 257     -28.131 -18.747  26.368  1.00 14.59      .171 C
ATOM   3826  HA  CYS A 257     -28.384 -18.408  27.338  1.00 15.58      .171 H
ATOM   3827  C   CYS A 257     -28.771 -17.806  25.382  1.00 23.36      .255 C
ATOM   3828  O   CYS A 257     -29.032 -18.206  24.308  1.00 32.50      .270 O
ATOM   3829  CB  CYS A 257     -26.623 -18.723  26.251  1.00 13.90      .100 C
ATOM   3830 1HB  CYS A 257     -26.363 -19.110  25.299  1.00 18.43      .100 H
ATOM   3831 2HB  CYS A 257     -26.272 -17.714  26.292  1.00 15.78      .100 H
ATOM   3832  SG  CYS A 257     -25.751 -19.653  27.494  1.00 14.30      .080 S
ATOM   3833  N   PRO A 258     -29.019 -16.583  25.702  1.00 32.27      .311 N
ATOM   3834  CA  PRO A 258     -29.646 -15.642  24.850  1.00 51.11      .171 C
ATOM   3835  HA  PRO A 258     -30.526 -16.041  24.515  1.00 59.90      .171 H
ATOM   3836  C   PRO A 258     -28.868 -15.239  23.692  1.00 61.18      .207 C
ATOM   3837  O   PRO A 258     -28.696 -15.058  23.120  1.00 97.93      .646 O
ATOM   3838  OXT PRO A 258     -28.461 -15.086  23.354  1.00102.31      .646 O
ATOM   3839  CB  PRO A 258     -29.944 -14.510  25.669  1.00 73.24      .035 C
ATOM   3840 1HB  PRO A 258     -29.618 -13.711  25.303  1.00 98.54      .035 H
ATOM   3841 2HB  PRO A 258     -30.862 -14.441  25.796  1.00 98.20      .035 H
ATOM   3842  CG  PRO A 258     -29.361 -14.704  26.877  1.00 65.02      .027 C
ATOM   3843 1HG  PRO A 258     -28.683 -14.084  26.984  1.00 83.95      .027 H
ATOM   3844 2HG  PRO A 258     -29.994 -14.603  27.526  1.00 88.25      .027 H
ATOM   3845  CD  PRO A 258     -28.827 -16.019  26.937  1.00 39.42      .105 C
ATOM   3846 1HD  PRO A 258     -27.843 -15.972  27.161  1.00 39.39      .105 H
ATOM   3847 2HD  PRO A 258     -29.322 -16.569  27.633  1.00 44.51      .105 H
TER    3848      PRO A 258 
ATOM   3849  N   ASN A 265     -21.533 -11.759  20.571  1.00126.84      .057 N
ATOM   3850 1H   ASN A 265     -21.778 -11.818  20.403  1.00159.89      .057 H
ATOM   3851 2H   ASN A 265     -21.733 -11.894  20.456  1.00163.88      .057 H
ATOM   3852 3H   ASN A 265     -21.704 -11.868  20.398  1.00167.86      .057 H
ATOM   3853  CA  ASN A 265     -20.628 -11.322  21.245  1.00 91.51      .264 C
ATOM   3854  HA  ASN A 265     -20.002 -11.067  20.637  1.00112.00      .264 H
ATOM   3855  C   ASN A 265     -20.113 -12.327  22.153  1.00 65.14      .259 C
ATOM   3856  O   ASN A 265     -20.775 -12.799  22.942  1.00 59.85      .271 O
ATOM   3857  CB  ASN A 265     -21.028 -10.206  21.815  1.00108.99      .127 C
ATOM   3858 1HB  ASN A 265     -21.392  -9.927  21.798  1.00137.58      .127 H
ATOM   3859 2HB  ASN A 265     -21.085 -10.233  22.194  1.00135.96      .127 H
ATOM   3860  CG  ASN A 265     -20.857  -9.405  21.896  1.00183.74      .230 C
ATOM   3861  OD1 ASN A 265     -20.652  -9.635  21.760  1.00283.66      .273 O
ATOM   3862  ND2 ASN A 265     -20.943  -8.464  22.112  1.00236.50      .369 N
ATOM   3863 1HD2 ASN A 265     -20.840  -7.932  22.157  1.00338.88      .369 H
ATOM   3864 2HD2 ASN A 265     -21.117  -8.267  22.229  1.00233.60      .369 H
ATOM   3865  N   ASP A 266     -18.929 -12.652  22.050  1.00 67.74      .337 N
ATOM   3866  H   ASP A 266     -18.430 -12.226  21.398  1.00 88.47      .337 H
ATOM   3867  CA  ASP A 266     -18.309 -13.689  22.771  1.00 61.00      .170 C
ATOM   3868  HA  ASP A 266     -18.814 -14.569  22.596  1.00 56.85      .170 H
ATOM   3869  C   ASP A 266     -18.303 -13.460  24.237  1.00 51.58      .252 C
ATOM   3870  O   ASP A 266     -18.414 -14.375  24.954  1.00 47.84      .271 O
ATOM   3871  CB  ASP A 266     -16.961 -13.897  22.277  1.00 91.81      .129 C
ATOM   3872 1HB  ASP A 266     -16.460 -13.111  22.440  1.00112.89      .129 H
ATOM   3873 2HB  ASP A 266     -16.537 -14.616  22.772  1.00100.67      .129 H
ATOM   3874  CG  ASP A 266     -16.794 -14.207  20.930  1.00120.65      .188 C
ATOM   3875  OD1 ASP A 266     -17.006 -14.411  20.326  1.00146.99      .647 O
ATOM   3876  OD2 ASP A 266     -16.425 -14.269  20.465  1.00186.77      .647 O
ATOM   3877  N   THR A 267     -18.231 -12.245  24.684  1.00 57.96      .336 N
ATOM   3878  H   THR A 267     -18.154 -11.527  24.066  1.00 69.28      .336 H
ATOM   3879  CA  THR A 267     -18.264 -11.879  26.052  1.00 60.91      .186 C
ATOM   3880  HA  THR A 267     -17.513 -12.421  26.534  1.00 71.97      .186 H
ATOM   3881  C   THR A 267     -19.551 -12.211  26.719  1.00 44.48      .253 C
ATOM   3882  O   THR A 267     -19.574 -12.580  27.812  1.00 53.93      .270 O
ATOM   3883  CB  THR A 267     -17.976 -10.426  26.220  1.00 82.17      .140 C
ATOM   3884  HB  THR A 267     -18.207 -10.024  26.422  1.00 88.49      .140 H
ATOM   3885  OG1 THR A 267     -17.863  -9.934  25.829  1.00141.97      .382 O
ATOM   3886  HG1 THR A 267     -18.003  -9.866  25.811  1.00174.26      .382 H
ATOM   3887  CG2 THR A 267     -17.463  -9.992  26.532  1.00162.11      .034 C
ATOM   3888 1HG2 THR A 267     -17.305  -9.819  26.587  1.00219.18      .034 H
ATOM   3889 2HG2 THR A 267     -17.307  -9.974  26.603  1.00224.22      .034 H
ATOM   3890 3HG2 THR A 267     -17.404  -9.870  26.636  1.00223.25      .034 H
ATOM   3891  N   GLU A 268     -20.611 -12.133  26.063  1.00 34.18      .337 N
ATOM   3892  H   GLU A 268     -20.539 -11.849  25.163  1.00 39.90      .337 H
ATOM   3893  CA  GLU A 268     -21.895 -12.465  26.553  1.00 29.66      .160 C
ATOM   3894  HA  GLU A 268     -21.979 -12.114  27.535  1.00 35.50      .160 H
ATOM   3895  C   GLU A 268     -22.143 -13.961  26.561  1.00 21.98      .251 C
ATOM   3896  O   GLU A 268     -22.827 -14.458  27.395  1.00 27.83      .271 O
ATOM   3897  CB  GLU A 268     -22.915 -11.755  25.754  1.00 40.15      .043 C
ATOM   3898 1HB  GLU A 268     -22.896 -11.840  25.049  1.00 64.90      .043 H
ATOM   3899 2HB  GLU A 268     -23.575 -11.953  25.866  1.00 60.53      .043 H
ATOM   3900  CG  GLU A 268     -23.121 -10.675  25.732  1.00 75.36      .100 C
ATOM   3901 1HG  GLU A 268     -22.811 -10.494  25.413  1.00122.43      .100 H
ATOM   3902 2HG  GLU A 268     -23.526 -10.539  25.573  1.00117.25      .100 H
ATOM   3903  CD  GLU A 268     -23.211 -10.004  26.329  1.00132.04      .185 C
ATOM   3904  OE1 GLU A 268     -23.185  -9.708  26.590  1.00205.98      .647 O
ATOM   3905  OE2 GLU A 268     -23.316  -9.758  26.539  1.00211.19      .647 O
ATOM   3906  N   LEU A 269     -21.562 -14.688  25.669  1.00 17.51      .338 N
ATOM   3907  H   LEU A 269     -21.007 -14.231  25.020  1.00 21.18      .338 H
ATOM   3908  CA  LEU A 269     -21.637 -16.129  25.601  1.00 15.37      .159 C
ATOM   3909  HA  LEU A 269     -22.671 -16.411  25.611  1.00 18.12      .159 H
ATOM   3910  C   LEU A 269     -20.964 -16.778  26.805  1.00 11.29      .251 C
ATOM   3911  O   LEU A 269     -21.549 -17.615  27.459  1.00 11.93      .271 O
ATOM   3912  CB  LEU A 269     -21.023 -16.584  24.290  1.00 21.33      .032 C
ATOM   3913 1HB  LEU A 269     -20.954 -16.104  23.810  1.00 46.16      .032 H
ATOM   3914 2HB  LEU A 269     -20.395 -16.781  24.359  1.00 58.29      .032 H
ATOM   3915  CG  LEU A 269     -21.302 -17.381  23.517  1.00 28.81      .002 C
ATOM   3916  HG  LEU A 269     -21.643 -17.332  23.757  1.00 73.81      .002 H
ATOM   3917  CD1 LEU A 269     -21.287 -17.669  22.436  1.00 47.94      .000 C
ATOM   3918 1HD1 LEU A 269     -21.293 -17.718  22.195  1.00 93.18      .000 H
ATOM   3919 2HD1 LEU A 269     -21.307 -17.799  22.150  1.00 82.76      .000 H
ATOM   3920 3HD1 LEU A 269     -21.255 -17.693  22.200  1.00 90.59      .000 H
ATOM   3921  CD2 LEU A 269     -21.124 -17.987  23.427  1.00 99.60      .000 C
ATOM   3922 1HD2 LEU A 269     -21.051 -18.104  23.456  1.00160.55      .000 H
ATOM   3923 2HD2 LEU A 269     -21.102 -18.135  23.368  1.00156.20      .000 H
ATOM   3924 3HD2 LEU A 269     -21.095 -18.147  23.395  1.00160.10      .000 H
ATOM   3925  N   VAL A 270     -19.758 -16.355  27.142  1.00 10.54      .338 N
ATOM   3926  H   VAL A 270     -19.318 -15.657  26.594  1.00 12.57      .338 H
ATOM   3927  CA  VAL A 270     -19.004 -16.876  28.270  1.00  9.60      .159 C
ATOM   3928  HA  VAL A 270     -19.024 -17.950  28.197  1.00 10.52      .159 H
ATOM   3929  C   VAL A 270     -19.650 -16.483  29.603  1.00  9.11      .251 C
ATOM   3930  O   VAL A 270     -19.699 -17.307  30.493  1.00  9.48      .271 O
ATOM   3931  CB  VAL A 270     -17.533 -16.474  28.202  1.00 12.27      .029 C
ATOM   3932  HB  VAL A 270     -17.432 -15.578  28.101  1.00 22.51      .029 H
ATOM   3933  CG1 VAL A 270     -16.817 -16.771  29.241  1.00 35.42      .002 C
ATOM   3934 1HG1 VAL A 270     -16.526 -16.720  29.485  1.00 70.11      .002 H
ATOM   3935 2HG1 VAL A 270     -16.620 -16.984  29.403  1.00 74.04      .002 H
ATOM   3936 3HG1 VAL A 270     -16.794 -16.819  29.564  1.00 75.34      .002 H
ATOM   3937  CG2 VAL A 270     -16.849 -16.999  27.222  1.00 27.46      .002 C
ATOM   3938 1HG2 VAL A 270     -16.627 -17.085  27.006  1.00 61.57      .002 H
ATOM   3939 2HG2 VAL A 270     -16.729 -17.113  26.959  1.00 65.72      .002 H
ATOM   3940 3HG2 VAL A 270     -16.697 -17.166  27.009  1.00 63.80      .002 H
ATOM   3941  N   ALA A 271     -20.221 -15.290  29.725  1.00 10.40      .338 N
ATOM   3942  H   ALA A 271     -20.157 -14.637  28.978  1.00 12.42      .338 H
ATOM   3943  CA  ALA A 271     -20.943 -14.867  30.914  1.00 11.36      .159 C
ATOM   3944  HA  ALA A 271     -20.267 -14.915  31.751  1.00 12.88      .159 H
ATOM   3945  C   ALA A 271     -22.145 -15.765  31.231  1.00  9.78      .251 C
ATOM   3946  O   ALA A 271     -22.360 -16.111  32.378  1.00 11.30      .271 O
ATOM   3947  CB  ALA A 271     -21.362 -13.418  30.754  1.00 15.79      .034 C
ATOM   3948 1HB  ALA A 271     -21.490 -13.075  30.745  1.00 43.80      .034 H
ATOM   3949 2HB  ALA A 271     -21.465 -13.093  30.684  1.00 45.49      .034 H
ATOM   3950 3HB  ALA A 271     -21.427 -13.063  30.731  1.00 45.93      .034 H
ATOM   3951  N   CYS A 272     -22.881 -16.219  30.224  1.00  9.19      .337 N
ATOM   3952  H   CYS A 272     -22.686 -15.903  29.305  1.00 10.39      .337 H
ATOM   3953  CA  CYS A 272     -23.933 -17.206  30.384  1.00  8.93      .171 C
ATOM   3954  HA  CYS A 272     -24.625 -16.848  31.131  1.00 10.78      .171 H
ATOM   3955  C   CYS A 272     -23.374 -18.552  30.876  1.00  7.76      .252 C
ATOM   3956  O   CYS A 272     -23.842 -19.094  31.863  1.00  9.22      .271 O
ATOM   3957  CB  CYS A 272     -24.696 -17.347  29.082  1.00 10.64      .100 C
ATOM   3958 1HB  CYS A 272     -25.129 -16.404  28.827  1.00 14.09      .100 H
ATOM   3959 2HB  CYS A 272     -24.012 -17.613  28.305  1.00 11.31      .100 H
ATOM   3960  SG  CYS A 272     -26.006 -18.581  29.135  1.00 13.83      .080 S
ATOM   3961  N   LEU A 273     -22.310 -19.059  30.256  1.00  6.98      .337 N
ATOM   3962  H   LEU A 273     -21.946 -18.584  29.462  1.00  7.79      .337 H
ATOM   3963  CA  LEU A 273     -21.647 -20.303  30.640  1.00  6.76      .159 C
ATOM   3964  HA  LEU A 273     -22.409 -21.065  30.719  1.00  7.80      .159 H
ATOM   3965  C   LEU A 273     -20.934 -20.239  32.023  1.00  6.95      .251 C
ATOM   3966  O   LEU A 273     -20.673 -21.273  32.612  1.00  8.39      .271 O
ATOM   3967  CB  LEU A 273     -20.670 -20.725  29.531  1.00  7.55      .032 C
ATOM   3968 1HB  LEU A 273     -19.960 -19.934  29.397  1.00  9.05      .032 H
ATOM   3969 2HB  LEU A 273     -20.134 -21.592  29.874  1.00  9.56      .032 H
ATOM   3970  CG  LEU A 273     -21.281 -21.062  28.174  1.00  8.47      .002 C
ATOM   3971  HG  LEU A 273     -21.854 -20.232  27.846  1.00  9.55      .002 H
ATOM   3972  CD1 LEU A 273     -20.207 -21.317  27.164  1.00 13.34      .000 C
ATOM   3973 1HD1 LEU A 273     -19.902 -21.415  26.995  1.00 42.83      .000 H
ATOM   3974 2HD1 LEU A 273     -19.947 -21.293  26.906  1.00 40.63      .000 H
ATOM   3975 3HD1 LEU A 273     -20.008 -21.430  26.880  1.00 45.13      .000 H
ATOM   3976  CD2 LEU A 273     -22.163 -22.260  28.215  1.00 12.78      .000 C
ATOM   3977 1HD2 LEU A 273     -22.354 -22.556  28.242  1.00 41.26      .000 H
ATOM   3978 2HD2 LEU A 273     -22.374 -22.550  28.192  1.00 41.01      .000 H
ATOM   3979 3HD2 LEU A 273     -22.392 -22.520  28.231  1.00 45.43      .000 H
ATOM   3980  N   ARG A 274     -20.648 -19.060  32.563  1.00  7.38      .338 N
ATOM   3981  H   ARG A 274     -20.765 -18.255  31.998  1.00  8.91      .338 H
ATOM   3982  CA  ARG A 274     -20.189 -18.829  33.938  1.00  8.30      .159 C
ATOM   3983  HA  ARG A 274     -19.544 -19.645  34.228  1.00  9.73      .159 H
ATOM   3984  C   ARG A 274     -21.340 -18.764  34.957  1.00  9.15      .251 C
ATOM   3985  O   ARG A 274     -21.165 -19.153  36.069  1.00 14.08      .271 O
ATOM   3986  CB  ARG A 274     -19.368 -17.546  34.007  1.00 10.20      .034 C
ATOM   3987 1HB  ARG A 274     -19.611 -16.964  33.446  1.00 27.77      .034 H
ATOM   3988 2HB  ARG A 274     -19.451 -17.164  34.756  1.00 29.13      .034 H
ATOM   3989  CG  ARG A 274     -18.095 -17.531  33.854  1.00 17.91      .027 C
ATOM   3990 1HG  ARG A 274     -17.863 -18.013  34.193  1.00 51.00      .027 H
ATOM   3991 2HG  ARG A 274     -18.130 -17.711  33.224  1.00 55.57      .027 H
ATOM   3992  CD  ARG A 274     -17.066 -16.629  34.102  1.00 15.68      .116 C
ATOM   3993 1HD  ARG A 274     -16.947 -16.582  35.083  1.00 24.35      .116 H
ATOM   3994 2HD  ARG A 274     -16.256 -16.975  33.766  1.00 25.85      .116 H
ATOM   3995  NE  ARG A 274     -17.257 -15.375  33.535  1.00 23.74      .212 N
ATOM   3996  HE  ARG A 274     -18.008 -14.896  33.859  1.00 28.22      .212 H
ATOM   3997  CZ  ARG A 274     -16.495 -14.834  32.694  1.00 39.99      .666 C
ATOM   3998  NH1 ARG A 274     -15.498 -15.367  32.238  1.00 50.76      .235 N
ATOM   3999 1HH1 ARG A 274     -15.220 -16.215  32.533  1.00 45.05      .235 H
ATOM   4000 2HH1 ARG A 274     -14.989 -14.894  31.613  1.00 74.92      .235 H
ATOM   4001  NH2 ARG A 274     -16.750 -13.716  32.286  1.00 62.01      .235 N
ATOM   4002 1HH2 ARG A 274     -17.497 -13.253  32.603  1.00 65.43      .235 H
ATOM   4003 2HH2 ARG A 274     -16.164 -13.301  31.693  1.00 85.04      .235 H
ATOM   4004  N   THR A 275     -22.502 -18.296  34.585  1.00  9.73      .336 N
ATOM   4005  H   THR A 275     -22.580 -17.956  33.673  1.00 11.93      .336 H
ATOM   4006  CA  THR A 275     -23.669 -18.130  35.451  1.00 11.69      .186 C
ATOM   4007  HA  THR A 275     -23.318 -17.904  36.437  1.00 15.35      .186 H
ATOM   4008  C   THR A 275     -24.549 -19.373  35.544  1.00 11.66      .253 C
ATOM   4009  O   THR A 275     -25.108 -19.617  36.584  1.00 16.40      .270 O
ATOM   4010  CB  THR A 275     -24.510 -16.945  35.024  1.00 15.10      .140 C
ATOM   4011  HB  THR A 275     -25.173 -17.082  35.036  1.00 43.12      .140 H
ATOM   4012  OG1 THR A 275     -24.477 -16.471  34.145  1.00 32.43      .382 O
ATOM   4013  HG1 THR A 275     -23.966 -16.336  33.605  1.00 36.03      .382 H
ATOM   4014  CG2 THR A 275     -24.517 -16.024  35.526  1.00 50.87      .034 C
ATOM   4015 1HG2 THR A 275     -24.542 -15.742  35.636  1.00 94.12      .034 H
ATOM   4016 2HG2 THR A 275     -24.494 -15.845  35.637  1.00 96.18      .034 H
ATOM   4017 3HG2 THR A 275     -24.529 -15.825  35.665  1.00 99.08      .034 H
ATOM   4018  N   ARG A 276     -24.647 -20.187  34.506  1.00 10.38      .337 N
ATOM   4019  H   ARG A 276     -24.203 -19.932  33.661  1.00 10.62      .337 H
ATOM   4020  CA  ARG A 276     -25.368 -21.461  34.507  1.00 11.33      .160 C
ATOM   4021  HA  ARG A 276     -26.351 -21.267  34.884  1.00 14.23      .160 H
ATOM   4022  C   ARG A 276     -24.719 -22.496  35.436  1.00 10.19      .254 C
ATOM   4023  O   ARG A 276     -23.503 -22.536  35.497  1.00 11.11      .270 O
ATOM   4024  CB  ARG A 276     -25.489 -21.995  33.097  1.00 15.69      .034 C
ATOM   4025 1HB  ARG A 276     -24.566 -21.954  32.615  1.00 16.33      .034 H
ATOM   4026 2HB  ARG A 276     -25.770 -22.994  33.146  1.00 23.87      .034 H
ATOM   4027  CG  ARG A 276     -26.450 -21.288  32.216  1.00 23.57      .027 C
ATOM   4028 1HG  ARG A 276     -26.317 -20.590  32.154  1.00 53.13      .027 H
ATOM   4029 2HG  ARG A 276     -26.393 -21.536  31.557  1.00 54.08      .027 H
ATOM   4030  CD  ARG A 276     -27.669 -21.205  32.266  1.00 28.18      .116 C
ATOM   4031 1HD  ARG A 276     -27.806 -21.846  32.383  1.00 59.55      .116 H
ATOM   4032 2HD  ARG A 276     -27.770 -20.920  32.850  1.00 56.73      .116 H
ATOM   4033  NE  ARG A 276     -28.534 -20.660  31.402  1.00 38.92      .212 N
ATOM   4034  HE  ARG A 276     -28.545 -20.724  31.124  1.00 96.69      .212 H
ATOM   4035  CZ  ARG A 276     -29.291 -20.114  31.010  1.00 37.77      .666 C
ATOM   4036  NH1 ARG A 276     -29.369 -19.988  31.345  1.00 87.73      .235 N
ATOM   4037 1HH1 ARG A 276     -28.884 -20.296  31.949  1.00115.64      .235 H
ATOM   4038 2HH1 ARG A 276     -29.955 -19.573  31.019  1.00146.17      .235 H
ATOM   4039  NH2 ARG A 276     -29.990 -19.683  30.251  1.00 58.75      .235 N
ATOM   4040 1HH2 ARG A 276     -29.976 -19.761  29.987  1.00102.01      .235 H
ATOM   4041 2HH2 ARG A 276     -30.569 -19.286  29.965  1.00 76.27      .235 H
ATOM   4042  N   PRO A 277     -25.483 -23.345  36.131  1.00 11.19      .312 N
ATOM   4043  CA  PRO A 277     -24.943 -24.366  37.018  1.00 12.04      .163 C
ATOM   4044  HA  PRO A 277     -24.345 -23.885  37.766  1.00 14.05      .163 H
ATOM   4045  C   PRO A 277     -24.081 -25.409  36.316  1.00 10.61      .251 C
ATOM   4046  O   PRO A 277     -24.340 -25.778  35.188  1.00 11.66      .271 O
ATOM   4047  CB  PRO A 277     -26.133 -24.998  37.694  1.00 17.22      .034 C
ATOM   4048 1HB  PRO A 277     -26.283 -25.932  37.371  1.00 25.34      .034 H
ATOM   4049 2HB  PRO A 277     -26.033 -24.998  38.688  1.00 27.14      .034 H
ATOM   4050  CG  PRO A 277     -27.262 -24.204  37.353  1.00 19.86      .027 C
ATOM   4051 1HG  PRO A 277     -27.996 -24.781  37.098  1.00 33.38      .027 H
ATOM   4052 2HG  PRO A 277     -27.504 -23.668  38.123  1.00 31.94      .027 H
ATOM   4053  CD  PRO A 277     -26.903 -23.329  36.227  1.00 14.38      .105 C
ATOM   4054 1HD  PRO A 277     -27.328 -23.693  35.338  1.00 17.17      .105 H
ATOM   4055 2HD  PRO A 277     -27.242 -22.348  36.420  1.00 17.76      .105 H
ATOM   4056  N   ALA A 278     -23.083 -25.935  37.005  1.00 11.02      .338 N
ATOM   4057  H   ALA A 278     -22.941 -25.623  37.933  1.00 13.05      .338 H
ATOM   4058  CA  ALA A 278     -22.106 -26.877  36.472  1.00 10.82      .159 C
ATOM   4059  HA  ALA A 278     -21.564 -26.383  35.683  1.00 12.07      .159 H
ATOM   4060  C   ALA A 278     -22.729 -28.154  35.879  1.00 10.25      .251 C
ATOM   4061  O   ALA A 278     -22.328 -28.596  34.819  1.00 11.32      .271 O
ATOM   4062  CB  ALA A 278     -21.123 -27.209  37.585  1.00 13.17      .034 C
ATOM   4063 1HB  ALA A 278     -20.877 -27.308  37.833  1.00 41.89      .034 H
ATOM   4064 2HB  ALA A 278     -20.910 -27.295  37.864  1.00 42.32      .034 H
ATOM   4065 3HB  ALA A 278     -20.883 -27.261  37.840  1.00 41.41      .034 H
ATOM   4066  N   GLN A 279     -23.760 -28.699  36.506  1.00 11.10      .338 N
ATOM   4067  H   GLN A 279     -24.050 -28.310  37.371  1.00 12.96      .338 H
ATOM   4068  CA  GLN A 279     -24.464 -29.881  36.042  1.00 12.56      .160 C
ATOM   4069  HA  GLN A 279     -23.742 -30.668  35.935  1.00 14.91      .160 H
ATOM   4070  C   GLN A 279     -25.151 -29.690  34.679  1.00 11.33      .251 C
ATOM   4071  O   GLN A 279     -25.188 -30.607  33.886  1.00 13.87      .271 O
ATOM   4072  CB  GLN A 279     -25.468 -30.310  37.102  1.00 17.32      .042 C
ATOM   4073 1HB  GLN A 279     -25.251 -30.346  37.767  1.00 40.37      .042 H
ATOM   4074 2HB  GLN A 279     -26.044 -29.920  37.221  1.00 30.42      .042 H
ATOM   4075  CG  GLN A 279     -26.017 -31.230  37.152  1.00 57.09      .090 C
ATOM   4076 1HG  GLN A 279     -26.565 -31.411  37.526  1.00 75.66      .090 H
ATOM   4077 2HG  GLN A 279     -26.228 -31.350  36.661  1.00 97.63      .090 H
ATOM   4078  CD  GLN A 279     -25.585 -31.750  37.373  1.00154.79      .227 C
ATOM   4079  OE1 GLN A 279     -25.101 -31.699  37.820  1.00212.73      .273 O
ATOM   4080  NE2 GLN A 279     -25.744 -32.267  37.078  1.00286.32      .369 N
ATOM   4081 1HE2 GLN A 279     -25.474 -32.622  37.236  1.00429.12      .369 H
ATOM   4082 2HE2 GLN A 279     -26.132 -32.316  36.703  1.00309.87      .369 H
ATOM   4083  N   VAL A 280     -25.641 -28.496  34.371  1.00 10.17      .338 N
ATOM   4084  H   VAL A 280     -25.520 -27.750  35.009  1.00 11.25      .338 H
ATOM   4085  CA  VAL A 280     -26.304 -28.171  33.106  1.00 10.12      .159 C
ATOM   4086  HA  VAL A 280     -27.034 -28.942  32.916  1.00 11.61      .159 H
ATOM   4087  C   VAL A 280     -25.315 -28.165  31.929  1.00  9.03      .251 C
ATOM   4088  O   VAL A 280     -25.681 -28.526  30.829  1.00 11.54      .271 O
ATOM   4089  CB  VAL A 280     -27.070 -26.852  33.207  1.00 12.92      .029 C
ATOM   4090  HB  VAL A 280     -26.507 -26.195  33.433  1.00 27.72      .029 H
ATOM   4091  CG1 VAL A 280     -27.687 -26.402  32.140  1.00 27.97      .002 C
ATOM   4092 1HG1 VAL A 280     -27.896 -26.373  31.876  1.00 64.42      .002 H
ATOM   4093 2HG1 VAL A 280     -27.751 -26.285  31.843  1.00 65.11      .002 H
ATOM   4094 3HG1 VAL A 280     -27.853 -26.226  31.951  1.00 62.35      .002 H
ATOM   4095  CG2 VAL A 280     -28.032 -26.810  34.090  1.00 30.57      .002 C
ATOM   4096 1HG2 VAL A 280     -28.272 -26.764  34.254  1.00 68.44      .002 H
ATOM   4097 2HG2 VAL A 280     -28.242 -26.793  34.340  1.00 66.67      .002 H
ATOM   4098 3HG2 VAL A 280     -28.266 -26.835  34.298  1.00 67.16      .002 H
ATOM   4099  N   LEU A 281     -24.053 -27.826  32.158  1.00  8.01      .338 N
ATOM   4100  H   LEU A 281     -23.789 -27.567  33.075  1.00  9.21      .338 H
ATOM   4101  CA  LEU A 281     -22.992 -27.928  31.163  1.00  7.83      .159 C
ATOM   4102  HA  LEU A 281     -23.341 -27.497  30.235  1.00  8.98      .159 H
ATOM   4103  C   LEU A 281     -22.633 -29.403  30.881  1.00  7.39      .251 C
ATOM   4104  O   LEU A 281     -22.574 -29.811  29.732  1.00  8.90      .271 O
ATOM   4105  CB  LEU A 281     -21.761 -27.130  31.622  1.00  9.20      .032 C
ATOM   4106 1HB  LEU A 281     -21.443 -27.513  32.551  1.00 11.29      .032 H
ATOM   4107 2HB  LEU A 281     -20.981 -27.303  30.935  1.00 12.18      .032 H
ATOM   4108  CG  LEU A 281     -21.904 -25.645  31.755  1.00 13.75      .002 C
ATOM   4109  HG  LEU A 281     -22.433 -25.547  31.797  1.00 55.18      .002 H
ATOM   4110  CD1 LEU A 281     -21.558 -24.977  32.410  1.00 41.78      .000 C
ATOM   4111 1HD1 LEU A 281     -21.527 -24.827  32.542  1.00 89.43      .000 H
ATOM   4112 2HD1 LEU A 281     -21.446 -24.771  32.556  1.00 85.79      .000 H
ATOM   4113 3HD1 LEU A 281     -21.459 -24.858  32.599  1.00 84.07      .000 H
ATOM   4114  CD2 LEU A 281     -21.639 -24.918  31.186  1.00 43.81      .000 C
ATOM   4115 1HD2 LEU A 281     -21.644 -24.749  31.085  1.00 94.44      .000 H
ATOM   4116 2HD2 LEU A 281     -21.563 -24.798  30.999  1.00 87.60      .000 H
ATOM   4117 3HD2 LEU A 281     -21.526 -24.690  31.071  1.00 86.54      .000 H
ATOM   4118  N   VAL A 282     -22.472 -30.223  31.917  1.00  7.22      .338 N
ATOM   4119  H   VAL A 282     -22.521 -29.847  32.834  1.00  8.30      .338 H
ATOM   4120  CA  VAL A 282     -22.156 -31.653  31.817  1.00  7.52      .159 C
ATOM   4121  HA  VAL A 282     -21.274 -31.749  31.205  1.00  8.86      .159 H
ATOM   4122  C   VAL A 282     -23.283 -32.450  31.141  1.00  7.88      .251 C
ATOM   4123  O   VAL A 282     -23.012 -33.370  30.396  1.00 10.22      .271 O
ATOM   4124  CB  VAL A 282     -21.804 -32.236  33.192  1.00  8.80      .029 C
ATOM   4125  HB  VAL A 282     -22.478 -32.081  33.777  1.00 20.68      .029 H
ATOM   4126  CG1 VAL A 282     -21.580 -33.527  33.266  1.00 26.82      .002 C
ATOM   4127 1HG1 VAL A 282     -21.638 -33.858  33.291  1.00 60.90      .002 H
ATOM   4128 2HG1 VAL A 282     -21.442 -33.839  33.392  1.00 63.97      .002 H
ATOM   4129 3HG1 VAL A 282     -21.494 -33.799  33.170  1.00 64.90      .002 H
ATOM   4130  CG2 VAL A 282     -20.732 -31.748  33.765  1.00 23.54      .002 C
ATOM   4131 1HG2 VAL A 282     -20.483 -31.661  33.915  1.00 60.17      .002 H
ATOM   4132 2HG2 VAL A 282     -20.479 -31.603  33.911  1.00 56.99      .002 H
ATOM   4133 3HG2 VAL A 282     -20.471 -31.636  33.877  1.00 61.73      .002 H
ATOM   4134  N   ASN A 283     -24.540 -32.055  31.306  1.00  7.98      .337 N
ATOM   4135  H   ASN A 283     -24.721 -31.319  31.947  1.00  8.85      .337 H
ATOM   4136  CA  ASN A 283     -25.699 -32.649  30.644  1.00  9.31      .169 C
ATOM   4137  HA  ASN A 283     -25.696 -33.702  30.859  1.00 11.27      .169 H
ATOM   4138  C   ASN A 283     -25.679 -32.511  29.100  1.00  9.17      .251 C
ATOM   4139  O   ASN A 283     -26.420 -33.200  28.439  1.00 13.04      .271 O
ATOM   4140  CB  ASN A 283     -26.976 -32.052  31.229  1.00 12.17      .119 C
ATOM   4141 1HB  ASN A 283     -26.901 -31.293  31.558  1.00 24.79      .119 H
ATOM   4142 2HB  ASN A 283     -27.573 -31.932  30.670  1.00 27.94      .119 H
ATOM   4143  CG  ASN A 283     -27.576 -32.607  32.103  1.00 38.12      .230 C
ATOM   4144  OD1 ASN A 283     -27.395 -33.345  32.436  1.00 80.43      .273 O
ATOM   4145  ND2 ASN A 283     -28.335 -32.270  32.490  1.00 80.49      .369 N
ATOM   4146 1HD2 ASN A 283     -28.755 -32.630  33.053  1.00133.60      .369 H
ATOM   4147 2HD2 ASN A 283     -28.512 -31.689  32.213  1.00101.37      .369 H
ATOM   4148  N   HIS A 284     -24.832 -31.664  28.540  1.00  8.15      .337 N
ATOM   4149  H   HIS A 284     -24.259 -31.122  29.142  1.00  8.65      .337 H
ATOM   4150  CA  HIS A 284     -24.689 -31.419  27.105  1.00  8.89      .165 C
ATOM   4151  HA  HIS A 284     -25.352 -32.093  26.581  1.00 10.14      .165 H
ATOM   4152  C   HIS A 284     -23.262 -31.676  26.566  1.00  9.46      .251 C
ATOM   4153  O   HIS A 284     -22.965 -31.359  25.442  1.00 12.13      .271 O
ATOM   4154  CB  HIS A 284     -25.176 -30.008  26.794  1.00 10.50      .077 C
ATOM   4155 1HB  HIS A 284     -24.515 -29.305  27.262  1.00 11.99      .077 H
ATOM   4156 2HB  HIS A 284     -25.117 -29.851  25.735  1.00 13.69      .077 H
ATOM   4157  CG  HIS A 284     -26.579 -29.728  27.246  1.00 10.76      .057 C
ATOM   4158  ND1 HIS A 284     -26.970 -29.171  28.409  1.00 12.56      .338 N
ATOM   4159  HD1 HIS A 284     -26.414 -28.838  29.155  1.00 14.14      .338 H
ATOM   4160  CD2 HIS A 284     -27.717 -30.081  26.631  1.00 13.29      .113 C
ATOM   4161  HD2 HIS A 284     -27.825 -30.594  25.720  1.00 17.38      .113 H
ATOM   4162  CE1 HIS A 284     -28.267 -29.178  28.451  1.00 14.79      .175 C
ATOM   4163  HE1 HIS A 284     -28.886 -28.809  29.224  1.00 19.72      .175 H
ATOM   4164  NE2 HIS A 284     -28.773 -29.724  27.392  1.00 15.44      .223 N
ATOM   4165  N   GLU A 285     -22.383 -32.262  27.352  1.00 10.64      .337 N
ATOM   4166  H   GLU A 285     -22.680 -32.507  28.257  1.00 13.05      .337 H
ATOM   4167  CA  GLU A 285     -20.967 -32.452  27.053  1.00 13.59      .160 C
ATOM   4168  HA  GLU A 285     -20.515 -31.497  26.986  1.00 17.38      .160 H
ATOM   4169  C   GLU A 285     -20.673 -33.188  25.740  1.00 10.49      .251 C
ATOM   4170  O   GLU A 285     -19.851 -32.771  24.981  1.00 14.20      .271 O
ATOM   4171  CB  GLU A 285     -20.337 -33.167  28.209  1.00 23.87      .043 C
ATOM   4172 1HB  GLU A 285     -20.519 -32.625  29.095  1.00 28.72      .043 H
ATOM   4173 2HB  GLU A 285     -20.795 -34.081  28.322  1.00 28.44      .043 H
ATOM   4174  CG  GLU A 285     -18.872 -33.408  28.084  1.00 38.60      .100 C
ATOM   4175 1HG  GLU A 285     -18.692 -34.197  28.392  1.00 61.86      .100 H
ATOM   4176 2HG  GLU A 285     -18.663 -33.413  27.248  1.00 77.65      .100 H
ATOM   4177  CD  GLU A 285     -17.915 -32.629  28.679  1.00 20.06      .185 C
ATOM   4178  OE1 GLU A 285     -17.382 -32.489  28.881  1.00 49.39      .647 O
ATOM   4179  OE2 GLU A 285     -17.674 -32.164  28.966  1.00 50.10      .647 O
ATOM   4180  N   TRP A 286     -21.346 -34.266  25.452  1.00  9.47      .337 N
ATOM   4181  H   TRP A 286     -22.022 -34.565  26.092  1.00 12.82      .337 H
ATOM   4182  CA  TRP A 286     -21.138 -35.087  24.265  1.00  9.26      .164 C
ATOM   4183  HA  TRP A 286     -20.086 -35.077  24.025  1.00  9.58      .164 H
ATOM   4184  C   TRP A 286     -21.907 -34.593  23.026  1.00 10.03      .251 C
ATOM   4185  O   TRP A 286     -21.573 -34.951  21.918  1.00 13.36      .271 O
ATOM   4186  CB  TRP A 286     -21.507 -36.527  24.584  1.00 10.81      .059 C
ATOM   4187 1HB  TRP A 286     -22.549 -36.568  24.829  1.00 14.72      .059 H
ATOM   4188 2HB  TRP A 286     -21.363 -37.109  23.699  1.00 12.16      .059 H
ATOM   4189  CG  TRP A 286     -20.733 -37.156  25.699  1.00  9.28      .016 C
ATOM   4190  CD1 TRP A 286     -21.149 -37.308  26.959  1.00 11.40      .097 C
ATOM   4191  HD1 TRP A 286     -22.087 -37.010  27.363  1.00 15.30      .097 H
ATOM   4192  CD2 TRP A 286     -19.383 -37.686  25.684  1.00  7.46      .001 C
ATOM   4193  NE1 TRP A 286     -20.192 -37.874  27.707  1.00 10.90      .365 N
ATOM   4194  HE1 TRP A 286     -20.289 -38.070  28.675  1.00 13.75      .365 H
ATOM   4195  CE2 TRP A 286     -19.078 -38.135  26.984  1.00  8.40      .042 C
ATOM   4196  CE3 TRP A 286     -18.396 -37.846  24.710  1.00  8.14      .014 C
ATOM   4197  HE3 TRP A 286     -18.595 -37.527  23.718  1.00 10.45      .014 H
ATOM   4198  CZ2 TRP A 286     -17.855 -38.705  27.303  1.00  9.91      .030 C
ATOM   4199  HZ2 TRP A 286     -17.668 -39.033  28.294  1.00 13.63      .030 H
ATOM   4200  CZ3 TRP A 286     -17.166 -38.419  25.024  1.00  9.12      .001 C
ATOM   4201  HZ3 TRP A 286     -16.432 -38.535  24.264  1.00 11.99      .001 H
ATOM   4202  CH2 TRP A 286     -16.890 -38.844  26.315  1.00  9.95      .002 C
ATOM   4203  HH2 TRP A 286     -15.952 -39.286  26.550  1.00 13.34      .002 H
ATOM   4204  N   HIS A 287     -22.926 -33.767  23.199  1.00  9.49      .337 N
ATOM   4205  H   HIS A 287     -23.125 -33.458  24.116  1.00 10.33      .337 H
ATOM   4206  CA  HIS A 287     -23.823 -33.308  22.144  1.00 10.24      .165 C
ATOM   4207  HA  HIS A 287     -24.183 -34.160  21.598  1.00 12.57      .165 H
ATOM   4208  C   HIS A 287     -23.156 -32.358  21.136  1.00 11.09      .251 C
ATOM   4209  O   HIS A 287     -23.637 -32.224  20.042  1.00 16.40      .271 O
ATOM   4210  CB  HIS A 287     -25.027 -32.629  22.771  1.00 11.75      .077 C
ATOM   4211 1HB  HIS A 287     -24.713 -31.863  23.366  1.00 16.10      .077 H
ATOM   4212 2HB  HIS A 287     -25.589 -32.216  22.022  1.00 18.51      .077 H
ATOM   4213  CG  HIS A 287     -25.917 -33.444  23.573  1.00 16.27      .057 C
ATOM   4214  ND1 HIS A 287     -26.405 -33.479  24.424  1.00 44.63      .338 N
ATOM   4215  CD2 HIS A 287     -26.404 -34.230  23.586  1.00 51.35      .113 C
ATOM   4216  HD2 HIS A 287     -26.249 -34.432  23.056  1.00118.59      .113 H
ATOM   4217  CE1 HIS A 287     -27.142 -34.263  24.911  1.00 47.34      .175 C
ATOM   4218  HE1 HIS A 287     -27.640 -34.470  25.603  1.00 86.15      .175 H
ATOM   4219  NE2 HIS A 287     -27.158 -34.726  24.421  1.00 54.28      .223 N
ATOM   4220  HE2 HIS A 287     -27.667 -35.334  24.673  1.00 95.47      .223 H
ATOM   4221  N   VAL A 288     -22.048 -31.723  21.481  1.00  9.36      .338 N
ATOM   4222  H   VAL A 288     -21.708 -31.848  22.395  1.00  9.75      .338 H
ATOM   4223  CA  VAL A 288     -21.328 -30.774  20.630  1.00  9.24      .159 C
ATOM   4224  HA  VAL A 288     -22.069 -30.201  20.099  1.00 11.17      .159 H
ATOM   4225  C   VAL A 288     -20.425 -31.437  19.566  1.00 10.35      .251 C
ATOM   4226  O   VAL A 288     -19.898 -30.751  18.709  1.00 11.99      .271 O
ATOM   4227  CB  VAL A 288     -20.533 -29.765  21.461  1.00  9.37      .029 C
ATOM   4228  HB  VAL A 288     -20.137 -29.034  20.798  1.00 12.14      .029 H
ATOM   4229  CG1 VAL A 288     -21.390 -29.039  22.445  1.00 13.44      .002 C
ATOM   4230 1HG1 VAL A 288     -21.581 -28.838  22.654  1.00 44.64      .002 H
ATOM   4231 2HG1 VAL A 288     -21.567 -28.878  22.689  1.00 44.64      .002 H
ATOM   4232 3HG1 VAL A 288     -21.619 -28.867  22.684  1.00 40.02      .002 H
ATOM   4233  CG2 VAL A 288     -19.382 -30.361  22.201  1.00 11.73      .002 C
ATOM   4234 1HG2 VAL A 288     -19.110 -30.503  22.387  1.00 40.38      .002 H
ATOM   4235 2HG2 VAL A 288     -19.120 -30.489  22.371  1.00 40.96      .002 H
ATOM   4236 3HG2 VAL A 288     -19.103 -30.506  22.374  1.00 41.81      .002 H
ATOM   4237  N   LEU A 289     -20.246 -32.746  19.601  1.00 12.33      .338 N
ATOM   4238  H   LEU A 289     -20.718 -33.262  20.304  1.00 13.94      .338 H
ATOM   4239  CA  LEU A 289     -19.527 -33.512  18.593  1.00 14.43      .160 C
ATOM   4240  HA  LEU A 289     -18.660 -32.959  18.315  1.00 17.83      .160 H
ATOM   4241  C   LEU A 289     -20.372 -33.699  17.345  1.00 19.87      .254 C
ATOM   4242  O   LEU A 289     -21.484 -34.082  17.466  1.00 24.45      .270 O
ATOM   4243  CB  LEU A 289     -19.073 -34.857  19.154  1.00 13.22      .032 C
ATOM   4244 1HB  LEU A 289     -19.902 -35.341  19.533  1.00 18.40      .032 H
ATOM   4245 2HB  LEU A 289     -18.707 -35.440  18.373  1.00 17.63      .032 H
ATOM   4246  CG  LEU A 289     -18.033 -34.825  20.208  1.00 14.33      .002 C
ATOM   4247  HG  LEU A 289     -18.384 -34.212  20.907  1.00 23.55      .002 H
ATOM   4248  CD1 LEU A 289     -17.772 -36.096  20.783  1.00 22.56      .000 C
ATOM   4249 1HD1 LEU A 289     -17.685 -36.378  20.962  1.00 53.07      .000 H
ATOM   4250 2HD1 LEU A 289     -17.687 -36.410  20.884  1.00 55.60      .000 H
ATOM   4251 3HD1 LEU A 289     -17.765 -36.396  20.920  1.00 55.84      .000 H
ATOM   4252  CD2 LEU A 289     -16.760 -34.377  19.774  1.00 24.36      .000 C
ATOM   4253 1HD2 LEU A 289     -16.466 -34.299  19.641  1.00 56.34      .000 H
ATOM   4254 2HD2 LEU A 289     -16.451 -34.281  19.715  1.00 58.12      .000 H
ATOM   4255 3HD2 LEU A 289     -16.460 -34.235  19.671  1.00 56.88      .000 H
ATOM   4256  N   PRO A 290     -19.888 -33.462  16.152  1.00 27.85      .312 N
ATOM   4257  CA  PRO A 290     -20.663 -33.539  14.953  1.00 39.53      .163 C
ATOM   4258  HA  PRO A 290     -21.528 -32.982  15.087  1.00 48.29      .163 H
ATOM   4259  C   PRO A 290     -21.053 -34.916  14.506  1.00 37.20      .251 C
ATOM   4260  O   PRO A 290     -21.976 -35.066  13.807  1.00 51.76      .271 O
ATOM   4261  CB  PRO A 290     -19.848 -32.889  13.930  1.00 59.72      .034 C
ATOM   4262 1HB  PRO A 290     -19.773 -33.383  13.099  1.00 71.18      .034 H
ATOM   4263 2HB  PRO A 290     -20.176 -32.031  13.745  1.00 85.86      .034 H
ATOM   4264  CG  PRO A 290     -18.628 -32.754  14.462  1.00 64.86      .027 C
ATOM   4265 1HG  PRO A 290     -18.117 -33.354  14.041  1.00 83.90      .027 H
ATOM   4266 2HG  PRO A 290     -18.333 -31.936  14.323  1.00100.40      .027 H
ATOM   4267  CD  PRO A 290     -18.637 -32.968  15.872  1.00 39.08      .105 C
ATOM   4268 1HD  PRO A 290     -17.935 -33.647  16.124  1.00 40.33      .105 H
ATOM   4269 2HD  PRO A 290     -18.464 -32.083  16.387  1.00 44.55      .105 H
ATOM   4270  N   GLN A 291     -20.369 -35.914  14.901  1.00 30.59      .338 N
ATOM   4271  H   GLN A 291     -19.630 -35.724  15.474  1.00 29.97      .338 H
ATOM   4272  CA  GLN A 291     -20.613 -37.287  14.594  1.00 34.48      .160 C
ATOM   4273  HA  GLN A 291     -21.596 -37.380  14.332  1.00 45.74      .160 H
ATOM   4274  C   GLN A 291     -20.352 -38.192  15.749  1.00 26.15      .251 C
ATOM   4275  O   GLN A 291     -19.616 -37.871  16.597  1.00 25.48      .271 O
ATOM   4276  CB  GLN A 291     -19.804 -37.706  13.469  1.00 52.74      .042 C
ATOM   4277 1HB  GLN A 291     -19.359 -37.770  13.472  1.00 90.34      .042 H
ATOM   4278 2HB  GLN A 291     -19.788 -38.156  13.186  1.00 79.86      .042 H
ATOM   4279  CG  GLN A 291     -19.597 -37.484  12.680  1.00102.87      .090 C
ATOM   4280 1HG  GLN A 291     -19.732 -37.292  12.659  1.00153.58      .090 H
ATOM   4281 2HG  GLN A 291     -19.490 -37.316  12.678  1.00152.32      .090 H
ATOM   4282  CD  GLN A 291     -19.345 -37.760  11.907  1.00186.61      .227 C
ATOM   4283  OE1 GLN A 291     -18.960 -37.882  11.808  1.00247.20      .273 O
ATOM   4284  NE2 GLN A 291     -19.540 -37.869  11.328  1.00305.32      .369 N
ATOM   4285 1HE2 GLN A 291     -19.386 -38.049  10.818  1.00422.87      .369 H
ATOM   4286 2HE2 GLN A 291     -19.854 -37.782  11.391  1.00343.80      .369 H
ATOM   4287  N   GLU A 292     -20.916 -39.337  15.765  1.00 31.54      .338 N
ATOM   4288  H   GLU A 292     -21.509 -39.539  15.054  1.00 42.84      .338 H
ATOM   4289  CA  GLU A 292     -20.661 -40.375  16.701  1.00 32.39      .160 C
ATOM   4290  HA  GLU A 292     -20.674 -39.962  17.649  1.00 36.03      .160 H
ATOM   4291  C   GLU A 292     -19.337 -41.018  16.532  1.00 25.28      .251 C
ATOM   4292  O   GLU A 292     -19.163 -41.520  15.973  1.00 64.83      .271 O
ATOM   4293  CB  GLU A 292     -21.712 -41.365  16.611  1.00 56.96      .043 C
ATOM   4294 1HB  GLU A 292     -22.009 -41.515  16.068  1.00 82.33      .043 H
ATOM   4295 2HB  GLU A 292     -21.592 -41.962  16.767  1.00 84.61      .043 H
ATOM   4296  CG  GLU A 292     -22.547 -41.394  17.047  1.00114.51      .100 C
ATOM   4297 1HG  GLU A 292     -22.808 -41.565  16.984  1.00179.57      .100 H
ATOM   4298 2HG  GLU A 292     -22.513 -41.414  17.172  1.00178.68      .100 H
ATOM   4299  CD  GLU A 292     -23.101 -41.189  17.406  1.00170.29      .185 C
ATOM   4300  OE1 GLU A 292     -23.308 -41.096  17.522  1.00251.17      .647 O
ATOM   4301  OE2 GLU A 292     -23.358 -41.121  17.578  1.00252.31      .647 O
ATOM   4302  N   SER A 293     -18.402 -40.997  17.004  1.00 23.58      .336 N
ATOM   4303  H   SER A 293     -18.598 -40.586  17.453  1.00 59.91      .336 H
ATOM   4304  CA  SER A 293     -17.087 -41.497  16.884  1.00 16.87      .189 C
ATOM   4305  HA  SER A 293     -17.095 -42.159  16.141  1.00 16.75      .189 H
ATOM   4306  C   SER A 293     -16.522 -42.173  18.093  1.00 15.40      .253 C
ATOM   4307  O   SER A 293     -16.829 -41.873  19.094  1.00 36.27      .270 O
ATOM   4308  CB  SER A 293     -16.225 -40.448  16.520  1.00 36.76      .169 C
ATOM   4309 1HB  SER A 293     -15.825 -40.146  16.762  1.00 58.81      .169 H
ATOM   4310 2HB  SER A 293     -15.889 -40.447  16.205  1.00 71.19      .169 H
ATOM   4311  OG  SER A 293     -16.353 -39.861  16.279  1.00 96.21      .380 O
ATOM   4312  HG  SER A 293     -16.722 -39.970  16.033  1.00141.70      .380 H
ATOM   4313  N   VAL A 294     -15.664 -43.072  17.999  1.00  9.28      .337 N
ATOM   4314  H   VAL A 294     -15.446 -43.267  17.140  1.00 15.32      .337 H
ATOM   4315  CA  VAL A 294     -14.894 -43.714  19.054  1.00  8.65      .159 C
ATOM   4316  HA  VAL A 294     -15.462 -43.667  19.954  1.00 11.62      .159 H
ATOM   4317  C   VAL A 294     -13.574 -42.981  19.282  1.00  6.38      .251 C
ATOM   4318  O   VAL A 294     -12.961 -42.507  18.341  1.00  6.96      .271 O
ATOM   4319  CB  VAL A 294     -14.673 -45.183  18.751  1.00 13.90      .029 C
ATOM   4320  HB  VAL A 294     -14.301 -45.234  18.398  1.00 57.96      .029 H
ATOM   4321  CG1 VAL A 294     -14.439 -45.923  19.254  1.00 49.84      .002 C
ATOM   4322 1HG1 VAL A 294     -14.408 -46.085  19.402  1.00 96.97      .002 H
ATOM   4323 2HG1 VAL A 294     -14.345 -46.057  19.378  1.00 98.82      .002 H
ATOM   4324 3HG1 VAL A 294     -14.394 -46.157  19.335  1.00 96.62      .002 H
ATOM   4325  CG2 VAL A 294     -15.214 -45.911  18.407  1.00 38.28      .002 C
ATOM   4326 1HG2 VAL A 294     -15.349 -46.069  18.313  1.00 84.85      .002 H
ATOM   4327 2HG2 VAL A 294     -15.336 -46.040  18.370  1.00 84.96      .002 H
ATOM   4328 3HG2 VAL A 294     -15.337 -46.142  18.293  1.00 78.09      .002 H
ATOM   4329  N   PHE A 295     -13.130 -42.912  20.533  1.00  6.18      .337 N
ATOM   4330  H   PHE A 295     -13.689 -43.312  21.249  1.00  8.14      .337 H
ATOM   4331  CA  PHE A 295     -11.872 -42.293  20.963  1.00  5.42      .164 C
ATOM   4332  HA  PHE A 295     -11.870 -42.330  22.044  1.00  6.40      .164 H
ATOM   4333  C   PHE A 295     -11.778 -40.792  20.564  1.00  4.95      .251 C
ATOM   4334  O   PHE A 295     -10.781 -40.332  20.041  1.00  5.72      .271 O
ATOM   4335  CB  PHE A 295     -10.688 -43.168  20.501  1.00  6.06      .056 C
ATOM   4336 1HB  PHE A 295     -11.049 -44.167  20.364  1.00  8.76      .056 H
ATOM   4337 2HB  PHE A 295     -10.370 -42.830  19.535  1.00  7.53      .056 H
ATOM   4338  CG  PHE A 295      -9.446 -43.249  21.386  1.00  5.68      .044 C
ATOM   4339  CD1 PHE A 295      -8.864 -42.143  21.963  1.00  8.39      .008 C
ATOM   4340  HD1 PHE A 295      -9.288 -41.204  21.804  1.00 14.16      .008 H
ATOM   4341  CD2 PHE A 295      -8.844 -44.463  21.584  1.00  8.43      .008 C
ATOM   4342  HD2 PHE A 295      -9.280 -45.311  21.139  1.00 13.13      .008 H
ATOM   4343  CE1 PHE A 295      -7.708 -42.258  22.736  1.00  9.51      .001 C
ATOM   4344  HE1 PHE A 295      -7.268 -41.414  23.174  1.00 15.44      .001 H
ATOM   4345  CE2 PHE A 295      -7.683 -44.576  22.342  1.00 10.45      .001 C
ATOM   4346  HE2 PHE A 295      -7.235 -45.511  22.480  1.00 17.32      .001 H
ATOM   4347  CZ  PHE A 295      -7.115 -43.471  22.921  1.00  9.01      .000 C
ATOM   4348  HZ  PHE A 295      -6.223 -43.561  23.497  1.00 12.15      .000 H
ATOM   4349  N   ARG A 296     -12.843 -40.024  20.789  1.00  5.07      .338 N
ATOM   4350  H   ARG A 296     -13.643 -40.452  21.199  1.00  6.32      .338 H
ATOM   4351  CA  ARG A 296     -12.929 -38.568  20.588  1.00  4.53      .159 C
ATOM   4352  HA  ARG A 296     -11.924 -38.163  20.605  1.00  4.71      .159 H
ATOM   4353  C   ARG A 296     -13.735 -37.899  21.715  1.00  4.61      .251 C
ATOM   4354  O   ARG A 296     -14.705 -38.453  22.202  1.00  6.16      .271 O
ATOM   4355  CB  ARG A 296     -13.563 -38.229  19.231  1.00  5.28      .034 C
ATOM   4356 1HB  ARG A 296     -14.505 -38.749  19.153  1.00  6.62      .034 H
ATOM   4357 2HB  ARG A 296     -13.773 -37.172  19.198  1.00  6.28      .034 H
ATOM   4358  CG  ARG A 296     -12.723 -38.584  17.986  1.00  5.60      .027 C
ATOM   4359 1HG  ARG A 296     -12.534 -39.647  17.966  1.00  6.21      .027 H
ATOM   4360 2HG  ARG A 296     -13.295 -38.327  17.108  1.00  7.04      .027 H
ATOM   4361  CD  ARG A 296     -11.386 -37.849  17.930  1.00  5.76      .116 C
ATOM   4362 1HD  ARG A 296     -11.573 -36.787  17.961  1.00  7.18      .116 H
ATOM   4363 2HD  ARG A 296     -10.782 -38.101  18.788  1.00  6.14      .116 H
ATOM   4364  NE  ARG A 296     -10.626 -38.157  16.714  1.00  6.73      .212 N
ATOM   4365  HE  ARG A 296     -10.651 -37.441  16.026  1.00  9.11      .212 H
ATOM   4366  CZ  ARG A 296      -9.925 -39.267  16.492  1.00  6.22      .666 C
ATOM   4367  NH1 ARG A 296      -9.807 -40.203  17.364  1.00  6.23      .235 N
ATOM   4368 1HH1 ARG A 296     -10.270 -40.112  18.241  1.00  6.73      .235 H
ATOM   4369 2HH1 ARG A 296      -9.209 -40.976  17.190  1.00  7.27      .235 H
ATOM   4370  NH2 ARG A 296      -9.325 -39.422  15.369  1.00  7.77      .235 N
ATOM   4371 1HH2 ARG A 296      -9.374 -38.693  14.697  1.00  9.47      .235 H
ATOM   4372 2HH2 ARG A 296      -8.864 -40.275  15.152  1.00  8.03      .235 H
ATOM   4373  N   PHE A 297     -13.315 -36.702  22.090  1.00  4.46      .337 N
ATOM   4374  H   PHE A 297     -12.534 -36.320  21.604  1.00  5.28      .337 H
ATOM   4375  CA  PHE A 297     -13.755 -35.979  23.286  1.00  4.49      .164 C
ATOM   4376  HA  PHE A 297     -14.687 -36.405  23.632  1.00  5.04      .164 H
ATOM   4377  C   PHE A 297     -13.997 -34.494  22.974  1.00  4.54      .251 C
ATOM   4378  O   PHE A 297     -13.335 -33.920  22.125  1.00  6.41      .271 O
ATOM   4379  CB  PHE A 297     -12.716 -36.168  24.395  1.00  5.88      .056 C
ATOM   4380 1HB  PHE A 297     -11.904 -35.491  24.221  1.00  7.64      .056 H
ATOM   4381 2HB  PHE A 297     -13.166 -35.905  25.333  1.00  8.35      .056 H
ATOM   4382  CG  PHE A 297     -12.142 -37.569  24.521  1.00  5.84      .044 C
ATOM   4383  CD1 PHE A 297     -12.922 -38.610  25.007  1.00  7.87      .008 C
ATOM   4384  HD1 PHE A 297     -13.917 -38.420  25.329  1.00 10.57      .008 H
ATOM   4385  CD2 PHE A 297     -10.850 -37.845  24.082  1.00  6.75      .008 C
ATOM   4386  HD2 PHE A 297     -10.255 -37.050  23.707  1.00  8.71      .008 H
ATOM   4387  CE1 PHE A 297     -12.418 -39.909  25.052  1.00  9.81      .001 C
ATOM   4388  HE1 PHE A 297     -13.023 -40.701  25.412  1.00 14.41      .001 H
ATOM   4389  CE2 PHE A 297     -10.347 -39.143  24.128  1.00  8.56      .001 C
ATOM   4390  HE2 PHE A 297      -9.361 -39.338  23.790  1.00 11.90      .001 H
ATOM   4391  CZ  PHE A 297     -11.133 -40.174  24.616  1.00  9.72      .000 C
ATOM   4392  HZ  PHE A 297     -10.744 -41.165  24.646  1.00 13.60      .000 H
ATOM   4393  N   SER A 298     -14.967 -33.877  23.633  1.00  4.52      .336 N
ATOM   4394  H   SER A 298     -15.474 -34.387  24.318  1.00  5.61      .336 H
ATOM   4395  CA  SER A 298     -15.512 -32.567  23.262  1.00  4.59      .189 C
ATOM   4396  HA  SER A 298     -15.717 -32.580  22.200  1.00  5.74      .189 H
ATOM   4397  C   SER A 298     -14.580 -31.385  23.560  1.00  4.14      .254 C
ATOM   4398  O   SER A 298     -14.434 -30.513  22.721  1.00  5.86      .270 O
ATOM   4399  CB  SER A 298     -16.839 -32.334  23.961  1.00  5.69      .169 C
ATOM   4400 1HB  SER A 298     -16.709 -32.386  25.002  1.00  7.83      .169 H
ATOM   4401 2HB  SER A 298     -17.209 -31.379  23.716  1.00  9.04      .169 H
ATOM   4402  OG  SER A 298     -17.761 -33.278  23.574  1.00  8.74      .380 O
ATOM   4403  HG  SER A 298     -18.540 -33.169  24.043  1.00  8.78      .380 H
ATOM   4404  N   PHE A 299     -13.941 -31.356  24.718  1.00  3.84      .337 N
ATOM   4405  H   PHE A 299     -14.117 -32.087  25.369  1.00  5.03      .337 H
ATOM   4406  CA  PHE A 299     -13.112 -30.247  25.181  1.00  3.60      .164 C
ATOM   4407  HA  PHE A 299     -13.007 -29.528  24.379  1.00  4.04      .164 H
ATOM   4408  C   PHE A 299     -11.701 -30.746  25.556  1.00  3.88      .251 C
ATOM   4409  O   PHE A 299     -11.497 -31.438  26.529  1.00  5.57      .271 O
ATOM   4410  CB  PHE A 299     -13.828 -29.513  26.309  1.00  4.28      .056 C
ATOM   4411 1HB  PHE A 299     -14.005 -30.203  27.116  1.00  5.45      .056 H
ATOM   4412 2HB  PHE A 299     -13.190 -28.729  26.679  1.00  5.73      .056 H
ATOM   4413  CG  PHE A 299     -15.153 -28.900  25.900  1.00  4.86      .044 C
ATOM   4414  CD1 PHE A 299     -15.180 -27.713  25.178  1.00  6.48      .008 C
ATOM   4415  HD1 PHE A 299     -14.268 -27.221  24.941  1.00  8.21      .008 H
ATOM   4416  CD2 PHE A 299     -16.352 -29.538  26.197  1.00  6.53      .008 C
ATOM   4417  HD2 PHE A 299     -16.334 -30.438  26.763  1.00  8.58      .008 H
ATOM   4418  CE1 PHE A 299     -16.391 -27.178  24.737  1.00  8.83      .001 C
ATOM   4419  HE1 PHE A 299     -16.412 -26.273  24.180  1.00 12.40      .001 H
ATOM   4420  CE2 PHE A 299     -17.562 -29.008  25.752  1.00  8.71      .001 C
ATOM   4421  HE2 PHE A 299     -18.471 -29.509  25.976  1.00 12.55      .001 H
ATOM   4422  CZ  PHE A 299     -17.580 -27.834  25.016  1.00  9.48      .000 C
ATOM   4423  HZ  PHE A 299     -18.509 -27.436  24.675  1.00 13.14      .000 H
ATOM   4424  N   VAL A 300     -10.739 -30.383  24.727  1.00  4.36      .338 N
ATOM   4425  H   VAL A 300     -10.998 -29.771  23.994  1.00  6.26      .338 H
ATOM   4426  CA  VAL A 300      -9.325 -30.818  24.720  1.00  4.11      .160 C
ATOM   4427  HA  VAL A 300      -9.078 -31.210  25.698  1.00  4.56      .160 H
ATOM   4428  C   VAL A 300      -8.397 -29.612  24.452  1.00  4.05      .254 C
ATOM   4429  O   VAL A 300      -8.898 -28.550  24.086  1.00  4.77      .270 O
ATOM   4430  CB  VAL A 300      -9.119 -31.956  23.688  1.00  5.27      .029 C
ATOM   4431  HB  VAL A 300      -8.113 -32.301  23.795  1.00  7.73      .029 H
ATOM   4432  CG1 VAL A 300     -10.010 -33.165  23.916  1.00  6.37      .002 C
ATOM   4433 1HG1 VAL A 300     -10.173 -33.464  24.096  1.00 34.73      .002 H
ATOM   4434 2HG1 VAL A 300     -10.153 -33.515  23.870  1.00 34.50      .002 H
ATOM   4435 3HG1 VAL A 300     -10.325 -33.373  23.943  1.00 34.01      .002 H
ATOM   4436  CG2 VAL A 300      -9.299 -31.526  22.249  1.00  7.63      .002 C
ATOM   4437 1HG2 VAL A 300      -9.349 -31.410  21.920  1.00 36.05      .002 H
ATOM   4438 2HG2 VAL A 300      -9.348 -31.442  21.899  1.00 37.37      .002 H
ATOM   4439 3HG2 VAL A 300      -9.313 -31.424  21.910  1.00 36.05      .002 H
ATOM   4440  N   PRO A 301      -7.068 -29.719  24.617  1.00  4.39      .312 N
ATOM   4441  CA  PRO A 301      -6.127 -28.647  24.288  1.00  4.55      .163 C
ATOM   4442  HA  PRO A 301      -6.279 -27.844  24.996  1.00  5.00      .163 H
ATOM   4443  C   PRO A 301      -6.285 -28.068  22.872  1.00  4.72      .251 C
ATOM   4444  O   PRO A 301      -6.567 -28.759  21.922  1.00  6.34      .271 O
ATOM   4445  CB  PRO A 301      -4.746 -29.243  24.525  1.00  6.02      .034 C
ATOM   4446 1HB  PRO A 301      -4.388 -29.722  23.640  1.00  8.21      .034 H
ATOM   4447 2HB  PRO A 301      -4.044 -28.516  24.878  1.00  8.43      .034 H
ATOM   4448  CG  PRO A 301      -4.993 -30.269  25.595  1.00  5.99      .027 C
ATOM   4449 1HG  PRO A 301      -4.285 -31.068  25.539  1.00  8.45      .027 H
ATOM   4450 2HG  PRO A 301      -4.975 -29.812  26.554  1.00  8.16      .027 H
ATOM   4451  CD  PRO A 301      -6.373 -30.777  25.290  1.00  5.42      .105 C
ATOM   4452 1HD  PRO A 301      -6.299 -31.630  24.647  1.00  7.41      .105 H
ATOM   4453 2HD  PRO A 301      -6.883 -31.027  26.198  1.00  7.17      .105 H
ATOM   4454  N   VAL A 302      -6.131 -26.779  22.725  1.00  6.97      .338 N
ATOM   4455  H   VAL A 302      -5.817 -26.261  23.504  1.00 10.14      .338 H
ATOM   4456  CA  VAL A 302      -6.398 -26.019  21.499  1.00  7.28      .159 C
ATOM   4457  HA  VAL A 302      -6.776 -26.710  20.768  1.00 10.16      .159 H
ATOM   4458  C   VAL A 302      -5.130 -25.386  20.936  1.00  7.87      .251 C
ATOM   4459  O   VAL A 302      -4.319 -24.852  21.659  1.00  8.89      .271 O
ATOM   4460  CB  VAL A 302      -7.530 -25.001  21.715  1.00  7.45      .029 C
ATOM   4461  HB  VAL A 302      -8.363 -25.530  22.133  1.00 10.26      .029 H
ATOM   4462  CG1 VAL A 302      -7.180 -23.882  22.668  1.00  7.81      .002 C
ATOM   4463 1HG1 VAL A 302      -7.092 -23.627  22.887  1.00 35.60      .002 H
ATOM   4464 2HG1 VAL A 302      -7.105 -23.622  22.902  1.00 36.65      .002 H
ATOM   4465 3HG1 VAL A 302      -7.105 -23.607  22.893  1.00 36.45      .002 H
ATOM   4466  CG2 VAL A 302      -8.009 -24.372  20.417  1.00  8.71      .002 C
ATOM   4467 1HG2 VAL A 302      -8.127 -24.276  20.080  1.00 35.34      .002 H
ATOM   4468 2HG2 VAL A 302      -8.076 -24.191  20.116  1.00 37.65      .002 H
ATOM   4469 3HG2 VAL A 302      -8.178 -24.208  20.140  1.00 38.28      .002 H
ATOM   4470  N   VAL A 303      -4.985 -25.444  19.635  1.00 11.71      .338 N
ATOM   4471  H   VAL A 303      -5.678 -25.916  19.110  1.00 14.22      .338 H
ATOM   4472  CA  VAL A 303      -3.944 -24.784  18.883  1.00 17.59      .159 C
ATOM   4473  HA  VAL A 303      -3.019 -24.843  19.426  1.00 15.83      .159 H
ATOM   4474  C   VAL A 303      -4.302 -23.340  18.716  1.00 24.77      .251 C
ATOM   4475  O   VAL A 303      -5.002 -22.985  17.885  1.00 38.71      .271 O
ATOM   4476  CB  VAL A 303      -3.714 -25.475  17.574  1.00 30.19      .029 C
ATOM   4477  HB  VAL A 303      -4.475 -25.376  17.024  1.00 43.55      .029 H
ATOM   4478  CG1 VAL A 303      -2.664 -25.020  16.889  1.00 56.08      .002 C
ATOM   4479 1HG1 VAL A 303      -2.405 -24.891  16.744  1.00 95.07      .002 H
ATOM   4480 2HG1 VAL A 303      -2.438 -24.903  16.708  1.00 92.76      .002 H
ATOM   4481 3HG1 VAL A 303      -2.406 -24.949  16.726  1.00 95.52      .002 H
ATOM   4482  CG2 VAL A 303      -3.496 -26.790  17.653  1.00 44.94      .002 C
ATOM   4483 1HG2 VAL A 303      -3.436 -27.107  17.640  1.00 78.40      .002 H
ATOM   4484 2HG2 VAL A 303      -3.482 -27.116  17.690  1.00 83.57      .002 H
ATOM   4485 3HG2 VAL A 303      -3.417 -27.075  17.680  1.00 80.10      .002 H
ATOM   4486  N   ASP A 304      -3.858 -22.505  19.540  1.00 29.28      .337 N
ATOM   4487  H   ASP A 304      -3.295 -22.852  20.201  1.00 32.41      .337 H
ATOM   4488  CA  ASP A 304      -4.186 -21.114  19.636  1.00 42.26      .170 C
ATOM   4489  HA  ASP A 304      -5.027 -20.944  19.024  1.00 53.50      .170 H
ATOM   4490  C   ASP A 304      -3.078 -20.158  19.205  1.00 48.56      .252 C
ATOM   4491  O   ASP A 304      -3.296 -18.998  19.088  1.00 65.40      .271 O
ATOM   4492  CB  ASP A 304      -4.605 -20.801  21.022  1.00 48.15      .129 C
ATOM   4493 1HB  ASP A 304      -4.981 -19.830  21.032  1.00 65.50      .129 H
ATOM   4494 2HB  ASP A 304      -5.392 -21.458  21.300  1.00 48.80      .129 H
ATOM   4495  CG  ASP A 304      -3.539 -20.883  22.047  1.00 45.83      .188 C
ATOM   4496  OD1 ASP A 304      -3.059 -20.951  22.493  1.00 70.09      .647 O
ATOM   4497  OD2 ASP A 304      -3.190 -20.857  22.415  1.00 87.77      .647 O
ATOM   4498  N   GLY A 305      -1.895 -20.632  18.978  1.00 43.49      .336 N
ATOM   4499  H   GLY A 305      -1.769 -21.585  19.100  1.00 38.21      .336 H
ATOM   4500  CA  GLY A 305      -0.719 -19.853  18.670  1.00 53.34      .189 C
ATOM   4501 1HA  GLY A 305      -0.002 -20.466  18.213  1.00 50.84      .189 H
ATOM   4502 2HA  GLY A 305      -0.986 -19.112  17.990  1.00 70.99      .189 H
ATOM   4503  C   GLY A 305      -0.043 -19.187  19.824  1.00 56.16      .253 C
ATOM   4504  O   GLY A 305       0.864 -18.476  19.625  1.00 72.83      .270 O
ATOM   4505  N   ASP A 306      -0.472 -19.390  21.013  1.00 51.61      .337 N
ATOM   4506  H   ASP A 306      -1.210 -19.994  21.121  1.00 46.94      .337 H
ATOM   4507  CA  ASP A 306       0.022 -18.755  22.189  1.00 63.73      .170 C
ATOM   4508  HA  ASP A 306       0.824 -18.110  21.934  1.00 74.16      .170 H
ATOM   4509  C   ASP A 306       0.557 -19.714  23.199  1.00 54.87      .252 C
ATOM   4510  O   ASP A 306       1.599 -19.511  23.696  1.00 66.57      .271 O
ATOM   4511  CB  ASP A 306      -1.063 -17.934  22.753  1.00 88.62      .129 C
ATOM   4512 1HB  ASP A 306      -1.586 -17.756  22.334  1.00113.39      .129 H
ATOM   4513 2HB  ASP A 306      -1.464 -18.188  23.284  1.00107.43      .129 H
ATOM   4514  CG  ASP A 306      -0.930 -16.995  23.194  1.00143.71      .188 C
ATOM   4515  OD1 ASP A 306      -0.857 -16.610  23.361  1.00208.23      .647 O
ATOM   4516  OD2 ASP A 306      -0.914 -16.617  23.386  1.00221.07      .647 O
ATOM   4517  N   PHE A 307      -0.109 -20.771  23.477  1.00 46.37      .337 N
ATOM   4518  H   PHE A 307      -0.972 -20.901  23.057  1.00 45.19      .337 H
ATOM   4519  CA  PHE A 307       0.376 -21.825  24.266  1.00 47.85      .164 C
ATOM   4520  HA  PHE A 307       0.899 -21.402  25.017  1.00 70.91      .164 H
ATOM   4521  C   PHE A 307       1.278 -22.670  23.521  1.00 38.48      .251 C
ATOM   4522  O   PHE A 307       2.274 -22.986  23.963  1.00 59.98      .271 O
ATOM   4523  CB  PHE A 307      -0.713 -22.627  24.862  1.00 53.27      .056 C
ATOM   4524 1HB  PHE A 307      -1.356 -22.014  25.250  1.00 75.47      .056 H
ATOM   4525 2HB  PHE A 307      -1.172 -23.087  24.145  1.00 62.87      .056 H
ATOM   4526  CG  PHE A 307      -0.389 -23.616  25.882  1.00 45.66      .044 C
ATOM   4527  CD1 PHE A 307      -0.285 -24.113  26.321  1.00 76.95      .008 C
ATOM   4528  HD1 PHE A 307      -0.449 -23.805  25.937  1.00153.02      .008 H
ATOM   4529  CD2 PHE A 307      -0.195 -24.034  26.396  1.00 91.45      .008 C
ATOM   4530  HD2 PHE A 307      -0.295 -23.665  26.061  1.00180.01      .008 H
ATOM   4531  CE1 PHE A 307       0.044 -25.009  27.259  1.00 84.60      .001 C
ATOM   4532  HE1 PHE A 307       0.123 -25.386  27.593  1.00167.52      .001 H
ATOM   4533  CE2 PHE A 307       0.128 -24.928  27.338  1.00 97.30      .001 C
ATOM   4534  HE2 PHE A 307       0.280 -25.239  27.720  1.00189.86      .001 H
ATOM   4535  CZ  PHE A 307       0.256 -25.411  27.765  1.00 59.40      .000 C
ATOM   4536  HZ  PHE A 307       0.512 -26.094  28.481  1.00 75.21      .000 H
ATOM   4537  N   LEU A 308       0.947 -22.974  22.370  1.00 28.04      .338 N
ATOM   4538  H   LEU A 308       0.102 -22.689  22.103  1.00 25.42      .338 H
ATOM   4539  CA  LEU A 308       1.720 -23.570  21.399  1.00 42.40      .159 C
ATOM   4540  HA  LEU A 308       2.682 -23.551  21.677  1.00 61.59      .159 H
ATOM   4541  C   LEU A 308       1.626 -22.811  20.087  1.00 41.91      .251 C
ATOM   4542  O   LEU A 308       0.558 -22.457  19.670  1.00 43.57      .271 O
ATOM   4543  CB  LEU A 308       1.300 -24.957  21.278  1.00 55.96      .032 C
ATOM   4544 1HB  LEU A 308       0.331 -24.955  21.074  1.00 52.31      .032 H
ATOM   4545 2HB  LEU A 308       1.781 -25.310  20.461  1.00 81.38      .032 H
ATOM   4546  CG  LEU A 308       1.501 -25.879  22.439  1.00 66.34      .002 C
ATOM   4547  HG  LEU A 308       1.086 -25.498  23.252  1.00 51.74      .002 H
ATOM   4548  CD1 LEU A 308       0.899 -27.124  22.254  1.00 92.47      .000 C
ATOM   4549 1HD1 LEU A 308       0.769 -27.462  22.250  1.00123.93      .000 H
ATOM   4550 2HD1 LEU A 308       0.759 -27.422  22.158  1.00130.80      .000 H
ATOM   4551 3HD1 LEU A 308       0.729 -27.362  22.229  1.00133.18      .000 H
ATOM   4552  CD2 LEU A 308       2.821 -26.117  22.697  1.00104.98      .000 C
ATOM   4553 1HD2 LEU A 308       3.138 -26.150  22.797  1.00144.62      .000 H
ATOM   4554 2HD2 LEU A 308       3.137 -26.159  22.719  1.00146.88      .000 H
ATOM   4555 3HD2 LEU A 308       3.123 -26.216  22.771  1.00145.00      .000 H
ATOM   4556  N   SER A 309       2.733 -22.574  19.429  1.00 44.45      .336 N
ATOM   4557  H   SER A 309       3.580 -22.879  19.811  1.00 47.56      .336 H
ATOM   4558  CA  SER A 309       2.817 -21.800  18.200  1.00 48.68      .189 C
ATOM   4559  HA  SER A 309       2.214 -20.929  18.316  1.00 57.14      .189 H
ATOM   4560  C   SER A 309       2.340 -22.531  16.948  1.00 44.98      .254 C
ATOM   4561  O   SER A 309       2.060 -21.905  15.962  1.00 51.81      .270 O
ATOM   4562  CB  SER A 309       4.228 -21.335  17.996  1.00 53.50      .169 C
ATOM   4563 1HB  SER A 309       4.387 -21.046  17.411  1.00 82.93      .169 H
ATOM   4564 2HB  SER A 309       4.477 -20.860  18.402  1.00 76.48      .169 H
ATOM   4565  OG  SER A 309       5.012 -21.859  18.033  1.00 72.52      .380 O
ATOM   4566  HG  SER A 309       5.240 -21.964  18.281  1.00 94.53      .380 H
ATOM   4567  N   ASP A 310       2.234 -23.841  16.982  1.00 39.00      .337 N
ATOM   4568  H   ASP A 310       2.409 -24.286  17.843  1.00 38.35      .337 H
ATOM   4569  CA  ASP A 310       1.802 -24.702  15.886  1.00 36.88      .170 C
ATOM   4570  HA  ASP A 310       1.020 -24.203  15.347  1.00 42.34      .170 H
ATOM   4571  C   ASP A 310       1.221 -26.015  16.433  1.00 33.13      .252 C
ATOM   4572  O   ASP A 310       1.198 -26.230  17.629  1.00 32.92      .271 O
ATOM   4573  CB  ASP A 310       2.968 -24.945  14.934  1.00 36.45      .129 C
ATOM   4574 1HB  ASP A 310       3.606 -24.219  14.980  1.00 45.01      .129 H
ATOM   4575 2HB  ASP A 310       3.466 -25.742  15.181  1.00 35.98      .129 H
ATOM   4576  CG  ASP A 310       2.675 -25.100  13.579  1.00 55.31      .188 C
ATOM   4577  OD1 ASP A 310       2.419 -25.169  13.042  1.00 97.15      .647 O
ATOM   4578  OD2 ASP A 310       2.710 -25.130  13.038  1.00101.64      .647 O
ATOM   4579  N   THR A 311       0.753 -26.899  15.572  1.00 33.25      .336 N
ATOM   4580  H   THR A 311       0.797 -26.687  14.609  1.00 36.51      .336 H
ATOM   4581  CA  THR A 311       0.293 -28.232  15.929  1.00 31.49      .187 C
ATOM   4582  HA  THR A 311      -0.458 -28.116  16.686  1.00 35.36      .187 H
ATOM   4583  C   THR A 311       1.419 -29.080  16.524  1.00 24.95      .257 C
ATOM   4584  O   THR A 311       2.530 -29.024  16.018  1.00 25.46      .270 O
ATOM   4585  CB  THR A 311      -0.371 -28.913  14.744  1.00 36.14      .140 C
ATOM   4586  HB  THR A 311      -0.913 -28.605  14.491  1.00 59.24      .140 H
ATOM   4587  OG1 THR A 311      -0.732 -29.733  14.821  1.00 73.44      .382 O
ATOM   4588  HG1 THR A 311      -1.239 -29.722  14.630  1.00100.62      .382 H
ATOM   4589  CG2 THR A 311      -0.003 -29.184  13.784  1.00 63.90      .034 C
ATOM   4590 1HG2 THR A 311       0.131 -29.192  13.570  1.00107.95      .034 H
ATOM   4591 2HG2 THR A 311       0.014 -29.246  13.544  1.00106.40      .034 H
ATOM   4592 3HG2 THR A 311       0.093 -29.308  13.550  1.00107.89      .034 H
ATOM   4593  N   PRO A 312       1.189 -29.884  17.572  1.00 21.25      .312 N
ATOM   4594  CA  PRO A 312       2.231 -30.635  18.232  1.00 15.96      .163 C
ATOM   4595  HA  PRO A 312       2.885 -29.942  18.707  1.00 17.12      .163 H
ATOM   4596  C   PRO A 312       3.073 -31.524  17.331  1.00 16.03      .251 C
ATOM   4597  O   PRO A 312       4.249 -31.617  17.547  1.00 17.43      .271 O
ATOM   4598  CB  PRO A 312       1.535 -31.434  19.306  1.00 15.35      .034 C
ATOM   4599 1HB  PRO A 312       1.315 -32.374  18.990  1.00 19.90      .034 H
ATOM   4600 2HB  PRO A 312       2.079 -31.485  20.162  1.00 20.03      .034 H
ATOM   4601  CG  PRO A 312       0.323 -30.724  19.558  1.00 21.06      .027 C
ATOM   4602 1HG  PRO A 312      -0.399 -31.355  19.775  1.00 32.46      .027 H
ATOM   4603 2HG  PRO A 312       0.465 -30.103  20.294  1.00 30.78      .027 H
ATOM   4604  CD  PRO A 312      -0.007 -29.975  18.342  1.00 23.58      .105 C
ATOM   4605 1HD  PRO A 312      -0.743 -30.480  17.801  1.00 29.82      .105 H
ATOM   4606 2HD  PRO A 312      -0.346 -29.017  18.598  1.00 29.50      .105 H
ATOM   4607  N   GLU A 313       2.513 -32.141  16.315  1.00 19.17      .338 N
ATOM   4608  H   GLU A 313       1.542 -32.067  16.188  1.00 22.27      .338 H
ATOM   4609  CA  GLU A 313       3.234 -32.942  15.351  1.00 23.19      .160 C
ATOM   4610  HA  GLU A 313       3.716 -33.735  15.878  1.00 25.07      .160 H
ATOM   4611  C   GLU A 313       4.315 -32.145  14.600  1.00 22.92      .251 C
ATOM   4612  O   GLU A 313       5.383 -32.634  14.389  1.00 29.30      .271 O
ATOM   4613  CB  GLU A 313       2.250 -33.559  14.395  1.00 32.43      .043 C
ATOM   4614 1HB  GLU A 313       1.618 -34.023  14.836  1.00 48.40      .043 H
ATOM   4615 2HB  GLU A 313       1.806 -32.950  13.922  1.00 41.15      .043 H
ATOM   4616  CG  GLU A 313       2.665 -34.384  13.484  1.00 57.57      .100 C
ATOM   4617 1HG  GLU A 313       2.741 -34.243  13.081  1.00109.22      .100 H
ATOM   4618 2HG  GLU A 313       3.086 -34.543  13.555  1.00 99.19      .100 H
ATOM   4619  CD  GLU A 313       2.400 -35.196  13.006  1.00 84.50      .185 C
ATOM   4620  OE1 GLU A 313       2.297 -35.534  12.899  1.00150.16      .647 O
ATOM   4621  OE2 GLU A 313       2.293 -35.521  12.717  1.00142.31      .647 O
ATOM   4622  N   ALA A 314       4.068 -30.905  14.256  1.00 21.23      .338 N
ATOM   4623  H   ALA A 314       3.208 -30.524  14.516  1.00 22.54      .338 H
ATOM   4624  CA  ALA A 314       5.033 -30.018  13.628  1.00 21.63      .159 C
ATOM   4625  HA  ALA A 314       5.527 -30.544  12.834  1.00 24.79      .159 H
ATOM   4626  C   ALA A 314       6.104 -29.544  14.606  1.00 18.78      .251 C
ATOM   4627  O   ALA A 314       7.249 -29.442  14.242  1.00 22.35      .271 O
ATOM   4628  CB  ALA A 314       4.296 -28.853  13.010  1.00 26.31      .034 C
ATOM   4629 1HB  ALA A 314       4.153 -28.563  12.881  1.00 58.25      .034 H
ATOM   4630 2HB  ALA A 314       4.094 -28.583  12.879  1.00 55.31      .034 H
ATOM   4631 3HB  ALA A 314       4.128 -28.587  12.827  1.00 53.84      .034 H
ATOM   4632  N   LEU A 315       5.753 -29.296  15.852  1.00 16.58      .338 N
ATOM   4633  H   LEU A 315       4.807 -29.376  16.103  1.00 17.93      .338 H
ATOM   4634  CA  LEU A 315       6.676 -28.876  16.886  1.00 16.27      .159 C
ATOM   4635  HA  LEU A 315       7.303 -28.098  16.481  1.00 18.61      .159 H
ATOM   4636  C   LEU A 315       7.594 -30.013  17.353  1.00 15.86      .251 C
ATOM   4637  O   LEU A 315       8.739 -29.771  17.640  1.00 20.21      .271 O
ATOM   4638  CB  LEU A 315       5.900 -28.300  18.070  1.00 18.01      .032 C
ATOM   4639 1HB  LEU A 315       5.244 -29.053  18.440  1.00 18.25      .032 H
ATOM   4640 2HB  LEU A 315       6.595 -28.073  18.841  1.00 20.47      .032 H
ATOM   4641  CG  LEU A 315       5.099 -27.052  17.797  1.00 24.18      .002 C
ATOM   4642  HG  LEU A 315       4.417 -27.262  17.039  1.00 29.17      .002 H
ATOM   4643  CD1 LEU A 315       4.343 -26.648  19.003  1.00 30.47      .000 C
ATOM   4644 1HD1 LEU A 315       4.192 -26.481  19.271  1.00 58.29      .000 H
ATOM   4645 2HD1 LEU A 315       4.197 -26.594  19.337  1.00 60.70      .000 H
ATOM   4646 3HD1 LEU A 315       4.095 -26.581  19.254  1.00 62.96      .000 H
ATOM   4647  CD2 LEU A 315       5.931 -25.910  17.379  1.00 32.34      .000 C
ATOM   4648 1HD2 LEU A 315       6.136 -25.649  17.257  1.00 60.28      .000 H
ATOM   4649 2HD2 LEU A 315       6.141 -25.648  17.310  1.00 66.96      .000 H
ATOM   4650 3HD2 LEU A 315       6.104 -25.622  17.278  1.00 62.79      .000 H
ATOM   4651  N   ILE A 316       7.128 -31.250  17.369  1.00 14.56      .338 N
ATOM   4652  H   ILE A 316       6.171 -31.398  17.178  1.00 15.05      .338 H
ATOM   4653  CA  ILE A 316       7.925 -32.438  17.631  1.00 15.99      .159 C
ATOM   4654  HA  ILE A 316       8.479 -32.275  18.536  1.00 17.23      .159 H
ATOM   4655  C   ILE A 316       8.945 -32.664  16.504  1.00 20.35      .251 C
ATOM   4656  O   ILE A 316      10.055 -33.042  16.769  1.00 26.77      .271 O
ATOM   4657  CB  ILE A 316       7.004 -33.649  17.864  1.00 16.33      .029 C
ATOM   4658  HB  ILE A 316       6.245 -33.589  17.229  1.00 22.53      .029 H
ATOM   4659  CG1 ILE A 316       6.439 -33.691  19.172  1.00 23.43      .002 C
ATOM   4660 1HG1 ILE A 316       6.360 -33.367  19.443  1.00 51.53      .002 H
ATOM   4661 2HG1 ILE A 316       6.013 -33.782  19.209  1.00 68.95      .002 H
ATOM   4662  CG2 ILE A 316       7.589 -34.926  17.617  1.00 28.86      .002 C
ATOM   4663 1HG2 ILE A 316       7.762 -35.180  17.435  1.00 62.75      .002 H
ATOM   4664 2HG2 ILE A 316       7.599 -35.286  17.573  1.00 63.52      .002 H
ATOM   4665 3HG2 ILE A 316       7.810 -35.209  17.668  1.00 59.16      .002 H
ATOM   4666  CD1 ILE A 316       6.478 -34.025  20.058  1.00 52.30      .000 C
ATOM   4667 1HD1 ILE A 316       6.484 -34.121  20.307  1.00 96.88      .000 H
ATOM   4668 2HD1 ILE A 316       6.485 -34.078  20.218  1.00 99.13      .000 H
ATOM   4669 3HD1 ILE A 316       6.480 -34.104  20.289  1.00 97.64      .000 H
ATOM   4670  N   ASN A 317       8.616 -32.368  15.264  1.00 20.77      .337 N
ATOM   4671  H   ASN A 317       7.701 -32.069  15.086  1.00 20.43      .337 H
ATOM   4672  CA  ASN A 317       9.519 -32.446  14.131  1.00 26.06      .169 C
ATOM   4673  HA  ASN A 317      10.009 -33.393  14.169  1.00 31.55      .169 H
ATOM   4674  C   ASN A 317      10.610 -31.373  14.140  1.00 28.39      .251 C
ATOM   4675  O   ASN A 317      11.632 -31.554  13.621  1.00 39.66      .271 O
ATOM   4676  CB  ASN A 317       8.715 -32.387  12.851  1.00 29.97      .119 C
ATOM   4677 1HB  ASN A 317       7.985 -32.485  12.927  1.00 58.88      .119 H
ATOM   4678 2HB  ASN A 317       8.702 -31.745  12.446  1.00 42.41      .119 H
ATOM   4679  CG  ASN A 317       8.893 -33.050  12.000  1.00 55.13      .230 C
ATOM   4680  OD1 ASN A 317       9.471 -33.882  11.981  1.00 83.43      .273 O
ATOM   4681  ND2 ASN A 317       8.406 -32.710  11.269  1.00107.15      .369 N
ATOM   4682 1HD2 ASN A 317       8.506 -33.128  10.707  1.00177.79      .369 H
ATOM   4683 2HD2 ASN A 317       7.924 -32.040  11.276  1.00114.76      .369 H
ATOM   4684  N   ALA A 318      10.401 -30.270  14.738  1.00 28.73      .338 N
ATOM   4685  H   ALA A 318       9.538 -30.167  15.120  1.00 32.13      .338 H
ATOM   4686  CA  ALA A 318      11.305 -29.157  14.836  1.00 33.33      .159 C
ATOM   4687  HA  ALA A 318      12.087 -29.308  14.188  1.00 44.98      .159 H
ATOM   4688  C   ALA A 318      11.928 -28.922  16.176  1.00 28.07      .251 C
ATOM   4689  O   ALA A 318      12.340 -28.034  16.417  1.00 49.08      .271 O
ATOM   4690  CB  ALA A 318      10.598 -27.990  14.381  1.00 48.84      .034 C
ATOM   4691 1HB  ALA A 318      10.522 -27.662  14.262  1.00 81.99      .034 H
ATOM   4692 2HB  ALA A 318      10.384 -27.708  14.366  1.00 82.79      .034 H
ATOM   4693 3HB  ALA A 318      10.395 -27.772  14.194  1.00 81.80      .034 H
ATOM   4694  N   GLY A 319      11.984 -29.698  17.045  1.00 30.20      .336 N
ATOM   4695  H   GLY A 319      11.625 -30.402  16.802  1.00 49.73      .336 H
ATOM   4696  CA  GLY A 319      12.472 -29.542  18.371  1.00 33.86      .189 C
ATOM   4697 1HA  GLY A 319      12.256 -28.618  18.687  1.00 44.43      .189 H
ATOM   4698 2HA  GLY A 319      11.972 -30.184  18.954  1.00 46.75      .189 H
ATOM   4699  C   GLY A 319      13.928 -29.733  18.616  1.00 27.81      .253 C
ATOM   4700  O   GLY A 319      14.546 -30.270  17.891  1.00 36.50      .270 O
ATOM   4701  N   ASP A 320      14.469 -29.292  19.662  1.00 30.81      .337 N
ATOM   4702  H   ASP A 320      13.900 -28.857  20.212  1.00 44.98      .337 H
ATOM   4703  CA  ASP A 320      15.838 -29.342  20.100  1.00 29.04      .170 C
ATOM   4704  HA  ASP A 320      16.403 -29.769  19.325  1.00 33.21      .170 H
ATOM   4705  C   ASP A 320      16.042 -30.199  21.335  1.00 20.75      .252 C
ATOM   4706  O   ASP A 320      16.531 -29.808  22.245  1.00 31.63      .271 O
ATOM   4707  CB  ASP A 320      16.338 -27.966  20.300  1.00 43.80      .129 C
ATOM   4708 1HB  ASP A 320      16.925 -27.834  20.488  1.00 64.65      .129 H
ATOM   4709 2HB  ASP A 320      16.392 -27.553  19.822  1.00 65.59      .129 H
ATOM   4710  CG  ASP A 320      16.016 -27.288  20.864  1.00101.35      .188 C
ATOM   4711  OD1 ASP A 320      15.915 -26.992  21.047  1.00174.83      .647 O
ATOM   4712  OD2 ASP A 320      15.875 -27.020  21.124  1.00178.75      .647 O
ATOM   4713  N   PHE A 321      15.645 -31.374  21.370  1.00 18.90      .337 N
ATOM   4714  H   PHE A 321      15.270 -31.648  20.586  1.00 31.47      .337 H
ATOM   4715  CA  PHE A 321      15.594 -32.289  22.491  1.00 14.73      .164 C
ATOM   4716  HA  PHE A 321      15.385 -31.706  23.344  1.00 14.88      .164 H
ATOM   4717  C   PHE A 321      16.904 -33.054  22.777  1.00 14.78      .251 C
ATOM   4718  O   PHE A 321      16.885 -34.113  23.351  1.00 17.10      .271 O
ATOM   4719  CB  PHE A 321      14.429 -33.212  22.301  1.00 18.88      .056 C
ATOM   4720 1HB  PHE A 321      14.626 -33.834  21.487  1.00 25.53      .056 H
ATOM   4721 2HB  PHE A 321      14.345 -33.833  23.157  1.00 20.55      .056 H
ATOM   4722  CG  PHE A 321      13.122 -32.531  22.064  1.00 24.19      .044 C
ATOM   4723  CD1 PHE A 321      12.549 -31.794  23.024  1.00 29.01      .008 C
ATOM   4724  HD1 PHE A 321      13.026 -31.705  23.932  1.00 31.32      .008 H
ATOM   4725  CD2 PHE A 321      12.484 -32.637  20.884  1.00 35.82      .008 C
ATOM   4726  HD2 PHE A 321      12.918 -33.198  20.145  1.00 43.71      .008 H
ATOM   4727  CE1 PHE A 321      11.354 -31.167  22.804  1.00 41.99      .001 C
ATOM   4728  HE1 PHE A 321      10.922 -30.599  23.537  1.00 54.77      .001 H
ATOM   4729  CE2 PHE A 321      11.286 -32.022  20.666  1.00 47.92      .001 C
ATOM   4730  HE2 PHE A 321      10.806 -32.116  19.759  1.00 64.08      .001 H
ATOM   4731  CZ  PHE A 321      10.722 -31.284  21.627  1.00 49.38      .000 C
ATOM   4732  HZ  PHE A 321       9.814 -30.801  21.451  1.00 65.62      .000 H
ATOM   4733  N   HIS A 322      18.046 -32.523  22.393  1.00 16.32      .337 N
ATOM   4734  H   HIS A 322      18.019 -31.649  21.952  1.00 19.62      .337 H
ATOM   4735  CA  HIS A 322      19.348 -33.123  22.564  1.00 17.78      .165 C
ATOM   4736  HA  HIS A 322      19.335 -34.054  22.050  1.00 20.54      .165 H
ATOM   4737  C   HIS A 322      19.667 -33.402  24.019  1.00 18.96      .251 C
ATOM   4738  O   HIS A 322      19.611 -32.625  24.795  1.00 32.34      .271 O
ATOM   4739  CB  HIS A 322      20.414 -32.252  21.923  1.00 22.15      .077 C
ATOM   4740 1HB  HIS A 322      20.515 -31.845  21.908  1.00 59.08      .077 H
ATOM   4741 2HB  HIS A 322      20.873 -32.177  21.919  1.00 45.65      .077 H
ATOM   4742  CG  HIS A 322      20.745 -32.022  21.307  1.00 63.80      .057 C
ATOM   4743  ND1 HIS A 322      20.726 -32.138  20.868  1.00148.30      .338 N
ATOM   4744  HD1 HIS A 322      20.518 -32.364  20.858  1.00194.69      .338 H
ATOM   4745  CD2 HIS A 322      21.063 -31.681  21.098  1.00162.97      .113 C
ATOM   4746  HD2 HIS A 322      21.159 -31.507  21.318  1.00230.64      .113 H
ATOM   4747  CE1 HIS A 322      21.019 -31.879  20.425  1.00282.20      .175 C
ATOM   4748  HE1 HIS A 322      21.074 -31.885  20.015  1.00454.47      .175 H
ATOM   4749  NE2 HIS A 322      21.242 -31.593  20.538  1.00297.09      .223 N
ATOM   4750  N   GLY A 323      19.999 -34.521  24.386  1.00 23.43      .336 N
ATOM   4751  H   GLY A 323      20.025 -35.112  23.711  1.00 36.07      .336 H
ATOM   4752  CA  GLY A 323      20.344 -34.963  25.715  1.00 28.69      .189 C
ATOM   4753 1HA  GLY A 323      20.890 -35.851  25.637  1.00 39.15      .189 H
ATOM   4754 2HA  GLY A 323      20.970 -34.243  26.153  1.00 35.79      .189 H
ATOM   4755  C   GLY A 323      19.196 -35.231  26.683  1.00 21.66      .253 C
ATOM   4756  O   GLY A 323      19.430 -35.635  27.781  1.00 29.35      .270 O
ATOM   4757  N   LEU A 324      17.974 -35.026  26.300  1.00 14.65      .337 N
ATOM   4758  H   LEU A 324      17.823 -34.699  25.392  1.00 15.64      .337 H
ATOM   4759  CA  LEU A 324      16.807 -35.285  27.126  1.00 11.60      .159 C
ATOM   4760  HA  LEU A 324      16.964 -34.822  28.077  1.00 13.60      .159 H
ATOM   4761  C   LEU A 324      16.603 -36.775  27.365  1.00  9.24      .251 C
ATOM   4762  O   LEU A 324      16.730 -37.548  26.474  1.00 13.82      .271 O
ATOM   4763  CB  LEU A 324      15.588 -34.647  26.472  1.00 14.15      .032 C
ATOM   4764 1HB  LEU A 324      15.679 -33.992  26.117  1.00 22.49      .032 H
ATOM   4765 2HB  LEU A 324      15.302 -35.033  25.929  1.00 36.02      .032 H
ATOM   4766  CG  LEU A 324      14.626 -34.377  26.959  1.00 53.49      .002 C
ATOM   4767  HG  LEU A 324      14.757 -35.032  26.980  1.00121.02      .002 H
ATOM   4768  CD1 LEU A 324      14.193 -33.661  27.693  1.00 74.96      .000 C
ATOM   4769 1HD1 LEU A 324      14.101 -33.505  27.887  1.00116.35      .000 H
ATOM   4770 2HD1 LEU A 324      14.059 -33.513  27.858  1.00114.63      .000 H
ATOM   4771 3HD1 LEU A 324      14.105 -33.464  27.856  1.00118.09      .000 H
ATOM   4772  CD2 LEU A 324      13.857 -33.954  26.652  1.00108.12      .000 C
ATOM   4773 1HD2 LEU A 324      13.579 -33.939  26.637  1.00159.56      .000 H
ATOM   4774 2HD2 LEU A 324      13.743 -33.836  26.474  1.00163.50      .000 H
ATOM   4775 3HD2 LEU A 324      13.703 -33.796  26.628  1.00157.10      .000 H
ATOM   4776  N   GLN A 325      16.255 -37.175  28.554  1.00  8.62      .338 N
ATOM   4777  H   GLN A 325      16.180 -36.498  29.241  1.00 13.10      .338 H
ATOM   4778  CA  GLN A 325      15.936 -38.539  28.944  1.00  7.42      .160 C
ATOM   4779  HA  GLN A 325      16.365 -39.221  28.234  1.00  8.06      .160 H
ATOM   4780  C   GLN A 325      14.415 -38.769  28.967  1.00  5.90      .251 C
ATOM   4781  O   GLN A 325      13.688 -38.054  29.642  1.00  6.79      .271 O
ATOM   4782  CB  GLN A 325      16.559 -38.847  30.291  1.00 11.95      .042 C
ATOM   4783 1HB  GLN A 325      16.182 -38.167  31.007  1.00 15.54      .042 H
ATOM   4784 2HB  GLN A 325      16.273 -39.821  30.586  1.00 15.81      .042 H
ATOM   4785  CG  GLN A 325      18.075 -38.763  30.298  1.00 15.10      .090 C
ATOM   4786 1HG  GLN A 325      18.469 -39.639  30.130  1.00 22.97      .090 H
ATOM   4787 2HG  GLN A 325      18.396 -38.194  29.583  1.00 29.92      .090 H
ATOM   4788  CD  GLN A 325      18.682 -38.299  31.471  1.00 17.82      .227 C
ATOM   4789  OE1 GLN A 325      18.234 -38.221  32.413  1.00 30.58      .273 O
ATOM   4790  NE2 GLN A 325      19.737 -37.982  31.466  1.00 40.48      .369 N
ATOM   4791 1HE2 GLN A 325      20.123 -37.691  32.231  1.00 60.48      .369 H
ATOM   4792 2HE2 GLN A 325      20.128 -38.016  30.719  1.00 61.05      .369 H
ATOM   4793  N   VAL A 326      13.937 -39.774  28.241  1.00  5.43      .338 N
ATOM   4794  H   VAL A 326      14.577 -40.327  27.717  1.00  6.73      .338 H
ATOM   4795  CA  VAL A 326      12.514 -40.085  28.045  1.00  4.97      .159 C
ATOM   4796  HA  VAL A 326      11.957 -39.625  28.846  1.00  5.28      .159 H
ATOM   4797  C   VAL A 326      12.254 -41.596  28.094  1.00  5.12      .251 C
ATOM   4798  O   VAL A 326      12.981 -42.371  27.521  1.00  8.21      .271 O
ATOM   4799  CB  VAL A 326      11.991 -39.479  26.736  1.00  7.64      .029 C
ATOM   4800  HB  VAL A 326      12.460 -39.735  26.113  1.00 28.29      .029 H
ATOM   4801  CG1 VAL A 326      10.846 -39.726  26.352  1.00 27.54      .002 C
ATOM   4802 1HG1 VAL A 326      10.579 -39.855  26.235  1.00 66.05      .002 H
ATOM   4803 2HG1 VAL A 326      10.597 -39.734  26.218  1.00 66.97      .002 H
ATOM   4804 3HG1 VAL A 326      10.553 -39.762  26.332  1.00 66.03      .002 H
ATOM   4805  CG2 VAL A 326      11.960 -38.252  26.573  1.00 26.68      .002 C
ATOM   4806 1HG2 VAL A 326      11.988 -37.950  26.596  1.00 65.05      .002 H
ATOM   4807 2HG2 VAL A 326      11.918 -37.994  26.553  1.00 67.38      .002 H
ATOM   4808 3HG2 VAL A 326      11.958 -37.945  26.455  1.00 62.93      .002 H
ATOM   4809  N   LEU A 327      11.181 -42.012  28.736  1.00  4.84      .338 N
ATOM   4810  H   LEU A 327      10.644 -41.334  29.214  1.00  6.33      .338 H
ATOM   4811  CA  LEU A 327      10.643 -43.377  28.715  1.00  4.79      .159 C
ATOM   4812  HA  LEU A 327      11.253 -43.987  28.060  1.00  5.84      .159 H
ATOM   4813  C   LEU A 327       9.212 -43.362  28.145  1.00  4.26      .251 C
ATOM   4814  O   LEU A 327       8.409 -42.531  28.524  1.00  5.27      .271 O
ATOM   4815  CB  LEU A 327      10.769 -43.962  30.136  1.00  5.98      .032 C
ATOM   4816 1HB  LEU A 327      11.747 -43.913  30.412  1.00 12.37      .032 H
ATOM   4817 2HB  LEU A 327      10.266 -43.355  30.777  1.00 11.10      .032 H
ATOM   4818  CG  LEU A 327      10.321 -45.332  30.405  1.00  9.95      .002 C
ATOM   4819  HG  LEU A 327       9.847 -45.425  29.956  1.00 46.12      .002 H
ATOM   4820  CD1 LEU A 327      10.923 -46.228  30.395  1.00 36.82      .000 C
ATOM   4821 1HD1 LEU A 327      11.064 -46.436  30.417  1.00 79.53      .000 H
ATOM   4822 2HD1 LEU A 327      11.087 -46.425  30.360  1.00 79.27      .000 H
ATOM   4823 3HD1 LEU A 327      11.037 -46.470  30.404  1.00 80.91      .000 H
ATOM   4824  CD2 LEU A 327       9.915 -45.718  31.334  1.00 32.95      .000 C
ATOM   4825 1HD2 LEU A 327       9.812 -45.880  31.556  1.00 72.39      .000 H
ATOM   4826 2HD2 LEU A 327       9.759 -45.791  31.577  1.00 75.11      .000 H
ATOM   4827 3HD2 LEU A 327       9.880 -45.765  31.528  1.00 77.22      .000 H
ATOM   4828  N   VAL A 328       8.892 -44.249  27.217  1.00  4.37      .338 N
ATOM   4829  H   VAL A 328       9.582 -44.902  26.922  1.00  6.09      .338 H
ATOM   4830  CA  VAL A 328       7.618 -44.290  26.488  1.00  3.72      .159 C
ATOM   4831  HA  VAL A 328       6.878 -43.762  27.071  1.00  4.45      .159 H
ATOM   4832  C   VAL A 328       7.131 -45.725  26.287  1.00  3.70      .251 C
ATOM   4833  O   VAL A 328       7.921 -46.623  26.182  1.00  6.86      .271 O
ATOM   4834  CB  VAL A 328       7.722 -43.543  25.146  1.00  6.18      .029 C
ATOM   4835  HB  VAL A 328       7.473 -43.038  25.151  1.00 39.25      .029 H
ATOM   4836  CG1 VAL A 328       8.449 -43.192  24.582  1.00 35.77      .002 C
ATOM   4837 1HG1 VAL A 328       8.617 -43.138  24.446  1.00 81.49      .002 H
ATOM   4838 2HG1 VAL A 328       8.638 -43.108  24.479  1.00 80.75      .002 H
ATOM   4839 3HG1 VAL A 328       8.608 -43.073  24.426  1.00 81.20      .002 H
ATOM   4840  CG2 VAL A 328       7.398 -43.735  24.299  1.00 43.39      .002 C
ATOM   4841 1HG2 VAL A 328       7.352 -43.731  24.092  1.00 93.01      .002 H
ATOM   4842 2HG2 VAL A 328       7.275 -43.786  24.106  1.00 90.16      .002 H
ATOM   4843 3HG2 VAL A 328       7.336 -43.814  24.098  1.00 90.96      .002 H
ATOM   4844  N   GLY A 329       5.834 -45.957  26.197  1.00  3.64      .336 N
ATOM   4845  H   GLY A 329       5.197 -45.225  26.347  1.00  5.80      .336 H
ATOM   4846  CA  GLY A 329       5.293 -47.248  25.825  1.00  3.71      .189 C
ATOM   4847 1HA  GLY A 329       5.586 -47.455  24.818  1.00  5.48      .189 H
ATOM   4848 2HA  GLY A 329       5.741 -48.001  26.437  1.00  5.29      .189 H
ATOM   4849  C   GLY A 329       3.778 -47.383  25.924  1.00  4.00      .253 C
ATOM   4850  O   GLY A 329       3.082 -46.436  26.218  1.00  6.73      .270 O
ATOM   4851  N   VAL A 330       3.293 -48.574  25.622  1.00  3.80      .337 N
ATOM   4852  H   VAL A 330       3.946 -49.301  25.460  1.00  4.94      .337 H
ATOM   4853  CA  VAL A 330       1.882 -48.907  25.341  1.00  3.60      .159 C
ATOM   4854  HA  VAL A 330       1.245 -48.164  25.807  1.00  4.17      .159 H
ATOM   4855  C   VAL A 330       1.505 -50.283  25.921  1.00  3.57      .251 C
ATOM   4856  O   VAL A 330       2.370 -51.083  26.221  1.00  4.99      .271 O
ATOM   4857  CB  VAL A 330       1.611 -48.872  23.816  1.00  4.12      .029 C
ATOM   4858  HB  VAL A 330       0.602 -49.212  23.658  1.00  5.22      .029 H
ATOM   4859  CG1 VAL A 330       1.707 -47.470  23.243  1.00  6.03      .002 C
ATOM   4860 1HG1 VAL A 330       1.651 -47.092  23.175  1.00 32.71      .002 H
ATOM   4861 2HG1 VAL A 330       1.690 -47.186  23.010  1.00 35.22      .002 H
ATOM   4862 3HG1 VAL A 330       1.831 -47.142  23.134  1.00 35.26      .002 H
ATOM   4863  CG2 VAL A 330       2.512 -49.783  23.002  1.00  5.54      .002 C
ATOM   4864 1HG2 VAL A 330       2.763 -50.054  22.905  1.00 34.56      .002 H
ATOM   4865 2HG2 VAL A 330       2.773 -49.904  22.764  1.00 33.33      .002 H
ATOM   4866 3HG2 VAL A 330       2.622 -50.042  22.755  1.00 33.39      .002 H
ATOM   4867  N   VAL A 331       0.220 -50.585  26.057  1.00  3.64      .338 N
ATOM   4868  H   VAL A 331      -0.448 -49.894  25.788  1.00  4.36      .338 H
ATOM   4869  CA  VAL A 331      -0.304 -51.948  26.249  1.00  3.57      .159 C
ATOM   4870  HA  VAL A 331       0.425 -52.515  26.816  1.00  4.12      .159 H
ATOM   4871  C   VAL A 331      -0.502 -52.662  24.896  1.00  3.73      .251 C
ATOM   4872  O   VAL A 331      -0.530 -52.035  23.853  1.00  5.37      .271 O
ATOM   4873  CB  VAL A 331      -1.608 -51.970  27.073  1.00  4.76      .029 C
ATOM   4874  HB  VAL A 331      -1.830 -52.770  27.246  1.00 24.32      .029 H
ATOM   4875  CG1 VAL A 331      -1.611 -51.458  28.206  1.00 25.27      .002 C
ATOM   4876 1HG1 VAL A 331      -1.639 -51.335  28.478  1.00 63.77      .002 H
ATOM   4877 2HG1 VAL A 331      -1.587 -51.341  28.458  1.00 65.29      .002 H
ATOM   4878 3HG1 VAL A 331      -1.622 -51.346  28.491  1.00 62.89      .002 H
ATOM   4879  CG2 VAL A 331      -2.656 -51.493  26.626  1.00 19.34      .002 C
ATOM   4880 1HG2 VAL A 331      -2.877 -51.377  26.515  1.00 58.60      .002 H
ATOM   4881 2HG2 VAL A 331      -2.921 -51.375  26.530  1.00 56.35      .002 H
ATOM   4882 3HG2 VAL A 331      -2.920 -51.386  26.531  1.00 55.47      .002 H
ATOM   4883  N   LYS A 332      -0.644 -53.991  24.903  1.00  3.90      .338 N
ATOM   4884  H   LYS A 332      -0.517 -54.475  25.761  1.00  5.13      .338 H
ATOM   4885  CA  LYS A 332      -0.843 -54.814  23.699  1.00  4.13      .159 C
ATOM   4886  HA  LYS A 332      -0.020 -54.611  23.029  1.00  5.37      .159 H
ATOM   4887  C   LYS A 332      -2.132 -54.506  22.919  1.00  3.78      .251 C
ATOM   4888  O   LYS A 332      -2.159 -54.701  21.717  1.00  5.31      .271 O
ATOM   4889  CB  LYS A 332      -0.767 -56.284  24.107  1.00  5.54      .032 C
ATOM   4890 1HB  LYS A 332       0.054 -56.414  24.755  1.00  9.34      .032 H
ATOM   4891 2HB  LYS A 332      -1.641 -56.537  24.633  1.00  7.84      .032 H
ATOM   4892  CG  LYS A 332      -0.600 -57.255  22.970  1.00  8.13      .004 C
ATOM   4893 1HG  LYS A 332      -1.236 -57.393  22.573  1.00 24.08      .004 H
ATOM   4894 2HG  LYS A 332      -0.120 -57.019  22.431  1.00 26.82      .004 H
ATOM   4895  CD  LYS A 332      -0.229 -58.350  23.111  1.00 36.52      .032 C
ATOM   4896 1HD  LYS A 332       0.211 -58.347  23.042  1.00 87.03      .032 H
ATOM   4897 2HD  LYS A 332      -0.193 -58.532  23.682  1.00 67.86      .032 H
ATOM   4898  CE  LYS A 332      -0.482 -59.218  22.553  1.00 78.03      .206 C
ATOM   4899 1HE  LYS A 332      -0.567 -59.717  22.488  1.00105.90      .206 H
ATOM   4900 2HE  LYS A 332      -0.479 -59.073  22.535  1.00145.64      .206 H
ATOM   4901  NZ  LYS A 332      -0.610 -59.587  22.142  1.00146.85      .064 N
ATOM   4902 1HZ  LYS A 332      -0.689 -59.610  22.089  1.00204.58      .064 H
ATOM   4903 2HZ  LYS A 332      -0.642 -59.738  22.060  1.00199.53      .064 H
ATOM   4904 3HZ  LYS A 332      -0.589 -59.671  22.001  1.00196.17      .064 H
ATOM   4905  N   ASP A 333      -3.178 -54.010  23.573  1.00  3.65      .337 N
ATOM   4906  H   ASP A 333      -3.108 -53.903  24.556  1.00  5.01      .337 H
ATOM   4907  CA  ASP A 333      -4.492 -53.729  22.982  1.00  3.67      .170 C
ATOM   4908  HA  ASP A 333      -4.373 -53.716  21.907  1.00  4.19      .170 H
ATOM   4909  C   ASP A 333      -5.037 -52.333  23.396  1.00  3.97      .251 C
ATOM   4910  O   ASP A 333      -6.049 -52.212  24.055  1.00  5.81      .271 O
ATOM   4911  CB  ASP A 333      -5.469 -54.867  23.299  1.00  4.58      .129 C
ATOM   4912 1HB  ASP A 333      -5.667 -54.894  24.356  1.00  5.63      .129 H
ATOM   4913 2HB  ASP A 333      -6.399 -54.661  22.799  1.00  6.35      .129 H
ATOM   4914  CG  ASP A 333      -4.977 -56.244  22.862  1.00  5.06      .188 C
ATOM   4915  OD1 ASP A 333      -4.507 -56.964  23.539  1.00 15.73      .647 O
ATOM   4916  OD2 ASP A 333      -5.088 -56.615  21.833  1.00 14.33      .647 O
ATOM   4917  N   GLU A 334      -4.365 -51.260  22.994  1.00  3.96      .337 N
ATOM   4918  H   GLU A 334      -3.552 -51.396  22.440  1.00  5.19      .337 H
ATOM   4919  CA  GLU A 334      -4.703 -49.865  23.312  1.00  4.20      .160 C
ATOM   4920  HA  GLU A 334      -4.607 -49.726  24.381  1.00  5.08      .160 H
ATOM   4921  C   GLU A 334      -6.142 -49.450  22.920  1.00  4.65      .251 C
ATOM   4922  O   GLU A 334      -6.766 -48.674  23.629  1.00  6.42      .271 O
ATOM   4923  CB  GLU A 334      -3.724 -48.913  22.610  1.00  4.78      .043 C
ATOM   4924 1HB  GLU A 334      -3.601 -49.226  21.583  1.00  5.88      .043 H
ATOM   4925 2HB  GLU A 334      -4.145 -47.918  22.587  1.00  5.84      .043 H
ATOM   4926  CG  GLU A 334      -2.337 -48.837  23.261  1.00  4.91      .100 C
ATOM   4927 1HG  GLU A 334      -1.930 -49.833  23.341  1.00  5.87      .100 H
ATOM   4928 2HG  GLU A 334      -1.690 -48.264  22.617  1.00  6.43      .100 H
ATOM   4929  CD  GLU A 334      -2.319 -48.198  24.651  1.00  4.67      .185 C
ATOM   4930  OE1 GLU A 334      -3.323 -47.615  25.068  1.00  6.31      .647 O
ATOM   4931  OE2 GLU A 334      -1.298 -48.298  25.337  1.00  5.19      .647 O
ATOM   4932  N   GLY A 335      -6.684 -49.974  21.830  1.00  4.72      .336 N
ATOM   4933  H   GLY A 335      -6.152 -50.645  21.320  1.00  5.36      .336 H
ATOM   4934  CA  GLY A 335      -7.993 -49.619  21.299  1.00  5.47      .189 C
ATOM   4935 1HA  GLY A 335      -8.173 -48.571  21.457  1.00  7.46      .189 H
ATOM   4936 2HA  GLY A 335      -7.979 -49.795  20.241  1.00  6.95      .189 H
ATOM   4937  C   GLY A 335      -9.191 -50.386  21.881  1.00  5.12      .253 C
ATOM   4938  O   GLY A 335     -10.299 -49.897  21.799  1.00  6.96      .270 O
ATOM   4939  N   SER A 336      -8.982 -51.562  22.465  1.00  5.01      .335 N
ATOM   4940  H   SER A 336      -8.050 -51.883  22.575  1.00  5.89      .335 H
ATOM   4941  CA  SER A 336     -10.041 -52.537  22.749  1.00  5.44      .189 C
ATOM   4942  HA  SER A 336     -10.525 -52.772  21.811  1.00  6.06      .189 H
ATOM   4943  C   SER A 336     -11.118 -52.040  23.726  1.00  6.01      .254 C
ATOM   4944  O   SER A 336     -12.296 -52.238  23.484  1.00  7.59      .270 O
ATOM   4945  CB  SER A 336      -9.422 -53.834  23.264  1.00  6.66      .169 C
ATOM   4946 1HB  SER A 336     -10.125 -54.556  23.306  1.00 12.68      .169 H
ATOM   4947 2HB  SER A 336      -8.706 -54.146  22.628  1.00 13.31      .169 H
ATOM   4948  OG  SER A 336      -8.873 -53.737  24.467  1.00 10.10      .380 O
ATOM   4949  HG  SER A 336      -8.361 -54.411  24.605  1.00 17.11      .380 H
ATOM   4950  N   TYR A 337     -10.742 -51.335  24.786  1.00  6.42      .337 N
ATOM   4951  H   TYR A 337      -9.766 -51.250  24.965  1.00  7.22      .337 H
ATOM   4952  CA  TYR A 337     -11.647 -50.760  25.776  1.00  7.05      .164 C
ATOM   4953  HA  TYR A 337     -12.243 -51.554  26.199  1.00  8.30      .164 H
ATOM   4954  C   TYR A 337     -12.619 -49.724  25.175  1.00  6.78      .251 C
ATOM   4955  O   TYR A 337     -13.775 -49.671  25.530  1.00  9.21      .271 O
ATOM   4956  CB  TYR A 337     -10.807 -50.151  26.896  1.00  9.44      .056 C
ATOM   4957 1HB  TYR A 337     -10.224 -50.897  27.301  1.00 16.67      .056 H
ATOM   4958 2HB  TYR A 337     -10.150 -49.461  26.490  1.00 15.53      .056 H
ATOM   4959  CG  TYR A 337     -11.510 -49.478  28.012  1.00  7.84      .044 C
ATOM   4960  CD1 TYR A 337     -12.447 -49.967  28.757  1.00 14.43      .011 C
ATOM   4961  HD1 TYR A 337     -12.685 -50.818  28.545  1.00 35.56      .011 H
ATOM   4962  CD2 TYR A 337     -11.201 -48.369  28.306  1.00 26.18      .011 C
ATOM   4963  HD2 TYR A 337     -10.482 -47.997  27.747  1.00 47.81      .011 H
ATOM   4964  CE1 TYR A 337     -13.078 -49.343  29.778  1.00 17.28      .037 C
ATOM   4965  HE1 TYR A 337     -13.803 -49.709  30.334  1.00 31.84      .037 H
ATOM   4966  CE2 TYR A 337     -11.822 -47.751  29.333  1.00 42.44      .037 C
ATOM   4967  HE2 TYR A 337     -11.584 -46.912  29.554  1.00 85.85      .037 H
ATOM   4968  CZ  TYR A 337     -12.771 -48.233  30.064  1.00 26.80      .065 C
ATOM   4969  OH  TYR A 337     -13.390 -47.621  31.031  1.00 47.66      .361 O
ATOM   4970  HH  TYR A 337     -14.115 -47.790  31.313  1.00 34.78      .361 H
ATOM   4971  N   PHE A 338     -12.168 -48.934  24.221  1.00  6.74      .337 N
ATOM   4972  H   PHE A 338     -11.244 -49.076  23.893  1.00  8.18      .337 H
ATOM   4973  CA  PHE A 338     -12.925 -47.841  23.625  1.00  7.83      .164 C
ATOM   4974  HA  PHE A 338     -13.414 -47.298  24.421  1.00  9.13      .164 H
ATOM   4975  C   PHE A 338     -14.023 -48.317  22.650  1.00  7.77      .251 C
ATOM   4976  O   PHE A 338     -14.959 -47.579  22.404  1.00  9.85      .271 O
ATOM   4977  CB  PHE A 338     -11.946 -46.875  22.958  1.00 10.12      .056 C
ATOM   4978 1HB  PHE A 338     -11.327 -47.400  22.259  1.00 11.56      .056 H
ATOM   4979 2HB  PHE A 338     -12.501 -46.144  22.403  1.00 12.95      .056 H
ATOM   4980  CG  PHE A 338     -11.060 -46.162  23.941  1.00 11.84      .044 C
ATOM   4981  CD1 PHE A 338      -9.860 -46.688  24.340  1.00 14.58      .008 C
ATOM   4982  HD1 PHE A 338      -9.521 -47.577  23.908  1.00 18.11      .008 H
ATOM   4983  CD2 PHE A 338     -11.475 -44.989  24.501  1.00 17.29      .008 C
ATOM   4984  HD2 PHE A 338     -12.385 -44.584  24.190  1.00 22.97      .008 H
ATOM   4985  CE1 PHE A 338      -9.104 -46.060  25.318  1.00 19.43      .001 C
ATOM   4986  HE1 PHE A 338      -8.191 -46.463  25.623  1.00 26.73      .001 H
ATOM   4987  CE2 PHE A 338     -10.712 -44.357  25.468  1.00 22.10      .001 C
ATOM   4988  HE2 PHE A 338     -11.037 -43.461  25.892  1.00 31.35      .001 H
ATOM   4989  CZ  PHE A 338      -9.533 -44.900  25.884  1.00 21.69      .000 C
ATOM   4990  HZ  PHE A 338      -8.956 -44.416  26.629  1.00 28.78      .000 H
ATOM   4991  N   LEU A 339     -13.951 -49.545  22.138  1.00  7.18      .338 N
ATOM   4992  H   LEU A 339     -13.181 -50.122  22.386  1.00  8.17      .338 H
ATOM   4993  CA  LEU A 339     -14.918 -50.104  21.203  1.00  7.09      .159 C
ATOM   4994  HA  LEU A 339     -14.992 -49.438  20.358  1.00  8.35      .159 H
ATOM   4995  C   LEU A 339     -16.323 -50.240  21.815  1.00  7.73      .251 C
ATOM   4996  O   LEU A 339     -17.294 -49.921  21.162  1.00  9.17      .271 O
ATOM   4997  CB  LEU A 339     -14.436 -51.475  20.697  1.00  7.64      .032 C
ATOM   4998 1HB  LEU A 339     -14.332 -52.105  21.518  1.00 12.02      .032 H
ATOM   4999 2HB  LEU A 339     -15.181 -51.886  20.092  1.00 10.69      .032 H
ATOM   5000  CG  LEU A 339     -13.165 -51.523  19.923  1.00 10.09      .002 C
ATOM   5001  HG  LEU A 339     -12.498 -51.196  20.506  1.00 24.87      .002 H
ATOM   5002  CD1 LEU A 339     -12.820 -52.787  19.511  1.00 21.06      .000 C
ATOM   5003 1HD1 LEU A 339     -12.712 -53.098  19.494  1.00 55.90      .000 H
ATOM   5004 2HD1 LEU A 339     -12.672 -53.059  19.353  1.00 53.36      .000 H
ATOM   5005 3HD1 LEU A 339     -12.819 -53.099  19.404  1.00 55.04      .000 H
ATOM   5006  CD2 LEU A 339     -13.110 -50.800  18.757  1.00 20.78      .000 C
[truncated: 250,230 more chars]
