# Supplementary material for: An evaluation of Roluperidone as a promising repurposing candidate for Alzheimer’s Disease: A Computational Investigation
Source: PLoS One. 2025 Dec 17;20(12):e0338211. doi: 10.1371/journal.pone.0338211 (PMC12711050; doi:10.1371/journal.pone.0338211)
Supplement: S7 File — (ZIP) [file pone.0338211.s007.zip › S6.Molecular Dynamic Simulation/S6.Molecular Dynamic Simulation/Result napitane+roluperidone/Result 2/Complex one/Complex one_bindenergy.tab]

____Time[ps]__BindEnergy= EpotRecept+ EsolvRecept+ EpotLigand+ EsolvLigand- EpotComplex- EsolvComplex [ kJ/mol ]
0.000 -15.670 -56190.514 -30593.916 232.282 -19.631 -56164.523 -30391.586
250.000 46.144 -35105.130 -31805.608 359.014 -17.669 -34975.781 -31639.757
500.000 68.001 -35487.575 -31058.461 322.810 -27.454 -35393.803 -30924.877
750.000 53.652 -35427.613 -31462.705 345.176 -14.996 -35288.013 -31325.777
1000.000 49.536 -35888.962 -31188.473 352.111 -23.594 -35754.435 -31044.018
1250.000 -0.760 -35651.500 -31928.086 366.329 -23.870 -35474.551 -31761.817
1500.000 16.098 -35710.721 -31863.752 386.627 -31.411 -35526.496 -31708.859
1750.000 2.082 -35214.444 -31981.362 336.310 -20.595 -35068.427 -31813.747
2000.000 14.929 -34938.473 -32051.599 351.242 -31.455 -34783.852 -31901.361
2250.000 -40.986 -34857.862 -32174.514 352.608 -21.456 -34676.587 -31983.651
2500.000 0.397 -35170.527 -31835.360 371.028 -29.287 -34990.684 -31673.859
2750.000 -3.838 -34180.383 -33268.177 313.351 -32.298 -34057.631 -33106.039
3000.000 -12.978 -34324.571 -32960.499 325.283 -28.859 -34179.895 -32795.771
3250.000 30.691 -35125.629 -32932.572 330.644 -24.690 -34998.388 -32784.551
3500.000 -6.633 -35244.413 -32559.336 403.191 -28.256 -35024.077 -32398.104
3750.000 6.208 -34960.868 -32703.536 343.391 -23.349 -34813.939 -32536.630
4000.000 10.814 -35298.684 -31917.675 331.942 -23.841 -35155.429 -31763.644
4250.000 47.473 -35705.728 -31506.892 334.856 -24.325 -35577.847 -31371.715
4500.000 -9.921 -34916.859 -32334.813 369.793 -38.156 -34748.236 -32161.877
4750.000 -24.608 -34866.108 -33013.751 333.576 -20.592 -34724.480 -32817.788
5000.000 2.462 -35496.790 -31940.547 357.472 -27.719 -35329.479 -31780.567
5250.000 3.159 -35279.711 -31897.491 321.456 -14.506 -35151.815 -31721.596
5500.000 24.021 -35574.548 -31464.874 344.461 3.728 -35409.093 -31306.161
5750.000 -14.188 -35618.937 -32107.321 347.340 -22.561 -35478.679 -31908.614
6000.000 4.813 -35581.205 -31988.377 345.181 -26.849 -35429.076 -31826.986
6250.000 -17.763 -35523.979 -32003.425 326.267 -13.846 -35364.950 -31832.270
6500.000 5.766 -35553.694 -31617.608 342.944 -26.283 -35408.697 -31451.710
6750.000 9.009 -35008.466 -32299.997 359.033 -42.176 -34852.033 -32148.582
7000.000 -36.442 -35659.973 -30901.327 348.324 -28.988 -35501.496 -30704.026
7250.000 -11.787 -35187.939 -31819.991 339.649 -24.064 -35026.222 -31654.337
7500.000 15.107 -34807.469 -32719.744 341.338 -29.956 -34655.807 -32575.132
7750.000 5.068 -35402.984 -31633.940 356.690 -26.117 -35238.459 -31472.960
8000.000 -1.764 -35417.600 -32692.444 374.928 -25.738 -35219.891 -32539.198
8250.000 18.791 -35409.032 -31998.363 337.272 -17.020 -35258.768 -31847.166
8500.000 -42.579 -35415.766 -32323.135 306.796 -30.966 -35298.798 -32121.693
8750.000 30.811 -35542.730 -31862.290 373.958 -29.096 -35376.038 -31714.932
9000.000 45.433 -34890.155 -32614.027 357.030 -25.093 -34741.546 -32476.133
9250.000 -14.850 -34626.605 -32578.802 329.241 -26.836 -34484.664 -32403.489
9500.000 36.797 -34853.534 -32510.634 329.515 -13.448 -34714.110 -32370.788
9750.000 5.295 -35124.802 -32159.249 351.854 -29.351 -34983.425 -31983.419
10000.000 -1.990 -34537.535 -32498.320 323.029 -47.896 -34415.379 -32343.352
10250.000 -24.964 -34598.889 -32369.587 347.397 -31.256 -34437.362 -32190.008
10500.000 -19.129 -34750.708 -32109.198 352.920 -24.929 -34590.248 -31922.538
10750.000 -16.684 -34614.086 -32499.644 351.089 -17.482 -34445.475 -32317.964
11000.000 -16.638 -34701.573 -32786.789 330.223 -27.584 -34560.752 -32608.333
11250.000 -20.245 -34435.987 -33133.262 344.440 -32.553 -34289.611 -32947.505
11500.000 29.549 -34730.626 -32485.779 319.847 -21.592 -34613.844 -32333.855
11750.000 3.330 -34777.830 -32721.393 371.343 -18.135 -34635.526 -32513.819
12000.000 5.542 -34420.074 -33599.024 333.441 -11.471 -34272.953 -33429.717
12250.000 -25.245 -34816.615 -33108.772 346.060 -27.516 -34654.385 -32927.215
12500.000 -14.315 -34307.138 -33075.918 334.758 -23.055 -34170.187 -32886.851
12750.000 -11.776 -35431.806 -32467.819 332.488 -22.128 -35275.908 -32301.581
13000.000 30.275 -35376.698 -32280.900 333.414 -14.857 -35253.820 -32115.496
13250.000 -7.326 -35169.753 -32506.705 351.172 -26.387 -35039.404 -32304.942
13500.000 5.670 -35073.175 -32068.826 351.217 -27.781 -34941.638 -31882.598
13750.000 37.725 -34776.869 -32689.382 343.746 -24.614 -34638.677 -32546.166
14000.000 -17.106 -34407.320 -32959.207 355.199 -32.537 -34246.532 -32780.228
14250.000 -3.368 -34701.501 -32733.185 355.746 -17.119 -34527.274 -32565.416
14500.000 32.406 -35050.016 -32487.886 350.339 -23.825 -34894.200 -32349.594
14750.000 18.626 -34639.341 -32288.456 336.542 -35.286 -34486.516 -32158.651
15000.000 18.952 -35169.082 -32249.378 349.355 -28.603 -35001.213 -32115.447
15250.000 33.746 -35621.710 -31945.372 324.236 -29.260 -35489.310 -31816.542
15500.000 10.018 -34658.655 -32610.216 365.727 -24.554 -34510.407 -32427.309
15750.000 27.542 -35227.538 -32106.045 344.167 -26.232 -35090.035 -31953.155
16000.000 16.692 -34203.641 -33066.245 333.371 -22.770 -34083.949 -32892.029
16250.000 22.467 -34997.751 -32109.778 325.757 -26.697 -34871.350 -31959.586
16500.000 20.235 -35300.947 -32286.079 372.457 -18.742 -35122.157 -32131.389
16750.000 -7.495 -35602.883 -31884.219 377.816 -33.773 -35438.310 -31697.254
17000.000 -6.193 -35311.905 -32306.308 369.973 -28.516 -35153.760 -32116.802
17250.000 4.966 -35140.389 -32779.870 327.818 -26.298 -35004.403 -32619.302
17500.000 23.860 -34531.833 -32777.191 334.846 -25.396 -34399.001 -32624.434
17750.000 -16.200 -34472.793 -32997.687 352.449 -20.679 -34289.395 -32833.116
18000.000 21.192 -35415.975 -32328.948 335.307 -39.210 -35299.477 -32170.540
18250.000 19.227 -34546.267 -32924.983 353.191 -11.474 -34385.089 -32763.671
18500.000 14.288 -35732.124 -31502.331 343.244 -18.991 -35634.033 -31290.457
18750.000 -10.722 -35096.749 -31862.707 365.690 -33.459 -34942.049 -31674.453
19000.000 3.594 -35515.345 -31580.503 358.128 -19.873 -35380.462 -31380.723
19250.000 -18.731 -36041.804 -30925.228 324.618 -18.475 -35943.734 -30698.425
19500.000 25.257 -35489.021 -31458.491 359.076 -24.905 -35327.066 -31311.532
19750.000 16.691 -35567.517 -31872.691 345.582 -19.266 -35445.801 -31684.782
20000.000 10.393 -35067.848 -32053.757 355.288 -21.413 -34945.451 -31852.671
20250.000 5.556 -35948.360 -31077.752 358.826 -30.417 -35791.053 -30912.205
20500.000 17.156 -35751.916 -31304.982 341.542 0.984 -35626.277 -31105.251
20750.000 34.023 -35058.707 -32643.686 332.774 -21.649 -34913.208 -32512.083
21000.000 29.201 -35811.547 -31747.300 350.199 -18.806 -35693.420 -31563.235
21250.000 32.695 -35065.914 -32122.625 326.361 -19.689 -34987.238 -31927.324
21500.000 39.109 -35058.217 -31519.132 336.019 -18.068 -34959.000 -31339.507
21750.000 23.199 -35203.620 -32107.964 352.785 -20.508 -35082.270 -31920.236
22000.000 25.471 -35438.658 -31440.498 342.099 -4.287 -35322.690 -31244.124
22250.000 40.616 -35988.821 -31584.376 334.313 -19.248 -35868.767 -31429.982
22500.000 39.677 -35761.623 -31713.022 324.226 -6.031 -35656.131 -31539.997
22750.000 15.566 -35402.114 -32043.240 321.202 -3.234 -35310.925 -31832.028
23000.000 5.767 -35948.726 -31716.717 307.665 -18.227 -35880.891 -31500.881
23250.000 30.362 -35882.253 -30637.661 353.030 -26.014 -35752.461 -30470.800
23500.000 12.712 -36014.180 -31928.860 337.070 -13.853 -35906.262 -31726.273
23750.000 39.542 -35036.535 -32710.295 327.718 -12.622 -34936.262 -32535.014
24000.000 40.786 -35215.717 -32529.142 328.532 -18.024 -35103.648 -32371.489
24250.000 48.919 -34731.564 -32708.128 311.698 -6.897 -34642.934 -32540.877
24500.000 38.712 -35680.131 -31852.717 371.954 -21.682 -35526.051 -31695.237
24750.000 30.710 -35269.035 -32292.006 372.323 -15.740 -35108.191 -32126.977
25000.000 -18.361 -35446.011 -32148.584 334.368 -36.994 -35317.766 -31961.094
25250.000 13.890 -35367.559 -31903.541 335.809 -14.523 -35238.036 -31725.669
25500.000 13.547 -35959.540 -31778.571 329.603 -22.484 -35845.355 -31599.184
25750.000 24.391 -35935.049 -31929.684 331.486 -31.975 -35826.856 -31762.757
26000.000 60.834 -35932.374 -30750.119 377.596 -13.931 -35787.710 -30591.953
26250.000 16.689 -36025.021 -31704.052 349.373 -7.395 -35915.664 -31488.120
26500.000 -24.643 -35627.354 -31470.638 359.723 -23.125 -35461.119 -31275.632
26750.000 -6.705 -35512.224 -31716.135 337.518 -19.855 -35411.422 -31492.570
27000.000 0.528 -35896.515 -31367.699 332.055 -22.318 -35790.107 -31164.897
27250.000 10.229 -35510.384 -31440.412 338.381 -25.723 -35423.346 -31225.021
27500.000 42.890 -35930.839 -31539.854 368.690 -16.371 -35796.880 -31364.385
27750.000 2.793 -35810.233 -31501.111 366.045 -12.827 -35687.295 -31273.624
28000.000 5.331 -35745.417 -31398.763 308.300 -12.104 -35678.590 -31174.724
28250.000 38.389 -35290.896 -31798.113 333.390 -18.431 -35173.860 -31638.579
28500.000 9.832 -35449.150 -31987.346 325.531 -9.444 -35362.643 -31767.598
28750.000 12.669 -36240.649 -30907.854 333.220 -16.363 -36156.555 -30687.759
29000.000 33.553 -35977.780 -30477.626 356.548 -14.460 -35860.957 -30285.915
29250.000 8.741 -35674.175 -31154.068 345.279 -8.626 -35562.916 -30937.414
29500.000 37.037 -35797.918 -31433.227 317.368 -7.425 -35722.634 -31235.604
29750.000 12.728 -36051.194 -31311.171 320.340 -20.229 -35943.493 -31131.489
30000.000 -2.968 -35763.409 -31522.109 342.044 -27.302 -35647.021 -31320.788
30250.000 -15.931 -36411.092 -30484.379 315.872 -0.616 -36309.463 -30254.821
30500.000 33.217 -35595.416 -31553.036 353.063 -7.703 -35475.230 -31361.078
30750.000 5.849 -35209.242 -32113.198 343.786 -18.159 -35102.295 -31900.366
31000.000 10.523 -35193.066 -32093.312 334.551 -37.722 -35106.864 -31893.207
31250.000 -17.851 -35485.851 -31380.536 318.170 -22.359 -35416.711 -31136.014
31500.000 15.666 -35949.090 -30667.066 351.285 -12.822 -35832.178 -30461.181
31750.000 28.605 -35540.825 -31892.184 363.687 -15.755 -35417.299 -31696.383
32000.000 34.283 -36300.502 -30694.117 328.003 -16.021 -36208.184 -30508.736
32250.000 14.000 -35463.380 -31967.602 319.202 -20.514 -35389.426 -31756.869
32500.000 9.752 -35894.747 -31081.728 365.892 -12.099 -35763.987 -30868.447
32750.000 -17.404 -35682.908 -31701.365 352.352 -8.489 -35543.636 -31479.370
33000.000 60.351 -35426.677 -32058.684 363.415 -11.790 -35310.020 -31884.068
33250.000 14.417 -35726.012 -31705.093 341.403 -32.192 -35627.886 -31508.425
33500.000 15.193 -35233.656 -31514.121 327.769 -18.382 -35160.233 -31293.350
33750.000 27.276 -35451.157 -31817.304 340.685 -15.157 -35332.115 -31638.095
34000.000 36.006 -35229.682 -31827.924 351.306 -23.078 -35111.101 -31654.282
34250.000 9.270 -35905.052 -31142.414 350.056 -15.574 -35790.564 -30931.690
34500.000 23.415 -35610.659 -31948.406 315.326 -12.538 -35559.817 -31719.875
34750.000 30.050 -35943.629 -31420.771 305.891 -17.124 -35860.319 -31245.364
35000.000 40.786 -35440.306 -32065.364 336.788 -9.346 -35339.409 -31879.606
35250.000 7.722 -35610.923 -31833.644 342.408 -5.518 -35473.100 -31642.300
35500.000 11.900 -35556.017 -32247.577 358.544 -11.745 -35438.693 -32030.001
35750.000 18.586 -35407.305 -31879.136 330.029 -21.142 -35301.564 -31694.576
36000.000 7.491 -35550.233 -31845.980 338.652 -18.957 -35435.470 -31648.540
36250.000 22.018 -35867.499 -31511.927 308.661 -20.559 -35792.548 -31320.794
36500.000 27.827 -35303.964 -32340.393 333.141 -23.515 -35179.636 -32182.922
36750.000 37.374 -34810.879 -32711.789 369.722 -18.521 -34637.162 -32571.679
37000.000 14.135 -35581.411 -31563.248 348.859 -25.545 -35448.601 -31386.878
37250.000 25.329 -35308.003 -32140.017 348.139 -14.439 -35178.353 -31961.295
37500.000 7.496 -35550.700 -31432.730 325.694 -31.926 -35452.674 -31244.484
37750.000 -15.456 -35081.101 -32483.778 336.692 -26.862 -34971.131 -32268.462
38000.000 10.093 -35005.804 -32173.910 342.306 -12.309 -34903.497 -31956.313
38250.000 -24.316 -35606.207 -31792.811 313.354 -12.393 -35501.868 -31571.872
38500.000 -20.942 -35155.599 -32222.239 336.736 -16.271 -35062.526 -31973.905
38750.000 -11.588 -35592.264 -31806.884 338.783 -37.283 -35440.746 -31645.314
39000.000 26.042 -35449.203 -31791.007 353.031 -12.775 -35328.608 -31597.388
39250.000 64.769 -34701.418 -32144.553 296.531 3.385 -34630.456 -31980.367
39500.000 18.659 -35029.948 -32784.308 360.085 -14.391 -34872.701 -32614.521
39750.000 -7.536 -34819.622 -32775.253 341.538 -15.524 -34688.449 -32572.876
40000.000 16.165 -34874.881 -32295.002 364.894 3.482 -34718.833 -32098.838
40250.000 2.065 -35298.615 -31880.973 354.838 -16.274 -35145.333 -31697.756
40500.000 15.768 -35466.737 -31368.915 360.099 -6.312 -35304.918 -31192.716
40750.000 49.346 -35594.512 -31405.392 347.358 -17.302 -35460.175 -31259.019
41000.000 40.275 -35261.527 -31487.825 338.887 -26.419 -35145.389 -31331.771
41250.000 0.461 -35491.586 -31526.573 339.018 -26.283 -35364.576 -31341.310
41500.000 53.047 -36202.703 -31318.752 354.583 -1.299 -36068.162 -31153.058
41750.000 -36.412 -35228.141 -31909.333 305.674 -11.773 -35132.708 -31674.452
42000.000 27.318 -34661.217 -32378.840 335.471 -8.459 -34547.884 -32192.479
42250.000 21.976 -35090.191 -32559.466 334.623 -8.431 -34957.386 -32388.055
42500.000 29.818 -35331.359 -31910.126 343.485 -11.265 -35198.196 -31740.887
42750.000 -26.959 -34812.622 -32388.637 324.974 -12.598 -34673.943 -32187.981
43000.000 22.338 -35401.731 -32121.268 327.764 -10.259 -35294.407 -31933.425
43250.000 33.338 -35002.317 -32280.779 333.287 -17.902 -34904.166 -32096.884
43500.000 -4.879 -35215.133 -32252.530 344.912 -11.305 -35074.485 -32054.693
43750.000 32.475 -35823.256 -31341.040 331.911 -11.212 -35719.955 -31156.118
44000.000 25.110 -36052.090 -31123.395 323.846 -16.159 -35940.617 -30952.291
44250.000 -23.929 -36127.446 -30972.509 319.479 -12.112 -36020.276 -30748.383
44500.000 17.452 -35537.397 -31346.929 344.707 -13.422 -35396.096 -31174.398
44750.000 -40.889 -36091.190 -31267.081 360.492 -17.988 -35945.247 -31029.631
45000.000 8.444 -35485.038 -31305.780 324.581 -6.718 -35381.481 -31099.918
45250.000 30.086 -35713.841 -32155.972 319.885 -18.381 -35604.636 -31993.758
45500.000 35.009 -36234.345 -31043.307 325.910 -11.035 -36134.360 -30863.427
45750.000 10.825 -35464.258 -31707.380 317.435 -17.436 -35370.604 -31511.860
46000.000 23.651 -35193.530 -32177.191 371.934 -1.170 -35040.162 -31983.446
46250.000 10.196 -35672.920 -30974.906 334.602 -12.548 -35561.723 -30774.245
46500.000 15.280 -35638.403 -31504.442 347.057 -11.146 -35526.314 -31295.900
46750.000 -34.419 -35271.831 -31738.444 305.824 -23.698 -35162.936 -31530.793
47000.000 32.376 -34710.661 -32435.491 325.359 0.195 -34608.706 -32244.268
47250.000 -25.371 -35620.932 -31445.199 330.729 -14.373 -35500.534 -31223.871
47500.000 32.395 -35211.768 -31793.414 325.122 -15.800 -35098.416 -31629.838
47750.000 16.916 -35988.446 -31548.839 357.040 -3.405 -35868.166 -31332.399
48000.000 -38.161 -36040.705 -31638.819 345.085 -11.710 -35894.599 -31413.390
48250.000 47.912 -36245.683 -31405.575 340.651 -8.510 -36122.861 -31244.169
48500.000 -1.476 -35556.597 -32083.315 327.608 -13.456 -35442.444 -31881.839
48750.000 21.450 -36247.316 -31248.801 334.946 -12.748 -36134.344 -31061.026
49000.000 1.059 -36039.263 -30998.487 352.323 -14.867 -35910.924 -30790.429
49250.000 -36.064 -36078.492 -31298.941 354.288 -23.646 -35967.071 -31043.657
49500.000 -12.382 -36217.539 -31102.824 351.474 -20.257 -36062.113 -30914.651
49750.000 9.879 -35487.570 -31426.973 348.078 -22.668 -35346.112 -31252.900
50000.000 12.706 -35730.846 -31535.308 363.903 -9.567 -35594.112 -31330.412
50250.000 28.509 -35525.784 -31908.284 348.398 -19.986 -35385.978 -31748.186
50500.000 -24.152 -35646.563 -31477.198 335.239 -23.917 -35516.821 -31271.466
50750.000 11.719 -35122.320 -32165.578 340.188 -11.743 -35004.980 -31966.191
51000.000 40.129 -35160.263 -32203.493 355.685 -14.602 -35039.428 -32023.374
51250.000 41.565 -35250.364 -31695.691 319.348 -10.720 -35166.127 -31512.865
51500.000 21.949 -35503.747 -31315.898 333.859 -10.444 -35387.271 -31130.908
51750.000 11.923 -35954.007 -31731.827 324.867 -11.798 -35849.425 -31535.264
52000.000 36.432 -35947.741 -31506.157 352.580 -17.054 -35813.548 -31341.255
52250.000 -15.775 -35400.685 -32396.637 382.232 -18.201 -35206.674 -32210.842
52500.000 11.688 -35565.000 -31497.779 350.159 -23.492 -35437.706 -31310.094
52750.000 25.439 -35566.308 -31600.008 325.020 -0.669 -35455.033 -31412.369
53000.000 -12.544 -35295.074 -31930.838 335.183 -20.576 -35156.053 -31742.709
53250.000 0.735 -35550.952 -31240.319 350.391 -11.113 -35417.393 -31035.336
53500.000 0.916 -36412.457 -30701.326 390.909 -6.781 -36204.629 -30525.942
53750.000 5.437 -36475.686 -31065.594 379.765 -24.102 -36320.008 -30871.046
54000.000 3.793 -36146.658 -31062.000 353.443 -23.532 -36010.958 -30871.582
54250.000 -22.802 -36026.947 -31357.543 352.555 -28.935 -35864.337 -31173.732
54500.000 26.139 -35985.656 -30886.264 333.437 -11.466 -35846.224 -30729.865
54750.000 23.534 -35625.315 -31316.412 330.085 -13.903 -35514.779 -31134.299
55000.000 7.692 -35638.171 -31881.528 322.189 -26.232 -35526.916 -31704.518
55250.000 -5.376 -35586.272 -32072.593 374.143 -27.105 -35407.295 -31899.155
55500.000 22.362 -35244.135 -32409.332 351.887 -7.874 -35092.018 -32239.800
55750.000 -7.300 -35731.944 -31847.121 315.261 -2.417 -35608.254 -31650.667
56000.000 8.462 -35074.576 -32472.577 343.321 1.719 -34949.644 -32260.931
56250.000 29.921 -35436.433 -32093.843 339.511 -10.471 -35321.251 -31909.905
56500.000 4.383 -35720.474 -31653.964 342.254 -22.915 -35596.532 -31462.952
56750.000 5.889 -36014.524 -31342.490 352.950 -17.583 -35879.994 -31147.543
57000.000 7.953 -35864.444 -31413.500 325.214 -3.900 -35748.516 -31216.067
57250.000 -18.311 -35686.639 -31561.224 330.018 1.191 -35559.134 -31339.209
57500.000 25.139 -35416.407 -32443.125 329.272 4.255 -35312.147 -32238.997
57750.000 10.815 -35987.832 -31776.514 353.540 -12.111 -35847.822 -31585.910
58000.000 -25.072 -35704.852 -31593.799 329.609 -10.734 -35604.872 -31349.832
58250.000 22.829 -35881.708 -31261.534 314.351 -16.893 -35785.505 -31083.107
58500.000 36.669 -36131.599 -30632.567 299.254 -23.468 -36063.095 -30461.955
58750.000 2.052 -36711.802 -31086.650 315.766 -15.450 -36599.434 -30900.753
59000.000 -5.455 -36483.775 -31072.617 336.306 -24.899 -36360.453 -30879.076
59250.000 36.025 -35393.673 -31984.075 346.984 -11.499 -35261.808 -31816.478
59500.000 34.550 -35481.017 -32113.610 350.831 -8.302 -35346.907 -31939.741
59750.000 15.761 -35516.898 -32062.961 335.600 -21.224 -35407.219 -31874.025
60000.000 7.476 -35798.338 -31891.579 355.611 -12.454 -35647.517 -31706.720
60250.000 15.793 -35260.408 -32285.486 332.210 -14.353 -35111.886 -32131.944
60500.000 1.077 -35353.484 -32240.089 359.913 -9.691 -35194.157 -32050.271
60750.000 0.111 -36003.188 -32112.665 379.066 -25.165 -35842.056 -31920.007
61000.000 1.084 -35533.876 -32267.614 312.552 -11.814 -35446.804 -32055.032
61250.000 -0.194 -35046.601 -32431.976 326.684 -3.099 -34921.140 -32233.658
61500.000 12.229 -35478.190 -32172.933 362.905 -7.481 -35329.654 -31978.274
61750.000 -39.066 -35336.319 -31644.314 330.908 -15.529 -35193.106 -31433.083
62000.000 7.252 -35604.534 -32243.160 310.762 -24.703 -35519.144 -32049.744
62250.000 35.715 -35483.600 -31337.251 350.600 -2.454 -35345.404 -31163.015
62500.000 -41.507 -36097.888 -31576.600 290.124 -16.106 -36007.647 -31351.315
62750.000 27.033 -35160.163 -32086.925 318.719 -9.590 -35069.772 -31895.221
63000.000 14.200 -35381.931 -32586.538 334.028 -24.436 -35277.951 -32395.125
63250.000 11.971 -34931.385 -32330.894 331.295 -18.844 -34809.341 -32152.458
63500.000 33.765 -35253.220 -33007.366 330.047 -13.995 -35147.008 -32831.291
63750.000 -1.975 -35307.259 -32479.490 330.976 -1.106 -35185.386 -32269.519
64000.000 3.529 -35944.741 -31349.223 337.255 -7.570 -35821.987 -31145.821
64250.000 1.742 -35511.524 -32158.760 335.173 -14.029 -35411.581 -31939.301
64500.000 -1.990 -35475.871 -32372.981 350.294 -13.696 -35342.284 -32167.981
64750.000 -17.857 -34595.427 -32865.211 345.067 -19.108 -34460.882 -32655.941
65000.000 -27.389 -35253.619 -32182.595 342.183 -15.908 -35144.642 -31937.907
65250.000 -3.165 -34939.663 -32652.094 378.244 -10.957 -34769.838 -32451.467
65500.000 -11.310 -34903.172 -32260.022 367.032 -16.423 -34763.081 -32038.193
65750.000 16.774 -35280.805 -32162.719 356.441 -13.982 -35146.492 -31971.347
66000.000 23.821 -35410.243 -32133.328 327.928 -1.736 -35272.332 -31968.868
66250.000 -5.786 -36211.368 -31273.764 351.575 -13.738 -36079.014 -31062.495
66500.000 46.447 -36214.099 -31185.602 339.088 -9.247 -36119.413 -30996.893
66750.000 7.124 -35725.946 -31790.909 338.895 -14.131 -35615.270 -31583.944
67000.000 16.360 -36097.171 -31789.831 346.539 -4.629 -35956.842 -31604.608
67250.000 10.200 -35468.152 -32137.719 316.541 -29.417 -35356.485 -31972.462
67500.000 9.018 -35910.356 -31820.750 325.415 -17.314 -35796.944 -31635.080
67750.000 55.042 -36005.634 -31595.275 336.867 1.467 -35886.078 -31431.540
68000.000 -8.412 -35834.558 -31372.720 328.830 -18.456 -35724.021 -31164.471
68250.000 38.827 -36030.557 -31021.584 373.539 -19.894 -35884.514 -30852.809
68500.000 16.632 -34977.963 -31992.184 356.572 -21.412 -34846.817 -31804.804
68750.000 21.513 -35099.414 -32075.864 356.575 -6.583 -34945.996 -31900.803
69000.000 1.222 -35478.552 -31479.333 360.778 -17.108 -35337.763 -31277.674
69250.000 0.380 -35832.631 -31709.542 340.299 -15.466 -35693.479 -31524.241
69500.000 -11.972 -35980.137 -31281.552 340.515 -20.972 -35837.300 -31092.874
69750.000 19.553 -35504.808 -31686.626 355.941 -22.412 -35372.261 -31505.198
70000.000 11.711 -35251.252 -31540.189 370.517 -9.742 -35097.286 -31345.092
70250.000 7.153 -35783.286 -31951.479 337.315 -11.463 -35658.202 -31757.864
70500.000 30.021 -35722.187 -32002.335 354.769 -22.264 -35584.554 -31837.484
70750.000 22.140 -35266.745 -32263.307 363.698 1.002 -35119.561 -32067.930
71000.000 -20.435 -35302.546 -32098.515 322.478 -12.061 -35182.240 -31887.969
71250.000 26.728 -35478.635 -31567.514 312.292 -15.358 -35400.163 -31375.779
71500.000 27.843 -35763.594 -31214.959 325.645 -8.856 -35633.735 -31055.873
71750.000 -14.801 -35028.712 -32918.851 332.242 -29.192 -34893.738 -32735.974
72000.000 18.197 -35537.008 -32255.363 351.444 -20.529 -35408.218 -32071.435
72250.000 -29.383 -35654.846 -32223.357 350.431 -16.875 -35529.944 -31985.320
72500.000 34.511 -35769.853 -31233.331 368.467 -14.609 -35629.717 -31054.119
72750.000 0.714 -35831.983 -30911.781 346.874 -22.011 -35714.678 -30704.937
73000.000 14.536 -35681.215 -31685.509 372.877 -18.391 -35544.545 -31482.229
73250.000 -15.112 -35872.626 -32103.376 334.906 -14.503 -35762.123 -31878.363
73500.000 -35.508 -35447.570 -32031.626 358.226 -17.107 -35274.906 -31827.664
73750.000 -14.192 -35473.599 -31765.522 328.596 -20.062 -35355.962 -31560.434
74000.000 -0.205 -35243.148 -32411.407 359.827 -25.326 -35102.496 -32217.353
74250.000 25.537 -35549.623 -32193.096 348.567 -18.497 -35421.289 -32016.897
74500.000 -11.596 -34758.638 -33014.379 297.895 -14.903 -34692.094 -32786.335
74750.000 14.063 -34472.294 -33001.700 358.733 -19.088 -34337.628 -32810.784
75000.000 -16.105 -35334.817 -32487.660 323.340 -16.828 -35215.691 -32284.169
75250.000 0.294 -35327.439 -32380.245 353.586 -23.609 -35203.902 -32174.099
75500.000 -49.169 -35153.396 -32292.110 356.068 -18.397 -35033.869 -32024.797
75750.000 -19.401 -35461.023 -32476.972 345.393 -23.270 -35317.371 -32279.101
76000.000 14.782 -35321.258 -31625.960 379.903 -13.246 -35173.826 -31421.517
76250.000 -19.227 -35506.850 -31751.937 342.224 -26.831 -35365.945 -31558.222
76500.000 32.570 -35293.908 -31955.998 364.437 -17.800 -35154.545 -31781.294
76750.000 31.150 -35411.821 -32178.143 316.674 -13.439 -35313.968 -32003.911
77000.000 50.174 -34995.329 -31695.302 336.884 -5.203 -34916.541 -31492.585
77250.000 24.744 -35659.641 -32415.100 369.371 -22.031 -35526.136 -32226.009
77500.000 23.196 -36049.433 -31566.859 341.755 -8.030 -35932.987 -31372.776
77750.000 23.284 -35603.414 -31612.822 349.940 -22.926 -35482.643 -31429.864
78000.000 -9.705 -35927.291 -31139.662 345.176 -17.978 -35800.233 -30929.817
78250.000 1.664 -36093.547 -31835.875 386.961 -18.979 -35926.383 -31636.721
78500.000 5.321 -36001.572 -31665.959 324.071 -9.842 -35874.919 -31483.704
78750.000 16.022 -36258.728 -31288.983 377.156 -40.378 -36097.941 -31129.014
79000.000 15.541 -35902.490 -31353.132 333.597 -16.726 -35774.106 -31180.187
79250.000 3.830 -35206.300 -32018.086 361.051 -4.833 -35070.117 -31801.881
79500.000 4.229 -36085.018 -30812.795 353.849 -12.041 -35960.469 -30599.765
79750.000 29.684 -36100.748 -30994.309 367.103 -16.435 -35959.085 -30814.989
80000.000 -33.271 -35738.234 -31833.968 328.485 -33.231 -35616.561 -31627.115
80250.000 5.165 -35944.369 -31155.288 335.309 -22.814 -35835.938 -30956.388
80500.000 -45.094 -36295.888 -30832.582 354.192 -22.380 -36165.953 -30585.611
80750.000 16.953 -35646.687 -31574.245 364.733 -13.815 -35502.437 -31384.530
81000.000 -10.387 -35980.080 -31000.823 310.972 -15.566 -35868.482 -30806.628
81250.000 -29.624 -36074.310 -31753.496 373.841 -34.313 -35912.718 -31545.936
81500.000 2.793 -36448.194 -30465.688 341.030 -29.270 -36321.672 -30283.243
81750.000 18.065 -35862.820 -31038.617 382.391 -24.275 -35710.676 -30850.710
82000.000 7.358 -36523.370 -29919.064 356.874 -13.245 -36381.985 -29724.179
82250.000 13.868 -36240.855 -31364.507 349.904 -15.599 -36117.882 -31167.042
82500.000 -28.420 -35344.150 -32364.418 344.836 -26.110 -35180.397 -32181.024
82750.000 -46.833 -35763.214 -31223.637 353.051 -16.178 -35608.220 -30994.925
83000.000 -12.780 -35969.533 -30831.485 360.901 -14.576 -35805.746 -30636.166
83250.000 -22.927 -35279.396 -31774.879 350.418 -15.052 -35134.411 -31561.571
83500.000 34.355 -35704.661 -31504.364 306.226 -17.689 -35645.594 -31309.249
83750.000 -31.426 -36192.616 -30725.797 345.285 -3.047 -35999.340 -30545.409
84000.000 33.698 -36121.838 -31196.795 334.604 -11.824 -35977.648 -31051.903
84250.000 15.999 -36127.946 -30564.946 337.215 -12.289 -35971.995 -30411.970
84500.000 0.499 -35617.684 -31423.241 338.949 -15.103 -35498.732 -31218.846
84750.000 -13.000 -35899.767 -31106.230 344.914 -20.783 -35755.712 -30913.154
85000.000 -57.888 -35871.595 -31162.003 409.502 -12.063 -35658.608 -30919.664
85250.000 30.458 -36087.828 -31336.490 335.128 2.277 -35963.478 -31153.893
85500.000 -31.134 -36278.471 -30487.671 344.599 -32.272 -36123.202 -30299.478
85750.000 7.625 -35806.133 -31394.047 324.569 -22.437 -35704.356 -31201.316
86000.000 -26.113 -35559.717 -30998.045 320.026 -31.866 -35448.020 -30795.468
86250.000 3.123 -36186.129 -30728.396 344.419 -13.872 -36059.151 -30527.950
86500.000 -39.371 -35890.171 -31460.751 337.490 -31.500 -35763.626 -31241.935
86750.000 -31.375 -36262.220 -30787.646 347.671 -27.989 -36077.837 -30620.972
87000.000 4.687 -36274.880 -30690.704 346.407 -32.184 -36136.567 -30519.481
87250.000 -28.004 -36588.987 -30186.665 322.844 -24.155 -36499.984 -29948.976
87500.000 -55.173 -35972.349 -30431.367 356.803 -11.152 -35874.963 -30127.929
87750.000 -42.354 -36163.539 -31002.940 354.247 -36.957 -36053.278 -30753.558
88000.000 -31.835 -36013.679 -31179.623 349.476 -19.963 -35870.745 -30961.208
88250.000 24.265 -35613.129 -31485.929 354.745 -2.357 -35422.109 -31348.827
88500.000 -38.813 -35908.720 -31582.380 311.369 -10.674 -35744.543 -31407.050
88750.000 29.940 -35300.461 -32035.219 339.120 -4.592 -35107.315 -31923.778
89000.000 -14.062 -36063.675 -30951.074 344.715 -20.779 -35842.895 -30833.857
89250.000 -1.594 -35374.666 -31551.600 347.822 -41.014 -35166.217 -31451.647
89500.000 12.038 -34643.091 -32886.292 325.302 -0.543 -34465.313 -32751.349
89750.000 7.693 -35025.831 -32661.768 320.510 -11.284 -34852.181 -32533.884
90000.000 -5.529 -35301.347 -32429.148 345.818 -14.399 -35063.370 -32330.177
90250.000 8.012 -35276.652 -32275.001 333.252 -25.897 -35083.420 -32168.892
90500.000 -12.924 -35690.884 -32300.713 332.117 -10.374 -35497.351 -32159.580
90750.000 41.839 -35493.901 -31988.140 370.696 -22.683 -35264.774 -31911.094
91000.000 11.185 -35730.690 -31416.348 344.226 -13.059 -35563.459 -31263.596
91250.000 5.213 -35554.987 -31826.931 327.859 -6.959 -35370.483 -31695.748
91500.000 -18.062 -35914.117 -31520.721 341.032 -25.958 -35711.515 -31390.187
91750.000 12.584 -35508.111 -32004.206 328.584 -7.990 -35318.029 -31886.277
92000.000 22.738 -35954.187 -30966.511 314.195 -10.769 -35783.710 -30856.299
92250.000 -43.707 -35207.902 -31971.676 349.303 -21.781 -34977.021 -31831.328
92500.000 -30.262 -35860.596 -31284.123 326.545 -10.534 -35664.036 -31134.411
92750.000 39.830 -35586.182 -31253.209 329.015 11.028 -35430.082 -31109.095
93000.000 2.608 -35466.612 -31930.997 335.558 -11.691 -35273.213 -31803.136
93250.000 32.249 -34803.476 -32399.769 323.290 -5.226 -34643.422 -32274.008
93500.000 -8.656 -35457.330 -31584.900 341.571 -38.193 -35294.296 -31435.900
93750.000 -1.347 -35442.321 -31704.621 345.110 -24.847 -35280.747 -31544.586
94000.000 16.663 -35922.244 -31498.204 343.305 -22.746 -35702.469 -31414.082
94250.000 31.112 -35571.538 -31317.247 353.195 -10.573 -35363.265 -31214.009
94500.000 -16.159 -36103.017 -31506.780 349.222 -10.923 -35894.400 -31360.940
94750.000 22.227 -35630.652 -31514.962 324.909 6.072 -35471.923 -31364.938
95000.000 26.513 -35759.976 -31690.196 317.594 -22.004 -35583.407 -31597.688
95250.000 44.323 -34995.854 -32619.150 319.011 -12.611 -34828.312 -32524.615
95500.000 76.840 -35214.553 -31997.434 327.203 -6.368 -35047.797 -31920.196
95750.000 35.140 -35200.082 -32351.167 350.768 -13.002 -34981.572 -32267.051
96000.000 45.602 -35075.631 -32352.570 363.731 -7.885 -34853.645 -32264.312
96250.000 25.837 -35361.284 -31762.414 344.005 -19.241 -35145.051 -31679.719
96500.000 16.032 -35004.695 -32283.802 332.247 -6.759 -34828.237 -32150.804
96750.000 19.403 -35094.445 -31867.520 315.108 -6.009 -34924.695 -31747.574
97000.000 25.094 -35098.808 -32379.605 317.635 -13.085 -34939.104 -32259.853
97250.000 36.140 -35650.480 -32184.529 341.719 -10.400 -35462.590 -32077.240
97500.000 11.651 -36229.411 -30991.776 336.454 -3.711 -36035.403 -30864.692
97750.000 21.613 -35597.495 -31491.683 324.071 -27.416 -35425.227 -31388.909
98000.000 29.513 -35880.528 -31587.621 336.502 -27.186 -35741.391 -31446.956
98250.000 -2.643 -35986.289 -31667.018 351.304 -17.012 -35788.922 -31527.451
98500.000 -33.059 -36280.776 -30761.077 340.362 -11.966 -36072.998 -30607.399
98750.000 10.991 -35774.158 -31273.026 318.600 -8.177 -35605.365 -31142.386
99000.000 -13.612 -36009.491 -31406.744 336.269 -10.326 -35810.094 -31266.585
99250.000 46.789 -35575.523 -31979.722 316.374 -7.294 -35403.400 -31889.554
99500.000 50.217 -35598.570 -31386.999 331.796 -12.477 -35414.269 -31302.198
99750.000 -11.684 -36064.721 -31824.393 308.541 -18.227 -35867.967 -31719.148
100000.000 59.010 -35791.472 -32399.549 332.628 -3.306 -35599.460 -32321.250
Average 8.814
