# Supplementary material for: An evaluation of Roluperidone as a promising repurposing candidate for Alzheimer’s Disease: A Computational Investigation
Source: PLoS One. 2025 Dec 17;20(12):e0338211. doi: 10.1371/journal.pone.0338211 (PMC12711050; doi:10.1371/journal.pone.0338211)
Supplement: S7 File — (ZIP) [file pone.0338211.s007.zip › S6.Molecular Dynamic Simulation/S6.Molecular Dynamic Simulation/Result napitane+roluperidone/Result 2/Complex one/Complex one_dccm.tab]

Dynamic Cross-Correlation Matrix for 530 selected units
1.000 0.813 0.536 0.345 0.396 0.283 0.195 0.188 0.148 0.080 0.168 0.186 0.186 0.153 0.271 0.273 0.303 0.302 0.224 0.153 0.232 0.204 0.141 0.199 0.203 0.240 0.197 0.218 0.232 0.173 0.054 0.030 -0.061 -0.092 -0.062 -0.063 -0.081 -0.128 -0.053 -0.008 -0.080 -0.144 -0.133 -0.076 -0.101 -0.134 -0.065 -0.053 -0.036 0.012 0.057 0.132 0.152 0.083 0.129 0.180 0.261 0.268 0.229 0.222 0.117 0.114 0.072 0.01…
0.813 1.000 0.746 0.653 0.613 0.439 0.309 0.283 0.200 0.108 0.249 0.261 0.282 0.253 0.399 0.374 0.440 0.419 0.320 0.248 0.343 0.304 0.267 0.309 0.352 0.359 0.266 0.249 0.298 0.218 0.071 0.049 -0.084 -0.107 -0.101 -0.094 -0.101 -0.170 -0.093 -0.123 -0.170 -0.196 -0.188 -0.135 -0.143 -0.167 -0.122 -0.095 -0.067 0.050 0.103 0.216 0.252 0.191 0.176 0.249 0.296 0.308 0.311 0.298 0.172 0.115 0.054 -0.0…
0.536 0.746 1.000 0.786 0.581 0.558 0.431 0.367 0.270 0.165 0.273 0.304 0.381 0.394 0.411 0.406 0.384 0.336 0.178 0.083 0.201 0.193 0.129 0.291 0.312 0.281 0.194 0.215 0.274 0.194 0.062 0.058 -0.079 -0.085 -0.057 -0.042 -0.060 -0.153 -0.082 -0.119 -0.096 -0.126 -0.160 -0.129 -0.124 -0.150 -0.125 -0.062 -0.037 0.088 0.141 0.215 0.231 0.133 0.213 0.304 0.275 0.331 0.306 0.270 0.176 0.076 0.030 0.00…
0.345 0.653 0.786 1.000 0.787 0.625 0.456 0.391 0.258 0.145 0.265 0.299 0.392 0.420 0.498 0.490 0.463 0.433 0.297 0.217 0.302 0.272 0.257 0.309 0.378 0.368 0.270 0.246 0.334 0.227 0.110 0.085 -0.098 -0.113 -0.089 -0.063 -0.056 -0.150 -0.090 -0.166 -0.133 -0.134 -0.143 -0.128 -0.117 -0.142 -0.135 -0.104 -0.059 0.091 0.131 0.232 0.264 0.217 0.201 0.315 0.297 0.348 0.343 0.281 0.180 0.084 0.040 0.01…
0.396 0.613 0.581 0.787 1.000 0.737 0.550 0.455 0.304 0.177 0.271 0.346 0.448 0.491 0.656 0.667 0.624 0.560 0.392 0.305 0.322 0.257 0.258 0.231 0.341 0.376 0.361 0.356 0.448 0.311 0.205 0.140 -0.080 -0.095 -0.089 -0.076 -0.085 -0.157 -0.094 -0.153 -0.178 -0.170 -0.177 -0.148 -0.141 -0.139 -0.128 -0.106 -0.060 0.076 0.119 0.237 0.284 0.266 0.276 0.403 0.405 0.447 0.453 0.367 0.240 0.142 0.061 0.00…
0.283 0.439 0.558 0.625 0.737 1.000 0.798 0.572 0.418 0.293 0.307 0.447 0.601 0.631 0.689 0.642 0.485 0.387 0.230 0.102 0.134 0.068 0.042 0.154 0.218 0.278 0.309 0.338 0.427 0.300 0.211 0.183 -0.018 -0.047 -0.075 -0.058 -0.096 -0.159 -0.127 -0.144 -0.143 -0.158 -0.186 -0.153 -0.128 -0.140 -0.131 -0.102 -0.058 0.054 0.145 0.280 0.304 0.274 0.296 0.430 0.425 0.492 0.460 0.356 0.228 0.155 0.069 0.00…
0.195 0.309 0.431 0.456 0.550 0.798 1.000 0.764 0.568 0.407 0.406 0.576 0.705 0.662 0.597 0.524 0.376 0.245 0.136 -0.004 0.053 0.007 -0.006 0.116 0.145 0.194 0.257 0.336 0.434 0.315 0.194 0.158 -0.027 -0.013 -0.031 -0.018 -0.061 -0.155 -0.124 -0.113 -0.108 -0.120 -0.145 -0.132 -0.084 -0.069 -0.077 -0.056 -0.007 0.099 0.227 0.361 0.369 0.316 0.353 0.457 0.412 0.453 0.404 0.335 0.227 0.148 0.047 -0…
0.188 0.283 0.367 0.391 0.455 0.572 0.764 1.000 0.811 0.655 0.601 0.724 0.761 0.610 0.539 0.384 0.259 0.134 0.098 0.005 0.064 0.034 0.057 0.166 0.176 0.141 0.159 0.215 0.316 0.209 0.121 0.087 -0.078 0.006 0.060 0.060 -0.013 -0.101 -0.099 -0.093 -0.094 -0.127 -0.146 -0.140 -0.091 -0.029 -0.030 -0.015 0.042 0.223 0.357 0.495 0.465 0.376 0.441 0.508 0.399 0.418 0.333 0.251 0.176 0.099 0.001 -0.068 -…
0.148 0.200 0.270 0.258 0.304 0.418 0.568 0.811 1.000 0.858 0.717 0.740 0.631 0.525 0.410 0.280 0.163 0.045 0.007 -0.053 0.007 -0.013 0.017 0.090 0.078 0.068 0.101 0.183 0.265 0.176 0.120 0.104 -0.032 0.039 0.117 0.113 0.018 -0.050 -0.049 -0.042 -0.064 -0.110 -0.133 -0.149 -0.089 -0.012 -0.001 0.035 0.112 0.265 0.408 0.535 0.432 0.290 0.338 0.381 0.343 0.328 0.304 0.238 0.176 0.099 0.034 -0.035 -…
0.080 0.108 0.165 0.145 0.177 0.293 0.407 0.655 0.858 1.000 0.744 0.675 0.515 0.390 0.308 0.168 0.047 -0.054 -0.066 -0.101 -0.063 -0.084 -0.062 0.046 0.005 0.002 0.046 0.110 0.180 0.110 0.070 0.054 -0.037 0.044 0.123 0.119 0.023 -0.023 -0.056 -0.048 -0.082 -0.122 -0.125 -0.144 -0.090 -0.019 -0.012 0.026 0.104 0.256 0.403 0.532 0.440 0.321 0.290 0.292 0.252 0.224 0.217 0.174 0.128 0.061 -0.008 -0.…
0.168 0.249 0.273 0.265 0.271 0.307 0.406 0.601 0.717 0.744 1.000 0.816 0.571 0.466 0.355 0.211 0.157 0.068 0.029 0.005 0.095 0.088 0.062 0.136 0.117 0.064 0.035 0.129 0.219 0.172 0.061 0.061 -0.060 0.013 0.147 0.111 0.042 -0.021 -0.045 -0.082 -0.094 -0.106 -0.128 -0.124 -0.069 0.002 -0.012 0.051 0.186 0.425 0.555 0.740 0.660 0.445 0.384 0.404 0.399 0.335 0.289 0.268 0.185 0.092 -0.010 -0.073 -0.…
0.186 0.261 0.304 0.299 0.346 0.447 0.576 0.724 0.740 0.675 0.816 1.000 0.809 0.641 0.489 0.335 0.221 0.102 0.070 0.009 0.065 0.046 0.023 0.118 0.125 0.092 0.117 0.184 0.282 0.215 0.115 0.107 -0.049 0.032 0.125 0.101 0.002 -0.066 -0.079 -0.107 -0.108 -0.121 -0.137 -0.129 -0.061 0.003 -0.016 0.036 0.136 0.348 0.540 0.722 0.697 0.537 0.505 0.548 0.505 0.457 0.358 0.316 0.217 0.099 -0.002 -0.075 -0.…
0.186 0.282 0.381 0.392 0.448 0.601 0.705 0.761 0.631 0.515 0.571 0.809 1.000 0.800 0.620 0.451 0.310 0.162 0.100 -0.034 0.008 -0.016 -0.035 0.126 0.152 0.126 0.151 0.231 0.338 0.260 0.160 0.144 -0.042 0.016 0.055 0.045 -0.037 -0.109 -0.127 -0.128 -0.101 -0.125 -0.152 -0.136 -0.086 -0.058 -0.059 -0.017 0.046 0.208 0.376 0.542 0.581 0.506 0.555 0.656 0.543 0.532 0.399 0.318 0.230 0.103 -0.002 -0.0…
0.153 0.253 0.394 0.420 0.491 0.631 0.662 0.610 0.525 0.390 0.466 0.641 0.800 1.000 0.724 0.575 0.417 0.261 0.148 0.011 0.025 0.007 -0.037 0.083 0.127 0.137 0.196 0.309 0.411 0.348 0.226 0.197 -0.013 -0.003 0.028 0.027 -0.027 -0.106 -0.097 -0.127 -0.070 -0.082 -0.138 -0.132 -0.082 -0.085 -0.105 -0.022 0.026 0.174 0.284 0.425 0.477 0.386 0.462 0.618 0.612 0.638 0.547 0.413 0.333 0.182 0.076 0.030 …
0.271 0.399 0.411 0.498 0.656 0.689 0.597 0.539 0.410 0.308 0.355 0.489 0.620 0.724 1.000 0.741 0.541 0.382 0.305 0.170 0.169 0.101 0.081 0.190 0.287 0.306 0.285 0.374 0.487 0.392 0.294 0.217 -0.017 -0.048 -0.043 -0.036 -0.056 -0.129 -0.088 -0.116 -0.157 -0.176 -0.144 -0.109 -0.097 -0.112 -0.092 -0.065 -0.041 0.099 0.176 0.308 0.374 0.339 0.356 0.540 0.575 0.668 0.620 0.446 0.307 0.185 0.069 0.00…
0.273 0.374 0.406 0.490 0.667 0.642 0.524 0.384 0.280 0.168 0.211 0.335 0.451 0.575 0.741 1.000 0.711 0.501 0.343 0.210 0.164 0.086 0.064 0.095 0.194 0.324 0.405 0.536 0.594 0.467 0.365 0.290 0.047 -0.022 -0.013 0.000 -0.063 -0.149 -0.093 -0.105 -0.102 -0.125 -0.137 -0.091 -0.092 -0.102 -0.078 -0.016 0.009 0.079 0.122 0.196 0.267 0.240 0.265 0.392 0.445 0.570 0.624 0.523 0.378 0.259 0.176 0.115 0…
0.303 0.440 0.384 0.463 0.624 0.485 0.376 0.259 0.163 0.047 0.157 0.221 0.310 0.417 0.541 0.711 1.000 0.809 0.557 0.365 0.315 0.226 0.223 0.204 0.341 0.474 0.473 0.577 0.563 0.451 0.310 0.231 0.034 -0.052 -0.052 -0.057 -0.112 -0.186 -0.115 -0.120 -0.143 -0.148 -0.150 -0.117 -0.115 -0.138 -0.128 -0.075 -0.035 0.081 0.076 0.155 0.228 0.210 0.250 0.342 0.369 0.429 0.527 0.546 0.394 0.235 0.155 0.094…
0.302 0.419 0.336 0.433 0.560 0.387 0.245 0.134 0.045 -0.054 0.068 0.102 0.162 0.261 0.382 0.501 0.809 1.000 0.675 0.485 0.413 0.316 0.334 0.303 0.435 0.558 0.509 0.485 0.451 0.348 0.217 0.156 0.009 -0.059 -0.081 -0.092 -0.092 -0.140 -0.023 -0.056 -0.099 -0.108 -0.139 -0.130 -0.125 -0.144 -0.138 -0.099 -0.063 0.055 0.031 0.089 0.153 0.156 0.189 0.255 0.291 0.292 0.380 0.436 0.306 0.169 0.111 0.05…
0.224 0.320 0.178 0.297 0.392 0.230 0.136 0.098 0.007 -0.066 0.029 0.070 0.100 0.148 0.305 0.343 0.557 0.675 1.000 0.738 0.622 0.490 0.457 0.368 0.574 0.630 0.438 0.387 0.362 0.275 0.174 0.122 -0.008 -0.051 -0.065 -0.110 -0.130 -0.167 -0.069 -0.092 -0.144 -0.153 -0.105 -0.070 -0.103 -0.110 -0.068 -0.031 -0.028 0.029 0.047 0.080 0.122 0.131 0.117 0.184 0.218 0.199 0.257 0.260 0.188 0.081 0.023 -0.…
0.153 0.248 0.083 0.217 0.305 0.102 -0.004 0.005 -0.053 -0.101 0.005 0.009 -0.034 0.011 0.170 0.210 0.365 0.485 0.738 1.000 0.739 0.567 0.544 0.276 0.418 0.427 0.313 0.219 0.200 0.135 0.101 0.036 -0.041 -0.048 -0.081 -0.129 -0.089 -0.109 -0.033 -0.090 -0.137 -0.098 -0.088 -0.061 -0.069 -0.070 -0.051 -0.045 -0.011 0.039 0.016 0.031 0.056 0.079 0.011 0.059 0.121 0.098 0.164 0.166 0.086 0.012 -0.032…
0.232 0.343 0.201 0.302 0.322 0.134 0.053 0.064 0.007 -0.063 0.095 0.065 0.008 0.025 0.169 0.164 0.315 0.413 0.622 0.739 1.000 0.893 0.664 0.513 0.537 0.482 0.249 0.192 0.195 0.143 0.077 0.018 -0.045 -0.066 -0.093 -0.145 -0.099 -0.145 -0.085 -0.171 -0.220 -0.176 -0.163 -0.084 -0.094 -0.091 -0.089 -0.050 -0.009 0.111 0.125 0.128 0.133 0.084 0.040 0.080 0.150 0.135 0.154 0.149 0.085 0.026 -0.019 -0…
0.204 0.304 0.193 0.272 0.257 0.068 0.007 0.034 -0.013 -0.084 0.088 0.046 -0.016 0.007 0.101 0.086 0.226 0.316 0.490 0.567 0.893 1.000 0.680 0.510 0.509 0.397 0.143 0.094 0.116 0.095 0.029 -0.014 -0.051 -0.061 -0.091 -0.149 -0.089 -0.118 -0.074 -0.159 -0.177 -0.141 -0.127 -0.057 -0.065 -0.085 -0.095 -0.056 -0.006 0.112 0.135 0.126 0.118 0.057 0.001 0.047 0.103 0.092 0.099 0.076 0.053 -0.003 -0.03…
0.141 0.267 0.129 0.257 0.258 0.042 -0.006 0.057 0.017 -0.062 0.062 0.023 -0.035 -0.037 0.081 0.064 0.223 0.334 0.457 0.544 0.664 0.680 1.000 0.642 0.576 0.405 0.172 0.088 0.106 0.075 0.030 -0.008 -0.050 -0.053 -0.064 -0.111 -0.076 -0.089 -0.065 -0.150 -0.172 -0.114 -0.067 -0.037 -0.040 -0.017 -0.046 -0.050 -0.072 0.051 0.081 0.082 0.067 0.040 0.004 0.004 0.033 -0.014 0.070 0.082 0.055 0.004 -0.0…
0.199 0.309 0.291 0.309 0.231 0.154 0.116 0.166 0.090 0.046 0.136 0.118 0.126 0.083 0.190 0.095 0.204 0.303 0.368 0.276 0.513 0.510 0.642 1.000 0.821 0.546 0.108 0.077 0.134 0.077 0.006 0.032 -0.022 -0.050 -0.044 -0.076 -0.072 -0.090 -0.095 -0.158 -0.190 -0.178 -0.165 -0.111 -0.122 -0.088 -0.106 -0.036 -0.058 0.084 0.138 0.137 0.133 0.071 0.058 0.096 0.090 0.102 0.128 0.098 0.074 -0.008 -0.057 -0…
0.203 0.352 0.312 0.378 0.341 0.218 0.145 0.176 0.078 0.005 0.117 0.125 0.152 0.127 0.287 0.194 0.341 0.435 0.574 0.418 0.537 0.509 0.576 0.821 1.000 0.719 0.198 0.134 0.193 0.121 0.027 0.033 -0.054 -0.060 -0.072 -0.114 -0.126 -0.141 -0.125 -0.171 -0.184 -0.191 -0.171 -0.119 -0.137 -0.111 -0.112 -0.027 -0.059 0.048 0.089 0.111 0.124 0.092 0.058 0.138 0.135 0.158 0.189 0.131 0.084 -0.020 -0.060 -0…
0.240 0.359 0.281 0.368 0.376 0.278 0.194 0.141 0.068 0.002 0.064 0.092 0.126 0.137 0.306 0.324 0.474 0.558 0.630 0.427 0.482 0.397 0.405 0.546 0.719 1.000 0.577 0.396 0.382 0.247 0.125 0.117 -0.019 -0.079 -0.077 -0.090 -0.147 -0.157 -0.100 -0.100 -0.146 -0.168 -0.170 -0.120 -0.143 -0.115 -0.100 -0.039 -0.046 0.001 0.014 0.061 0.101 0.106 0.049 0.129 0.166 0.204 0.237 0.238 0.155 0.031 0.001 -0.0…
0.197 0.266 0.194 0.270 0.361 0.309 0.257 0.159 0.101 0.046 0.035 0.117 0.151 0.196 0.285 0.405 0.473 0.509 0.438 0.313 0.249 0.143 0.172 0.108 0.198 0.577 1.000 0.672 0.482 0.333 0.233 0.181 -0.005 -0.059 -0.041 -0.054 -0.106 -0.134 -0.047 -0.003 -0.100 -0.106 -0.133 -0.100 -0.099 -0.068 -0.075 -0.078 -0.061 -0.016 -0.020 0.049 0.112 0.126 0.116 0.143 0.193 0.215 0.258 0.311 0.205 0.136 0.085 0.…
0.218 0.249 0.215 0.246 0.356 0.338 0.336 0.215 0.183 0.110 0.129 0.184 0.231 0.309 0.374 0.536 0.577 0.485 0.387 0.219 0.192 0.094 0.088 0.077 0.134 0.396 0.672 1.000 0.728 0.553 0.401 0.345 0.117 0.019 0.014 0.021 -0.035 -0.106 -0.026 -0.036 -0.087 -0.086 -0.108 -0.097 -0.086 -0.076 -0.072 -0.027 0.000 0.062 0.074 0.117 0.173 0.161 0.196 0.240 0.275 0.327 0.400 0.425 0.308 0.235 0.160 0.076 -0.…
0.232 0.298 0.274 0.334 0.448 0.427 0.434 0.316 0.265 0.180 0.219 0.282 0.338 0.411 0.487 0.594 0.563 0.451 0.362 0.200 0.195 0.116 0.106 0.134 0.193 0.382 0.482 0.728 1.000 0.759 0.523 0.434 0.152 0.046 0.049 0.051 -0.003 -0.108 -0.059 -0.098 -0.104 -0.105 -0.103 -0.088 -0.089 -0.074 -0.035 0.016 0.051 0.133 0.152 0.188 0.225 0.198 0.221 0.309 0.362 0.436 0.576 0.539 0.410 0.314 0.215 0.120 -0.0…
0.173 0.218 0.194 0.227 0.311 0.300 0.315 0.209 0.176 0.110 0.172 0.215 0.260 0.348 0.392 0.467 0.451 0.348 0.275 0.135 0.143 0.095 0.075 0.077 0.121 0.247 0.333 0.553 0.759 1.000 0.697 0.508 0.256 0.201 0.170 0.138 0.066 -0.074 -0.033 -0.077 -0.060 -0.067 -0.062 -0.068 -0.057 -0.046 0.017 0.080 0.119 0.223 0.193 0.168 0.207 0.173 0.182 0.260 0.325 0.421 0.557 0.508 0.508 0.448 0.305 0.141 0.002 …
0.054 0.071 0.062 0.110 0.205 0.211 0.194 0.121 0.120 0.070 0.061 0.115 0.160 0.226 0.294 0.365 0.310 0.217 0.174 0.101 0.077 0.029 0.030 0.006 0.027 0.125 0.233 0.401 0.523 0.697 1.000 0.700 0.434 0.315 0.229 0.160 0.064 -0.035 -0.024 -0.096 -0.059 -0.029 -0.021 -0.023 -0.015 -0.014 0.059 0.089 0.142 0.235 0.197 0.107 0.104 0.067 0.077 0.135 0.186 0.282 0.402 0.314 0.321 0.351 0.377 0.194 0.049 …
0.030 0.049 0.058 0.085 0.140 0.183 0.158 0.087 0.104 0.054 0.061 0.107 0.144 0.197 0.217 0.290 0.231 0.156 0.122 0.036 0.018 -0.014 -0.008 0.032 0.033 0.117 0.181 0.345 0.434 0.508 0.700 1.000 0.688 0.386 0.292 0.172 0.085 -0.022 -0.012 -0.086 -0.052 -0.051 -0.026 -0.020 -0.016 0.034 0.128 0.136 0.172 0.214 0.200 0.146 0.112 0.062 0.044 0.094 0.140 0.184 0.302 0.234 0.201 0.261 0.359 0.221 0.099…
-0.061 -0.084 -0.079 -0.098 -0.080 -0.018 -0.027 -0.078 -0.032 -0.037 -0.060 -0.049 -0.042 -0.013 -0.017 0.047 0.034 0.009 -0.008 -0.041 -0.045 -0.051 -0.050 -0.022 -0.054 -0.019 -0.005 0.117 0.152 0.256 0.434 0.688 1.000 0.654 0.365 0.174 0.096 -0.024 -0.000 -0.050 -0.017 0.003 0.018 0.044 0.044 0.047 0.138 0.149 0.189 0.233 0.189 0.081 0.002 -0.041 -0.053 -0.062 -0.040 0.002 0.097 0.071 0.080 0…
-0.092 -0.107 -0.085 -0.113 -0.095 -0.047 -0.013 0.006 0.039 0.044 0.013 0.032 0.016 -0.003 -0.048 -0.022 -0.052 -0.059 -0.051 -0.048 -0.066 -0.061 -0.053 -0.050 -0.060 -0.079 -0.059 0.019 0.046 0.201 0.315 0.386 0.654 1.000 0.710 0.486 0.301 0.106 0.058 -0.019 0.037 0.092 0.064 0.045 0.096 0.161 0.240 0.334 0.390 0.475 0.321 0.142 0.080 0.025 0.006 -0.020 -0.016 0.004 0.033 0.010 0.074 0.155 0.2…
-0.062 -0.101 -0.057 -0.089 -0.089 -0.075 -0.031 0.060 0.117 0.123 0.147 0.125 0.055 0.028 -0.043 -0.013 -0.052 -0.081 -0.065 -0.081 -0.093 -0.091 -0.064 -0.044 -0.072 -0.077 -0.041 0.014 0.049 0.170 0.229 0.292 0.365 0.710 1.000 0.764 0.459 0.263 0.172 0.083 0.127 0.163 0.142 0.087 0.147 0.279 0.391 0.552 0.594 0.603 0.391 0.229 0.169 0.074 0.038 0.013 0.027 0.015 0.010 -0.000 0.075 0.123 0.187 …
-0.063 -0.094 -0.042 -0.063 -0.076 -0.058 -0.018 0.060 0.113 0.119 0.111 0.101 0.045 0.027 -0.036 0.000 -0.057 -0.092 -0.110 -0.129 -0.145 -0.149 -0.111 -0.076 -0.114 -0.090 -0.054 0.021 0.051 0.138 0.160 0.172 0.174 0.486 0.764 1.000 0.674 0.382 0.270 0.177 0.196 0.211 0.198 0.105 0.166 0.302 0.429 0.572 0.528 0.529 0.320 0.160 0.138 0.057 0.027 0.019 0.035 0.014 -0.011 -0.005 0.063 0.118 0.195 …
-0.081 -0.101 -0.060 -0.056 -0.085 -0.096 -0.061 -0.013 0.018 0.023 0.042 0.002 -0.037 -0.027 -0.056 -0.063 -0.112 -0.092 -0.130 -0.089 -0.099 -0.089 -0.076 -0.072 -0.126 -0.147 -0.106 -0.035 -0.003 0.066 0.064 0.085 0.096 0.301 0.459 0.674 1.000 0.618 0.497 0.270 0.259 0.352 0.297 0.140 0.203 0.233 0.307 0.364 0.333 0.289 0.119 0.036 0.040 -0.011 -0.014 -0.032 -0.028 -0.023 -0.052 -0.013 0.033 0…
-0.128 -0.170 -0.153 -0.150 -0.157 -0.159 -0.155 -0.101 -0.050 -0.023 -0.021 -0.066 -0.109 -0.106 -0.129 -0.149 -0.186 -0.140 -0.167 -0.109 -0.145 -0.118 -0.089 -0.090 -0.141 -0.157 -0.134 -0.106 -0.108 -0.074 -0.035 -0.022 -0.024 0.106 0.263 0.382 0.618 1.000 0.675 0.306 0.298 0.473 0.390 0.160 0.242 0.240 0.197 0.169 0.175 0.127 -0.007 -0.046 -0.051 -0.061 -0.084 -0.107 -0.104 -0.099 -0.142 -0.…
-0.053 -0.093 -0.082 -0.090 -0.094 -0.127 -0.124 -0.099 -0.049 -0.056 -0.045 -0.079 -0.127 -0.097 -0.088 -0.093 -0.115 -0.023 -0.069 -0.033 -0.085 -0.074 -0.065 -0.095 -0.125 -0.100 -0.047 -0.026 -0.059 -0.033 -0.024 -0.012 -0.000 0.058 0.172 0.270 0.497 0.675 1.000 0.699 0.452 0.449 0.412 0.195 0.229 0.125 0.132 0.108 0.149 0.095 -0.016 -0.046 -0.057 -0.064 -0.062 -0.073 -0.074 -0.067 -0.097 -0.…
-0.008 -0.123 -0.119 -0.166 -0.153 -0.144 -0.113 -0.093 -0.042 -0.048 -0.082 -0.107 -0.128 -0.127 -0.116 -0.105 -0.120 -0.056 -0.092 -0.090 -0.171 -0.159 -0.150 -0.158 -0.171 -0.100 -0.003 -0.036 -0.098 -0.077 -0.096 -0.086 -0.050 -0.019 0.083 0.177 0.270 0.306 0.699 1.000 0.643 0.445 0.420 0.240 0.221 0.071 0.094 0.080 0.070 -0.026 -0.103 -0.102 -0.110 -0.100 -0.040 -0.071 -0.068 -0.068 -0.128 -…
-0.080 -0.170 -0.096 -0.133 -0.178 -0.143 -0.108 -0.094 -0.064 -0.082 -0.094 -0.108 -0.101 -0.070 -0.157 -0.102 -0.143 -0.099 -0.144 -0.137 -0.220 -0.177 -0.172 -0.190 -0.184 -0.146 -0.100 -0.087 -0.104 -0.060 -0.059 -0.052 -0.017 0.037 0.127 0.196 0.259 0.298 0.452 0.643 1.000 0.807 0.593 0.361 0.409 0.216 0.150 0.165 0.130 0.021 -0.080 -0.095 -0.094 -0.096 -0.057 -0.059 -0.064 -0.076 -0.139 -0.…
-0.144 -0.196 -0.126 -0.134 -0.170 -0.158 -0.120 -0.127 -0.110 -0.122 -0.106 -0.121 -0.125 -0.082 -0.176 -0.125 -0.148 -0.108 -0.153 -0.098 -0.176 -0.141 -0.114 -0.178 -0.191 -0.168 -0.106 -0.086 -0.105 -0.067 -0.029 -0.051 0.003 0.092 0.163 0.211 0.352 0.473 0.449 0.445 0.807 1.000 0.736 0.449 0.544 0.323 0.195 0.183 0.171 0.070 -0.059 -0.094 -0.092 -0.098 -0.073 -0.091 -0.097 -0.109 -0.149 -0.0…
-0.133 -0.188 -0.160 -0.143 -0.177 -0.186 -0.145 -0.146 -0.133 -0.125 -0.128 -0.137 -0.152 -0.138 -0.144 -0.137 -0.150 -0.139 -0.105 -0.088 -0.163 -0.127 -0.067 -0.165 -0.171 -0.170 -0.133 -0.108 -0.103 -0.062 -0.021 -0.026 0.018 0.064 0.142 0.198 0.297 0.390 0.412 0.420 0.593 0.736 1.000 0.757 0.704 0.469 0.315 0.183 0.128 0.036 -0.083 -0.107 -0.114 -0.109 -0.141 -0.149 -0.152 -0.161 -0.133 -0.0…
-0.076 -0.135 -0.129 -0.128 -0.148 -0.153 -0.132 -0.140 -0.149 -0.144 -0.124 -0.129 -0.136 -0.132 -0.109 -0.091 -0.117 -0.130 -0.070 -0.061 -0.084 -0.057 -0.037 -0.111 -0.119 -0.120 -0.100 -0.097 -0.088 -0.068 -0.023 -0.020 0.044 0.045 0.087 0.105 0.140 0.160 0.195 0.240 0.361 0.449 0.757 1.000 0.821 0.513 0.322 0.155 0.097 0.011 -0.079 -0.099 -0.098 -0.098 -0.141 -0.135 -0.115 -0.114 -0.092 -0.0…
-0.101 -0.143 -0.124 -0.117 -0.141 -0.128 -0.084 -0.091 -0.089 -0.090 -0.069 -0.061 -0.086 -0.082 -0.097 -0.092 -0.115 -0.125 -0.103 -0.069 -0.094 -0.065 -0.040 -0.122 -0.137 -0.143 -0.099 -0.086 -0.089 -0.057 -0.015 -0.016 0.044 0.096 0.147 0.166 0.203 0.242 0.229 0.221 0.409 0.544 0.704 0.821 1.000 0.662 0.387 0.225 0.189 0.102 0.002 -0.030 -0.035 -0.058 -0.100 -0.102 -0.085 -0.105 -0.090 -0.06…
-0.134 -0.167 -0.150 -0.142 -0.139 -0.140 -0.069 -0.029 -0.012 -0.019 0.002 0.003 -0.058 -0.085 -0.112 -0.102 -0.138 -0.144 -0.110 -0.070 -0.091 -0.085 -0.017 -0.088 -0.111 -0.115 -0.068 -0.076 -0.074 -0.046 -0.014 0.034 0.047 0.161 0.279 0.302 0.233 0.240 0.125 0.071 0.216 0.323 0.469 0.513 0.662 1.000 0.707 0.398 0.280 0.201 0.096 0.055 0.022 -0.016 -0.090 -0.097 -0.091 -0.125 -0.099 -0.096 -0.…
-0.065 -0.122 -0.125 -0.135 -0.128 -0.131 -0.077 -0.030 -0.001 -0.012 -0.012 -0.016 -0.059 -0.105 -0.092 -0.078 -0.128 -0.138 -0.068 -0.051 -0.089 -0.095 -0.046 -0.106 -0.112 -0.100 -0.075 -0.072 -0.035 0.017 0.059 0.128 0.138 0.240 0.391 0.429 0.307 0.197 0.132 0.094 0.150 0.195 0.315 0.322 0.387 0.707 1.000 0.643 0.406 0.241 0.126 0.054 0.012 -0.026 -0.046 -0.075 -0.056 -0.099 -0.076 -0.095 -0.…
-0.053 -0.095 -0.062 -0.104 -0.106 -0.102 -0.056 -0.015 0.035 0.026 0.051 0.036 -0.017 -0.022 -0.065 -0.016 -0.075 -0.099 -0.031 -0.045 -0.050 -0.056 -0.050 -0.036 -0.027 -0.039 -0.078 -0.027 0.016 0.080 0.089 0.136 0.149 0.334 0.552 0.572 0.364 0.169 0.108 0.080 0.165 0.183 0.183 0.155 0.225 0.398 0.643 1.000 0.713 0.392 0.237 0.118 0.072 -0.002 -0.022 -0.045 -0.014 -0.024 -0.017 -0.035 0.045 0.…
-0.036 -0.067 -0.037 -0.059 -0.060 -0.058 -0.007 0.042 0.112 0.104 0.186 0.136 0.046 0.026 -0.041 0.009 -0.035 -0.063 -0.028 -0.011 -0.009 -0.006 -0.072 -0.058 -0.059 -0.046 -0.061 0.000 0.051 0.119 0.142 0.172 0.189 0.390 0.594 0.528 0.333 0.175 0.149 0.070 0.130 0.171 0.128 0.097 0.189 0.280 0.406 0.713 1.000 0.699 0.444 0.253 0.177 0.070 0.037 0.002 0.042 0.017 0.015 0.011 0.058 0.067 0.125 0.…
0.012 0.050 0.088 0.091 0.076 0.054 0.099 0.223 0.265 0.256 0.425 0.348 0.208 0.174 0.099 0.079 0.081 0.055 0.029 0.039 0.111 0.112 0.051 0.084 0.048 0.001 -0.016 0.062 0.133 0.223 0.235 0.214 0.233 0.475 0.603 0.529 0.289 0.127 0.095 -0.026 0.021 0.070 0.036 0.011 0.102 0.201 0.241 0.392 0.699 1.000 0.761 0.549 0.418 0.235 0.200 0.177 0.201 0.163 0.149 0.143 0.161 0.145 0.153 0.045 0.026 0.009 0…
0.057 0.103 0.141 0.131 0.119 0.145 0.227 0.357 0.408 0.403 0.555 0.540 0.376 0.284 0.176 0.122 0.076 0.031 0.047 0.016 0.125 0.135 0.081 0.138 0.089 0.014 -0.020 0.074 0.152 0.193 0.197 0.200 0.189 0.321 0.391 0.320 0.119 -0.007 -0.016 -0.103 -0.080 -0.059 -0.083 -0.079 0.002 0.096 0.126 0.237 0.444 0.761 1.000 0.808 0.591 0.359 0.319 0.280 0.288 0.235 0.174 0.161 0.166 0.137 0.109 0.009 -0.035 …
0.132 0.216 0.215 0.232 0.237 0.280 0.361 0.495 0.535 0.532 0.740 0.722 0.542 0.425 0.308 0.196 0.155 0.089 0.080 0.031 0.128 0.126 0.082 0.137 0.111 0.061 0.049 0.117 0.188 0.168 0.107 0.146 0.081 0.142 0.229 0.160 0.036 -0.046 -0.046 -0.102 -0.095 -0.094 -0.107 -0.099 -0.030 0.055 0.054 0.118 0.253 0.549 0.808 1.000 0.811 0.573 0.453 0.412 0.404 0.341 0.246 0.243 0.174 0.094 0.022 -0.054 -0.056…
0.152 0.252 0.231 0.264 0.284 0.304 0.369 0.465 0.432 0.440 0.660 0.697 0.581 0.477 0.374 0.267 0.228 0.153 0.122 0.056 0.133 0.118 0.067 0.133 0.124 0.101 0.112 0.173 0.225 0.207 0.104 0.112 0.002 0.080 0.169 0.138 0.040 -0.051 -0.057 -0.110 -0.094 -0.092 -0.114 -0.098 -0.035 0.022 0.012 0.072 0.177 0.418 0.591 0.811 1.000 0.835 0.577 0.536 0.517 0.460 0.307 0.300 0.234 0.110 0.019 -0.056 -0.038…
0.083 0.191 0.133 0.217 0.266 0.274 0.316 0.376 0.290 0.321 0.445 0.537 0.506 0.386 0.339 0.240 0.210 0.156 0.131 0.079 0.084 0.057 0.040 0.071 0.092 0.106 0.126 0.161 0.198 0.173 0.067 0.062 -0.041 0.025 0.074 0.057 -0.011 -0.061 -0.064 -0.100 -0.096 -0.098 -0.109 -0.098 -0.058 -0.016 -0.026 -0.002 0.070 0.235 0.359 0.573 0.835 1.000 0.592 0.513 0.412 0.394 0.230 0.233 0.170 0.062 -0.032 -0.083 …
0.129 0.176 0.213 0.201 0.276 0.296 0.353 0.441 0.338 0.290 0.384 0.505 0.555 0.462 0.356 0.265 0.250 0.189 0.117 0.011 0.040 0.001 0.004 0.058 0.058 0.049 0.116 0.196 0.221 0.182 0.077 0.044 -0.053 0.006 0.038 0.027 -0.014 -0.084 -0.062 -0.040 -0.057 -0.073 -0.141 -0.141 -0.100 -0.090 -0.046 -0.022 0.037 0.200 0.319 0.453 0.577 0.592 1.000 0.794 0.550 0.447 0.246 0.253 0.225 0.095 0.005 -0.056 -…
0.180 0.249 0.304 0.315 0.403 0.430 0.457 0.508 0.381 0.292 0.404 0.548 0.656 0.618 0.540 0.392 0.342 0.255 0.184 0.059 0.080 0.047 0.004 0.096 0.138 0.129 0.143 0.240 0.309 0.260 0.135 0.094 -0.062 -0.020 0.013 0.019 -0.032 -0.107 -0.073 -0.071 -0.059 -0.091 -0.149 -0.135 -0.102 -0.097 -0.075 -0.045 0.002 0.177 0.280 0.412 0.536 0.513 0.794 1.000 0.792 0.617 0.358 0.281 0.251 0.130 0.043 -0.016 …
0.261 0.296 0.275 0.297 0.405 0.425 0.412 0.399 0.343 0.252 0.399 0.505 0.543 0.612 0.575 0.445 0.369 0.291 0.218 0.121 0.150 0.103 0.033 0.090 0.135 0.166 0.193 0.275 0.362 0.325 0.186 0.140 -0.040 -0.016 0.027 0.035 -0.028 -0.104 -0.074 -0.068 -0.064 -0.097 -0.152 -0.115 -0.085 -0.091 -0.056 -0.014 0.042 0.201 0.288 0.404 0.517 0.412 0.550 0.792 1.000 0.759 0.502 0.355 0.280 0.183 0.096 -0.009 …
0.268 0.308 0.331 0.348 0.447 0.492 0.453 0.418 0.328 0.224 0.335 0.457 0.532 0.638 0.668 0.570 0.429 0.292 0.199 0.098 0.135 0.092 -0.014 0.102 0.158 0.204 0.215 0.327 0.436 0.421 0.282 0.184 0.002 0.004 0.015 0.014 -0.023 -0.099 -0.067 -0.068 -0.076 -0.109 -0.161 -0.114 -0.105 -0.125 -0.099 -0.024 0.017 0.163 0.235 0.341 0.460 0.394 0.447 0.617 0.759 1.000 0.640 0.460 0.368 0.241 0.117 0.023 -0…
0.229 0.311 0.306 0.343 0.453 0.460 0.404 0.333 0.304 0.217 0.289 0.358 0.399 0.547 0.620 0.624 0.527 0.380 0.257 0.164 0.154 0.099 0.070 0.128 0.189 0.237 0.258 0.400 0.576 0.557 0.402 0.302 0.097 0.033 0.010 -0.011 -0.052 -0.142 -0.097 -0.128 -0.139 -0.149 -0.133 -0.092 -0.090 -0.099 -0.076 -0.017 0.015 0.149 0.174 0.246 0.307 0.230 0.246 0.358 0.502 0.640 1.000 0.735 0.539 0.354 0.216 0.086 -0…
0.222 0.298 0.270 0.281 0.367 0.356 0.335 0.251 0.238 0.174 0.268 0.316 0.318 0.413 0.446 0.523 0.546 0.436 0.260 0.166 0.149 0.076 0.082 0.098 0.131 0.238 0.311 0.425 0.539 0.508 0.314 0.234 0.071 0.010 -0.000 -0.005 -0.013 -0.098 -0.042 -0.049 -0.097 -0.095 -0.082 -0.072 -0.067 -0.096 -0.095 -0.035 0.011 0.143 0.161 0.243 0.300 0.233 0.253 0.281 0.355 0.460 0.735 1.000 0.725 0.450 0.249 0.126 0…
0.117 0.172 0.176 0.180 0.240 0.228 0.227 0.176 0.176 0.128 0.185 0.217 0.230 0.333 0.307 0.378 0.394 0.306 0.188 0.086 0.085 0.053 0.055 0.074 0.084 0.155 0.205 0.308 0.410 0.508 0.321 0.201 0.080 0.074 0.075 0.063 0.033 -0.048 -0.007 -0.037 -0.034 -0.032 -0.031 -0.050 -0.032 -0.050 -0.035 0.045 0.058 0.161 0.166 0.174 0.234 0.170 0.225 0.251 0.280 0.368 0.539 0.725 1.000 0.695 0.417 0.276 0.159…
0.114 0.115 0.076 0.084 0.142 0.155 0.148 0.099 0.099 0.061 0.092 0.099 0.103 0.182 0.185 0.259 0.235 0.169 0.081 0.012 0.026 -0.003 0.004 -0.008 -0.020 0.031 0.136 0.235 0.314 0.448 0.351 0.261 0.170 0.155 0.123 0.118 0.090 -0.001 0.001 -0.040 -0.027 -0.010 -0.005 -0.015 -0.009 -0.006 0.001 0.049 0.067 0.145 0.137 0.094 0.110 0.062 0.095 0.130 0.183 0.241 0.354 0.450 0.695 1.000 0.756 0.525 0.32…
0.072 0.054 0.030 0.040 0.061 0.069 0.047 0.001 0.034 -0.008 -0.010 -0.002 -0.002 0.076 0.069 0.176 0.155 0.111 0.023 -0.032 -0.019 -0.036 -0.029 -0.057 -0.060 0.001 0.085 0.160 0.215 0.305 0.377 0.359 0.272 0.219 0.187 0.195 0.123 0.029 0.032 0.011 0.043 0.050 0.053 0.036 0.035 0.054 0.081 0.121 0.125 0.153 0.109 0.022 0.019 -0.032 0.005 0.043 0.096 0.117 0.216 0.249 0.417 0.756 1.000 0.754 0.49…
0.011 -0.006 0.004 0.010 0.006 0.006 -0.018 -0.068 -0.035 -0.068 -0.073 -0.075 -0.056 0.030 0.006 0.115 0.094 0.053 -0.046 -0.086 -0.088 -0.080 -0.061 -0.105 -0.100 -0.053 0.015 0.076 0.120 0.141 0.194 0.221 0.123 0.074 0.122 0.158 0.175 0.165 0.173 0.087 0.108 0.121 0.134 0.055 0.042 0.050 0.047 0.061 0.070 0.045 0.009 -0.054 -0.056 -0.083 -0.056 -0.016 -0.009 0.023 0.086 0.126 0.276 0.525 0.754…
-0.091 -0.074 -0.035 -0.009 -0.039 -0.055 -0.062 -0.062 -0.037 -0.054 -0.057 -0.065 -0.067 -0.014 -0.030 0.016 -0.003 -0.023 -0.075 -0.079 -0.115 -0.121 -0.079 -0.094 -0.086 -0.086 -0.050 -0.052 -0.015 0.002 0.049 0.099 0.044 0.010 0.103 0.129 0.165 0.237 0.235 0.130 0.139 0.149 0.183 0.089 0.062 0.065 0.050 0.039 0.062 0.026 -0.035 -0.056 -0.038 -0.042 -0.054 -0.019 -0.039 -0.008 -0.014 0.049 0.…
-0.113 -0.129 -0.077 -0.089 -0.094 -0.089 -0.091 -0.100 -0.088 -0.094 -0.083 -0.103 -0.114 -0.049 -0.076 -0.021 -0.035 -0.044 -0.097 -0.085 -0.093 -0.082 -0.047 -0.087 -0.092 -0.108 -0.044 -0.049 -0.021 -0.002 0.060 0.090 0.087 0.031 0.091 0.092 0.162 0.216 0.245 0.164 0.142 0.154 0.188 0.114 0.083 0.080 0.071 0.050 0.040 0.009 -0.035 -0.080 -0.081 -0.078 -0.062 -0.061 -0.084 -0.053 -0.051 0.014 …
-0.048 -0.113 -0.106 -0.117 -0.091 -0.110 -0.110 -0.137 -0.116 -0.105 -0.106 -0.140 -0.167 -0.106 -0.071 -0.018 -0.055 -0.039 -0.086 -0.039 -0.067 -0.079 0.006 -0.071 -0.094 -0.113 -0.041 -0.033 -0.022 -0.009 0.071 0.046 0.054 0.033 0.049 0.059 0.174 0.190 0.189 0.136 0.134 0.155 0.145 0.084 0.077 0.054 0.051 0.038 0.016 0.004 -0.060 -0.109 -0.122 -0.105 -0.076 -0.093 -0.081 -0.071 -0.070 -0.007 …
0.053 -0.037 -0.039 -0.078 -0.073 -0.109 -0.104 -0.105 -0.071 -0.059 -0.058 -0.114 -0.145 -0.100 -0.057 -0.017 -0.046 -0.041 -0.067 -0.037 -0.035 -0.055 -0.018 -0.027 -0.058 -0.054 -0.039 -0.012 -0.027 0.006 0.077 0.054 0.060 0.042 0.060 0.070 0.120 0.092 0.097 0.077 0.072 0.068 0.062 0.070 0.039 0.044 0.044 0.025 0.007 0.024 -0.031 -0.085 -0.113 -0.131 -0.114 -0.104 -0.048 -0.017 -0.056 -0.037 -…
0.036 -0.056 -0.073 -0.093 -0.086 -0.130 -0.121 -0.104 -0.082 -0.062 -0.058 -0.112 -0.144 -0.086 -0.071 -0.054 -0.061 -0.050 -0.026 -0.047 -0.039 -0.037 -0.016 -0.003 -0.047 -0.071 -0.069 -0.026 -0.025 0.010 0.056 0.048 0.077 0.027 0.039 0.038 0.069 0.031 0.042 0.039 0.038 0.007 0.021 0.018 -0.038 -0.012 -0.002 -0.018 -0.026 0.002 -0.046 -0.088 -0.108 -0.104 -0.069 -0.063 -0.057 -0.039 -0.056 -0.…
0.013 -0.046 -0.066 -0.096 -0.099 -0.133 -0.076 -0.047 -0.048 -0.006 -0.042 -0.068 -0.084 -0.063 -0.047 -0.083 -0.100 -0.091 -0.039 -0.077 -0.046 -0.038 -0.002 0.044 -0.010 -0.092 -0.103 -0.051 -0.044 -0.023 0.001 0.023 0.066 0.025 0.035 0.017 0.032 -0.004 0.000 -0.001 -0.026 -0.050 -0.020 -0.004 -0.058 -0.024 0.007 0.006 -0.019 -0.018 -0.018 -0.069 -0.094 -0.091 -0.021 -0.044 -0.050 -0.048 -0.06…
0.001 -0.044 -0.012 -0.072 -0.085 -0.054 0.015 0.011 -0.022 0.013 -0.029 -0.014 -0.009 -0.027 -0.000 -0.067 -0.092 -0.108 -0.073 -0.073 -0.076 -0.108 -0.035 0.032 -0.011 -0.086 -0.083 -0.048 -0.054 -0.053 -0.025 -0.022 -0.012 -0.029 -0.016 -0.013 -0.011 -0.045 -0.037 0.001 -0.030 -0.056 -0.060 -0.068 -0.071 -0.030 0.003 -0.009 -0.074 -0.079 -0.033 -0.056 -0.072 -0.058 0.034 -0.002 -0.037 -0.022 -…
-0.149 -0.148 -0.064 -0.113 -0.119 -0.041 0.034 0.074 0.055 0.094 0.018 0.041 0.036 -0.019 -0.016 -0.097 -0.117 -0.102 -0.081 -0.085 -0.118 -0.140 -0.076 0.008 -0.022 -0.084 -0.063 -0.076 -0.090 -0.093 -0.082 -0.046 -0.017 0.005 0.009 0.025 0.025 0.004 -0.009 0.026 0.007 0.003 -0.052 -0.073 -0.018 0.000 0.017 0.013 -0.033 -0.045 -0.010 -0.035 -0.047 -0.013 0.111 0.053 -0.016 -0.040 -0.072 -0.069 …
-0.122 -0.119 -0.026 -0.079 -0.101 -0.000 0.064 0.087 0.050 0.079 0.002 0.035 0.052 -0.008 0.029 -0.055 -0.125 -0.109 -0.096 -0.125 -0.120 -0.125 -0.116 0.019 -0.001 -0.041 -0.068 -0.086 -0.075 -0.082 -0.068 -0.051 -0.022 0.008 0.010 0.033 0.024 0.006 -0.003 0.041 0.051 0.039 -0.033 -0.041 0.005 0.010 0.020 0.045 -0.024 -0.048 -0.013 -0.040 -0.046 -0.030 0.055 0.039 -0.004 -0.001 -0.067 -0.069 -0…
-0.163 -0.160 -0.091 -0.111 -0.129 -0.022 0.033 0.043 0.033 0.071 0.001 0.014 0.022 -0.017 -0.017 -0.075 -0.146 -0.138 -0.122 -0.168 -0.172 -0.158 -0.162 -0.016 -0.018 -0.065 -0.077 -0.090 -0.106 -0.106 -0.096 -0.066 -0.025 -0.002 -0.013 0.010 0.040 0.017 0.013 0.046 0.070 0.055 -0.008 -0.035 0.010 0.004 0.003 0.038 -0.032 -0.051 -0.029 -0.039 -0.045 -0.008 0.040 0.017 -0.029 -0.030 -0.100 -0.092…
-0.176 -0.163 -0.117 -0.102 -0.119 -0.040 0.022 0.026 0.017 0.055 0.020 0.007 0.003 -0.007 -0.040 -0.077 -0.117 -0.122 -0.110 -0.144 -0.151 -0.145 -0.119 -0.018 -0.009 -0.055 -0.051 -0.067 -0.100 -0.098 -0.097 -0.088 -0.047 -0.025 -0.022 0.000 0.028 0.005 0.003 0.037 0.050 0.047 0.016 -0.012 0.020 0.012 -0.000 0.021 -0.052 -0.041 -0.020 -0.027 -0.041 -0.004 0.009 -0.011 -0.045 -0.054 -0.100 -0.08…
-0.145 -0.105 -0.068 -0.074 -0.078 0.011 0.054 0.079 0.065 0.081 0.089 0.069 0.056 0.026 0.008 -0.057 -0.091 -0.099 -0.098 -0.099 -0.129 -0.145 -0.097 -0.005 0.012 -0.057 -0.057 -0.065 -0.074 -0.084 -0.082 -0.068 -0.072 -0.042 -0.035 -0.016 -0.008 -0.022 -0.008 0.047 0.067 0.051 0.026 -0.013 0.027 0.019 -0.007 0.011 -0.051 -0.035 -0.009 0.019 0.009 0.042 0.027 0.021 -0.027 -0.026 -0.077 -0.057 -0…
-0.178 -0.156 -0.066 -0.101 -0.132 -0.004 0.049 0.081 0.074 0.111 0.070 0.058 0.051 -0.003 -0.015 -0.088 -0.147 -0.156 -0.149 -0.154 -0.212 -0.251 -0.139 -0.010 -0.018 -0.097 -0.094 -0.112 -0.120 -0.133 -0.112 -0.075 -0.061 -0.037 -0.016 0.016 -0.002 0.013 -0.007 0.052 0.095 0.066 0.037 0.003 0.052 0.054 0.003 0.031 -0.025 -0.035 -0.019 0.007 -0.024 0.002 0.037 0.002 -0.064 -0.070 -0.116 -0.074 -…
-0.119 -0.114 -0.039 -0.084 -0.142 -0.021 0.004 0.032 0.026 0.072 0.030 0.012 0.005 -0.054 -0.073 -0.140 -0.182 -0.152 -0.170 -0.153 -0.148 -0.173 -0.110 0.019 -0.007 -0.099 -0.136 -0.168 -0.174 -0.172 -0.123 -0.098 -0.084 -0.064 -0.030 -0.000 0.003 0.078 0.012 0.020 0.097 0.083 0.002 -0.057 0.019 0.023 -0.017 0.025 0.002 -0.046 -0.041 -0.012 -0.037 -0.015 0.026 -0.022 -0.088 -0.093 -0.161 -0.125…
-0.114 -0.155 -0.110 -0.180 -0.210 -0.064 -0.029 0.006 0.016 0.073 -0.028 -0.020 -0.005 -0.087 -0.087 -0.164 -0.230 -0.206 -0.187 -0.176 -0.200 -0.228 -0.164 -0.022 -0.029 -0.114 -0.168 -0.182 -0.213 -0.210 -0.149 -0.116 -0.079 -0.048 -0.047 -0.024 0.012 0.073 0.005 0.064 0.112 0.074 -0.023 -0.070 0.020 0.012 -0.018 0.038 -0.020 -0.114 -0.084 -0.058 -0.076 -0.047 0.012 -0.038 -0.096 -0.092 -0.183…
-0.107 -0.107 -0.086 -0.134 -0.135 0.000 0.055 0.073 0.066 0.097 0.035 0.068 0.095 -0.013 0.004 -0.082 -0.182 -0.186 -0.198 -0.221 -0.263 -0.284 -0.229 -0.037 -0.031 -0.110 -0.114 -0.124 -0.138 -0.142 -0.140 -0.089 -0.078 -0.032 -0.028 0.007 0.044 0.057 0.034 0.122 0.121 0.080 0.006 -0.049 0.040 0.029 0.009 0.046 -0.019 -0.083 -0.050 -0.008 -0.029 -0.002 0.061 0.043 -0.008 0.002 -0.106 -0.103 -0.…
-0.160 -0.146 -0.034 -0.121 -0.156 0.020 0.082 0.077 0.075 0.101 0.051 0.076 0.099 0.041 -0.051 -0.081 -0.199 -0.219 -0.272 -0.258 -0.292 -0.307 -0.274 -0.113 -0.137 -0.207 -0.101 -0.103 -0.149 -0.137 -0.127 -0.096 -0.059 -0.023 -0.017 0.007 0.038 0.049 0.037 0.098 0.129 0.107 -0.020 -0.091 0.004 -0.018 -0.028 0.019 -0.014 -0.046 -0.014 -0.001 -0.034 -0.037 0.089 0.064 -0.010 -0.004 -0.112 -0.087…
-0.135 -0.167 -0.060 -0.152 -0.178 -0.040 0.029 0.017 0.037 0.047 0.009 0.030 0.047 0.048 -0.105 -0.067 -0.147 -0.197 -0.235 -0.206 -0.294 -0.286 -0.263 -0.190 -0.194 -0.255 -0.123 -0.064 -0.114 -0.109 -0.125 -0.096 -0.060 -0.039 -0.018 0.004 0.013 0.014 0.023 0.139 0.162 0.117 0.019 -0.010 0.023 -0.024 -0.034 0.013 -0.033 -0.092 -0.043 -0.041 -0.058 -0.064 0.060 0.043 -0.017 -0.004 -0.086 -0.076…
-0.083 -0.056 -0.018 -0.050 -0.079 -0.024 -0.000 0.023 0.015 0.027 -0.001 0.031 0.051 0.001 0.004 -0.051 -0.084 -0.096 -0.104 -0.143 -0.182 -0.189 -0.126 -0.017 0.002 -0.136 -0.116 -0.084 -0.109 -0.105 -0.121 -0.090 -0.076 -0.063 -0.053 -0.038 0.033 0.048 0.067 0.094 0.079 0.025 0.016 -0.009 -0.002 -0.050 -0.035 -0.004 -0.055 -0.114 -0.071 -0.034 -0.028 0.004 0.072 0.062 -0.010 -0.024 -0.081 -0.0…
-0.084 -0.032 0.042 0.015 -0.046 0.044 0.036 0.053 0.052 0.066 0.046 0.070 0.088 0.067 0.085 -0.018 -0.073 -0.067 -0.127 -0.173 -0.170 -0.193 -0.169 0.023 0.015 -0.075 -0.077 -0.068 -0.089 -0.071 -0.085 -0.040 -0.050 -0.059 -0.053 -0.046 0.047 0.089 0.096 0.071 0.068 0.016 -0.015 -0.052 -0.016 -0.048 -0.048 -0.031 -0.044 -0.063 -0.033 0.003 -0.001 0.010 0.110 0.096 0.033 0.024 0.001 -0.004 0.039 …
0.006 -0.032 -0.013 -0.020 -0.050 -0.010 -0.059 -0.053 -0.024 -0.010 -0.025 -0.015 -0.016 0.011 0.044 0.005 -0.008 0.009 -0.044 -0.087 -0.084 -0.081 -0.139 -0.036 -0.013 -0.029 -0.043 -0.049 -0.052 -0.046 -0.042 0.022 0.016 -0.044 -0.028 -0.054 0.022 0.049 0.073 0.066 0.075 0.012 0.028 0.050 0.027 -0.024 -0.035 -0.036 -0.032 -0.079 -0.057 -0.035 -0.025 -0.015 0.018 0.018 0.011 0.009 0.011 0.002 0…
-0.099 -0.225 -0.112 -0.178 -0.205 -0.091 -0.098 -0.104 -0.048 -0.014 -0.089 -0.086 -0.069 0.020 -0.112 -0.034 -0.122 -0.136 -0.202 -0.245 -0.266 -0.254 -0.314 -0.242 -0.281 -0.221 -0.056 -0.042 -0.072 -0.030 -0.018 0.022 0.041 0.028 0.047 0.041 0.081 0.097 0.120 0.151 0.178 0.118 0.081 0.062 0.045 0.002 0.015 0.025 0.031 -0.035 -0.060 -0.095 -0.116 -0.146 0.057 -0.010 -0.030 -0.024 -0.052 -0.028…
-0.036 -0.101 -0.057 -0.072 -0.084 -0.055 -0.075 -0.074 -0.048 -0.031 -0.082 -0.062 -0.035 0.017 -0.023 0.027 -0.024 -0.051 -0.098 -0.171 -0.208 -0.196 -0.191 -0.155 -0.169 -0.143 -0.020 -0.013 0.001 0.032 0.046 0.105 0.032 0.009 0.055 0.078 0.102 0.122 0.138 0.147 0.126 0.073 0.093 0.045 0.027 0.019 0.028 0.021 0.003 -0.041 -0.062 -0.084 -0.082 -0.087 0.012 0.011 -0.016 0.000 -0.018 0.027 0.172 …
-0.041 -0.074 -0.050 -0.044 -0.053 -0.061 -0.054 -0.083 -0.056 -0.051 -0.076 -0.084 -0.075 -0.033 -0.058 -0.006 -0.026 -0.027 -0.080 -0.118 -0.135 -0.130 -0.085 -0.102 -0.117 -0.099 -0.028 -0.037 -0.008 0.009 0.043 0.070 0.011 -0.029 0.058 0.102 0.137 0.173 0.177 0.156 0.134 0.121 0.150 0.047 0.018 0.019 0.002 0.015 0.025 -0.032 -0.080 -0.103 -0.110 -0.097 -0.035 -0.043 -0.075 -0.043 -0.061 0.022…
-0.060 -0.073 -0.056 -0.047 -0.062 -0.096 -0.097 -0.113 -0.086 -0.082 -0.093 -0.111 -0.105 -0.066 -0.079 -0.032 -0.031 -0.018 -0.087 -0.073 -0.103 -0.103 -0.055 -0.080 -0.083 -0.101 -0.093 -0.077 -0.045 -0.001 0.060 0.072 0.065 0.019 0.063 0.094 0.174 0.219 0.215 0.141 0.144 0.158 0.165 0.065 0.042 0.033 0.010 0.029 0.026 -0.004 -0.060 -0.109 -0.095 -0.084 -0.080 -0.069 -0.093 -0.052 -0.049 0.010…
-0.066 -0.090 -0.076 -0.078 -0.091 -0.102 -0.118 -0.142 -0.105 -0.091 -0.109 -0.139 -0.133 -0.075 -0.082 -0.041 -0.068 -0.067 -0.106 -0.086 -0.107 -0.094 -0.061 -0.081 -0.096 -0.121 -0.118 -0.085 -0.037 0.006 0.096 0.129 0.144 0.049 0.071 0.109 0.196 0.271 0.287 0.161 0.145 0.181 0.225 0.114 0.070 0.055 0.037 0.026 0.029 -0.012 -0.061 -0.126 -0.111 -0.097 -0.129 -0.105 -0.112 -0.065 -0.047 -0.016…
-0.064 -0.091 -0.072 -0.070 -0.075 -0.102 -0.134 -0.142 -0.114 -0.105 -0.111 -0.131 -0.132 -0.086 -0.073 -0.052 -0.076 -0.066 -0.077 -0.058 -0.070 -0.063 -0.048 -0.056 -0.068 -0.082 -0.114 -0.083 -0.062 -0.048 0.058 0.104 0.129 0.040 0.087 0.129 0.213 0.341 0.410 0.226 0.159 0.179 0.263 0.158 0.089 0.080 0.094 0.041 0.062 0.002 -0.055 -0.107 -0.103 -0.096 -0.154 -0.100 -0.094 -0.084 -0.088 -0.072…
-0.051 -0.081 -0.078 -0.053 -0.060 -0.092 -0.109 -0.107 -0.084 -0.086 -0.084 -0.104 -0.112 -0.052 -0.053 -0.015 -0.027 -0.021 -0.086 -0.074 -0.070 -0.062 -0.057 -0.084 -0.097 -0.083 -0.078 -0.019 0.017 0.057 0.152 0.195 0.199 0.097 0.148 0.234 0.285 0.283 0.333 0.176 0.155 0.181 0.238 0.133 0.119 0.125 0.145 0.127 0.117 0.077 0.019 -0.065 -0.069 -0.076 -0.151 -0.108 -0.074 -0.051 -0.024 -0.015 0.…
-0.010 -0.053 -0.038 -0.038 -0.045 -0.046 -0.052 -0.049 -0.026 -0.044 -0.036 -0.057 -0.067 -0.006 -0.015 0.019 -0.014 -0.037 -0.090 -0.097 -0.093 -0.087 -0.068 -0.081 -0.107 -0.090 -0.024 0.055 0.092 0.153 0.249 0.287 0.289 0.166 0.218 0.223 0.283 0.261 0.305 0.181 0.160 0.166 0.203 0.120 0.108 0.097 0.129 0.104 0.146 0.115 0.052 -0.029 -0.054 -0.091 -0.108 -0.073 -0.049 0.006 0.025 0.051 0.129 0…
-0.022 -0.058 -0.042 -0.048 -0.040 -0.044 -0.053 -0.037 -0.007 -0.017 -0.012 -0.031 -0.046 0.003 0.003 0.042 0.023 0.007 -0.011 -0.031 -0.051 -0.048 -0.037 -0.053 -0.059 -0.031 0.033 0.108 0.140 0.226 0.331 0.356 0.305 0.228 0.340 0.249 0.213 0.235 0.236 0.122 0.115 0.123 0.158 0.109 0.110 0.136 0.181 0.213 0.244 0.209 0.126 0.018 -0.028 -0.072 -0.087 -0.055 -0.011 0.027 0.056 0.059 0.137 0.234 0…
-0.029 -0.052 -0.052 -0.059 -0.009 0.005 -0.002 -0.023 0.004 -0.010 -0.063 -0.047 -0.022 0.032 0.046 0.100 0.068 0.046 0.026 -0.027 -0.039 -0.045 -0.039 -0.060 -0.056 -0.009 0.070 0.182 0.224 0.365 0.551 0.581 0.592 0.475 0.317 0.228 0.165 0.054 0.057 -0.014 0.025 0.032 0.049 0.055 0.044 0.068 0.166 0.171 0.184 0.216 0.172 0.044 -0.002 -0.045 -0.027 -0.007 0.022 0.067 0.157 0.118 0.187 0.323 0.40…
-0.044 -0.016 -0.016 0.024 0.076 0.096 0.099 0.058 0.076 0.063 0.036 0.033 0.053 0.094 0.111 0.167 0.144 0.102 0.093 0.017 -0.006 -0.032 -0.018 -0.031 -0.000 0.041 0.109 0.262 0.332 0.418 0.534 0.598 0.536 0.424 0.244 0.150 0.083 -0.048 -0.043 -0.088 -0.034 -0.036 -0.027 -0.008 -0.018 0.032 0.105 0.096 0.128 0.208 0.197 0.102 0.057 0.012 0.016 0.033 0.049 0.116 0.216 0.192 0.208 0.290 0.288 0.121…
0.020 0.059 0.037 0.114 0.168 0.168 0.156 0.098 0.105 0.092 0.069 0.079 0.097 0.155 0.205 0.263 0.287 0.228 0.202 0.093 0.075 0.024 0.045 0.013 0.053 0.196 0.306 0.416 0.505 0.550 0.525 0.481 0.311 0.227 0.144 0.099 0.015 -0.045 -0.024 -0.066 -0.055 -0.061 -0.057 -0.052 -0.048 -0.014 0.021 0.030 0.052 0.115 0.109 0.085 0.100 0.085 0.062 0.094 0.135 0.167 0.289 0.275 0.272 0.296 0.248 0.089 -0.026…
0.038 0.121 0.107 0.201 0.227 0.223 0.207 0.158 0.139 0.101 0.085 0.114 0.130 0.194 0.258 0.315 0.340 0.273 0.248 0.125 0.095 0.045 0.098 0.051 0.105 0.303 0.422 0.482 0.563 0.475 0.378 0.345 0.185 0.117 0.053 0.031 -0.028 -0.068 -0.052 -0.088 -0.086 -0.086 -0.093 -0.098 -0.088 -0.041 -0.018 -0.006 -0.001 0.076 0.089 0.104 0.105 0.101 0.071 0.114 0.149 0.152 0.262 0.259 0.212 0.159 0.134 0.033 -0…
0.061 0.172 0.133 0.261 0.289 0.248 0.220 0.149 0.110 0.034 0.046 0.093 0.124 0.186 0.262 0.361 0.402 0.362 0.333 0.227 0.204 0.149 0.206 0.127 0.200 0.403 0.571 0.548 0.485 0.371 0.273 0.243 0.066 0.039 -0.005 -0.014 -0.061 -0.132 -0.071 -0.056 -0.099 -0.078 -0.080 -0.076 -0.076 -0.054 -0.058 -0.051 -0.039 0.050 0.045 0.069 0.096 0.103 0.074 0.115 0.151 0.161 0.244 0.248 0.170 0.111 0.084 0.001 …
0.078 0.227 0.184 0.326 0.327 0.281 0.241 0.189 0.151 0.086 0.101 0.134 0.142 0.166 0.239 0.317 0.359 0.371 0.310 0.215 0.229 0.162 0.223 0.146 0.235 0.466 0.614 0.478 0.410 0.262 0.179 0.159 0.008 -0.026 -0.071 -0.071 -0.090 -0.116 -0.069 -0.081 -0.116 -0.091 -0.113 -0.117 -0.121 -0.091 -0.112 -0.112 -0.065 0.021 0.034 0.092 0.101 0.108 0.085 0.120 0.148 0.149 0.218 0.226 0.134 0.085 0.039 0.008…
0.129 0.310 0.259 0.414 0.375 0.308 0.228 0.176 0.120 0.061 0.109 0.122 0.122 0.118 0.229 0.268 0.362 0.432 0.365 0.295 0.322 0.256 0.329 0.265 0.364 0.525 0.578 0.424 0.337 0.198 0.118 0.079 -0.039 -0.058 -0.084 -0.104 -0.110 -0.105 -0.068 -0.089 -0.117 -0.078 -0.103 -0.100 -0.083 -0.099 -0.137 -0.134 -0.086 0.018 0.018 0.098 0.119 0.137 0.091 0.116 0.130 0.128 0.173 0.216 0.114 0.052 0.005 -0.0…
0.261 0.483 0.421 0.547 0.483 0.396 0.273 0.232 0.145 0.070 0.184 0.185 0.182 0.179 0.298 0.308 0.418 0.493 0.377 0.309 0.378 0.322 0.372 0.357 0.446 0.528 0.505 0.362 0.335 0.216 0.116 0.083 -0.041 -0.076 -0.088 -0.100 -0.096 -0.113 -0.065 -0.107 -0.144 -0.114 -0.125 -0.119 -0.107 -0.113 -0.156 -0.140 -0.080 0.061 0.070 0.170 0.200 0.178 0.124 0.171 0.191 0.185 0.224 0.274 0.140 0.069 0.008 -0.0…
0.251 0.486 0.486 0.609 0.518 0.473 0.353 0.297 0.190 0.118 0.220 0.237 0.251 0.252 0.353 0.337 0.387 0.434 0.313 0.257 0.321 0.268 0.303 0.324 0.413 0.478 0.446 0.316 0.315 0.181 0.052 0.050 -0.065 -0.097 -0.112 -0.109 -0.099 -0.134 -0.087 -0.119 -0.147 -0.138 -0.159 -0.150 -0.120 -0.137 -0.179 -0.154 -0.098 0.051 0.079 0.199 0.219 0.186 0.143 0.199 0.206 0.218 0.237 0.262 0.120 0.055 -0.011 -0.…
0.190 0.374 0.381 0.487 0.423 0.446 0.362 0.287 0.181 0.125 0.173 0.228 0.260 0.231 0.338 0.300 0.314 0.315 0.211 0.141 0.195 0.146 0.178 0.244 0.322 0.394 0.368 0.285 0.273 0.150 0.030 0.041 -0.072 -0.109 -0.138 -0.127 -0.133 -0.175 -0.150 -0.134 -0.129 -0.147 -0.195 -0.168 -0.134 -0.142 -0.169 -0.123 -0.098 -0.005 0.055 0.163 0.169 0.172 0.135 0.174 0.168 0.181 0.193 0.197 0.078 0.052 -0.017 -0…
0.113 0.228 0.225 0.294 0.279 0.320 0.283 0.224 0.155 0.134 0.080 0.140 0.176 0.141 0.231 0.201 0.200 0.202 0.111 0.051 0.085 0.034 0.089 0.156 0.201 0.290 0.303 0.212 0.165 0.067 -0.029 0.005 -0.073 -0.122 -0.147 -0.140 -0.145 -0.145 -0.153 -0.122 -0.125 -0.140 -0.188 -0.170 -0.131 -0.130 -0.148 -0.118 -0.118 -0.095 -0.027 0.075 0.067 0.094 0.083 0.089 0.061 0.064 0.086 0.097 0.023 0.016 -0.035 …
0.151 0.185 0.119 0.162 0.196 0.154 0.136 0.145 0.088 0.079 0.044 0.106 0.124 0.050 0.126 0.103 0.127 0.121 0.094 0.043 0.069 0.053 0.067 0.102 0.129 0.160 0.138 0.061 0.066 -0.002 -0.040 -0.009 -0.056 -0.068 -0.091 -0.116 -0.131 -0.119 -0.141 -0.111 -0.106 -0.108 -0.152 -0.098 -0.099 -0.093 -0.087 -0.077 -0.090 -0.085 -0.014 0.051 0.054 0.091 0.045 0.047 0.046 0.047 0.015 0.027 0.000 0.027 -0.00…
0.045 0.107 0.088 0.143 0.136 0.165 0.143 0.141 0.114 0.120 0.020 0.088 0.126 0.077 0.129 0.110 0.078 0.060 0.029 -0.025 -0.023 -0.031 0.013 0.065 0.098 0.146 0.132 0.101 0.076 -0.016 -0.071 -0.029 -0.058 -0.063 -0.106 -0.116 -0.130 -0.108 -0.163 -0.120 -0.115 -0.123 -0.156 -0.133 -0.121 -0.116 -0.102 -0.086 -0.090 -0.119 -0.058 0.016 0.008 0.060 0.031 0.030 0.008 0.009 0.019 0.028 -0.021 -0.032 …
0.048 0.093 0.093 0.132 0.122 0.156 0.168 0.168 0.149 0.160 0.078 0.121 0.152 0.090 0.125 0.139 0.071 0.031 0.024 -0.040 -0.054 -0.064 -0.044 0.024 0.036 0.100 0.130 0.107 0.112 0.021 -0.030 0.006 -0.037 -0.052 -0.085 -0.104 -0.132 -0.110 -0.112 -0.049 -0.075 -0.104 -0.142 -0.143 -0.119 -0.103 -0.069 -0.074 -0.048 -0.067 -0.011 0.066 0.043 0.059 0.083 0.057 0.025 0.022 0.031 0.026 0.002 -0.016 -0…
0.024 0.053 0.004 0.062 0.091 0.144 0.153 0.132 0.131 0.149 0.065 0.076 0.089 0.043 0.123 0.133 0.108 0.082 0.086 0.054 0.015 -0.024 -0.002 0.017 0.054 0.167 0.197 0.168 0.163 0.061 -0.030 -0.007 -0.054 -0.067 -0.085 -0.086 -0.111 -0.098 -0.086 -0.018 -0.062 -0.110 -0.171 -0.185 -0.158 -0.143 -0.092 -0.069 -0.046 -0.084 -0.057 0.019 -0.007 0.011 0.032 0.013 0.023 0.015 0.073 0.067 0.037 -0.003 -0…
-0.095 -0.070 -0.068 -0.007 -0.013 0.046 0.045 0.025 0.062 0.103 0.004 -0.010 -0.012 -0.025 -0.002 0.022 0.024 0.015 -0.013 -0.050 -0.104 -0.117 -0.052 -0.066 -0.043 0.046 0.121 0.101 0.081 0.028 0.012 0.002 -0.015 -0.038 -0.055 -0.063 -0.067 -0.055 -0.036 -0.000 -0.039 -0.068 -0.131 -0.152 -0.118 -0.099 -0.057 -0.066 -0.052 -0.081 -0.064 -0.044 -0.083 -0.060 0.005 -0.039 -0.059 -0.094 -0.029 -0.…
-0.117 -0.066 -0.055 0.003 -0.006 0.057 0.070 0.057 0.087 0.124 0.040 0.028 0.006 0.005 0.018 0.052 0.051 0.010 -0.002 -0.050 -0.089 -0.108 -0.018 -0.071 -0.059 0.052 0.145 0.158 0.147 0.094 0.068 0.068 0.022 -0.009 -0.017 -0.007 -0.014 -0.065 -0.059 -0.039 -0.078 -0.069 -0.095 -0.092 -0.077 -0.046 -0.005 -0.051 -0.053 -0.059 -0.022 -0.005 -0.039 -0.029 -0.005 -0.051 -0.051 -0.068 0.012 0.043 0.0…
-0.156 -0.128 -0.093 -0.061 -0.069 -0.041 -0.018 -0.026 0.025 0.048 -0.020 -0.038 -0.057 -0.047 -0.058 -0.015 -0.012 -0.033 -0.044 -0.056 -0.073 -0.061 -0.023 -0.118 -0.112 -0.022 0.084 0.096 0.075 0.066 0.074 0.038 0.007 -0.022 -0.035 -0.005 0.029 -0.003 -0.017 -0.034 -0.050 -0.014 -0.027 -0.044 -0.025 -0.006 -0.018 -0.075 -0.093 -0.077 -0.054 -0.070 -0.096 -0.091 -0.043 -0.095 -0.093 -0.110 -0.…
-0.151 -0.115 -0.082 -0.079 -0.102 -0.083 -0.038 -0.054 -0.023 0.003 -0.053 -0.086 -0.095 -0.095 -0.112 -0.063 -0.049 -0.062 -0.076 -0.061 -0.123 -0.124 -0.037 -0.099 -0.118 -0.070 0.009 0.055 0.040 0.072 0.114 0.081 0.099 0.050 0.004 -0.003 0.018 -0.028 -0.034 -0.031 -0.038 -0.008 -0.035 -0.053 -0.030 -0.028 -0.024 -0.056 -0.047 -0.025 -0.010 -0.056 -0.084 -0.073 -0.056 -0.099 -0.108 -0.129 -0.0…
-0.127 -0.100 -0.076 -0.073 -0.087 -0.080 -0.050 -0.067 -0.041 -0.029 -0.081 -0.110 -0.112 -0.089 -0.105 -0.052 -0.056 -0.074 -0.067 -0.037 -0.080 -0.094 -0.024 -0.081 -0.110 -0.072 -0.011 0.029 0.020 0.066 0.115 0.090 0.123 0.052 0.014 -0.000 -0.010 -0.068 -0.083 -0.084 -0.071 -0.054 -0.076 -0.068 -0.074 -0.051 -0.025 -0.045 -0.066 -0.039 -0.036 -0.070 -0.101 -0.098 -0.067 -0.104 -0.123 -0.118 -…
-0.095 -0.105 -0.079 -0.083 -0.107 -0.104 -0.055 -0.074 -0.045 -0.032 -0.064 -0.089 -0.124 -0.082 -0.134 -0.091 -0.095 -0.111 -0.109 -0.077 -0.088 -0.105 -0.057 -0.108 -0.146 -0.109 -0.046 -0.027 -0.048 -0.014 0.038 0.019 0.074 0.023 0.025 0.006 0.029 -0.009 -0.064 -0.059 -0.037 -0.007 -0.016 -0.006 -0.035 0.024 0.038 0.002 -0.029 -0.038 -0.034 -0.073 -0.099 -0.120 -0.055 -0.097 -0.107 -0.115 -0.…
-0.069 -0.100 -0.068 -0.064 -0.094 -0.127 -0.087 -0.097 -0.086 -0.084 -0.104 -0.133 -0.157 -0.096 -0.124 -0.088 -0.076 -0.089 -0.079 -0.050 -0.079 -0.082 -0.032 -0.109 -0.128 -0.110 -0.061 -0.031 -0.050 0.001 0.054 0.043 0.108 0.077 0.067 -0.011 0.031 0.011 -0.022 -0.033 -0.004 0.020 0.025 0.040 0.006 0.038 0.058 0.031 -0.013 -0.018 -0.025 -0.081 -0.117 -0.111 -0.049 -0.077 -0.086 -0.070 -0.085 -…
-0.050 -0.100 -0.076 -0.100 -0.121 -0.162 -0.111 -0.102 -0.090 -0.063 -0.073 -0.113 -0.135 -0.078 -0.134 -0.088 -0.083 -0.083 -0.069 -0.066 -0.038 -0.017 -0.065 -0.095 -0.130 -0.108 -0.039 -0.001 -0.036 0.006 0.022 0.017 0.097 0.064 0.047 -0.012 0.012 0.039 0.030 -0.002 0.029 0.038 -0.001 0.018 -0.009 0.003 -0.002 -0.007 -0.005 0.002 -0.003 -0.047 -0.066 -0.063 -0.033 -0.056 -0.057 -0.047 -0.099 …
-0.055 -0.132 -0.118 -0.170 -0.193 -0.252 -0.211 -0.181 -0.147 -0.105 -0.121 -0.177 -0.200 -0.134 -0.209 -0.162 -0.140 -0.129 -0.110 -0.095 -0.127 -0.094 -0.082 -0.143 -0.156 -0.154 -0.091 -0.096 -0.158 -0.085 0.018 0.019 0.061 0.021 0.014 -0.002 0.016 0.070 0.055 0.050 0.074 0.078 0.063 0.043 0.034 -0.007 0.004 -0.006 -0.029 -0.025 -0.046 -0.112 -0.153 -0.134 -0.101 -0.133 -0.146 -0.148 -0.169 -…
-0.050 -0.112 -0.083 -0.139 -0.190 -0.248 -0.210 -0.170 -0.164 -0.126 -0.114 -0.160 -0.184 -0.114 -0.209 -0.151 -0.136 -0.125 -0.089 -0.066 -0.083 -0.063 -0.037 -0.088 -0.097 -0.135 -0.139 -0.127 -0.144 -0.091 -0.028 -0.010 0.053 0.047 0.031 0.032 0.084 0.108 0.078 0.033 0.050 0.066 0.059 0.046 0.024 0.026 0.037 0.039 -0.013 -0.018 -0.041 -0.107 -0.115 -0.111 -0.083 -0.118 -0.124 -0.138 -0.146 -0…
-0.061 -0.128 -0.085 -0.137 -0.174 -0.215 -0.200 -0.157 -0.147 -0.130 -0.127 -0.172 -0.173 -0.139 -0.203 -0.125 -0.128 -0.111 -0.116 -0.058 -0.109 -0.104 -0.063 -0.088 -0.090 -0.127 -0.130 -0.124 -0.153 -0.117 -0.034 -0.022 0.049 0.043 0.029 0.050 0.097 0.098 0.050 0.022 0.065 0.083 0.067 0.056 0.043 0.053 0.064 0.048 -0.021 -0.053 -0.071 -0.137 -0.152 -0.145 -0.099 -0.096 -0.110 -0.126 -0.150 -0…
-0.088 -0.117 -0.058 -0.082 -0.137 -0.174 -0.184 -0.139 -0.103 -0.110 -0.120 -0.161 -0.166 -0.101 -0.169 -0.120 -0.098 -0.086 -0.064 -0.007 -0.090 -0.098 -0.017 -0.067 -0.067 -0.110 -0.128 -0.105 -0.143 -0.103 -0.031 -0.020 0.019 0.016 0.004 0.031 0.061 0.067 0.039 0.028 0.066 0.072 0.086 0.056 0.050 0.064 0.069 0.032 -0.031 -0.040 -0.080 -0.132 -0.156 -0.154 -0.106 -0.094 -0.077 -0.102 -0.139 -0…
-0.093 -0.170 -0.119 -0.154 -0.196 -0.210 -0.193 -0.163 -0.105 -0.083 -0.112 -0.165 -0.186 -0.131 -0.214 -0.163 -0.157 -0.145 -0.110 -0.078 -0.162 -0.161 -0.081 -0.120 -0.127 -0.136 -0.092 -0.112 -0.163 -0.109 -0.029 -0.017 0.016 -0.005 0.020 0.048 0.051 0.081 0.049 0.070 0.092 0.066 0.072 0.037 0.031 0.036 0.087 0.033 -0.007 -0.040 -0.104 -0.142 -0.167 -0.169 -0.132 -0.129 -0.116 -0.145 -0.190 -…
-0.008 -0.055 -0.014 -0.044 -0.109 -0.119 -0.093 -0.068 -0.050 -0.040 -0.064 -0.103 -0.118 -0.068 -0.124 -0.104 -0.066 -0.060 -0.051 -0.061 -0.090 -0.097 -0.037 -0.036 -0.037 -0.046 -0.008 -0.023 -0.080 -0.045 -0.029 0.003 -0.002 -0.011 0.027 0.041 0.048 0.052 0.038 0.043 0.050 0.041 0.059 0.057 0.049 0.051 0.065 0.009 -0.037 -0.038 -0.084 -0.093 -0.116 -0.144 -0.077 -0.068 -0.051 -0.062 -0.102 -…
-0.016 -0.069 -0.049 -0.054 -0.066 -0.067 -0.062 -0.056 -0.030 -0.036 -0.088 -0.102 -0.107 -0.053 -0.071 -0.038 -0.025 -0.039 -0.015 -0.017 -0.078 -0.107 -0.034 -0.086 -0.061 -0.037 0.018 0.018 -0.009 0.042 0.045 0.047 0.063 0.076 0.050 0.044 0.025 -0.024 -0.032 0.020 0.011 -0.008 0.029 0.042 0.024 0.025 0.031 0.013 0.008 -0.019 -0.065 -0.129 -0.150 -0.141 -0.071 -0.069 -0.062 -0.059 -0.044 -0.02…
-0.013 -0.080 -0.059 -0.072 -0.051 -0.023 -0.019 -0.039 -0.014 -0.037 -0.090 -0.086 -0.087 -0.040 -0.045 -0.002 0.007 -0.013 -0.003 -0.007 -0.058 -0.102 -0.060 -0.092 -0.059 -0.041 0.018 0.038 0.025 0.062 0.058 0.073 0.097 0.107 0.073 0.073 0.047 -0.003 -0.030 0.021 0.014 0.011 0.065 0.076 0.048 0.031 0.037 0.030 0.007 -0.031 -0.063 -0.124 -0.134 -0.137 -0.067 -0.063 -0.049 -0.048 -0.012 0.022 0.…
0.020 -0.064 -0.050 -0.078 -0.032 -0.005 0.010 -0.017 -0.007 -0.004 -0.061 -0.038 -0.027 0.002 -0.022 0.046 0.011 -0.033 -0.020 -0.065 -0.118 -0.163 -0.108 -0.124 -0.114 -0.077 0.045 0.089 0.066 0.114 0.076 0.053 0.017 0.049 0.069 0.074 0.069 0.024 -0.013 0.027 0.033 0.019 0.049 0.044 0.023 0.027 0.030 0.047 0.023 -0.028 -0.084 -0.117 -0.076 -0.077 0.019 -0.001 -0.008 0.011 0.026 0.084 0.132 0.25…
0.015 -0.024 -0.011 -0.035 -0.007 -0.008 0.051 0.043 0.062 0.072 -0.004 0.020 0.030 -0.001 -0.011 0.008 0.020 -0.034 0.008 -0.036 -0.072 -0.148 -0.000 -0.044 -0.047 -0.019 0.064 0.083 0.065 0.101 0.040 0.027 -0.017 0.004 0.032 0.055 0.027 -0.003 -0.040 -0.002 -0.031 -0.036 0.032 0.026 0.012 0.034 0.029 0.025 -0.004 -0.016 -0.052 -0.058 -0.018 -0.013 0.072 0.017 -0.003 -0.025 0.016 0.104 0.108 0.1…
-0.003 -0.034 -0.024 -0.028 -0.002 -0.029 0.020 0.008 0.033 0.053 -0.038 -0.037 -0.037 -0.073 -0.053 -0.023 0.018 -0.018 0.031 -0.009 -0.006 -0.073 0.058 0.003 0.011 0.043 0.023 0.027 0.021 0.058 0.016 0.001 0.002 0.004 0.011 0.030 -0.002 0.020 -0.025 -0.041 -0.067 -0.056 0.018 0.002 -0.009 0.025 -0.002 -0.001 -0.021 -0.046 -0.058 -0.064 -0.043 -0.028 -0.004 -0.038 -0.058 -0.081 -0.021 0.038 0.04…
-0.015 0.003 -0.006 0.003 -0.003 0.005 0.023 -0.031 -0.023 -0.007 -0.071 -0.068 -0.053 -0.097 -0.031 -0.019 0.034 -0.002 0.063 0.053 0.024 -0.043 0.102 0.065 0.076 0.092 0.033 0.019 0.023 0.037 0.041 0.040 0.029 -0.010 -0.040 -0.031 -0.049 -0.039 -0.072 -0.101 -0.133 -0.123 -0.022 -0.017 -0.047 -0.004 -0.016 -0.058 -0.068 -0.079 -0.080 -0.088 -0.079 -0.043 -0.091 -0.086 -0.087 -0.098 -0.017 0.033…
-0.068 -0.034 -0.020 0.022 0.001 -0.037 -0.029 -0.076 -0.068 -0.063 -0.085 -0.110 -0.096 -0.088 -0.057 -0.040 0.023 0.005 0.032 0.030 0.011 -0.030 0.074 0.009 0.029 0.062 0.036 0.031 0.023 0.065 0.070 0.047 0.035 0.014 -0.020 -0.007 -0.042 -0.031 -0.081 -0.116 -0.085 -0.063 -0.040 -0.056 -0.036 0.012 -0.036 -0.038 -0.054 -0.043 -0.066 -0.095 -0.072 -0.040 -0.061 -0.055 -0.056 -0.067 -0.017 0.005 …
-0.025 -0.043 -0.030 -0.022 -0.033 -0.057 -0.049 -0.090 -0.097 -0.071 -0.101 -0.120 -0.118 -0.094 -0.104 -0.051 -0.007 -0.013 0.029 0.000 0.047 0.018 0.066 0.019 0.007 0.040 0.027 0.060 0.027 0.079 0.048 0.023 0.042 0.022 -0.009 0.015 0.008 0.003 -0.048 -0.082 -0.062 -0.048 -0.049 -0.043 -0.029 -0.022 -0.060 -0.028 -0.043 -0.029 -0.035 -0.089 -0.050 -0.047 -0.041 -0.048 -0.044 -0.058 -0.023 0.023…
-0.033 -0.032 -0.012 -0.035 -0.033 -0.046 -0.026 -0.054 -0.034 -0.040 -0.047 -0.063 -0.091 -0.047 -0.076 -0.031 0.031 0.050 0.137 0.111 0.224 0.162 0.095 0.054 0.043 0.166 0.143 0.122 0.090 0.069 0.022 0.017 0.017 -0.033 -0.013 -0.020 -0.063 -0.042 -0.055 -0.064 -0.080 -0.069 -0.071 -0.031 -0.003 0.009 -0.040 -0.013 -0.021 -0.020 -0.001 -0.023 -0.021 -0.040 -0.067 -0.082 -0.030 -0.030 0.003 0.061…
-0.029 0.010 0.017 0.037 0.058 0.044 0.038 -0.021 -0.017 -0.011 -0.026 -0.023 -0.013 0.028 0.047 0.075 0.121 0.135 0.238 0.152 0.267 0.202 0.152 0.145 0.145 0.237 0.220 0.226 0.156 0.108 0.057 0.032 0.006 -0.040 -0.062 -0.068 -0.099 -0.086 -0.085 -0.102 -0.129 -0.126 -0.094 -0.074 -0.062 -0.047 -0.119 -0.090 -0.074 -0.029 0.001 -0.005 0.010 0.020 -0.019 0.004 0.019 0.014 0.055 0.079 0.080 0.016 -…
-0.052 -0.024 -0.002 0.033 -0.003 0.005 -0.044 -0.084 -0.073 -0.071 -0.098 -0.099 -0.070 -0.021 -0.005 0.006 0.041 0.075 0.227 0.137 0.299 0.274 0.136 0.211 0.211 0.283 0.122 0.098 0.073 0.030 0.007 0.011 0.001 -0.043 -0.073 -0.088 -0.097 -0.083 -0.100 -0.109 -0.128 -0.143 -0.116 -0.062 -0.094 -0.087 -0.135 -0.077 -0.069 -0.065 -0.053 -0.064 -0.047 -0.051 -0.094 -0.071 -0.039 -0.009 -0.004 -0.013…
0.044 0.074 0.056 0.083 0.050 0.025 0.023 -0.004 0.005 -0.033 -0.034 -0.045 -0.058 -0.004 0.011 0.047 0.129 0.164 0.246 0.165 0.343 0.290 0.224 0.238 0.205 0.302 0.276 0.224 0.158 0.097 0.034 0.043 -0.012 -0.072 -0.057 -0.084 -0.105 -0.114 -0.103 -0.092 -0.127 -0.132 -0.096 -0.039 -0.064 -0.066 -0.119 -0.100 -0.081 -0.021 -0.013 -0.017 -0.018 -0.064 -0.017 -0.027 0.016 -0.001 0.030 0.062 0.047 0.…
-0.046 0.015 -0.073 0.028 0.070 -0.018 -0.024 -0.042 -0.027 -0.069 -0.084 -0.096 -0.109 -0.061 -0.005 0.065 0.183 0.230 0.230 0.259 0.266 0.199 0.364 0.114 0.119 0.246 0.327 0.269 0.185 0.130 0.077 0.042 -0.020 -0.043 -0.052 -0.040 -0.033 -0.009 -0.015 -0.015 -0.052 -0.013 -0.019 -0.048 -0.033 -0.022 -0.057 -0.083 -0.050 -0.001 -0.051 -0.086 -0.082 -0.055 0.018 -0.037 -0.022 -0.081 0.028 0.084 0.…
-0.263 -0.224 -0.211 -0.127 -0.130 -0.126 -0.180 -0.210 -0.153 -0.139 -0.207 -0.219 -0.189 -0.122 -0.138 -0.074 -0.054 -0.029 0.003 0.054 -0.051 -0.041 0.086 -0.088 -0.058 0.022 0.004 -0.003 -0.037 -0.023 0.020 -0.003 0.006 0.012 -0.046 -0.028 -0.008 0.106 0.052 -0.029 0.013 0.035 0.033 -0.044 -0.054 -0.023 -0.051 -0.059 -0.052 -0.077 -0.134 -0.191 -0.187 -0.094 -0.169 -0.173 -0.172 -0.187 -0.092…
-0.147 -0.105 -0.120 -0.020 -0.061 -0.097 -0.180 -0.175 -0.131 -0.138 -0.141 -0.166 -0.151 -0.095 -0.079 -0.050 -0.037 -0.021 0.112 0.124 0.115 0.161 0.137 0.053 0.127 0.110 -0.060 -0.045 -0.034 -0.022 0.005 -0.026 -0.012 -0.039 -0.088 -0.117 -0.110 -0.011 -0.042 -0.145 -0.054 -0.063 -0.051 -0.043 -0.093 -0.090 -0.114 -0.082 -0.069 -0.072 -0.090 -0.130 -0.126 -0.088 -0.210 -0.140 -0.108 -0.101 -0…
-0.139 -0.138 -0.157 -0.117 -0.120 -0.109 -0.146 -0.162 -0.127 -0.140 -0.154 -0.176 -0.171 -0.124 -0.128 -0.082 -0.054 -0.043 0.009 0.037 0.015 0.035 0.079 -0.030 -0.018 0.026 0.024 0.013 -0.025 -0.023 -0.027 -0.041 -0.035 -0.074 -0.067 -0.065 -0.047 0.053 0.039 0.018 0.002 -0.018 -0.023 -0.037 -0.058 -0.070 -0.100 -0.110 -0.093 -0.095 -0.118 -0.140 -0.138 -0.113 -0.133 -0.149 -0.115 -0.124 -0.04…
-0.147 -0.117 -0.131 -0.074 -0.066 -0.038 -0.098 -0.113 -0.086 -0.097 -0.107 -0.132 -0.121 -0.092 -0.055 -0.037 -0.020 -0.025 0.005 0.063 -0.001 -0.012 0.075 -0.061 -0.030 0.033 0.051 0.033 0.017 0.009 0.022 0.028 0.012 -0.045 -0.059 -0.042 -0.046 0.033 0.020 0.008 -0.036 -0.032 -0.020 -0.054 -0.048 -0.039 -0.054 -0.079 -0.047 -0.061 -0.082 -0.114 -0.129 -0.108 -0.143 -0.145 -0.096 -0.098 -0.014 …
-0.074 -0.047 -0.081 -0.010 0.016 0.039 0.006 -0.000 0.020 -0.003 -0.035 -0.042 -0.022 -0.009 0.037 0.043 0.062 0.061 0.026 0.018 -0.038 -0.055 0.058 -0.049 -0.030 0.093 0.146 0.135 0.129 0.085 0.051 0.045 0.023 -0.024 -0.049 -0.048 -0.047 -0.018 -0.008 0.037 -0.006 -0.004 -0.046 -0.078 -0.066 -0.065 -0.059 -0.099 -0.071 -0.064 -0.072 -0.049 -0.059 -0.035 -0.024 -0.028 -0.024 -0.019 0.050 0.071 0…
0.004 0.080 0.051 0.117 0.135 0.168 0.151 0.138 0.142 0.112 0.077 0.087 0.086 0.084 0.135 0.170 0.203 0.170 0.131 0.060 0.034 0.006 0.083 0.033 0.061 0.209 0.316 0.325 0.294 0.212 0.138 0.128 0.026 -0.028 -0.041 -0.037 -0.069 -0.088 -0.066 -0.035 -0.080 -0.090 -0.107 -0.116 -0.105 -0.060 -0.042 -0.088 -0.067 -0.009 0.033 0.041 0.009 0.022 0.055 0.054 0.059 0.061 0.136 0.164 0.094 0.059 0.016 -0.0…
-0.058 0.011 0.000 0.080 0.083 0.086 0.092 0.068 0.093 0.064 0.025 0.026 0.019 0.035 0.069 0.127 0.160 0.133 0.113 0.081 0.032 0.013 0.094 -0.012 0.015 0.153 0.274 0.330 0.283 0.229 0.189 0.147 0.048 0.017 -0.010 0.009 0.002 -0.014 -0.013 -0.009 -0.059 -0.034 -0.062 -0.084 -0.063 -0.046 -0.027 -0.066 -0.065 -0.008 0.009 -0.005 -0.042 -0.016 0.009 0.008 0.023 0.010 0.076 0.107 0.097 0.085 0.066 0.…
-0.072 -0.008 0.012 0.072 0.078 0.088 0.083 0.057 0.061 0.054 -0.001 0.008 0.021 0.037 0.066 0.140 0.150 0.118 0.111 0.053 -0.005 -0.033 0.036 -0.036 -0.003 0.100 0.190 0.257 0.293 0.288 0.276 0.248 0.173 0.102 0.036 0.030 -0.000 -0.063 -0.065 -0.079 -0.082 -0.062 -0.074 -0.070 -0.058 -0.027 0.004 -0.027 -0.016 0.039 0.056 0.019 -0.020 -0.006 0.012 0.011 0.012 0.010 0.116 0.124 0.138 0.152 0.138 …
-0.048 -0.054 -0.055 -0.029 0.004 -0.004 -0.001 -0.018 -0.012 -0.019 -0.056 -0.048 -0.048 0.005 0.021 0.099 0.105 0.067 0.078 0.034 -0.021 -0.040 0.015 -0.086 -0.056 0.009 0.104 0.193 0.215 0.295 0.325 0.272 0.237 0.212 0.134 0.109 0.055 -0.022 -0.037 -0.058 -0.022 -0.015 -0.004 -0.007 -0.012 0.043 0.067 0.047 0.031 0.077 0.066 -0.006 -0.027 -0.033 -0.015 -0.014 -0.003 0.012 0.090 0.082 0.117 0.1…
-0.082 -0.132 -0.130 -0.134 -0.074 -0.075 -0.056 -0.071 -0.054 -0.055 -0.069 -0.078 -0.083 -0.027 -0.050 0.022 0.024 -0.001 0.026 0.005 -0.054 -0.070 -0.040 -0.116 -0.101 -0.048 0.038 0.110 0.141 0.221 0.314 0.265 0.271 0.245 0.189 0.132 0.072 0.014 0.001 -0.025 0.018 0.029 0.040 0.023 0.015 0.071 0.107 0.089 0.074 0.099 0.083 0.007 -0.025 -0.042 -0.018 -0.053 -0.043 -0.008 0.036 0.042 0.068 0.11…
-0.059 -0.104 -0.102 -0.098 -0.070 -0.098 -0.096 -0.104 -0.079 -0.075 -0.100 -0.126 -0.145 -0.080 -0.097 -0.027 -0.009 -0.003 -0.012 -0.012 -0.055 -0.066 -0.050 -0.122 -0.108 -0.061 0.010 0.084 0.086 0.154 0.237 0.224 0.285 0.256 0.204 0.132 0.102 0.046 0.019 -0.019 0.017 0.057 0.075 0.076 0.076 0.088 0.148 0.098 0.077 0.104 0.053 -0.047 -0.100 -0.122 -0.078 -0.098 -0.092 -0.067 -0.013 0.007 0.06…
-0.055 -0.114 -0.109 -0.136 -0.111 -0.137 -0.107 -0.109 -0.060 -0.061 -0.070 -0.093 -0.129 -0.066 -0.122 -0.076 -0.077 -0.066 -0.053 -0.062 -0.107 -0.092 -0.074 -0.140 -0.134 -0.115 -0.044 -0.007 -0.003 0.060 0.163 0.169 0.226 0.228 0.209 0.147 0.126 0.084 0.038 0.021 0.061 0.113 0.146 0.166 0.174 0.203 0.265 0.163 0.119 0.096 0.042 -0.031 -0.070 -0.110 -0.059 -0.096 -0.091 -0.074 -0.064 -0.036 0…
-0.072 -0.147 -0.137 -0.173 -0.194 -0.236 -0.213 -0.199 -0.138 -0.138 -0.139 -0.168 -0.221 -0.165 -0.238 -0.165 -0.160 -0.119 -0.094 -0.051 -0.124 -0.099 -0.028 -0.109 -0.130 -0.165 -0.130 -0.105 -0.111 -0.057 0.040 0.095 0.171 0.150 0.185 0.161 0.212 0.215 0.164 0.073 0.109 0.185 0.256 0.256 0.251 0.271 0.307 0.153 0.078 0.027 -0.027 -0.097 -0.111 -0.141 -0.137 -0.168 -0.160 -0.160 -0.159 -0.122…
-0.030 -0.109 -0.103 -0.153 -0.172 -0.203 -0.182 -0.171 -0.131 -0.128 -0.116 -0.158 -0.182 -0.153 -0.199 -0.114 -0.115 -0.106 -0.141 -0.092 -0.133 -0.107 -0.030 -0.081 -0.100 -0.134 -0.131 -0.122 -0.120 -0.093 0.008 0.032 0.100 0.065 0.083 0.079 0.112 0.144 0.113 0.062 0.093 0.109 0.139 0.148 0.114 0.123 0.153 0.071 0.010 -0.028 -0.059 -0.111 -0.123 -0.141 -0.135 -0.139 -0.139 -0.131 -0.139 -0.10…
-0.116 -0.135 -0.119 -0.144 -0.166 -0.198 -0.172 -0.157 -0.143 -0.141 -0.108 -0.157 -0.169 -0.156 -0.173 -0.128 -0.124 -0.133 -0.155 -0.042 -0.115 -0.113 -0.000 -0.084 -0.105 -0.182 -0.168 -0.120 -0.146 -0.100 -0.033 -0.024 0.041 0.003 0.022 0.045 0.100 0.143 0.098 0.041 0.108 0.144 0.227 0.253 0.194 0.148 0.116 0.025 -0.046 -0.054 -0.084 -0.103 -0.105 -0.098 -0.120 -0.135 -0.141 -0.134 -0.123 -0…
-0.140 -0.127 -0.124 -0.118 -0.162 -0.198 -0.196 -0.191 -0.179 -0.181 -0.163 -0.198 -0.207 -0.218 -0.180 -0.164 -0.141 -0.133 -0.162 -0.076 -0.133 -0.138 -0.003 -0.070 -0.085 -0.148 -0.161 -0.163 -0.176 -0.141 -0.064 -0.050 -0.001 -0.026 -0.025 0.011 0.105 0.182 0.132 0.105 0.114 0.160 0.302 0.330 0.237 0.167 0.123 -0.009 -0.079 -0.106 -0.159 -0.170 -0.162 -0.110 -0.188 -0.200 -0.192 -0.196 -0.15…
-0.134 -0.149 -0.134 -0.139 -0.174 -0.203 -0.195 -0.179 -0.162 -0.160 -0.158 -0.186 -0.203 -0.197 -0.189 -0.171 -0.157 -0.139 -0.150 -0.083 -0.142 -0.144 -0.046 -0.124 -0.145 -0.170 -0.142 -0.140 -0.156 -0.107 -0.036 -0.035 0.032 0.011 0.028 0.060 0.159 0.226 0.172 0.140 0.185 0.261 0.417 0.411 0.334 0.256 0.218 0.080 -0.002 -0.059 -0.130 -0.158 -0.160 -0.129 -0.183 -0.203 -0.190 -0.195 -0.158 -0…
-0.101 -0.108 -0.112 -0.126 -0.153 -0.166 -0.166 -0.154 -0.134 -0.102 -0.097 -0.142 -0.176 -0.161 -0.152 -0.129 -0.132 -0.131 -0.124 -0.036 -0.102 -0.094 -0.018 -0.080 -0.095 -0.142 -0.135 -0.100 -0.112 -0.076 0.002 -0.004 0.059 0.111 0.093 0.089 0.139 0.186 0.066 0.004 0.065 0.179 0.303 0.329 0.279 0.268 0.225 0.116 0.027 0.009 -0.047 -0.089 -0.081 -0.077 -0.160 -0.176 -0.145 -0.157 -0.147 -0.14…
-0.134 -0.117 -0.115 -0.112 -0.170 -0.192 -0.189 -0.176 -0.144 -0.113 -0.078 -0.149 -0.183 -0.169 -0.170 -0.180 -0.157 -0.134 -0.155 -0.029 -0.073 -0.059 0.047 -0.029 -0.058 -0.138 -0.181 -0.146 -0.164 -0.079 -0.031 -0.035 0.007 0.031 0.047 0.048 0.103 0.178 0.092 -0.010 0.056 0.157 0.282 0.289 0.223 0.242 0.190 0.055 0.007 0.019 -0.047 -0.080 -0.104 -0.076 -0.179 -0.182 -0.176 -0.183 -0.140 -0.1…
-0.164 -0.085 -0.092 -0.048 -0.102 -0.154 -0.179 -0.166 -0.148 -0.133 -0.066 -0.140 -0.153 -0.147 -0.123 -0.173 -0.134 -0.095 -0.119 0.023 -0.039 -0.017 0.105 0.023 0.010 -0.084 -0.165 -0.162 -0.153 -0.088 -0.050 -0.061 -0.026 -0.006 -0.011 -0.015 0.046 0.142 0.108 -0.003 0.050 0.140 0.269 0.244 0.189 0.196 0.121 -0.005 -0.023 0.002 -0.050 -0.063 -0.082 -0.029 -0.168 -0.157 -0.167 -0.188 -0.122 -…
-0.096 -0.033 -0.072 -0.002 -0.050 -0.097 -0.085 -0.074 -0.108 -0.110 -0.049 -0.093 -0.092 -0.141 -0.057 -0.130 -0.097 -0.073 -0.043 0.072 0.040 0.021 0.146 0.056 0.052 -0.006 -0.091 -0.121 -0.114 -0.091 -0.080 -0.095 -0.082 -0.033 -0.038 -0.017 0.030 0.082 0.066 0.001 0.019 0.084 0.232 0.259 0.202 0.173 0.096 -0.013 -0.044 -0.031 -0.067 -0.047 -0.033 0.037 -0.129 -0.104 -0.106 -0.131 -0.103 -0.1…
-0.045 0.010 -0.041 0.026 -0.004 -0.032 -0.030 -0.032 -0.075 -0.069 -0.036 -0.059 -0.037 -0.125 0.026 -0.055 -0.055 -0.050 -0.006 0.084 0.069 0.016 0.152 0.091 0.076 0.033 -0.034 -0.064 -0.072 -0.063 -0.054 -0.086 -0.068 -0.041 -0.055 -0.019 0.029 0.094 0.106 0.078 0.014 0.097 0.237 0.267 0.243 0.138 0.037 -0.043 -0.065 -0.040 -0.076 -0.044 -0.014 0.047 -0.083 -0.067 -0.081 -0.092 -0.071 -0.034 -…
-0.192 -0.124 -0.018 -0.018 -0.078 0.005 0.042 0.044 0.036 0.046 0.041 0.023 0.019 -0.001 -0.062 -0.063 -0.098 -0.086 -0.194 -0.121 -0.150 -0.204 -0.006 -0.000 -0.106 -0.101 -0.025 -0.034 -0.078 -0.047 -0.047 -0.074 -0.056 0.010 0.021 0.086 0.127 0.148 0.140 0.122 0.099 0.182 0.159 0.070 0.143 0.114 0.052 0.001 -0.004 0.065 0.016 -0.000 -0.007 0.009 0.067 -0.005 -0.060 -0.101 -0.044 0.058 0.038 -…
-0.041 0.020 -0.014 0.066 0.033 -0.008 -0.006 -0.008 -0.036 -0.055 -0.008 -0.031 -0.010 -0.019 -0.020 -0.016 -0.013 -0.022 -0.021 0.046 0.046 0.056 0.154 0.053 0.032 -0.002 -0.035 -0.029 -0.021 0.019 0.029 -0.047 -0.062 0.016 0.012 0.039 0.046 0.057 0.035 -0.038 -0.002 0.084 0.124 0.107 0.129 0.077 0.011 0.006 0.019 0.073 0.013 -0.012 0.017 0.030 -0.063 -0.016 -0.013 -0.054 -0.023 -0.006 0.001 -0…
0.046 0.021 -0.041 -0.007 -0.031 -0.071 -0.078 -0.071 -0.078 -0.093 -0.062 -0.105 -0.092 -0.100 -0.063 -0.046 -0.022 -0.035 0.041 0.079 0.109 0.121 0.109 0.008 0.019 0.007 -0.032 -0.025 -0.024 -0.001 0.010 -0.049 -0.007 0.017 0.013 0.004 0.038 0.031 0.059 0.052 0.065 0.134 0.213 0.255 0.225 0.109 0.028 0.013 0.025 0.001 -0.031 -0.068 -0.038 -0.059 -0.136 -0.082 -0.030 -0.054 -0.080 -0.068 -0.053 …
-0.049 -0.031 -0.027 0.034 0.015 -0.037 -0.046 -0.065 -0.079 -0.114 -0.064 -0.084 -0.057 -0.020 -0.039 -0.029 -0.013 -0.028 0.028 0.095 0.081 0.087 0.101 -0.008 0.024 -0.021 -0.067 -0.071 -0.060 -0.083 -0.044 -0.073 -0.043 -0.050 -0.032 -0.029 0.032 0.053 0.057 0.029 0.079 0.168 0.252 0.282 0.259 0.177 0.056 0.025 0.028 -0.037 -0.070 -0.084 -0.046 -0.057 -0.112 -0.052 -0.044 -0.053 -0.056 -0.077 …
-0.062 -0.063 -0.059 -0.006 -0.019 -0.051 -0.075 -0.113 -0.129 -0.163 -0.108 -0.122 -0.103 -0.054 -0.036 -0.029 -0.014 -0.033 0.041 0.071 0.046 0.074 0.072 -0.046 0.007 -0.021 -0.070 -0.046 -0.036 -0.040 0.013 -0.032 0.002 -0.001 -0.019 -0.024 0.046 0.035 0.072 0.051 0.124 0.250 0.362 0.411 0.344 0.171 0.091 0.041 0.034 -0.043 -0.083 -0.109 -0.080 -0.080 -0.143 -0.069 -0.040 -0.040 -0.053 -0.094 …
-0.074 -0.071 -0.085 -0.040 -0.059 -0.076 -0.075 -0.080 -0.086 -0.100 -0.077 -0.096 -0.079 -0.105 -0.039 -0.082 -0.097 -0.098 -0.042 0.058 -0.003 -0.037 0.062 -0.035 -0.044 -0.059 -0.056 -0.071 -0.076 -0.100 -0.075 -0.071 -0.024 -0.020 -0.025 -0.004 0.089 0.141 0.136 0.126 0.168 0.283 0.431 0.479 0.418 0.270 0.124 0.028 0.006 -0.056 -0.095 -0.091 -0.063 -0.040 -0.120 -0.109 -0.111 -0.110 -0.070 -…
-0.071 -0.015 -0.038 0.032 0.001 -0.069 -0.076 -0.072 -0.095 -0.102 -0.030 -0.078 -0.062 -0.075 -0.032 -0.077 -0.064 -0.058 -0.013 0.101 0.075 0.077 0.103 0.002 0.041 -0.018 -0.087 -0.100 -0.084 -0.102 -0.095 -0.096 -0.073 -0.041 -0.040 -0.055 0.010 0.096 0.049 -0.026 0.038 0.114 0.227 0.263 0.221 0.215 0.064 -0.008 -0.011 -0.033 -0.058 -0.048 0.002 0.031 -0.136 -0.095 -0.085 -0.070 -0.060 -0.112…
-0.090 -0.048 -0.077 -0.019 -0.039 -0.058 -0.039 -0.018 -0.049 -0.048 0.011 -0.035 -0.027 -0.084 -0.010 -0.120 -0.107 -0.068 -0.036 0.042 0.052 0.054 0.107 0.074 0.067 -0.009 -0.077 -0.118 -0.103 -0.117 -0.114 -0.106 -0.075 -0.049 -0.045 -0.040 0.035 0.162 0.100 0.019 0.053 0.125 0.217 0.256 0.267 0.246 0.067 -0.026 -0.050 -0.044 -0.054 -0.022 0.018 0.052 -0.115 -0.087 -0.082 -0.082 -0.067 -0.097…
-0.066 -0.061 -0.074 -0.044 -0.071 -0.113 -0.070 -0.068 -0.081 -0.084 -0.009 -0.073 -0.100 -0.103 -0.095 -0.119 -0.119 -0.107 -0.061 0.036 0.025 0.032 0.080 -0.003 0.001 -0.064 -0.091 -0.081 -0.079 -0.062 -0.082 -0.082 -0.043 -0.005 0.043 0.006 0.021 0.105 0.008 -0.069 0.021 0.097 0.172 0.267 0.288 0.329 0.156 0.069 0.037 0.013 -0.025 -0.036 -0.024 -0.012 -0.159 -0.118 -0.093 -0.083 -0.075 -0.128…
-0.154 -0.121 -0.125 -0.073 -0.100 -0.134 -0.087 -0.090 -0.098 -0.113 -0.038 -0.073 -0.122 -0.118 -0.118 -0.150 -0.163 -0.126 -0.089 0.003 0.024 0.039 0.079 0.009 -0.015 -0.057 -0.088 -0.127 -0.116 -0.081 -0.029 -0.010 0.030 0.057 0.111 0.072 0.110 0.224 0.086 -0.073 0.019 0.167 0.284 0.357 0.373 0.416 0.290 0.145 0.093 0.067 -0.001 -0.028 -0.027 -0.024 -0.176 -0.167 -0.135 -0.132 -0.083 -0.129 -…
-0.158 -0.140 -0.093 -0.090 -0.104 -0.116 -0.073 -0.089 -0.068 -0.084 -0.058 -0.087 -0.122 -0.062 -0.151 -0.121 -0.109 -0.095 -0.126 -0.059 -0.072 -0.086 -0.059 -0.116 -0.144 -0.124 -0.086 -0.106 -0.121 -0.055 0.000 -0.016 0.045 0.067 0.094 0.057 0.071 0.135 0.019 -0.055 0.073 0.187 0.195 0.228 0.240 0.287 0.209 0.116 0.087 0.053 0.015 -0.038 -0.043 -0.061 -0.068 -0.092 -0.091 -0.092 -0.087 -0.08…
-0.110 -0.137 -0.104 -0.113 -0.121 -0.122 -0.088 -0.092 -0.055 -0.070 -0.062 -0.087 -0.112 -0.074 -0.157 -0.104 -0.106 -0.120 -0.096 -0.073 -0.094 -0.105 -0.093 -0.156 -0.166 -0.107 -0.063 -0.042 -0.044 -0.020 0.015 0.040 0.102 0.111 0.169 0.089 0.072 0.095 -0.030 -0.084 0.052 0.125 0.152 0.221 0.223 0.354 0.303 0.210 0.171 0.072 0.029 -0.036 -0.038 -0.068 -0.102 -0.130 -0.104 -0.090 -0.098 -0.11…
-0.109 -0.128 -0.135 -0.111 -0.125 -0.140 -0.095 -0.076 -0.046 -0.060 -0.046 -0.079 -0.100 -0.098 -0.122 -0.102 -0.118 -0.141 -0.049 -0.034 -0.048 -0.058 -0.015 -0.071 -0.093 -0.070 -0.067 -0.051 -0.028 -0.008 0.028 0.098 0.155 0.179 0.244 0.150 0.107 0.130 0.008 -0.069 0.040 0.127 0.208 0.267 0.301 0.456 0.457 0.295 0.224 0.119 0.048 -0.009 -0.018 -0.049 -0.129 -0.136 -0.094 -0.093 -0.090 -0.121…
-0.072 -0.128 -0.137 -0.139 -0.128 -0.144 -0.095 -0.059 -0.021 -0.038 -0.054 -0.072 -0.105 -0.090 -0.104 -0.078 -0.110 -0.131 -0.028 -0.036 -0.066 -0.074 -0.016 -0.084 -0.096 -0.081 -0.069 -0.056 -0.028 0.025 0.117 0.161 0.227 0.234 0.272 0.166 0.084 0.120 0.017 -0.025 0.063 0.143 0.206 0.222 0.270 0.397 0.468 0.288 0.222 0.139 0.071 0.003 -0.027 -0.065 -0.102 -0.115 -0.082 -0.076 -0.059 -0.106 -…
-0.023 -0.100 -0.071 -0.119 -0.129 -0.099 -0.061 -0.056 -0.010 -0.008 -0.061 -0.084 -0.079 -0.067 -0.091 -0.071 -0.093 -0.122 -0.042 -0.099 -0.104 -0.102 -0.074 -0.078 -0.100 -0.082 -0.073 -0.055 -0.014 0.016 0.088 0.111 0.166 0.175 0.195 0.082 0.045 0.077 -0.004 -0.007 0.041 0.111 0.142 0.163 0.205 0.262 0.337 0.208 0.169 0.064 0.041 -0.019 -0.053 -0.095 -0.082 -0.097 -0.060 -0.040 -0.049 -0.081…
-0.007 -0.078 -0.091 -0.105 -0.102 -0.096 -0.055 -0.027 0.020 0.025 -0.014 -0.053 -0.066 -0.090 -0.091 -0.083 -0.104 -0.127 -0.049 -0.074 -0.065 -0.065 -0.029 -0.063 -0.102 -0.069 -0.067 -0.041 0.012 0.013 0.072 0.118 0.164 0.179 0.233 0.139 0.064 0.085 -0.024 -0.056 0.014 0.074 0.129 0.169 0.212 0.296 0.361 0.249 0.214 0.108 0.085 0.034 -0.003 -0.044 -0.082 -0.078 -0.046 -0.044 -0.078 -0.108 -0.…
-0.036 -0.104 -0.105 -0.111 -0.100 -0.088 -0.039 0.004 0.044 0.059 0.031 -0.003 -0.027 -0.052 -0.087 -0.091 -0.102 -0.132 -0.059 -0.084 -0.079 -0.085 -0.060 -0.079 -0.122 -0.093 -0.065 -0.043 -0.007 0.036 0.112 0.185 0.226 0.262 0.339 0.226 0.111 0.079 -0.012 -0.034 0.046 0.089 0.143 0.184 0.239 0.322 0.443 0.338 0.324 0.203 0.145 0.093 0.046 -0.015 -0.021 -0.049 -0.036 -0.046 -0.049 -0.096 -0.01…
-0.035 -0.098 -0.060 -0.064 -0.062 -0.040 0.003 0.012 0.042 0.032 0.014 -0.003 -0.013 -0.022 -0.054 -0.031 -0.058 -0.101 -0.041 -0.066 -0.054 -0.048 -0.012 -0.041 -0.071 -0.054 -0.059 0.009 0.045 0.069 0.127 0.206 0.210 0.219 0.266 0.183 0.069 0.021 -0.053 -0.077 -0.015 0.024 0.060 0.098 0.165 0.238 0.336 0.276 0.261 0.168 0.136 0.067 0.021 -0.028 -0.010 -0.026 -0.028 -0.017 -0.016 -0.069 0.029 0…
0.002 -0.080 -0.042 -0.081 -0.072 -0.031 0.031 0.039 0.077 0.083 0.024 0.015 -0.009 -0.037 -0.079 -0.051 -0.071 -0.110 -0.055 -0.088 -0.076 -0.072 -0.031 -0.049 -0.081 -0.064 -0.052 0.003 0.024 0.025 0.081 0.131 0.130 0.132 0.190 0.135 0.030 -0.009 -0.081 -0.070 -0.033 -0.004 0.027 0.087 0.139 0.222 0.289 0.232 0.205 0.119 0.102 0.054 0.001 -0.053 -0.037 -0.041 -0.045 -0.049 -0.039 -0.089 -0.020 …
-0.027 -0.092 -0.081 -0.098 -0.073 0.020 0.092 0.116 0.151 0.160 0.097 0.096 0.075 0.033 -0.028 -0.011 -0.051 -0.113 -0.066 -0.140 -0.124 -0.131 -0.106 -0.096 -0.128 -0.075 -0.038 0.024 0.055 0.064 0.141 0.193 0.164 0.172 0.207 0.148 0.023 -0.015 -0.103 -0.089 -0.039 -0.018 0.007 0.056 0.122 0.215 0.264 0.214 0.203 0.135 0.152 0.133 0.078 0.029 0.004 -0.007 -0.016 -0.028 -0.010 -0.055 -0.018 0.06…
-0.023 -0.065 -0.050 -0.042 -0.007 0.053 0.123 0.155 0.204 0.206 0.148 0.144 0.120 0.079 0.037 0.062 0.040 -0.039 0.005 -0.083 -0.057 -0.065 -0.039 -0.034 -0.044 -0.003 0.013 0.097 0.132 0.141 0.179 0.263 0.218 0.169 0.184 0.108 -0.010 -0.070 -0.148 -0.136 -0.080 -0.060 -0.032 0.005 0.066 0.148 0.211 0.202 0.212 0.148 0.182 0.173 0.126 0.080 0.045 0.032 0.035 0.023 0.071 0.042 0.084 0.123 0.123 0…
-0.021 -0.040 -0.029 -0.012 0.014 0.058 0.125 0.126 0.178 0.187 0.116 0.107 0.067 0.038 0.030 0.067 0.049 -0.011 0.039 -0.045 -0.020 -0.022 -0.013 -0.016 -0.008 0.057 0.051 0.111 0.126 0.096 0.085 0.162 0.118 0.089 0.104 0.057 -0.041 -0.080 -0.143 -0.094 -0.053 -0.047 -0.048 -0.009 0.045 0.118 0.163 0.170 0.153 0.076 0.131 0.131 0.077 0.047 -0.004 0.005 0.029 0.002 0.049 0.036 0.054 0.076 0.084 0…
-0.071 -0.071 -0.023 -0.010 -0.027 0.066 0.126 0.135 0.174 0.198 0.109 0.111 0.083 0.055 0.010 0.025 -0.001 -0.054 -0.025 -0.110 -0.088 -0.089 -0.055 -0.039 -0.054 -0.010 0.011 0.056 0.067 0.031 0.063 0.144 0.133 0.124 0.112 0.066 -0.038 -0.094 -0.127 -0.098 -0.060 -0.087 -0.068 -0.035 0.016 0.094 0.119 0.115 0.098 0.059 0.111 0.132 0.067 0.044 0.004 -0.012 -0.014 -0.051 -0.014 -0.026 -0.022 0.01…
-0.020 -0.006 0.045 0.045 0.030 0.159 0.226 0.243 0.290 0.312 0.216 0.234 0.220 0.176 0.123 0.089 0.033 -0.048 -0.029 -0.110 -0.094 -0.103 -0.075 -0.023 -0.045 0.002 0.042 0.099 0.118 0.073 0.098 0.193 0.164 0.154 0.147 0.077 -0.038 -0.088 -0.146 -0.134 -0.104 -0.116 -0.105 -0.082 -0.004 0.085 0.105 0.099 0.125 0.116 0.170 0.220 0.164 0.144 0.093 0.080 0.071 0.045 0.092 0.042 0.015 0.024 0.029 -0…
0.056 0.117 0.134 0.153 0.183 0.277 0.359 0.350 0.362 0.346 0.276 0.332 0.322 0.262 0.251 0.214 0.155 0.064 0.081 -0.036 -0.012 -0.025 0.007 0.060 0.057 0.099 0.140 0.212 0.278 0.212 0.181 0.227 0.153 0.124 0.099 0.026 -0.064 -0.131 -0.177 -0.184 -0.168 -0.164 -0.147 -0.133 -0.076 -0.007 0.030 0.053 0.081 0.082 0.191 0.260 0.247 0.256 0.163 0.172 0.162 0.166 0.180 0.154 0.129 0.116 0.083 -0.008 -…
0.057 0.122 0.145 0.161 0.182 0.254 0.321 0.279 0.271 0.259 0.191 0.234 0.245 0.216 0.219 0.202 0.179 0.103 0.092 -0.048 -0.011 -0.022 0.004 0.047 0.072 0.117 0.159 0.203 0.278 0.195 0.110 0.135 0.064 0.045 0.030 -0.032 -0.104 -0.157 -0.194 -0.166 -0.155 -0.166 -0.146 -0.138 -0.083 -0.029 -0.004 0.019 0.033 0.006 0.098 0.165 0.156 0.180 0.108 0.128 0.118 0.136 0.162 0.150 0.128 0.108 0.053 -0.012…
0.093 0.207 0.241 0.258 0.223 0.332 0.376 0.316 0.277 0.261 0.180 0.244 0.289 0.234 0.246 0.209 0.163 0.107 0.101 -0.043 -0.002 -0.018 0.005 0.110 0.134 0.196 0.219 0.208 0.267 0.151 0.058 0.102 0.014 -0.003 -0.040 -0.082 -0.109 -0.135 -0.164 -0.144 -0.129 -0.132 -0.141 -0.160 -0.107 -0.090 -0.075 -0.045 -0.018 -0.033 0.066 0.142 0.142 0.173 0.126 0.160 0.130 0.125 0.126 0.115 0.066 0.047 -0.012 …
0.159 0.271 0.280 0.305 0.289 0.378 0.411 0.364 0.289 0.256 0.209 0.286 0.329 0.257 0.297 0.251 0.209 0.163 0.155 0.017 0.074 0.062 0.053 0.160 0.184 0.250 0.254 0.246 0.308 0.189 0.101 0.119 0.012 -0.013 -0.058 -0.094 -0.135 -0.154 -0.173 -0.150 -0.156 -0.171 -0.197 -0.178 -0.125 -0.094 -0.106 -0.083 -0.057 -0.014 0.095 0.194 0.197 0.224 0.145 0.202 0.180 0.190 0.184 0.157 0.110 0.071 0.001 -0.0…
0.118 0.238 0.278 0.316 0.297 0.350 0.380 0.350 0.305 0.259 0.199 0.261 0.286 0.253 0.280 0.292 0.257 0.192 0.144 0.043 0.096 0.072 0.052 0.120 0.163 0.277 0.310 0.283 0.342 0.196 0.114 0.132 0.005 -0.029 -0.061 -0.069 -0.115 -0.124 -0.143 -0.123 -0.138 -0.148 -0.199 -0.181 -0.127 -0.093 -0.095 -0.043 -0.032 0.002 0.113 0.199 0.166 0.174 0.099 0.138 0.140 0.195 0.211 0.177 0.108 0.065 0.012 -0.02…
0.041 0.152 0.183 0.247 0.234 0.273 0.273 0.245 0.194 0.169 0.131 0.185 0.211 0.177 0.220 0.243 0.219 0.179 0.138 0.059 0.066 0.040 0.066 0.113 0.157 0.259 0.306 0.233 0.258 0.155 0.074 0.088 -0.003 -0.024 -0.070 -0.079 -0.118 -0.117 -0.153 -0.116 -0.120 -0.125 -0.162 -0.156 -0.115 -0.084 -0.096 -0.041 -0.027 -0.002 0.089 0.158 0.134 0.147 0.095 0.099 0.101 0.126 0.149 0.136 0.060 0.031 -0.015 -0…
0.043 0.120 0.132 0.163 0.164 0.219 0.243 0.209 0.158 0.144 0.097 0.159 0.194 0.138 0.173 0.172 0.158 0.130 0.091 0.006 -0.028 -0.053 -0.007 0.032 0.070 0.161 0.222 0.194 0.204 0.102 0.031 0.050 -0.019 -0.028 -0.054 -0.080 -0.118 -0.137 -0.129 -0.070 -0.096 -0.135 -0.160 -0.154 -0.116 -0.072 -0.054 -0.046 -0.037 -0.068 0.011 0.101 0.083 0.115 0.098 0.081 0.078 0.088 0.104 0.121 0.057 0.013 -0.042…
0.017 0.055 0.029 0.074 0.072 0.139 0.171 0.176 0.158 0.190 0.100 0.117 0.129 0.062 0.102 0.089 0.071 0.032 0.045 -0.045 -0.084 -0.096 -0.037 0.002 0.033 0.115 0.135 0.092 0.114 0.044 -0.021 0.001 -0.025 -0.018 -0.042 -0.064 -0.131 -0.156 -0.131 -0.044 -0.092 -0.146 -0.140 -0.143 -0.111 -0.074 -0.036 -0.047 -0.030 -0.050 0.013 0.065 0.030 0.058 0.060 0.027 -0.003 -0.024 0.027 0.048 0.037 -0.009 -…
-0.003 0.007 0.011 0.025 0.010 0.095 0.150 0.153 0.165 0.173 0.092 0.104 0.097 0.045 0.049 0.040 0.021 -0.032 -0.010 -0.074 -0.090 -0.099 -0.046 -0.015 -0.006 0.045 0.069 0.030 0.072 0.012 -0.025 0.003 -0.004 0.000 -0.017 -0.069 -0.126 -0.153 -0.142 -0.059 -0.072 -0.117 -0.090 -0.078 -0.056 -0.035 -0.009 -0.013 -0.007 -0.050 -0.004 0.040 0.001 0.014 0.017 0.015 -0.010 -0.037 0.005 0.025 -0.002 -0…
-0.112 -0.067 -0.027 -0.007 -0.042 0.054 0.087 0.087 0.104 0.124 0.035 0.037 0.054 0.004 0.002 -0.017 -0.039 -0.070 -0.032 -0.091 -0.133 -0.140 -0.091 -0.060 -0.045 0.011 0.022 -0.006 0.010 -0.034 -0.057 -0.009 0.005 0.003 -0.026 -0.064 -0.093 -0.112 -0.105 -0.030 -0.048 -0.093 -0.096 -0.089 -0.060 -0.029 0.005 -0.027 -0.011 -0.075 -0.039 -0.004 -0.046 -0.039 -0.011 -0.026 -0.059 -0.095 -0.030 -0…
-0.126 -0.097 -0.077 -0.059 -0.071 0.029 0.054 0.056 0.075 0.117 0.019 0.007 0.017 -0.027 -0.022 -0.018 -0.027 -0.050 -0.034 -0.089 -0.154 -0.163 -0.103 -0.087 -0.062 0.010 0.034 0.015 0.013 -0.013 -0.039 0.001 0.027 -0.011 -0.033 -0.061 -0.082 -0.076 -0.089 0.000 -0.027 -0.058 -0.077 -0.086 -0.068 -0.019 0.029 -0.038 -0.011 -0.072 -0.048 -0.025 -0.068 -0.055 -0.018 -0.060 -0.098 -0.133 -0.022 -0…
-0.122 -0.111 -0.126 -0.097 -0.089 -0.004 0.032 0.018 0.043 0.073 0.008 -0.014 -0.026 -0.048 -0.074 -0.025 -0.039 -0.070 -0.035 -0.077 -0.132 -0.158 -0.084 -0.122 -0.096 -0.009 0.069 0.057 0.043 0.017 0.001 0.040 0.042 -0.014 -0.017 -0.045 -0.084 -0.080 -0.111 -0.033 -0.052 -0.043 -0.064 -0.052 -0.028 0.008 0.070 -0.003 -0.004 -0.086 -0.064 -0.047 -0.079 -0.052 -0.013 -0.068 -0.088 -0.121 -0.041 …
-0.149 -0.175 -0.168 -0.167 -0.178 -0.118 -0.059 -0.052 0.010 0.045 -0.030 -0.057 -0.081 -0.092 -0.154 -0.130 -0.125 -0.137 -0.105 -0.108 -0.149 -0.163 -0.103 -0.168 -0.157 -0.101 0.009 -0.005 -0.043 -0.040 -0.039 -0.048 -0.015 -0.013 -0.007 -0.042 -0.040 -0.025 -0.053 -0.014 -0.037 -0.000 -0.055 -0.054 -0.024 -0.028 0.001 -0.027 -0.042 -0.098 -0.107 -0.103 -0.122 -0.121 -0.053 -0.112 -0.135 -0.1…
-0.160 -0.167 -0.129 -0.146 -0.161 -0.117 -0.068 -0.071 -0.041 -0.018 -0.089 -0.094 -0.110 -0.116 -0.145 -0.121 -0.138 -0.163 -0.129 -0.087 -0.154 -0.165 -0.093 -0.146 -0.151 -0.119 -0.035 -0.049 -0.083 -0.051 -0.014 -0.027 0.023 0.033 0.031 0.005 -0.014 -0.031 -0.075 -0.038 -0.028 -0.004 -0.047 -0.056 -0.017 0.020 0.039 0.008 -0.031 -0.062 -0.076 -0.099 -0.123 -0.111 -0.070 -0.106 -0.145 -0.179 …
-0.152 -0.166 -0.133 -0.166 -0.173 -0.123 -0.103 -0.114 -0.082 -0.051 -0.108 -0.126 -0.142 -0.143 -0.165 -0.132 -0.166 -0.156 -0.130 -0.100 -0.158 -0.142 -0.124 -0.171 -0.182 -0.162 -0.086 -0.093 -0.108 -0.065 -0.016 -0.040 0.045 0.062 0.031 0.004 0.005 -0.025 -0.063 -0.051 -0.026 0.005 -0.050 -0.064 -0.042 -0.010 -0.007 -0.004 -0.030 -0.068 -0.070 -0.105 -0.133 -0.122 -0.080 -0.115 -0.149 -0.174…
-0.102 -0.144 -0.125 -0.156 -0.169 -0.188 -0.179 -0.181 -0.144 -0.116 -0.145 -0.185 -0.190 -0.180 -0.196 -0.184 -0.184 -0.169 -0.171 -0.077 -0.149 -0.133 -0.081 -0.169 -0.182 -0.182 -0.131 -0.143 -0.162 -0.120 -0.051 -0.084 0.006 0.011 -0.001 -0.031 -0.026 -0.054 -0.065 -0.007 -0.008 -0.003 -0.037 -0.046 -0.034 -0.005 0.036 0.001 -0.028 -0.081 -0.114 -0.163 -0.188 -0.166 -0.120 -0.173 -0.176 -0.1…
-0.100 -0.188 -0.150 -0.205 -0.223 -0.220 -0.213 -0.211 -0.186 -0.119 -0.174 -0.214 -0.208 -0.180 -0.230 -0.202 -0.223 -0.199 -0.167 -0.110 -0.144 -0.091 -0.158 -0.180 -0.183 -0.197 -0.182 -0.195 -0.225 -0.172 -0.088 -0.112 -0.002 -0.011 -0.039 -0.095 -0.021 -0.031 -0.032 -0.010 0.011 -0.001 -0.030 -0.003 -0.026 -0.031 -0.009 -0.027 -0.037 -0.129 -0.123 -0.169 -0.196 -0.179 -0.134 -0.160 -0.160 -…
-0.054 -0.137 -0.102 -0.167 -0.190 -0.198 -0.191 -0.174 -0.166 -0.110 -0.144 -0.196 -0.208 -0.175 -0.200 -0.162 -0.191 -0.173 -0.130 -0.068 -0.046 -0.017 -0.143 -0.153 -0.157 -0.137 -0.115 -0.140 -0.163 -0.144 -0.061 -0.082 -0.002 -0.021 -0.028 -0.098 -0.005 -0.013 -0.038 -0.030 0.013 0.015 -0.067 -0.011 -0.034 -0.022 -0.017 -0.025 -0.015 -0.104 -0.115 -0.157 -0.171 -0.165 -0.109 -0.130 -0.118 -0…
-0.031 -0.103 -0.095 -0.150 -0.172 -0.181 -0.152 -0.123 -0.121 -0.089 -0.125 -0.177 -0.200 -0.146 -0.172 -0.144 -0.167 -0.145 -0.109 -0.073 -0.035 -0.038 -0.105 -0.120 -0.142 -0.106 -0.083 -0.087 -0.112 -0.088 -0.034 -0.031 0.025 -0.002 0.010 -0.043 0.006 -0.000 -0.050 -0.066 -0.040 -0.034 -0.079 -0.022 -0.034 0.005 0.013 -0.003 -0.016 -0.070 -0.069 -0.115 -0.136 -0.136 -0.081 -0.109 -0.087 -0.09…
-0.087 -0.154 -0.133 -0.172 -0.183 -0.172 -0.136 -0.112 -0.095 -0.059 -0.116 -0.165 -0.180 -0.129 -0.175 -0.154 -0.168 -0.149 -0.125 -0.104 -0.083 -0.077 -0.109 -0.124 -0.154 -0.118 -0.088 -0.103 -0.113 -0.095 -0.038 -0.032 0.050 0.039 0.021 -0.018 0.033 0.001 -0.037 -0.031 -0.017 -0.015 -0.049 0.003 -0.018 0.020 0.035 0.019 -0.005 -0.064 -0.072 -0.118 -0.139 -0.136 -0.077 -0.124 -0.111 -0.104 -0…
-0.070 -0.161 -0.137 -0.184 -0.182 -0.192 -0.180 -0.186 -0.164 -0.112 -0.153 -0.198 -0.206 -0.160 -0.204 -0.158 -0.170 -0.163 -0.147 -0.126 -0.127 -0.106 -0.133 -0.178 -0.189 -0.156 -0.090 -0.122 -0.140 -0.105 -0.038 -0.044 0.045 0.027 0.010 -0.029 0.011 0.007 -0.024 -0.003 -0.006 0.014 -0.015 0.014 -0.007 0.038 0.055 0.031 0.010 -0.081 -0.103 -0.158 -0.157 -0.153 -0.102 -0.148 -0.130 -0.126 -0.1…
-0.050 -0.166 -0.148 -0.214 -0.212 -0.200 -0.179 -0.179 -0.161 -0.111 -0.151 -0.205 -0.226 -0.176 -0.220 -0.170 -0.194 -0.180 -0.146 -0.132 -0.107 -0.099 -0.131 -0.172 -0.194 -0.158 -0.078 -0.113 -0.162 -0.134 -0.060 -0.070 0.027 0.012 0.032 -0.014 0.006 0.033 -0.001 0.013 0.008 0.028 0.004 0.036 0.017 0.059 0.085 0.039 0.012 -0.082 -0.109 -0.156 -0.167 -0.167 -0.099 -0.154 -0.146 -0.157 -0.182 -…
-0.066 -0.153 -0.111 -0.185 -0.189 -0.142 -0.112 -0.106 -0.092 -0.060 -0.107 -0.147 -0.168 -0.115 -0.172 -0.141 -0.168 -0.147 -0.123 -0.140 -0.109 -0.094 -0.125 -0.126 -0.161 -0.138 -0.067 -0.099 -0.114 -0.087 -0.024 -0.018 0.077 0.037 0.064 0.014 0.037 0.035 -0.034 -0.013 -0.010 0.021 -0.005 0.033 0.014 0.053 0.085 0.044 -0.002 -0.068 -0.058 -0.103 -0.129 -0.143 -0.071 -0.122 -0.122 -0.117 -0.15…
-0.072 -0.143 -0.086 -0.147 -0.156 -0.103 -0.074 -0.089 -0.072 -0.047 -0.091 -0.126 -0.131 -0.096 -0.167 -0.127 -0.142 -0.137 -0.133 -0.129 -0.118 -0.108 -0.103 -0.114 -0.136 -0.107 -0.059 -0.073 -0.092 -0.076 -0.052 -0.040 0.018 0.001 0.041 0.023 0.011 -0.005 -0.065 -0.006 -0.010 0.019 -0.023 -0.002 -0.013 0.034 0.068 0.032 -0.009 -0.075 -0.067 -0.114 -0.116 -0.122 -0.059 -0.110 -0.123 -0.119 -0…
-0.064 -0.149 -0.095 -0.172 -0.191 -0.156 -0.121 -0.117 -0.094 -0.063 -0.088 -0.134 -0.162 -0.144 -0.203 -0.162 -0.181 -0.171 -0.134 -0.126 -0.129 -0.111 -0.092 -0.103 -0.140 -0.109 -0.041 -0.082 -0.108 -0.082 -0.060 -0.049 0.019 0.033 0.054 0.054 0.038 0.043 -0.023 0.021 0.002 0.028 0.020 0.024 0.001 0.060 0.092 0.053 0.005 -0.031 -0.052 -0.119 -0.135 -0.160 -0.085 -0.147 -0.146 -0.165 -0.168 -0…
-0.104 -0.211 -0.143 -0.219 -0.211 -0.148 -0.120 -0.122 -0.105 -0.066 -0.088 -0.154 -0.170 -0.135 -0.197 -0.183 -0.227 -0.219 -0.182 -0.207 -0.168 -0.132 -0.150 -0.131 -0.191 -0.190 -0.118 -0.140 -0.153 -0.128 -0.083 -0.052 0.054 0.050 0.054 0.028 0.046 0.104 0.021 0.027 0.037 0.069 0.075 0.081 0.041 0.081 0.093 0.033 0.011 -0.030 -0.069 -0.105 -0.118 -0.142 -0.091 -0.145 -0.147 -0.171 -0.192 -0.…
-0.137 -0.220 -0.141 -0.196 -0.192 -0.123 -0.079 -0.087 -0.071 -0.046 -0.086 -0.124 -0.138 -0.106 -0.167 -0.131 -0.174 -0.185 -0.176 -0.199 -0.184 -0.167 -0.144 -0.130 -0.182 -0.167 -0.076 -0.110 -0.128 -0.117 -0.048 -0.028 0.048 0.045 0.089 0.055 0.017 0.038 -0.045 -0.001 0.020 0.052 0.063 0.091 0.065 0.137 0.158 0.095 0.036 -0.023 -0.038 -0.094 -0.116 -0.143 -0.043 -0.105 -0.131 -0.145 -0.149 -…
-0.201 -0.191 -0.086 -0.125 -0.175 -0.073 -0.009 -0.010 -0.011 0.009 -0.023 -0.056 -0.069 -0.063 -0.128 -0.116 -0.149 -0.150 -0.151 -0.183 -0.185 -0.181 -0.102 -0.058 -0.109 -0.080 -0.005 -0.059 -0.063 -0.045 -0.039 -0.048 -0.015 0.053 0.090 0.090 0.021 -0.009 -0.034 0.017 0.017 0.015 0.008 0.005 0.007 0.096 0.117 0.102 0.049 0.028 0.003 -0.031 -0.038 -0.054 0.014 -0.040 -0.089 -0.108 -0.123 -0.0…
-0.198 -0.229 -0.094 -0.154 -0.204 -0.111 -0.058 -0.037 -0.020 -0.006 -0.033 -0.079 -0.095 -0.058 -0.164 -0.124 -0.200 -0.210 -0.206 -0.191 -0.179 -0.165 -0.144 -0.129 -0.208 -0.168 -0.068 -0.094 -0.102 -0.061 -0.059 -0.082 -0.022 0.069 0.112 0.099 0.065 0.090 0.027 0.009 0.037 0.061 0.048 0.031 0.021 0.092 0.083 0.094 0.065 0.050 -0.028 -0.060 -0.061 -0.082 0.000 -0.040 -0.095 -0.102 -0.120 -0.1…
-0.205 -0.218 -0.112 -0.169 -0.187 -0.106 -0.076 -0.079 -0.051 -0.049 -0.062 -0.089 -0.089 -0.062 -0.104 -0.121 -0.193 -0.231 -0.198 -0.131 -0.138 -0.134 -0.121 -0.137 -0.183 -0.195 -0.116 -0.135 -0.138 -0.112 -0.062 -0.060 0.021 0.052 0.067 0.047 0.035 0.063 -0.006 -0.028 -0.001 0.029 0.064 0.066 0.030 0.098 0.098 0.075 0.030 -0.008 -0.065 -0.094 -0.111 -0.138 -0.076 -0.075 -0.098 -0.097 -0.103 …
-0.106 -0.123 -0.072 -0.086 -0.104 -0.076 -0.057 -0.052 -0.041 -0.058 -0.055 -0.083 -0.086 -0.066 -0.084 -0.083 -0.126 -0.171 -0.113 -0.057 -0.054 -0.058 -0.068 -0.112 -0.137 -0.130 -0.083 -0.085 -0.080 -0.084 -0.042 -0.024 0.016 0.041 0.088 0.058 0.012 0.021 -0.040 -0.070 -0.005 0.016 0.047 0.053 0.022 0.107 0.103 0.072 0.056 0.008 -0.044 -0.067 -0.072 -0.100 -0.085 -0.058 -0.063 -0.052 -0.080 -…
-0.103 -0.147 -0.075 -0.103 -0.114 -0.078 -0.054 -0.056 -0.033 -0.044 -0.061 -0.075 -0.077 -0.050 -0.100 -0.077 -0.147 -0.194 -0.167 -0.086 -0.094 -0.105 -0.105 -0.159 -0.199 -0.188 -0.095 -0.072 -0.104 -0.092 -0.025 0.003 0.046 0.055 0.100 0.072 0.029 0.017 -0.041 -0.041 0.026 0.042 0.051 0.086 0.062 0.132 0.147 0.103 0.061 -0.012 -0.052 -0.075 -0.092 -0.135 -0.060 -0.051 -0.063 -0.053 -0.060 -0…
-0.124 -0.198 -0.128 -0.179 -0.176 -0.125 -0.099 -0.084 -0.042 -0.042 -0.090 -0.105 -0.115 -0.083 -0.154 -0.115 -0.171 -0.222 -0.182 -0.126 -0.151 -0.142 -0.126 -0.186 -0.225 -0.217 -0.105 -0.097 -0.121 -0.120 -0.021 0.027 0.092 0.080 0.131 0.096 0.037 0.005 -0.064 -0.036 0.016 0.024 0.035 0.067 0.060 0.141 0.180 0.146 0.080 -0.005 -0.052 -0.097 -0.142 -0.200 -0.082 -0.096 -0.106 -0.111 -0.095 -0…
-0.190 -0.219 -0.110 -0.144 -0.169 -0.065 -0.040 -0.031 -0.024 -0.014 -0.053 -0.066 -0.055 -0.046 -0.121 -0.106 -0.173 -0.229 -0.184 -0.160 -0.159 -0.156 -0.146 -0.138 -0.162 -0.168 -0.070 -0.090 -0.087 -0.086 -0.037 0.009 0.036 0.060 0.117 0.072 0.003 -0.005 -0.095 -0.072 -0.013 -0.001 -0.014 0.016 0.011 0.120 0.125 0.121 0.086 0.008 -0.041 -0.073 -0.119 -0.162 -0.044 -0.059 -0.089 -0.092 -0.105…
-0.206 -0.213 -0.144 -0.154 -0.153 -0.054 0.005 0.018 0.023 0.042 -0.011 0.004 0.006 -0.033 -0.097 -0.090 -0.134 -0.193 -0.150 -0.162 -0.186 -0.178 -0.148 -0.115 -0.107 -0.116 -0.050 -0.065 -0.083 -0.057 -0.028 0.046 0.033 0.039 0.063 0.044 -0.011 0.014 -0.110 -0.087 -0.012 0.016 -0.019 -0.039 -0.008 0.071 0.071 0.115 0.078 -0.017 -0.032 -0.039 -0.070 -0.072 -0.009 -0.056 -0.103 -0.124 -0.075 -0.…
-0.144 -0.123 -0.133 -0.087 -0.078 -0.013 0.025 0.039 0.049 0.077 0.021 0.026 0.011 -0.047 -0.035 -0.039 -0.049 -0.106 -0.057 -0.080 -0.076 -0.088 -0.041 -0.044 -0.056 -0.043 0.002 -0.006 0.011 0.001 0.025 0.095 0.085 0.055 0.074 0.043 -0.030 -0.052 -0.156 -0.139 -0.086 -0.072 -0.070 -0.032 -0.012 0.070 0.081 0.094 0.059 0.006 0.020 0.027 -0.004 0.014 -0.019 -0.039 -0.070 -0.077 -0.033 -0.044 -0.…
-0.181 -0.184 -0.171 -0.130 -0.122 -0.040 -0.002 0.008 0.011 0.058 -0.026 -0.033 -0.048 -0.083 -0.086 -0.039 -0.074 -0.114 -0.080 -0.098 -0.135 -0.164 -0.090 -0.117 -0.117 -0.062 0.026 0.017 -0.004 -0.013 0.005 0.041 0.040 0.008 0.032 0.015 -0.020 -0.037 -0.140 -0.083 -0.053 -0.029 -0.047 -0.023 -0.008 0.071 0.088 0.060 0.026 -0.051 -0.043 -0.029 -0.067 -0.041 -0.030 -0.079 -0.115 -0.135 -0.073 -…
-0.171 -0.194 -0.167 -0.159 -0.176 -0.071 -0.017 -0.010 -0.000 0.036 -0.038 -0.049 -0.066 -0.105 -0.131 -0.086 -0.120 -0.145 -0.125 -0.146 -0.212 -0.214 -0.147 -0.160 -0.140 -0.081 -0.013 -0.033 -0.040 -0.060 -0.050 -0.022 -0.005 -0.023 -0.000 -0.018 -0.032 -0.053 -0.114 -0.013 -0.007 0.009 -0.011 -0.008 0.002 0.031 0.068 0.036 0.022 -0.088 -0.111 -0.106 -0.145 -0.104 -0.068 -0.116 -0.159 -0.185 …
-0.116 -0.177 -0.192 -0.196 -0.169 -0.127 -0.064 -0.039 -0.024 0.026 -0.060 -0.068 -0.090 -0.137 -0.136 -0.121 -0.147 -0.177 -0.162 -0.150 -0.227 -0.222 -0.179 -0.214 -0.185 -0.137 -0.068 -0.112 -0.118 -0.107 -0.098 -0.115 -0.073 -0.057 0.001 0.002 -0.017 -0.012 -0.096 -0.002 0.009 0.025 0.026 0.012 0.022 0.059 0.090 0.022 0.007 -0.093 -0.129 -0.132 -0.168 -0.125 -0.066 -0.131 -0.151 -0.185 -0.12…
-0.133 -0.180 -0.183 -0.189 -0.193 -0.152 -0.118 -0.096 -0.068 -0.019 -0.095 -0.112 -0.131 -0.160 -0.160 -0.126 -0.127 -0.158 -0.145 -0.136 -0.208 -0.203 -0.156 -0.195 -0.168 -0.124 -0.056 -0.084 -0.109 -0.123 -0.092 -0.096 -0.046 -0.045 -0.016 -0.028 -0.034 -0.055 -0.099 -0.000 -0.013 -0.010 -0.011 -0.013 -0.021 0.004 0.039 0.005 -0.042 -0.146 -0.150 -0.158 -0.170 -0.139 -0.082 -0.128 -0.145 -0.…
-0.142 -0.217 -0.212 -0.242 -0.227 -0.186 -0.167 -0.167 -0.137 -0.081 -0.132 -0.163 -0.185 -0.189 -0.192 -0.136 -0.163 -0.192 -0.171 -0.118 -0.179 -0.167 -0.173 -0.206 -0.215 -0.199 -0.140 -0.136 -0.154 -0.139 -0.098 -0.116 -0.021 -0.010 -0.009 -0.014 0.027 0.012 -0.045 -0.006 0.009 0.024 -0.019 -0.011 -0.010 0.024 0.028 0.001 -0.014 -0.121 -0.139 -0.186 -0.213 -0.196 -0.153 -0.177 -0.197 -0.187 …
-0.107 -0.220 -0.206 -0.261 -0.236 -0.191 -0.172 -0.191 -0.157 -0.102 -0.146 -0.167 -0.199 -0.194 -0.198 -0.166 -0.176 -0.205 -0.160 -0.116 -0.145 -0.127 -0.162 -0.177 -0.206 -0.185 -0.150 -0.130 -0.182 -0.150 -0.104 -0.104 -0.014 -0.005 0.008 -0.012 0.027 0.016 -0.039 0.007 0.012 0.024 0.002 0.030 0.000 0.007 0.046 0.013 0.007 -0.111 -0.141 -0.200 -0.200 -0.186 -0.130 -0.159 -0.165 -0.177 -0.168…
-0.090 -0.202 -0.206 -0.245 -0.224 -0.236 -0.211 -0.218 -0.186 -0.135 -0.184 -0.224 -0.245 -0.193 -0.219 -0.175 -0.191 -0.214 -0.176 -0.120 -0.148 -0.116 -0.167 -0.208 -0.219 -0.212 -0.156 -0.140 -0.184 -0.159 -0.084 -0.122 -0.052 -0.039 -0.049 -0.066 -0.005 0.002 -0.051 -0.012 -0.005 0.012 -0.036 -0.023 -0.043 -0.040 -0.032 -0.031 -0.015 -0.133 -0.155 -0.213 -0.222 -0.191 -0.134 -0.165 -0.153 -0…
-0.080 -0.202 -0.176 -0.232 -0.232 -0.259 -0.246 -0.231 -0.205 -0.152 -0.184 -0.234 -0.247 -0.185 -0.239 -0.201 -0.215 -0.205 -0.188 -0.132 -0.131 -0.081 -0.199 -0.225 -0.236 -0.226 -0.178 -0.176 -0.209 -0.160 -0.089 -0.133 -0.035 -0.019 -0.033 -0.059 -0.002 0.045 -0.004 0.023 0.056 0.057 -0.009 0.001 -0.032 -0.053 -0.040 -0.022 -0.024 -0.119 -0.147 -0.207 -0.211 -0.193 -0.126 -0.155 -0.154 -0.14…
-0.052 -0.161 -0.157 -0.197 -0.185 -0.215 -0.168 -0.155 -0.135 -0.080 -0.106 -0.166 -0.185 -0.139 -0.183 -0.157 -0.169 -0.179 -0.167 -0.113 -0.093 -0.053 -0.155 -0.178 -0.186 -0.198 -0.130 -0.122 -0.146 -0.099 -0.078 -0.105 0.004 0.021 -0.006 -0.052 0.015 0.053 0.007 0.010 0.018 0.017 -0.024 -0.024 -0.059 -0.046 -0.006 -0.029 -0.016 -0.087 -0.116 -0.151 -0.155 -0.146 -0.090 -0.112 -0.110 -0.098 -…
-0.023 -0.140 -0.151 -0.192 -0.180 -0.229 -0.198 -0.171 -0.156 -0.085 -0.104 -0.162 -0.197 -0.170 -0.167 -0.165 -0.146 -0.155 -0.119 -0.102 -0.078 -0.058 -0.122 -0.142 -0.152 -0.165 -0.106 -0.106 -0.149 -0.102 -0.063 -0.104 -0.001 0.006 -0.010 -0.039 -0.001 0.050 0.037 0.067 0.024 0.013 -0.006 0.006 -0.020 -0.061 -0.018 -0.034 -0.054 -0.097 -0.109 -0.136 -0.154 -0.146 -0.075 -0.119 -0.111 -0.098 …
0.003 -0.069 -0.126 -0.125 -0.111 -0.155 -0.135 -0.112 -0.132 -0.100 -0.119 -0.148 -0.163 -0.147 -0.116 -0.135 -0.078 -0.059 -0.035 -0.013 0.018 0.019 -0.044 -0.076 -0.060 -0.057 -0.059 -0.082 -0.132 -0.099 -0.072 -0.109 -0.023 -0.042 -0.070 -0.091 -0.063 -0.004 -0.024 0.007 -0.003 -0.024 -0.040 -0.027 -0.045 -0.059 -0.054 -0.060 -0.095 -0.127 -0.106 -0.122 -0.123 -0.091 -0.110 -0.113 -0.097 -0.0…
0.010 -0.092 -0.107 -0.165 -0.150 -0.166 -0.125 -0.105 -0.129 -0.105 -0.116 -0.131 -0.147 -0.124 -0.151 -0.142 -0.120 -0.089 -0.069 -0.042 -0.025 -0.018 -0.095 -0.117 -0.126 -0.114 -0.062 -0.086 -0.137 -0.102 -0.066 -0.104 -0.022 -0.046 -0.058 -0.090 -0.054 -0.004 -0.039 -0.011 -0.025 -0.033 -0.034 -0.013 -0.041 -0.048 -0.033 -0.059 -0.084 -0.112 -0.091 -0.115 -0.125 -0.121 -0.065 -0.084 -0.090 -…
-0.021 -0.109 -0.078 -0.146 -0.163 -0.165 -0.134 -0.119 -0.135 -0.103 -0.104 -0.124 -0.144 -0.116 -0.146 -0.129 -0.131 -0.113 -0.061 -0.044 -0.025 -0.010 -0.125 -0.113 -0.111 -0.116 -0.085 -0.086 -0.134 -0.078 -0.051 -0.062 0.015 0.010 0.018 -0.036 -0.023 0.034 0.008 -0.009 -0.007 0.001 -0.004 -0.004 -0.056 -0.046 -0.027 -0.037 -0.018 -0.031 -0.030 -0.098 -0.114 -0.113 -0.065 -0.092 -0.101 -0.095…
-0.015 -0.087 -0.069 -0.128 -0.120 -0.121 -0.106 -0.081 -0.090 -0.058 -0.081 -0.094 -0.116 -0.087 -0.101 -0.093 -0.073 -0.040 -0.013 0.001 0.028 0.010 -0.040 -0.020 -0.018 -0.047 -0.054 -0.073 -0.115 -0.101 -0.086 -0.109 -0.031 -0.018 -0.015 -0.071 -0.058 0.029 -0.013 -0.061 -0.051 -0.016 -0.050 -0.018 -0.070 -0.049 -0.079 -0.065 -0.064 -0.033 -0.010 -0.076 -0.109 -0.108 -0.058 -0.074 -0.077 -0.0…
-0.093 -0.162 -0.109 -0.169 -0.209 -0.184 -0.132 -0.108 -0.110 -0.062 -0.096 -0.128 -0.167 -0.129 -0.185 -0.178 -0.156 -0.122 -0.120 -0.088 -0.075 -0.086 -0.101 -0.085 -0.117 -0.109 -0.076 -0.088 -0.131 -0.101 -0.098 -0.100 0.005 0.012 -0.006 -0.034 0.002 0.049 -0.007 -0.040 -0.042 -0.020 -0.053 -0.011 -0.059 -0.025 -0.038 -0.051 -0.060 -0.048 -0.033 -0.114 -0.135 -0.113 -0.047 -0.109 -0.136 -0.1…
-0.093 -0.176 -0.138 -0.188 -0.211 -0.206 -0.156 -0.131 -0.112 -0.071 -0.097 -0.141 -0.181 -0.145 -0.207 -0.172 -0.149 -0.119 -0.096 -0.066 -0.074 -0.087 -0.100 -0.089 -0.121 -0.125 -0.092 -0.099 -0.150 -0.106 -0.107 -0.103 0.004 -0.018 -0.034 -0.057 -0.011 0.048 0.012 -0.014 -0.028 -0.013 -0.040 -0.009 -0.043 -0.020 -0.005 -0.033 -0.050 -0.047 -0.053 -0.111 -0.140 -0.114 -0.044 -0.112 -0.132 -0.…
-0.075 -0.120 -0.100 -0.143 -0.176 -0.194 -0.132 -0.110 -0.100 -0.079 -0.066 -0.127 -0.166 -0.150 -0.181 -0.170 -0.145 -0.099 -0.067 0.004 -0.014 -0.018 -0.014 -0.042 -0.051 -0.093 -0.078 -0.095 -0.132 -0.105 -0.120 -0.089 -0.019 -0.028 -0.043 -0.064 -0.005 0.055 0.000 -0.032 0.003 0.015 0.029 0.072 0.038 0.050 0.023 -0.010 -0.037 -0.033 -0.053 -0.086 -0.102 -0.080 -0.086 -0.112 -0.130 -0.129 -0.…
-0.082 -0.065 -0.085 -0.086 -0.110 -0.113 -0.073 -0.058 -0.077 -0.055 -0.030 -0.084 -0.101 -0.140 -0.056 -0.139 -0.132 -0.089 -0.033 0.033 0.005 -0.013 0.054 0.020 0.035 -0.037 -0.072 -0.116 -0.152 -0.136 -0.141 -0.119 -0.104 -0.099 -0.128 -0.129 -0.042 0.020 -0.033 -0.033 -0.050 -0.029 0.029 0.050 0.011 0.018 0.006 -0.063 -0.096 -0.088 -0.082 -0.069 -0.073 -0.011 -0.088 -0.096 -0.112 -0.130 -0.1…
-0.122 -0.024 -0.059 -0.012 -0.062 -0.098 -0.088 -0.085 -0.110 -0.114 -0.016 -0.069 -0.066 -0.085 -0.052 -0.136 -0.132 -0.093 -0.019 0.060 0.048 0.095 0.118 0.050 0.095 -0.021 -0.114 -0.152 -0.164 -0.128 -0.082 -0.085 -0.052 -0.060 -0.129 -0.148 -0.105 -0.037 -0.088 -0.173 -0.104 -0.052 -0.006 0.021 0.004 0.018 -0.035 -0.070 -0.072 -0.036 -0.009 -0.009 -0.012 0.040 -0.168 -0.106 -0.133 -0.119 -0.…
-0.065 -0.050 -0.063 -0.040 -0.074 -0.167 -0.147 -0.106 -0.109 -0.116 -0.013 -0.074 -0.110 -0.061 -0.158 -0.134 -0.104 -0.084 0.014 0.070 0.082 0.167 0.113 -0.020 0.014 -0.076 -0.135 -0.124 -0.127 -0.062 -0.078 -0.141 -0.064 -0.039 -0.062 -0.103 -0.077 -0.036 -0.058 -0.132 0.003 0.050 0.065 0.101 0.069 0.048 -0.018 -0.015 -0.005 0.017 0.038 -0.003 -0.008 -0.019 -0.135 -0.092 -0.115 -0.091 -0.124 …
0.015 0.050 -0.017 0.000 -0.026 -0.099 -0.085 -0.055 -0.088 -0.106 0.012 -0.054 -0.088 -0.096 -0.040 -0.078 -0.072 -0.061 0.033 0.138 0.159 0.171 0.182 0.081 0.107 0.009 -0.088 -0.101 -0.083 -0.053 -0.091 -0.119 -0.106 -0.100 -0.109 -0.122 -0.066 -0.038 -0.032 -0.096 -0.067 -0.033 0.030 0.087 0.039 0.005 -0.032 -0.050 -0.059 -0.056 -0.028 -0.030 0.002 0.022 -0.106 -0.059 -0.058 -0.058 -0.043 -0.0…
0.030 0.041 -0.020 -0.012 -0.042 -0.112 -0.094 -0.064 -0.089 -0.109 -0.002 -0.073 -0.098 -0.117 -0.058 -0.117 -0.096 -0.077 0.012 0.104 0.130 0.146 0.166 0.087 0.111 0.014 -0.100 -0.124 -0.120 -0.086 -0.129 -0.153 -0.120 -0.115 -0.144 -0.152 -0.104 -0.060 -0.046 -0.094 -0.081 -0.066 0.017 0.080 0.025 -0.006 -0.061 -0.083 -0.095 -0.085 -0.052 -0.038 -0.029 -0.003 -0.139 -0.083 -0.098 -0.091 -0.081…
-0.032 -0.039 -0.081 -0.059 -0.099 -0.163 -0.133 -0.113 -0.124 -0.150 -0.050 -0.120 -0.145 -0.126 -0.145 -0.170 -0.133 -0.108 -0.043 0.053 0.057 0.088 0.109 0.001 0.008 -0.066 -0.112 -0.131 -0.159 -0.113 -0.140 -0.176 -0.129 -0.115 -0.127 -0.118 -0.065 -0.002 0.008 -0.052 0.026 0.064 0.106 0.141 0.093 0.043 -0.026 -0.054 -0.072 -0.085 -0.067 -0.066 -0.070 -0.050 -0.153 -0.113 -0.132 -0.129 -0.160…
-0.028 -0.039 -0.083 -0.067 -0.091 -0.131 -0.104 -0.094 -0.113 -0.137 -0.059 -0.101 -0.112 -0.108 -0.102 -0.134 -0.126 -0.107 -0.040 0.050 0.058 0.062 0.110 0.021 0.014 -0.058 -0.103 -0.143 -0.143 -0.110 -0.137 -0.184 -0.139 -0.128 -0.130 -0.120 -0.046 -0.006 0.017 -0.001 0.017 0.067 0.132 0.175 0.125 0.043 -0.021 -0.065 -0.089 -0.104 -0.080 -0.083 -0.067 -0.049 -0.100 -0.079 -0.095 -0.101 -0.124…
0.005 -0.018 -0.062 -0.053 -0.087 -0.120 -0.101 -0.096 -0.113 -0.127 -0.067 -0.106 -0.111 -0.117 -0.088 -0.130 -0.121 -0.100 -0.025 0.031 0.064 0.074 0.108 0.057 0.058 -0.021 -0.090 -0.137 -0.131 -0.120 -0.154 -0.183 -0.143 -0.146 -0.149 -0.137 -0.082 -0.046 -0.012 -0.017 -0.023 -0.007 0.083 0.138 0.077 0.001 -0.056 -0.079 -0.106 -0.135 -0.099 -0.087 -0.067 -0.049 -0.114 -0.081 -0.082 -0.101 -0.1…
-0.034 -0.043 -0.076 -0.047 -0.091 -0.138 -0.121 -0.115 -0.129 -0.134 -0.064 -0.108 -0.125 -0.107 -0.104 -0.144 -0.131 -0.121 -0.051 0.023 0.042 0.061 0.101 0.028 0.027 -0.055 -0.140 -0.168 -0.159 -0.121 -0.151 -0.184 -0.132 -0.128 -0.140 -0.137 -0.086 -0.009 0.009 -0.047 -0.017 0.015 0.101 0.138 0.081 0.007 -0.074 -0.105 -0.116 -0.122 -0.104 -0.088 -0.066 -0.051 -0.144 -0.097 -0.096 -0.119 -0.14…
-0.070 -0.069 -0.082 -0.052 -0.093 -0.121 -0.088 -0.089 -0.099 -0.120 -0.068 -0.091 -0.104 -0.094 -0.100 -0.141 -0.136 -0.127 -0.071 0.015 0.025 0.025 0.083 0.009 -0.004 -0.075 -0.141 -0.165 -0.159 -0.138 -0.130 -0.163 -0.134 -0.116 -0.117 -0.100 -0.041 0.026 0.027 -0.027 0.018 0.081 0.171 0.198 0.151 0.070 -0.015 -0.060 -0.076 -0.109 -0.096 -0.089 -0.069 -0.052 -0.125 -0.106 -0.106 -0.112 -0.129…
-0.042 -0.067 -0.066 -0.048 -0.075 -0.088 -0.058 -0.055 -0.080 -0.102 -0.071 -0.087 -0.081 -0.086 -0.087 -0.109 -0.125 -0.119 -0.046 0.008 0.023 0.022 0.085 0.022 0.004 -0.050 -0.089 -0.122 -0.120 -0.126 -0.142 -0.158 -0.150 -0.141 -0.121 -0.093 -0.042 -0.011 0.032 0.013 0.039 0.061 0.157 0.192 0.127 0.065 -0.010 -0.049 -0.072 -0.120 -0.101 -0.090 -0.078 -0.059 -0.100 -0.092 -0.100 -0.105 -0.112 …
-0.029 -0.059 -0.080 -0.050 -0.074 -0.111 -0.092 -0.083 -0.103 -0.112 -0.071 -0.096 -0.091 -0.085 -0.077 -0.111 -0.106 -0.103 -0.015 0.029 0.046 0.054 0.092 0.043 0.032 -0.019 -0.107 -0.135 -0.121 -0.129 -0.156 -0.159 -0.143 -0.154 -0.137 -0.103 -0.073 -0.022 0.009 -0.006 0.012 0.015 0.119 0.150 0.077 0.033 -0.032 -0.064 -0.091 -0.121 -0.100 -0.089 -0.075 -0.058 -0.108 -0.077 -0.083 -0.102 -0.105…
-0.047 -0.080 -0.112 -0.068 -0.096 -0.135 -0.132 -0.126 -0.141 -0.144 -0.102 -0.125 -0.119 -0.126 -0.109 -0.150 -0.104 -0.101 -0.025 0.026 0.025 0.026 0.065 0.015 0.008 -0.033 -0.132 -0.183 -0.169 -0.156 -0.138 -0.130 -0.100 -0.118 -0.103 -0.074 -0.059 -0.005 0.015 -0.003 0.025 0.027 0.146 0.182 0.095 0.030 -0.030 -0.059 -0.094 -0.108 -0.116 -0.102 -0.086 -0.069 -0.119 -0.088 -0.100 -0.133 -0.125…
-0.046 -0.109 -0.141 -0.080 -0.084 -0.123 -0.129 -0.112 -0.116 -0.127 -0.105 -0.119 -0.125 -0.119 -0.112 -0.114 -0.093 -0.087 -0.039 0.021 -0.008 -0.009 0.029 -0.040 -0.046 -0.059 -0.108 -0.143 -0.128 -0.132 -0.123 -0.138 -0.125 -0.125 -0.095 -0.046 -0.037 0.013 0.042 0.027 0.071 0.067 0.169 0.200 0.118 0.073 0.013 -0.028 -0.072 -0.102 -0.114 -0.098 -0.087 -0.072 -0.126 -0.095 -0.093 -0.127 -0.10…
-0.047 -0.083 -0.109 -0.056 -0.068 -0.083 -0.096 -0.065 -0.088 -0.093 -0.078 -0.088 -0.092 -0.082 -0.082 -0.098 -0.100 -0.096 -0.038 -0.024 -0.030 -0.014 0.014 -0.010 -0.017 -0.042 -0.105 -0.134 -0.108 -0.120 -0.135 -0.131 -0.126 -0.140 -0.107 -0.068 -0.057 -0.034 -0.014 -0.005 0.037 0.008 0.108 0.141 0.040 0.041 -0.003 -0.037 -0.073 -0.105 -0.087 -0.070 -0.063 -0.037 -0.082 -0.053 -0.053 -0.096 …
-0.103 -0.134 -0.126 -0.095 -0.120 -0.120 -0.106 -0.107 -0.113 -0.099 -0.089 -0.101 -0.105 -0.105 -0.112 -0.145 -0.130 -0.144 -0.069 -0.046 -0.058 -0.059 -0.041 -0.044 -0.058 -0.087 -0.131 -0.170 -0.147 -0.154 -0.149 -0.152 -0.107 -0.138 -0.127 -0.086 -0.051 -0.017 -0.003 0.004 0.025 0.000 0.105 0.127 0.030 0.014 -0.043 -0.075 -0.112 -0.144 -0.132 -0.105 -0.098 -0.074 -0.097 -0.069 -0.094 -0.111 …
-0.082 -0.091 -0.143 -0.075 -0.084 -0.102 -0.113 -0.102 -0.088 -0.081 -0.075 -0.089 -0.086 -0.135 -0.068 -0.126 -0.085 -0.088 -0.012 0.020 -0.017 -0.040 -0.008 -0.014 -0.001 -0.031 -0.117 -0.147 -0.115 -0.123 -0.089 -0.075 -0.057 -0.109 -0.112 -0.073 -0.053 -0.002 0.008 0.004 0.007 -0.025 0.108 0.153 0.064 0.035 -0.014 -0.046 -0.102 -0.128 -0.122 -0.085 -0.073 -0.052 -0.115 -0.067 -0.092 -0.117 -…
-0.070 -0.093 -0.137 -0.064 -0.059 -0.070 -0.089 -0.058 -0.067 -0.067 -0.077 -0.082 -0.074 -0.078 -0.059 -0.088 -0.080 -0.081 -0.016 0.004 -0.012 -0.006 -0.020 -0.025 -0.017 -0.037 -0.091 -0.118 -0.094 -0.105 -0.090 -0.089 -0.076 -0.106 -0.106 -0.079 -0.074 -0.055 -0.019 -0.005 0.034 -0.029 0.073 0.119 0.015 0.001 -0.038 -0.056 -0.104 -0.128 -0.106 -0.077 -0.075 -0.047 -0.097 -0.053 -0.063 -0.105…
-0.078 -0.115 -0.172 -0.078 -0.048 -0.083 -0.097 -0.089 -0.095 -0.090 -0.084 -0.089 -0.094 -0.083 -0.085 -0.062 -0.060 -0.039 0.003 0.046 0.006 0.015 0.043 -0.059 -0.051 -0.058 -0.071 -0.111 -0.075 -0.084 -0.078 -0.114 -0.079 -0.104 -0.104 -0.072 -0.059 -0.018 0.037 0.054 0.094 0.055 0.155 0.193 0.082 0.038 -0.032 -0.058 -0.095 -0.110 -0.101 -0.085 -0.077 -0.040 -0.113 -0.087 -0.085 -0.106 -0.065…
-0.029 -0.064 -0.137 -0.067 -0.022 -0.053 -0.043 -0.091 -0.083 -0.063 -0.057 -0.079 -0.084 -0.076 -0.079 -0.026 -0.023 0.012 0.024 0.062 0.050 0.059 0.071 -0.040 -0.033 -0.012 0.011 -0.039 -0.002 -0.013 -0.018 -0.063 -0.019 -0.063 -0.074 -0.071 -0.068 -0.040 0.026 0.065 0.048 0.042 0.076 0.110 0.061 -0.004 -0.065 -0.065 -0.065 -0.074 -0.067 -0.053 -0.055 -0.024 -0.082 -0.090 -0.089 -0.077 -0.041 …
0.038 0.003 0.127 0.024 -0.046 -0.037 -0.008 0.031 -0.004 -0.012 0.003 -0.008 0.010 0.027 -0.054 -0.071 -0.035 -0.031 -0.002 -0.052 0.018 0.024 0.066 0.161 0.058 -0.056 -0.060 -0.038 -0.062 -0.059 -0.082 -0.096 -0.067 -0.061 0.026 0.030 0.049 -0.014 0.053 0.086 0.054 0.064 0.114 0.104 0.076 0.030 0.033 0.060 0.020 0.046 0.033 -0.011 -0.021 -0.090 0.103 0.057 -0.012 -0.029 -0.032 -0.026 0.020 0.02…
-0.059 -0.133 -0.015 -0.108 -0.123 -0.095 -0.049 -0.002 -0.003 0.013 -0.007 -0.028 -0.064 -0.060 -0.143 -0.114 -0.077 -0.036 -0.054 -0.039 -0.035 -0.065 0.041 0.038 -0.091 -0.123 0.014 -0.012 -0.089 -0.096 -0.129 -0.114 -0.023 -0.018 0.049 0.065 0.106 0.024 0.126 0.208 0.150 0.166 0.180 0.146 0.136 0.083 0.081 0.062 0.033 0.041 0.014 -0.030 -0.053 -0.088 0.117 0.001 -0.060 -0.106 -0.074 0.008 0.0…
-0.127 -0.178 -0.095 -0.119 -0.094 -0.053 -0.045 -0.031 -0.040 -0.023 -0.085 -0.077 -0.073 -0.095 -0.091 -0.077 -0.073 -0.034 -0.073 -0.024 -0.064 -0.120 0.030 -0.012 -0.094 -0.084 0.024 -0.019 -0.096 -0.126 -0.133 -0.098 -0.012 0.001 0.040 0.076 0.133 0.079 0.166 0.246 0.153 0.182 0.209 0.179 0.162 0.115 0.103 0.035 -0.005 -0.037 -0.093 -0.115 -0.104 -0.078 0.036 -0.031 -0.070 -0.097 -0.113 -0.0…
-0.050 -0.111 -0.042 -0.054 -0.108 -0.048 -0.053 -0.059 -0.091 -0.076 -0.153 -0.125 -0.056 -0.073 -0.068 -0.064 -0.089 -0.102 -0.111 -0.113 -0.106 -0.140 -0.073 0.036 -0.039 -0.056 -0.076 -0.088 -0.127 -0.149 -0.137 -0.095 -0.040 -0.014 0.049 0.094 0.101 0.040 0.097 0.184 0.137 0.144 0.234 0.229 0.186 0.136 0.081 0.043 -0.021 -0.105 -0.152 -0.175 -0.133 -0.090 -0.082 -0.075 -0.096 -0.078 -0.116 -…
-0.053 -0.134 -0.128 -0.103 -0.118 -0.110 -0.110 -0.106 -0.128 -0.117 -0.140 -0.142 -0.129 -0.117 -0.124 -0.097 -0.081 -0.074 -0.051 -0.024 -0.027 -0.030 -0.040 -0.065 -0.082 -0.066 -0.048 -0.083 -0.126 -0.134 -0.132 -0.118 -0.040 -0.023 0.034 0.065 0.073 -0.018 0.086 0.168 0.174 0.178 0.290 0.311 0.257 0.179 0.090 0.066 0.007 -0.073 -0.121 -0.143 -0.114 -0.068 -0.082 -0.087 -0.113 -0.128 -0.131 …
-0.067 -0.126 -0.141 -0.099 -0.091 -0.104 -0.126 -0.129 -0.140 -0.139 -0.122 -0.155 -0.159 -0.157 -0.103 -0.079 -0.090 -0.070 -0.068 -0.006 -0.056 -0.072 -0.010 -0.111 -0.119 -0.097 -0.065 -0.066 -0.114 -0.108 -0.082 -0.084 -0.009 0.018 0.040 0.091 0.150 0.101 0.202 0.245 0.281 0.322 0.491 0.506 0.443 0.264 0.151 0.080 0.043 -0.023 -0.100 -0.120 -0.101 -0.057 -0.130 -0.124 -0.113 -0.118 -0.111 -0…
-0.094 -0.127 -0.127 -0.075 -0.092 -0.082 -0.122 -0.128 -0.142 -0.140 -0.120 -0.141 -0.131 -0.147 -0.081 -0.081 -0.101 -0.072 -0.089 0.007 -0.084 -0.116 -0.000 -0.113 -0.140 -0.122 -0.087 -0.098 -0.140 -0.112 -0.065 -0.068 -0.011 0.019 0.046 0.089 0.166 0.204 0.266 0.258 0.288 0.328 0.477 0.424 0.384 0.243 0.126 0.029 0.010 -0.038 -0.122 -0.121 -0.093 -0.048 -0.145 -0.123 -0.111 -0.124 -0.109 -0.…
-0.107 -0.150 -0.170 -0.099 -0.116 -0.142 -0.176 -0.169 -0.184 -0.185 -0.155 -0.174 -0.177 -0.156 -0.148 -0.123 -0.112 -0.086 -0.097 0.002 -0.095 -0.085 -0.007 -0.159 -0.160 -0.165 -0.146 -0.162 -0.181 -0.134 -0.088 -0.117 -0.056 -0.058 -0.022 0.025 0.098 0.159 0.183 0.164 0.253 0.278 0.428 0.381 0.301 0.200 0.086 -0.007 -0.037 -0.097 -0.154 -0.152 -0.127 -0.067 -0.162 -0.132 -0.141 -0.167 -0.115…
-0.084 -0.130 -0.160 -0.106 -0.127 -0.198 -0.219 -0.228 -0.218 -0.206 -0.169 -0.216 -0.237 -0.182 -0.178 -0.150 -0.123 -0.100 -0.098 -0.005 -0.055 -0.010 0.031 -0.097 -0.111 -0.155 -0.185 -0.151 -0.163 -0.102 -0.067 -0.094 -0.027 -0.042 -0.025 0.017 0.096 0.152 0.183 0.117 0.220 0.269 0.465 0.447 0.309 0.214 0.110 0.010 -0.030 -0.086 -0.156 -0.171 -0.150 -0.098 -0.200 -0.177 -0.181 -0.189 -0.127 …
-0.115 -0.136 -0.131 -0.070 -0.093 -0.126 -0.143 -0.154 -0.156 -0.156 -0.142 -0.167 -0.157 -0.116 -0.116 -0.077 -0.089 -0.089 -0.072 0.012 -0.090 -0.082 0.012 -0.106 -0.109 -0.151 -0.169 -0.111 -0.113 -0.062 -0.005 -0.048 0.001 0.005 0.044 0.097 0.153 0.230 0.268 0.204 0.359 0.410 0.560 0.463 0.387 0.278 0.176 0.085 0.048 -0.014 -0.110 -0.142 -0.131 -0.088 -0.156 -0.139 -0.149 -0.139 -0.095 -0.10…
-0.183 -0.181 -0.152 -0.095 -0.122 -0.118 -0.106 -0.123 -0.129 -0.134 -0.134 -0.138 -0.131 -0.116 -0.132 -0.110 -0.138 -0.105 -0.142 -0.053 -0.155 -0.157 -0.067 -0.152 -0.168 -0.201 -0.170 -0.138 -0.160 -0.100 -0.052 -0.083 -0.020 -0.014 0.010 0.078 0.169 0.249 0.266 0.228 0.317 0.383 0.469 0.358 0.322 0.233 0.138 0.059 0.028 -0.037 -0.123 -0.135 -0.127 -0.086 -0.091 -0.107 -0.138 -0.155 -0.117 -…
-0.139 -0.160 -0.127 -0.089 -0.121 -0.152 -0.159 -0.170 -0.165 -0.164 -0.139 -0.168 -0.167 -0.077 -0.166 -0.125 -0.139 -0.121 -0.133 -0.047 -0.122 -0.062 -0.036 -0.173 -0.176 -0.212 -0.207 -0.155 -0.162 -0.103 -0.067 -0.089 -0.007 -0.037 -0.036 0.029 0.086 0.152 0.185 0.133 0.249 0.273 0.383 0.293 0.217 0.132 0.080 0.017 0.001 -0.054 -0.123 -0.142 -0.132 -0.092 -0.141 -0.107 -0.132 -0.158 -0.121 …
-0.099 -0.110 -0.104 -0.068 -0.088 -0.124 -0.122 -0.139 -0.137 -0.151 -0.147 -0.151 -0.134 -0.084 -0.111 -0.093 -0.094 -0.103 -0.103 -0.066 -0.113 -0.068 -0.022 -0.137 -0.139 -0.164 -0.168 -0.150 -0.164 -0.119 -0.062 -0.060 -0.017 -0.078 -0.060 -0.001 0.058 0.123 0.147 0.090 0.159 0.203 0.374 0.305 0.217 0.129 0.080 0.008 -0.024 -0.084 -0.125 -0.133 -0.128 -0.085 -0.148 -0.112 -0.129 -0.151 -0.09…
-0.124 -0.137 -0.115 -0.091 -0.124 -0.142 -0.152 -0.151 -0.144 -0.136 -0.140 -0.155 -0.146 -0.108 -0.138 -0.127 -0.119 -0.124 -0.134 -0.100 -0.139 -0.096 -0.060 -0.126 -0.136 -0.167 -0.199 -0.183 -0.190 -0.143 -0.080 -0.065 -0.014 -0.076 -0.039 0.019 0.080 0.149 0.150 0.100 0.153 0.172 0.308 0.244 0.162 0.098 0.067 -0.008 -0.029 -0.080 -0.123 -0.145 -0.123 -0.090 -0.154 -0.122 -0.150 -0.149 -0.11…
-0.158 -0.172 -0.108 -0.099 -0.146 -0.133 -0.120 -0.097 -0.095 -0.077 -0.098 -0.116 -0.100 -0.074 -0.134 -0.137 -0.131 -0.142 -0.155 -0.151 -0.189 -0.152 -0.101 -0.106 -0.130 -0.168 -0.216 -0.200 -0.184 -0.145 -0.060 -0.028 0.010 -0.034 0.007 0.069 0.085 0.148 0.153 0.090 0.133 0.164 0.251 0.195 0.140 0.107 0.062 0.002 -0.011 -0.034 -0.086 -0.097 -0.097 -0.083 -0.119 -0.085 -0.138 -0.146 -0.126 -…
-0.103 -0.096 -0.079 -0.062 -0.106 -0.090 -0.079 -0.072 -0.069 -0.073 -0.078 -0.082 -0.069 -0.058 -0.081 -0.100 -0.071 -0.076 -0.076 -0.075 -0.117 -0.112 -0.063 -0.071 -0.083 -0.080 -0.111 -0.105 -0.090 -0.089 -0.041 -0.025 -0.007 -0.064 -0.049 0.018 0.037 0.090 0.100 0.076 0.079 0.114 0.229 0.208 0.142 0.096 0.021 -0.023 -0.072 -0.070 -0.094 -0.080 -0.088 -0.067 -0.127 -0.090 -0.098 -0.100 -0.09…
-0.042 -0.081 -0.088 -0.075 -0.108 -0.120 -0.126 -0.115 -0.107 -0.087 -0.090 -0.121 -0.106 -0.117 -0.106 -0.119 -0.112 -0.101 -0.089 -0.075 -0.110 -0.090 -0.068 -0.069 -0.070 -0.089 -0.138 -0.149 -0.133 -0.115 -0.055 -0.029 -0.023 -0.072 -0.041 0.014 0.030 0.113 0.109 0.081 0.109 0.119 0.249 0.232 0.160 0.109 0.044 -0.003 -0.038 -0.086 -0.108 -0.098 -0.095 -0.069 -0.179 -0.134 -0.131 -0.114 -0.13…
-0.070 -0.132 -0.125 -0.122 -0.151 -0.165 -0.171 -0.163 -0.148 -0.111 -0.127 -0.177 -0.168 -0.152 -0.152 -0.141 -0.135 -0.125 -0.119 -0.088 -0.140 -0.119 -0.100 -0.118 -0.116 -0.110 -0.169 -0.187 -0.178 -0.143 -0.084 -0.058 -0.004 -0.054 -0.039 -0.017 0.026 0.112 0.114 0.082 0.128 0.136 0.219 0.182 0.111 0.051 -0.006 -0.049 -0.072 -0.113 -0.136 -0.128 -0.131 -0.083 -0.176 -0.156 -0.144 -0.143 -0.…
-0.100 -0.126 -0.095 -0.088 -0.140 -0.137 -0.139 -0.132 -0.119 -0.092 -0.103 -0.134 -0.124 -0.095 -0.136 -0.139 -0.115 -0.101 -0.106 -0.085 -0.131 -0.118 -0.079 -0.069 -0.078 -0.067 -0.136 -0.155 -0.134 -0.132 -0.098 -0.068 -0.018 -0.074 -0.080 -0.028 -0.015 0.062 0.065 0.041 0.071 0.077 0.158 0.120 0.045 0.013 -0.040 -0.076 -0.115 -0.125 -0.124 -0.099 -0.095 -0.065 -0.154 -0.129 -0.137 -0.140 -0…
-0.040 -0.084 -0.089 -0.076 -0.113 -0.125 -0.115 -0.113 -0.102 -0.085 -0.088 -0.123 -0.092 -0.076 -0.110 -0.119 -0.110 -0.104 -0.111 -0.096 -0.115 -0.101 -0.058 -0.044 -0.056 -0.063 -0.116 -0.143 -0.129 -0.127 -0.102 -0.083 -0.056 -0.090 -0.088 -0.033 -0.040 0.005 0.018 0.004 0.028 0.024 0.105 0.103 0.043 0.018 -0.045 -0.067 -0.082 -0.117 -0.136 -0.107 -0.090 -0.055 -0.107 -0.099 -0.119 -0.124 -0…
-0.007 -0.092 -0.119 -0.129 -0.125 -0.160 -0.158 -0.141 -0.127 -0.085 -0.092 -0.143 -0.129 -0.131 -0.148 -0.145 -0.137 -0.118 -0.151 -0.101 -0.121 -0.098 -0.038 -0.072 -0.085 -0.101 -0.119 -0.176 -0.164 -0.141 -0.115 -0.096 -0.058 -0.060 -0.061 -0.042 -0.009 0.047 0.057 0.013 0.036 0.060 0.106 0.100 0.070 0.053 -0.012 -0.061 -0.055 -0.102 -0.125 -0.121 -0.117 -0.089 -0.105 -0.130 -0.147 -0.153 -0…
-0.010 -0.063 -0.076 -0.095 -0.111 -0.139 -0.140 -0.132 -0.113 -0.058 -0.053 -0.120 -0.113 -0.099 -0.091 -0.136 -0.127 -0.125 -0.076 -0.070 -0.077 -0.061 -0.009 0.004 -0.013 -0.075 -0.149 -0.172 -0.176 -0.153 -0.147 -0.117 -0.068 -0.086 -0.085 -0.068 -0.089 -0.053 -0.058 -0.086 -0.053 -0.061 0.012 0.051 -0.015 -0.002 -0.050 -0.067 -0.077 -0.092 -0.099 -0.087 -0.090 -0.067 -0.111 -0.092 -0.109 -0.…
-0.034 -0.064 -0.091 -0.082 -0.107 -0.142 -0.138 -0.134 -0.129 -0.085 -0.080 -0.129 -0.112 -0.118 -0.099 -0.144 -0.112 -0.104 -0.045 -0.060 -0.055 -0.041 0.005 0.039 0.026 -0.035 -0.138 -0.167 -0.155 -0.148 -0.157 -0.136 -0.105 -0.147 -0.145 -0.109 -0.125 -0.073 -0.067 -0.043 -0.072 -0.091 0.033 0.072 -0.013 -0.024 -0.070 -0.097 -0.120 -0.146 -0.130 -0.102 -0.086 -0.044 -0.107 -0.076 -0.108 -0.12…
-0.018 -0.044 -0.062 -0.050 -0.092 -0.128 -0.127 -0.140 -0.141 -0.115 -0.090 -0.134 -0.124 -0.122 -0.093 -0.136 -0.091 -0.085 -0.033 -0.018 -0.005 0.012 0.059 0.057 0.051 -0.018 -0.134 -0.155 -0.148 -0.130 -0.158 -0.139 -0.088 -0.132 -0.148 -0.135 -0.112 -0.070 -0.055 -0.053 -0.066 -0.076 0.032 0.058 -0.012 -0.046 -0.086 -0.109 -0.128 -0.142 -0.144 -0.114 -0.097 -0.055 -0.121 -0.091 -0.107 -0.115…
0.002 0.022 0.013 0.012 -0.029 -0.071 -0.074 -0.078 -0.085 -0.058 -0.039 -0.097 -0.100 -0.084 -0.044 -0.090 -0.008 0.002 0.016 0.005 0.065 0.085 0.114 0.127 0.135 0.047 -0.070 -0.092 -0.077 -0.055 -0.094 -0.070 -0.028 -0.104 -0.143 -0.143 -0.131 -0.096 -0.087 -0.115 -0.120 -0.131 -0.028 0.009 -0.032 -0.031 -0.072 -0.080 -0.111 -0.100 -0.081 -0.051 -0.056 -0.037 -0.068 -0.053 -0.069 -0.085 -0.037 …
0.038 0.070 0.056 0.073 0.036 0.001 -0.019 -0.031 -0.035 -0.027 -0.004 -0.043 -0.048 -0.055 0.019 -0.021 0.052 0.066 0.063 0.013 0.108 0.133 0.144 0.215 0.218 0.128 -0.006 -0.025 -0.007 -0.014 -0.061 -0.024 0.013 -0.053 -0.118 -0.128 -0.132 -0.113 -0.089 -0.100 -0.140 -0.154 -0.067 -0.032 -0.048 -0.055 -0.082 -0.083 -0.102 -0.086 -0.051 -0.008 -0.017 -0.006 -0.025 -0.011 -0.032 -0.047 -0.002 -0.0…
0.033 0.067 0.055 0.063 0.003 -0.009 -0.017 -0.062 -0.076 -0.052 -0.004 -0.032 -0.044 -0.042 -0.028 -0.040 0.053 0.066 0.082 -0.014 0.113 0.169 0.113 0.179 0.195 0.141 -0.009 -0.023 0.007 0.023 -0.054 -0.043 -0.040 -0.070 -0.106 -0.121 -0.120 -0.093 -0.072 -0.109 -0.124 -0.125 -0.052 -0.013 -0.048 -0.058 -0.070 -0.061 -0.089 -0.059 -0.021 0.003 0.010 0.037 -0.039 -0.023 -0.038 -0.042 -0.020 -0.03…
-0.014 0.067 0.083 0.104 0.016 -0.006 -0.034 -0.078 -0.082 -0.098 -0.009 -0.028 -0.032 0.006 -0.071 -0.047 0.016 0.028 0.038 0.032 0.113 0.213 0.095 0.092 0.118 0.047 -0.051 -0.062 -0.055 -0.012 -0.068 -0.076 -0.122 -0.098 -0.133 -0.156 -0.112 -0.106 -0.086 -0.150 -0.073 -0.039 -0.077 -0.056 -0.071 -0.096 -0.104 -0.065 -0.063 -0.024 -0.008 -0.025 -0.010 -0.002 -0.047 -0.006 -0.019 -0.014 -0.045 -…
-0.053 -0.005 0.032 -0.003 -0.088 -0.057 -0.078 -0.095 -0.106 -0.091 -0.069 -0.072 -0.066 -0.050 -0.094 -0.097 -0.044 -0.019 -0.024 -0.110 -0.018 0.092 -0.028 0.108 0.108 0.023 -0.080 -0.087 -0.087 -0.098 -0.124 -0.086 -0.063 -0.040 -0.099 -0.126 -0.140 -0.105 -0.085 -0.049 -0.077 -0.111 -0.132 -0.093 -0.121 -0.135 -0.132 -0.097 -0.091 -0.046 -0.008 -0.039 -0.063 -0.039 -0.043 -0.042 -0.089 -0.04…
-0.017 -0.074 -0.043 -0.117 -0.146 -0.078 -0.083 -0.077 -0.086 -0.027 -0.093 -0.084 -0.085 -0.076 -0.117 -0.102 -0.129 -0.142 -0.133 -0.163 -0.127 -0.074 -0.237 -0.084 -0.091 -0.098 -0.105 -0.100 -0.107 -0.112 -0.107 -0.110 -0.035 -0.003 -0.050 -0.061 -0.056 -0.020 -0.101 -0.084 -0.062 -0.096 -0.166 -0.107 -0.133 -0.083 -0.082 -0.075 -0.044 -0.075 -0.056 -0.107 -0.112 -0.102 -0.039 -0.058 -0.084 …
-0.054 -0.144 -0.093 -0.189 -0.223 -0.173 -0.181 -0.183 -0.187 -0.120 -0.171 -0.184 -0.180 -0.151 -0.190 -0.173 -0.165 -0.134 -0.125 -0.137 -0.130 -0.089 -0.235 -0.137 -0.143 -0.143 -0.129 -0.141 -0.179 -0.156 -0.143 -0.156 -0.049 -0.028 -0.081 -0.107 -0.034 0.044 -0.009 -0.010 -0.019 -0.035 -0.080 -0.026 -0.084 -0.103 -0.093 -0.087 -0.071 -0.124 -0.132 -0.182 -0.176 -0.154 -0.065 -0.106 -0.144 -…
-0.051 -0.132 -0.095 -0.176 -0.225 -0.220 -0.188 -0.190 -0.189 -0.131 -0.150 -0.195 -0.203 -0.165 -0.217 -0.189 -0.175 -0.116 -0.089 -0.090 -0.088 -0.056 -0.146 -0.093 -0.106 -0.130 -0.120 -0.146 -0.171 -0.143 -0.150 -0.168 -0.052 -0.029 -0.058 -0.072 -0.003 0.072 0.030 0.000 -0.020 -0.019 -0.046 0.003 -0.060 -0.078 -0.079 -0.036 -0.034 -0.076 -0.085 -0.150 -0.160 -0.139 -0.092 -0.132 -0.147 -0.1…
-0.028 -0.121 -0.146 -0.183 -0.214 -0.255 -0.212 -0.205 -0.175 -0.128 -0.130 -0.196 -0.218 -0.174 -0.210 -0.202 -0.190 -0.135 -0.084 -0.061 -0.091 -0.062 -0.070 -0.097 -0.105 -0.125 -0.100 -0.138 -0.163 -0.107 -0.124 -0.151 -0.038 -0.044 -0.079 -0.082 -0.008 0.077 0.052 0.003 -0.022 -0.023 0.002 0.039 -0.025 -0.048 -0.061 -0.057 -0.065 -0.109 -0.124 -0.157 -0.150 -0.139 -0.148 -0.150 -0.151 -0.15…
-0.015 -0.095 -0.102 -0.116 -0.138 -0.170 -0.148 -0.141 -0.124 -0.103 -0.092 -0.148 -0.141 -0.117 -0.156 -0.140 -0.147 -0.107 -0.069 -0.047 -0.089 -0.075 -0.026 -0.056 -0.047 -0.087 -0.096 -0.113 -0.124 -0.098 -0.110 -0.140 -0.054 -0.039 -0.060 -0.069 -0.017 0.044 0.034 -0.006 0.001 0.004 0.040 0.071 -0.010 -0.037 -0.055 -0.061 -0.069 -0.106 -0.123 -0.119 -0.106 -0.089 -0.121 -0.115 -0.127 -0.112…
-0.112 -0.157 -0.143 -0.147 -0.201 -0.232 -0.196 -0.189 -0.150 -0.125 -0.104 -0.162 -0.190 -0.142 -0.198 -0.176 -0.168 -0.120 -0.106 -0.043 -0.097 -0.087 -0.026 -0.095 -0.097 -0.155 -0.129 -0.128 -0.158 -0.115 -0.118 -0.135 -0.046 -0.017 -0.025 -0.030 0.050 0.129 0.107 0.047 0.081 0.112 0.176 0.192 0.131 0.087 0.031 -0.033 -0.043 -0.064 -0.096 -0.115 -0.116 -0.104 -0.141 -0.155 -0.147 -0.163 -0.1…
-0.105 -0.158 -0.157 -0.165 -0.214 -0.240 -0.214 -0.196 -0.163 -0.121 -0.087 -0.166 -0.208 -0.171 -0.210 -0.190 -0.166 -0.134 -0.106 -0.027 -0.062 -0.041 -0.027 -0.107 -0.103 -0.160 -0.135 -0.134 -0.174 -0.113 -0.143 -0.147 -0.042 -0.009 -0.018 -0.050 0.022 0.110 0.041 -0.028 0.033 0.077 0.118 0.148 0.094 0.092 0.052 -0.021 -0.039 -0.052 -0.071 -0.092 -0.113 -0.096 -0.160 -0.165 -0.154 -0.164 -0.…
-0.045 -0.119 -0.145 -0.153 -0.175 -0.201 -0.172 -0.150 -0.137 -0.101 -0.069 -0.141 -0.169 -0.162 -0.148 -0.150 -0.150 -0.129 -0.068 -0.003 -0.001 0.022 0.003 -0.073 -0.061 -0.107 -0.101 -0.100 -0.131 -0.088 -0.107 -0.126 -0.036 -0.011 -0.014 -0.047 0.008 0.099 0.011 -0.029 0.038 0.065 0.119 0.206 0.163 0.158 0.100 0.032 -0.008 -0.030 -0.046 -0.058 -0.062 -0.052 -0.151 -0.132 -0.111 -0.091 -0.142…
0.032 -0.009 -0.123 -0.076 -0.062 -0.126 -0.099 -0.056 -0.069 -0.045 -0.013 -0.076 -0.079 -0.138 -0.010 -0.109 -0.083 -0.048 0.050 0.063 0.094 0.104 0.107 0.053 0.082 0.026 -0.047 -0.061 -0.053 -0.032 -0.094 -0.145 -0.082 -0.049 -0.053 -0.090 -0.036 0.080 0.015 -0.021 -0.031 -0.023 0.081 0.168 0.111 0.096 0.032 -0.045 -0.075 -0.058 -0.061 -0.032 -0.006 0.048 -0.134 -0.082 -0.051 -0.049 -0.103 -0.…
0.000 0.093 0.060 0.119 0.060 -0.001 0.021 0.052 0.032 0.016 0.131 0.085 0.044 0.031 0.042 -0.016 0.043 0.052 0.065 0.114 0.173 0.159 0.173 0.109 0.109 0.093 0.037 0.011 0.028 0.011 -0.117 -0.108 -0.141 -0.109 -0.041 -0.063 -0.033 0.080 -0.025 -0.150 -0.057 -0.003 0.015 0.045 0.050 0.093 -0.006 -0.034 -0.033 0.004 0.003 0.075 0.140 0.146 -0.027 0.029 0.053 0.032 0.013 -0.007 -0.024 0.003 -0.036 -…
0.079 0.129 0.049 0.142 0.107 -0.067 -0.069 -0.007 -0.017 -0.059 0.053 0.004 -0.044 -0.017 -0.017 -0.027 0.070 0.066 0.118 0.220 0.232 0.214 0.261 0.045 0.075 0.063 0.019 0.016 0.029 0.030 -0.043 -0.070 -0.137 -0.080 0.011 -0.004 -0.056 0.013 -0.066 -0.183 -0.080 -0.043 0.017 0.044 0.030 0.117 0.038 -0.002 -0.012 0.036 -0.008 0.016 0.088 0.090 -0.073 0.003 0.035 0.016 0.018 -0.016 -0.043 -0.002 0…
0.024 0.102 0.077 0.143 0.079 -0.049 -0.034 0.019 0.011 -0.030 0.094 0.045 -0.008 0.009 -0.030 -0.040 0.057 0.050 0.072 0.186 0.214 0.215 0.223 0.045 0.077 0.049 0.017 0.015 0.015 0.014 -0.066 -0.068 -0.114 -0.051 0.019 -0.003 -0.029 0.012 -0.054 -0.165 -0.063 -0.020 0.009 0.016 0.040 0.134 0.066 0.020 0.016 0.067 0.020 0.053 0.103 0.089 -0.037 0.004 0.017 -0.004 0.008 -0.006 -0.047 -0.011 0.001 …
0.131 0.125 -0.010 0.077 0.096 -0.079 -0.092 -0.016 -0.018 -0.045 0.011 -0.018 -0.058 -0.093 -0.014 -0.050 0.060 0.056 0.151 0.227 0.242 0.244 0.246 0.035 0.099 0.083 0.019 0.004 0.015 0.007 -0.036 -0.070 -0.099 -0.040 0.006 -0.012 -0.051 -0.013 -0.073 -0.144 -0.109 -0.088 0.004 0.046 0.047 0.126 0.090 0.007 -0.009 0.018 -0.034 -0.019 0.045 0.073 -0.099 -0.038 -0.003 -0.030 -0.017 -0.046 -0.073 -…
0.150 0.058 -0.086 -0.041 0.008 -0.127 -0.145 -0.103 -0.073 -0.057 -0.080 -0.100 -0.140 -0.179 -0.084 -0.099 -0.006 0.008 0.110 0.149 0.124 0.073 0.134 -0.018 0.026 0.042 -0.002 -0.025 -0.021 -0.030 -0.040 -0.096 -0.099 -0.059 -0.024 -0.012 -0.076 -0.046 -0.094 -0.064 -0.067 -0.090 -0.008 0.040 0.026 0.059 0.056 -0.003 -0.045 -0.063 -0.081 -0.083 -0.044 0.003 -0.126 -0.098 -0.043 -0.076 -0.069 -0…
0.036 -0.165 -0.113 -0.220 -0.194 -0.155 -0.131 -0.140 -0.072 -0.041 -0.122 -0.172 -0.202 -0.167 -0.222 -0.113 -0.145 -0.148 -0.142 -0.131 -0.158 -0.224 -0.200 -0.249 -0.299 -0.144 0.020 0.014 -0.051 -0.057 -0.041 -0.060 -0.037 -0.029 0.050 0.073 0.028 0.087 0.032 0.092 0.067 0.049 0.057 0.095 0.074 0.075 0.057 0.042 0.023 -0.063 -0.148 -0.185 -0.197 -0.236 -0.013 -0.107 -0.093 -0.098 -0.116 -0.0…
0.009 -0.146 -0.077 -0.166 -0.169 -0.141 -0.100 -0.113 -0.071 -0.045 -0.098 -0.143 -0.174 -0.139 -0.199 -0.096 -0.133 -0.138 -0.140 -0.107 -0.126 -0.185 -0.178 -0.217 -0.252 -0.121 0.027 0.031 -0.045 -0.054 -0.037 -0.032 -0.026 -0.026 0.071 0.081 0.039 0.104 0.028 0.046 0.051 0.049 0.047 0.076 0.061 0.082 0.046 0.041 0.029 -0.049 -0.135 -0.165 -0.174 -0.213 -0.024 -0.117 -0.098 -0.085 -0.095 -0.0…
0.015 -0.138 -0.085 -0.177 -0.168 -0.133 -0.090 -0.103 -0.070 -0.022 -0.085 -0.135 -0.173 -0.145 -0.173 -0.101 -0.128 -0.133 -0.144 -0.114 -0.126 -0.195 -0.173 -0.208 -0.251 -0.113 0.024 0.020 -0.049 -0.073 -0.062 -0.062 -0.057 -0.085 0.008 0.029 0.004 0.103 0.015 0.042 0.032 0.036 0.035 0.064 0.052 0.072 0.019 -0.005 -0.015 -0.092 -0.148 -0.153 -0.159 -0.171 -0.039 -0.125 -0.089 -0.081 -0.091 -0…
0.033 -0.129 -0.118 -0.198 -0.160 -0.117 -0.081 -0.093 -0.059 -0.008 -0.078 -0.125 -0.170 -0.155 -0.147 -0.104 -0.120 -0.122 -0.119 -0.100 -0.101 -0.173 -0.150 -0.182 -0.231 -0.101 0.027 0.009 -0.046 -0.082 -0.082 -0.089 -0.078 -0.126 -0.036 -0.001 -0.002 0.095 0.003 0.056 0.026 0.034 0.021 0.052 0.043 0.051 0.013 -0.008 -0.035 -0.133 -0.152 -0.146 -0.151 -0.135 -0.044 -0.115 -0.070 -0.087 -0.093…
-0.010 -0.152 -0.114 -0.202 -0.188 -0.142 -0.103 -0.102 -0.063 -0.012 -0.082 -0.130 -0.187 -0.169 -0.173 -0.121 -0.140 -0.144 -0.149 -0.131 -0.112 -0.175 -0.160 -0.178 -0.239 -0.123 -0.025 -0.046 -0.092 -0.111 -0.109 -0.119 -0.061 -0.089 -0.014 0.003 0.001 0.087 0.005 0.031 0.037 0.050 0.022 0.048 0.042 0.050 0.008 -0.005 -0.016 -0.113 -0.131 -0.141 -0.136 -0.122 -0.062 -0.123 -0.093 -0.112 -0.13…
0.035 -0.063 -0.080 -0.109 -0.086 -0.084 -0.087 -0.082 -0.086 -0.031 -0.062 -0.095 -0.131 -0.131 -0.084 -0.082 -0.066 -0.054 -0.026 -0.030 -0.008 -0.050 -0.092 -0.100 -0.099 -0.024 -0.042 -0.072 -0.052 -0.069 -0.074 -0.072 -0.013 -0.080 -0.062 -0.050 -0.040 0.036 -0.021 -0.009 0.034 0.038 0.022 0.038 0.036 0.050 -0.003 -0.049 -0.084 -0.137 -0.101 -0.078 -0.033 0.029 -0.120 -0.114 -0.065 -0.066 -0…
0.021 -0.082 -0.068 -0.118 -0.118 -0.092 -0.078 -0.085 -0.079 -0.022 -0.071 -0.103 -0.135 -0.132 -0.102 -0.089 -0.098 -0.092 -0.063 -0.046 -0.022 -0.068 -0.115 -0.129 -0.135 -0.061 -0.038 -0.065 -0.069 -0.086 -0.081 -0.070 -0.022 -0.080 -0.060 -0.045 -0.030 0.039 -0.023 -0.004 0.031 0.031 0.018 0.034 0.044 0.058 -0.009 -0.054 -0.080 -0.148 -0.123 -0.102 -0.065 -0.025 -0.106 -0.108 -0.072 -0.067 -…
-0.077 -0.178 -0.100 -0.161 -0.212 -0.159 -0.135 -0.141 -0.102 -0.032 -0.083 -0.150 -0.198 -0.151 -0.194 -0.132 -0.155 -0.145 -0.155 -0.121 -0.096 -0.114 -0.164 -0.182 -0.225 -0.124 -0.066 -0.068 -0.099 -0.085 -0.076 -0.068 0.003 -0.023 -0.014 -0.004 0.002 0.064 0.004 -0.001 0.025 0.025 0.010 0.024 0.031 0.045 -0.031 -0.044 -0.049 -0.083 -0.113 -0.124 -0.100 -0.091 -0.094 -0.131 -0.116 -0.106 -0.…
-0.092 -0.142 -0.064 -0.106 -0.174 -0.130 -0.118 -0.121 -0.097 -0.042 -0.046 -0.091 -0.128 -0.083 -0.129 -0.124 -0.132 -0.108 -0.108 -0.084 -0.041 0.007 -0.114 -0.090 -0.104 -0.094 -0.118 -0.125 -0.127 -0.095 -0.098 -0.090 0.019 -0.001 -0.043 -0.059 -0.029 -0.007 -0.028 -0.022 0.021 0.020 -0.019 0.003 -0.001 0.014 -0.030 -0.037 -0.065 -0.080 -0.062 -0.075 -0.033 -0.007 -0.124 -0.106 -0.095 -0.087…
-0.053 -0.081 -0.036 -0.071 -0.116 -0.083 -0.073 -0.096 -0.097 -0.057 -0.056 -0.058 -0.065 -0.045 -0.073 -0.081 -0.099 -0.083 -0.066 -0.027 0.001 0.038 -0.098 -0.069 -0.049 -0.064 -0.107 -0.121 -0.120 -0.103 -0.085 -0.060 0.030 -0.014 -0.069 -0.080 -0.048 -0.041 -0.059 -0.039 0.025 0.025 -0.004 0.039 0.031 0.027 -0.036 -0.042 -0.070 -0.104 -0.071 -0.069 -0.016 0.014 -0.135 -0.081 -0.058 -0.049 -0…
-0.086 -0.120 -0.043 -0.088 -0.163 -0.093 -0.073 -0.096 -0.087 -0.067 -0.059 -0.082 -0.082 -0.053 -0.116 -0.090 -0.138 -0.116 -0.112 -0.061 -0.024 0.009 -0.120 -0.105 -0.110 -0.087 -0.083 -0.088 -0.111 -0.064 -0.057 -0.037 0.010 0.025 -0.003 0.014 0.035 0.039 0.022 0.008 0.069 0.079 0.040 0.076 0.086 0.062 -0.021 -0.009 -0.019 -0.028 -0.064 -0.070 -0.037 -0.040 -0.134 -0.097 -0.070 -0.046 -0.084 …
-0.143 -0.232 -0.201 -0.227 -0.247 -0.188 -0.150 -0.146 -0.117 -0.076 -0.134 -0.104 -0.098 -0.060 -0.149 -0.140 -0.192 -0.189 -0.187 -0.150 -0.150 -0.082 -0.150 -0.145 -0.148 -0.189 -0.187 -0.185 -0.207 -0.163 -0.096 -0.082 0.013 0.018 -0.018 -0.013 -0.013 0.074 -0.022 -0.020 0.044 0.087 0.053 0.064 0.082 0.059 -0.010 -0.013 -0.032 -0.085 -0.099 -0.119 -0.090 -0.070 -0.144 -0.123 -0.119 -0.109 -0…
-0.156 -0.223 -0.200 -0.225 -0.220 -0.145 -0.117 -0.118 -0.081 -0.038 -0.111 -0.085 -0.058 -0.037 -0.107 -0.123 -0.174 -0.170 -0.146 -0.158 -0.200 -0.142 -0.168 -0.135 -0.128 -0.155 -0.147 -0.146 -0.183 -0.145 -0.072 -0.054 0.028 0.041 0.009 0.007 -0.038 0.035 -0.023 0.044 0.049 0.057 0.049 0.031 0.045 0.022 -0.012 -0.014 -0.049 -0.078 -0.094 -0.108 -0.089 -0.042 -0.128 -0.111 -0.117 -0.109 -0.09…
-0.133 -0.214 -0.205 -0.234 -0.226 -0.195 -0.132 -0.125 -0.109 -0.048 -0.087 -0.092 -0.101 -0.060 -0.156 -0.137 -0.137 -0.129 -0.120 -0.148 -0.140 -0.078 -0.145 -0.125 -0.143 -0.143 -0.123 -0.114 -0.149 -0.088 -0.091 -0.079 -0.001 0.009 0.015 0.048 0.041 0.108 0.069 0.055 0.037 0.050 0.068 0.043 0.044 0.046 0.024 0.017 -0.017 -0.032 -0.059 -0.077 -0.021 0.004 -0.103 -0.103 -0.098 -0.114 -0.091 -0…
-0.049 -0.184 -0.189 -0.233 -0.193 -0.143 -0.068 -0.061 -0.022 0.023 -0.065 -0.059 -0.072 -0.052 -0.130 -0.092 -0.091 -0.130 -0.092 -0.154 -0.144 -0.150 -0.132 -0.113 -0.159 -0.105 -0.048 -0.020 -0.064 -0.064 -0.086 -0.079 -0.047 -0.060 -0.000 0.054 0.015 0.088 0.026 0.071 0.042 0.044 0.058 0.055 0.060 0.071 0.028 0.030 -0.015 -0.064 -0.087 -0.096 -0.050 -0.035 -0.063 -0.082 -0.050 -0.085 -0.086 …
0.010 -0.130 -0.159 -0.200 -0.142 -0.098 -0.031 -0.013 0.029 0.060 -0.034 -0.033 -0.072 -0.086 -0.085 -0.055 -0.081 -0.140 -0.137 -0.150 -0.142 -0.166 -0.124 -0.119 -0.156 -0.131 -0.079 -0.027 -0.032 -0.028 -0.028 -0.063 -0.043 -0.066 0.002 0.034 0.006 0.070 -0.030 -0.013 -0.002 0.032 0.012 0.020 0.049 0.069 0.025 0.030 -0.003 -0.071 -0.072 -0.073 -0.065 -0.072 -0.072 -0.083 -0.030 -0.068 -0.072 …
-0.056 -0.183 -0.199 -0.244 -0.198 -0.147 -0.074 -0.087 -0.050 0.005 -0.079 -0.058 -0.079 -0.083 -0.139 -0.091 -0.101 -0.138 -0.151 -0.149 -0.168 -0.166 -0.166 -0.150 -0.181 -0.161 -0.067 -0.056 -0.094 -0.072 -0.058 -0.093 -0.049 -0.075 -0.053 0.002 -0.024 0.059 -0.014 0.031 0.030 0.055 0.010 0.001 0.029 0.021 -0.026 -0.021 -0.046 -0.095 -0.103 -0.120 -0.093 -0.088 -0.114 -0.125 -0.088 -0.109 -0.…
0.011 -0.087 -0.176 -0.185 -0.146 -0.162 -0.146 -0.141 -0.108 -0.074 -0.059 -0.086 -0.130 -0.127 -0.151 -0.111 -0.051 -0.062 -0.073 -0.064 -0.081 -0.047 -0.087 -0.146 -0.137 -0.146 -0.109 -0.073 -0.104 -0.079 -0.053 -0.111 -0.039 -0.034 -0.068 -0.047 -0.022 0.035 0.007 0.046 0.051 0.065 0.027 0.001 -0.008 -0.057 -0.050 -0.049 -0.052 -0.056 -0.082 -0.100 -0.104 -0.106 -0.105 -0.143 -0.089 -0.098 -…
-0.036 -0.133 -0.201 -0.219 -0.170 -0.174 -0.142 -0.111 -0.089 -0.047 -0.057 -0.076 -0.121 -0.131 -0.137 -0.121 -0.085 -0.118 -0.116 -0.093 -0.100 -0.085 -0.124 -0.179 -0.161 -0.169 -0.123 -0.103 -0.128 -0.088 -0.062 -0.103 -0.047 -0.032 -0.021 -0.018 -0.020 0.006 -0.035 0.019 0.031 0.046 0.056 0.057 0.034 -0.005 0.005 -0.011 -0.014 -0.060 -0.074 -0.103 -0.112 -0.106 -0.074 -0.111 -0.093 -0.104 -…
-0.045 -0.148 -0.187 -0.220 -0.189 -0.192 -0.186 -0.156 -0.135 -0.095 -0.120 -0.132 -0.138 -0.114 -0.125 -0.131 -0.144 -0.173 -0.169 -0.126 -0.127 -0.095 -0.175 -0.171 -0.199 -0.233 -0.208 -0.164 -0.191 -0.144 -0.080 -0.105 -0.018 -0.047 -0.046 -0.042 -0.013 0.008 -0.027 -0.010 0.021 0.023 0.041 0.070 0.022 -0.010 -0.013 -0.023 -0.027 -0.107 -0.128 -0.168 -0.163 -0.158 -0.129 -0.142 -0.123 -0.123…
-0.087 -0.185 -0.195 -0.255 -0.245 -0.229 -0.218 -0.188 -0.161 -0.121 -0.143 -0.169 -0.176 -0.166 -0.171 -0.197 -0.214 -0.239 -0.217 -0.172 -0.159 -0.103 -0.213 -0.193 -0.214 -0.258 -0.240 -0.206 -0.219 -0.156 -0.081 -0.110 -0.014 0.001 -0.015 -0.041 0.010 0.016 -0.018 -0.014 -0.012 0.019 0.033 0.050 0.010 -0.016 0.005 -0.001 0.001 -0.079 -0.133 -0.182 -0.179 -0.161 -0.124 -0.150 -0.146 -0.145 -0…
-0.118 -0.211 -0.217 -0.257 -0.267 -0.279 -0.266 -0.232 -0.209 -0.192 -0.183 -0.212 -0.213 -0.213 -0.242 -0.252 -0.252 -0.238 -0.210 -0.141 -0.125 -0.079 -0.142 -0.170 -0.193 -0.247 -0.229 -0.205 -0.248 -0.192 -0.097 -0.110 -0.015 0.003 -0.017 -0.039 0.019 0.040 0.008 0.039 0.047 0.084 0.055 0.064 0.033 0.002 0.017 -0.003 -0.006 -0.081 -0.152 -0.216 -0.211 -0.172 -0.098 -0.136 -0.138 -0.167 -0.24…
-0.076 -0.178 -0.204 -0.231 -0.227 -0.254 -0.258 -0.237 -0.219 -0.196 -0.197 -0.219 -0.209 -0.214 -0.217 -0.238 -0.219 -0.201 -0.171 -0.086 -0.077 -0.054 -0.150 -0.166 -0.170 -0.203 -0.214 -0.216 -0.250 -0.190 -0.087 -0.121 -0.015 -0.012 -0.032 -0.053 -0.002 0.020 -0.016 0.002 0.010 0.054 0.031 0.054 -0.001 -0.020 0.014 -0.030 -0.023 -0.093 -0.136 -0.202 -0.195 -0.159 -0.101 -0.127 -0.124 -0.140 …
-0.081 -0.188 -0.198 -0.229 -0.235 -0.256 -0.239 -0.196 -0.190 -0.162 -0.196 -0.215 -0.194 -0.236 -0.200 -0.233 -0.238 -0.230 -0.177 -0.080 -0.064 -0.085 -0.134 -0.135 -0.162 -0.199 -0.211 -0.217 -0.249 -0.207 -0.091 -0.132 -0.028 -0.036 -0.022 -0.024 0.003 0.031 -0.006 0.010 0.017 0.052 0.025 0.053 0.008 -0.004 0.045 0.001 -0.020 -0.116 -0.155 -0.206 -0.204 -0.167 -0.123 -0.150 -0.146 -0.157 -0.…
-0.064 -0.151 -0.182 -0.201 -0.167 -0.198 -0.169 -0.137 -0.145 -0.113 -0.154 -0.160 -0.146 -0.187 -0.145 -0.175 -0.189 -0.184 -0.158 -0.069 -0.072 -0.097 -0.108 -0.133 -0.172 -0.182 -0.144 -0.176 -0.181 -0.143 -0.049 -0.116 -0.041 -0.047 -0.033 -0.012 0.014 0.014 -0.009 0.015 0.026 0.048 0.043 0.074 0.037 0.018 0.021 -0.013 -0.018 -0.082 -0.132 -0.171 -0.160 -0.105 -0.088 -0.112 -0.109 -0.120 -0.…
-0.061 -0.131 -0.150 -0.173 -0.154 -0.142 -0.134 -0.078 -0.089 -0.062 -0.097 -0.105 -0.092 -0.149 -0.099 -0.153 -0.197 -0.192 -0.177 -0.120 -0.140 -0.148 -0.146 -0.103 -0.133 -0.155 -0.150 -0.165 -0.161 -0.147 -0.059 -0.087 -0.008 -0.004 -0.026 -0.021 0.012 -0.004 -0.051 -0.008 0.011 0.009 -0.025 0.012 -0.003 -0.025 -0.012 -0.010 -0.016 -0.074 -0.102 -0.124 -0.129 -0.078 -0.070 -0.096 -0.117 -0.1…
-0.056 -0.125 -0.146 -0.168 -0.162 -0.185 -0.210 -0.154 -0.146 -0.129 -0.143 -0.168 -0.158 -0.163 -0.126 -0.144 -0.175 -0.148 -0.120 -0.044 -0.078 -0.063 -0.138 -0.116 -0.116 -0.149 -0.183 -0.176 -0.189 -0.168 -0.054 -0.100 -0.012 -0.017 -0.058 -0.085 -0.034 -0.040 -0.081 -0.043 -0.017 -0.020 -0.054 -0.008 -0.044 -0.065 -0.032 -0.032 -0.040 -0.098 -0.128 -0.171 -0.183 -0.141 -0.104 -0.127 -0.137 …
-0.054 -0.091 -0.092 -0.114 -0.123 -0.123 -0.173 -0.116 -0.100 -0.068 -0.094 -0.112 -0.116 -0.113 -0.086 -0.113 -0.138 -0.129 -0.112 -0.065 -0.116 -0.078 -0.118 -0.094 -0.084 -0.108 -0.138 -0.145 -0.132 -0.106 -0.001 -0.047 0.032 0.029 -0.027 -0.061 -0.026 -0.042 -0.089 -0.026 0.007 -0.013 -0.072 -0.053 -0.050 -0.086 -0.029 -0.020 -0.015 -0.049 -0.078 -0.126 -0.142 -0.102 -0.088 -0.102 -0.130 -0.…
-0.003 -0.075 -0.125 -0.159 -0.109 -0.088 -0.112 -0.074 -0.073 -0.044 -0.094 -0.108 -0.088 -0.145 -0.068 -0.109 -0.154 -0.152 -0.118 -0.046 -0.076 -0.079 -0.060 -0.091 -0.091 -0.105 -0.106 -0.130 -0.109 -0.125 -0.038 -0.061 0.017 0.017 -0.033 -0.064 -0.039 -0.036 -0.107 -0.010 0.000 -0.016 -0.056 -0.025 -0.012 -0.018 0.029 -0.004 -0.004 -0.084 -0.104 -0.124 -0.147 -0.108 -0.060 -0.102 -0.111 -0.0…
0.057 -0.041 -0.054 -0.135 -0.127 -0.100 -0.107 -0.080 -0.079 -0.045 -0.077 -0.110 -0.102 -0.152 -0.109 -0.118 -0.162 -0.138 -0.111 -0.063 -0.016 -0.003 -0.097 -0.040 -0.068 -0.094 -0.116 -0.112 -0.087 -0.107 -0.071 -0.099 -0.019 -0.007 -0.026 -0.076 -0.028 0.005 -0.066 -0.009 0.005 -0.011 -0.107 -0.057 -0.048 -0.052 -0.014 0.000 0.003 -0.086 -0.084 -0.109 -0.123 -0.098 -0.038 -0.077 -0.077 -0.04…
-0.020 -0.134 -0.107 -0.192 -0.183 -0.119 -0.130 -0.131 -0.118 -0.061 -0.126 -0.129 -0.111 -0.129 -0.128 -0.126 -0.190 -0.177 -0.134 -0.141 -0.159 -0.101 -0.218 -0.125 -0.116 -0.157 -0.139 -0.131 -0.134 -0.128 -0.088 -0.101 -0.009 -0.001 -0.058 -0.085 -0.043 -0.060 -0.071 0.043 0.051 0.011 -0.102 -0.065 -0.057 -0.105 -0.057 -0.026 -0.032 -0.121 -0.092 -0.123 -0.144 -0.103 -0.072 -0.096 -0.107 -0.…
-0.066 -0.156 -0.133 -0.189 -0.149 -0.069 -0.070 -0.068 -0.070 -0.015 -0.098 -0.080 -0.053 -0.078 -0.067 -0.094 -0.145 -0.158 -0.108 -0.132 -0.204 -0.167 -0.169 -0.119 -0.103 -0.144 -0.107 -0.098 -0.099 -0.102 -0.074 -0.083 -0.009 0.007 -0.050 -0.069 -0.055 -0.068 -0.077 0.042 0.038 -0.007 -0.054 -0.033 -0.021 -0.050 0.001 -0.013 -0.016 -0.099 -0.088 -0.108 -0.128 -0.070 -0.023 -0.058 -0.092 -0.0…
-0.109 -0.190 -0.140 -0.206 -0.184 -0.073 -0.022 -0.039 -0.012 0.059 -0.048 -0.044 -0.037 -0.052 -0.102 -0.109 -0.172 -0.192 -0.146 -0.206 -0.289 -0.273 -0.195 -0.138 -0.167 -0.174 -0.068 -0.093 -0.101 -0.100 -0.082 -0.088 -0.005 0.030 -0.011 -0.006 -0.003 -0.032 -0.012 0.096 0.076 0.020 -0.003 -0.022 0.002 -0.010 0.026 -0.006 -0.010 -0.043 -0.045 -0.077 -0.102 -0.059 0.009 -0.048 -0.082 -0.084 -…
-0.119 -0.190 -0.122 -0.187 -0.158 -0.045 0.020 -0.023 0.015 0.067 -0.054 -0.037 -0.038 -0.042 -0.090 -0.065 -0.131 -0.168 -0.135 -0.181 -0.264 -0.292 -0.161 -0.149 -0.200 -0.164 -0.016 -0.047 -0.073 -0.089 -0.042 -0.045 0.001 0.012 -0.010 0.026 -0.010 -0.054 -0.036 0.072 0.063 0.005 -0.029 -0.052 -0.024 0.006 0.034 -0.004 -0.011 -0.037 -0.042 -0.092 -0.122 -0.081 -0.013 -0.062 -0.074 -0.068 -0.0…
-0.040 -0.138 -0.084 -0.156 -0.112 -0.017 0.068 0.031 0.045 0.070 -0.051 -0.002 -0.002 -0.013 -0.040 -0.006 -0.090 -0.138 -0.096 -0.165 -0.167 -0.201 -0.154 -0.114 -0.165 -0.109 0.029 -0.000 -0.009 -0.044 -0.022 -0.018 0.029 0.014 0.002 0.037 -0.009 -0.109 -0.092 0.037 0.041 -0.021 -0.058 -0.031 -0.023 0.021 0.045 0.046 0.003 -0.040 -0.015 -0.074 -0.102 -0.083 0.003 -0.031 -0.043 -0.023 -0.034 -0…
0.014 -0.066 -0.066 -0.107 -0.062 -0.005 0.061 0.033 0.003 0.033 -0.064 -0.033 0.009 -0.047 0.014 0.001 -0.036 -0.063 -0.023 -0.113 -0.047 -0.075 -0.096 0.036 -0.003 0.006 -0.003 -0.001 0.002 -0.033 -0.024 -0.029 0.015 0.008 -0.032 -0.030 -0.030 -0.102 -0.101 0.003 -0.022 -0.081 -0.087 -0.029 -0.019 0.020 0.055 0.061 -0.016 -0.072 -0.036 -0.078 -0.104 -0.082 0.028 0.001 -0.037 -0.031 -0.047 -0.01…
0.024 -0.037 -0.048 -0.078 -0.038 0.024 0.077 0.056 0.010 0.042 -0.042 -0.012 0.048 -0.031 0.046 0.008 -0.023 -0.032 -0.036 -0.109 -0.012 -0.044 -0.112 0.085 0.052 0.057 0.009 0.005 -0.004 -0.037 -0.047 -0.016 0.001 -0.015 -0.032 -0.005 0.005 -0.053 -0.055 0.049 0.006 -0.049 -0.050 0.016 0.035 0.035 0.041 0.053 -0.029 -0.088 -0.055 -0.070 -0.068 -0.054 0.024 0.023 -0.024 -0.006 -0.044 -0.012 -0.0…
-0.034 -0.082 -0.048 -0.086 -0.061 0.021 0.046 0.047 0.017 0.059 -0.003 0.014 0.053 0.001 -0.004 -0.046 -0.111 -0.098 -0.124 -0.160 -0.081 -0.049 -0.194 -0.010 -0.038 -0.053 -0.068 -0.055 -0.057 -0.030 -0.024 -0.019 0.034 0.022 -0.029 -0.016 0.015 -0.027 -0.040 0.033 0.034 -0.000 -0.072 -0.044 -0.013 -0.017 0.025 0.042 0.005 -0.021 0.006 0.005 -0.025 -0.037 -0.001 0.004 -0.035 -0.008 -0.061 -0.06…
-0.076 -0.128 -0.075 -0.131 -0.113 -0.005 0.018 0.008 -0.006 0.045 -0.030 -0.002 0.032 -0.028 -0.026 -0.071 -0.146 -0.139 -0.159 -0.171 -0.151 -0.121 -0.252 -0.080 -0.081 -0.108 -0.092 -0.079 -0.091 -0.067 -0.036 -0.029 0.020 0.026 -0.042 -0.035 0.003 -0.035 -0.051 0.032 0.042 0.016 -0.071 -0.052 -0.019 -0.041 0.000 0.032 0.007 -0.052 -0.029 -0.037 -0.060 -0.058 -0.027 -0.025 -0.040 -0.026 -0.076…
-0.126 -0.155 -0.087 -0.135 -0.139 -0.037 -0.013 -0.012 -0.031 0.019 -0.031 -0.008 0.009 -0.058 -0.056 -0.110 -0.187 -0.178 -0.201 -0.187 -0.154 -0.119 -0.255 -0.109 -0.114 -0.151 -0.138 -0.128 -0.125 -0.093 -0.056 -0.057 0.007 0.023 -0.044 -0.042 0.003 -0.020 -0.047 -0.010 0.029 0.024 -0.066 -0.049 -0.007 -0.015 0.003 0.023 0.002 -0.062 -0.034 -0.044 -0.055 -0.046 -0.048 -0.050 -0.072 -0.068 -0.…
-0.114 -0.148 -0.097 -0.143 -0.136 -0.043 -0.016 0.001 -0.045 0.009 -0.051 -0.013 0.031 -0.059 -0.028 -0.114 -0.186 -0.181 -0.189 -0.173 -0.185 -0.172 -0.253 -0.125 -0.117 -0.139 -0.126 -0.138 -0.141 -0.126 -0.086 -0.084 -0.053 -0.024 -0.060 -0.057 -0.018 -0.013 -0.056 -0.020 0.036 0.033 -0.049 -0.018 0.039 0.023 0.001 0.015 -0.018 -0.099 -0.068 -0.064 -0.054 -0.025 -0.019 -0.012 -0.071 -0.067 -0…
-0.049 -0.091 -0.074 -0.116 -0.112 -0.031 -0.021 -0.012 -0.057 -0.008 -0.049 -0.019 0.010 -0.056 -0.036 -0.101 -0.178 -0.179 -0.190 -0.164 -0.162 -0.138 -0.232 -0.114 -0.116 -0.131 -0.107 -0.112 -0.119 -0.114 -0.098 -0.103 -0.068 0.000 -0.029 -0.033 -0.016 -0.020 -0.063 -0.034 0.009 0.007 -0.079 -0.047 -0.007 0.008 0.005 0.025 0.010 -0.050 -0.061 -0.062 -0.052 -0.024 -0.030 -0.021 -0.045 -0.040 -…
-0.063 -0.098 -0.071 -0.101 -0.111 -0.030 -0.025 -0.006 -0.038 0.009 -0.034 -0.014 0.016 -0.062 -0.049 -0.112 -0.161 -0.169 -0.188 -0.149 -0.133 -0.112 -0.213 -0.096 -0.109 -0.123 -0.106 -0.089 -0.096 -0.093 -0.064 -0.082 -0.042 0.023 -0.011 0.003 0.009 -0.020 -0.074 -0.058 -0.022 -0.005 -0.092 -0.060 -0.029 -0.009 0.014 0.035 0.021 -0.015 -0.029 -0.042 -0.053 -0.034 -0.041 -0.027 -0.052 -0.061 -…
-0.015 -0.076 -0.044 -0.115 -0.110 -0.000 0.017 0.020 -0.012 0.043 -0.028 0.009 0.046 -0.031 -0.025 -0.084 -0.156 -0.182 -0.192 -0.183 -0.189 -0.187 -0.253 -0.140 -0.150 -0.124 -0.074 -0.072 -0.081 -0.085 -0.066 -0.070 -0.019 0.039 0.019 0.034 0.011 -0.011 -0.084 -0.038 0.005 0.005 -0.067 -0.020 0.003 0.006 0.035 0.071 0.047 -0.013 -0.019 -0.028 -0.037 -0.029 -0.047 -0.027 -0.043 -0.037 -0.071 -0…
-0.007 -0.067 -0.034 -0.089 -0.062 0.045 0.046 0.034 0.016 0.067 -0.014 0.033 0.073 -0.002 0.007 -0.058 -0.131 -0.144 -0.165 -0.172 -0.165 -0.145 -0.222 -0.081 -0.094 -0.089 -0.064 -0.050 -0.069 -0.077 -0.048 -0.041 -0.003 0.037 -0.011 0.005 -0.007 -0.034 -0.077 0.001 -0.018 -0.035 -0.107 -0.071 -0.053 -0.053 0.003 0.044 0.025 -0.008 0.001 -0.003 -0.029 -0.018 -0.030 -0.005 -0.007 -0.006 -0.065 -…
-0.008 -0.026 0.008 -0.020 0.003 0.124 0.126 0.112 0.106 0.139 0.059 0.108 0.141 0.069 0.077 0.019 -0.067 -0.101 -0.121 -0.169 -0.165 -0.154 -0.187 -0.023 -0.046 -0.033 -0.026 0.007 0.021 -0.000 0.030 0.055 0.054 0.068 0.027 0.041 -0.012 -0.051 -0.081 0.002 -0.021 -0.049 -0.090 -0.072 -0.040 -0.031 0.020 0.054 0.043 0.053 0.078 0.082 0.034 0.040 -0.005 0.023 0.022 0.028 0.016 0.013 -0.064 -0.094 …
0.039 0.038 0.052 0.036 0.056 0.185 0.188 0.173 0.168 0.183 0.085 0.162 0.199 0.121 0.138 0.087 0.009 -0.038 -0.067 -0.149 -0.122 -0.131 -0.135 0.037 0.019 0.073 0.057 0.073 0.079 0.036 0.025 0.054 0.026 0.049 0.038 0.068 -0.024 -0.074 -0.097 -0.006 -0.060 -0.104 -0.161 -0.161 -0.121 -0.090 -0.025 0.023 0.043 0.052 0.085 0.094 0.060 0.059 0.032 0.063 0.082 0.083 0.069 0.055 -0.021 -0.031 -0.027 -…
0.070 0.104 0.110 0.107 0.126 0.236 0.218 0.182 0.167 0.169 0.092 0.180 0.219 0.147 0.183 0.132 0.082 0.035 -0.003 -0.093 -0.076 -0.095 -0.074 0.078 0.083 0.143 0.102 0.118 0.136 0.085 0.063 0.098 0.038 0.067 0.038 0.064 -0.052 -0.090 -0.103 -0.024 -0.079 -0.117 -0.153 -0.174 -0.116 -0.091 -0.018 0.019 0.042 0.066 0.103 0.115 0.092 0.102 0.047 0.086 0.101 0.115 0.128 0.102 0.008 -0.025 -0.015 -0.…
0.081 0.153 0.133 0.154 0.184 0.239 0.191 0.153 0.134 0.119 0.071 0.152 0.191 0.131 0.207 0.152 0.153 0.121 0.084 -0.004 0.006 -0.006 0.007 0.117 0.159 0.185 0.092 0.100 0.135 0.089 0.085 0.124 0.063 0.056 0.007 0.019 -0.072 -0.122 -0.104 -0.047 -0.107 -0.148 -0.163 -0.177 -0.131 -0.116 -0.035 -0.013 0.012 0.061 0.113 0.121 0.103 0.117 0.039 0.073 0.100 0.129 0.162 0.122 0.030 -0.021 -0.003 -0.07…
0.092 0.158 0.144 0.157 0.163 0.219 0.193 0.152 0.137 0.128 0.080 0.148 0.193 0.122 0.187 0.137 0.146 0.118 0.084 0.005 0.033 0.020 0.032 0.164 0.195 0.209 0.118 0.114 0.126 0.070 0.046 0.087 0.019 0.029 -0.012 0.011 -0.070 -0.110 -0.113 -0.047 -0.128 -0.164 -0.199 -0.221 -0.172 -0.153 -0.074 -0.030 0.008 0.048 0.091 0.094 0.076 0.077 0.053 0.083 0.113 0.111 0.134 0.117 0.016 -0.029 -0.024 -0.102…
0.089 0.133 0.121 0.124 0.126 0.200 0.183 0.141 0.123 0.120 0.051 0.124 0.177 0.105 0.151 0.117 0.100 0.072 0.033 -0.039 -0.007 -0.015 -0.017 0.132 0.152 0.173 0.127 0.111 0.107 0.054 0.022 0.060 0.008 0.026 -0.018 0.013 -0.065 -0.120 -0.112 -0.022 -0.111 -0.160 -0.218 -0.236 -0.190 -0.171 -0.079 -0.025 -0.001 0.015 0.043 0.056 0.051 0.054 0.067 0.088 0.108 0.107 0.096 0.089 0.003 -0.034 -0.034 -…
0.073 0.129 0.121 0.115 0.135 0.207 0.174 0.153 0.130 0.118 0.046 0.130 0.181 0.106 0.158 0.123 0.101 0.065 0.029 -0.048 -0.043 -0.050 -0.021 0.110 0.132 0.132 0.081 0.086 0.108 0.059 0.065 0.112 0.072 0.077 0.019 0.037 -0.053 -0.129 -0.113 -0.028 -0.091 -0.146 -0.184 -0.203 -0.166 -0.140 -0.034 0.016 0.024 0.045 0.076 0.086 0.066 0.077 0.057 0.070 0.080 0.104 0.102 0.084 0.008 -0.029 -0.020 -0.1…
0.079 0.160 0.145 0.145 0.151 0.180 0.128 0.109 0.112 0.106 0.072 0.119 0.141 0.110 0.147 0.129 0.131 0.117 0.068 -0.009 0.018 0.044 0.036 0.144 0.159 0.145 0.080 0.087 0.111 0.070 0.063 0.105 0.071 0.078 0.013 0.024 -0.035 -0.110 -0.071 -0.017 -0.078 -0.136 -0.173 -0.215 -0.184 -0.174 -0.067 -0.017 0.020 0.093 0.108 0.112 0.082 0.070 0.067 0.069 0.094 0.106 0.113 0.105 0.049 -0.027 -0.022 -0.094…
0.086 0.127 0.094 0.098 0.103 0.121 0.088 0.066 0.070 0.066 0.016 0.062 0.093 0.073 0.096 0.095 0.100 0.090 0.061 -0.017 0.034 0.080 -0.001 0.117 0.142 0.129 0.077 0.070 0.075 0.042 0.018 0.048 0.036 0.051 -0.024 -0.014 -0.033 -0.103 -0.065 -0.008 -0.083 -0.134 -0.205 -0.231 -0.200 -0.205 -0.098 -0.034 0.002 0.035 0.059 0.053 0.030 0.017 0.074 0.070 0.094 0.092 0.065 0.064 0.020 -0.030 -0.029 -0.…
0.079 0.102 0.076 0.062 0.067 0.098 0.074 0.077 0.065 0.054 0.002 0.050 0.097 0.074 0.066 0.067 0.063 0.031 0.022 -0.047 -0.011 0.021 -0.042 0.082 0.104 0.061 0.022 0.023 0.020 -0.019 -0.008 0.033 0.028 0.031 -0.034 -0.015 -0.044 -0.141 -0.123 -0.018 -0.066 -0.133 -0.226 -0.229 -0.198 -0.191 -0.065 0.002 0.008 0.003 0.039 0.043 0.014 -0.005 0.106 0.089 0.070 0.080 0.042 0.027 -0.012 -0.023 -0.008…
0.073 0.116 0.114 0.106 0.111 0.117 0.076 0.077 0.066 0.063 0.028 0.068 0.106 0.115 0.093 0.122 0.120 0.092 0.050 -0.039 -0.017 0.010 -0.021 0.102 0.107 0.079 0.040 0.069 0.081 0.057 0.067 0.104 0.090 0.069 0.010 0.026 -0.049 -0.130 -0.087 -0.006 -0.053 -0.130 -0.190 -0.202 -0.193 -0.177 -0.032 0.025 0.020 0.076 0.101 0.089 0.043 0.008 0.093 0.092 0.089 0.111 0.103 0.102 0.069 0.003 0.012 -0.049 …
0.111 0.124 0.115 0.088 0.078 0.084 0.040 0.045 0.048 0.052 -0.001 0.011 0.039 0.055 0.044 0.090 0.102 0.099 0.052 -0.045 0.008 0.035 -0.034 0.110 0.114 0.109 0.087 0.082 0.085 0.068 0.011 0.036 0.036 0.035 0.003 0.019 -0.039 -0.079 -0.087 -0.019 -0.077 -0.139 -0.213 -0.215 -0.203 -0.170 -0.048 0.011 0.000 0.034 0.051 0.030 -0.009 -0.056 0.060 0.045 0.061 0.065 0.081 0.094 0.071 0.012 0.004 -0.04…
0.066 0.027 0.049 -0.027 -0.042 -0.011 -0.023 -0.016 0.002 0.029 -0.041 -0.028 -0.021 -0.005 -0.060 -0.002 0.016 0.011 -0.006 -0.102 -0.067 -0.035 -0.119 0.028 0.017 0.012 0.057 0.033 -0.019 -0.056 -0.060 -0.025 0.001 0.019 0.003 0.025 -0.037 -0.090 -0.090 0.012 -0.035 -0.119 -0.217 -0.226 -0.204 -0.178 -0.066 -0.002 0.008 0.043 0.057 -0.001 -0.050 -0.090 0.074 0.029 0.014 0.011 -0.014 0.019 0.02…
0.023 0.015 0.061 0.020 -0.010 0.019 -0.001 0.009 0.018 0.033 -0.005 0.020 0.037 0.069 -0.020 0.027 0.030 0.012 -0.028 -0.101 -0.065 -0.025 -0.086 0.036 0.018 -0.007 0.004 0.021 0.001 0.013 0.016 0.050 0.062 0.072 0.026 0.051 -0.037 -0.073 -0.093 -0.030 -0.042 -0.100 -0.194 -0.201 -0.175 -0.161 -0.059 0.016 0.014 0.085 0.089 0.041 -0.006 -0.069 0.066 0.044 0.023 0.033 0.041 0.055 0.043 -0.027 -0.…
0.055 0.053 0.089 0.078 0.061 0.056 0.021 0.024 0.035 0.032 0.013 0.038 0.054 0.099 0.030 0.073 0.055 0.059 0.037 -0.027 0.006 0.033 -0.034 0.059 0.044 0.045 0.052 0.075 0.076 0.097 0.080 0.064 0.073 0.061 0.001 0.037 -0.030 -0.058 -0.031 -0.018 -0.040 -0.099 -0.162 -0.181 -0.188 -0.191 -0.048 0.009 -0.003 0.102 0.118 0.076 0.026 -0.032 0.046 0.047 0.068 0.079 0.111 0.064 0.084 -0.013 -0.021 -0.0…
-0.028 -0.034 0.015 0.011 0.004 0.030 0.017 0.010 0.025 0.021 0.022 0.039 0.053 0.106 0.040 0.044 0.012 -0.003 0.006 -0.038 0.025 0.064 -0.014 0.069 0.067 0.039 -0.009 0.020 0.025 0.038 0.022 -0.000 0.002 0.013 -0.022 0.003 -0.045 -0.016 -0.041 -0.056 -0.100 -0.118 -0.144 -0.134 -0.145 -0.153 -0.063 -0.005 -0.035 0.065 0.105 0.067 0.015 -0.029 0.005 0.030 0.066 0.079 0.097 0.026 0.048 -0.047 -0.0…
0.023 0.028 0.045 0.043 0.012 0.022 0.002 0.005 0.024 0.041 0.025 0.025 0.017 0.061 0.020 0.043 0.039 0.043 0.050 -0.001 0.065 0.089 0.014 0.107 0.102 0.108 0.056 0.060 0.057 0.051 -0.006 -0.018 -0.028 0.011 0.012 0.023 -0.033 0.000 -0.009 -0.042 -0.117 -0.145 -0.158 -0.154 -0.151 -0.131 -0.071 -0.011 0.002 0.068 0.107 0.077 0.036 0.000 -0.008 0.008 0.066 0.060 0.101 0.051 0.072 -0.039 -0.056 -0.…
0.074 0.112 0.127 0.127 0.102 0.111 0.062 0.058 0.076 0.083 0.073 0.087 0.083 0.123 0.102 0.130 0.116 0.147 0.140 0.057 0.078 0.103 0.023 0.125 0.162 0.183 0.139 0.143 0.149 0.137 0.062 0.054 0.018 0.056 0.035 0.038 -0.024 -0.027 0.041 0.036 -0.021 -0.093 -0.150 -0.176 -0.158 -0.159 -0.094 0.003 0.046 0.099 0.124 0.117 0.081 0.046 0.041 0.067 0.126 0.132 0.147 0.100 0.121 0.006 -0.012 -0.026 -0.0…
0.110 0.193 0.192 0.190 0.178 0.172 0.115 0.106 0.119 0.107 0.113 0.134 0.155 0.158 0.167 0.165 0.150 0.173 0.147 0.101 0.058 0.048 0.042 0.126 0.188 0.181 0.128 0.139 0.143 0.110 0.064 0.051 -0.021 0.029 -0.009 -0.005 -0.051 -0.072 0.000 0.000 -0.025 -0.091 -0.155 -0.185 -0.153 -0.144 -0.090 -0.023 -0.000 0.060 0.090 0.135 0.115 0.086 0.080 0.102 0.142 0.152 0.175 0.114 0.107 0.004 -0.006 -0.041…
0.104 0.202 0.211 0.203 0.187 0.175 0.120 0.132 0.138 0.129 0.116 0.130 0.160 0.142 0.191 0.172 0.166 0.182 0.134 0.081 0.036 0.007 0.059 0.135 0.188 0.164 0.124 0.137 0.138 0.090 0.065 0.070 -0.006 0.024 -0.004 -0.000 -0.029 -0.067 0.025 0.037 -0.042 -0.105 -0.147 -0.195 -0.157 -0.143 -0.082 -0.020 -0.023 0.028 0.068 0.123 0.101 0.081 0.094 0.102 0.109 0.139 0.173 0.138 0.104 0.026 0.024 -0.023 …
0.097 0.211 0.219 0.215 0.215 0.190 0.130 0.135 0.128 0.106 0.129 0.141 0.163 0.156 0.208 0.165 0.173 0.191 0.165 0.112 0.086 0.067 0.094 0.152 0.216 0.170 0.100 0.124 0.154 0.122 0.109 0.099 0.017 0.048 -0.009 -0.019 -0.038 -0.054 -0.001 -0.022 -0.050 -0.096 -0.129 -0.176 -0.155 -0.150 -0.084 -0.014 -0.010 0.059 0.095 0.147 0.134 0.119 0.118 0.131 0.131 0.159 0.179 0.129 0.109 0.015 0.013 -0.022…
0.116 0.212 0.200 0.198 0.202 0.185 0.124 0.124 0.116 0.089 0.124 0.135 0.151 0.168 0.200 0.167 0.183 0.217 0.198 0.127 0.132 0.142 0.093 0.167 0.233 0.209 0.127 0.135 0.171 0.160 0.116 0.106 0.041 0.068 0.001 -0.017 -0.056 -0.089 -0.018 -0.020 -0.039 -0.110 -0.165 -0.194 -0.175 -0.172 -0.090 -0.016 0.012 0.098 0.123 0.158 0.139 0.103 0.107 0.125 0.165 0.192 0.198 0.132 0.135 0.027 0.017 -0.014 -…
0.136 0.240 0.229 0.221 0.214 0.218 0.145 0.158 0.147 0.121 0.122 0.150 0.178 0.181 0.204 0.184 0.198 0.231 0.192 0.119 0.119 0.108 0.103 0.185 0.222 0.219 0.178 0.167 0.187 0.162 0.115 0.116 0.062 0.092 0.035 0.022 -0.023 -0.075 0.024 0.045 -0.032 -0.101 -0.178 -0.231 -0.191 -0.183 -0.075 -0.011 0.019 0.106 0.127 0.156 0.128 0.079 0.116 0.125 0.157 0.175 0.203 0.168 0.152 0.041 0.022 -0.025 -0.0…
0.125 0.245 0.234 0.236 0.255 0.252 0.193 0.195 0.167 0.146 0.149 0.175 0.207 0.197 0.237 0.207 0.226 0.240 0.199 0.125 0.094 0.068 0.131 0.190 0.218 0.212 0.188 0.194 0.211 0.176 0.133 0.136 0.066 0.100 0.046 0.029 -0.009 -0.066 0.030 0.037 -0.041 -0.087 -0.137 -0.207 -0.158 -0.140 -0.048 -0.002 0.029 0.117 0.140 0.179 0.157 0.122 0.144 0.149 0.158 0.185 0.214 0.191 0.179 0.059 0.022 -0.025 -0.0…
0.123 0.258 0.236 0.252 0.272 0.257 0.214 0.204 0.167 0.133 0.169 0.189 0.214 0.231 0.251 0.224 0.255 0.275 0.238 0.159 0.147 0.139 0.144 0.197 0.235 0.237 0.194 0.202 0.238 0.208 0.142 0.152 0.067 0.099 0.047 0.032 -0.001 -0.062 0.023 0.010 -0.043 -0.081 -0.130 -0.177 -0.139 -0.141 -0.062 -0.007 0.040 0.151 0.171 0.203 0.192 0.149 0.168 0.177 0.195 0.215 0.243 0.215 0.196 0.067 0.026 -0.014 -0.0…
0.130 0.253 0.216 0.238 0.263 0.250 0.192 0.166 0.149 0.123 0.134 0.174 0.196 0.208 0.255 0.221 0.242 0.262 0.223 0.152 0.142 0.137 0.123 0.162 0.212 0.224 0.193 0.182 0.215 0.182 0.112 0.133 0.077 0.099 0.035 0.023 -0.003 -0.063 0.011 0.013 -0.064 -0.107 -0.159 -0.215 -0.182 -0.167 -0.062 -0.026 0.015 0.109 0.135 0.174 0.173 0.150 0.116 0.141 0.196 0.231 0.224 0.195 0.173 0.043 0.006 -0.028 -0.0…
0.110 0.220 0.223 0.224 0.250 0.294 0.263 0.250 0.223 0.210 0.189 0.243 0.277 0.249 0.280 0.228 0.210 0.195 0.162 0.034 0.033 0.028 0.058 0.174 0.205 0.198 0.174 0.188 0.217 0.185 0.123 0.160 0.108 0.138 0.088 0.080 0.011 -0.058 -0.008 0.019 -0.053 -0.095 -0.142 -0.222 -0.164 -0.135 -0.039 0.035 0.060 0.130 0.169 0.218 0.206 0.174 0.125 0.153 0.164 0.221 0.217 0.191 0.156 0.038 0.007 -0.036 -0.08…
0.131 0.274 0.269 0.276 0.288 0.308 0.286 0.283 0.249 0.230 0.244 0.275 0.286 0.261 0.297 0.255 0.247 0.231 0.211 0.087 0.093 0.077 0.119 0.226 0.238 0.246 0.216 0.228 0.264 0.234 0.159 0.188 0.100 0.134 0.109 0.101 0.031 -0.038 0.009 0.004 -0.036 -0.074 -0.104 -0.175 -0.128 -0.104 -0.015 0.058 0.084 0.186 0.215 0.271 0.249 0.200 0.162 0.173 0.172 0.230 0.247 0.241 0.200 0.080 0.049 -0.003 -0.031…
0.174 0.279 0.230 0.254 0.292 0.263 0.246 0.245 0.217 0.202 0.196 0.238 0.231 0.204 0.264 0.250 0.252 0.247 0.229 0.129 0.132 0.108 0.133 0.180 0.195 0.220 0.205 0.214 0.247 0.201 0.128 0.185 0.101 0.112 0.106 0.096 0.034 -0.031 0.024 0.018 -0.023 -0.063 -0.068 -0.132 -0.108 -0.074 0.022 0.053 0.067 0.155 0.187 0.234 0.222 0.182 0.149 0.155 0.178 0.212 0.217 0.211 0.171 0.080 0.060 0.026 -0.022 -…
0.086 0.172 0.204 0.187 0.198 0.248 0.244 0.236 0.199 0.201 0.197 0.252 0.241 0.210 0.213 0.197 0.135 0.113 0.087 0.018 0.002 -0.005 0.021 0.084 0.077 0.101 0.125 0.137 0.179 0.157 0.121 0.183 0.117 0.149 0.134 0.133 0.073 -0.002 0.016 0.005 0.005 -0.006 -0.020 -0.091 -0.035 0.002 0.063 0.084 0.108 0.178 0.194 0.221 0.220 0.181 0.116 0.135 0.141 0.194 0.176 0.154 0.139 0.062 0.053 0.020 -0.031 -0…
0.030 0.091 0.155 0.128 0.143 0.218 0.223 0.209 0.198 0.209 0.202 0.256 0.230 0.243 0.181 0.170 0.101 0.071 0.035 -0.065 -0.039 -0.018 -0.029 0.065 0.031 0.047 0.095 0.119 0.170 0.163 0.120 0.162 0.121 0.161 0.156 0.152 0.084 0.031 0.038 0.004 0.015 0.013 0.006 -0.066 -0.019 0.026 0.076 0.104 0.142 0.218 0.220 0.224 0.207 0.158 0.099 0.133 0.138 0.180 0.168 0.129 0.143 0.069 0.064 0.024 -0.006 -0…
-0.008 0.028 0.111 0.081 0.097 0.217 0.251 0.236 0.235 0.245 0.212 0.271 0.249 0.223 0.175 0.153 0.061 0.013 -0.023 -0.126 -0.110 -0.141 -0.084 0.022 -0.039 0.025 0.098 0.109 0.171 0.154 0.134 0.178 0.145 0.173 0.205 0.206 0.113 0.069 0.035 0.030 0.056 0.058 0.075 0.004 0.064 0.091 0.129 0.147 0.163 0.207 0.208 0.220 0.203 0.160 0.088 0.124 0.130 0.163 0.152 0.132 0.112 0.070 0.071 0.013 -0.013 -…
-0.053 -0.008 0.104 0.086 0.086 0.205 0.237 0.209 0.220 0.220 0.195 0.240 0.216 0.217 0.136 0.148 0.060 0.012 -0.027 -0.122 -0.109 -0.124 -0.044 0.028 -0.040 0.031 0.102 0.114 0.174 0.168 0.141 0.171 0.128 0.158 0.187 0.185 0.096 0.079 0.053 0.048 0.073 0.080 0.082 -0.017 0.048 0.079 0.111 0.124 0.154 0.205 0.196 0.201 0.171 0.115 0.063 0.090 0.103 0.145 0.132 0.130 0.133 0.078 0.069 0.036 0.015 …
-0.024 0.008 0.116 0.083 0.092 0.223 0.265 0.239 0.238 0.240 0.201 0.259 0.247 0.206 0.160 0.145 0.052 -0.009 -0.044 -0.140 -0.132 -0.175 -0.060 0.018 -0.053 0.033 0.102 0.117 0.173 0.157 0.136 0.170 0.137 0.156 0.185 0.185 0.089 0.066 0.020 0.033 0.065 0.070 0.082 0.009 0.080 0.114 0.128 0.135 0.145 0.180 0.186 0.205 0.181 0.137 0.071 0.104 0.102 0.149 0.136 0.132 0.102 0.061 0.045 0.007 -0.001 …
-0.019 0.008 0.116 0.086 0.097 0.237 0.279 0.255 0.249 0.249 0.194 0.266 0.269 0.220 0.179 0.154 0.054 -0.010 -0.052 -0.155 -0.149 -0.190 -0.099 0.014 -0.052 0.039 0.121 0.127 0.174 0.153 0.129 0.173 0.131 0.157 0.187 0.196 0.091 0.066 0.010 0.047 0.061 0.054 0.052 -0.007 0.067 0.101 0.124 0.127 0.135 0.165 0.180 0.203 0.189 0.151 0.077 0.109 0.109 0.158 0.143 0.131 0.091 0.047 0.038 -0.009 -0.01…
-0.026 0.027 0.137 0.113 0.115 0.244 0.274 0.240 0.237 0.231 0.202 0.258 0.262 0.246 0.176 0.166 0.094 0.037 -0.013 -0.127 -0.110 -0.130 -0.064 0.060 0.005 0.067 0.137 0.147 0.188 0.166 0.116 0.165 0.121 0.159 0.180 0.187 0.077 0.046 0.034 0.044 0.030 0.023 0.010 -0.069 -0.000 0.047 0.090 0.111 0.137 0.196 0.202 0.209 0.190 0.146 0.089 0.124 0.137 0.177 0.158 0.133 0.107 0.035 0.026 -0.009 -0.023…
-0.020 0.005 0.100 0.070 0.082 0.213 0.251 0.223 0.218 0.219 0.179 0.240 0.245 0.216 0.151 0.137 0.062 0.014 -0.030 -0.140 -0.127 -0.126 -0.103 0.043 0.001 0.056 0.107 0.121 0.155 0.140 0.103 0.134 0.096 0.124 0.143 0.149 0.049 0.039 0.023 0.062 0.043 0.027 0.008 -0.042 0.014 0.048 0.089 0.088 0.117 0.164 0.175 0.179 0.153 0.126 0.069 0.105 0.117 0.148 0.119 0.097 0.071 0.017 0.006 -0.037 -0.054 …
0.008 0.023 0.102 0.065 0.096 0.242 0.286 0.259 0.234 0.242 0.183 0.268 0.283 0.202 0.200 0.147 0.046 -0.013 -0.058 -0.169 -0.164 -0.187 -0.146 0.026 -0.011 0.063 0.093 0.120 0.165 0.129 0.119 0.169 0.126 0.147 0.156 0.173 0.061 0.025 -0.020 0.030 0.022 0.011 -0.009 -0.032 0.032 0.068 0.120 0.129 0.132 0.151 0.184 0.206 0.186 0.169 0.058 0.120 0.124 0.152 0.142 0.109 0.045 -0.007 -0.005 -0.073 -0…
0.043 0.030 0.066 0.037 0.071 0.202 0.219 0.209 0.180 0.197 0.120 0.191 0.225 0.145 0.163 0.107 0.027 -0.033 -0.079 -0.182 -0.164 -0.158 -0.157 0.029 0.001 0.071 0.061 0.084 0.107 0.074 0.075 0.132 0.100 0.115 0.090 0.106 0.023 -0.002 -0.046 0.003 -0.024 -0.050 -0.082 -0.081 -0.037 -0.019 0.035 0.070 0.079 0.097 0.132 0.140 0.117 0.108 0.014 0.058 0.069 0.105 0.106 0.075 -0.003 -0.040 -0.036 -0.1…
0.018 -0.019 0.008 -0.030 0.009 0.140 0.158 0.156 0.134 0.162 0.100 0.163 0.188 0.104 0.125 0.058 -0.021 -0.070 -0.108 -0.179 -0.193 -0.209 -0.191 -0.024 -0.046 0.025 0.025 0.026 0.052 0.023 0.040 0.109 0.106 0.116 0.096 0.113 0.048 0.018 -0.045 0.013 0.006 -0.015 -0.040 -0.031 0.011 0.041 0.089 0.107 0.076 0.076 0.108 0.132 0.118 0.122 0.004 0.048 0.039 0.068 0.066 0.050 -0.035 -0.072 -0.071 -0.…
0.033 0.001 0.034 -0.005 0.053 0.178 0.218 0.217 0.197 0.212 0.150 0.229 0.238 0.141 0.170 0.101 0.020 -0.043 -0.083 -0.178 -0.185 -0.214 -0.182 -0.009 -0.035 0.041 0.045 0.055 0.112 0.078 0.084 0.152 0.133 0.141 0.137 0.140 0.044 0.020 -0.043 0.014 0.009 0.004 -0.015 -0.018 0.031 0.064 0.119 0.133 0.114 0.111 0.150 0.176 0.160 0.151 0.037 0.082 0.073 0.110 0.104 0.093 0.015 -0.016 -0.022 -0.081 …
0.071 0.081 0.101 0.078 0.125 0.231 0.253 0.250 0.218 0.216 0.149 0.223 0.251 0.166 0.215 0.145 0.098 0.037 -0.022 -0.121 -0.104 -0.138 -0.107 0.057 0.035 0.101 0.093 0.112 0.166 0.101 0.094 0.141 0.110 0.132 0.112 0.107 -0.011 -0.057 -0.058 -0.007 -0.040 -0.062 -0.104 -0.117 -0.063 -0.043 0.037 0.072 0.094 0.114 0.147 0.166 0.138 0.124 0.048 0.092 0.094 0.134 0.142 0.137 0.046 0.001 -0.009 -0.09…
0.027 -0.002 -0.000 -0.026 0.018 0.119 0.141 0.152 0.130 0.160 0.062 0.116 0.154 0.073 0.128 0.053 -0.018 -0.062 -0.088 -0.141 -0.197 -0.228 -0.156 -0.033 -0.049 0.002 0.032 0.021 0.037 -0.007 0.007 0.043 0.047 0.088 0.071 0.080 0.001 -0.036 -0.055 0.016 -0.009 -0.032 -0.076 -0.085 -0.036 -0.027 0.061 0.075 0.071 0.039 0.050 0.067 0.046 0.062 0.011 0.025 0.019 0.053 0.050 0.049 -0.036 -0.066 -0.0…
0.047 -0.017 -0.035 -0.079 -0.001 0.071 0.107 0.142 0.112 0.143 0.065 0.107 0.126 0.027 0.086 0.013 -0.058 -0.102 -0.119 -0.147 -0.181 -0.214 -0.176 -0.078 -0.102 -0.058 -0.014 -0.025 -0.000 -0.038 -0.005 0.041 0.067 0.088 0.086 0.090 0.044 0.021 -0.028 0.029 0.022 0.015 -0.022 -0.019 0.011 0.034 0.090 0.087 0.060 0.023 0.038 0.072 0.053 0.076 0.017 0.027 0.009 0.024 -0.009 0.009 -0.067 -0.057 -0…
0.062 0.041 0.034 0.006 0.063 0.120 0.141 0.177 0.154 0.168 0.105 0.157 0.171 0.100 0.127 0.062 0.036 -0.010 -0.050 -0.101 -0.117 -0.142 -0.104 -0.000 -0.028 -0.008 0.034 0.038 0.068 0.021 0.048 0.088 0.100 0.102 0.090 0.082 0.023 -0.042 -0.050 0.002 -0.009 -0.026 -0.071 -0.096 -0.067 -0.042 0.035 0.048 0.052 0.076 0.108 0.121 0.090 0.079 0.046 0.074 0.053 0.066 0.065 0.083 0.028 -0.014 -0.037 -0…
0.087 0.022 0.002 -0.041 0.013 0.063 0.076 0.106 0.074 0.090 0.006 0.066 0.089 0.036 0.049 0.013 -0.009 -0.021 -0.058 -0.095 -0.095 -0.112 -0.114 -0.018 -0.048 -0.036 0.012 0.005 0.001 -0.037 -0.006 0.015 0.062 0.084 0.041 0.010 -0.038 -0.071 -0.063 0.014 -0.003 -0.040 -0.134 -0.137 -0.098 -0.095 -0.014 0.004 0.015 0.023 0.050 0.041 -0.012 -0.019 0.062 0.054 0.045 0.044 0.012 0.019 -0.007 -0.038 …
0.066 -0.066 -0.106 -0.167 -0.107 -0.078 -0.039 -0.012 -0.022 0.017 -0.063 -0.041 -0.047 -0.073 -0.078 -0.103 -0.132 -0.131 -0.108 -0.146 -0.085 -0.095 -0.169 -0.090 -0.138 -0.128 -0.048 -0.061 -0.083 -0.079 -0.050 -0.044 0.031 0.033 0.023 -0.002 -0.037 -0.048 -0.054 0.019 0.010 -0.014 -0.083 -0.057 -0.063 -0.067 -0.023 -0.018 -0.003 -0.031 -0.014 -0.053 -0.072 -0.077 0.011 -0.020 -0.026 -0.026 -…
0.012 -0.047 -0.070 -0.127 -0.067 -0.058 -0.050 -0.028 -0.037 -0.010 -0.045 -0.008 -0.006 0.016 -0.024 -0.047 -0.084 -0.088 -0.088 -0.111 -0.108 -0.073 -0.170 -0.112 -0.113 -0.123 -0.095 -0.085 -0.077 -0.061 -0.005 -0.015 0.065 0.061 0.011 0.001 -0.015 -0.043 -0.050 0.016 0.047 0.013 -0.041 -0.022 -0.034 -0.043 -0.012 -0.007 -0.009 -0.011 0.008 -0.022 -0.045 -0.041 0.015 0.008 -0.026 0.017 -0.007…
0.068 0.063 -0.000 -0.039 0.002 -0.009 -0.028 0.012 -0.010 0.004 -0.032 0.006 0.018 0.026 0.005 -0.000 0.026 0.031 0.014 -0.025 -0.026 0.000 -0.063 -0.006 0.003 -0.002 -0.025 -0.035 -0.030 -0.019 0.022 -0.005 0.030 0.035 -0.020 -0.037 -0.060 -0.092 -0.079 -0.032 -0.041 -0.080 -0.141 -0.121 -0.117 -0.127 -0.074 -0.057 -0.042 -0.016 0.005 -0.014 -0.027 -0.018 0.051 0.033 0.017 0.046 0.039 0.013 0.0…
-0.008 -0.091 -0.108 -0.167 -0.149 -0.118 -0.106 -0.077 -0.071 -0.050 -0.116 -0.082 -0.077 -0.055 -0.124 -0.107 -0.121 -0.115 -0.080 -0.120 -0.096 -0.068 -0.160 -0.116 -0.113 -0.112 -0.067 -0.075 -0.113 -0.104 -0.048 -0.079 -0.017 0.014 -0.019 -0.054 -0.074 -0.071 -0.081 -0.004 -0.007 -0.043 -0.106 -0.075 -0.085 -0.117 -0.074 -0.048 -0.049 -0.066 -0.050 -0.094 -0.129 -0.106 0.017 -0.049 -0.072 -0…
-0.047 -0.129 -0.118 -0.175 -0.178 -0.185 -0.171 -0.140 -0.129 -0.112 -0.133 -0.128 -0.118 -0.064 -0.172 -0.141 -0.160 -0.153 -0.133 -0.117 -0.081 -0.025 -0.162 -0.160 -0.176 -0.200 -0.142 -0.117 -0.148 -0.118 -0.055 -0.096 -0.010 0.005 -0.031 -0.052 -0.034 -0.009 -0.021 -0.012 0.009 0.002 -0.059 -0.032 -0.064 -0.073 -0.046 -0.019 -0.014 -0.040 -0.043 -0.109 -0.146 -0.131 -0.027 -0.060 -0.084 -0.…
-0.006 -0.062 -0.092 -0.131 -0.114 -0.174 -0.174 -0.148 -0.148 -0.145 -0.127 -0.117 -0.127 -0.077 -0.148 -0.115 -0.098 -0.071 -0.067 -0.040 -0.007 0.044 -0.105 -0.116 -0.124 -0.158 -0.140 -0.109 -0.134 -0.110 -0.054 -0.081 -0.032 -0.031 -0.049 -0.051 -0.036 -0.014 -0.004 -0.007 0.007 -0.018 -0.065 -0.026 -0.076 -0.082 -0.076 -0.060 -0.047 -0.037 -0.040 -0.097 -0.098 -0.093 -0.033 -0.062 -0.062 -0…
0.021 -0.018 -0.049 -0.093 -0.090 -0.143 -0.156 -0.119 -0.123 -0.132 -0.119 -0.111 -0.112 -0.095 -0.115 -0.101 -0.054 -0.032 -0.038 -0.025 -0.003 0.030 -0.084 -0.056 -0.044 -0.088 -0.105 -0.088 -0.120 -0.100 -0.050 -0.072 -0.004 -0.008 -0.037 -0.046 -0.003 0.000 0.001 0.010 0.037 0.005 -0.069 -0.053 -0.080 -0.103 -0.086 -0.059 -0.063 -0.035 -0.045 -0.091 -0.099 -0.109 -0.014 -0.045 -0.067 -0.034 …
-0.038 -0.118 -0.107 -0.167 -0.168 -0.183 -0.175 -0.155 -0.149 -0.138 -0.153 -0.141 -0.147 -0.098 -0.189 -0.131 -0.120 -0.089 -0.096 -0.072 -0.056 -0.012 -0.144 -0.131 -0.146 -0.167 -0.087 -0.092 -0.158 -0.139 -0.079 -0.105 -0.025 -0.029 -0.044 -0.074 -0.017 0.009 0.007 0.007 0.002 -0.014 -0.065 -0.044 -0.087 -0.118 -0.099 -0.084 -0.067 -0.055 -0.044 -0.122 -0.162 -0.173 -0.041 -0.085 -0.098 -0.0…
-0.042 -0.115 -0.108 -0.174 -0.197 -0.223 -0.214 -0.172 -0.150 -0.140 -0.141 -0.151 -0.169 -0.118 -0.196 -0.154 -0.143 -0.116 -0.132 -0.106 -0.088 -0.037 -0.146 -0.119 -0.137 -0.182 -0.144 -0.105 -0.173 -0.126 -0.065 -0.086 -0.011 -0.025 -0.036 -0.050 -0.013 -0.005 0.006 0.000 -0.019 -0.034 -0.065 -0.043 -0.098 -0.100 -0.086 -0.073 -0.065 -0.049 -0.039 -0.120 -0.161 -0.168 -0.050 -0.093 -0.103 -0…
-0.052 -0.122 -0.085 -0.155 -0.179 -0.175 -0.162 -0.155 -0.137 -0.121 -0.099 -0.105 -0.126 -0.089 -0.168 -0.125 -0.130 -0.109 -0.120 -0.134 -0.089 -0.029 -0.149 -0.110 -0.151 -0.189 -0.150 -0.092 -0.138 -0.070 -0.027 -0.051 0.019 0.018 -0.014 0.004 0.023 -0.002 0.019 0.038 0.027 -0.002 -0.040 -0.025 -0.077 -0.086 -0.052 -0.034 -0.022 -0.006 -0.003 -0.073 -0.091 -0.105 -0.011 -0.054 -0.062 -0.037 …
-0.059 -0.156 -0.089 -0.191 -0.217 -0.174 -0.137 -0.139 -0.113 -0.094 -0.108 -0.099 -0.114 -0.081 -0.188 -0.127 -0.153 -0.150 -0.177 -0.181 -0.139 -0.094 -0.206 -0.162 -0.208 -0.215 -0.123 -0.091 -0.141 -0.096 -0.060 -0.085 -0.020 -0.008 -0.004 0.017 0.042 0.049 0.040 0.066 0.048 0.036 -0.005 -0.008 -0.044 -0.050 -0.016 -0.024 -0.029 -0.013 -0.009 -0.068 -0.106 -0.126 -0.011 -0.069 -0.062 -0.035 …
-0.019 -0.098 -0.067 -0.158 -0.183 -0.177 -0.142 -0.137 -0.122 -0.106 -0.128 -0.125 -0.125 -0.093 -0.161 -0.126 -0.141 -0.144 -0.134 -0.119 -0.076 -0.038 -0.151 -0.123 -0.151 -0.159 -0.096 -0.078 -0.128 -0.080 -0.040 -0.052 0.003 -0.001 -0.023 -0.046 -0.026 -0.028 -0.030 -0.006 -0.024 -0.040 -0.076 -0.052 -0.088 -0.090 -0.051 -0.053 -0.066 -0.069 -0.051 -0.098 -0.123 -0.145 -0.035 -0.060 -0.057 -…
0.021 -0.103 -0.111 -0.210 -0.177 -0.134 -0.091 -0.086 -0.083 -0.061 -0.103 -0.087 -0.098 -0.130 -0.128 -0.128 -0.136 -0.155 -0.136 -0.153 -0.108 -0.100 -0.170 -0.089 -0.134 -0.140 -0.108 -0.095 -0.157 -0.128 -0.076 -0.068 -0.004 -0.005 -0.024 -0.028 -0.037 -0.027 -0.032 0.055 0.010 -0.021 -0.045 -0.005 -0.013 -0.040 -0.035 -0.026 -0.037 -0.076 -0.061 -0.111 -0.118 -0.131 -0.017 -0.051 -0.057 -0.…
-0.052 -0.168 -0.111 -0.226 -0.212 -0.096 -0.047 -0.064 -0.046 -0.011 -0.055 -0.047 -0.055 -0.096 -0.132 -0.109 -0.151 -0.175 -0.186 -0.189 -0.145 -0.148 -0.197 -0.089 -0.160 -0.158 -0.105 -0.090 -0.143 -0.127 -0.114 -0.080 -0.016 -0.012 -0.013 0.008 -0.008 0.007 0.001 0.078 0.039 0.018 0.006 0.029 0.017 -0.014 -0.007 -0.007 -0.018 -0.042 -0.026 -0.065 -0.098 -0.119 -0.008 -0.052 -0.069 -0.093 -0…
-0.027 -0.127 -0.077 -0.191 -0.203 -0.122 -0.077 -0.077 -0.045 -0.013 -0.036 -0.030 -0.053 -0.088 -0.154 -0.129 -0.141 -0.151 -0.188 -0.187 -0.135 -0.111 -0.190 -0.108 -0.168 -0.180 -0.098 -0.077 -0.130 -0.111 -0.081 -0.059 -0.003 -0.017 -0.021 -0.014 -0.027 -0.006 -0.025 0.031 -0.002 -0.011 -0.016 -0.007 -0.020 -0.028 -0.017 -0.032 -0.029 -0.033 -0.018 -0.038 -0.066 -0.105 -0.010 -0.033 -0.045 -…
0.006 -0.129 -0.105 -0.216 -0.196 -0.141 -0.096 -0.093 -0.058 -0.016 -0.060 -0.070 -0.096 -0.103 -0.157 -0.126 -0.113 -0.128 -0.166 -0.186 -0.133 -0.098 -0.210 -0.117 -0.169 -0.165 -0.081 -0.063 -0.127 -0.095 -0.074 -0.060 -0.001 -0.006 0.001 -0.001 -0.038 -0.036 -0.043 0.048 0.021 -0.012 -0.039 -0.009 -0.013 -0.034 -0.032 -0.021 -0.024 -0.036 -0.024 -0.059 -0.086 -0.123 0.002 -0.032 -0.028 -0.05…
-0.032 -0.151 -0.130 -0.217 -0.200 -0.127 -0.090 -0.093 -0.075 -0.026 -0.072 -0.068 -0.072 -0.129 -0.146 -0.132 -0.145 -0.166 -0.189 -0.182 -0.173 -0.178 -0.210 -0.123 -0.175 -0.165 -0.099 -0.110 -0.164 -0.144 -0.112 -0.089 -0.020 -0.038 -0.038 -0.004 -0.021 -0.040 -0.034 0.067 0.042 0.013 0.019 0.059 0.056 0.008 -0.008 -0.029 -0.025 -0.056 -0.042 -0.068 -0.088 -0.112 -0.001 -0.031 -0.045 -0.084 …
-0.086 -0.190 -0.112 -0.211 -0.218 -0.115 -0.034 -0.056 -0.006 0.033 -0.029 -0.034 -0.062 -0.089 -0.154 -0.115 -0.168 -0.201 -0.213 -0.210 -0.206 -0.203 -0.198 -0.128 -0.206 -0.222 -0.112 -0.106 -0.140 -0.127 -0.100 -0.081 -0.038 -0.010 0.018 0.029 0.012 0.033 0.016 0.071 0.038 0.037 0.071 0.086 0.084 0.064 0.035 0.021 0.024 0.006 0.013 -0.016 -0.070 -0.110 0.015 -0.041 -0.058 -0.072 -0.117 -0.07…
-0.041 -0.143 -0.097 -0.187 -0.192 -0.147 -0.079 -0.054 -0.016 0.019 -0.030 -0.032 -0.061 -0.054 -0.151 -0.111 -0.090 -0.118 -0.173 -0.190 -0.177 -0.155 -0.177 -0.132 -0.197 -0.207 -0.102 -0.073 -0.118 -0.093 -0.074 -0.067 -0.029 -0.035 0.008 0.024 0.005 0.007 -0.007 0.052 0.018 0.017 0.026 0.026 0.055 0.051 0.040 0.024 0.009 0.019 0.022 -0.029 -0.052 -0.095 0.061 0.006 -0.052 -0.074 -0.099 -0.04…
-0.048 -0.161 -0.161 -0.227 -0.203 -0.156 -0.108 -0.091 -0.051 -0.006 -0.063 -0.050 -0.078 -0.069 -0.154 -0.114 -0.074 -0.109 -0.207 -0.203 -0.196 -0.179 -0.170 -0.146 -0.209 -0.207 -0.109 -0.086 -0.138 -0.110 -0.069 -0.084 -0.029 -0.029 0.015 0.041 0.008 0.026 -0.030 0.043 0.064 0.072 0.042 0.036 0.066 0.076 0.064 0.036 0.017 0.008 -0.002 -0.050 -0.069 -0.094 0.032 -0.030 -0.064 -0.105 -0.091 -0…
-0.093 -0.199 -0.185 -0.238 -0.198 -0.137 -0.063 -0.044 0.002 0.030 -0.048 -0.028 -0.049 -0.075 -0.153 -0.115 -0.123 -0.166 -0.234 -0.201 -0.243 -0.241 -0.142 -0.172 -0.223 -0.241 -0.123 -0.118 -0.156 -0.138 -0.086 -0.104 -0.073 -0.071 -0.019 0.015 -0.018 0.054 -0.019 0.025 0.052 0.063 0.081 0.080 0.095 0.103 0.042 -0.022 -0.039 -0.053 -0.057 -0.069 -0.079 -0.086 0.021 -0.032 -0.058 -0.119 -0.098…
-0.124 -0.178 -0.154 -0.198 -0.169 -0.135 -0.055 -0.027 0.016 0.046 -0.010 -0.024 -0.060 -0.045 -0.136 -0.085 -0.096 -0.144 -0.198 -0.190 -0.233 -0.209 -0.104 -0.123 -0.172 -0.223 -0.126 -0.113 -0.151 -0.104 -0.064 -0.072 -0.055 -0.054 -0.004 0.029 -0.011 0.057 0.011 0.031 0.052 0.060 0.090 0.067 0.093 0.096 0.048 0.016 -0.005 -0.007 -0.015 -0.031 -0.054 -0.065 0.019 -0.031 -0.080 -0.118 -0.078 -…
-0.061 -0.157 -0.192 -0.221 -0.183 -0.180 -0.122 -0.110 -0.073 -0.042 -0.069 -0.068 -0.108 -0.048 -0.157 -0.105 -0.073 -0.099 -0.166 -0.183 -0.191 -0.120 -0.152 -0.138 -0.174 -0.214 -0.139 -0.105 -0.157 -0.116 -0.091 -0.077 -0.033 -0.088 -0.061 -0.040 -0.015 0.048 -0.012 0.017 0.088 0.119 0.047 0.020 0.060 0.064 0.025 0.008 -0.013 -0.050 -0.023 -0.064 -0.062 -0.090 -0.010 -0.065 -0.093 -0.096 -0.…
-0.010 -0.141 -0.194 -0.214 -0.136 -0.124 -0.067 -0.053 -0.023 -0.003 -0.056 -0.037 -0.072 -0.056 -0.093 -0.058 -0.037 -0.091 -0.152 -0.144 -0.149 -0.141 -0.131 -0.143 -0.177 -0.162 -0.069 -0.043 -0.086 -0.097 -0.085 -0.081 -0.086 -0.154 -0.071 -0.045 -0.030 0.071 -0.039 -0.008 0.042 0.089 0.041 0.060 0.091 0.108 0.019 -0.028 -0.037 -0.110 -0.090 -0.093 -0.069 -0.080 0.002 -0.041 -0.031 -0.061 -0…
-0.069 -0.202 -0.241 -0.269 -0.187 -0.150 -0.098 -0.094 -0.059 -0.028 -0.088 -0.056 -0.093 -0.079 -0.140 -0.108 -0.065 -0.111 -0.155 -0.149 -0.191 -0.182 -0.153 -0.187 -0.207 -0.189 -0.092 -0.093 -0.146 -0.103 -0.066 -0.087 -0.062 -0.104 -0.068 -0.025 -0.049 0.017 -0.053 0.026 0.042 0.060 0.051 0.063 0.082 0.059 0.024 -0.024 -0.046 -0.097 -0.083 -0.100 -0.097 -0.108 -0.020 -0.075 -0.076 -0.115 -0…
-0.030 -0.110 -0.176 -0.186 -0.125 -0.160 -0.145 -0.142 -0.119 -0.087 -0.084 -0.088 -0.112 -0.099 -0.124 -0.102 -0.047 -0.059 -0.074 -0.059 -0.124 -0.103 -0.074 -0.137 -0.147 -0.172 -0.112 -0.102 -0.140 -0.091 -0.044 -0.084 -0.035 -0.065 -0.092 -0.068 -0.028 0.028 -0.014 0.026 0.030 0.054 0.066 0.050 0.036 -0.018 -0.015 -0.049 -0.077 -0.090 -0.095 -0.092 -0.081 -0.081 0.004 -0.063 -0.067 -0.111 -…
-0.036 -0.125 -0.134 -0.181 -0.155 -0.149 -0.110 -0.103 -0.091 -0.053 -0.075 -0.075 -0.084 -0.085 -0.125 -0.119 -0.105 -0.136 -0.157 -0.133 -0.179 -0.159 -0.128 -0.116 -0.164 -0.184 -0.143 -0.122 -0.155 -0.117 -0.072 -0.120 -0.064 -0.061 -0.053 -0.029 -0.003 0.010 -0.014 0.039 0.042 0.040 0.066 0.068 0.048 -0.007 -0.004 -0.010 -0.041 -0.060 -0.086 -0.100 -0.084 -0.086 0.008 -0.036 -0.059 -0.087 -…
-0.059 -0.154 -0.192 -0.236 -0.199 -0.184 -0.168 -0.136 -0.118 -0.081 -0.115 -0.110 -0.111 -0.117 -0.118 -0.139 -0.139 -0.170 -0.166 -0.102 -0.156 -0.136 -0.171 -0.152 -0.164 -0.216 -0.229 -0.197 -0.190 -0.151 -0.061 -0.093 -0.026 -0.036 -0.024 -0.032 -0.006 -0.001 -0.022 -0.003 0.020 0.010 0.059 0.083 0.051 0.008 0.025 -0.001 -0.031 -0.095 -0.114 -0.136 -0.124 -0.121 -0.074 -0.110 -0.110 -0.120 …
-0.112 -0.196 -0.220 -0.264 -0.230 -0.218 -0.186 -0.185 -0.161 -0.150 -0.167 -0.179 -0.170 -0.212 -0.210 -0.218 -0.202 -0.204 -0.217 -0.120 -0.170 -0.152 -0.155 -0.181 -0.202 -0.258 -0.227 -0.222 -0.249 -0.202 -0.106 -0.134 -0.082 -0.059 -0.070 -0.048 0.030 0.035 0.032 0.061 0.068 0.079 0.088 0.068 0.063 0.028 0.030 -0.023 -0.045 -0.138 -0.199 -0.205 -0.181 -0.152 -0.074 -0.125 -0.134 -0.167 -0.1…
-0.093 -0.181 -0.220 -0.236 -0.202 -0.210 -0.178 -0.158 -0.124 -0.109 -0.152 -0.164 -0.150 -0.217 -0.174 -0.189 -0.218 -0.239 -0.235 -0.120 -0.156 -0.163 -0.141 -0.174 -0.216 -0.249 -0.195 -0.208 -0.227 -0.210 -0.117 -0.136 -0.091 -0.066 -0.054 -0.030 0.036 0.049 0.036 0.070 0.060 0.075 0.088 0.078 0.072 0.070 0.082 0.018 -0.022 -0.142 -0.186 -0.196 -0.172 -0.135 -0.075 -0.126 -0.118 -0.147 -0.18…
-0.115 -0.206 -0.219 -0.246 -0.236 -0.244 -0.224 -0.217 -0.182 -0.160 -0.197 -0.224 -0.196 -0.216 -0.215 -0.227 -0.245 -0.257 -0.241 -0.130 -0.160 -0.148 -0.154 -0.196 -0.220 -0.262 -0.229 -0.241 -0.243 -0.192 -0.089 -0.145 -0.072 -0.056 -0.075 -0.060 -0.007 0.030 0.010 0.035 0.058 0.080 0.095 0.096 0.052 0.029 0.042 -0.018 -0.029 -0.135 -0.177 -0.224 -0.206 -0.169 -0.118 -0.159 -0.141 -0.145 -0.…
-0.096 -0.185 -0.197 -0.215 -0.238 -0.263 -0.255 -0.238 -0.226 -0.209 -0.221 -0.255 -0.234 -0.263 -0.225 -0.243 -0.232 -0.235 -0.193 -0.073 -0.070 -0.079 -0.108 -0.141 -0.175 -0.214 -0.202 -0.226 -0.241 -0.202 -0.132 -0.170 -0.099 -0.093 -0.086 -0.066 -0.008 0.026 0.025 0.049 0.050 0.056 0.078 0.099 0.033 -0.010 0.035 -0.013 -0.012 -0.135 -0.188 -0.235 -0.216 -0.175 -0.140 -0.180 -0.169 -0.158 -0…
-0.079 -0.144 -0.117 -0.160 -0.212 -0.244 -0.241 -0.213 -0.178 -0.186 -0.196 -0.234 -0.226 -0.241 -0.222 -0.225 -0.229 -0.234 -0.210 -0.058 -0.058 -0.063 -0.092 -0.159 -0.190 -0.221 -0.186 -0.199 -0.258 -0.217 -0.134 -0.163 -0.104 -0.087 -0.087 -0.059 -0.021 0.031 0.012 0.051 0.077 0.087 0.083 0.105 0.047 0.040 0.074 0.004 -0.002 -0.108 -0.169 -0.197 -0.191 -0.167 -0.141 -0.180 -0.172 -0.164 -0.1…
-0.105 -0.132 -0.075 -0.110 -0.183 -0.192 -0.214 -0.182 -0.146 -0.159 -0.168 -0.185 -0.176 -0.163 -0.189 -0.177 -0.216 -0.222 -0.201 -0.061 -0.081 -0.069 -0.084 -0.135 -0.167 -0.213 -0.177 -0.180 -0.224 -0.185 -0.100 -0.112 -0.069 -0.062 -0.069 -0.063 -0.034 0.031 0.002 -0.019 0.029 0.063 0.023 0.024 -0.004 0.015 0.043 -0.004 0.005 -0.058 -0.118 -0.142 -0.153 -0.125 -0.104 -0.132 -0.122 -0.112 -0…
-0.060 -0.106 -0.054 -0.094 -0.164 -0.178 -0.205 -0.189 -0.143 -0.155 -0.145 -0.174 -0.164 -0.129 -0.191 -0.170 -0.208 -0.212 -0.169 -0.049 -0.071 -0.047 -0.048 -0.082 -0.124 -0.183 -0.179 -0.201 -0.226 -0.180 -0.074 -0.090 -0.037 -0.041 -0.061 -0.078 -0.056 -0.002 -0.051 -0.084 -0.023 0.015 -0.015 -0.016 -0.020 0.017 0.031 -0.007 0.006 -0.042 -0.104 -0.143 -0.137 -0.126 -0.148 -0.128 -0.106 -0.1…
-0.246 -0.164 -0.071 -0.031 -0.119 -0.119 -0.155 -0.160 -0.150 -0.144 -0.109 -0.143 -0.118 -0.099 -0.162 -0.166 -0.180 -0.164 -0.143 -0.007 -0.038 -0.011 0.005 -0.027 -0.059 -0.135 -0.155 -0.195 -0.199 -0.157 -0.057 -0.069 -0.049 -0.030 -0.060 -0.071 -0.042 0.034 -0.047 -0.151 -0.052 0.032 -0.026 -0.072 -0.040 0.033 -0.006 -0.048 -0.031 -0.036 -0.078 -0.093 -0.071 -0.033 -0.113 -0.092 -0.124 -0.1…
-0.240 -0.120 -0.011 0.033 -0.077 -0.080 -0.125 -0.142 -0.140 -0.139 -0.081 -0.095 -0.068 -0.019 -0.121 -0.118 -0.142 -0.121 -0.110 0.036 0.002 0.045 0.037 -0.002 -0.038 -0.105 -0.145 -0.166 -0.146 -0.114 -0.029 -0.037 -0.040 -0.035 -0.051 -0.066 -0.054 0.017 -0.042 -0.173 -0.074 0.017 -0.017 -0.058 -0.047 0.028 -0.033 -0.076 -0.036 -0.014 -0.033 -0.051 -0.010 0.012 -0.122 -0.061 -0.089 -0.086 -0…
-0.296 -0.164 -0.013 0.004 -0.087 -0.006 -0.034 -0.072 -0.059 -0.058 -0.047 -0.050 -0.028 0.010 -0.100 -0.079 -0.132 -0.125 -0.164 -0.083 -0.087 -0.078 -0.071 -0.049 -0.076 -0.108 -0.107 -0.139 -0.123 -0.129 -0.071 -0.051 -0.049 -0.042 -0.047 -0.036 -0.032 0.025 -0.023 -0.097 -0.027 0.022 -0.045 -0.088 -0.053 -0.002 -0.043 -0.033 0.005 0.000 -0.012 -0.031 -0.036 -0.036 -0.031 -0.027 -0.087 -0.094…
-0.196 -0.198 -0.159 -0.176 -0.190 -0.079 -0.091 -0.111 -0.085 -0.052 -0.103 -0.091 -0.058 -0.108 -0.121 -0.144 -0.235 -0.228 -0.222 -0.141 -0.201 -0.206 -0.174 -0.128 -0.149 -0.160 -0.147 -0.201 -0.203 -0.217 -0.118 -0.109 -0.062 -0.054 -0.070 -0.055 -0.045 0.044 -0.032 -0.049 0.014 0.033 -0.022 -0.057 -0.006 0.003 -0.032 -0.020 -0.025 -0.107 -0.091 -0.089 -0.096 -0.057 -0.088 -0.097 -0.136 -0.1…
-0.092 -0.184 -0.211 -0.255 -0.234 -0.126 -0.123 -0.123 -0.098 -0.035 -0.126 -0.130 -0.098 -0.159 -0.132 -0.175 -0.274 -0.273 -0.240 -0.197 -0.251 -0.258 -0.194 -0.153 -0.165 -0.182 -0.165 -0.211 -0.212 -0.210 -0.111 -0.101 -0.038 -0.040 -0.074 -0.055 -0.026 0.057 -0.005 0.012 0.072 0.051 0.017 -0.013 0.043 0.049 0.019 0.007 -0.012 -0.139 -0.117 -0.120 -0.134 -0.096 -0.121 -0.120 -0.140 -0.141 -0…
-0.047 -0.161 -0.205 -0.273 -0.234 -0.123 -0.121 -0.119 -0.102 -0.021 -0.131 -0.125 -0.088 -0.161 -0.121 -0.185 -0.273 -0.252 -0.217 -0.204 -0.255 -0.272 -0.214 -0.158 -0.168 -0.154 -0.143 -0.207 -0.205 -0.220 -0.150 -0.129 -0.053 -0.022 -0.072 -0.052 -0.020 0.034 -0.043 0.004 0.045 0.032 0.004 -0.008 0.045 0.045 0.019 0.014 -0.037 -0.168 -0.141 -0.145 -0.144 -0.089 -0.098 -0.125 -0.149 -0.150 -0…
-0.016 -0.123 -0.185 -0.229 -0.176 -0.107 -0.103 -0.092 -0.075 -0.003 -0.108 -0.102 -0.076 -0.136 -0.094 -0.153 -0.228 -0.228 -0.186 -0.178 -0.211 -0.216 -0.156 -0.116 -0.135 -0.143 -0.142 -0.194 -0.186 -0.207 -0.149 -0.144 -0.075 -0.036 -0.087 -0.058 -0.040 0.004 -0.078 -0.035 -0.019 -0.025 -0.019 -0.011 0.020 0.027 0.005 -0.013 -0.060 -0.155 -0.131 -0.138 -0.127 -0.068 -0.095 -0.117 -0.138 -0.1…
-0.003 -0.072 -0.129 -0.140 -0.111 -0.049 -0.017 0.009 -0.001 0.055 -0.034 -0.025 -0.008 -0.054 -0.013 -0.095 -0.159 -0.174 -0.133 -0.146 -0.171 -0.195 -0.092 -0.056 -0.091 -0.108 -0.108 -0.121 -0.100 -0.118 -0.084 -0.071 -0.045 -0.006 -0.039 -0.009 -0.005 0.035 -0.059 -0.061 -0.008 -0.000 0.018 0.015 0.057 0.063 0.016 0.013 -0.034 -0.078 -0.067 -0.060 -0.040 0.014 -0.048 -0.056 -0.083 -0.087 -0.…
0.002 -0.085 -0.141 -0.158 -0.115 -0.050 0.005 0.024 0.009 0.066 -0.010 0.004 0.007 -0.025 -0.015 -0.084 -0.145 -0.159 -0.105 -0.187 -0.212 -0.213 -0.114 -0.073 -0.110 -0.095 -0.075 -0.086 -0.059 -0.072 -0.059 -0.034 -0.023 0.008 -0.023 0.005 0.007 0.036 -0.046 -0.002 0.009 -0.002 0.057 0.053 0.075 0.077 0.045 0.001 -0.021 -0.042 -0.025 -0.022 -0.016 0.030 -0.029 -0.043 -0.058 -0.060 -0.096 -0.08…
-0.016 -0.150 -0.181 -0.254 -0.210 -0.116 -0.074 -0.069 -0.072 -0.001 -0.066 -0.057 -0.049 -0.114 -0.106 -0.148 -0.217 -0.232 -0.191 -0.229 -0.285 -0.267 -0.235 -0.185 -0.215 -0.164 -0.132 -0.135 -0.124 -0.133 -0.095 -0.093 -0.037 0.013 -0.025 -0.012 0.009 0.064 -0.034 0.031 0.032 0.033 0.050 0.074 0.086 0.072 0.041 0.029 0.026 -0.069 -0.074 -0.086 -0.082 -0.020 -0.086 -0.105 -0.113 -0.095 -0.159…
-0.034 -0.115 -0.130 -0.157 -0.126 -0.041 0.016 0.009 -0.012 0.037 0.001 0.014 0.016 -0.072 -0.033 -0.074 -0.158 -0.186 -0.162 -0.193 -0.195 -0.230 -0.163 -0.090 -0.137 -0.080 -0.043 -0.074 -0.043 -0.035 -0.026 -0.020 0.001 0.034 0.046 0.045 0.031 0.059 -0.050 -0.014 0.016 0.037 0.044 0.073 0.095 0.098 0.062 0.063 0.042 -0.027 -0.039 -0.020 0.005 0.037 -0.045 -0.055 -0.061 -0.050 -0.084 -0.051 -0…
-0.029 -0.106 -0.129 -0.153 -0.103 -0.045 0.002 0.005 -0.025 -0.015 -0.047 -0.026 0.009 -0.092 -0.014 -0.052 -0.129 -0.186 -0.142 -0.079 -0.141 -0.227 -0.147 -0.149 -0.155 -0.119 -0.053 -0.069 -0.055 -0.054 -0.006 -0.021 -0.001 -0.018 0.008 0.015 -0.014 -0.026 -0.093 -0.030 0.036 0.032 0.032 0.084 0.109 0.121 0.096 0.050 0.022 -0.082 -0.090 -0.076 -0.053 -0.034 -0.035 -0.043 -0.055 -0.033 -0.041 …
-0.049 -0.131 -0.164 -0.175 -0.129 -0.108 -0.102 -0.109 -0.114 -0.104 -0.142 -0.134 -0.099 -0.164 -0.091 -0.106 -0.169 -0.190 -0.128 -0.004 -0.103 -0.161 -0.128 -0.194 -0.175 -0.136 -0.084 -0.105 -0.111 -0.118 -0.060 -0.080 -0.019 -0.036 -0.032 -0.053 -0.032 -0.060 -0.107 -0.047 0.013 0.006 -0.033 0.011 0.027 0.037 0.036 0.009 -0.028 -0.171 -0.169 -0.167 -0.158 -0.117 -0.094 -0.105 -0.098 -0.086 …
-0.067 -0.189 -0.186 -0.219 -0.206 -0.210 -0.216 -0.240 -0.220 -0.174 -0.213 -0.226 -0.214 -0.207 -0.201 -0.195 -0.220 -0.204 -0.099 -0.011 -0.073 -0.074 -0.134 -0.197 -0.172 -0.156 -0.142 -0.165 -0.199 -0.177 -0.097 -0.136 -0.047 -0.048 -0.072 -0.118 -0.086 -0.042 -0.085 -0.048 -0.001 -0.004 -0.031 0.002 -0.036 -0.037 -0.030 -0.050 -0.076 -0.204 -0.206 -0.228 -0.228 -0.186 -0.161 -0.163 -0.136 -…
0.035 -0.100 -0.140 -0.172 -0.153 -0.194 -0.188 -0.183 -0.174 -0.125 -0.141 -0.171 -0.196 -0.191 -0.156 -0.150 -0.113 -0.109 -0.009 -0.019 0.055 0.068 -0.007 -0.048 -0.043 -0.051 -0.082 -0.089 -0.127 -0.130 -0.092 -0.085 -0.003 -0.045 -0.057 -0.098 -0.074 -0.014 -0.071 -0.064 -0.063 -0.079 -0.030 0.051 -0.025 -0.022 -0.058 -0.054 -0.077 -0.146 -0.121 -0.121 -0.111 -0.107 -0.143 -0.148 -0.116 -0.1…
-0.004 -0.044 -0.121 -0.085 -0.096 -0.147 -0.193 -0.210 -0.226 -0.200 -0.173 -0.212 -0.182 -0.188 -0.068 -0.122 -0.078 -0.058 0.065 0.111 0.108 0.125 0.067 0.003 0.053 0.027 -0.089 -0.113 -0.106 -0.093 -0.021 -0.044 -0.007 -0.058 -0.073 -0.142 -0.119 -0.062 -0.120 -0.162 -0.151 -0.160 -0.080 -0.008 -0.076 -0.055 -0.049 -0.069 -0.106 -0.179 -0.160 -0.145 -0.102 -0.053 -0.209 -0.163 -0.150 -0.133 -…
-0.056 -0.025 -0.079 -0.030 -0.067 -0.108 -0.161 -0.180 -0.182 -0.158 -0.130 -0.173 -0.164 -0.184 -0.049 -0.124 -0.069 -0.024 0.061 0.118 0.144 0.155 0.108 0.078 0.111 0.085 -0.056 -0.099 -0.093 -0.083 -0.044 -0.047 -0.007 -0.061 -0.085 -0.137 -0.074 0.007 -0.059 -0.143 -0.159 -0.136 -0.074 -0.028 -0.075 -0.043 -0.068 -0.093 -0.116 -0.155 -0.157 -0.126 -0.105 -0.041 -0.165 -0.131 -0.134 -0.125 -0…
-0.099 -0.062 -0.099 -0.043 -0.077 -0.095 -0.140 -0.174 -0.181 -0.152 -0.134 -0.167 -0.164 -0.184 -0.088 -0.112 -0.084 -0.038 0.039 0.089 0.119 0.130 0.082 0.039 0.045 0.058 -0.060 -0.090 -0.105 -0.093 -0.043 -0.055 -0.043 -0.075 -0.102 -0.160 -0.092 0.005 -0.058 -0.149 -0.156 -0.132 -0.093 -0.048 -0.098 -0.061 -0.108 -0.127 -0.115 -0.158 -0.150 -0.126 -0.097 -0.026 -0.161 -0.132 -0.138 -0.128 -0…
-0.087 -0.078 -0.092 -0.028 -0.062 -0.078 -0.125 -0.144 -0.163 -0.137 -0.164 -0.171 -0.146 -0.164 -0.053 -0.085 -0.071 -0.024 0.055 0.119 0.112 0.084 0.013 -0.023 0.000 0.046 -0.022 -0.069 -0.095 -0.113 -0.081 -0.087 -0.060 -0.085 -0.095 -0.130 -0.045 -0.022 -0.039 -0.068 -0.100 -0.089 -0.073 -0.023 -0.085 -0.068 -0.099 -0.112 -0.102 -0.191 -0.179 -0.158 -0.123 -0.056 -0.114 -0.099 -0.099 -0.076 …
-0.151 -0.111 -0.144 -0.053 -0.063 -0.090 -0.137 -0.162 -0.175 -0.160 -0.169 -0.172 -0.130 -0.152 -0.033 -0.059 -0.063 -0.048 0.039 0.164 0.092 0.042 0.026 -0.057 -0.031 -0.001 -0.040 -0.078 -0.087 -0.113 -0.066 -0.092 -0.067 -0.082 -0.105 -0.122 -0.075 -0.050 -0.078 -0.134 -0.143 -0.116 -0.071 -0.014 -0.066 -0.030 -0.070 -0.101 -0.076 -0.170 -0.177 -0.155 -0.107 -0.016 -0.150 -0.124 -0.134 -0.10…
-0.186 -0.150 -0.128 -0.054 -0.091 -0.097 -0.144 -0.180 -0.172 -0.142 -0.120 -0.151 -0.127 -0.110 -0.066 -0.062 -0.061 -0.052 0.048 0.101 0.035 0.027 -0.016 -0.053 -0.012 0.019 -0.065 -0.083 -0.092 -0.101 -0.054 -0.047 -0.034 -0.045 -0.057 -0.074 -0.079 -0.046 -0.099 -0.157 -0.125 -0.114 -0.075 -0.016 -0.060 -0.016 -0.061 -0.068 -0.042 -0.109 -0.125 -0.114 -0.067 -0.008 -0.164 -0.119 -0.130 -0.10…
-0.157 -0.129 -0.071 -0.032 -0.087 -0.089 -0.120 -0.146 -0.144 -0.116 -0.111 -0.144 -0.125 -0.083 -0.089 -0.066 -0.083 -0.073 0.017 0.047 0.091 0.105 -0.017 -0.003 -0.011 0.018 -0.073 -0.065 -0.084 -0.087 -0.069 -0.054 -0.041 -0.051 -0.047 -0.071 -0.052 -0.044 -0.101 -0.139 -0.100 -0.094 -0.092 -0.041 -0.077 -0.047 -0.094 -0.051 -0.033 -0.086 -0.090 -0.109 -0.078 -0.064 -0.115 -0.093 -0.112 -0.07…
-0.157 -0.153 -0.074 -0.059 -0.109 -0.124 -0.168 -0.200 -0.180 -0.165 -0.160 -0.194 -0.194 -0.109 -0.142 -0.083 -0.092 -0.080 -0.025 0.043 0.070 0.067 -0.058 -0.085 -0.083 -0.049 -0.105 -0.082 -0.105 -0.095 -0.091 -0.108 -0.029 -0.036 -0.034 -0.054 -0.017 0.005 -0.050 -0.094 -0.038 -0.020 -0.066 -0.044 -0.071 -0.044 -0.091 -0.056 -0.019 -0.067 -0.112 -0.151 -0.147 -0.141 -0.133 -0.125 -0.123 -0.0…
-0.139 -0.141 -0.074 -0.075 -0.090 -0.106 -0.138 -0.166 -0.139 -0.118 -0.167 -0.182 -0.183 -0.100 -0.121 -0.057 -0.061 -0.059 -0.002 0.030 0.024 0.008 -0.047 -0.091 -0.093 -0.016 -0.030 -0.058 -0.090 -0.089 -0.072 -0.094 -0.030 -0.053 -0.024 -0.042 -0.049 -0.008 -0.052 -0.075 -0.040 -0.021 -0.030 0.017 -0.041 -0.020 -0.075 -0.057 -0.019 -0.061 -0.120 -0.164 -0.138 -0.129 -0.120 -0.113 -0.122 -0.0…
-0.062 -0.029 -0.053 -0.017 -0.034 -0.160 -0.218 -0.193 -0.183 -0.190 -0.135 -0.188 -0.223 -0.157 -0.149 -0.101 -0.001 0.047 0.158 0.232 0.260 0.290 0.233 0.044 0.051 0.033 -0.035 -0.054 -0.096 -0.081 -0.063 -0.117 -0.056 -0.077 -0.067 -0.105 -0.092 -0.035 -0.038 -0.115 -0.083 -0.043 -0.013 0.031 -0.024 -0.010 -0.069 -0.069 -0.031 -0.016 -0.077 -0.117 -0.073 -0.075 -0.097 -0.087 -0.101 -0.138 -0.…
-0.078 0.052 0.054 0.106 0.025 -0.061 -0.123 -0.115 -0.106 -0.116 0.004 -0.076 -0.133 -0.076 -0.071 -0.067 0.061 0.119 0.146 0.174 0.291 0.348 0.284 0.227 0.209 0.144 -0.005 -0.032 -0.055 -0.052 -0.081 -0.066 -0.038 -0.054 -0.085 -0.108 -0.088 -0.016 -0.037 -0.140 -0.142 -0.090 -0.057 -0.018 -0.023 -0.014 -0.102 -0.077 -0.030 0.052 0.020 0.006 0.013 -0.011 -0.077 -0.059 -0.067 -0.099 -0.038 -0.01…
-0.025 0.112 0.091 0.151 0.095 -0.023 -0.071 -0.053 -0.042 -0.061 0.044 -0.013 -0.077 -0.030 -0.022 -0.016 0.117 0.153 0.164 0.194 0.285 0.317 0.311 0.246 0.226 0.170 0.036 -0.001 -0.006 -0.041 -0.065 -0.041 -0.022 -0.060 -0.062 -0.096 -0.107 -0.062 -0.089 -0.179 -0.176 -0.128 -0.070 -0.010 -0.039 -0.014 -0.111 -0.081 -0.036 0.076 0.061 0.050 0.046 0.014 -0.061 -0.052 -0.057 -0.083 0.030 0.069 0.…
0.014 0.185 0.120 0.215 0.146 -0.005 -0.063 -0.029 -0.032 -0.085 0.082 0.019 -0.054 -0.017 0.009 -0.010 0.145 0.188 0.215 0.275 0.378 0.431 0.412 0.296 0.301 0.196 0.022 -0.017 -0.018 -0.035 -0.055 -0.015 -0.021 -0.055 -0.058 -0.109 -0.111 -0.086 -0.073 -0.180 -0.174 -0.108 -0.039 0.026 0.023 0.014 -0.075 -0.052 -0.011 0.105 0.092 0.091 0.086 0.066 -0.074 -0.044 -0.039 -0.058 0.043 0.073 0.028 -0…
0.036 0.175 0.110 0.204 0.158 -0.010 -0.070 -0.034 -0.051 -0.101 0.039 -0.004 -0.055 0.005 0.009 0.014 0.161 0.181 0.231 0.285 0.361 0.407 0.373 0.240 0.259 0.177 0.029 0.010 0.025 -0.004 -0.014 0.011 0.006 -0.044 -0.046 -0.111 -0.144 -0.116 -0.117 -0.234 -0.174 -0.127 -0.065 -0.000 -0.027 -0.006 -0.087 -0.048 -0.016 0.091 0.087 0.069 0.070 0.059 -0.092 -0.043 -0.037 -0.045 0.057 0.047 0.031 -0.0…
0.071 0.083 0.019 0.056 0.050 -0.139 -0.181 -0.118 -0.105 -0.151 -0.055 -0.084 -0.146 -0.044 -0.133 -0.037 0.085 0.107 0.215 0.278 0.330 0.394 0.303 0.069 0.092 0.050 0.006 -0.002 -0.022 -0.017 -0.011 -0.013 0.023 -0.034 -0.000 -0.076 -0.124 -0.115 -0.080 -0.143 -0.047 -0.030 -0.030 0.027 -0.020 -0.020 -0.055 -0.002 0.028 0.062 0.054 -0.000 0.009 -0.024 -0.072 -0.059 -0.053 -0.072 -0.030 -0.044 0…
0.088 0.135 0.026 0.084 0.085 -0.122 -0.169 -0.104 -0.107 -0.175 -0.041 -0.065 -0.119 -0.058 -0.084 -0.022 0.083 0.116 0.253 0.328 0.388 0.457 0.386 0.128 0.160 0.083 0.000 -0.015 -0.029 -0.009 -0.007 -0.010 0.006 -0.043 -0.027 -0.097 -0.121 -0.120 -0.066 -0.139 -0.064 -0.030 -0.016 0.034 -0.006 -0.012 -0.031 0.006 0.017 0.038 0.044 0.011 0.030 0.021 -0.074 -0.050 -0.039 -0.064 -0.029 -0.065 -0.0…
0.025 0.060 -0.009 0.041 0.027 -0.170 -0.207 -0.153 -0.141 -0.192 -0.074 -0.112 -0.154 -0.064 -0.134 -0.066 0.042 0.064 0.205 0.275 0.306 0.389 0.296 0.044 0.088 0.017 -0.056 -0.047 -0.063 -0.030 0.004 -0.028 -0.006 -0.027 -0.025 -0.092 -0.134 -0.102 -0.073 -0.167 -0.039 0.005 0.004 0.045 0.009 0.014 -0.021 0.002 0.030 0.044 0.033 -0.015 0.007 0.001 -0.106 -0.067 -0.066 -0.086 -0.060 -0.119 -0.04…
-0.003 0.023 -0.013 0.004 -0.034 -0.194 -0.210 -0.163 -0.141 -0.185 -0.076 -0.116 -0.165 -0.083 -0.173 -0.107 -0.008 0.012 0.141 0.189 0.254 0.339 0.248 0.062 0.066 -0.017 -0.091 -0.072 -0.095 -0.062 -0.041 -0.053 -0.024 -0.035 -0.022 -0.078 -0.108 -0.086 -0.059 -0.125 -0.023 0.025 0.018 0.049 0.014 0.026 0.000 0.020 0.032 0.046 0.028 -0.031 -0.013 -0.036 -0.093 -0.075 -0.082 -0.112 -0.092 -0.133…
-0.017 0.045 0.021 0.022 -0.043 -0.150 -0.154 -0.109 -0.095 -0.122 -0.012 -0.072 -0.125 -0.099 -0.102 -0.119 -0.031 -0.040 0.069 0.085 0.231 0.297 0.210 0.187 0.146 0.024 -0.112 -0.086 -0.093 -0.077 -0.108 -0.090 -0.077 -0.093 -0.059 -0.084 -0.089 -0.093 -0.086 -0.094 -0.086 -0.059 -0.009 0.038 0.009 0.005 -0.008 -0.005 -0.027 0.008 0.006 -0.021 -0.018 -0.041 -0.057 -0.057 -0.063 -0.101 -0.069 -0…
-0.119 -0.139 -0.036 -0.126 -0.206 -0.219 -0.205 -0.195 -0.125 -0.134 -0.088 -0.133 -0.162 -0.096 -0.232 -0.168 -0.152 -0.161 -0.125 -0.077 0.009 0.074 -0.048 -0.036 -0.095 -0.149 -0.164 -0.138 -0.167 -0.119 -0.134 -0.114 -0.080 -0.080 -0.059 -0.028 -0.031 -0.003 -0.003 0.010 0.038 0.060 0.042 0.033 0.023 0.033 0.008 0.028 0.002 -0.023 -0.050 -0.101 -0.105 -0.146 -0.070 -0.099 -0.115 -0.133 -0.14…
-0.121 -0.174 -0.053 -0.141 -0.217 -0.239 -0.249 -0.242 -0.173 -0.179 -0.143 -0.193 -0.220 -0.115 -0.304 -0.179 -0.148 -0.134 -0.108 -0.040 -0.007 0.049 -0.067 -0.116 -0.152 -0.179 -0.142 -0.122 -0.192 -0.144 -0.124 -0.114 -0.061 -0.059 -0.013 -0.007 -0.045 0.010 -0.010 -0.012 0.064 0.096 0.031 0.022 0.007 0.039 0.010 0.050 0.050 0.003 -0.052 -0.123 -0.135 -0.186 -0.096 -0.124 -0.143 -0.157 -0.17…
-0.165 -0.153 -0.097 -0.092 -0.160 -0.184 -0.209 -0.200 -0.157 -0.155 -0.115 -0.162 -0.184 -0.138 -0.197 -0.165 -0.112 -0.083 -0.019 0.036 0.071 0.102 0.026 -0.010 -0.020 -0.079 -0.122 -0.116 -0.153 -0.118 -0.117 -0.103 -0.075 -0.077 -0.055 -0.051 -0.059 0.024 -0.017 -0.035 -0.024 0.008 0.027 0.034 0.022 0.037 -0.030 -0.011 -0.018 -0.018 -0.043 -0.095 -0.093 -0.099 -0.111 -0.116 -0.123 -0.161 -0.…
-0.132 -0.190 -0.123 -0.178 -0.236 -0.226 -0.222 -0.225 -0.168 -0.150 -0.116 -0.163 -0.196 -0.158 -0.218 -0.188 -0.154 -0.141 -0.134 -0.098 -0.031 0.002 -0.079 -0.061 -0.112 -0.126 -0.128 -0.110 -0.157 -0.129 -0.137 -0.111 -0.075 -0.087 -0.053 -0.028 -0.017 0.034 0.029 0.076 0.059 0.049 0.042 0.067 0.044 0.001 -0.038 0.007 -0.017 -0.059 -0.072 -0.113 -0.113 -0.151 -0.059 -0.100 -0.078 -0.119 -0.1…
-0.147 -0.223 -0.112 -0.176 -0.240 -0.225 -0.223 -0.238 -0.170 -0.169 -0.172 -0.215 -0.216 -0.161 -0.243 -0.161 -0.160 -0.159 -0.181 -0.112 -0.073 -0.061 -0.148 -0.175 -0.227 -0.187 -0.112 -0.108 -0.167 -0.127 -0.124 -0.145 -0.089 -0.080 -0.041 -0.014 0.011 0.023 0.026 0.064 0.073 0.068 0.027 0.055 0.024 0.005 -0.027 0.029 -0.003 -0.089 -0.124 -0.189 -0.167 -0.197 -0.083 -0.123 -0.101 -0.100 -0.1…
-0.160 -0.190 -0.113 -0.130 -0.172 -0.175 -0.203 -0.210 -0.164 -0.145 -0.173 -0.219 -0.218 -0.187 -0.195 -0.122 -0.119 -0.097 -0.089 -0.028 -0.012 -0.025 -0.081 -0.119 -0.150 -0.110 -0.054 -0.082 -0.132 -0.099 -0.089 -0.099 -0.047 -0.077 -0.058 -0.039 -0.030 0.010 -0.028 -0.028 -0.020 -0.006 -0.023 -0.004 -0.046 -0.013 -0.040 -0.022 -0.049 -0.107 -0.139 -0.180 -0.146 -0.148 -0.103 -0.126 -0.134 -…
-0.118 -0.164 -0.107 -0.130 -0.172 -0.183 -0.203 -0.210 -0.167 -0.154 -0.176 -0.214 -0.221 -0.204 -0.210 -0.126 -0.119 -0.096 -0.079 -0.041 -0.022 -0.027 -0.072 -0.101 -0.129 -0.091 -0.045 -0.066 -0.104 -0.099 -0.110 -0.095 -0.055 -0.097 -0.060 -0.035 -0.029 0.018 0.004 0.030 0.023 0.018 0.024 0.036 -0.021 -0.034 -0.054 -0.029 -0.051 -0.108 -0.150 -0.180 -0.158 -0.159 -0.110 -0.139 -0.126 -0.139 …
-0.124 -0.200 -0.137 -0.178 -0.211 -0.219 -0.232 -0.254 -0.194 -0.198 -0.217 -0.257 -0.250 -0.220 -0.255 -0.163 -0.155 -0.120 -0.115 -0.083 -0.079 -0.082 -0.097 -0.156 -0.189 -0.144 -0.075 -0.078 -0.144 -0.103 -0.106 -0.117 -0.068 -0.096 -0.078 -0.035 0.001 0.047 0.032 0.059 0.072 0.061 0.056 0.046 0.001 -0.035 -0.064 -0.043 -0.072 -0.148 -0.191 -0.223 -0.222 -0.217 -0.111 -0.164 -0.155 -0.171 -0…
-0.140 -0.197 -0.126 -0.163 -0.201 -0.186 -0.178 -0.202 -0.169 -0.166 -0.192 -0.237 -0.212 -0.199 -0.207 -0.161 -0.158 -0.143 -0.140 -0.107 -0.100 -0.101 -0.099 -0.098 -0.141 -0.122 -0.108 -0.130 -0.170 -0.148 -0.126 -0.130 -0.095 -0.110 -0.091 -0.071 -0.024 0.044 -0.002 0.027 0.043 0.031 0.015 -0.013 -0.052 -0.056 -0.092 -0.072 -0.098 -0.161 -0.180 -0.206 -0.206 -0.188 -0.115 -0.158 -0.171 -0.15…
-0.119 -0.196 -0.136 -0.181 -0.233 -0.212 -0.196 -0.207 -0.157 -0.123 -0.181 -0.216 -0.217 -0.186 -0.233 -0.160 -0.149 -0.152 -0.129 -0.111 -0.101 -0.094 -0.139 -0.131 -0.188 -0.132 -0.078 -0.110 -0.132 -0.116 -0.131 -0.136 -0.069 -0.085 -0.057 -0.067 -0.040 0.008 -0.037 0.002 0.044 0.015 0.001 0.004 -0.031 -0.022 -0.071 -0.070 -0.086 -0.139 -0.141 -0.171 -0.175 -0.160 -0.113 -0.168 -0.162 -0.137…
-0.141 -0.191 -0.149 -0.192 -0.234 -0.216 -0.205 -0.216 -0.157 -0.140 -0.164 -0.207 -0.223 -0.184 -0.241 -0.173 -0.151 -0.145 -0.133 -0.104 -0.115 -0.104 -0.126 -0.164 -0.195 -0.167 -0.107 -0.108 -0.142 -0.111 -0.127 -0.144 -0.091 -0.098 -0.076 -0.065 -0.013 0.052 0.048 0.050 0.082 0.053 0.029 -0.009 -0.020 -0.032 -0.072 -0.077 -0.067 -0.117 -0.132 -0.163 -0.173 -0.163 -0.117 -0.183 -0.168 -0.158…
-0.122 -0.191 -0.155 -0.206 -0.235 -0.223 -0.215 -0.212 -0.156 -0.141 -0.162 -0.199 -0.215 -0.196 -0.248 -0.187 -0.158 -0.149 -0.148 -0.107 -0.105 -0.099 -0.125 -0.157 -0.186 -0.173 -0.136 -0.135 -0.175 -0.153 -0.152 -0.177 -0.112 -0.114 -0.091 -0.079 -0.035 0.035 0.020 0.024 0.050 0.034 0.023 0.013 -0.013 -0.033 -0.063 -0.061 -0.075 -0.126 -0.136 -0.159 -0.181 -0.165 -0.083 -0.152 -0.165 -0.178 …
-0.140 -0.197 -0.179 -0.210 -0.214 -0.183 -0.171 -0.174 -0.135 -0.107 -0.132 -0.164 -0.195 -0.169 -0.201 -0.162 -0.125 -0.132 -0.122 -0.075 -0.081 -0.083 -0.106 -0.138 -0.154 -0.130 -0.094 -0.092 -0.133 -0.127 -0.129 -0.146 -0.094 -0.112 -0.109 -0.105 -0.057 -0.002 -0.032 -0.009 0.016 0.005 -0.014 -0.007 -0.039 -0.065 -0.105 -0.094 -0.106 -0.146 -0.143 -0.141 -0.155 -0.122 -0.085 -0.150 -0.166 -0…
-0.116 -0.188 -0.188 -0.229 -0.214 -0.179 -0.175 -0.172 -0.126 -0.110 -0.151 -0.172 -0.195 -0.169 -0.200 -0.162 -0.124 -0.126 -0.072 -0.038 -0.057 -0.040 -0.073 -0.131 -0.150 -0.134 -0.076 -0.062 -0.100 -0.078 -0.081 -0.093 -0.049 -0.061 -0.066 -0.099 -0.044 0.028 0.019 0.023 0.037 0.018 0.003 -0.012 -0.025 -0.058 -0.074 -0.083 -0.089 -0.131 -0.122 -0.148 -0.168 -0.149 -0.090 -0.156 -0.144 -0.150…
-0.108 -0.191 -0.199 -0.260 -0.264 -0.229 -0.233 -0.209 -0.154 -0.120 -0.141 -0.169 -0.219 -0.191 -0.232 -0.207 -0.163 -0.143 -0.119 -0.074 -0.088 -0.067 -0.096 -0.123 -0.145 -0.166 -0.143 -0.134 -0.175 -0.145 -0.146 -0.143 -0.080 -0.084 -0.079 -0.093 -0.016 0.052 0.075 0.073 0.087 0.060 0.038 -0.005 -0.023 -0.062 -0.051 -0.067 -0.077 -0.122 -0.127 -0.153 -0.167 -0.158 -0.098 -0.157 -0.152 -0.176…
-0.139 -0.217 -0.207 -0.252 -0.249 -0.193 -0.188 -0.187 -0.148 -0.100 -0.122 -0.148 -0.194 -0.172 -0.208 -0.189 -0.157 -0.155 -0.129 -0.078 -0.112 -0.098 -0.128 -0.154 -0.157 -0.175 -0.141 -0.128 -0.154 -0.137 -0.119 -0.108 -0.040 -0.023 -0.050 -0.071 -0.006 0.026 0.016 0.029 0.058 0.064 0.042 0.037 0.017 -0.035 -0.010 -0.020 -0.049 -0.110 -0.115 -0.133 -0.151 -0.123 -0.092 -0.159 -0.169 -0.167 -…
-0.128 -0.191 -0.198 -0.222 -0.212 -0.140 -0.112 -0.141 -0.127 -0.091 -0.110 -0.119 -0.148 -0.120 -0.159 -0.136 -0.110 -0.121 -0.087 -0.045 -0.069 -0.052 -0.087 -0.105 -0.110 -0.088 -0.072 -0.057 -0.088 -0.087 -0.072 -0.055 0.005 0.005 -0.037 -0.079 -0.018 0.033 0.010 0.015 0.030 0.044 0.022 0.025 0.007 -0.040 -0.034 -0.047 -0.073 -0.109 -0.098 -0.099 -0.117 -0.089 -0.089 -0.156 -0.155 -0.127 -0.…
-0.092 -0.160 -0.189 -0.221 -0.211 -0.146 -0.129 -0.142 -0.109 -0.065 -0.109 -0.121 -0.152 -0.120 -0.163 -0.150 -0.112 -0.113 -0.063 -0.052 -0.076 -0.056 -0.071 -0.067 -0.081 -0.063 -0.074 -0.065 -0.096 -0.079 -0.081 -0.056 -0.030 -0.056 -0.063 -0.095 -0.029 0.050 0.057 0.060 0.048 0.023 0.005 -0.020 -0.035 -0.063 -0.048 -0.070 -0.071 -0.129 -0.115 -0.116 -0.135 -0.117 -0.098 -0.161 -0.133 -0.129…
-0.117 -0.165 -0.159 -0.188 -0.192 -0.122 -0.127 -0.137 -0.079 -0.024 -0.085 -0.094 -0.116 -0.091 -0.140 -0.121 -0.111 -0.119 -0.099 -0.081 -0.103 -0.085 -0.108 -0.078 -0.100 -0.099 -0.101 -0.119 -0.120 -0.095 -0.080 -0.070 -0.034 -0.037 -0.036 -0.052 -0.021 0.008 0.056 0.072 0.066 0.012 -0.001 -0.019 -0.017 -0.042 -0.020 -0.039 -0.052 -0.106 -0.099 -0.100 -0.108 -0.096 -0.071 -0.118 -0.093 -0.09…
-0.109 -0.186 -0.187 -0.231 -0.218 -0.141 -0.148 -0.141 -0.093 -0.035 -0.095 -0.087 -0.113 -0.105 -0.148 -0.142 -0.133 -0.148 -0.130 -0.096 -0.138 -0.116 -0.157 -0.136 -0.158 -0.170 -0.139 -0.145 -0.139 -0.106 -0.063 -0.067 0.010 0.012 -0.018 -0.040 -0.007 0.047 0.046 0.051 0.061 0.035 0.012 -0.013 -0.021 -0.056 -0.005 -0.011 -0.038 -0.092 -0.092 -0.087 -0.096 -0.073 -0.042 -0.106 -0.105 -0.096 -…
-0.072 -0.163 -0.191 -0.225 -0.206 -0.168 -0.177 -0.165 -0.104 -0.046 -0.102 -0.112 -0.135 -0.131 -0.166 -0.140 -0.140 -0.144 -0.126 -0.101 -0.121 -0.098 -0.138 -0.142 -0.169 -0.175 -0.150 -0.157 -0.165 -0.112 -0.087 -0.100 -0.046 -0.037 -0.037 -0.033 0.031 0.059 0.087 0.093 0.097 0.063 0.040 -0.009 -0.019 -0.054 -0.009 -0.021 -0.029 -0.085 -0.081 -0.086 -0.094 -0.061 -0.055 -0.120 -0.114 -0.101 …
-0.083 -0.183 -0.210 -0.224 -0.198 -0.187 -0.189 -0.171 -0.115 -0.079 -0.133 -0.138 -0.163 -0.144 -0.190 -0.161 -0.143 -0.130 -0.134 -0.086 -0.102 -0.090 -0.127 -0.158 -0.186 -0.179 -0.140 -0.147 -0.160 -0.103 -0.085 -0.124 -0.093 -0.068 -0.031 -0.026 0.028 0.070 0.082 0.081 0.097 0.076 0.057 -0.003 -0.014 -0.044 -0.019 -0.014 -0.020 -0.098 -0.121 -0.129 -0.120 -0.083 -0.067 -0.127 -0.119 -0.124 …
-0.078 -0.155 -0.181 -0.193 -0.184 -0.210 -0.210 -0.209 -0.155 -0.144 -0.178 -0.175 -0.189 -0.175 -0.211 -0.171 -0.136 -0.109 -0.115 -0.062 -0.086 -0.063 -0.105 -0.191 -0.193 -0.181 -0.140 -0.130 -0.161 -0.115 -0.080 -0.117 -0.077 -0.059 -0.027 -0.021 0.023 0.065 0.112 0.123 0.151 0.127 0.105 0.015 0.009 -0.043 -0.026 -0.017 -0.009 -0.080 -0.133 -0.156 -0.146 -0.115 -0.096 -0.152 -0.146 -0.153 -0…
-0.079 -0.116 -0.135 -0.126 -0.137 -0.200 -0.206 -0.193 -0.132 -0.135 -0.153 -0.166 -0.197 -0.178 -0.191 -0.148 -0.113 -0.083 -0.097 -0.037 -0.046 -0.019 -0.050 -0.124 -0.109 -0.128 -0.140 -0.125 -0.172 -0.130 -0.103 -0.115 -0.063 -0.072 -0.061 -0.034 0.026 0.056 0.105 0.135 0.137 0.107 0.078 -0.010 -0.016 -0.064 -0.061 -0.067 -0.034 -0.061 -0.097 -0.139 -0.144 -0.119 -0.130 -0.178 -0.147 -0.141 …
-0.049 -0.075 -0.099 -0.078 -0.090 -0.147 -0.147 -0.150 -0.100 -0.106 -0.134 -0.148 -0.149 -0.128 -0.128 -0.097 -0.081 -0.051 -0.079 -0.025 -0.058 -0.051 -0.046 -0.095 -0.088 -0.116 -0.098 -0.094 -0.137 -0.100 -0.108 -0.107 -0.045 -0.066 -0.069 -0.034 0.034 0.052 0.067 0.103 0.103 0.067 0.041 -0.029 -0.031 -0.047 -0.050 -0.060 -0.024 -0.064 -0.089 -0.130 -0.110 -0.076 -0.111 -0.137 -0.103 -0.103 …
-0.064 -0.107 -0.143 -0.103 -0.098 -0.141 -0.156 -0.178 -0.150 -0.145 -0.171 -0.191 -0.183 -0.150 -0.149 -0.086 -0.065 -0.032 -0.097 -0.045 -0.098 -0.094 -0.066 -0.110 -0.116 -0.122 -0.087 -0.080 -0.123 -0.076 -0.078 -0.077 -0.019 -0.049 -0.070 -0.035 0.025 0.067 0.069 0.072 0.053 0.039 0.054 -0.007 -0.011 -0.015 -0.028 -0.080 -0.045 -0.082 -0.136 -0.161 -0.120 -0.065 -0.112 -0.133 -0.114 -0.122 …
-0.068 -0.111 -0.135 -0.110 -0.107 -0.138 -0.167 -0.184 -0.150 -0.139 -0.167 -0.187 -0.174 -0.160 -0.164 -0.119 -0.101 -0.058 -0.137 -0.037 -0.114 -0.116 -0.077 -0.155 -0.155 -0.181 -0.117 -0.102 -0.163 -0.119 -0.102 -0.104 -0.050 -0.067 -0.097 -0.079 0.002 0.051 0.059 0.075 0.030 0.018 0.036 -0.005 -0.034 -0.038 -0.039 -0.086 -0.085 -0.125 -0.178 -0.183 -0.134 -0.074 -0.073 -0.125 -0.117 -0.116 …
-0.111 -0.151 -0.185 -0.167 -0.151 -0.193 -0.221 -0.229 -0.169 -0.147 -0.172 -0.204 -0.200 -0.188 -0.191 -0.153 -0.127 -0.097 -0.154 -0.042 -0.108 -0.109 -0.099 -0.199 -0.197 -0.185 -0.118 -0.121 -0.182 -0.128 -0.089 -0.109 -0.061 -0.074 -0.078 -0.065 -0.012 0.058 0.081 0.093 0.039 0.033 0.054 0.004 -0.025 -0.027 -0.018 -0.044 -0.051 -0.108 -0.177 -0.181 -0.155 -0.112 -0.083 -0.154 -0.147 -0.152 …
-0.107 -0.153 -0.215 -0.171 -0.128 -0.157 -0.157 -0.164 -0.135 -0.151 -0.167 -0.186 -0.152 -0.165 -0.131 -0.129 -0.161 -0.136 -0.130 -0.021 -0.079 -0.083 -0.050 -0.160 -0.154 -0.168 -0.147 -0.156 -0.159 -0.124 -0.070 -0.077 -0.054 -0.062 -0.089 -0.066 0.004 0.045 0.105 0.098 0.039 0.047 0.075 0.059 0.044 0.015 0.004 -0.039 -0.049 -0.128 -0.173 -0.180 -0.167 -0.103 -0.104 -0.134 -0.127 -0.143 -0.1…
-0.122 -0.177 -0.240 -0.212 -0.178 -0.184 -0.174 -0.172 -0.160 -0.147 -0.175 -0.192 -0.165 -0.198 -0.143 -0.170 -0.174 -0.148 -0.138 -0.037 -0.093 -0.096 -0.082 -0.180 -0.179 -0.186 -0.139 -0.178 -0.199 -0.153 -0.073 -0.106 -0.082 -0.072 -0.069 -0.049 0.033 0.064 0.101 0.084 0.044 0.054 0.085 0.048 0.029 0.001 0.012 -0.037 -0.050 -0.137 -0.193 -0.190 -0.178 -0.123 -0.083 -0.133 -0.119 -0.157 -0.1…
-0.145 -0.163 -0.203 -0.177 -0.164 -0.183 -0.183 -0.163 -0.144 -0.112 -0.149 -0.165 -0.146 -0.169 -0.135 -0.178 -0.135 -0.118 -0.146 -0.057 -0.122 -0.096 -0.056 -0.146 -0.135 -0.187 -0.154 -0.183 -0.210 -0.153 -0.083 -0.134 -0.115 -0.064 -0.053 -0.044 0.022 0.051 0.055 0.008 0.021 0.050 0.069 0.037 0.024 0.026 0.002 -0.032 -0.036 -0.109 -0.172 -0.171 -0.121 -0.055 -0.068 -0.107 -0.125 -0.158 -0.1…
-0.103 -0.126 -0.144 -0.135 -0.119 -0.156 -0.148 -0.128 -0.112 -0.106 -0.107 -0.110 -0.109 -0.111 -0.112 -0.136 -0.106 -0.089 -0.110 -0.044 -0.106 -0.071 -0.046 -0.128 -0.134 -0.184 -0.134 -0.138 -0.176 -0.111 -0.034 -0.070 -0.058 -0.019 -0.021 -0.026 0.030 0.032 0.027 -0.000 0.020 0.055 0.067 0.024 0.032 0.025 -0.011 -0.027 -0.010 -0.049 -0.109 -0.128 -0.101 -0.067 -0.017 -0.037 -0.084 -0.104 -0…
-0.062 -0.115 -0.172 -0.157 -0.121 -0.163 -0.154 -0.159 -0.159 -0.141 -0.144 -0.128 -0.126 -0.156 -0.111 -0.145 -0.106 -0.090 -0.098 -0.048 -0.120 -0.108 -0.072 -0.149 -0.145 -0.174 -0.110 -0.128 -0.183 -0.152 -0.077 -0.099 -0.086 -0.064 -0.066 -0.062 -0.018 -0.003 0.003 0.041 0.033 0.048 0.080 0.046 0.037 0.003 -0.002 -0.061 -0.078 -0.122 -0.162 -0.142 -0.107 -0.057 -0.009 -0.041 -0.054 -0.105 -…
-0.012 -0.098 -0.149 -0.181 -0.129 -0.148 -0.146 -0.170 -0.150 -0.106 -0.137 -0.137 -0.142 -0.152 -0.105 -0.136 -0.085 -0.074 -0.124 -0.092 -0.168 -0.168 -0.151 -0.187 -0.180 -0.197 -0.114 -0.121 -0.163 -0.120 -0.078 -0.105 -0.065 -0.050 -0.046 -0.051 -0.013 0.009 0.007 0.079 0.062 0.060 0.054 0.042 0.037 -0.022 0.007 -0.045 -0.076 -0.135 -0.144 -0.133 -0.092 -0.075 0.007 -0.053 -0.049 -0.087 -0.…
-0.042 -0.073 -0.059 -0.102 -0.088 -0.100 -0.112 -0.157 -0.145 -0.114 -0.089 -0.103 -0.123 -0.094 -0.098 -0.090 -0.044 -0.043 -0.114 -0.073 -0.123 -0.125 -0.118 -0.156 -0.153 -0.159 -0.084 -0.090 -0.121 -0.103 -0.084 -0.079 -0.038 -0.058 -0.054 -0.055 -0.024 0.003 -0.002 0.025 0.079 0.098 0.048 0.032 0.023 0.008 0.009 -0.040 -0.054 -0.071 -0.070 -0.071 -0.041 -0.050 -0.001 -0.049 -0.032 -0.060 -0…
-0.054 -0.095 -0.059 -0.115 -0.099 -0.086 -0.091 -0.107 -0.078 -0.047 -0.045 -0.070 -0.083 -0.040 -0.088 -0.065 -0.048 -0.064 -0.155 -0.143 -0.199 -0.188 -0.156 -0.160 -0.187 -0.191 -0.111 -0.086 -0.106 -0.077 -0.058 -0.061 -0.008 -0.027 0.001 -0.011 0.017 0.029 0.025 0.046 0.068 0.088 0.047 0.018 0.026 0.004 0.004 -0.013 -0.029 -0.031 -0.042 -0.039 -0.046 -0.070 0.069 -0.002 -0.017 -0.020 -0.051…
-0.100 -0.201 -0.120 -0.205 -0.192 -0.143 -0.119 -0.141 -0.096 -0.050 -0.094 -0.132 -0.128 -0.086 -0.163 -0.127 -0.125 -0.147 -0.239 -0.216 -0.283 -0.287 -0.248 -0.230 -0.259 -0.269 -0.146 -0.124 -0.170 -0.129 -0.082 -0.107 -0.028 -0.024 -0.003 0.014 0.057 0.070 0.060 0.119 0.095 0.111 0.081 0.063 0.067 0.009 0.015 -0.012 -0.029 -0.064 -0.113 -0.127 -0.129 -0.149 0.051 -0.046 -0.060 -0.078 -0.098…
-0.132 -0.192 -0.108 -0.171 -0.166 -0.180 -0.179 -0.186 -0.160 -0.125 -0.122 -0.156 -0.147 -0.108 -0.172 -0.140 -0.117 -0.123 -0.205 -0.153 -0.223 -0.209 -0.182 -0.201 -0.231 -0.261 -0.160 -0.149 -0.211 -0.158 -0.085 -0.105 -0.039 -0.016 -0.001 0.010 0.048 0.047 0.050 0.076 0.099 0.109 0.086 0.053 0.042 0.030 0.022 -0.028 -0.036 -0.036 -0.090 -0.107 -0.084 -0.089 0.043 -0.030 -0.063 -0.098 -0.129…
-0.204 -0.211 -0.166 -0.166 -0.179 -0.192 -0.179 -0.176 -0.169 -0.153 -0.132 -0.164 -0.138 -0.127 -0.173 -0.171 -0.145 -0.136 -0.207 -0.103 -0.175 -0.162 -0.108 -0.154 -0.185 -0.242 -0.192 -0.191 -0.236 -0.175 -0.066 -0.100 -0.051 -0.003 -0.010 0.010 0.060 0.058 0.053 0.037 0.050 0.084 0.076 0.056 0.057 0.054 0.023 -0.020 -0.024 -0.027 -0.116 -0.133 -0.090 -0.049 -0.008 -0.054 -0.103 -0.140 -0.12…
-0.138 -0.206 -0.222 -0.225 -0.207 -0.244 -0.217 -0.198 -0.177 -0.172 -0.169 -0.199 -0.181 -0.208 -0.217 -0.213 -0.189 -0.180 -0.194 -0.088 -0.152 -0.132 -0.108 -0.171 -0.192 -0.266 -0.226 -0.223 -0.260 -0.205 -0.076 -0.134 -0.082 -0.011 -0.008 0.011 0.060 0.071 0.065 0.069 0.055 0.078 0.073 0.069 0.053 0.040 0.035 -0.007 -0.020 -0.082 -0.162 -0.187 -0.152 -0.120 -0.037 -0.092 -0.111 -0.150 -0.18…
-0.160 -0.234 -0.262 -0.257 -0.221 -0.274 -0.258 -0.245 -0.199 -0.181 -0.195 -0.242 -0.224 -0.267 -0.233 -0.226 -0.217 -0.215 -0.212 -0.080 -0.138 -0.148 -0.128 -0.217 -0.237 -0.266 -0.211 -0.232 -0.259 -0.200 -0.091 -0.175 -0.118 -0.060 -0.036 -0.018 0.035 0.073 0.082 0.105 0.063 0.081 0.084 0.064 0.023 0.035 0.045 -0.020 -0.034 -0.139 -0.210 -0.234 -0.201 -0.151 -0.067 -0.140 -0.128 -0.169 -0.1…
-0.134 -0.207 -0.227 -0.218 -0.209 -0.267 -0.281 -0.275 -0.232 -0.215 -0.218 -0.279 -0.258 -0.289 -0.246 -0.235 -0.225 -0.211 -0.201 -0.059 -0.114 -0.122 -0.126 -0.206 -0.224 -0.256 -0.209 -0.223 -0.253 -0.221 -0.101 -0.158 -0.115 -0.095 -0.079 -0.059 -0.008 0.047 0.041 0.093 0.063 0.093 0.111 0.109 0.067 0.050 0.044 -0.023 -0.032 -0.146 -0.206 -0.236 -0.212 -0.157 -0.105 -0.171 -0.153 -0.189 -0.…
-0.129 -0.192 -0.194 -0.207 -0.211 -0.266 -0.269 -0.242 -0.202 -0.200 -0.196 -0.246 -0.238 -0.275 -0.238 -0.232 -0.213 -0.212 -0.204 -0.067 -0.089 -0.100 -0.115 -0.185 -0.204 -0.231 -0.194 -0.217 -0.261 -0.231 -0.133 -0.181 -0.131 -0.118 -0.088 -0.084 -0.022 0.053 0.041 0.076 0.079 0.109 0.098 0.114 0.078 0.029 0.020 -0.020 -0.017 -0.144 -0.210 -0.216 -0.196 -0.156 -0.110 -0.170 -0.132 -0.171 -0.…
-0.105 -0.174 -0.160 -0.190 -0.189 -0.224 -0.225 -0.209 -0.168 -0.175 -0.201 -0.232 -0.218 -0.237 -0.194 -0.192 -0.198 -0.200 -0.206 -0.080 -0.106 -0.146 -0.137 -0.211 -0.236 -0.208 -0.142 -0.156 -0.204 -0.185 -0.122 -0.144 -0.112 -0.118 -0.082 -0.069 -0.018 0.049 0.058 0.083 0.062 0.082 0.085 0.106 0.062 0.023 0.030 -0.010 -0.028 -0.156 -0.218 -0.221 -0.198 -0.157 -0.096 -0.144 -0.104 -0.121 -0.…
-0.089 -0.149 -0.149 -0.189 -0.172 -0.190 -0.201 -0.214 -0.162 -0.163 -0.175 -0.199 -0.198 -0.215 -0.191 -0.171 -0.192 -0.180 -0.184 -0.056 -0.084 -0.128 -0.124 -0.208 -0.231 -0.190 -0.102 -0.123 -0.172 -0.162 -0.121 -0.128 -0.080 -0.093 -0.090 -0.083 -0.035 0.054 0.050 0.084 0.061 0.080 0.071 0.091 0.041 0.002 0.005 -0.045 -0.062 -0.148 -0.184 -0.171 -0.154 -0.109 -0.066 -0.126 -0.095 -0.103 -0.…
-0.115 -0.155 -0.152 -0.158 -0.141 -0.175 -0.176 -0.195 -0.154 -0.178 -0.184 -0.186 -0.174 -0.193 -0.183 -0.157 -0.168 -0.157 -0.178 -0.048 -0.087 -0.128 -0.111 -0.212 -0.226 -0.197 -0.095 -0.110 -0.179 -0.147 -0.103 -0.128 -0.092 -0.095 -0.080 -0.056 -0.008 0.056 0.080 0.102 0.076 0.098 0.111 0.115 0.064 0.040 0.022 -0.026 -0.024 -0.116 -0.151 -0.158 -0.157 -0.113 -0.055 -0.107 -0.081 -0.102 -0.…
-0.133 -0.162 -0.157 -0.159 -0.130 -0.180 -0.177 -0.190 -0.151 -0.176 -0.176 -0.179 -0.169 -0.171 -0.198 -0.169 -0.178 -0.154 -0.176 -0.045 -0.083 -0.097 -0.105 -0.212 -0.220 -0.222 -0.136 -0.126 -0.186 -0.164 -0.088 -0.136 -0.108 -0.091 -0.088 -0.067 0.004 0.059 0.073 0.082 0.052 0.087 0.085 0.082 0.041 0.031 0.005 -0.028 -0.039 -0.112 -0.147 -0.158 -0.150 -0.102 -0.043 -0.089 -0.084 -0.107 -0.1…
-0.180 -0.224 -0.211 -0.210 -0.194 -0.242 -0.255 -0.237 -0.180 -0.183 -0.197 -0.224 -0.201 -0.224 -0.237 -0.206 -0.210 -0.191 -0.213 -0.082 -0.127 -0.108 -0.108 -0.222 -0.234 -0.251 -0.160 -0.167 -0.233 -0.196 -0.104 -0.154 -0.112 -0.083 -0.070 -0.052 -0.015 0.068 0.073 0.106 0.075 0.104 0.107 0.081 0.051 0.039 0.025 -0.016 -0.028 -0.127 -0.176 -0.190 -0.180 -0.121 -0.047 -0.121 -0.141 -0.167 -0.…
-0.153 -0.217 -0.228 -0.205 -0.188 -0.267 -0.275 -0.262 -0.196 -0.201 -0.209 -0.246 -0.220 -0.242 -0.230 -0.205 -0.202 -0.185 -0.203 -0.052 -0.105 -0.084 -0.087 -0.221 -0.227 -0.264 -0.186 -0.193 -0.238 -0.181 -0.082 -0.151 -0.104 -0.066 -0.063 -0.042 0.000 0.074 0.082 0.109 0.073 0.104 0.135 0.129 0.090 0.071 0.050 -0.022 -0.034 -0.116 -0.180 -0.212 -0.197 -0.144 -0.090 -0.148 -0.140 -0.157 -0.1…
-0.101 -0.149 -0.229 -0.188 -0.155 -0.256 -0.254 -0.236 -0.195 -0.192 -0.185 -0.224 -0.211 -0.247 -0.194 -0.196 -0.165 -0.135 -0.126 0.017 -0.049 -0.029 -0.022 -0.152 -0.139 -0.229 -0.198 -0.214 -0.253 -0.188 -0.056 -0.135 -0.099 -0.042 -0.046 -0.030 0.024 0.053 0.080 0.089 0.069 0.088 0.108 0.122 0.074 0.051 0.033 -0.007 -0.014 -0.089 -0.145 -0.179 -0.154 -0.108 -0.135 -0.165 -0.138 -0.148 -0.15…
-0.109 -0.113 -0.196 -0.142 -0.126 -0.219 -0.223 -0.208 -0.201 -0.191 -0.144 -0.186 -0.176 -0.225 -0.166 -0.182 -0.126 -0.110 -0.087 0.029 -0.042 -0.034 0.004 -0.102 -0.084 -0.186 -0.182 -0.197 -0.221 -0.168 -0.068 -0.139 -0.110 -0.057 -0.054 -0.033 0.007 0.022 0.040 0.058 0.059 0.088 0.107 0.115 0.084 0.071 0.060 0.002 -0.031 -0.085 -0.121 -0.141 -0.105 -0.060 -0.115 -0.139 -0.125 -0.133 -0.146 …
-0.034 -0.047 -0.141 -0.100 -0.086 -0.172 -0.186 -0.186 -0.175 -0.160 -0.110 -0.136 -0.128 -0.188 -0.118 -0.120 -0.050 -0.031 -0.049 0.048 -0.019 -0.025 0.013 -0.084 -0.057 -0.112 -0.135 -0.144 -0.177 -0.130 -0.048 -0.081 -0.087 -0.057 -0.065 -0.062 -0.031 -0.011 -0.008 0.018 0.047 0.081 0.086 0.122 0.113 0.083 0.060 -0.001 -0.047 -0.087 -0.100 -0.103 -0.053 -0.013 -0.076 -0.110 -0.090 -0.098 -0.…
0.060 -0.003 -0.094 -0.095 -0.049 -0.077 -0.079 -0.075 -0.073 -0.049 -0.087 -0.084 -0.065 -0.151 -0.004 -0.038 -0.012 -0.019 -0.018 0.022 -0.035 -0.116 -0.025 -0.040 -0.023 -0.031 -0.080 -0.076 -0.074 -0.062 0.037 -0.007 -0.010 -0.012 0.007 0.021 -0.024 -0.035 -0.041 0.006 0.007 0.004 0.034 0.052 0.061 0.060 0.073 0.035 -0.035 -0.092 -0.089 -0.085 -0.052 -0.022 0.003 -0.039 -0.037 -0.051 -0.073 -…
0.059 0.080 -0.028 0.012 0.035 -0.043 -0.100 -0.094 -0.106 -0.104 -0.059 -0.073 -0.059 -0.122 0.055 -0.015 0.026 0.047 0.051 0.102 0.084 0.064 0.060 0.023 0.094 0.047 -0.109 -0.085 -0.058 -0.049 0.058 0.017 0.019 -0.020 -0.055 -0.044 -0.039 -0.044 -0.030 -0.049 -0.011 -0.005 0.008 -0.000 0.003 0.006 0.016 -0.005 -0.029 -0.072 -0.042 -0.037 -0.009 0.035 -0.042 -0.039 -0.038 -0.016 -0.035 -0.034 -0…
-0.004 0.075 0.056 0.077 0.057 -0.021 -0.098 -0.064 -0.071 -0.073 0.028 -0.011 -0.017 -0.005 0.028 -0.011 0.012 0.049 0.022 0.072 0.050 0.100 0.047 0.003 0.057 -0.002 -0.138 -0.094 -0.038 0.018 0.110 0.048 0.080 0.070 0.003 -0.000 0.013 -0.016 0.006 -0.072 0.029 0.040 0.030 -0.024 -0.031 -0.029 0.006 -0.001 0.020 0.080 0.085 0.072 0.055 0.064 -0.023 -0.010 -0.029 0.021 0.010 -0.023 0.028 -0.031 -…
0.071 0.100 0.085 0.073 0.085 0.034 -0.001 -0.004 -0.023 -0.042 0.035 0.025 0.014 0.040 0.082 0.074 0.079 0.110 0.076 0.077 0.056 0.063 0.018 0.007 0.049 0.053 -0.002 0.011 0.043 0.059 0.073 0.040 0.029 -0.002 -0.008 0.030 0.021 -0.001 0.039 0.019 0.064 0.047 0.046 0.016 -0.012 -0.049 -0.016 -0.021 -0.005 0.033 0.042 0.041 0.057 0.041 0.048 0.047 0.065 0.087 0.084 0.063 0.056 0.035 0.031 0.049 0.…
0.165 0.142 0.092 0.058 0.089 0.043 0.020 0.015 0.009 -0.014 0.038 0.047 0.043 0.054 0.092 0.114 0.133 0.144 0.115 0.068 0.079 0.102 -0.014 -0.002 0.055 0.088 0.036 0.055 0.099 0.099 0.071 0.055 0.044 -0.010 0.008 0.020 -0.009 -0.046 -0.007 0.015 0.037 -0.028 -0.013 0.025 -0.021 -0.063 -0.026 0.000 0.002 -0.008 0.033 0.052 0.078 0.058 0.044 0.074 0.084 0.140 0.108 0.066 0.065 0.062 0.061 0.094 0.…
0.185 0.136 0.069 0.035 0.070 0.005 -0.011 0.006 0.005 -0.010 0.010 0.025 0.025 0.022 0.058 0.076 0.102 0.116 0.066 0.045 0.066 0.095 -0.014 -0.020 0.028 0.057 0.016 0.025 0.051 0.057 0.051 0.036 0.041 -0.001 0.017 0.010 0.002 -0.037 -0.011 0.021 0.047 0.002 -0.024 0.011 -0.018 -0.057 -0.032 0.000 0.010 -0.015 0.023 0.032 0.050 0.032 0.047 0.051 0.050 0.110 0.067 0.030 0.031 0.051 0.061 0.101 0.0…
0.127 0.057 0.018 -0.033 -0.015 -0.073 -0.072 -0.070 -0.056 -0.070 -0.053 -0.041 -0.045 -0.014 -0.035 0.013 0.036 0.082 0.025 -0.006 0.041 0.060 -0.038 -0.024 -0.010 -0.009 -0.007 -0.004 -0.011 0.010 -0.003 -0.007 0.015 -0.032 0.007 0.014 0.018 0.006 0.039 0.085 0.077 0.033 -0.033 -0.022 -0.056 -0.105 -0.062 -0.026 -0.016 -0.017 -0.007 -0.024 -0.005 -0.040 0.057 0.022 0.046 0.057 0.009 0.012 0.02…
0.161 0.100 0.071 0.009 0.031 -0.002 0.010 0.002 0.010 -0.024 0.006 0.027 0.024 0.061 0.010 0.062 0.082 0.115 0.092 0.033 0.059 0.067 -0.003 0.011 0.025 0.041 0.058 0.060 0.074 0.077 0.019 0.020 0.026 -0.020 0.011 0.020 0.015 -0.016 0.040 0.088 0.062 0.009 -0.043 -0.036 -0.061 -0.103 -0.060 -0.034 -0.013 -0.013 0.008 0.006 0.033 -0.011 0.112 0.087 0.114 0.117 0.064 0.069 0.072 0.084 0.070 0.073 0…
0.067 0.114 0.153 0.118 0.092 0.061 0.030 0.030 0.015 -0.022 0.033 0.051 0.052 0.144 0.027 0.077 0.101 0.159 0.116 0.086 0.102 0.133 0.050 0.076 0.084 0.062 0.055 0.046 0.084 0.092 0.047 0.074 0.038 -0.003 0.008 0.015 0.018 -0.023 0.056 0.045 0.044 0.000 -0.064 -0.096 -0.106 -0.130 -0.082 -0.028 0.015 0.071 0.076 0.078 0.070 0.009 0.120 0.118 0.121 0.116 0.099 0.069 0.104 0.050 0.052 0.069 0.031 …
0.047 0.125 0.067 0.112 0.118 0.006 -0.073 -0.070 -0.094 -0.141 -0.071 -0.059 -0.044 0.028 0.005 0.049 0.121 0.215 0.183 0.209 0.170 0.196 0.129 0.076 0.110 0.082 0.039 0.005 0.022 0.029 0.035 0.039 -0.028 -0.073 -0.102 -0.092 -0.046 -0.086 0.007 -0.022 -0.051 -0.078 -0.121 -0.136 -0.150 -0.160 -0.129 -0.109 -0.067 -0.015 -0.001 -0.010 -0.008 -0.010 0.029 0.041 0.061 0.064 0.071 0.029 0.038 -0.01…
0.145 0.171 0.061 0.103 0.122 -0.013 -0.082 -0.078 -0.097 -0.148 -0.075 -0.062 -0.047 -0.005 0.022 0.057 0.132 0.232 0.190 0.229 0.219 0.231 0.134 0.068 0.101 0.106 0.043 0.018 0.043 0.041 0.034 0.018 -0.036 -0.086 -0.102 -0.094 -0.064 -0.105 -0.009 -0.026 -0.070 -0.106 -0.124 -0.094 -0.127 -0.146 -0.126 -0.118 -0.070 -0.042 -0.024 -0.032 -0.012 -0.001 0.018 0.044 0.081 0.088 0.082 0.033 0.016 0.…
0.169 0.221 0.127 0.159 0.179 0.063 0.007 -0.001 -0.041 -0.096 -0.035 -0.004 0.021 0.070 0.075 0.101 0.163 0.251 0.238 0.235 0.226 0.231 0.159 0.114 0.170 0.170 0.095 0.063 0.110 0.100 0.060 0.046 -0.024 -0.050 -0.056 -0.058 -0.043 -0.082 0.016 -0.018 -0.062 -0.096 -0.133 -0.129 -0.142 -0.157 -0.127 -0.099 -0.039 -0.013 0.017 0.014 0.035 0.039 0.059 0.073 0.124 0.129 0.125 0.078 0.078 0.072 0.068…
0.149 0.245 0.217 0.239 0.236 0.158 0.101 0.083 0.040 -0.021 0.036 0.079 0.111 0.164 0.155 0.169 0.206 0.276 0.232 0.206 0.209 0.220 0.155 0.152 0.194 0.196 0.132 0.116 0.175 0.161 0.100 0.098 0.007 -0.024 -0.034 -0.029 -0.026 -0.088 0.026 -0.006 -0.075 -0.126 -0.155 -0.165 -0.177 -0.180 -0.132 -0.080 -0.020 0.036 0.063 0.081 0.093 0.083 0.116 0.137 0.159 0.189 0.176 0.125 0.122 0.083 0.065 0.052…
0.079 0.237 0.202 0.269 0.252 0.154 0.077 0.050 0.004 -0.046 0.026 0.052 0.082 0.126 0.128 0.145 0.199 0.280 0.233 0.233 0.201 0.212 0.178 0.162 0.210 0.198 0.133 0.112 0.147 0.135 0.076 0.080 -0.018 -0.040 -0.083 -0.068 -0.030 -0.109 0.004 -0.029 -0.107 -0.144 -0.180 -0.215 -0.213 -0.197 -0.158 -0.114 -0.059 0.017 0.048 0.074 0.073 0.078 0.086 0.097 0.100 0.126 0.152 0.112 0.104 0.033 0.016 -0.0…
0.114 0.251 0.155 0.233 0.244 0.137 0.060 0.021 -0.008 -0.056 0.007 0.027 0.056 0.069 0.131 0.135 0.186 0.265 0.227 0.241 0.209 0.221 0.173 0.136 0.196 0.202 0.135 0.098 0.126 0.104 0.058 0.053 -0.044 -0.080 -0.135 -0.114 -0.069 -0.123 -0.015 -0.044 -0.157 -0.198 -0.214 -0.215 -0.213 -0.207 -0.189 -0.169 -0.102 -0.043 0.005 0.044 0.046 0.077 0.061 0.073 0.097 0.102 0.129 0.086 0.051 0.016 -0.002 …
0.177 0.274 0.173 0.240 0.271 0.180 0.103 0.068 0.050 0.004 0.048 0.069 0.096 0.100 0.190 0.177 0.199 0.266 0.230 0.211 0.188 0.199 0.169 0.142 0.188 0.233 0.172 0.144 0.174 0.150 0.104 0.117 0.010 -0.049 -0.096 -0.073 -0.056 -0.105 0.011 -0.013 -0.154 -0.221 -0.198 -0.180 -0.195 -0.197 -0.159 -0.137 -0.072 -0.015 0.020 0.066 0.070 0.100 0.056 0.087 0.134 0.143 0.171 0.110 0.047 0.025 0.006 -0.03…
0.143 0.268 0.187 0.260 0.284 0.203 0.134 0.086 0.064 0.026 0.061 0.090 0.120 0.112 0.192 0.174 0.199 0.260 0.220 0.188 0.164 0.175 0.147 0.137 0.186 0.226 0.180 0.154 0.181 0.151 0.096 0.114 0.014 -0.014 -0.071 -0.053 -0.023 -0.093 0.014 -0.010 -0.157 -0.208 -0.198 -0.204 -0.199 -0.194 -0.145 -0.121 -0.057 0.002 0.033 0.080 0.081 0.110 0.073 0.089 0.117 0.136 0.173 0.134 0.059 0.005 -0.025 -0.07…
0.068 0.217 0.139 0.218 0.242 0.170 0.118 0.048 0.025 -0.004 0.022 0.049 0.083 0.063 0.128 0.122 0.157 0.217 0.189 0.174 0.130 0.139 0.119 0.103 0.156 0.173 0.152 0.110 0.131 0.100 0.047 0.053 -0.025 -0.030 -0.104 -0.092 -0.030 -0.087 0.002 -0.023 -0.169 -0.187 -0.210 -0.232 -0.206 -0.197 -0.161 -0.147 -0.079 -0.028 0.005 0.050 0.041 0.078 0.077 0.063 0.067 0.069 0.114 0.103 0.041 -0.009 -0.047 -…
0.091 0.200 0.112 0.180 0.213 0.168 0.114 0.051 0.043 0.017 0.025 0.045 0.073 0.043 0.121 0.119 0.142 0.197 0.160 0.166 0.123 0.129 0.102 0.057 0.103 0.163 0.172 0.128 0.131 0.098 0.062 0.075 0.005 -0.021 -0.109 -0.098 -0.043 -0.089 0.005 -0.010 -0.168 -0.196 -0.208 -0.203 -0.182 -0.185 -0.175 -0.158 -0.080 -0.040 -0.003 0.045 0.035 0.082 0.049 0.045 0.064 0.059 0.103 0.100 0.014 -0.011 -0.040 -0…
0.102 0.188 0.104 0.154 0.199 0.153 0.110 0.041 0.032 -0.007 0.011 0.041 0.065 0.039 0.114 0.122 0.137 0.160 0.121 0.132 0.093 0.115 0.118 0.039 0.093 0.116 0.127 0.119 0.124 0.094 0.066 0.077 0.003 -0.013 -0.096 -0.092 -0.035 -0.091 -0.008 0.004 -0.133 -0.154 -0.168 -0.181 -0.161 -0.172 -0.142 -0.120 -0.076 -0.052 -0.016 0.032 0.010 0.034 0.045 0.046 0.061 0.040 0.088 0.094 0.006 -0.015 -0.040 -…
