# Supplementary material for: An evaluation of Roluperidone as a promising repurposing candidate for Alzheimer’s Disease: A Computational Investigation
Source: PLoS One. 2025 Dec 17;20(12):e0338211. doi: 10.1371/journal.pone.0338211 (PMC12711050; doi:10.1371/journal.pone.0338211)
Supplement: S7 File — (ZIP) [file pone.0338211.s007.zip › S6.Molecular Dynamic Simulation/S6.Molecular Dynamic Simulation/Result napitane+roluperidone/Result 2/Complex one/Complex one_energymin.pdb]

REMARK YASARA *************************************************************
REMARK YASARA *                                                           *
REMARK YASARA *                     Y  A  S  A  R  A                      *
REMARK YASARA *                                                           *
REMARK YASARA *   Yet Another Scientific Artificial Reality Application   *
REMARK YASARA *                                                           *
REMARK YASARA *            MOLECULE STRUCTURE FILE, PDB FORMAT            *
REMARK YASARA *                                                           *
REMARK YASARA * Just use YASARA every day to make your questions go away! *
REMARK YASARA *                                                           *
REMARK YASARA *                      www.YASARA.org                       *
REMARK YASARA *                                                           *
REMARK YASARA *************************************************************
REMARK YASARA
REMARK YASARA Written on:        Sat Jul 20 12:04:26 2024
REMARK YASARA Number of models: 1
REMARK YASARA Number of atoms:   8154
REMARK YASARA Please address questions or suggestions to: Eliza@yasara.org
REMARK YASARA
SEQRES   1 A  255  GLU ASP ALA GLU LEU LEU VAL THR VAL ARG GLY GLY ARG 
SEQRES   2 A  255  LEU ARG GLY ILE ARG LEU LYS THR PRO GLY GLY PRO VAL 
SEQRES   3 A  255  SER ALA PHE LEU GLY ILE PRO PHE ALA GLU PRO PRO MET 
SEQRES   4 A  255  GLY PRO ARG ARG PHE LEU PRO PRO GLU PRO LYS GLN PRO 
SEQRES   5 A  255  TRP SER GLY VAL VAL ASP ALA THR THR PHE GLN SER VAL 
SEQRES   6 A  255  CYS TYR GLN TYR VAL ASP THR LEU TYR PRO GLY PHE GLU 
SEQRES   7 A  255  GLY THR GLU MET TRP ASN PRO ASN ARG GLU LEU SER GLU 
SEQRES   8 A  255  ASP CYS LEU TYR LEU ASN VAL TRP THR PRO TYR PRO ARG 
SEQRES   9 A  255  PRO THR SER PRO THR PRO VAL LEU VAL TRP ILE TYR GLY 
SEQRES  10 A  255  GLY GLY PHE TYR SER GLY ALA SER SER LEU ASP VAL TYR 
SEQRES  11 A  255  ASP GLY ARG PHE LEU VAL GLN ALA GLU ARG THR VAL LEU 
SEQRES  12 A  255  VAL SER MET ASN TYR ARG VAL GLY ALA PHE GLY PHE LEU 
SEQRES  13 A  255  ALA LEU PRO GLY SER ARG GLU ALA PRO GLY ASN VAL GLY 
SEQRES  14 A  255  LEU LEU ASP GLN ARG LEU ALA LEU GLN TRP VAL GLN GLU 
SEQRES  15 A  255  ASN VAL ALA ALA PHE GLY GLY ASP PRO THR SER VAL THR 
SEQRES  16 A  255  LEU PHE GLY GLU SER ALA GLY ALA ALA SER VAL GLY MET 
SEQRES  17 A  255  HIS LEU LEU SER PRO PRO SER ARG GLY LEU PHE HIS ARG 
SEQRES  18 A  255  ALA VAL LEU GLN SER GLY ALA PRO ASN GLY PRO TRP ALA 
SEQRES  19 A  255  THR VAL GLY MET GLY GLU ALA ARG ARG ARG ALA THR GLN 
SEQRES  20 A  255  LEU ALA HIS LEU VAL GLY CYS PRO 
SEQRES   1 A  275  ASN ASP THR GLU LEU VAL ALA CYS LEU ARG THR ARG PRO 
SEQRES   2 A  275  ALA GLN VAL LEU VAL ASN HIS GLU TRP HIS VAL LEU PRO 
SEQRES   3 A  275  GLN GLU SER VAL PHE ARG PHE SER PHE VAL PRO VAL VAL 
SEQRES   4 A  275  ASP GLY ASP PHE LEU SER ASP THR PRO GLU ALA LEU ILE 
SEQRES   5 A  275  ASN ALA GLY ASP PHE HIS GLY LEU GLN VAL LEU VAL GLY 
SEQRES   6 A  275  VAL VAL LYS ASP GLU GLY SER TYR PHE LEU VAL TYR GLY 
SEQRES   7 A  275  ALA PRO GLY PHE SER LYS ASP ASN GLU SER LEU ILE SER 
SEQRES   8 A  275  ARG ALA GLU PHE LEU ALA GLY VAL ARG VAL GLY VAL PRO 
SEQRES   9 A  275  GLN VAL SER ASP LEU ALA ALA GLU ALA VAL VAL LEU HIS 
SEQRES  10 A  275  TYR THR ASP TRP LEU HIS PRO GLU ASP PRO ALA ARG LEU 
SEQRES  11 A  275  ARG GLU ALA LEU SER ASP VAL VAL GLY ASP HIS ASN VAL 
SEQRES  12 A  275  VAL CYS PRO VAL ALA GLN LEU ALA GLY ARG LEU ALA ALA 
SEQRES  13 A  275  GLN GLY ALA ARG VAL TYR ALA TYR VAL PHE GLU HIS ARG 
SEQRES  14 A  275  ALA SER THR LEU SER TRP PRO LEU TRP MET GLY VAL PRO 
SEQRES  15 A  275  HIS GLY TYR GLU ILE GLU PHE ILE PHE GLY ILE PRO LEU 
SEQRES  16 A  275  ASP PRO SER ARG ASN TYR THR ALA GLU GLU LYS ILE PHE 
SEQRES  17 A  275  ALA GLN ARG LEU MET ARG TYR TRP ALA ASN PHE ALA ARG 
SEQRES  18 A  275  THR GLY ASP PRO ASN GLU PRO ARG ASP PRO GLN TRP PRO 
SEQRES  19 A  275  PRO TYR THR ALA GLY ALA GLN GLN TYR VAL SER LEU ASP 
SEQRES  20 A  275  LEU ARG PRO LEU GLU VAL ARG ARG GLY LEU ARG ALA GLN 
SEQRES  21 A  275  ALA CYS ALA PHE TRP ASN ARG PHE LEU PRO LYS LEU LEU 
SEQRES  22 A  275  SER ALA 
SSBOND   0 CYS A   69    CYS A   96                                       2.04
SSBOND   1 CYS A  257    CYS A  272                                       2.03
SSBOND   2 CYS A  409    CYS A  529                                       2.04
LINK         C   ARG A 493                 N   ASP A 494                  1.37
LINK         C   ASP A 494                 N   PRO A 498                  1.54
ATOM      1  N   GLU A   4       2.315 -35.521  69.738  1.00 63.34      .058 N
ATOM      2 1H   GLU A   4       1.512 -35.298  70.309  1.00 63.34      .058 H
ATOM      3 2H   GLU A   4       3.105 -34.966  70.036  1.00 63.34      .058 H
ATOM      4 3H   GLU A   4       2.536 -36.502  69.835  1.00 63.34      .058 H
ATOM      5  CA  GLU A   4       2.026 -35.262  68.310  1.00 69.93      .256 C
ATOM      6  HA  GLU A   4       1.209 -35.920  68.015  1.00 69.93      .256 H
ATOM      7  C   GLU A   4       3.249 -35.582  67.436  1.00 69.11      .259 C
ATOM      8  O   GLU A   4       4.367 -35.223  67.800  1.00 68.26      .271 O
ATOM      9  CB  GLU A   4       1.554 -33.820  68.097  1.00 75.30      .051 C
ATOM     10 1HB  GLU A   4       0.617 -33.709  68.641  1.00 75.30      .051 H
ATOM     11 2HB  GLU A   4       2.288 -33.119  68.496  1.00 75.30      .051 H
ATOM     12  CG  GLU A   4       1.311 -33.498  66.617  1.00 72.83      .100 C
ATOM     13 1HG  GLU A   4       2.260 -33.258  66.136  1.00 72.83      .100 H
ATOM     14 2HG  GLU A   4       0.903 -34.387  66.136  1.00 72.83      .100 H
ATOM     15  CD  GLU A   4       0.341 -32.331  66.399  1.00 85.00      .185 C
ATOM     16  OE1 GLU A   4       0.255 -31.422  67.260  1.00 82.36      .647 O
ATOM     17  OE2 GLU A   4      -0.363 -32.356  65.364  1.00 82.44      .647 O
ATOM     18  N   ASP A   5       3.050 -36.254  66.300  1.00 52.26      .337 N
ATOM     19  H   ASP A   5       2.114 -36.525  66.032  1.00 52.26      .337 H
ATOM     20  CA  ASP A   5       4.134 -36.677  65.406  1.00 52.44      .170 C
ATOM     21  HA  ASP A   5       4.948 -37.042  66.032  1.00 52.44      .170 H
ATOM     22  C   ASP A   5       4.683 -35.526  64.535  1.00 54.45      .251 C
ATOM     23  O   ASP A   5       3.972 -34.991  63.678  1.00 49.84      .271 O
ATOM     24  CB  ASP A   5       3.666 -37.861  64.551  1.00 39.43      .129 C
ATOM     25 1HB  ASP A   5       3.071 -38.528  65.174  1.00 39.43      .129 H
ATOM     26 2HB  ASP A   5       3.029 -37.502  63.743  1.00 39.43      .129 H
ATOM     27  CG  ASP A   5       4.822 -38.667  63.939  1.00 48.34      .188 C
ATOM     28  OD1 ASP A   5       4.617 -39.886  63.733  1.00 48.09      .647 O
ATOM     29  OD2 ASP A   5       5.928 -38.122  63.718  1.00 39.55      .647 O
ATOM     30  N   ALA A   6       5.954 -35.173  64.747  1.00 49.41      .338 N
ATOM     31  H   ALA A   6       6.468 -35.653  65.472  1.00 49.41      .338 H
ATOM     32  CA  ALA A   6       6.656 -34.104  64.036  1.00 47.25      .159 C
ATOM     33  HA  ALA A   6       6.017 -33.222  64.019  1.00 47.25      .159 H
ATOM     34  C   ALA A   6       7.015 -34.455  62.572  1.00 50.52      .251 C
ATOM     35  O   ALA A   6       7.087 -33.554  61.733  1.00 49.69      .271 O
ATOM     36  CB  ALA A   6       7.922 -33.763  64.829  1.00 39.15      .034 C
ATOM     37 1HB  ALA A   6       7.654 -33.467  65.843  1.00 39.15      .034 H
ATOM     38 2HB  ALA A   6       8.445 -32.943  64.336  1.00 39.15      .034 H
ATOM     39 3HB  ALA A   6       8.571 -34.638  64.864  1.00 39.15      .034 H
ATOM     40  N   GLU A   7       7.199 -35.737  62.229  1.00 44.06      .338 N
ATOM     41  H   GLU A   7       7.054 -36.469  62.909  1.00 44.06      .338 H
ATOM     42  CA  GLU A   7       7.448 -36.173  60.847  1.00 44.76      .160 C
ATOM     43  HA  GLU A   7       8.287 -35.609  60.439  1.00 44.76      .160 H
ATOM     44  C   GLU A   7       6.219 -35.918  59.948  1.00 43.05      .251 C
ATOM     45  O   GLU A   7       6.354 -35.687  58.746  1.00 37.71      .271 O
ATOM     46  CB  GLU A   7       7.798 -37.669  60.810  1.00 47.62      .043 C
ATOM     47 1HB  GLU A   7       6.992 -38.233  61.279  1.00 47.62      .043 H
ATOM     48 2HB  GLU A   7       7.865 -37.996  59.772  1.00 47.62      .043 H
ATOM     49  CG  GLU A   7       9.120 -38.021  61.519  1.00 46.10      .100 C
ATOM     50 1HG  GLU A   7       9.055 -37.733  62.568  1.00 46.10      .100 H
ATOM     51 2HG  GLU A   7       9.257 -39.101  61.477  1.00 46.10      .100 H
ATOM     52  CD  GLU A   7      10.352 -37.346  60.900  1.00 51.67      .185 C
ATOM     53  OE1 GLU A   7      10.368 -37.087  59.676  1.00 46.41      .647 O
ATOM     54  OE2 GLU A   7      11.331 -37.112  61.643  1.00 47.54      .647 O
ATOM     55  N   LEU A   8       5.028 -35.893  60.551  1.00 37.36      .338 N
ATOM     56  H   LEU A   8       5.008 -36.051  61.548  1.00 37.36      .338 H
ATOM     57  CA  LEU A   8       3.756 -35.571  59.906  1.00 37.81      .159 C
ATOM     58  HA  LEU A   8       3.823 -35.879  58.862  1.00 37.81      .159 H
ATOM     59  C   LEU A   8       3.429 -34.051  59.917  1.00 37.82      .251 C
ATOM     60  O   LEU A   8       2.315 -33.672  59.566  1.00 34.33      .271 O
ATOM     61  CB  LEU A   8       2.633 -36.404  60.565  1.00 37.14      .032 C
ATOM     62 1HB  LEU A   8       2.526 -36.072  61.598  1.00 37.14      .032 H
ATOM     63 2HB  LEU A   8       1.699 -36.186  60.046  1.00 37.14      .032 H
ATOM     64  CG  LEU A   8       2.845 -37.928  60.561  1.00 40.81      .002 C
ATOM     65  HG  LEU A   8       3.708 -38.161  61.185  1.00 40.81      .002 H
ATOM     66  CD1 LEU A   8       1.613 -38.598  61.169  1.00 36.15      .000 C
ATOM     67 1HD1 LEU A   8       1.782 -39.672  61.244  1.00 36.15      .000 H
ATOM     68 2HD1 LEU A   8       0.746 -38.410  60.535  1.00 36.15      .000 H
ATOM     69 3HD1 LEU A   8       1.432 -38.188  62.163  1.00 36.15      .000 H
ATOM     70  CD2 LEU A   8       3.079 -38.491  59.155  1.00 31.05      .000 C
ATOM     71 1HD2 LEU A   8       3.100 -39.580  59.198  1.00 31.05      .000 H
ATOM     72 2HD2 LEU A   8       4.033 -38.123  58.775  1.00 31.05      .000 H
ATOM     73 3HD2 LEU A   8       2.275 -38.168  58.494  1.00 31.05      .000 H
ATOM     74  N   LEU A   9       4.371 -33.179  60.287  1.00 37.67      .338 N
ATOM     75  H   LEU A   9       5.272 -33.530  60.580  1.00 37.67      .338 H
ATOM     76  CA  LEU A   9       4.223 -31.718  60.244  1.00 33.55      .159 C
ATOM     77  HA  LEU A   9       3.239 -31.465  59.849  1.00 33.55      .159 H
ATOM     78  C   LEU A   9       5.284 -31.104  59.300  1.00 34.56      .251 C
ATOM     79  O   LEU A   9       6.462 -31.453  59.370  1.00 36.14      .271 O
ATOM     80  CB  LEU A   9       4.310 -31.148  61.679  1.00 38.69      .032 C
ATOM     81 1HB  LEU A   9       5.272 -31.440  62.102  1.00 38.69      .032 H
ATOM     82 2HB  LEU A   9       4.291 -30.060  61.613  1.00 38.69      .032 H
ATOM     83  CG  LEU A   9       3.197 -31.608  62.642  1.00 44.18      .002 C
ATOM     84  HG  LEU A   9       3.187 -32.697  62.661  1.00 44.18      .002 H
ATOM     85  CD1 LEU A   9       3.480 -31.103  64.053  1.00 36.23      .000 C
ATOM     86 1HD1 LEU A   9       2.665 -31.388  64.718  1.00 36.23      .000 H
ATOM     87 2HD1 LEU A   9       3.573 -30.017  64.036  1.00 36.23      .000 H
ATOM     88 3HD1 LEU A   9       4.411 -31.543  64.409  1.00 36.23      .000 H
ATOM     89  CD2 LEU A   9       1.805 -31.110  62.252  1.00 39.51      .000 C
ATOM     90 1HD2 LEU A   9       1.075 -31.464  62.980  1.00 39.51      .000 H
ATOM     91 2HD2 LEU A   9       1.551 -31.497  61.265  1.00 39.51      .000 H
ATOM     92 3HD2 LEU A   9       1.797 -30.020  62.228  1.00 39.51      .000 H
ATOM     93  N   VAL A  10       4.853 -30.205  58.410  1.00 32.80      .338 N
ATOM     94  H   VAL A  10       3.877 -29.946  58.418  1.00 32.80      .338 H
ATOM     95  CA  VAL A  10       5.681 -29.540  57.380  1.00 28.75      .159 C
ATOM     96  HA  VAL A  10       6.726 -29.573  57.689  1.00 28.75      .159 H
ATOM     97  C   VAL A  10       5.257 -28.072  57.244  1.00 28.14      .251 C
ATOM     98  O   VAL A  10       4.063 -27.769  57.262  1.00 25.42      .271 O
ATOM     99  CB  VAL A  10       5.567 -30.260  56.009  1.00 33.53      .029 C
ATOM    100  HB  VAL A  10       4.507 -30.380  55.785  1.00 33.53      .029 H
ATOM    101  CG1 VAL A  10       6.223 -29.489  54.853  1.00 33.30      .002 C
ATOM    102 1HG1 VAL A  10       6.179 -30.092  53.947  1.00 33.30      .002 H
ATOM    103 2HG1 VAL A  10       7.263 -29.280  55.102  1.00 33.30      .002 H
ATOM    104 3HG1 VAL A  10       5.692 -28.551  54.692  1.00 33.30      .002 H
ATOM    105  CG2 VAL A  10       6.225 -31.642  56.019  1.00 37.85      .002 C
ATOM    106 1HG2 VAL A  10       6.019 -32.148  55.076  1.00 37.85      .002 H
ATOM    107 2HG2 VAL A  10       5.834 -32.237  56.845  1.00 37.85      .002 H
ATOM    108 3HG2 VAL A  10       7.301 -31.518  56.138  1.00 37.85      .002 H
ATOM    109  N   THR A  11       6.221 -27.167  57.062  1.00 32.95      .336 N
ATOM    110  H   THR A  11       7.186 -27.463  57.071  1.00 32.95      .336 H
ATOM    111  CA  THR A  11       5.978 -25.769  56.665  1.00 33.65      .186 C
ATOM    112  HA  THR A  11       4.921 -25.535  56.788  1.00 33.65      .186 H
ATOM    113  C   THR A  11       6.351 -25.571  55.186  1.00 29.68      .253 C
ATOM    114  O   THR A  11       7.442 -25.951  54.758  1.00 32.40      .270 O
ATOM    115  CB  THR A  11       6.759 -24.795  57.562  1.00 34.32      .140 C
ATOM    116  HB  THR A  11       7.826 -24.946  57.396  1.00 34.32      .140 H
ATOM    117  OG1 THR A  11       6.471 -25.043  58.934  1.00 35.79      .382 O
ATOM    118  HG1 THR A  11       7.048 -24.479  59.455  1.00 35.79      .382 H
ATOM    119  CG2 THR A  11       6.414 -23.330  57.295  1.00 27.62      .034 C
ATOM    120 1HG2 THR A  11       6.950 -22.700  58.005  1.00 27.62      .034 H
ATOM    121 2HG2 THR A  11       5.341 -23.181  57.415  1.00 27.62      .034 H
ATOM    122 3HG2 THR A  11       6.708 -23.064  56.280  1.00 27.62      .034 H
ATOM    123  N   VAL A  12       5.456 -24.957  54.416  1.00 26.59      .337 N
ATOM    124  H   VAL A  12       4.604 -24.630  54.849  1.00 26.59      .337 H
ATOM    125  CA  VAL A  12       5.624 -24.573  52.991  1.00 33.50      .159 C
ATOM    126  HA  VAL A  12       6.640 -24.802  52.671  1.00 33.50      .159 H
ATOM    127  C   VAL A  12       5.407 -23.052  52.847  1.00 30.59      .251 C
ATOM    128  O   VAL A  12       4.957 -22.407  53.793  1.00 37.88      .271 O
ATOM    129  CB  VAL A  12       4.656 -25.374  52.087  1.00 29.54      .029 C
ATOM    130  HB  VAL A  12       4.706 -24.952  51.083  1.00 29.54      .029 H
ATOM    131  CG1 VAL A  12       5.086 -26.840  51.988  1.00 28.07      .002 C
ATOM    132 1HG1 VAL A  12       4.475 -27.339  51.236  1.00 28.07      .002 H
ATOM    133 2HG1 VAL A  12       4.947 -27.328  52.952  1.00 28.07      .002 H
ATOM    134 3HG1 VAL A  12       6.135 -26.895  51.700  1.00 28.07      .002 H
ATOM    135  CG2 VAL A  12       3.192 -25.322  52.539  1.00 22.96      .002 C
ATOM    136 1HG2 VAL A  12       2.581 -25.868  51.820  1.00 22.96      .002 H
ATOM    137 2HG2 VAL A  12       2.860 -24.284  52.584  1.00 22.96      .002 H
ATOM    138 3HG2 VAL A  12       3.091 -25.779  53.523  1.00 22.96      .002 H
ATOM    139  N   ARG A  13       5.724 -22.451  51.690  1.00 29.75      .338 N
ATOM    140  H   ARG A  13       6.071 -22.991  50.910  1.00 29.75      .338 H
ATOM    141  CA  ARG A  13       5.671 -20.992  51.496  1.00 31.99      .159 C
ATOM    142  HA  ARG A  13       6.371 -20.534  52.194  1.00 31.99      .159 H
ATOM    143  C   ARG A  13       4.266 -20.386  51.797  1.00 30.74      .251 C
ATOM    144  O   ARG A  13       4.179 -19.249  52.251  1.00 39.48      .271 O
ATOM    145  CB  ARG A  13       6.118 -20.614  50.073  1.00 27.11      .034 C
ATOM    146 1HB  ARG A  13       5.439 -21.065  49.350  1.00 27.11      .034 H
ATOM    147 2HB  ARG A  13       6.037 -19.532  49.970  1.00 27.11      .034 H
ATOM    148  CG  ARG A  13       7.561 -21.025  49.697  1.00 34.49      .027 C
ATOM    149 1HG  ARG A  13       8.275 -20.505  50.336  1.00 34.49      .027 H
ATOM    150 2HG  ARG A  13       7.696 -22.102  49.797  1.00 34.49      .027 H
ATOM    151  CD  ARG A  13       7.803 -20.621  48.241  1.00 46.28      .116 C
ATOM    152 1HD  ARG A  13       7.089 -21.141  47.602  1.00 46.28      .116 H
ATOM    153 2HD  ARG A  13       7.624 -19.550  48.151  1.00 46.28      .116 H
ATOM    154  NE  ARG A  13       9.166 -20.917  47.767  1.00 55.78      .212 N
ATOM    155  HE  ARG A  13       9.538 -21.804  48.074  1.00 55.78      .212 H
ATOM    156  CZ  ARG A  13       9.817 -20.213  46.824  1.00 55.33      .666 C
ATOM    157  NH1 ARG A  13       9.357 -19.102  46.320  1.00 55.82      .235 N
ATOM    158 1HH1 ARG A  13       8.493 -18.713  46.670  1.00 55.82      .235 H
ATOM    159 2HH1 ARG A  13       9.841 -18.652  45.557  1.00 55.82      .235 H
ATOM    160  NH2 ARG A  13      10.947 -20.640  46.344  1.00 51.58      .235 N
ATOM    161 1HH2 ARG A  13      11.370 -21.496  46.675  1.00 51.58      .235 H
ATOM    162 2HH2 ARG A  13      11.393 -20.108  45.611  1.00 51.58      .235 H
ATOM    163  N   GLY A  14       3.188 -21.150  51.595  1.00 33.97      .336 N
ATOM    164  H   GLY A  14       3.311 -22.048  51.150  1.00 33.97      .336 H
ATOM    165  CA  GLY A  14       1.813 -20.756  51.913  1.00 28.80      .189 C
ATOM    166 1HA  GLY A  14       1.647 -19.729  51.586  1.00 28.80      .189 H
ATOM    167 2HA  GLY A  14       1.134 -21.399  51.354  1.00 28.80      .189 H
ATOM    168  C   GLY A  14       1.416 -20.842  53.408  1.00 31.36      .253 C
ATOM    169  O   GLY A  14       0.436 -20.214  53.803  1.00 35.36      .270 O
ATOM    170  N   GLY A  15       2.157 -21.582  54.240  1.00 34.77      .336 N
ATOM    171  H   GLY A  15       3.000 -22.017  53.893  1.00 34.77      .336 H
ATOM    172  CA  GLY A  15       1.823 -21.847  55.649  1.00 32.18      .189 C
ATOM    173 1HA  GLY A  15       2.385 -21.166  56.288  1.00 32.18      .189 H
ATOM    174 2HA  GLY A  15       0.761 -21.668  55.817  1.00 32.18      .189 H
ATOM    175  C   GLY A  15       2.143 -23.290  56.083  1.00 29.53      .253 C
ATOM    176  O   GLY A  15       2.918 -24.000  55.439  1.00 35.95      .270 O
ATOM    177  N   ARG A  16       1.564 -23.742  57.199  1.00 34.28      .337 N
ATOM    178  H   ARG A  16       0.971 -23.122  57.732  1.00 34.28      .337 H
ATOM    179  CA  ARG A  16       1.791 -25.077  57.772  1.00 36.24      .159 C
ATOM    180  HA  ARG A  16       2.782 -25.410  57.464  1.00 36.24      .159 H
ATOM    181  C   ARG A  16       0.768 -26.143  57.321  1.00 34.39      .251 C
ATOM    182  O   ARG A  16      -0.411 -25.858  57.103  1.00 31.78      .271 O
ATOM    183  CB  ARG A  16       1.807 -24.967  59.297  1.00 37.88      .034 C
ATOM    184 1HB  ARG A  16       1.032 -24.270  59.617  1.00 37.88      .034 H
ATOM    185 2HB  ARG A  16       1.594 -25.940  59.739  1.00 37.88      .034 H
ATOM    186  CG  ARG A  16       3.165 -24.472  59.806  1.00 44.59      .027 C
ATOM    187 1HG  ARG A  16       3.916 -25.226  59.571  1.00 44.59      .027 H
ATOM    188 2HG  ARG A  16       3.448 -23.547  59.304  1.00 44.59      .027 H
ATOM    189  CD  ARG A  16       3.147 -24.236  61.319  1.00 36.64      .116 C
ATOM    190 1HD  ARG A  16       2.869 -25.169  61.809  1.00 36.64      .116 H
ATOM    191 2HD  ARG A  16       4.141 -23.937  61.651  1.00 36.64      .116 H
ATOM    192  NE  ARG A  16       2.182 -23.194  61.676  1.00 46.69      .212 N
ATOM    193  HE  ARG A  16       2.119 -22.458  60.986  1.00 46.69      .212 H
ATOM    194  CZ  ARG A  16       1.364 -23.194  62.734  1.00 52.46      .666 C
ATOM    195  NH1 ARG A  16       1.362 -24.132  63.641  1.00 49.27      .235 N
ATOM    196 1HH1 ARG A  16       1.970 -24.931  63.533  1.00 49.27      .235 H
ATOM    197 2HH1 ARG A  16       0.626 -24.147  64.333  1.00 49.27      .235 H
ATOM    198  NH2 ARG A  16       0.511 -22.226  62.867  1.00 47.23      .235 N
ATOM    199 1HH2 ARG A  16       0.483 -21.493  62.173  1.00 47.23      .235 H
ATOM    200 2HH2 ARG A  16      -0.003 -22.123  63.731  1.00 47.23      .235 H
ATOM    201  N   LEU A  17       1.251 -27.383  57.266  1.00 28.61      .338 N
ATOM    202  H   LEU A  17       2.236 -27.488  57.461  1.00 28.61      .338 H
ATOM    203  CA  LEU A  17       0.526 -28.614  56.912  1.00 32.47      .159 C
ATOM    204  HA  LEU A  17      -0.529 -28.393  56.750  1.00 32.47      .159 H
ATOM    205  C   LEU A  17       0.631 -29.662  58.037  1.00 29.60      .251 C
ATOM    206  O   LEU A  17       1.648 -29.726  58.739  1.00 28.51      .271 O
ATOM    207  CB  LEU A  17       1.134 -29.215  55.617  1.00 29.75      .032 C
ATOM    208 1HB  LEU A  17       2.147 -29.545  55.848  1.00 29.75      .032 H
ATOM    209 2HB  LEU A  17       0.552 -30.098  55.354  1.00 29.75      .032 H
ATOM    210  CG  LEU A  17       1.209 -28.290  54.394  1.00 27.85      .002 C
ATOM    211  HG  LEU A  17       1.747 -27.383  54.670  1.00 27.85      .002 H
ATOM    212  CD1 LEU A  17       1.985 -28.986  53.279  1.00 26.86      .000 C
ATOM    213 1HD1 LEU A  17       2.026 -28.336  52.406  1.00 26.86      .000 H
ATOM    214 2HD1 LEU A  17       1.494 -29.922  53.013  1.00 26.86      .000 H
ATOM    215 3HD1 LEU A  17       2.998 -29.193  53.627  1.00 26.86      .000 H
ATOM    216  CD2 LEU A  17      -0.176 -27.915  53.874  1.00 31.11      .000 C
ATOM    217 1HD2 LEU A  17      -0.071 -27.308  52.975  1.00 31.11      .000 H
ATOM    218 2HD2 LEU A  17      -0.694 -27.341  54.642  1.00 31.11      .000 H
ATOM    219 3HD2 LEU A  17      -0.749 -28.813  53.643  1.00 31.11      .000 H
ATOM    220  N   ARG A  18      -0.383 -30.530  58.139  1.00 29.63      .338 N
ATOM    221  H   ARG A  18      -1.223 -30.338  57.611  1.00 29.63      .338 H
ATOM    222  CA  ARG A  18      -0.423 -31.721  59.005  1.00 35.47      .159 C
ATOM    223  HA  ARG A  18       0.580 -31.911  59.388  1.00 35.47      .159 H
ATOM    224  C   ARG A  18      -0.882 -32.957  58.214  1.00 39.58      .251 C
ATOM    225  O   ARG A  18      -2.040 -33.046  57.820  1.00 30.43      .271 O
ATOM    226  CB  ARG A  18      -1.333 -31.417  60.204  1.00 33.61      .034 C
ATOM    227 1HB  ARG A  18      -0.878 -30.608  60.776  1.00 33.61      .034 H
ATOM    228 2HB  ARG A  18      -2.302 -31.085  59.833  1.00 33.61      .034 H
ATOM    229  CG  ARG A  18      -1.556 -32.616  61.147  1.00 43.66      .027 C
ATOM    230 1HG  ARG A  18      -2.090 -33.409  60.624  1.00 43.66      .027 H
ATOM    231 2HG  ARG A  18      -0.590 -33.004  61.469  1.00 43.66      .027 H
ATOM    232  CD  ARG A  18      -2.366 -32.221  62.396  1.00 58.88      .116 C
ATOM    233 1HD  ARG A  18      -2.588 -33.109  62.987  1.00 58.88      .116 H
ATOM    234 2HD  ARG A  18      -1.747 -31.560  63.003  1.00 58.88      .116 H
ATOM    235  NE  ARG A  18      -3.639 -31.526  62.103  1.00 65.15      .212 N
ATOM    236  HE  ARG A  18      -3.688 -30.586  62.469  1.00 65.15      .212 H
ATOM    237  CZ  ARG A  18      -4.660 -32.023  61.392  1.00 61.20      .666 C
ATOM    238  NH1 ARG A  18      -4.732 -33.257  60.999  1.00 56.33      .235 N
ATOM    239 1HH1 ARG A  18      -4.068 -33.947  61.318  1.00 56.33      .235 H
ATOM    240 2HH1 ARG A  18      -5.430 -33.506  60.313  1.00 56.33      .235 H
ATOM    241  NH2 ARG A  18      -5.656 -31.273  61.036  1.00 52.28      .235 N
ATOM    242 1HH2 ARG A  18      -5.685 -30.289  61.259  1.00 52.28      .235 H
ATOM    243 2HH2 ARG A  18      -6.370 -31.681  60.451  1.00 52.28      .235 H
ATOM    244  N   GLY A  19       0.044 -33.879  57.976  1.00 32.94      .336 N
ATOM    245  H   GLY A  19       0.949 -33.738  58.402  1.00 32.94      .336 H
ATOM    246  CA  GLY A  19      -0.145 -35.129  57.235  1.00 34.62      .189 C
ATOM    247 1HA  GLY A  19      -0.924 -35.002  56.483  1.00 34.62      .189 H
ATOM    248 2HA  GLY A  19       0.782 -35.363  56.711  1.00 34.62      .189 H
ATOM    249  C   GLY A  19      -0.519 -36.337  58.115  1.00 37.12      .253 C
ATOM    250  O   GLY A  19      -0.777 -36.215  59.315  1.00 39.77      .270 O
ATOM    251  N   ILE A  20      -0.530 -37.516  57.493  1.00 33.27      .337 N
ATOM    252  H   ILE A  20      -0.250 -37.522  56.523  1.00 33.27      .337 H
ATOM    253  CA  ILE A  20      -0.958 -38.815  58.048  1.00 27.99      .159 C
ATOM    254  HA  ILE A  20      -1.043 -38.719  59.130  1.00 27.99      .159 H
ATOM    255  C   ILE A  20       0.096 -39.903  57.747  1.00 31.46      .251 C
ATOM    256  O   ILE A  20       0.711 -39.892  56.678  1.00 33.31      .271 O
ATOM    257  CB  ILE A  20      -2.372 -39.167  57.494  1.00 33.65      .029 C
ATOM    258  HB  ILE A  20      -3.027 -38.325  57.721  1.00 33.65      .029 H
ATOM    259  CG1 ILE A  20      -2.967 -40.402  58.204  1.00 33.66      .002 C
ATOM    260 1HG1 ILE A  20      -2.363 -41.271  57.942  1.00 33.66      .002 H
ATOM    261 2HG1 ILE A  20      -2.906 -40.241  59.280  1.00 33.66      .002 H
ATOM    262  CG2 ILE A  20      -2.372 -39.350  55.962  1.00 30.57      .002 C
ATOM    263 1HG2 ILE A  20      -3.401 -39.427  55.610  1.00 30.57      .002 H
ATOM    264 2HG2 ILE A  20      -1.830 -40.260  55.705  1.00 30.57      .002 H
ATOM    265 3HG2 ILE A  20      -1.889 -38.493  55.491  1.00 30.57      .002 H
ATOM    266  CD1 ILE A  20      -4.434 -40.696  57.867  1.00 29.74      .000 C
ATOM    267 1HD1 ILE A  20      -4.791 -41.492  58.521  1.00 29.74      .000 H
ATOM    268 2HD1 ILE A  20      -4.521 -41.013  56.827  1.00 29.74      .000 H
ATOM    269 3HD1 ILE A  20      -5.033 -39.799  58.025  1.00 29.74      .000 H
ATOM    270  N   ARG A  21       0.313 -40.855  58.665  1.00 34.29      .338 N
ATOM    271  H   ARG A  21      -0.202 -40.836  59.534  1.00 34.29      .338 H
ATOM    272  CA  ARG A  21       1.162 -42.029  58.432  1.00 34.59      .159 C
ATOM    273  HA  ARG A  21       1.942 -41.752  57.724  1.00 34.59      .159 H
ATOM    274  C   ARG A  21       0.337 -43.175  57.825  1.00 34.51      .251 C
ATOM    275  O   ARG A  21      -0.518 -43.757  58.491  1.00 29.00      .271 O
ATOM    276  CB  ARG A  21       1.863 -42.450  59.732  1.00 32.91      .034 C
ATOM    277 1HB  ARG A  21       2.391 -41.593  60.149  1.00 32.91      .034 H
ATOM    278 2HB  ARG A  21       1.124 -42.797  60.454  1.00 32.91      .034 H
ATOM    279  CG  ARG A  21       2.879 -43.581  59.487  1.00 35.53      .027 C
ATOM    280 1HG  ARG A  21       2.361 -44.487  59.173  1.00 35.53      .027 H
ATOM    281 2HG  ARG A  21       3.560 -43.280  58.692  1.00 35.53      .027 H
ATOM    282  CD  ARG A  21       3.701 -43.895  60.748  1.00 45.17      .116 C
ATOM    283 1HD  ARG A  21       4.438 -44.664  60.518  1.00 45.17      .116 H
ATOM    284 2HD  ARG A  21       4.239 -42.996  61.050  1.00 45.17      .116 H
ATOM    285  NE  ARG A  21       2.864 -44.351  61.867  1.00 42.00      .212 N
ATOM    286  HE  ARG A  21       2.480 -45.276  61.739  1.00 42.00      .212 H
ATOM    287  CZ  ARG A  21       2.620 -43.671  62.993  1.00 49.68      .666 C
ATOM    288  NH1 ARG A  21       3.120 -42.496  63.236  1.00 41.69      .235 N
ATOM    289 1HH1 ARG A  21       3.770 -42.080  62.584  1.00 41.69      .235 H
ATOM    290 2HH1 ARG A  21       2.968 -42.068  64.138  1.00 41.69      .235 H
ATOM    291  NH2 ARG A  21       1.837 -44.164  63.903  1.00 51.93      .235 N
ATOM    292 1HH2 ARG A  21       1.332 -45.017  63.709  1.00 51.93      .235 H
ATOM    293 2HH2 ARG A  21       1.696 -43.683  64.780  1.00 51.93      .235 H
ATOM    294  N   LEU A  22       0.624 -43.513  56.573  1.00 30.03      .338 N
ATOM    295  H   LEU A  22       1.404 -43.045  56.134  1.00 30.03      .338 H
ATOM    296  CA  LEU A  22       0.070 -44.672  55.868  1.00 29.84      .159 C
ATOM    297  HA  LEU A  22      -0.953 -44.835  56.207  1.00 29.84      .159 H
ATOM    298  C   LEU A  22       0.886 -45.944  56.177  1.00 32.54      .251 C
ATOM    299  O   LEU A  22       2.082 -45.871  56.467  1.00 32.66      .271 O
ATOM    300  CB  LEU A  22       0.046 -44.391  54.348  1.00 34.51      .032 C
ATOM    301 1HB  LEU A  22       1.076 -44.312  54.001  1.00 34.51      .032 H
ATOM    302 2HB  LEU A  22      -0.410 -45.247  53.852  1.00 34.51      .032 H
ATOM    303  CG  LEU A  22      -0.707 -43.114  53.930  1.00 41.05      .002 C
ATOM    304  HG  LEU A  22      -0.207 -42.255  54.377  1.00 41.05      .002 H
ATOM    305  CD1 LEU A  22      -0.635 -42.974  52.412  1.00 32.75      .000 C
ATOM    306 1HD1 LEU A  22      -1.136 -42.055  52.106  1.00 32.75      .000 H
ATOM    307 2HD1 LEU A  22      -1.113 -43.827  51.932  1.00 32.75      .000 H
ATOM    308 3HD1 LEU A  22       0.414 -42.931  52.118  1.00 32.75      .000 H
ATOM    309  CD2 LEU A  22      -2.176 -43.113  54.360  1.00 34.25      .000 C
ATOM    310 1HD2 LEU A  22      -2.667 -42.230  53.949  1.00 34.25      .000 H
ATOM    311 2HD2 LEU A  22      -2.236 -43.089  55.448  1.00 34.25      .000 H
ATOM    312 3HD2 LEU A  22      -2.670 -44.010  53.987  1.00 34.25      .000 H
ATOM    313  N   LYS A  23       0.237 -47.109  56.081  1.00 33.18      .338 N
ATOM    314  H   LYS A  23      -0.741 -47.097  55.831  1.00 33.18      .338 H
ATOM    315  CA  LYS A  23       0.844 -48.440  56.254  1.00 29.77      .159 C
ATOM    316  HA  LYS A  23       1.785 -48.333  56.794  1.00 29.77      .159 H
ATOM    317  C   LYS A  23       1.134 -49.102  54.897  1.00 28.39      .251 C
ATOM    318  O   LYS A  23       0.382 -48.900  53.942  1.00 31.50      .271 O
ATOM    319  CB  LYS A  23      -0.081 -49.346  57.096  1.00 32.71      .032 C
ATOM    320 1HB  LYS A  23      -0.960 -49.587  56.498  1.00 32.71      .032 H
ATOM    321 2HB  LYS A  23       0.451 -50.272  57.311  1.00 32.71      .032 H
ATOM    322  CG  LYS A  23      -0.520 -48.697  58.422  1.00 32.52      .004 C
ATOM    323 1HG  LYS A  23       0.366 -48.328  58.937  1.00 32.52      .004 H
ATOM    324 2HG  LYS A  23      -1.167 -47.849  58.195  1.00 32.52      .004 H
ATOM    325  CD  LYS A  23      -1.270 -49.656  59.359  1.00 32.93      .032 C
ATOM    326 1HD  LYS A  23      -0.670 -50.556  59.495  1.00 32.93      .032 H
ATOM    327 2HD  LYS A  23      -1.396 -49.172  60.328  1.00 32.93      .032 H
ATOM    328  CE  LYS A  23      -2.650 -50.019  58.800  1.00 42.37      .206 C
ATOM    329 1HE  LYS A  23      -3.239 -49.108  58.689  1.00 42.37      .206 H
ATOM    330 2HE  LYS A  23      -2.527 -50.462  57.811  1.00 42.37      .206 H
ATOM    331  NZ  LYS A  23      -3.357 -50.972  59.683  1.00 45.50      .064 N
ATOM    332 1HZ  LYS A  23      -4.240 -51.218  59.259  1.00 45.50      .064 H
ATOM    333 2HZ  LYS A  23      -3.522 -50.555  60.588  1.00 45.50      .064 H
ATOM    334 3HZ  LYS A  23      -2.793 -51.803  59.792  1.00 45.50      .064 H
ATOM    335  N   THR A  24       2.163 -49.941  54.837  1.00 26.18      .336 N
ATOM    336  H   THR A  24       2.744 -50.052  55.656  1.00 26.18      .336 H
ATOM    337  CA  THR A  24       2.396 -50.926  53.756  1.00 33.85      .187 C
ATOM    338  HA  THR A  24       1.439 -51.164  53.293  1.00 33.85      .187 H
ATOM    339  C   THR A  24       2.965 -52.220  54.373  1.00 35.23      .257 C
ATOM    340  O   THR A  24       3.472 -52.159  55.498  1.00 29.03      .270 O
ATOM    341  CB  THR A  24       3.336 -50.400  52.639  1.00 26.38      .140 C
ATOM    342  HB  THR A  24       3.160 -51.001  51.746  1.00 26.38      .140 H
ATOM    343  OG1 THR A  24       4.696 -50.554  52.994  1.00 27.27      .382 O
ATOM    344  HG1 THR A  24       4.866 -50.012  53.768  1.00 27.27      .382 H
ATOM    345  CG2 THR A  24       3.154 -48.937  52.240  1.00 30.78      .034 C
ATOM    346 1HG2 THR A  24       3.807 -48.718  51.395  1.00 30.78      .034 H
ATOM    347 2HG2 THR A  24       3.407 -48.283  53.075  1.00 30.78      .034 H
ATOM    348 3HG2 THR A  24       2.116 -48.773  51.951  1.00 30.78      .034 H
ATOM    349  N   PRO A  25       2.970 -53.375  53.676  1.00 36.40      .312 N
ATOM    350  CA  PRO A  25       3.628 -54.584  54.180  1.00 31.77      .163 C
ATOM    351  HA  PRO A  25       3.115 -54.912  55.084  1.00 31.77      .163 H
ATOM    352  C   PRO A  25       5.114 -54.364  54.523  1.00 33.56      .251 C
ATOM    353  O   PRO A  25       5.584 -54.804  55.572  1.00 44.91      .271 O
ATOM    354  CB  PRO A  25       3.438 -55.635  53.083  1.00 34.71      .034 C
ATOM    355 1HB  PRO A  25       4.285 -55.622  52.397  1.00 34.71      .034 H
ATOM    356 2HB  PRO A  25       3.286 -56.633  53.494  1.00 34.71      .034 H
ATOM    357  CG  PRO A  25       2.182 -55.171  52.367  1.00 38.21      .027 C
ATOM    358 1HG  PRO A  25       2.166 -55.492  51.325  1.00 38.21      .027 H
ATOM    359 2HG  PRO A  25       1.298 -55.520  52.901  1.00 38.21      .027 H
ATOM    360  CD  PRO A  25       2.272 -53.658  52.444  1.00 35.26      .105 C
ATOM    361 1HD  PRO A  25       2.842 -53.272  51.598  1.00 35.26      .105 H
ATOM    362 2HD  PRO A  25       1.274 -53.221  52.474  1.00 35.26      .105 H
ATOM    363  N   GLY A  26       5.836 -53.596  53.703  1.00 29.29      .336 N
ATOM    364  H   GLY A  26       5.408 -53.270  52.848  1.00 29.29      .336 H
ATOM    365  CA  GLY A  26       7.213 -53.149  53.955  1.00 24.77      .189 C
ATOM    366 1HA  GLY A  26       7.801 -53.998  54.304  1.00 24.77      .189 H
ATOM    367 2HA  GLY A  26       7.646 -52.804  53.016  1.00 24.77      .189 H
ATOM    368  C   GLY A  26       7.360 -52.012  54.992  1.00 30.64      .253 C
ATOM    369  O   GLY A  26       8.418 -51.389  55.053  1.00 31.70      .270 O
ATOM    370  N   GLY A  27       6.327 -51.708  55.781  1.00 28.81      .336 N
ATOM    371  H   GLY A  27       5.459 -52.209  55.656  1.00 28.81      .336 H
ATOM    372  CA  GLY A  27       6.336 -50.666  56.815  1.00 28.06      .189 C
ATOM    373 1HA  GLY A  27       5.764 -51.018  57.674  1.00 28.06      .189 H
ATOM    374 2HA  GLY A  27       7.360 -50.491  57.144  1.00 28.06      .189 H
ATOM    375  C   GLY A  27       5.741 -49.309  56.374  1.00 35.77      .257 C
ATOM    376  O   GLY A  27       5.138 -49.211  55.300  1.00 34.74      .270 O
ATOM    377  N   PRO A  28       5.857 -48.272  57.222  1.00 28.77      .312 N
ATOM    378  CA  PRO A  28       5.123 -47.015  57.078  1.00 29.10      .163 C
ATOM    379  HA  PRO A  28       4.090 -47.239  56.812  1.00 29.10      .163 H
ATOM    380  C   PRO A  28       5.694 -46.038  56.036  1.00 26.94      .251 C
ATOM    381  O   PRO A  28       6.880 -46.079  55.701  1.00 27.73      .271 O
ATOM    382  CB  PRO A  28       5.151 -46.379  58.468  1.00 28.73      .034 C
ATOM    383 1HB  PRO A  28       5.164 -45.290  58.430  1.00 28.73      .034 H
ATOM    384 2HB  PRO A  28       4.303 -46.737  59.052  1.00 28.73      .034 H
ATOM    385  CG  PRO A  28       6.449 -46.896  59.059  1.00 28.40      .027 C
ATOM    386 1HG  PRO A  28       7.286 -46.290  58.712  1.00 28.40      .027 H
ATOM    387 2HG  PRO A  28       6.404 -46.933  60.147  1.00 28.40      .027 H
ATOM    388  CD  PRO A  28       6.550 -48.300  58.493  1.00 24.19      .105 C
ATOM    389 1HD  PRO A  28       7.594 -48.571  58.334  1.00 24.19      .105 H
ATOM    390 2HD  PRO A  28       6.062 -49.009  59.160  1.00 24.19      .105 H
ATOM    391  N   VAL A  29       4.835 -45.103  55.612  1.00 24.78      .338 N
ATOM    392  H   VAL A  29       3.887 -45.168  55.955  1.00 24.78      .338 H
ATOM    393  CA  VAL A  29       5.100 -43.968  54.696  1.00 25.61      .159 C
ATOM    394  HA  VAL A  29       6.165 -43.738  54.710  1.00 25.61      .159 H
ATOM    395  C   VAL A  29       4.334 -42.719  55.180  1.00 29.05      .251 C
ATOM    396  O   VAL A  29       3.203 -42.829  55.654  1.00 29.22      .271 O
ATOM    397  CB  VAL A  29       4.703 -44.354  53.249  1.00 31.92      .029 C
ATOM    398  HB  VAL A  29       3.746 -44.873  53.291  1.00 31.92      .029 H
ATOM    399  CG1 VAL A  29       4.542 -43.175  52.281  1.00 24.51      .002 C
ATOM    400 1HG1 VAL A  29       4.346 -43.555  51.278  1.00 24.51      .002 H
ATOM    401 2HG1 VAL A  29       5.459 -42.587  52.274  1.00 24.51      .002 H
ATOM    402 3HG1 VAL A  29       3.710 -42.547  52.601  1.00 24.51      .002 H
ATOM    403  CG2 VAL A  29       5.750 -45.303  52.657  1.00 27.21      .002 C
ATOM    404 1HG2 VAL A  29       5.490 -45.532  51.623  1.00 27.21      .002 H
ATOM    405 2HG2 VAL A  29       5.766 -46.224  53.240  1.00 27.21      .002 H
ATOM    406 3HG2 VAL A  29       6.733 -44.834  52.690  1.00 27.21      .002 H
ATOM    407  N   SER A  30       4.929 -41.532  55.058  1.00 27.29      .336 N
ATOM    408  H   SER A  30       5.815 -41.474  54.575  1.00 27.29      .336 H
ATOM    409  CA  SER A  30       4.272 -40.239  55.342  1.00 28.01      .189 C
ATOM    410  HA  SER A  30       3.601 -40.347  56.194  1.00 28.01      .189 H
ATOM    411  C   SER A  30       3.459 -39.766  54.132  1.00 28.27      .253 C
ATOM    412  O   SER A  30       3.929 -39.867  52.998  1.00 29.39      .270 O
ATOM    413  CB  SER A  30       5.305 -39.149  55.671  1.00 32.65      .169 C
ATOM    414 1HB  SER A  30       5.819 -38.866  54.752  1.00 32.65      .169 H
ATOM    415 2HB  SER A  30       4.781 -38.276  56.060  1.00 32.65      .169 H
ATOM    416  OG  SER A  30       6.268 -39.577  56.618  1.00 37.71      .380 O
ATOM    417  HG  SER A  30       7.072 -39.799  56.143  1.00 37.71      .380 H
ATOM    418  N   ALA A  31       2.277 -39.187  54.347  1.00 27.82      .337 N
ATOM    419  H   ALA A  31       1.880 -39.184  55.276  1.00 27.82      .337 H
ATOM    420  CA  ALA A  31       1.461 -38.606  53.280  1.00 30.49      .159 C
ATOM    421  HA  ALA A  31       2.099 -38.431  52.413  1.00 30.49      .159 H
ATOM    422  C   ALA A  31       0.829 -37.257  53.687  1.00 33.65      .251 C
ATOM    423  O   ALA A  31       0.350 -37.086  54.807  1.00 29.88      .271 O
ATOM    424  CB  ALA A  31       0.401 -39.623  52.848  1.00 26.08      .034 C
ATOM    425 1HB  ALA A  31       0.898 -40.538  52.525  1.00 26.08      .034 H
ATOM    426 2HB  ALA A  31      -0.181 -39.214  52.023  1.00 26.08      .034 H
ATOM    427 3HB  ALA A  31      -0.261 -39.844  53.686  1.00 26.08      .034 H
ATOM    428  N   PHE A  32       0.812 -36.327  52.735  1.00 27.48      .337 N
ATOM    429  H   PHE A  32       1.269 -36.557  51.865  1.00 27.48      .337 H
ATOM    430  CA  PHE A  32       0.245 -34.978  52.841  1.00 25.43      .164 C
ATOM    431  HA  PHE A  32      -0.347 -34.892  53.752  1.00 25.43      .164 H
ATOM    432  C   PHE A  32      -0.679 -34.770  51.634  1.00 28.56      .251 C
ATOM    433  O   PHE A  32      -0.220 -34.476  50.533  1.00 27.10      .271 O
ATOM    434  CB  PHE A  32       1.381 -33.943  52.903  1.00 23.49      .056 C
ATOM    435 1HB  PHE A  32       1.965 -34.002  51.984  1.00 23.49      .056 H
ATOM    436 2HB  PHE A  32       0.931 -32.951  52.942  1.00 23.49      .056 H
ATOM    437  CG  PHE A  32       2.331 -34.088  54.088  1.00 28.30      .044 C
ATOM    438  CD1 PHE A  32       3.395 -35.012  54.038  1.00 28.07      .008 C
ATOM    439  HD1 PHE A  32       3.541 -35.625  53.161  1.00 28.07      .008 H
ATOM    440  CD2 PHE A  32       2.170 -33.278  55.227  1.00 29.85      .008 C
ATOM    441  HD2 PHE A  32       1.363 -32.561  55.259  1.00 29.85      .008 H
ATOM    442  CE1 PHE A  32       4.267 -35.149  55.132  1.00 35.26      .001 C
ATOM    443  HE1 PHE A  32       5.073 -35.867  55.104  1.00 35.26      .001 H
ATOM    444  CE2 PHE A  32       3.053 -33.401  56.313  1.00 33.86      .001 C
ATOM    445  HE2 PHE A  32       2.928 -32.764  57.176  1.00 33.86      .001 H
ATOM    446  CZ  PHE A  32       4.091 -34.346  56.271  1.00 27.54      .000 C
ATOM    447  HZ  PHE A  32       4.762 -34.440  57.112  1.00 27.54      .000 H
ATOM    448  N   LEU A  33      -1.972 -35.026  51.821  1.00 24.65      .338 N
ATOM    449  H   LEU A  33      -2.284 -35.184  52.768  1.00 24.65      .338 H
ATOM    450  CA  LEU A  33      -3.009 -35.050  50.780  1.00 25.47      .159 C
ATOM    451  HA  LEU A  33      -2.545 -35.095  49.794  1.00 25.47      .159 H
ATOM    452  C   LEU A  33      -3.870 -33.777  50.852  1.00 27.68      .251 C
ATOM    453  O   LEU A  33      -4.144 -33.295  51.947  1.00 27.95      .271 O
ATOM    454  CB  LEU A  33      -3.895 -36.309  50.972  1.00 24.75      .032 C
ATOM    455 1HB  LEU A  33      -4.514 -36.148  51.855  1.00 24.75      .032 H
ATOM    456 2HB  LEU A  33      -4.557 -36.384  50.109  1.00 24.75      .032 H
ATOM    457  CG  LEU A  33      -3.165 -37.651  51.167  1.00 26.93      .002 C
ATOM    458  HG  LEU A  33      -2.572 -37.594  52.080  1.00 26.93      .002 H
ATOM    459  CD1 LEU A  33      -4.196 -38.765  51.345  1.00 23.65      .000 C
ATOM    460 1HD1 LEU A  33      -3.686 -39.714  51.510  1.00 23.65      .000 H
ATOM    461 2HD1 LEU A  33      -4.817 -38.835  50.452  1.00 23.65      .000 H
ATOM    462 3HD1 LEU A  33      -4.824 -38.534  52.206  1.00 23.65      .000 H
ATOM    463  CD2 LEU A  33      -2.247 -38.019  50.004  1.00 27.62      .000 C
ATOM    464 1HD2 LEU A  33      -1.827 -39.011  50.168  1.00 27.62      .000 H
ATOM    465 2HD2 LEU A  33      -1.441 -37.288  49.939  1.00 27.62      .000 H
ATOM    466 3HD2 LEU A  33      -2.819 -38.014  49.076  1.00 27.62      .000 H
ATOM    467  N   GLY A  34      -4.340 -33.248  49.722  1.00 21.27      .336 N
ATOM    468  H   GLY A  34      -4.123 -33.674  48.832  1.00 21.27      .336 H
ATOM    469  CA  GLY A  34      -5.246 -32.100  49.704  1.00 21.36      .189 C
ATOM    470 1HA  GLY A  34      -5.691 -32.027  48.712  1.00 21.36      .189 H
ATOM    471 2HA  GLY A  34      -6.047 -32.264  50.425  1.00 21.36      .189 H
ATOM    472  C   GLY A  34      -4.582 -30.744  50.029  1.00 24.57      .253 C
ATOM    473  O   GLY A  34      -5.207 -29.881  50.649  1.00 30.16      .270 O
ATOM    474  N   ILE A  35      -3.321 -30.551  49.631  1.00 25.33      .337 N
ATOM    475  H   ILE A  35      -2.879 -31.282  49.091  1.00 25.33      .337 H
ATOM    476  CA  ILE A  35      -2.580 -29.281  49.726  1.00 25.24      .160 C
ATOM    477  HA  ILE A  35      -2.765 -28.836  50.704  1.00 25.24      .160 H
ATOM    478  C   ILE A  35      -3.088 -28.311  48.646  1.00 27.40      .254 C
ATOM    479  O   ILE A  35      -3.013 -28.665  47.469  1.00 26.75      .270 O
ATOM    480  CB  ILE A  35      -1.049 -29.511  49.560  1.00 24.33      .029 C
ATOM    481  HB  ILE A  35      -0.885 -29.903  48.556  1.00 24.33      .029 H
ATOM    482  CG1 ILE A  35      -0.488 -30.545  50.559  1.00 22.51      .002 C
ATOM    483 1HG1 ILE A  35      -0.545 -30.119  51.561  1.00 22.51      .002 H
ATOM    484 2HG1 ILE A  35      -1.117 -31.434  50.522  1.00 22.51      .002 H
ATOM    485  CG2 ILE A  35      -0.290 -28.170  49.665  1.00 26.56      .002 C
ATOM    486 1HG2 ILE A  35       0.776 -28.346  49.522  1.00 26.56      .002 H
ATOM    487 2HG2 ILE A  35      -0.458 -27.739  50.652  1.00 26.56      .002 H
ATOM    488 3HG2 ILE A  35      -0.651 -27.480  48.901  1.00 26.56      .002 H
ATOM    489  CD1 ILE A  35       0.948 -30.999  50.259  1.00 18.98      .000 C
ATOM    490 1HD1 ILE A  35       1.210 -31.807  50.943  1.00 18.98      .000 H
ATOM    491 2HD1 ILE A  35       1.643 -30.170  50.393  1.00 18.98      .000 H
ATOM    492 3HD1 ILE A  35       1.005 -31.359  49.232  1.00 18.98      .000 H
ATOM    493  N   PRO A  36      -3.589 -27.103  48.968  1.00 27.84      .312 N
ATOM    494  CA  PRO A  36      -4.057 -26.152  47.956  1.00 21.12      .163 C
ATOM    495  HA  PRO A  36      -4.701 -26.643  47.227  1.00 21.12      .163 H
ATOM    496  C   PRO A  36      -2.883 -25.500  47.211  1.00 27.67      .251 C
ATOM    497  O   PRO A  36      -2.097 -24.773  47.820  1.00 28.79      .271 O
ATOM    498  CB  PRO A  36      -4.873 -25.118  48.737  1.00 25.38      .034 C
ATOM    499 1HB  PRO A  36      -4.798 -24.120  48.307  1.00 25.38      .034 H
ATOM    500 2HB  PRO A  36      -5.919 -25.421  48.787  1.00 25.38      .034 H
ATOM    501  CG  PRO A  36      -4.259 -25.135  50.124  1.00 30.08      .027 C
ATOM    502 1HG  PRO A  36      -3.398 -24.468  50.170  1.00 30.08      .027 H
ATOM    503 2HG  PRO A  36      -4.985 -24.878  50.895  1.00 30.08      .027 H
ATOM    504  CD  PRO A  36      -3.806 -26.576  50.300  1.00 27.02      .105 C
ATOM    505 1HD  PRO A  36      -2.872 -26.610  50.862  1.00 27.02      .105 H
ATOM    506 2HD  PRO A  36      -4.583 -27.155  50.799  1.00 27.02      .105 H
ATOM    507  N   PHE A  37      -2.766 -25.713  45.896  1.00 22.83      .337 N
ATOM    508  H   PHE A  37      -3.439 -26.291  45.413  1.00 22.83      .337 H
ATOM    509  CA  PHE A  37      -1.739 -25.072  45.066  1.00 26.61      .164 C
ATOM    510  HA  PHE A  37      -0.930 -24.745  45.720  1.00 26.61      .164 H
ATOM    511  C   PHE A  37      -2.259 -23.826  44.306  1.00 26.03      .251 C
ATOM    512  O   PHE A  37      -1.455 -23.002  43.865  1.00 29.33      .271 O
ATOM    513  CB  PHE A  37      -1.102 -26.096  44.122  1.00 29.84      .056 C
ATOM    514 1HB  PHE A  37      -0.193 -25.658  43.710  1.00 29.84      .056 H
ATOM    515 2HB  PHE A  37      -0.793 -26.955  44.718  1.00 29.84      .056 H
ATOM    516  CG  PHE A  37      -1.967 -26.591  42.970  1.00 21.80      .044 C
ATOM    517  CD1 PHE A  37      -2.049 -25.845  41.779  1.00 24.95      .008 C
ATOM    518  HD1 PHE A  37      -1.525 -24.905  41.688  1.00 24.95      .008 H
ATOM    519  CD2 PHE A  37      -2.646 -27.819  43.067  1.00 21.93      .008 C
ATOM    520  HD2 PHE A  37      -2.588 -28.387  43.984  1.00 21.93      .008 H
ATOM    521  CE1 PHE A  37      -2.801 -26.326  40.694  1.00 26.08      .001 C
ATOM    522  HE1 PHE A  37      -2.861 -25.759  39.777  1.00 26.08      .001 H
ATOM    523  CE2 PHE A  37      -3.383 -28.306  41.977  1.00 21.82      .001 C
ATOM    524  HE2 PHE A  37      -3.894 -29.254  42.057  1.00 21.82      .001 H
ATOM    525  CZ  PHE A  37      -3.457 -27.564  40.788  1.00 22.95      .000 C
ATOM    526  HZ  PHE A  37      -4.014 -27.953  39.949  1.00 22.95      .000 H
ATOM    527  N   ALA A  38      -3.577 -23.656  44.196  1.00 22.72      .338 N
ATOM    528  H   ALA A  38      -4.195 -24.362  44.571  1.00 22.72      .338 H
ATOM    529  CA  ALA A  38      -4.208 -22.492  43.572  1.00 22.93      .159 C
ATOM    530  HA  ALA A  38      -3.480 -21.683  43.510  1.00 22.93      .159 H
ATOM    531  C   ALA A  38      -5.417 -21.978  44.389  1.00 27.43      .251 C
ATOM    532  O   ALA A  38      -5.918 -22.659  45.286  1.00 21.52      .271 O
ATOM    533  CB  ALA A  38      -4.596 -22.871  42.140  1.00 21.83      .034 C
ATOM    534 1HB  ALA A  38      -3.733 -23.292  41.625  1.00 21.83      .034 H
ATOM    535 2HB  ALA A  38      -4.946 -21.989  41.603  1.00 21.83      .034 H
ATOM    536 3HB  ALA A  38      -5.394 -23.613  42.180  1.00 21.83      .034 H
ATOM    537  N   GLU A  39      -5.891 -20.776  44.066  1.00 30.23      .338 N
ATOM    538  H   GLU A  39      -5.408 -20.249  43.352  1.00 30.23      .338 H
ATOM    539  CA  GLU A  39      -7.208 -20.281  44.473  1.00 28.42      .160 C
ATOM    540  HA  GLU A  39      -7.305 -20.390  45.553  1.00 28.42      .160 H
ATOM    541  C   GLU A  39      -8.344 -21.101  43.813  1.00 33.53      .254 C
ATOM    542  O   GLU A  39      -8.123 -21.719  42.764  1.00 25.87      .270 O
ATOM    543  CB  GLU A  39      -7.357 -18.797  44.090  1.00 26.70      .043 C
ATOM    544 1HB  GLU A  39      -7.215 -18.706  43.013  1.00 26.70      .043 H
ATOM    545 2HB  GLU A  39      -8.371 -18.466  44.314  1.00 26.70      .043 H
ATOM    546  CG  GLU A  39      -6.368 -17.848  44.795  1.00 31.16      .100 C
ATOM    547 1HG  GLU A  39      -5.349 -18.225  44.702  1.00 31.16      .100 H
ATOM    548 2HG  GLU A  39      -6.411 -16.877  44.301  1.00 31.16      .100 H
ATOM    549  CD  GLU A  39      -6.698 -17.668  46.277  1.00 39.36      .185 C
ATOM    550  OE1 GLU A  39      -7.631 -16.892  46.603  1.00 44.15      .647 O
ATOM    551  OE2 GLU A  39      -6.025 -18.270  47.141  1.00 36.49      .647 O
ATOM    552  N   PRO A  40      -9.582 -21.079  44.345  1.00 30.29      .312 N
ATOM    553  CA  PRO A  40     -10.750 -21.644  43.672  1.00 25.69      .163 C
ATOM    554  HA  PRO A  40     -10.593 -22.712  43.522  1.00 25.69      .163 H
ATOM    555  C   PRO A  40     -11.020 -20.991  42.310  1.00 28.41      .254 C
ATOM    556  O   PRO A  40     -11.274 -19.785  42.269  1.00 34.41      .270 O
ATOM    557  CB  PRO A  40     -11.925 -21.470  44.641  1.00 28.73      .034 C
ATOM    558 1HB  PRO A  40     -12.503 -20.577  44.403  1.00 28.73      .034 H
ATOM    559 2HB  PRO A  40     -12.564 -22.353  44.646  1.00 28.73      .034 H
ATOM    560  CG  PRO A  40     -11.252 -21.308  45.992  1.00 22.70      .027 C
ATOM    561 1HG  PRO A  40     -11.846 -20.709  46.682  1.00 22.70      .027 H
ATOM    562 2HG  PRO A  40     -11.033 -22.290  46.412  1.00 22.70      .027 H
ATOM    563  CD  PRO A  40      -9.965 -20.586  45.646  1.00 27.33      .105 C
ATOM    564 1HD  PRO A  40     -10.141 -19.512  45.599  1.00 27.33      .105 H
ATOM    565 2HD  PRO A  40      -9.192 -20.828  46.376  1.00 27.33      .105 H
ATOM    566  N   PRO A  41     -11.034 -21.733  41.184  1.00 29.22      .312 N
ATOM    567  CA  PRO A  41     -11.417 -21.221  39.865  1.00 29.57      .163 C
ATOM    568  HA  PRO A  41     -10.985 -20.232  39.712  1.00 29.57      .163 H
ATOM    569  C   PRO A  41     -12.954 -21.088  39.737  1.00 36.71      .251 C
ATOM    570  O   PRO A  41     -13.572 -21.642  38.829  1.00 30.33      .271 O
ATOM    571  CB  PRO A  41     -10.778 -22.199  38.873  1.00 24.51      .034 C
ATOM    572 1HB  PRO A  41     -11.305 -22.258  37.920  1.00 24.51      .034 H
ATOM    573 2HB  PRO A  41      -9.731 -21.938  38.718  1.00 24.51      .034 H
ATOM    574  CG  PRO A  41     -10.888 -23.513  39.617  1.00 27.29      .027 C
ATOM    575 1HG  PRO A  41     -11.900 -23.904  39.513  1.00 27.29      .027 H
ATOM    576 2HG  PRO A  41     -10.145 -24.241  39.291  1.00 27.29      .027 H
ATOM    577  CD  PRO A  41     -10.629 -23.116  41.059  1.00 25.77      .105 C
ATOM    578 1HD  PRO A  41     -11.219 -23.733  41.737  1.00 25.77      .105 H
ATOM    579 2HD  PRO A  41      -9.565 -23.208  41.276  1.00 25.77      .105 H
ATOM    580  N   MET A  42     -13.577 -20.406  40.699  1.00 32.51      .337 N
ATOM    581  H   MET A  42     -12.989 -19.920  41.361  1.00 32.51      .337 H
ATOM    582  CA  MET A  42     -15.029 -20.239  40.877  1.00 36.67      .160 C
ATOM    583  HA  MET A  42     -15.557 -20.941  40.232  1.00 36.67      .160 H
ATOM    584  C   MET A  42     -15.511 -18.814  40.524  1.00 38.40      .251 C
ATOM    585  O   MET A  42     -14.706 -17.893  40.393  1.00 34.05      .271 O
ATOM    586  CB  MET A  42     -15.372 -20.572  42.338  1.00 39.73      .043 C
ATOM    587 1HB  MET A  42     -14.747 -19.982  43.009  1.00 39.73      .043 H
ATOM    588 2HB  MET A  42     -16.411 -20.307  42.535  1.00 39.73      .043 H
ATOM    589  CG  MET A  42     -15.171 -22.061  42.655  1.00 36.68      .060 C
ATOM    590 1HG  MET A  42     -15.442 -22.637  41.770  1.00 36.68      .060 H
ATOM    591 2HG  MET A  42     -14.116 -22.247  42.857  1.00 36.68      .060 H
ATOM    592  SD  MET A  42     -16.147 -22.684  44.068  1.00 57.16      .139 S
ATOM    593  CE  MET A  42     -15.582 -21.601  45.410  1.00 49.99      .069 C
ATOM    594 1HE  MET A  42     -16.204 -21.771  46.288  1.00 49.99      .069 H
ATOM    595 2HE  MET A  42     -15.667 -20.559  45.100  1.00 49.99      .069 H
ATOM    596 3HE  MET A  42     -14.543 -21.824  45.652  1.00 49.99      .069 H
ATOM    597  N   GLY A  43     -16.826 -18.625  40.380  1.00 30.37      .336 N
ATOM    598  H   GLY A  43     -17.447 -19.421  40.421  1.00 30.37      .336 H
ATOM    599  CA  GLY A  43     -17.445 -17.319  40.145  1.00 33.05      .189 C
ATOM    600 1HA  GLY A  43     -18.528 -17.431  40.098  1.00 33.05      .189 H
ATOM    601 2HA  GLY A  43     -17.213 -16.644  40.970  1.00 33.05      .189 H
ATOM    602  C   GLY A  43     -16.962 -16.678  38.837  1.00 34.49      .257 C
ATOM    603  O   GLY A  43     -17.219 -17.246  37.772  1.00 30.76      .270 O
ATOM    604  N   PRO A  44     -16.252 -15.532  38.842  1.00 35.11      .312 N
ATOM    605  CA  PRO A  44     -15.666 -14.977  37.619  1.00 31.66      .163 C
ATOM    606  HA  PRO A  44     -16.424 -14.892  36.840  1.00 31.66      .163 H
ATOM    607  C   PRO A  44     -14.509 -15.837  37.064  1.00 35.68      .251 C
ATOM    608  O   PRO A  44     -14.197 -15.747  35.878  1.00 33.51      .271 O
ATOM    609  CB  PRO A  44     -15.193 -13.575  38.017  1.00 31.49      .034 C
ATOM    610 1HB  PRO A  44     -14.309 -13.256  37.465  1.00 31.49      .034 H
ATOM    611 2HB  PRO A  44     -16.007 -12.863  37.886  1.00 31.49      .034 H
ATOM    612  CG  PRO A  44     -14.860 -13.718  39.493  1.00 35.04      .027 C
ATOM    613 1HG  PRO A  44     -13.853 -14.116  39.613  1.00 35.04      .027 H
ATOM    614 2HG  PRO A  44     -14.974 -12.777  40.031  1.00 35.04      .027 H
ATOM    615  CD  PRO A  44     -15.881 -14.727  39.989  1.00 31.47      .105 C
ATOM    616 1HD  PRO A  44     -15.437 -15.365  40.753  1.00 31.47      .105 H
ATOM    617 2HD  PRO A  44     -16.763 -14.214  40.374  1.00 31.47      .105 H
ATOM    618  N   ARG A  45     -13.870 -16.677  37.896  1.00 36.60      .338 N
ATOM    619  H   ARG A  45     -14.200 -16.757  38.847  1.00 36.60      .338 H
ATOM    620  CA  ARG A  45     -12.639 -17.418  37.573  1.00 34.54      .159 C
ATOM    621  HA  ARG A  45     -12.025 -16.766  36.953  1.00 34.54      .159 H
ATOM    622  C   ARG A  45     -12.857 -18.739  36.785  1.00 32.23      .251 C
ATOM    623  O   ARG A  45     -11.871 -19.310  36.313  1.00 30.53      .271 O
ATOM    624  CB  ARG A  45     -11.840 -17.695  38.860  1.00 32.99      .034 C
ATOM    625 1HB  ARG A  45     -12.410 -18.377  39.490  1.00 32.99      .034 H
ATOM    626 2HB  ARG A  45     -10.918 -18.207  38.587  1.00 32.99      .034 H
ATOM    627  CG  ARG A  45     -11.463 -16.459  39.715  1.00 43.08      .027 C
ATOM    628 1HG  ARG A  45     -12.369 -16.002  40.113  1.00 43.08      .027 H
ATOM    629 2HG  ARG A  45     -10.867 -16.800  40.562  1.00 43.08      .027 H
ATOM    630  CD  ARG A  45     -10.666 -15.387  38.953  1.00 53.00      .116 C
ATOM    631 1HD  ARG A  45     -11.304 -14.936  38.193  1.00 53.00      .116 H
ATOM    632 2HD  ARG A  45     -10.355 -14.614  39.656  1.00 53.00      .116 H
ATOM    633  NE  ARG A  45      -9.473 -15.950  38.304  1.00 59.27      .212 N
ATOM    634  HE  ARG A  45      -9.210 -16.866  38.638  1.00 59.27      .212 H
ATOM    635  CZ  ARG A  45      -8.693 -15.290  37.448  1.00 65.17      .666 C
ATOM    636  NH1 ARG A  45      -8.892 -14.051  37.112  1.00 56.69      .235 N
ATOM    637 1HH1 ARG A  45      -9.619 -13.510  37.558  1.00 56.69      .235 H
ATOM    638 2HH1 ARG A  45      -8.255 -13.606  36.467  1.00 56.69      .235 H
ATOM    639  NH2 ARG A  45      -7.683 -15.872  36.873  1.00 53.00      .235 N
ATOM    640 1HH2 ARG A  45      -7.452 -16.842  37.031  1.00 53.00      .235 H
ATOM    641 2HH2 ARG A  45      -7.125 -15.316  36.241  1.00 53.00      .235 H
ATOM    642  N   ARG A  46     -14.094 -19.221  36.594  1.00 29.33      .338 N
ATOM    643  H   ARG A  46     -14.895 -18.731  36.965  1.00 29.33      .338 H
ATOM    644  CA  ARG A  46     -14.369 -20.374  35.732  1.00 27.71      .159 C
ATOM    645  HA  ARG A  46     -13.794 -21.212  36.124  1.00 27.71      .159 H
ATOM    646  C   ARG A  46     -13.865 -20.072  34.305  1.00 27.01      .251 C
ATOM    647  O   ARG A  46     -14.096 -18.985  33.781  1.00 31.91      .271 O
ATOM    648  CB  ARG A  46     -15.860 -20.772  35.768  1.00 28.48      .034 C
ATOM    649 1HB  ARG A  46     -16.161 -20.961  36.799  1.00 28.48      .034 H
ATOM    650 2HB  ARG A  46     -16.454 -19.947  35.376  1.00 28.48      .034 H
ATOM    651  CG  ARG A  46     -16.175 -22.034  34.934  1.00 27.46      .027 C
ATOM    652 1HG  ARG A  46     -15.669 -21.955  33.972  1.00 27.46      .027 H
ATOM    653 2HG  ARG A  46     -15.775 -22.913  35.439  1.00 27.46      .027 H
ATOM    654  CD  ARG A  46     -17.679 -22.284  34.662  1.00 26.70      .116 C
ATOM    655 1HD  ARG A  46     -18.133 -21.352  34.325  1.00 26.70      .116 H
ATOM    656 2HD  ARG A  46     -17.759 -23.016  33.858  1.00 26.70      .116 H
ATOM    657  NE  ARG A  46     -18.430 -22.781  35.830  1.00 29.15      .212 N
ATOM    658  HE  ARG A  46     -17.878 -23.058  36.629  1.00 29.15      .212 H
ATOM    659  CZ  ARG A  46     -19.766 -22.822  35.889  1.00 31.56      .666 C
ATOM    660  NH1 ARG A  46     -20.556 -22.467  34.922  1.00 30.91      .235 N
ATOM    661 1HH1 ARG A  46     -20.214 -22.091  34.049  1.00 30.91      .235 H
ATOM    662 2HH1 ARG A  46     -21.550 -22.503  35.100  1.00 30.91      .235 H
ATOM    663  NH2 ARG A  46     -20.378 -23.259  36.940  1.00 23.30      .235 N
ATOM    664 1HH2 ARG A  46     -19.839 -23.599  37.724  1.00 23.30      .235 H
ATOM    665 2HH2 ARG A  46     -21.386 -23.229  36.995  1.00 23.30      .235 H
ATOM    666  N   PHE A  47     -13.192 -21.046  33.696  1.00 28.25      .337 N
ATOM    667  H   PHE A  47     -13.052 -21.891  34.232  1.00 28.25      .337 H
ATOM    668  CA  PHE A  47     -12.484 -20.986  32.400  1.00 31.69      .164 C
ATOM    669  HA  PHE A  47     -12.159 -22.007  32.199  1.00 31.69      .164 H
ATOM    670  C   PHE A  47     -11.211 -20.087  32.368  1.00 29.70      .251 C
ATOM    671  O   PHE A  47     -10.530 -20.066  31.344  1.00 27.89      .271 O
ATOM    672  CB  PHE A  47     -13.442 -20.621  31.248  1.00 27.02      .056 C
ATOM    673 1HB  PHE A  47     -13.548 -19.536  31.224  1.00 27.02      .056 H
ATOM    674 2HB  PHE A  47     -12.968 -20.907  30.309  1.00 27.02      .056 H
ATOM    675  CG  PHE A  47     -14.841 -21.237  31.285  1.00 27.00      .044 C
ATOM    676  CD1 PHE A  47     -15.014 -22.624  31.134  1.00 24.51      .008 C
ATOM    677  HD1 PHE A  47     -14.155 -23.268  31.018  1.00 24.51      .008 H
ATOM    678  CD2 PHE A  47     -15.971 -20.413  31.445  1.00 28.87      .008 C
ATOM    679  HD2 PHE A  47     -15.836 -19.349  31.569  1.00 28.87      .008 H
ATOM    680  CE1 PHE A  47     -16.304 -23.182  31.123  1.00 27.39      .001 C
ATOM    681  HE1 PHE A  47     -16.439 -24.246  30.997  1.00 27.39      .001 H
ATOM    682  CE2 PHE A  47     -17.263 -20.966  31.424  1.00 21.67      .001 C
ATOM    683  HE2 PHE A  47     -18.121 -20.318  31.524  1.00 21.67      .001 H
ATOM    684  CZ  PHE A  47     -17.429 -22.351  31.255  1.00 24.31      .000 C
ATOM    685  HZ  PHE A  47     -18.425 -22.770  31.234  1.00 24.31      .000 H
ATOM    686  N   LEU A  48     -10.850 -19.374  33.443  1.00 26.60      .338 N
ATOM    687  H   LEU A  48     -11.393 -19.419  34.294  1.00 26.60      .338 H
ATOM    688  CA  LEU A  48      -9.667 -18.504  33.470  1.00 30.25      .160 C
ATOM    689  HA  LEU A  48      -9.514 -18.140  32.454  1.00 30.25      .160 H
ATOM    690  C   LEU A  48      -8.371 -19.257  33.888  1.00 31.08      .254 C
ATOM    691  O   LEU A  48      -8.446 -20.298  34.558  1.00 25.38      .270 O
ATOM    692  CB  LEU A  48      -9.924 -17.262  34.357  1.00 34.18      .032 C
ATOM    693 1HB  LEU A  48     -10.057 -17.603  35.384  1.00 34.18      .032 H
ATOM    694 2HB  LEU A  48      -9.032 -16.636  34.327  1.00 34.18      .032 H
ATOM    695  CG  LEU A  48     -11.134 -16.399  33.949  1.00 35.89      .002 C
ATOM    696  HG  LEU A  48     -12.045 -16.953  34.174  1.00 35.89      .002 H
ATOM    697  CD1 LEU A  48     -11.143 -15.078  34.720  1.00 34.69      .000 C
ATOM    698 1HD1 LEU A  48     -12.073 -14.550  34.510  1.00 34.69      .000 H
ATOM    699 2HD1 LEU A  48     -10.297 -14.462  34.413  1.00 34.69      .000 H
ATOM    700 3HD1 LEU A  48     -11.074 -15.283  35.788  1.00 34.69      .000 H
ATOM    701  CD2 LEU A  48     -11.116 -16.029  32.466  1.00 34.23      .000 C
ATOM    702 1HD2 LEU A  48     -11.962 -15.376  32.251  1.00 34.23      .000 H
ATOM    703 2HD2 LEU A  48     -11.192 -16.934  31.863  1.00 34.23      .000 H
ATOM    704 3HD2 LEU A  48     -10.187 -15.511  32.228  1.00 34.23      .000 H
ATOM    705  N   PRO A  49      -7.179 -18.735  33.523  1.00 29.00      .312 N
ATOM    706  CA  PRO A  49      -5.899 -19.215  34.039  1.00 25.22      .163 C
ATOM    707  HA  PRO A  49      -5.737 -20.225  33.663  1.00 25.22      .163 H
ATOM    708  C   PRO A  49      -5.862 -19.249  35.572  1.00 28.57      .254 C
ATOM    709  O   PRO A  49      -6.432 -18.359  36.214  1.00 31.57      .270 O
ATOM    710  CB  PRO A  49      -4.838 -18.274  33.459  1.00 23.67      .034 C
ATOM    711 1HB  PRO A  49      -4.672 -17.428  34.127  1.00 23.67      .034 H
ATOM    712 2HB  PRO A  49      -3.902 -18.789  33.245  1.00 23.67      .034 H
ATOM    713  CG  PRO A  49      -5.479 -17.800  32.168  1.00 31.86      .027 C
ATOM    714 1HG  PRO A  49      -5.102 -16.827  31.851  1.00 31.86      .027 H
ATOM    715 2HG  PRO A  49      -5.348 -18.548  31.386  1.00 31.86      .027 H
ATOM    716  CD  PRO A  49      -6.944 -17.692  32.547  1.00 26.41      .105 C
ATOM    717 1HD  PRO A  49      -7.147 -16.719  32.995  1.00 26.41      .105 H
ATOM    718 2HD  PRO A  49      -7.569 -17.863  31.671  1.00 26.41      .105 H
ATOM    719  N   PRO A  50      -5.227 -20.264  36.187  1.00 26.46      .312 N
ATOM    720  CA  PRO A  50      -5.241 -20.422  37.634  1.00 25.74      .163 C
ATOM    721  HA  PRO A  50      -6.262 -20.318  38.000  1.00 25.74      .163 H
ATOM    722  C   PRO A  50      -4.362 -19.377  38.342  1.00 31.16      .251 C
ATOM    723  O   PRO A  50      -3.363 -18.887  37.803  1.00 29.04      .271 O
ATOM    724  CB  PRO A  50      -4.767 -21.852  37.884  1.00 25.39      .034 C
ATOM    725 1HB  PRO A  50      -4.242 -21.962  38.833  1.00 25.39      .034 H
ATOM    726 2HB  PRO A  50      -5.616 -22.534  37.830  1.00 25.39      .034 H
ATOM    727  CG  PRO A  50      -3.821 -22.097  36.727  1.00 22.68      .027 C
ATOM    728 1HG  PRO A  50      -2.837 -21.686  36.952  1.00 22.68      .027 H
ATOM    729 2HG  PRO A  50      -3.751 -23.154  36.473  1.00 22.68      .027 H
ATOM    730  CD  PRO A  50      -4.454 -21.328  35.580  1.00 23.59      .105 C
ATOM    731 1HD  PRO A  50      -3.686 -20.899  34.937  1.00 23.59      .105 H
ATOM    732 2HD  PRO A  50      -5.117 -21.983  35.014  1.00 23.59      .105 H
ATOM    733  N   GLU A  51      -4.737 -19.057  39.576  1.00 29.94      .337 N
ATOM    734  H   GLU A  51      -5.540 -19.526  39.970  1.00 29.94      .337 H
ATOM    735  CA  GLU A  51      -4.051 -18.093  40.445  1.00 33.02      .160 C
ATOM    736  HA  GLU A  51      -3.315 -17.537  39.865  1.00 33.02      .160 H
ATOM    737  C   GLU A  51      -3.330 -18.814  41.591  1.00 30.96      .254 C
ATOM    738  O   GLU A  51      -3.949 -19.677  42.218  1.00 30.72      .270 O
ATOM    739  CB  GLU A  51      -5.058 -17.082  40.999  1.00 32.89      .043 C
ATOM    740 1HB  GLU A  51      -5.867 -17.619  41.493  1.00 32.89      .043 H
ATOM    741 2HB  GLU A  51      -4.562 -16.444  41.730  1.00 32.89      .043 H
ATOM    742  CG  GLU A  51      -5.646 -16.203  39.888  1.00 50.33      .100 C
ATOM    743 1HG  GLU A  51      -4.847 -15.604  39.452  1.00 50.33      .100 H
ATOM    744 2HG  GLU A  51      -6.070 -16.825  39.100  1.00 50.33      .100 H
ATOM    745  CD  GLU A  51      -6.728 -15.278  40.435  1.00 65.18      .185 C
ATOM    746  OE1 GLU A  51      -7.739 -15.816  40.950  1.00 61.78      .647 O
ATOM    747  OE2 GLU A  51      -6.551 -14.040  40.331  1.00 71.56      .647 O
ATOM    748  N   PRO A  52      -2.064 -18.481  41.911  1.00 29.16      .312 N
ATOM    749  CA  PRO A  52      -1.349 -19.083  43.036  1.00 27.90      .163 C
ATOM    750  HA  PRO A  52      -1.194 -20.143  42.831  1.00 27.90      .163 H
ATOM    751  C   PRO A  52      -2.120 -18.946  44.355  1.00 30.01      .251 C
ATOM    752  O   PRO A  52      -2.608 -17.862  44.680  1.00 28.32      .271 O
ATOM    753  CB  PRO A  52       0.006 -18.373  43.099  1.00 27.69      .034 C
ATOM    754 1HB  PRO A  52      -0.023 -17.562  43.827  1.00 27.69      .034 H
ATOM    755 2HB  PRO A  52       0.812 -19.069  43.332  1.00 27.69      .034 H
ATOM    756  CG  PRO A  52       0.201 -17.806  41.701  1.00 22.16      .027 C
ATOM    757 1HG  PRO A  52       0.768 -16.875  41.731  1.00 22.16      .027 H
ATOM    758 2HG  PRO A  52       0.688 -18.541  41.061  1.00 22.16      .027 H
ATOM    759  CD  PRO A  52      -1.211 -17.542  41.215  1.00 24.99      .105 C
ATOM    760 1HD  PRO A  52      -1.512 -16.523  41.457  1.00 24.99      .105 H
ATOM    761 2HD  PRO A  52      -1.263 -17.725  40.142  1.00 24.99      .105 H
ATOM    762  N   LYS A  53      -2.218 -20.033  45.133  1.00 27.89      .338 N
ATOM    763  H   LYS A  53      -1.800 -20.900  44.825  1.00 27.89      .338 H
ATOM    764  CA  LYS A  53      -2.936 -20.068  46.410  1.00 30.42      .159 C
ATOM    765  HA  LYS A  53      -3.987 -19.853  46.216  1.00 30.42      .159 H
ATOM    766  C   LYS A  53      -2.385 -18.998  47.364  1.00 32.66      .251 C
ATOM    767  O   LYS A  53      -1.193 -19.013  47.679  1.00 30.34      .271 O
ATOM    768  CB  LYS A  53      -2.819 -21.472  47.040  1.00 26.75      .032 C
ATOM    769 1HB  LYS A  53      -3.369 -22.176  46.415  1.00 26.75      .032 H
ATOM    770 2HB  LYS A  53      -1.769 -21.763  47.037  1.00 26.75      .032 H
ATOM    771  CG  LYS A  53      -3.347 -21.588  48.480  1.00 30.16      .004 C
ATOM    772 1HG  LYS A  53      -3.187 -22.608  48.829  1.00 30.16      .004 H
ATOM    773 2HG  LYS A  53      -2.755 -20.935  49.122  1.00 30.16      .004 H
ATOM    774  CD  LYS A  53      -4.831 -21.236  48.607  1.00 31.12      .032 C
ATOM    775 1HD  LYS A  53      -4.981 -20.200  48.301  1.00 31.12      .032 H
ATOM    776 2HD  LYS A  53      -5.411 -21.886  47.952  1.00 31.12      .032 H
ATOM    777  CE  LYS A  53      -5.302 -21.385  50.057  1.00 26.92      .206 C
ATOM    778 1HE  LYS A  53      -5.213 -22.430  50.355  1.00 26.92      .206 H
ATOM    779 2HE  LYS A  53      -4.658 -20.789  50.704  1.00 26.92      .206 H
ATOM    780  NZ  LYS A  53      -6.700 -20.927  50.200  1.00 28.34      .064 N
ATOM    781 1HZ  LYS A  53      -6.987 -21.035  51.162  1.00 28.34      .064 H
ATOM    782 2HZ  LYS A  53      -7.317 -21.458  49.602  1.00 28.34      .064 H
ATOM    783 3HZ  LYS A  53      -6.740 -19.951  49.943  1.00 28.34      .064 H
ATOM    784  N   GLN A  54      -3.249 -18.127  47.871  1.00 31.53      .338 N
ATOM    785  H   GLN A  54      -4.217 -18.165  47.585  1.00 31.53      .338 H
ATOM    786  CA  GLN A  54      -2.880 -17.126  48.862  1.00 35.29      .160 C
ATOM    787  HA  GLN A  54      -2.000 -16.608  48.480  1.00 35.29      .160 H
ATOM    788  C   GLN A  54      -2.501 -17.774  50.212  1.00 34.30      .254 C
ATOM    789  O   GLN A  54      -3.113 -18.784  50.582  1.00 33.25      .270 O
ATOM    790  CB  GLN A  54      -4.003 -16.093  49.012  1.00 34.67      .042 C
ATOM    791 1HB  GLN A  54      -4.931 -16.587  49.301  1.00 34.67      .042 H
ATOM    792 2HB  GLN A  54      -3.726 -15.377  49.787  1.00 34.67      .042 H
ATOM    793  CG  GLN A  54      -4.233 -15.335  47.697  1.00 35.67      .090 C
ATOM    794 1HG  GLN A  54      -3.296 -14.874  47.386  1.00 35.67      .090 H
ATOM    795 2HG  GLN A  54      -4.530 -16.028  46.909  1.00 35.67      .090 H
ATOM    796  CD  GLN A  54      -5.301 -14.255  47.845  1.00 38.48      .227 C
ATOM    797  OE1 GLN A  54      -5.115 -13.257  48.527  1.00 38.77      .273 O
ATOM    798  NE2 GLN A  54      -6.443 -14.389  47.212  1.00 33.35      .369 N
ATOM    799 1HE2 GLN A  54      -7.130 -13.658  47.332  1.00 33.35      .369 H
ATOM    800 2HE2 GLN A  54      -6.711 -15.271  46.799  1.00 33.35      .369 H
ATOM    801  N   PRO A  55      -1.523 -17.223  50.965  1.00 33.15      .312 N
ATOM    802  CA  PRO A  55      -1.090 -17.785  52.245  1.00 34.19      .163 C
ATOM    803  HA  PRO A  55      -0.670 -18.772  52.049  1.00 34.19      .163 H
ATOM    804  C   PRO A  55      -2.214 -17.927  53.279  1.00 33.93      .251 C
ATOM    805  O   PRO A  55      -3.133 -17.105  53.334  1.00 31.90      .271 O
ATOM    806  CB  PRO A  55       0.018 -16.861  52.761  1.00 30.69      .034 C
ATOM    807 1HB  PRO A  55      -0.402 -16.079  53.394  1.00 30.69      .034 H
ATOM    808 2HB  PRO A  55       0.795 -17.412  53.290  1.00 30.69      .034 H
ATOM    809  CG  PRO A  55       0.578 -16.258  51.488  1.00 36.57      .027 C
ATOM    810 1HG  PRO A  55       1.022 -15.276  51.654  1.00 36.57      .027 H
ATOM    811 2HG  PRO A  55       1.298 -16.945  51.043  1.00 36.57      .027 H
ATOM    812  CD  PRO A  55      -0.644 -16.134  50.598  1.00 30.62      .105 C
ATOM    813 1HD  PRO A  55      -1.148 -15.182  50.767  1.00 30.62      .105 H
ATOM    814 2HD  PRO A  55      -0.338 -16.244  49.557  1.00 30.62      .105 H
ATOM    815  N   TRP A  56      -2.109 -18.942  54.137  1.00 30.06      .337 N
ATOM    816  H   TRP A  56      -1.303 -19.546  54.071  1.00 30.06      .337 H
ATOM    817  CA  TRP A  56      -3.052 -19.218  55.223  1.00 31.65      .164 C
ATOM    818  HA  TRP A  56      -3.866 -18.495  55.169  1.00 31.65      .164 H
ATOM    819  C   TRP A  56      -2.391 -19.098  56.609  1.00 37.29      .251 C
ATOM    820  O   TRP A  56      -1.180 -19.269  56.779  1.00 29.83      .271 O
ATOM    821  CB  TRP A  56      -3.683 -20.605  55.037  1.00 29.54      .059 C
ATOM    822 1HB  TRP A  56      -4.442 -20.746  55.806  1.00 29.54      .059 H
ATOM    823 2HB  TRP A  56      -4.201 -20.611  54.078  1.00 29.54      .059 H
ATOM    824  CG  TRP A  56      -2.737 -21.782  55.076  1.00 30.99      .016 C
ATOM    825  CD1 TRP A  56      -2.343 -22.451  56.184  1.00 31.93      .097 C
ATOM    826  HD1 TRP A  56      -2.642 -22.261  57.205  1.00 31.93      .097 H
ATOM    827  CD2 TRP A  56      -2.021 -22.417  53.973  1.00 31.44      .001 C
ATOM    828  NE1 TRP A  56      -1.479 -23.446  55.860  1.00 33.07      .365 N
ATOM    829  HE1 TRP A  56      -1.096 -24.107  56.520  1.00 33.07      .365 H
ATOM    830  CE2 TRP A  56      -1.232 -23.479  54.512  1.00 30.32      .042 C
ATOM    831  CE3 TRP A  56      -1.960 -22.216  52.574  1.00 31.14      .014 C
ATOM    832  HE3 TRP A  56      -2.519 -21.402  52.136  1.00 31.14      .014 H
ATOM    833  CZ2 TRP A  56      -0.430 -24.300  53.713  1.00 26.50      .030 C
ATOM    834  HZ2 TRP A  56       0.168 -25.078  54.164  1.00 26.50      .030 H
ATOM    835  CZ3 TRP A  56      -1.168 -23.047  51.760  1.00 28.31      .001 C
ATOM    836  HZ3 TRP A  56      -1.131 -22.867  50.696  1.00 28.31      .001 H
ATOM    837  CH2 TRP A  56      -0.410 -24.089  52.325  1.00 28.66      .002 C
ATOM    838  HH2 TRP A  56       0.197 -24.724  51.697  1.00 28.66      .002 H
ATOM    839  N   SER A  57      -3.216 -18.821  57.613  1.00 33.45      .336 N
ATOM    840  H   SER A  57      -4.183 -18.624  57.396  1.00 33.45      .336 H
ATOM    841  CA  SER A  57      -2.882 -18.963  59.036  1.00 39.57      .189 C
ATOM    842  HA  SER A  57      -1.826 -18.739  59.189  1.00 39.57      .189 H
ATOM    843  C   SER A  57      -3.153 -20.389  59.548  1.00 41.61      .254 C
ATOM    844  O   SER A  57      -3.954 -21.129  58.969  1.00 41.55      .270 O
ATOM    845  CB  SER A  57      -3.696 -17.946  59.835  1.00 41.88      .169 C
ATOM    846 1HB  SER A  57      -3.447 -18.036  60.893  1.00 41.88      .169 H
ATOM    847 2HB  SER A  57      -3.447 -16.940  59.497  1.00 41.88      .169 H
ATOM    848  OG  SER A  57      -5.089 -18.163  59.658  1.00 45.04      .380 O
ATOM    849  HG  SER A  57      -5.543 -17.763  60.404  1.00 45.04      .380 H
ATOM    850  N   GLY A  58      -2.519 -20.778  60.655  1.00 40.86      .336 N
ATOM    851  H   GLY A  58      -1.786 -20.199  61.038  1.00 40.86      .336 H
ATOM    852  CA  GLY A  58      -2.733 -22.079  61.291  1.00 37.53      .189 C
ATOM    853 1HA  GLY A  58      -2.257 -22.093  62.271  1.00 37.53      .189 H
ATOM    854 2HA  GLY A  58      -3.804 -22.224  61.432  1.00 37.53      .189 H
ATOM    855  C   GLY A  58      -2.186 -23.258  60.468  1.00 44.22      .253 C
ATOM    856  O   GLY A  58      -1.226 -23.112  59.711  1.00 41.44      .270 O
ATOM    857  N   VAL A  59      -2.792 -24.437  60.637  1.00 39.11      .337 N
ATOM    858  H   VAL A  59      -3.590 -24.499  61.253  1.00 39.11      .337 H
ATOM    859  CA  VAL A  59      -2.315 -25.704  60.062  1.00 41.07      .159 C
ATOM    860  HA  VAL A  59      -1.475 -25.489  59.401  1.00 41.07      .159 H
ATOM    861  C   VAL A  59      -3.419 -26.387  59.241  1.00 40.03      .251 C
ATOM    862  O   VAL A  59      -4.453 -26.774  59.789  1.00 35.57      .271 O
ATOM    863  CB  VAL A  59      -1.788 -26.652  61.157  1.00 40.95      .029 C
ATOM    864  HB  VAL A  59      -2.635 -26.999  61.749  1.00 40.95      .029 H
ATOM    865  CG1 VAL A  59      -1.093 -27.863  60.531  1.00 36.13      .002 C
ATOM    866 1HG1 VAL A  59      -0.689 -28.485  61.329  1.00 36.13      .002 H
ATOM    867 2HG1 VAL A  59      -0.282 -27.527  59.885  1.00 36.13      .002 H
ATOM    868 3HG1 VAL A  59      -1.809 -28.440  59.946  1.00 36.13      .002 H
ATOM    869  CG2 VAL A  59      -0.787 -25.983  62.104  1.00 32.77      .002 C
ATOM    870 1HG2 VAL A  59      -0.403 -26.721  62.807  1.00 32.77      .002 H
ATOM    871 2HG2 VAL A  59      -1.284 -25.182  62.652  1.00 32.77      .002 H
ATOM    872 3HG2 VAL A  59       0.038 -25.569  61.524  1.00 32.77      .002 H
ATOM    873  N   VAL A  60      -3.187 -26.559  57.937  1.00 35.85      .338 N
ATOM    874  H   VAL A  60      -2.307 -26.247  57.551  1.00 35.85      .338 H
ATOM    875  CA  VAL A  60      -4.096 -27.248  57.008  1.00 32.06      .159 C
ATOM    876  HA  VAL A  60      -5.104 -26.877  57.193  1.00 32.06      .159 H
ATOM    877  C   VAL A  60      -4.093 -28.771  57.256  1.00 34.95      .251 C
ATOM    878  O   VAL A  60      -3.039 -29.396  57.419  1.00 32.51      .271 O
ATOM    879  CB  VAL A  60      -3.744 -26.893  55.544  1.00 31.60      .029 C
ATOM    880  HB  VAL A  60      -2.658 -26.888  55.449  1.00 31.60      .029 H
ATOM    881  CG1 VAL A  60      -4.306 -27.856  54.489  1.00 29.25      .002 C
ATOM    882 1HG1 VAL A  60      -4.076 -27.472  53.495  1.00 29.25      .002 H
ATOM    883 2HG1 VAL A  60      -5.387 -27.933  54.608  1.00 29.25      .002 H
ATOM    884 3HG1 VAL A  60      -3.856 -28.841  54.611  1.00 29.25      .002 H
ATOM    885  CG2 VAL A  60      -4.265 -25.489  55.215  1.00 31.86      .002 C
ATOM    886 1HG2 VAL A  60      -3.903 -25.193  54.231  1.00 31.86      .002 H
ATOM    887 2HG2 VAL A  60      -3.906 -24.781  55.962  1.00 31.86      .002 H
ATOM    888 3HG2 VAL A  60      -5.355 -25.496  55.215  1.00 31.86      .002 H
ATOM    889  N   ASP A  61      -5.291 -29.357  57.259  1.00 33.02      .337 N
ATOM    890  H   ASP A  61      -6.096 -28.773  57.082  1.00 33.02      .337 H
ATOM    891  CA  ASP A  61      -5.555 -30.783  57.488  1.00 38.98      .170 C
ATOM    892  HA  ASP A  61      -4.927 -31.106  58.318  1.00 38.98      .170 H
ATOM    893  C   ASP A  61      -5.203 -31.663  56.262  1.00 41.18      .251 C
ATOM    894  O   ASP A  61      -6.070 -32.224  55.588  1.00 42.08      .271 O
ATOM    895  CB  ASP A  61      -7.022 -30.950  57.910  1.00 38.86      .129 C
ATOM    896 1HB  ASP A  61      -7.227 -30.275  58.741  1.00 38.86      .129 H
ATOM    897 2HB  ASP A  61      -7.679 -30.678  57.084  1.00 38.86      .129 H
ATOM    898  CG  ASP A  61      -7.350 -32.383  58.348  1.00 47.45      .188 C
ATOM    899  OD1 ASP A  61      -6.443 -33.106  58.822  1.00 52.46      .647 O
ATOM    900  OD2 ASP A  61      -8.540 -32.759  58.335  1.00 57.14      .647 O
ATOM    901  N   ALA A  62      -3.911 -31.798  55.976  1.00 33.88      .338 N
ATOM    902  H   ALA A  62      -3.243 -31.341  56.580  1.00 33.88      .338 H
ATOM    903  CA  ALA A  62      -3.376 -32.578  54.863  1.00 33.27      .159 C
ATOM    904  HA  ALA A  62      -4.006 -32.327  54.010  1.00 33.27      .159 H
ATOM    905  C   ALA A  62      -3.477 -34.126  55.055  1.00 29.34      .251 C
ATOM    906  O   ALA A  62      -2.640 -34.886  54.568  1.00 26.52      .271 O
ATOM    907  CB  ALA A  62      -1.957 -32.084  54.541  1.00 28.50      .034 C
ATOM    908 1HB  ALA A  62      -1.963 -30.999  54.442  1.00 28.50      .034 H
ATOM    909 2HB  ALA A  62      -1.630 -32.533  53.604  1.00 28.50      .034 H
ATOM    910 3HB  ALA A  62      -1.274 -32.373  55.340  1.00 28.50      .034 H
ATOM    911  N   THR A  63      -4.471 -34.621  55.801  1.00 29.97      .336 N
ATOM    912  H   THR A  63      -5.165 -33.980  56.156  1.00 29.97      .336 H
ATOM    913  CA  THR A  63      -4.640 -36.034  56.180  1.00 34.87      .186 C
ATOM    914  HA  THR A  63      -3.662 -36.514  56.138  1.00 34.87      .186 H
ATOM    915  C   THR A  63      -5.600 -36.832  55.269  1.00 34.98      .253 C
ATOM    916  O   THR A  63      -5.824 -38.022  55.513  1.00 34.94      .270 O
ATOM    917  CB  THR A  63      -5.141 -36.165  57.630  1.00 35.26      .140 C
ATOM    918  HB  THR A  63      -5.232 -37.224  57.871  1.00 35.26      .140 H
ATOM    919  OG1 THR A  63      -6.411 -35.578  57.776  1.00 32.20      .382 O
ATOM    920  HG1 THR A  63      -6.300 -34.669  58.065  1.00 32.20      .382 H
ATOM    921  CG2 THR A  63      -4.213 -35.543  58.664  1.00 30.47      .034 C
ATOM    922 1HG2 THR A  63      -4.612 -35.732  59.661  1.00 30.47      .034 H
ATOM    923 2HG2 THR A  63      -4.133 -34.469  58.501  1.00 30.47      .034 H
ATOM    924 3HG2 THR A  63      -3.227 -36.000  58.575  1.00 30.47      .034 H
ATOM    925  N   THR A  64      -6.200 -36.209  54.251  1.00 32.28      .336 N
ATOM    926  H   THR A  64      -5.968 -35.245  54.060  1.00 32.28      .336 H
ATOM    927  CA  THR A  64      -7.265 -36.789  53.406  1.00 29.96      .186 C
ATOM    928  HA  THR A  64      -7.020 -37.830  53.198  1.00 29.96      .186 H
ATOM    929  C   THR A  64      -7.377 -36.043  52.061  1.00 32.97      .253 C
ATOM    930  O   THR A  64      -6.924 -34.902  51.960  1.00 31.19      .270 O
ATOM    931  CB  THR A  64      -8.600 -36.772  54.178  1.00 31.00      .140 C
ATOM    932  HB  THR A  64      -8.425 -37.168  55.178  1.00 31.00      .140 H
ATOM    933  OG1 THR A  64      -9.559 -37.594  53.547  1.00 46.09      .382 O
ATOM    934  HG1 THR A  64     -10.409 -37.442  53.966  1.00 46.09      .382 H
ATOM    935  CG2 THR A  64      -9.229 -35.392  54.307  1.00 25.37      .034 C
ATOM    936 1HG2 THR A  64     -10.138 -35.477  54.903  1.00 25.37      .034 H
ATOM    937 2HG2 THR A  64      -9.475 -34.995  53.322  1.00 25.37      .034 H
ATOM    938 3HG2 THR A  64      -8.529 -34.722  54.805  1.00 25.37      .034 H
ATOM    939  N   PHE A  65      -7.948 -36.671  51.028  1.00 26.42      .337 N
ATOM    940  H   PHE A  65      -8.381 -37.574  51.165  1.00 26.42      .337 H
ATOM    941  CA  PHE A  65      -8.135 -36.048  49.713  1.00 25.38      .164 C
ATOM    942  HA  PHE A  65      -7.192 -35.580  49.429  1.00 25.38      .164 H
ATOM    943  C   PHE A  65      -9.224 -34.951  49.729  1.00 26.15      .251 C
ATOM    944  O   PHE A  65     -10.248 -35.079  50.402  1.00 28.45      .271 O
ATOM    945  CB  PHE A  65      -8.483 -37.102  48.650  1.00 25.63      .056 C
ATOM    946 1HB  PHE A  65      -9.411 -37.596  48.940  1.00 25.63      .056 H
ATOM    947 2HB  PHE A  65      -8.676 -36.587  47.709  1.00 25.63      .056 H
ATOM    948  CG  PHE A  65      -7.424 -38.174  48.404  1.00 20.84      .044 C
ATOM    949  CD1 PHE A  65      -6.186 -37.828  47.830  1.00 20.39      .008 C
ATOM    950  HD1 PHE A  65      -5.967 -36.799  47.586  1.00 20.39      .008 H
ATOM    951  CD2 PHE A  65      -7.700 -39.524  48.683  1.00 20.16      .008 C
ATOM    952  HD2 PHE A  65      -8.661 -39.797  49.092  1.00 20.16      .008 H
ATOM    953  CE1 PHE A  65      -5.230 -38.823  47.550  1.00 21.43      .001 C
ATOM    954  HE1 PHE A  65      -4.286 -38.560  47.098  1.00 21.43      .001 H
ATOM    955  CE2 PHE A  65      -6.745 -40.518  48.412  1.00 18.76      .001 C
ATOM    956  HE2 PHE A  65      -6.977 -41.552  48.617  1.00 18.76      .001 H
ATOM    957  CZ  PHE A  65      -5.508 -40.167  47.847  1.00 22.11      .000 C
ATOM    958  HZ  PHE A  65      -4.785 -40.937  47.624  1.00 22.11      .000 H
ATOM    959  N   GLN A  66      -9.019 -33.903  48.932  1.00 24.40      .338 N
ATOM    960  H   GLN A  66      -8.154 -33.870  48.411  1.00 24.40      .338 H
ATOM    961  CA  GLN A  66      -9.997 -32.848  48.644  1.00 22.11      .160 C
ATOM    962  HA  GLN A  66     -10.594 -32.673  49.539  1.00 22.11      .160 H
ATOM    963  C   GLN A  66     -10.975 -33.225  47.498  1.00 26.84      .251 C
ATOM    964  O   GLN A  66     -10.769 -34.205  46.778  1.00 25.86      .271 O
ATOM    965  CB  GLN A  66      -9.222 -31.559  48.326  1.00 27.01      .042 C
ATOM    966 1HB  GLN A  66      -8.338 -31.804  47.736  1.00 27.01      .042 H
ATOM    967 2HB  GLN A  66      -9.832 -30.871  47.741  1.00 27.01      .042 H
ATOM    968  CG  GLN A  66      -8.774 -30.850  49.614  1.00 24.82      .090 C
ATOM    969 1HG  GLN A  66      -8.524 -31.577  50.387  1.00 24.82      .090 H
ATOM    970 2HG  GLN A  66      -7.862 -30.289  49.405  1.00 24.82      .090 H
ATOM    971  CD  GLN A  66      -9.831 -29.887  50.164  1.00 35.60      .227 C
ATOM    972  OE1 GLN A  66     -11.023 -29.986  49.888  1.00 35.85      .273 O
ATOM    973  NE2 GLN A  66      -9.436 -28.940  50.980  1.00 26.54      .369 N
ATOM    974 1HE2 GLN A  66     -10.117 -28.300  51.363  1.00 26.54      .369 H
ATOM    975 2HE2 GLN A  66      -8.453 -28.803  51.168  1.00 26.54      .369 H
ATOM    976  N   SER A  67     -12.036 -32.431  47.325  1.00 19.94      .336 N
ATOM    977  H   SER A  67     -12.171 -31.644  47.944  1.00 19.94      .336 H
ATOM    978  CA  SER A  67     -13.082 -32.630  46.303  1.00 26.24      .189 C
ATOM    979  HA  SER A  67     -13.496 -33.629  46.439  1.00 26.24      .189 H
ATOM    980  C   SER A  67     -12.541 -32.525  44.863  1.00 29.68      .253 C
ATOM    981  O   SER A  67     -11.588 -31.793  44.587  1.00 24.61      .270 O
ATOM    982  CB  SER A  67     -14.225 -31.637  46.513  1.00 27.81      .169 C
ATOM    983 1HB  SER A  67     -13.869 -30.627  46.306  1.00 27.81      .169 H
ATOM    984 2HB  SER A  67     -15.041 -31.876  45.832  1.00 27.81      .169 H
ATOM    985  OG  SER A  67     -14.649 -31.737  47.853  1.00 34.46      .380 O
ATOM    986  HG  SER A  67     -15.581 -31.511  47.896  1.00 34.46      .380 H
ATOM    987  N   VAL A  68     -13.134 -33.293  43.951  1.00 26.74      .337 N
ATOM    988  H   VAL A  68     -13.986 -33.771  44.206  1.00 26.74      .337 H
ATOM    989  CA  VAL A  68     -12.645 -33.534  42.581  1.00 22.55      .159 C
ATOM    990  HA  VAL A  68     -11.560 -33.421  42.577  1.00 22.55      .159 H
ATOM    991  C   VAL A  68     -13.239 -32.521  41.585  1.00 23.76      .251 C
ATOM    992  O   VAL A  68     -14.408 -32.157  41.692  1.00 23.36      .271 O
ATOM    993  CB  VAL A  68     -12.956 -34.998  42.199  1.00 24.54      .029 C
ATOM    994  HB  VAL A  68     -13.984 -35.215  42.486  1.00 24.54      .029 H
ATOM    995  CG1 VAL A  68     -12.806 -35.317  40.709  1.00 22.63      .002 C
ATOM    996 1HG1 VAL A  68     -12.983 -36.382  40.552  1.00 22.63      .002 H
ATOM    997 2HG1 VAL A  68     -11.802 -35.062  40.371  1.00 22.63      .002 H
ATOM    998 3HG1 VAL A  68     -13.538 -34.740  40.143  1.00 22.63      .002 H
ATOM    999  CG2 VAL A  68     -12.021 -35.932  42.980  1.00 18.61      .002 C
ATOM   1000 1HG2 VAL A  68     -12.285 -36.968  42.766  1.00 18.61      .002 H
ATOM   1001 2HG2 VAL A  68     -12.121 -35.745  44.049  1.00 18.61      .002 H
ATOM   1002 3HG2 VAL A  68     -10.991 -35.749  42.673  1.00 18.61      .002 H
ATOM   1003  N   CYS A  69     -12.439 -32.086  40.605  1.00 20.75      .337 N
ATOM   1004  H   CYS A  69     -11.490 -32.426  40.546  1.00 20.75      .337 H
ATOM   1005  CA  CYS A  69     -12.866 -31.139  39.574  1.00 24.58      .171 C
ATOM   1006  HA  CYS A  69     -13.229 -30.240  40.072  1.00 24.58      .171 H
ATOM   1007  C   CYS A  69     -14.029 -31.710  38.727  1.00 26.10      .252 C
ATOM   1008  O   CYS A  69     -14.028 -32.892  38.371  1.00 24.20      .271 O
ATOM   1009  CB  CYS A  69     -11.665 -30.737  38.706  1.00 22.99      .100 C
ATOM   1010 1HB  CYS A  69     -11.335 -31.602  38.131  1.00 22.99      .100 H
ATOM   1011 2HB  CYS A  69     -12.006 -29.981  37.999  1.00 22.99      .100 H
ATOM   1012  SG  CYS A  69     -10.217 -30.065  39.603  1.00 27.26      .080 S
ATOM   1013  N   TYR A  70     -15.031 -30.881  38.422  1.00 25.05      .337 N
ATOM   1014  H   TYR A  70     -14.932 -29.901  38.644  1.00 25.05      .337 H
ATOM   1015  CA  TYR A  70     -16.318 -31.302  37.863  1.00 26.87      .164 C
ATOM   1016  HA  TYR A  70     -16.736 -32.029  38.560  1.00 26.87      .164 H
ATOM   1017  C   TYR A  70     -16.172 -31.994  36.488  1.00 27.98      .251 C
ATOM   1018  O   TYR A  70     -15.482 -31.495  35.599  1.00 25.35      .271 O
ATOM   1019  CB  TYR A  70     -17.284 -30.106  37.800  1.00 30.15      .056 C
ATOM   1020 1HB  TYR A  70     -16.810 -29.219  38.220  1.00 30.15      .056 H
ATOM   1021 2HB  TYR A  70     -17.508 -29.875  36.759  1.00 30.15      .056 H
ATOM   1022  CG  TYR A  70     -18.594 -30.353  38.536  1.00 32.51      .044 C
ATOM   1023  CD1 TYR A  70     -18.778 -29.838  39.834  1.00 26.53      .011 C
ATOM   1024  HD1 TYR A  70     -18.002 -29.253  40.305  1.00 26.53      .011 H
ATOM   1025  CD2 TYR A  70     -19.620 -31.098  37.924  1.00 32.44      .011 C
ATOM   1026  HD2 TYR A  70     -19.493 -31.490  36.926  1.00 32.44      .011 H
ATOM   1027  CE1 TYR A  70     -19.981 -30.075  40.526  1.00 29.37      .037 C
ATOM   1028  HE1 TYR A  70     -20.125 -29.673  41.517  1.00 29.37      .037 H
ATOM   1029  CE2 TYR A  70     -20.826 -31.336  38.611  1.00 36.45      .037 C
ATOM   1030  HE2 TYR A  70     -21.609 -31.920  38.151  1.00 36.45      .037 H
ATOM   1031  CZ  TYR A  70     -21.009 -30.820  39.913  1.00 33.93      .065 C
ATOM   1032  OH  TYR A  70     -22.179 -31.053  40.578  1.00 52.19      .361 O
ATOM   1033  HH  TYR A  70     -22.074 -31.042  41.532  1.00 52.19      .361 H
ATOM   1034  N   GLN A  71     -16.821 -33.153  36.329  1.00 27.96      .338 N
ATOM   1035  H   GLN A  71     -17.411 -33.488  37.077  1.00 27.96      .338 H
ATOM   1036  CA  GLN A  71     -16.601 -34.088  35.212  1.00 25.32      .160 C
ATOM   1037  HA  GLN A  71     -16.485 -33.514  34.293  1.00 25.32      .160 H
ATOM   1038  C   GLN A  71     -17.781 -35.067  35.014  1.00 31.39      .251 C
ATOM   1039  O   GLN A  71     -18.671 -35.172  35.860  1.00 24.05      .271 O
ATOM   1040  CB  GLN A  71     -15.288 -34.856  35.455  1.00 21.80      .042 C
ATOM   1041 1HB  GLN A  71     -15.087 -35.502  34.600  1.00 21.80      .042 H
ATOM   1042 2HB  GLN A  71     -14.483 -34.123  35.513  1.00 21.80      .042 H
ATOM   1043  CG  GLN A  71     -15.244 -35.722  36.734  1.00 20.79      .090 C
ATOM   1044 1HG  GLN A  71     -15.590 -35.134  37.585  1.00 20.79      .090 H
ATOM   1045 2HG  GLN A  71     -15.898 -36.586  36.619  1.00 20.79      .090 H
ATOM   1046  CD  GLN A  71     -13.821 -36.210  37.015  1.00 23.12      .227 C
ATOM   1047  OE1 GLN A  71     -13.488 -37.374  36.840  1.00 20.38      .273 O
ATOM   1048  NE2 GLN A  71     -12.920 -35.347  37.417  1.00 22.86      .369 N
ATOM   1049 1HE2 GLN A  71     -11.976 -35.657  37.597  1.00 22.86      .369 H
ATOM   1050 2HE2 GLN A  71     -13.189 -34.397  37.630  1.00 22.86      .369 H
ATOM   1051  N   TYR A  72     -17.766 -35.788  33.890  1.00 23.07      .337 N
ATOM   1052  H   TYR A  72     -17.000 -35.639  33.249  1.00 23.07      .337 H
ATOM   1053  CA  TYR A  72     -18.709 -36.862  33.534  1.00 21.23      .164 C
ATOM   1054  HA  TYR A  72     -19.726 -36.510  33.702  1.00 21.23      .164 H
ATOM   1055  C   TYR A  72     -18.516 -38.145  34.388  1.00 25.36      .251 C
ATOM   1056  O   TYR A  72     -17.497 -38.293  35.069  1.00 28.13      .271 O
ATOM   1057  CB  TYR A  72     -18.527 -37.131  32.032  1.00 26.46      .056 C
ATOM   1058 1HB  TYR A  72     -18.590 -36.182  31.499  1.00 26.46      .056 H
ATOM   1059 2HB  TYR A  72     -17.520 -37.518  31.876  1.00 26.46      .056 H
ATOM   1060  CG  TYR A  72     -19.521 -38.103  31.406  1.00 25.78      .044 C
ATOM   1061  CD1 TYR A  72     -20.847 -37.696  31.168  1.00 25.20      .011 C
ATOM   1062  HD1 TYR A  72     -21.180 -36.709  31.454  1.00 25.20      .011 H
ATOM   1063  CD2 TYR A  72     -19.107 -39.399  31.039  1.00 22.40      .011 C
ATOM   1064  HD2 TYR A  72     -18.096 -39.725  31.234  1.00 22.40      .011 H
ATOM   1065  CE1 TYR A  72     -21.750 -38.574  30.540  1.00 26.16      .037 C
ATOM   1066  HE1 TYR A  72     -22.771 -38.267  30.365  1.00 26.16      .037 H
ATOM   1067  CE2 TYR A  72     -20.005 -40.277  30.403  1.00 27.90      .037 C
ATOM   1068  HE2 TYR A  72     -19.684 -41.265  30.107  1.00 27.90      .037 H
ATOM   1069  CZ  TYR A  72     -21.327 -39.860  30.141  1.00 27.12      .065 C
ATOM   1070  OH  TYR A  72     -22.178 -40.674  29.449  1.00 26.34      .361 O
ATOM   1071  HH  TYR A  72     -22.757 -40.189  28.856  1.00 26.34      .361 H
ATOM   1072  N   VAL A  73     -19.466 -39.091  34.337  1.00 26.54      .338 N
ATOM   1073  H   VAL A  73     -20.257 -38.955  33.724  1.00 26.54      .338 H
ATOM   1074  CA  VAL A  73     -19.448 -40.377  35.074  1.00 25.16      .159 C
ATOM   1075  HA  VAL A  73     -18.422 -40.592  35.374  1.00 25.16      .159 H
ATOM   1076  C   VAL A  73     -19.934 -41.528  34.168  1.00 25.01      .251 C
ATOM   1077  O   VAL A  73     -21.005 -41.437  33.569  1.00 31.16      .271 O
ATOM   1078  CB  VAL A  73     -20.298 -40.300  36.365  1.00 30.05      .029 C
ATOM   1079  HB  VAL A  73     -21.337 -40.145  36.076  1.00 30.05      .029 H
ATOM   1080  CG1 VAL A  73     -20.208 -41.595  37.184  1.00 26.01      .002 C
ATOM   1081 1HG1 VAL A  73     -20.802 -41.482  38.091  1.00 26.01      .002 H
ATOM   1082 2HG1 VAL A  73     -19.168 -41.780  37.452  1.00 26.01      .002 H
ATOM   1083 3HG1 VAL A  73     -20.589 -42.434  36.601  1.00 26.01      .002 H
ATOM   1084  CG2 VAL A  73     -19.875 -39.144  37.285  1.00 22.33      .002 C
ATOM   1085 1HG2 VAL A  73     -20.445 -39.192  38.213  1.00 22.33      .002 H
ATOM   1086 2HG2 VAL A  73     -20.070 -38.195  36.787  1.00 22.33      .002 H
ATOM   1087 3HG2 VAL A  73     -18.811 -39.228  37.507  1.00 22.33      .002 H
ATOM   1088  N   ASP A  74     -19.157 -42.612  34.079  1.00 27.32      .337 N
ATOM   1089  H   ASP A  74     -18.346 -42.678  34.677  1.00 27.32      .337 H
ATOM   1090  CA  ASP A  74     -19.409 -43.763  33.198  1.00 31.49      .170 C
ATOM   1091  HA  ASP A  74     -19.764 -43.380  32.241  1.00 31.49      .170 H
ATOM   1092  C   ASP A  74     -20.485 -44.710  33.765  1.00 29.08      .252 C
ATOM   1093  O   ASP A  74     -20.234 -45.481  34.700  1.00 30.74      .271 O
ATOM   1094  CB  ASP A  74     -18.092 -44.525  32.938  1.00 29.75      .129 C
ATOM   1095 1HB  ASP A  74     -17.334 -43.820  32.597  1.00 29.75      .129 H
ATOM   1096 2HB  ASP A  74     -17.737 -44.969  33.867  1.00 29.75      .129 H
ATOM   1097  CG  ASP A  74     -18.214 -45.645  31.886  1.00 34.55      .188 C
ATOM   1098  OD1 ASP A  74     -19.340 -45.923  31.405  1.00 32.93      .647 O
ATOM   1099  OD2 ASP A  74     -17.163 -46.219  31.515  1.00 37.02      .647 O
ATOM   1100  N   THR A  75     -21.666 -44.708  33.148  1.00 32.23      .336 N
ATOM   1101  H   THR A  75     -21.823 -44.016  32.429  1.00 32.23      .336 H
ATOM   1102  CA  THR A  75     -22.850 -45.493  33.552  1.00 34.66      .186 C
ATOM   1103  HA  THR A  75     -22.592 -46.071  34.440  1.00 34.66      .186 H
ATOM   1104  C   THR A  75     -23.330 -46.501  32.470  1.00 40.32      .253 C
ATOM   1105  O   THR A  75     -24.480 -46.942  32.515  1.00 36.31      .270 O
ATOM   1106  CB  THR A  75     -23.986 -44.551  33.984  1.00 28.12      .140 C
ATOM   1107  HB  THR A  75     -24.854 -45.152  34.256  1.00 28.12      .140 H
ATOM   1108  OG1 THR A  75     -24.333 -43.677  32.920  1.00 33.41      .382 O
ATOM   1109  HG1 THR A  75     -25.037 -43.103  33.230  1.00 33.41      .382 H
ATOM   1110  CG2 THR A  75     -23.629 -43.692  35.192  1.00 25.24      .034 C
ATOM   1111 1HG2 THR A  75     -24.526 -43.159  35.507  1.00 25.24      .034 H
ATOM   1112 2HG2 THR A  75     -22.851 -42.974  34.933  1.00 25.24      .034 H
ATOM   1113 3HG2 THR A  75     -23.281 -44.330  36.004  1.00 25.24      .034 H
ATOM   1114  N   LEU A  76     -22.465 -46.883  31.516  1.00 38.02      .337 N
ATOM   1115  H   LEU A  76     -21.532 -46.497  31.517  1.00 38.02      .337 H
ATOM   1116  CA  LEU A  76     -22.746 -47.909  30.503  1.00 36.60      .159 C
ATOM   1117  HA  LEU A  76     -23.688 -47.643  30.023  1.00 36.60      .159 H
ATOM   1118  C   LEU A  76     -22.916 -49.329  31.107  1.00 41.25      .251 C
ATOM   1119  O   LEU A  76     -23.702 -50.124  30.587  1.00 39.67      .271 O
ATOM   1120  CB  LEU A  76     -21.628 -47.887  29.434  1.00 33.09      .032 C
ATOM   1121 1HB  LEU A  76     -21.570 -46.878  29.026  1.00 33.09      .032 H
ATOM   1122 2HB  LEU A  76     -20.683 -48.111  29.930  1.00 33.09      .032 H
ATOM   1123  CG  LEU A  76     -21.825 -48.889  28.277  1.00 36.15      .002 C
ATOM   1124  HG  LEU A  76     -21.882 -49.892  28.699  1.00 36.15      .002 H
ATOM   1125  CD1 LEU A  76     -23.094 -48.601  27.470  1.00 26.38      .000 C
ATOM   1126 1HD1 LEU A  76     -23.150 -49.307  26.642  1.00 26.38      .000 H
ATOM   1127 2HD1 LEU A  76     -23.059 -47.584  27.079  1.00 26.38      .000 H
ATOM   1128 3HD1 LEU A  76     -23.971 -48.716  28.107  1.00 26.38      .000 H
ATOM   1129  CD2 LEU A  76     -20.640 -48.855  27.317  1.00 35.68      .000 C
ATOM   1130 1HD2 LEU A  76     -20.762 -49.642  26.572  1.00 35.68      .000 H
ATOM   1131 2HD2 LEU A  76     -19.716 -49.020  27.871  1.00 35.68      .000 H
ATOM   1132 3HD2 LEU A  76     -20.597 -47.886  26.819  1.00 35.68      .000 H
ATOM   1133  N   TYR A  77     -22.219 -49.625  32.207  1.00 28.58      .337 N
ATOM   1134  H   TYR A  77     -21.568 -48.934  32.553  1.00 28.58      .337 H
ATOM   1135  CA  TYR A  77     -22.299 -50.881  32.968  1.00 31.33      .164 C
ATOM   1136  HA  TYR A  77     -23.169 -51.454  32.646  1.00 31.33      .164 H
ATOM   1137  C   TYR A  77     -22.471 -50.576  34.478  1.00 33.33      .254 C
ATOM   1138  O   TYR A  77     -21.483 -50.529  35.215  1.00 31.60      .270 O
ATOM   1139  CB  TYR A  77     -21.053 -51.738  32.676  1.00 33.27      .056 C
ATOM   1140 1HB  TYR A  77     -20.156 -51.156  32.886  1.00 33.27      .056 H
ATOM   1141 2HB  TYR A  77     -21.060 -52.590  33.356  1.00 33.27      .056 H
ATOM   1142  CG  TYR A  77     -20.968 -52.259  31.246  1.00 42.31      .044 C
ATOM   1143  CD1 TYR A  77     -21.868 -53.257  30.832  1.00 40.46      .011 C
ATOM   1144  HD1 TYR A  77     -22.609 -53.636  31.520  1.00 40.46      .011 H
ATOM   1145  CD2 TYR A  77     -20.014 -51.758  30.337  1.00 37.43      .011 C
ATOM   1146  HD2 TYR A  77     -19.319 -50.988  30.639  1.00 37.43      .011 H
ATOM   1147  CE1 TYR A  77     -21.838 -53.741  29.512  1.00 41.00      .037 C
ATOM   1148  HE1 TYR A  77     -22.545 -54.492  29.194  1.00 41.00      .037 H
ATOM   1149  CE2 TYR A  77     -19.970 -52.245  29.016  1.00 34.21      .037 C
ATOM   1150  HE2 TYR A  77     -19.258 -51.848  28.308  1.00 34.21      .037 H
ATOM   1151  CZ  TYR A  77     -20.894 -53.231  28.596  1.00 41.56      .065 C
ATOM   1152  OH  TYR A  77     -20.890 -53.688  27.305  1.00 41.25      .361 O
ATOM   1153  HH  TYR A  77     -21.771 -53.903  26.989  1.00 41.25      .361 H
ATOM   1154  N   PRO A  78     -23.707 -50.334  34.960  1.00 36.04      .312 N
ATOM   1155  CA  PRO A  78     -23.959 -49.978  36.356  1.00 34.13      .163 C
ATOM   1156  HA  PRO A  78     -23.484 -49.017  36.556  1.00 34.13      .163 H
ATOM   1157  C   PRO A  78     -23.409 -51.011  37.351  1.00 32.92      .251 C
ATOM   1158  O   PRO A  78     -23.709 -52.205  37.271  1.00 37.25      .271 O
ATOM   1159  CB  PRO A  78     -25.479 -49.809  36.473  1.00 30.45      .034 C
ATOM   1160 1HB  PRO A  78     -25.950 -50.750  36.756  1.00 30.45      .034 H
ATOM   1161 2HB  PRO A  78     -25.751 -49.013  37.166  1.00 30.45      .034 H
ATOM   1162  CG  PRO A  78     -25.887 -49.429  35.060  1.00 39.15      .027 C
ATOM   1163 1HG  PRO A  78     -26.918 -49.706  34.841  1.00 39.15      .027 H
ATOM   1164 2HG  PRO A  78     -25.720 -48.365  34.896  1.00 39.15      .027 H
ATOM   1165  CD  PRO A  78     -24.936 -50.245  34.204  1.00 35.39      .105 C
ATOM   1166 1HD  PRO A  78     -25.339 -51.243  34.038  1.00 35.39      .105 H
ATOM   1167 2HD  PRO A  78     -24.750 -49.734  33.260  1.00 35.39      .105 H
ATOM   1168  N   GLY A  79     -22.599 -50.554  38.306  1.00 34.95      .336 N
ATOM   1169  H   GLY A  79     -22.291 -49.593  38.262  1.00 34.95      .336 H
ATOM   1170  CA  GLY A  79     -22.058 -51.365  39.404  1.00 34.30      .189 C
ATOM   1171 1HA  GLY A  79     -21.686 -50.690  40.175  1.00 34.30      .189 H
ATOM   1172 2HA  GLY A  79     -22.863 -51.958  39.839  1.00 34.30      .189 H
ATOM   1173  C   GLY A  79     -20.915 -52.321  39.012  1.00 35.32      .253 C
ATOM   1174  O   GLY A  79     -20.483 -53.113  39.850  1.00 36.39      .270 O
ATOM   1175  N   PHE A  80     -20.428 -52.270  37.770  1.00 37.05      .337 N
ATOM   1176  H   PHE A  80     -20.798 -51.580  37.132  1.00 37.05      .337 H
ATOM   1177  CA  PHE A  80     -19.335 -53.108  37.269  1.00 35.14      .164 C
ATOM   1178  HA  PHE A  80     -19.411 -54.099  37.718  1.00 35.14      .164 H
ATOM   1179  C   PHE A  80     -17.950 -52.528  37.622  1.00 31.41      .251 C
ATOM   1180  O   PHE A  80     -17.606 -51.418  37.221  1.00 35.46      .271 O
ATOM   1181  CB  PHE A  80     -19.527 -53.256  35.758  1.00 29.41      .056 C
ATOM   1182 1HB  PHE A  80     -20.480 -53.753  35.575  1.00 29.41      .056 H
ATOM   1183 2HB  PHE A  80     -19.593 -52.256  35.332  1.00 29.41      .056 H
ATOM   1184  CG  PHE A  80     -18.429 -54.024  35.037  1.00 31.75      .044 C
ATOM   1185  CD1 PHE A  80     -18.201 -55.384  35.317  1.00 29.32      .008 C
ATOM   1186  HD1 PHE A  80     -18.790 -55.897  36.063  1.00 29.32      .008 H
ATOM   1187  CD2 PHE A  80     -17.666 -53.376  34.053  1.00 25.79      .008 C
ATOM   1188  HD2 PHE A  80     -17.852 -52.335  33.831  1.00 25.79      .008 H
ATOM   1189  CE1 PHE A  80     -17.212 -56.089  34.610  1.00 30.14      .001 C
ATOM   1190  HE1 PHE A  80     -17.051 -57.139  34.804  1.00 30.14      .001 H
ATOM   1191  CE2 PHE A  80     -16.682 -54.084  33.348  1.00 28.60      .001 C
ATOM   1192  HE2 PHE A  80     -16.115 -53.589  32.574  1.00 28.60      .001 H
ATOM   1193  CZ  PHE A  80     -16.446 -55.437  33.631  1.00 28.60      .000 C
ATOM   1194  HZ  PHE A  80     -15.691 -55.977  33.078  1.00 28.60      .000 H
ATOM   1195  N   GLU A  81     -17.114 -53.287  38.332  1.00 30.54      .338 N
ATOM   1196  H   GLU A  81     -17.396 -54.226  38.574  1.00 30.54      .338 H
ATOM   1197  CA  GLU A  81     -15.798 -52.857  38.833  1.00 32.97      .160 C
ATOM   1198  HA  GLU A  81     -15.938 -52.060  39.563  1.00 32.97      .160 H
ATOM   1199  C   GLU A  81     -14.888 -52.312  37.707  1.00 39.81      .251 C
ATOM   1200  O   GLU A  81     -14.144 -51.362  37.937  1.00 30.76      .271 O
ATOM   1201  CB  GLU A  81     -15.146 -54.050  39.558  1.00 38.53      .043 C
ATOM   1202 1HB  GLU A  81     -15.623 -54.177  40.530  1.00 38.53      .043 H
ATOM   1203 2HB  GLU A  81     -15.363 -54.946  38.977  1.00 38.53      .043 H
ATOM   1204  CG  GLU A  81     -13.611 -53.999  39.790  1.00 56.65      .100 C
ATOM   1205 1HG  GLU A  81     -13.328 -54.983  40.162  1.00 56.65      .100 H
ATOM   1206 2HG  GLU A  81     -13.100 -53.870  38.836  1.00 56.65      .100 H
ATOM   1207  CD  GLU A  81     -13.057 -52.942  40.772  1.00 71.31      .185 C
ATOM   1208  OE1 GLU A  81     -13.813 -52.201  41.446  1.00 67.23      .647 O
ATOM   1209  OE2 GLU A  81     -11.815 -52.978  40.976  1.00 64.44      .647 O
ATOM   1210  N   GLY A  82     -14.988 -52.857  36.488  1.00 33.07      .336 N
ATOM   1211  H   GLY A  82     -15.637 -53.619  36.351  1.00 33.07      .336 H
ATOM   1212  CA  GLY A  82     -14.223 -52.419  35.323  1.00 28.36      .189 C
ATOM   1213 1HA  GLY A  82     -13.162 -52.475  35.569  1.00 28.36      .189 H
ATOM   1214 2HA  GLY A  82     -14.421 -53.101  34.496  1.00 28.36      .189 H
ATOM   1215  C   GLY A  82     -14.519 -50.982  34.832  1.00 27.54      .253 C
ATOM   1216  O   GLY A  82     -13.745 -50.467  34.028  1.00 27.99      .270 O
ATOM   1217  N   THR A  83     -15.578 -50.325  35.317  1.00 27.68      .336 N
ATOM   1218  H   THR A  83     -16.219 -50.805  35.932  1.00 27.68      .336 H
ATOM   1219  CA  THR A  83     -15.856 -48.890  35.099  1.00 31.99      .186 C
ATOM   1220  HA  THR A  83     -15.027 -48.456  34.540  1.00 31.99      .186 H
ATOM   1221  C   THR A  83     -15.990 -48.118  36.430  1.00 34.89      .253 C
ATOM   1222  O   THR A  83     -15.469 -47.009  36.560  1.00 32.43      .270 O
ATOM   1223  CB  THR A  83     -17.117 -48.673  34.239  1.00 30.33      .140 C
ATOM   1224  HB  THR A  83     -17.268 -47.600  34.113  1.00 30.33      .140 H
ATOM   1225  OG1 THR A  83     -18.262 -49.218  34.862  1.00 37.88      .382 O
ATOM   1226  HG1 THR A  83     -19.027 -49.009  34.321  1.00 37.88      .382 H
ATOM   1227  CG2 THR A  83     -17.011 -49.312  32.855  1.00 30.97      .034 C
ATOM   1228 1HG2 THR A  83     -17.884 -49.040  32.261  1.00 30.97      .034 H
ATOM   1229 2HG2 THR A  83     -16.959 -50.396  32.950  1.00 30.97      .034 H
ATOM   1230 3HG2 THR A  83     -16.109 -48.946  32.365  1.00 30.97      .034 H
ATOM   1231  N   GLU A  84     -16.582 -48.719  37.466  1.00 28.50      .337 N
ATOM   1232  H   GLU A  84     -17.039 -49.608  37.325  1.00 28.50      .337 H
ATOM   1233  CA  GLU A  84     -16.724 -48.102  38.784  1.00 32.61      .160 C
ATOM   1234  HA  GLU A  84     -17.202 -47.133  38.640  1.00 32.61      .160 H
ATOM   1235  C   GLU A  84     -15.368 -47.853  39.494  1.00 30.40      .251 C
ATOM   1236  O   GLU A  84     -15.314 -47.027  40.407  1.00 29.64      .271 O
ATOM   1237  CB  GLU A  84     -17.633 -48.944  39.695  1.00 33.86      .043 C
ATOM   1238 1HB  GLU A  84     -17.155 -49.910  39.859  1.00 33.86      .043 H
ATOM   1239 2HB  GLU A  84     -17.708 -48.449  40.664  1.00 33.86      .043 H
ATOM   1240  CG  GLU A  84     -19.066 -49.199  39.174  1.00 40.69      .100 C
ATOM   1241 1HG  GLU A  84     -19.022 -49.713  38.214  1.00 40.69      .100 H
ATOM   1242 2HG  GLU A  84     -19.548 -49.875  39.880  1.00 40.69      .100 H
ATOM   1243  CD  GLU A  84     -19.964 -47.955  39.011  1.00 46.33      .185 C
ATOM   1244  OE1 GLU A  84     -21.164 -48.135  38.708  1.00 46.73      .647 O
ATOM   1245  OE2 GLU A  84     -19.539 -46.784  39.149  1.00 45.89      .647 O
ATOM   1246  N   MET A  85     -14.270 -48.501  39.081  1.00 30.72      .337 N
ATOM   1247  H   MET A  85     -14.352 -49.244  38.402  1.00 30.72      .337 H
ATOM   1248  CA  MET A  85     -12.915 -48.158  39.522  1.00 25.48      .160 C
ATOM   1249  HA  MET A  85     -12.916 -48.122  40.612  1.00 25.48      .160 H
ATOM   1250  C   MET A  85     -12.434 -46.783  39.003  1.00 29.58      .251 C
ATOM   1251  O   MET A  85     -11.691 -46.103  39.711  1.00 30.73      .271 O
ATOM   1252  CB  MET A  85     -11.919 -49.249  39.101  1.00 27.96      .043 C
ATOM   1253 1HB  MET A  85     -10.964 -49.030  39.580  1.00 27.96      .043 H
ATOM   1254 2HB  MET A  85     -12.265 -50.216  39.468  1.00 27.96      .043 H
ATOM   1255  CG  MET A  85     -11.688 -49.358  37.581  1.00 27.82      .060 C
ATOM   1256 1HG  MET A  85     -12.635 -49.585  37.091  1.00 27.82      .060 H
ATOM   1257 2HG  MET A  85     -11.344 -48.397  37.198  1.00 27.82      .060 H
ATOM   1258  SD  MET A  85     -10.474 -50.637  37.123  1.00 33.83      .139 S
ATOM   1259  CE  MET A  85      -8.935 -49.753  37.517  1.00 27.28      .069 C
ATOM   1260 1HE  MET A  85      -8.086 -50.331  37.151  1.00 27.28      .069 H
ATOM   1261 2HE  MET A  85      -8.850 -49.626  38.596  1.00 27.28      .069 H
ATOM   1262 3HE  MET A  85      -8.944 -48.775  37.035  1.00 27.28      .069 H
ATOM   1263  N   TRP A  86     -12.849 -46.377  37.797  1.00 26.62      .337 N
ATOM   1264  H   TRP A  86     -13.491 -46.957  37.276  1.00 26.62      .337 H
ATOM   1265  CA  TRP A  86     -12.423 -45.129  37.146  1.00 25.70      .164 C
ATOM   1266  HA  TRP A  86     -11.415 -44.885  37.480  1.00 25.70      .164 H
ATOM   1267  C   TRP A  86     -13.347 -43.946  37.475  1.00 24.34      .251 C
ATOM   1268  O   TRP A  86     -12.905 -42.801  37.417  1.00 23.76      .271 O
ATOM   1269  CB  TRP A  86     -12.378 -45.323  35.627  1.00 24.84      .059 C
ATOM   1270 1HB  TRP A  86     -13.391 -45.510  35.270  1.00 24.84      .059 H
ATOM   1271 2HB  TRP A  86     -12.051 -44.388  35.172  1.00 24.84      .059 H
ATOM   1272  CG  TRP A  86     -11.483 -46.434  35.141  1.00 25.07      .016 C
ATOM   1273  CD1 TRP A  86     -11.897 -47.530  34.473  1.00 23.51      .097 C
ATOM   1274  HD1 TRP A  86     -12.908 -47.772  34.181  1.00 23.51      .097 H
ATOM   1275  CD2 TRP A  86     -10.026 -46.557  35.210  1.00 25.54      .001 C
ATOM   1276  NE1 TRP A  86     -10.840 -48.308  34.139  1.00 20.31      .365 N
ATOM   1277  HE1 TRP A  86     -10.924 -49.113  33.535  1.00 20.31      .365 H
ATOM   1278  CE2 TRP A  86      -9.654 -47.767  34.546  1.00 23.69      .042 C
ATOM   1279  CE3 TRP A  86      -8.979 -45.772  35.743  1.00 25.38      .014 C
ATOM   1280  HE3 TRP A  86      -9.216 -44.838  36.230  1.00 25.38      .014 H
ATOM   1281  CZ2 TRP A  86      -8.323 -48.177  34.413  1.00 22.04      .030 C
ATOM   1282  HZ2 TRP A  86      -8.088 -49.093  33.891  1.00 22.04      .030 H
ATOM   1283  CZ3 TRP A  86      -7.637 -46.178  35.617  1.00 26.45      .001 C
ATOM   1284  HZ3 TRP A  86      -6.854 -45.551  36.018  1.00 26.45      .001 H
ATOM   1285  CH2 TRP A  86      -7.309 -47.377  34.961  1.00 25.01      .002 C
ATOM   1286  HH2 TRP A  86      -6.277 -47.678  34.863  1.00 25.01      .002 H
ATOM   1287  N   ASN A  87     -14.614 -44.214  37.805  1.00 24.25      .337 N
ATOM   1288  H   ASN A  87     -14.932 -45.171  37.759  1.00 24.25      .337 H
ATOM   1289  CA  ASN A  87     -15.581 -43.203  38.209  1.00 22.72      .169 C
ATOM   1290  HA  ASN A  87     -15.647 -42.484  37.392  1.00 22.72      .169 H
ATOM   1291  C   ASN A  87     -15.127 -42.432  39.475  1.00 22.74      .255 C
ATOM   1292  O   ASN A  87     -14.484 -43.033  40.344  1.00 20.93      .270 O
ATOM   1293  CB  ASN A  87     -16.960 -43.865  38.404  1.00 22.74      .119 C
ATOM   1294 1HB  ASN A  87     -16.850 -44.770  39.001  1.00 22.74      .119 H
ATOM   1295 2HB  ASN A  87     -17.605 -43.185  38.961  1.00 22.74      .119 H
ATOM   1296  CG  ASN A  87     -17.627 -44.216  37.077  1.00 32.22      .230 C
ATOM   1297  OD1 ASN A  87     -17.373 -43.588  36.061  1.00 25.54      .273 O
ATOM   1298  ND2 ASN A  87     -18.510 -45.182  37.037  1.00 29.46      .369 N
ATOM   1299 1HD2 ASN A  87     -18.972 -45.356  36.155  1.00 29.46      .369 H
ATOM   1300 2HD2 ASN A  87     -18.778 -45.704  37.859  1.00 29.46      .369 H
ATOM   1301  N   PRO A  88     -15.493 -41.139  39.629  1.00 20.33      .312 N
ATOM   1302  CA  PRO A  88     -15.090 -40.327  40.777  1.00 21.13      .163 C
ATOM   1303  HA  PRO A  88     -14.014 -40.163  40.724  1.00 21.13      .163 H
ATOM   1304  C   PRO A  88     -15.429 -41.003  42.104  1.00 28.46      .251 C
ATOM   1305  O   PRO A  88     -16.573 -41.409  42.331  1.00 27.39      .271 O
ATOM   1306  CB  PRO A  88     -15.814 -38.983  40.623  1.00 20.21      .034 C
ATOM   1307 1HB  PRO A  88     -16.770 -38.996  41.146  1.00 20.21      .034 H
ATOM   1308 2HB  PRO A  88     -15.201 -38.149  40.962  1.00 20.21      .034 H
ATOM   1309  CG  PRO A  88     -16.042 -38.886  39.125  1.00 18.46      .027 C
ATOM   1310 1HG  PRO A  88     -16.920 -38.288  38.880  1.00 18.46      .027 H
ATOM   1311 2HG  PRO A  88     -15.151 -38.488  38.640  1.00 18.46      .027 H
ATOM   1312  CD  PRO A  88     -16.261 -40.329  38.708  1.00 20.52      .105 C
ATOM   1313 1HD  PRO A  88     -17.317 -40.590  38.784  1.00 20.52      .105 H
ATOM   1314 2HD  PRO A  88     -15.889 -40.475  37.694  1.00 20.52      .105 H
ATOM   1315  N   ASN A  89     -14.436 -41.144  42.984  1.00 27.58      .337 N
ATOM   1316  H   ASN A  89     -13.509 -40.840  42.723  1.00 27.58      .337 H
ATOM   1317  CA  ASN A  89     -14.570 -41.767  44.308  1.00 25.82      .169 C
ATOM   1318  HA  ASN A  89     -15.496 -42.343  44.317  1.00 25.82      .169 H
ATOM   1319  C   ASN A  89     -14.665 -40.726  45.460  1.00 26.22      .251 C
ATOM   1320  O   ASN A  89     -14.491 -41.083  46.627  1.00 28.49      .271 O
ATOM   1321  CB  ASN A  89     -13.428 -42.778  44.499  1.00 22.93      .119 C
ATOM   1322 1HB  ASN A  89     -13.696 -43.420  45.338  1.00 22.93      .119 H
ATOM   1323 2HB  ASN A  89     -13.361 -43.421  43.621  1.00 22.93      .119 H
ATOM   1324  CG  ASN A  89     -12.057 -42.155  44.766  1.00 28.32      .230 C
ATOM   1325  OD1 ASN A  89     -11.748 -41.038  44.379  1.00 30.26      .273 O
ATOM   1326  ND2 ASN A  89     -11.204 -42.870  45.451  1.00 25.28      .369 N
ATOM   1327 1HD2 ASN A  89     -10.257 -42.537  45.567  1.00 25.28      .369 H
ATOM   1328 2HD2 ASN A  89     -11.478 -43.758  45.847  1.00 25.28      .369 H
ATOM   1329  N   ARG A  90     -14.901 -39.458  45.107  1.00 25.13      .338 N
ATOM   1330  H   ARG A  90     -15.071 -39.299  44.124  1.00 25.13      .338 H
ATOM   1331  CA  ARG A  90     -15.113 -38.284  45.985  1.00 25.19      .159 C
ATOM   1332  HA  ARG A  90     -15.516 -38.614  46.943  1.00 25.19      .159 H
ATOM   1333  C   ARG A  90     -16.156 -37.359  45.322  1.00 25.05      .251 C
ATOM   1334  O   ARG A  90     -16.475 -37.516  44.140  1.00 31.53      .271 O
ATOM   1335  CB  ARG A  90     -13.782 -37.532  46.204  1.00 24.61      .034 C
ATOM   1336 1HB  ARG A  90     -13.372 -37.269  45.228  1.00 24.61      .034 H
ATOM   1337 2HB  ARG A  90     -13.982 -36.602  46.736  1.00 24.61      .034 H
ATOM   1338  CG  ARG A  90     -12.694 -38.306  46.987  1.00 26.05      .027 C
ATOM   1339 1HG  ARG A  90     -12.419 -39.213  46.448  1.00 26.05      .027 H
ATOM   1340 2HG  ARG A  90     -11.809 -37.674  47.069  1.00 26.05      .027 H
ATOM   1341  CD  ARG A  90     -13.168 -38.687  48.394  1.00 25.38      .116 C
ATOM   1342 1HD  ARG A  90     -13.486 -37.777  48.904  1.00 25.38      .116 H
ATOM   1343 2HD  ARG A  90     -14.029 -39.354  48.341  1.00 25.38      .116 H
ATOM   1344  NE  ARG A  90     -12.117 -39.336  49.200  1.00 26.77      .212 N
ATOM   1345  HE  ARG A  90     -11.736 -38.743  49.923  1.00 26.77      .212 H
ATOM   1346  CZ  ARG A  90     -11.735 -40.611  49.099  1.00 33.02      .666 C
ATOM   1347  NH1 ARG A  90     -12.214 -41.447  48.229  1.00 26.91      .235 N
ATOM   1348 1HH1 ARG A  90     -12.966 -41.167  47.617  1.00 26.91      .235 H
ATOM   1349 2HH1 ARG A  90     -11.853 -42.389  48.188  1.00 26.91      .235 H
ATOM   1350  NH2 ARG A  90     -10.844 -41.087  49.902  1.00 24.76      .235 N
ATOM   1351 1HH2 ARG A  90     -10.440 -40.495  50.613  1.00 24.76      .235 H
ATOM   1352 2HH2 ARG A  90     -10.600 -42.067  49.861  1.00 24.76      .235 H
ATOM   1353  N   GLU A  91     -16.674 -36.395  46.078  1.00 22.20      .338 N
ATOM   1354  H   GLU A  91     -16.400 -36.316  47.047  1.00 22.20      .338 H
ATOM   1355  CA  GLU A  91     -17.622 -35.406  45.573  1.00 29.88      .160 C
ATOM   1356  HA  GLU A  91     -18.448 -35.958  45.124  1.00 29.88      .160 H
ATOM   1357  C   GLU A  91     -17.013 -34.494  44.486  1.00 32.61      .251 C
ATOM   1358  O   GLU A  91     -15.812 -34.207  44.499  1.00 27.35      .271 O
ATOM   1359  CB  GLU A  91     -18.215 -34.580  46.722  1.00 33.85      .043 C
ATOM   1360 1HB  GLU A  91     -18.999 -33.941  46.315  1.00 33.85      .043 H
ATOM   1361 2HB  GLU A  91     -18.665 -35.273  47.433  1.00 33.85      .043 H
ATOM   1362  CG  GLU A  91     -17.198 -33.700  47.466  1.00 53.36      .100 C
ATOM   1363 1HG  GLU A  91     -16.494 -34.334  48.006  1.00 53.36      .100 H
ATOM   1364 2HG  GLU A  91     -16.646 -33.116  46.730  1.00 53.36      .100 H
ATOM   1365  CD  GLU A  91     -17.847 -32.731  48.468  1.00 72.21      .185 C
ATOM   1366  OE1 GLU A  91     -18.979 -32.983  48.947  1.00 69.65      .647 O
ATOM   1367  OE2 GLU A  91     -17.204 -31.704  48.787  1.00 61.11      .647 O
ATOM   1368  N   LEU A  92     -17.864 -34.018  43.573  1.00 30.19      .338 N
ATOM   1369  H   LEU A  92     -18.843 -34.250  43.660  1.00 30.19      .338 H
ATOM   1370  CA  LEU A  92     -17.502 -33.041  42.549  1.00 27.87      .159 C
ATOM   1371  HA  LEU A  92     -16.442 -33.167  42.328  1.00 27.87      .159 H
ATOM   1372  C   LEU A  92     -17.720 -31.598  43.047  1.00 26.09      .251 C
ATOM   1373  O   LEU A  92     -18.794 -31.270  43.560  1.00 32.14      .271 O
ATOM   1374  CB  LEU A  92     -18.282 -33.295  41.239  1.00 26.29      .032 C
ATOM   1375 1HB  LEU A  92     -19.346 -33.184  41.451  1.00 26.29      .032 H
ATOM   1376 2HB  LEU A  92     -18.004 -32.521  40.523  1.00 26.29      .032 H
ATOM   1377  CG  LEU A  92     -18.047 -34.666  40.581  1.00 27.83      .002 C
ATOM   1378  HG  LEU A  92     -18.431 -35.441  41.244  1.00 27.83      .002 H
ATOM   1379  CD1 LEU A  92     -18.814 -34.727  39.258  1.00 22.55      .000 C
ATOM   1380 1HD1 LEU A  92     -18.679 -35.707  38.802  1.00 22.55      .000 H
ATOM   1381 2HD1 LEU A  92     -18.438 -33.957  38.584  1.00 22.55      .000 H
ATOM   1382 3HD1 LEU A  92     -19.873 -34.557  39.450  1.00 22.55      .000 H
ATOM   1383  CD2 LEU A  92     -16.571 -34.953  40.301  1.00 27.36      .000 C
ATOM   1384 1HD2 LEU A  92     -16.483 -35.872  39.721  1.00 27.36      .000 H
ATOM   1385 2HD2 LEU A  92     -16.046 -35.069  41.249  1.00 27.36      .000 H
ATOM   1386 3HD2 LEU A  92     -16.133 -34.126  39.742  1.00 27.36      .000 H
ATOM   1387  N   SER A  93     -16.713 -30.748  42.840  1.00 28.50      .336 N
ATOM   1388  H   SER A  93     -15.881 -31.105  42.394  1.00 28.50      .336 H
ATOM   1389  CA  SER A  93     -16.717 -29.304  43.138  1.00 27.43      .189 C
ATOM   1390  HA  SER A  93     -17.726 -28.915  43.003  1.00 27.43      .189 H
ATOM   1391  C   SER A  93     -15.776 -28.565  42.174  1.00 24.88      .253 C
ATOM   1392  O   SER A  93     -14.804 -29.140  41.690  1.00 25.21      .270 O
ATOM   1393  CB  SER A  93     -16.290 -29.062  44.595  1.00 19.41      .169 C
ATOM   1394 1HB  SER A  93     -16.969 -29.605  45.253  1.00 19.41      .169 H
ATOM   1395 2HB  SER A  93     -15.279 -29.445  44.732  1.00 19.41      .169 H
ATOM   1396  OG  SER A  93     -16.314 -27.686  44.934  1.00 23.57      .380 O
ATOM   1397  HG  SER A  93     -16.047 -27.603  45.852  1.00 23.57      .380 H
ATOM   1398  N   GLU A  94     -16.039 -27.294  41.881  1.00 22.25      .337 N
ATOM   1399  H   GLU A  94     -16.873 -26.866  42.255  1.00 22.25      .337 H
ATOM   1400  CA  GLU A  94     -15.125 -26.429  41.137  1.00 24.77      .160 C
ATOM   1401  HA  GLU A  94     -14.706 -27.015  40.319  1.00 24.77      .160 H
ATOM   1402  C   GLU A  94     -13.933 -25.920  41.998  1.00 27.92      .251 C
ATOM   1403  O   GLU A  94     -12.898 -25.552  41.443  1.00 28.79      .271 O
ATOM   1404  CB  GLU A  94     -15.898 -25.254  40.515  1.00 20.54      .043 C
ATOM   1405 1HB  GLU A  94     -16.470 -24.738  41.287  1.00 20.54      .043 H
ATOM   1406 2HB  GLU A  94     -15.183 -24.553  40.084  1.00 20.54      .043 H
ATOM   1407  CG  GLU A  94     -16.863 -25.716  39.411  1.00 27.26      .100 C
ATOM   1408 1HG  GLU A  94     -16.310 -26.297  38.673  1.00 27.26      .100 H
ATOM   1409 2HG  GLU A  94     -17.635 -26.355  39.839  1.00 27.26      .100 H
ATOM   1410  CD  GLU A  94     -17.535 -24.533  38.706  1.00 30.30      .185 C
ATOM   1411  OE1 GLU A  94     -16.848 -23.742  38.018  1.00 25.85      .647 O
ATOM   1412  OE2 GLU A  94     -18.769 -24.376  38.807  1.00 26.50      .647 O
ATOM   1413  N   ASP A  95     -14.061 -25.938  43.329  1.00 20.63      .337 N
ATOM   1414  H   ASP A  95     -14.933 -26.293  43.695  1.00 20.63      .337 H
ATOM   1415  CA  ASP A  95     -12.996 -25.708  44.328  1.00 24.68      .170 C
ATOM   1416  HA  ASP A  95     -12.310 -24.938  43.974  1.00 24.68      .170 H
ATOM   1417  C   ASP A  95     -12.189 -27.010  44.527  1.00 25.21      .252 C
ATOM   1418  O   ASP A  95     -12.501 -27.833  45.397  1.00 22.07      .271 O
ATOM   1419  CB  ASP A  95     -13.679 -25.202  45.611  1.00 21.33      .129 C
ATOM   1420 1HB  ASP A  95     -13.954 -24.158  45.459  1.00 21.33      .129 H
ATOM   1421 2HB  ASP A  95     -14.609 -25.754  45.746  1.00 21.33      .129 H
ATOM   1422  CG  ASP A  95     -12.873 -25.296  46.925  1.00 28.16      .188 C
ATOM   1423  OD1 ASP A  95     -11.634 -25.111  46.954  1.00 27.58      .647 O
ATOM   1424  OD2 ASP A  95     -13.531 -25.476  47.977  1.00 35.93      .647 O
ATOM   1425  N   CYS A  96     -11.191 -27.215  43.659  1.00 23.66      .337 N
ATOM   1426  H   CYS A  96     -11.015 -26.493  42.975  1.00 23.66      .337 H
ATOM   1427  CA  CYS A  96     -10.623 -28.537  43.379  1.00 22.30      .171 C
ATOM   1428  HA  CYS A  96     -10.794 -29.174  44.247  1.00 22.30      .171 H
ATOM   1429  C   CYS A  96      -9.101 -28.582  43.065  1.00 19.65      .252 C
ATOM   1430  O   CYS A  96      -8.548 -29.684  42.998  1.00 23.97      .271 O
ATOM   1431  CB  CYS A  96     -11.415 -29.132  42.211  1.00 20.41      .100 C
ATOM   1432 1HB  CYS A  96     -11.240 -30.207  42.199  1.00 20.41      .100 H
ATOM   1433 2HB  CYS A  96     -12.479 -28.977  42.387  1.00 20.41      .100 H
ATOM   1434  SG  CYS A  96     -10.988 -28.452  40.576  1.00 24.70      .080 S
ATOM   1435  N   LEU A  97      -8.415 -27.444  42.905  1.00 22.14      .337 N
ATOM   1436  H   LEU A  97      -8.896 -26.565  43.028  1.00 22.14      .337 H
ATOM   1437  CA  LEU A  97      -6.979 -27.350  42.575  1.00 21.12      .159 C
ATOM   1438  HA  LEU A  97      -6.756 -28.130  41.847  1.00 21.12      .159 H
ATOM   1439  C   LEU A  97      -6.076 -27.605  43.815  1.00 24.73      .251 C
ATOM   1440  O   LEU A  97      -5.398 -26.723  44.354  1.00 23.74      .271 O
ATOM   1441  CB  LEU A  97      -6.679 -25.997  41.887  1.00 19.83      .032 C
ATOM   1442 1HB  LEU A  97      -6.889 -25.201  42.601  1.00 19.83      .032 H
ATOM   1443 2HB  LEU A  97      -5.614 -25.963  41.656  1.00 19.83      .032 H
ATOM   1444  CG  LEU A  97      -7.466 -25.734  40.590  1.00 26.04      .002 C
ATOM   1445  HG  LEU A  97      -8.529 -25.699  40.829  1.00 26.04      .002 H
ATOM   1446  CD1 LEU A  97      -7.064 -24.389  39.981  1.00 20.81      .000 C
ATOM   1447 1HD1 LEU A  97      -7.643 -24.213  39.074  1.00 20.81      .000 H
ATOM   1448 2HD1 LEU A  97      -6.002 -24.403  39.738  1.00 20.81      .000 H
ATOM   1449 3HD1 LEU A  97      -7.262 -23.594  40.700  1.00 20.81      .000 H
ATOM   1450  CD2 LEU A  97      -7.229 -26.824  39.547  1.00 17.53      .000 C
ATOM   1451 1HD2 LEU A  97      -7.683 -26.511  38.606  1.00 17.53      .000 H
ATOM   1452 2HD2 LEU A  97      -7.680 -27.760  39.874  1.00 17.53      .000 H
ATOM   1453 3HD2 LEU A  97      -6.158 -26.966  39.404  1.00 17.53      .000 H
ATOM   1454  N   TYR A  98      -6.091 -28.866  44.238  1.00 22.12      .337 N
ATOM   1455  H   TYR A  98      -6.675 -29.510  43.723  1.00 22.12      .337 H
ATOM   1456  CA  TYR A  98      -5.287 -29.418  45.323  1.00 22.08      .164 C
ATOM   1457  HA  TYR A  98      -4.682 -28.614  45.743  1.00 22.08      .164 H
ATOM   1458  C   TYR A  98      -4.334 -30.511  44.796  1.00 22.84      .251 C
ATOM   1459  O   TYR A  98      -4.602 -31.165  43.782  1.00 22.52      .271 O
ATOM   1460  CB  TYR A  98      -6.195 -29.951  46.443  1.00 23.83      .056 C
ATOM   1461 1HB  TYR A  98      -6.771 -30.793  46.059  1.00 23.83      .056 H
ATOM   1462 2HB  TYR A  98      -5.558 -30.328  47.243  1.00 23.83      .056 H
ATOM   1463  CG  TYR A  98      -7.166 -28.935  47.039  1.00 26.59      .044 C
ATOM   1464  CD1 TYR A  98      -6.832 -28.232  48.209  1.00 26.95      .011 C
ATOM   1465  HD1 TYR A  98      -5.887 -28.415  48.699  1.00 26.95      .011 H
ATOM   1466  CD2 TYR A  98      -8.423 -28.720  46.448  1.00 27.25      .011 C
ATOM   1467  HD2 TYR A  98      -8.709 -29.289  45.576  1.00 27.25      .011 H
ATOM   1468  CE1 TYR A  98      -7.735 -27.312  48.773  1.00 22.26      .037 C
ATOM   1469  HE1 TYR A  98      -7.484 -26.802  49.692  1.00 22.26      .037 H
ATOM   1470  CE2 TYR A  98      -9.316 -27.770  46.976  1.00 24.41      .037 C
ATOM   1471  HE2 TYR A  98     -10.265 -27.586  46.494  1.00 24.41      .037 H
ATOM   1472  CZ  TYR A  98      -8.968 -27.053  48.140  1.00 27.13      .065 C
ATOM   1473  OH  TYR A  98      -9.822 -26.119  48.651  1.00 26.26      .361 O
ATOM   1474  HH  TYR A  98     -10.546 -25.910  48.056  1.00 26.26      .361 H
ATOM   1475  N   LEU A  99      -3.222 -30.709  45.503  1.00 20.46      .338 N
ATOM   1476  H   LEU A  99      -3.077 -30.140  46.325  1.00 20.46      .338 H
ATOM   1477  CA  LEU A  99      -2.194 -31.708  45.203  1.00 20.90      .159 C
ATOM   1478  HA  LEU A  99      -2.630 -32.412  44.494  1.00 20.90      .159 H
ATOM   1479  C   LEU A  99      -1.794 -32.510  46.470  1.00 23.93      .251 C
ATOM   1480  O   LEU A  99      -2.202 -32.203  47.591  1.00 25.12      .271 O
ATOM   1481  CB  LEU A  99      -1.012 -31.027  44.451  1.00 19.30      .032 C
ATOM   1482 1HB  LEU A  99      -0.340 -31.818  44.119  1.00 19.30      .032 H
ATOM   1483 2HB  LEU A  99      -1.421 -30.567  43.551  1.00 19.30      .032 H
ATOM   1484  CG  LEU A  99      -0.165 -29.973  45.184  1.00 25.48      .002 C
ATOM   1485  HG  LEU A  99      -0.835 -29.264  45.671  1.00 25.48      .002 H
ATOM   1486  CD1 LEU A  99       0.803 -30.561  46.213  1.00 16.78      .000 C
ATOM   1487 1HD1 LEU A  99       1.379 -29.744  46.649  1.00 16.78      .000 H
ATOM   1488 2HD1 LEU A  99       1.479 -31.262  45.724  1.00 16.78      .000 H
ATOM   1489 3HD1 LEU A  99       0.251 -31.076  46.999  1.00 16.78      .000 H
ATOM   1490  CD2 LEU A  99       0.687 -29.229  44.151  1.00 22.19      .000 C
ATOM   1491 1HD2 LEU A  99       1.222 -28.422  44.651  1.00 22.19      .000 H
ATOM   1492 2HD2 LEU A  99       0.043 -28.814  43.376  1.00 22.19      .000 H
ATOM   1493 3HD2 LEU A  99       1.403 -29.915  43.699  1.00 22.19      .000 H
ATOM   1494  N   ASN A 100      -1.024 -33.568  46.250  1.00 21.81      .337 N
ATOM   1495  H   ASN A 100      -0.731 -33.733  45.297  1.00 21.81      .337 H
ATOM   1496  CA  ASN A 100      -0.714 -34.610  47.227  1.00 22.95      .169 C
ATOM   1497  HA  ASN A 100      -0.955 -34.254  48.229  1.00 22.95      .169 H
ATOM   1498  C   ASN A 100       0.780 -34.956  47.177  1.00 23.15      .251 C
ATOM   1499  O   ASN A 100       1.356 -35.008  46.090  1.00 24.62      .271 O
ATOM   1500  CB  ASN A 100      -1.551 -35.860  46.906  1.00 18.27      .119 C
ATOM   1501 1HB  ASN A 100      -1.059 -36.380  46.083  1.00 18.27      .119 H
ATOM   1502 2HB  ASN A 100      -1.532 -36.536  47.760  1.00 18.27      .119 H
ATOM   1503  CG  ASN A 100      -3.005 -35.584  46.522  1.00 25.49      .230 C
ATOM   1504  OD1 ASN A 100      -3.840 -35.192  47.327  1.00 26.37      .273 O
ATOM   1505  ND2 ASN A 100      -3.326 -35.801  45.268  1.00 25.62      .369 N
ATOM   1506 1HD2 ASN A 100      -4.283 -35.709  44.959  1.00 25.62      .369 H
ATOM   1507 2HD2 ASN A 100      -2.610 -36.091  44.616  1.00 25.62      .369 H
ATOM   1508  N   VAL A 101       1.391 -35.259  48.325  1.00 24.66      .338 N
ATOM   1509  H   VAL A 101       0.877 -35.156  49.189  1.00 24.66      .338 H
ATOM   1510  CA  VAL A 101       2.784 -35.712  48.447  1.00 24.05      .159 C
ATOM   1511  HA  VAL A 101       3.140 -36.006  47.460  1.00 24.05      .159 H
ATOM   1512  C   VAL A 101       2.875 -36.926  49.382  1.00 28.45      .251 C
ATOM   1513  O   VAL A 101       2.513 -36.843  50.554  1.00 26.83      .271 O
ATOM   1514  CB  VAL A 101       3.717 -34.586  48.946  1.00 23.98      .029 C
ATOM   1515  HB  VAL A 101       3.403 -34.304  49.951  1.00 23.98      .029 H
ATOM   1516  CG1 VAL A 101       5.179 -35.057  49.009  1.00 20.85      .002 C
ATOM   1517 1HG1 VAL A 101       5.816 -34.217  49.286  1.00 20.85      .002 H
ATOM   1518 2HG1 VAL A 101       5.478 -35.433  48.030  1.00 20.85      .002 H
ATOM   1519 3HG1 VAL A 101       5.280 -35.850  49.750  1.00 20.85      .002 H
ATOM   1520  CG2 VAL A 101       3.657 -33.336  48.061  1.00 21.09      .002 C
ATOM   1521 1HG2 VAL A 101       4.403 -32.620  48.405  1.00 21.09      .002 H
ATOM   1522 2HG2 VAL A 101       2.665 -32.888  48.128  1.00 21.09      .002 H
ATOM   1523 3HG2 VAL A 101       3.863 -33.608  47.026  1.00 21.09      .002 H
ATOM   1524  N   TRP A 102       3.415 -38.030  48.876  1.00 24.56      .337 N
ATOM   1525  H   TRP A 102       3.698 -38.001  47.907  1.00 24.56      .337 H
ATOM   1526  CA  TRP A 102       3.888 -39.179  49.659  1.00 24.17      .164 C
ATOM   1527  HA  TRP A 102       3.475 -39.133  50.666  1.00 24.17      .164 H
ATOM   1528  C   TRP A 102       5.426 -39.110  49.770  1.00 26.87      .251 C
ATOM   1529  O   TRP A 102       6.121 -38.831  48.791  1.00 25.82      .271 O
ATOM   1530  CB  TRP A 102       3.421 -40.494  49.015  1.00 21.44      .059 C
ATOM   1531 1HB  TRP A 102       3.853 -40.545  48.015  1.00 21.44      .059 H
ATOM   1532 2HB  TRP A 102       3.847 -41.316  49.590  1.00 21.44      .059 H
ATOM   1533  CG  TRP A 102       1.927 -40.741  48.889  1.00 25.82      .016 C
ATOM   1534  CD1 TRP A 102       1.222 -41.651  49.597  1.00 25.82      .097 C
ATOM   1535  HD1 TRP A 102       1.604 -42.306  50.367  1.00 25.82      .097 H
ATOM   1536  CD2 TRP A 102       0.960 -40.175  47.946  1.00 23.43      .001 C
ATOM   1537  NE1 TRP A 102      -0.073 -41.690  49.194  1.00 28.85      .365 N
ATOM   1538  HE1 TRP A 102      -0.780 -42.302  49.576  1.00 28.85      .365 H
ATOM   1539  CE2 TRP A 102      -0.296 -40.825  48.151  1.00 27.92      .042 C
ATOM   1540  CE3 TRP A 102       1.016 -39.226  46.902  1.00 26.59      .014 C
ATOM   1541  HE3 TRP A 102       1.947 -38.719  46.698  1.00 26.59      .014 H
ATOM   1542  CZ2 TRP A 102      -1.421 -40.559  47.361  1.00 25.40      .030 C
ATOM   1543  HZ2 TRP A 102      -2.348 -41.081  47.548  1.00 25.40      .030 H
ATOM   1544  CZ3 TRP A 102      -0.102 -38.970  46.085  1.00 22.89      .001 C
ATOM   1545  HZ3 TRP A 102      -0.010 -38.273  45.265  1.00 22.89      .001 H
ATOM   1546  CH2 TRP A 102      -1.321 -39.629  46.316  1.00 22.77      .002 C
ATOM   1547  HH2 TRP A 102      -2.177 -39.433  45.687  1.00 22.77      .002 H
ATOM   1548  N   THR A 103       5.969 -39.352  50.963  1.00 27.75      .336 N
ATOM   1549  H   THR A 103       5.367 -39.611  51.731  1.00 27.75      .336 H
ATOM   1550  CA  THR A 103       7.413 -39.284  51.280  1.00 32.55      .187 C
ATOM   1551  HA  THR A 103       7.966 -39.596  50.394  1.00 32.55      .187 H
ATOM   1552  C   THR A 103       7.750 -40.275  52.419  1.00 30.46      .257 C
ATOM   1553  O   THR A 103       6.837 -40.640  53.163  1.00 31.90      .270 O
ATOM   1554  CB  THR A 103       7.825 -37.824  51.585  1.00 34.98      .140 C
ATOM   1555  HB  THR A 103       7.567 -37.213  50.720  1.00 34.98      .140 H
ATOM   1556  OG1 THR A 103       9.207 -37.726  51.799  1.00 48.36      .382 O
ATOM   1557  HG1 THR A 103       9.472 -36.806  51.732  1.00 48.36      .382 H
ATOM   1558  CG2 THR A 103       7.159 -37.225  52.823  1.00 28.61      .034 C
ATOM   1559 1HG2 THR A 103       7.438 -36.174  52.903  1.00 28.61      .034 H
ATOM   1560 2HG2 THR A 103       7.497 -37.759  53.711  1.00 28.61      .034 H
ATOM   1561 3HG2 THR A 103       6.075 -37.308  52.739  1.00 28.61      .034 H
ATOM   1562  N   PRO A 104       8.990 -40.789  52.569  1.00 28.45      .312 N
ATOM   1563  CA  PRO A 104       9.331 -41.776  53.605  1.00 28.87      .163 C
ATOM   1564  HA  PRO A 104       8.820 -42.708  53.359  1.00 28.87      .163 H
ATOM   1565  C   PRO A 104       8.939 -41.406  55.062  1.00 36.11      .251 C
ATOM   1566  O   PRO A 104       8.595 -40.262  55.369  1.00 36.58      .271 O
ATOM   1567  CB  PRO A 104      10.836 -41.997  53.428  1.00 33.70      .034 C
ATOM   1568 1HB  PRO A 104      11.399 -41.241  53.976  1.00 33.70      .034 H
ATOM   1569 2HB  PRO A 104      11.142 -43.002  53.719  1.00 33.70      .034 H
ATOM   1570  CG  PRO A 104      11.032 -41.808  51.933  1.00 28.71      .027 C
ATOM   1571 1HG  PRO A 104      12.056 -41.531  51.682  1.00 28.71      .027 H
ATOM   1572 2HG  PRO A 104      10.721 -42.703  51.395  1.00 28.71      .027 H
ATOM   1573  CD  PRO A 104      10.089 -40.662  51.640  1.00 27.90      .105 C
ATOM   1574 1HD  PRO A 104      10.602 -39.714  51.803  1.00 27.90      .105 H
ATOM   1575 2HD  PRO A 104       9.717 -40.728  50.617  1.00 27.90      .105 H
ATOM   1576  N   TYR A 105       8.979 -42.381  55.980  1.00 33.82      .337 N
ATOM   1577  H   TYR A 105       9.288 -43.301  55.698  1.00 33.82      .337 H
ATOM   1578  CA  TYR A 105       8.732 -42.199  57.422  1.00 36.45      .164 C
ATOM   1579  HA  TYR A 105       8.673 -41.133  57.641  1.00 36.45      .164 H
ATOM   1580  C   TYR A 105       9.881 -42.789  58.282  1.00 42.67      .254 C
ATOM   1581  O   TYR A 105      10.032 -44.015  58.337  1.00 35.72      .270 O
ATOM   1582  CB  TYR A 105       7.362 -42.777  57.804  1.00 34.13      .056 C
ATOM   1583 1HB  TYR A 105       6.594 -42.318  57.181  1.00 34.13      .056 H
ATOM   1584 2HB  TYR A 105       7.352 -43.849  57.608  1.00 34.13      .056 H
ATOM   1585  CG  TYR A 105       7.012 -42.543  59.265  1.00 37.23      .044 C
ATOM   1586  CD1 TYR A 105       7.359 -43.505  60.230  1.00 39.92      .011 C
ATOM   1587  HD1 TYR A 105       7.837 -44.425  59.929  1.00 39.92      .011 H
ATOM   1588  CD2 TYR A 105       6.404 -41.337  59.668  1.00 41.58      .011 C
ATOM   1589  HD2 TYR A 105       6.144 -40.585  58.938  1.00 41.58      .011 H
ATOM   1590  CE1 TYR A 105       7.124 -43.260  61.594  1.00 33.33      .037 C
ATOM   1591  HE1 TYR A 105       7.415 -43.990  62.336  1.00 33.33      .037 H
ATOM   1592  CE2 TYR A 105       6.154 -41.089  61.032  1.00 36.54      .037 C
ATOM   1593  HE2 TYR A 105       5.696 -40.162  61.344  1.00 36.54      .037 H
ATOM   1594  CZ  TYR A 105       6.526 -42.048  61.998  1.00 40.45      .065 C
ATOM   1595  OH  TYR A 105       6.267 -41.836  63.315  1.00 42.50      .361 O
ATOM   1596  HH  TYR A 105       5.780 -41.025  63.482  1.00 42.50      .361 H
ATOM   1597  N   PRO A 106      10.706 -41.974  58.974  1.00 45.43      .312 N
ATOM   1598  CA  PRO A 106      10.728 -40.505  58.962  1.00 45.26      .163 C
ATOM   1599  HA  PRO A 106       9.784 -40.097  59.324  1.00 45.26      .163 H
ATOM   1600  C   PRO A 106      11.004 -39.942  57.563  1.00 42.85      .251 C
ATOM   1601  O   PRO A 106      11.503 -40.661  56.688  1.00 38.81      .271 O
ATOM   1602  CB  PRO A 106      11.858 -40.117  59.921  1.00 40.79      .034 C
ATOM   1603 1HB  PRO A 106      12.346 -39.187  59.629  1.00 40.79      .034 H
ATOM   1604 2HB  PRO A 106      11.482 -40.057  60.943  1.00 40.79      .034 H
ATOM   1605  CG  PRO A 106      12.819 -41.280  59.784  1.00 38.96      .027 C
ATOM   1606 1HG  PRO A 106      13.395 -41.179  58.864  1.00 38.96      .027 H
ATOM   1607 2HG  PRO A 106      13.471 -41.388  60.651  1.00 38.96      .027 H
ATOM   1608  CD  PRO A 106      11.871 -42.454  59.687  1.00 39.69      .105 C
ATOM   1609 1HD  PRO A 106      12.333 -43.267  59.126  1.00 39.69      .105 H
ATOM   1610 2HD  PRO A 106      11.578 -42.783  60.684  1.00 39.69      .105 H
ATOM   1611  N   ARG A 107      10.674 -38.666  57.341  1.00 44.03      .338 N
ATOM   1612  H   ARG A 107      10.387 -38.085  58.116  1.00 44.03      .338 H
ATOM   1613  CA  ARG A 107      10.963 -37.991  56.077  1.00 43.51      .160 C
ATOM   1614  HA  ARG A 107      10.562 -38.605  55.271  1.00 43.51      .160 H
ATOM   1615  C   ARG A 107      12.479 -37.857  55.884  1.00 38.29      .254 C
ATOM   1616  O   ARG A 107      13.183 -37.669  56.883  1.00 52.90      .270 O
ATOM   1617  CB  ARG A 107      10.331 -36.598  55.999  1.00 42.66      .034 C
ATOM   1618 1HB  ARG A 107      10.907 -35.924  56.633  1.00 42.66      .034 H
ATOM   1619 2HB  ARG A 107      10.428 -36.257  54.968  1.00 42.66      .034 H
ATOM   1620  CG  ARG A 107       8.846 -36.498  56.407  1.00 46.41      .027 C
ATOM   1621 1HG  ARG A 107       8.277 -37.309  55.954  1.00 46.41      .027 H
ATOM   1622 2HG  ARG A 107       8.758 -36.559  57.491  1.00 46.41      .027 H
ATOM   1623  CD  ARG A 107       8.258 -35.159  55.937  1.00 48.08      .116 C
ATOM   1624 1HD  ARG A 107       8.160 -35.184  54.851  1.00 48.08      .116 H
ATOM   1625 2HD  ARG A 107       7.264 -35.020  56.362  1.00 48.08      .116 H
ATOM   1626  NE  ARG A 107       9.094 -34.000  56.307  1.00 43.80      .212 N
ATOM   1627  HE  ARG A 107       9.860 -33.823  55.674  1.00 43.80      .212 H
ATOM   1628  CZ  ARG A 107       8.944 -33.246  57.406  1.00 44.36      .666 C
ATOM   1629  NH1 ARG A 107       8.070 -33.505  58.332  1.00 36.87      .235 N
ATOM   1630 1HH1 ARG A 107       7.510 -34.343  58.269  1.00 36.87      .235 H
ATOM   1631 2HH1 ARG A 107       7.829 -32.786  58.999  1.00 36.87      .235 H
ATOM   1632  NH2 ARG A 107       9.678 -32.189  57.567  1.00 54.45      .235 N
ATOM   1633 1HH2 ARG A 107      10.322 -31.891  56.848  1.00 54.45      .235 H
ATOM   1634 2HH2 ARG A 107       9.654 -31.708  58.455  1.00 54.45      .235 H
ATOM   1635  N   PRO A 108      12.993 -37.865  54.641  1.00 43.44      .312 N
ATOM   1636  CA  PRO A 108      14.402 -37.597  54.384  1.00 46.55      .163 C
ATOM   1637  HA  PRO A 108      15.000 -38.373  54.862  1.00 46.55      .163 H
ATOM   1638  C   PRO A 108      14.837 -36.233  54.932  1.00 53.32      .251 C
ATOM   1639  O   PRO A 108      14.084 -35.256  54.862  1.00 49.91      .271 O
ATOM   1640  CB  PRO A 108      14.580 -37.681  52.864  1.00 42.34      .034 C
ATOM   1641 1HB  PRO A 108      14.542 -36.687  52.418  1.00 42.34      .034 H
ATOM   1642 2HB  PRO A 108      15.505 -38.189  52.591  1.00 42.34      .034 H
ATOM   1643  CG  PRO A 108      13.385 -38.501  52.404  1.00 39.04      .027 C
ATOM   1644 1HG  PRO A 108      13.072 -38.242  51.393  1.00 39.04      .027 H
ATOM   1645 2HG  PRO A 108      13.612 -39.564  52.485  1.00 39.04      .027 H
ATOM   1646  CD  PRO A 108      12.304 -38.121  53.399  1.00 39.43      .105 C
ATOM   1647 1HD  PRO A 108      11.786 -37.220  53.070  1.00 39.43      .105 H
ATOM   1648 2HD  PRO A 108      11.607 -38.949  53.526  1.00 39.43      .105 H
ATOM   1649  N   THR A 109      16.070 -36.175  55.436  1.00 58.25      .336 N
ATOM   1650  H   THR A 109      16.601 -37.032  55.490  1.00 58.25      .336 H
ATOM   1651  CA  THR A 109      16.817 -34.940  55.757  1.00 58.20      .186 C
ATOM   1652  HA  THR A 109      16.132 -34.103  55.621  1.00 58.20      .186 H
ATOM   1653  C   THR A 109      17.996 -34.738  54.764  1.00 55.07      .253 C
ATOM   1654  O   THR A 109      18.986 -34.065  55.058  1.00 61.22      .270 O
ATOM   1655  CB  THR A 109      17.244 -34.900  57.238  1.00 51.78      .140 C
ATOM   1656  HB  THR A 109      17.855 -34.011  57.397  1.00 51.78      .140 H
ATOM   1657  OG1 THR A 109      17.989 -36.049  57.603  1.00 52.58      .382 O
ATOM   1658  HG1 THR A 109      17.985 -36.111  58.561  1.00 52.58      .382 H
ATOM   1659  CG2 THR A 109      16.032 -34.818  58.163  1.00 46.11      .034 C
ATOM   1660 1HG2 THR A 109      16.372 -34.658  59.186  1.00 46.11      .034 H
ATOM   1661 2HG2 THR A 109      15.458 -35.743  58.110  1.00 46.11      .034 H
ATOM   1662 3HG2 THR A 109      15.404 -33.982  57.853  1.00 46.11      .034 H
ATOM   1663  N   SER A 110      17.876 -35.343  53.581  1.00 51.00      .335 N
ATOM   1664  H   SER A 110      17.013 -35.840  53.416  1.00 51.00      .335 H
ATOM   1665  CA  SER A 110      18.750 -35.165  52.405  1.00 50.89      .189 C
ATOM   1666  HA  SER A 110      19.203 -34.176  52.465  1.00 50.89      .189 H
ATOM   1667  C   SER A 110      17.901 -35.235  51.125  1.00 45.74      .257 C
ATOM   1668  O   SER A 110      16.903 -35.966  51.118  1.00 42.20      .270 O
ATOM   1669  CB  SER A 110      19.873 -36.214  52.382  1.00 45.77      .169 C
ATOM   1670 1HB  SER A 110      20.493 -36.045  51.502  1.00 45.77      .169 H
ATOM   1671 2HB  SER A 110      20.488 -36.089  53.273  1.00 45.77      .169 H
ATOM   1672  OG  SER A 110      19.368 -37.548  52.340  1.00 45.96      .380 O
ATOM   1673  HG  SER A 110      20.119 -38.140  52.428  1.00 45.96      .380 H
ATOM   1674  N   PRO A 111      18.260 -34.516  50.039  1.00 44.51      .312 N
ATOM   1675  CA  PRO A 111      17.453 -34.464  48.818  1.00 39.67      .163 C
ATOM   1676  HA  PRO A 111      16.488 -34.022  49.068  1.00 39.67      .163 H
ATOM   1677  C   PRO A 111      17.218 -35.843  48.194  1.00 45.46      .251 C
ATOM   1678  O   PRO A 111      18.089 -36.711  48.218  1.00 46.20      .271 O
ATOM   1679  CB  PRO A 111      18.190 -33.531  47.854  1.00 35.63      .034 C
ATOM   1680 1HB  PRO A 111      18.836 -34.103  47.187  1.00 35.63      .034 H
ATOM   1681 2HB  PRO A 111      17.500 -32.907  47.285  1.00 35.63      .034 H
ATOM   1682  CG  PRO A 111      19.025 -32.674  48.784  1.00 42.97      .027 C
ATOM   1683 1HG  PRO A 111      19.928 -32.313  48.292  1.00 42.97      .027 H
ATOM   1684 2HG  PRO A 111      18.427 -31.847  49.168  1.00 42.97      .027 H
ATOM   1685  CD  PRO A 111      19.386 -33.625  49.907  1.00 40.34      .105 C
ATOM   1686 1HD  PRO A 111      20.282 -34.191  49.652  1.00 40.34      .105 H
ATOM   1687 2HD  PRO A 111      19.522 -33.058  50.828  1.00 40.34      .105 H
ATOM   1688  N   THR A 112      16.038 -36.042  47.611  1.00 41.07      .336 N
ATOM   1689  H   THR A 112      15.356 -35.300  47.673  1.00 41.07      .336 H
ATOM   1690  CA  THR A 112      15.522 -37.356  47.183  1.00 39.85      .187 C
ATOM   1691  HA  THR A 112      16.351 -38.056  47.080  1.00 39.85      .187 H
ATOM   1692  C   THR A 112      14.813 -37.232  45.829  1.00 39.96      .257 C
ATOM   1693  O   THR A 112      14.006 -36.311  45.683  1.00 32.73      .270 O
ATOM   1694  CB  THR A 112      14.553 -37.896  48.253  1.00 38.25      .140 C
ATOM   1695  HB  THR A 112      13.680 -37.245  48.288  1.00 38.25      .140 H
ATOM   1696  OG1 THR A 112      15.172 -37.894  49.533  1.00 42.56      .382 O
ATOM   1697  HG1 THR A 112      15.247 -36.981  49.819  1.00 42.56      .382 H
ATOM   1698  CG2 THR A 112      14.080 -39.320  48.000  1.00 36.47      .034 C
ATOM   1699 1HG2 THR A 112      13.398 -39.614  48.798  1.00 36.47      .034 H
ATOM   1700 2HG2 THR A 112      14.939 -39.991  47.990  1.00 36.47      .034 H
ATOM   1701 3HG2 THR A 112      13.563 -39.376  47.042  1.00 36.47      .034 H
ATOM   1702  N   PRO A 113      15.059 -38.111  44.833  1.00 42.47      .312 N
ATOM   1703  CA  PRO A 113      14.432 -38.016  43.509  1.00 33.41      .163 C
ATOM   1704  HA  PRO A 113      14.756 -37.097  43.021  1.00 33.41      .163 H
ATOM   1705  C   PRO A 113      12.897 -38.012  43.589  1.00 30.49      .251 C
ATOM   1706  O   PRO A 113      12.303 -38.707  44.417  1.00 29.75      .271 O
ATOM   1707  CB  PRO A 113      14.955 -39.214  42.707  1.00 31.72      .034 C
ATOM   1708 1HB  PRO A 113      14.188 -39.671  42.082  1.00 31.72      .034 H
ATOM   1709 2HB  PRO A 113      15.808 -38.907  42.101  1.00 31.72      .034 H
ATOM   1710  CG  PRO A 113      15.402 -40.191  43.779  1.00 40.75      .027 C
ATOM   1711 1HG  PRO A 113      14.550 -40.773  44.131  1.00 40.75      .027 H
ATOM   1712 2HG  PRO A 113      16.207 -40.842  43.437  1.00 40.75      .027 H
ATOM   1713  CD  PRO A 113      15.903 -39.280  44.885  1.00 46.30      .105 C
ATOM   1714 1HD  PRO A 113      15.797 -39.773  45.851  1.00 46.30      .105 H
ATOM   1715 2HD  PRO A 113      16.940 -38.998  44.702  1.00 46.30      .105 H
ATOM   1716  N   VAL A 114      12.256 -37.215  42.731  1.00 28.08      .338 N
ATOM   1717  H   VAL A 114      12.794 -36.701  42.048  1.00 28.08      .338 H
ATOM   1718  CA  VAL A 114      10.821 -36.903  42.798  1.00 28.49      .159 C
ATOM   1719  HA  VAL A 114      10.396 -37.367  43.688  1.00 28.49      .159 H
ATOM   1720  C   VAL A 114      10.095 -37.452  41.564  1.00 26.63      .251 C
ATOM   1721  O   VAL A 114      10.358 -37.011  40.448  1.00 29.38      .271 O
ATOM   1722  CB  VAL A 114      10.594 -35.377  42.921  1.00 29.32      .029 C
ATOM   1723  HB  VAL A 114      10.898 -34.914  41.982  1.00 29.32      .029 H
ATOM   1724  CG1 VAL A 114       9.112 -35.047  43.151  1.00 20.87      .002 C
ATOM   1725 1HG1 VAL A 114       8.987 -33.964  43.163  1.00 20.87      .002 H
ATOM   1726 2HG1 VAL A 114       8.794 -35.461  44.108  1.00 20.87      .002 H
ATOM   1727 3HG1 VAL A 114       8.508 -35.475  42.351  1.00 20.87      .002 H
ATOM   1728  CG2 VAL A 114      11.418 -34.722  44.041  1.00 27.84      .002 C
ATOM   1729 1HG2 VAL A 114      11.162 -33.664  44.106  1.00 27.84      .002 H
ATOM   1730 2HG2 VAL A 114      12.478 -34.826  43.812  1.00 27.84      .002 H
ATOM   1731 3HG2 VAL A 114      11.202 -35.207  44.993  1.00 27.84      .002 H
ATOM   1732  N   LEU A 115       9.146 -38.369  41.754  1.00 28.70      .338 N
ATOM   1733  H   LEU A 115       8.969 -38.688  42.696  1.00 28.70      .338 H
ATOM   1734  CA  LEU A 115       8.138 -38.721  40.745  1.00 25.93      .159 C
ATOM   1735  HA  LEU A 115       8.560 -38.597  39.748  1.00 25.93      .159 H
ATOM   1736  C   LEU A 115       6.917 -37.785  40.867  1.00 26.36      .251 C
ATOM   1737  O   LEU A 115       6.445 -37.538  41.977  1.00 24.66      .271 O
ATOM   1738  CB  LEU A 115       7.714 -40.194  40.938  1.00 24.33      .032 C
ATOM   1739 1HB  LEU A 115       7.606 -40.380  42.007  1.00 24.33      .032 H
ATOM   1740 2HB  LEU A 115       6.735 -40.329  40.477  1.00 24.33      .032 H
ATOM   1741  CG  LEU A 115       8.675 -41.231  40.337  1.00 27.85      .002 C
ATOM   1742  HG  LEU A 115       9.693 -40.976  40.628  1.00 27.85      .002 H
ATOM   1743  CD1 LEU A 115       8.342 -42.627  40.868  1.00 32.07      .000 C
ATOM   1744 1HD1 LEU A 115       9.041 -43.349  40.446  1.00 32.07      .000 H
ATOM   1745 2HD1 LEU A 115       7.325 -42.895  40.584  1.00 32.07      .000 H
ATOM   1746 3HD1 LEU A 115       8.428 -42.629  41.955  1.00 32.07      .000 H
ATOM   1747  CD2 LEU A 115       8.568 -41.275  38.809  1.00 30.14      .000 C
ATOM   1748 1HD2 LEU A 115       9.232 -42.051  38.427  1.00 30.14      .000 H
ATOM   1749 2HD2 LEU A 115       8.858 -40.311  38.391  1.00 30.14      .000 H
ATOM   1750 3HD2 LEU A 115       7.541 -41.502  38.523  1.00 30.14      .000 H
ATOM   1751  N   VAL A 116       6.369 -37.313  39.744  1.00 18.56      .338 N
ATOM   1752  H   VAL A 116       6.837 -37.473  38.863  1.00 18.56      .338 H
ATOM   1753  CA  VAL A 116       5.140 -36.505  39.686  1.00 22.75      .159 C
ATOM   1754  HA  VAL A 116       4.692 -36.501  40.680  1.00 22.75      .159 H
ATOM   1755  C   VAL A 116       4.134 -37.121  38.700  1.00 22.84      .251 C
ATOM   1756  O   VAL A 116       4.399 -37.171  37.500  1.00 22.85      .271 O
ATOM   1757  CB  VAL A 116       5.410 -35.029  39.323  1.00 20.98      .029 C
ATOM   1758  HB  VAL A 116       5.689 -34.981  38.271  1.00 20.98      .029 H
ATOM   1759  CG1 VAL A 116       4.132 -34.201  39.533  1.00 17.02      .002 C
ATOM   1760 1HG1 VAL A 116       4.344 -33.150  39.336  1.00 17.02      .002 H
ATOM   1761 2HG1 VAL A 116       3.788 -34.316  40.561  1.00 17.02      .002 H
ATOM   1762 3HG1 VAL A 116       3.358 -34.550  38.849  1.00 17.02      .002 H
ATOM   1763  CG2 VAL A 116       6.550 -34.397  40.135  1.00 21.88      .002 C
ATOM   1764 1HG2 VAL A 116       6.652 -33.348  39.855  1.00 21.88      .002 H
ATOM   1765 2HG2 VAL A 116       7.478 -34.925  39.915  1.00 21.88      .002 H
ATOM   1766 3HG2 VAL A 116       6.334 -34.470  41.201  1.00 21.88      .002 H
ATOM   1767  N   TRP A 117       2.998 -37.592  39.218  1.00 21.82      .337 N
ATOM   1768  H   TRP A 117       2.854 -37.495  40.213  1.00 21.82      .337 H
ATOM   1769  CA  TRP A 117       1.922 -38.236  38.459  1.00 22.55      .164 C
ATOM   1770  HA  TRP A 117       2.373 -38.793  37.638  1.00 22.55      .164 H
ATOM   1771  C   TRP A 117       0.914 -37.234  37.873  1.00 21.27      .251 C
ATOM   1772  O   TRP A 117       0.393 -36.368  38.586  1.00 20.97      .271 O
ATOM   1773  CB  TRP A 117       1.193 -39.253  39.346  1.00 20.20      .059 C
ATOM   1774 1HB  TRP A 117       1.921 -39.972  39.722  1.00 20.20      .059 H
ATOM   1775 2HB  TRP A 117       0.784 -38.727  40.209  1.00 20.20      .059 H
ATOM   1776  CG  TRP A 117       0.072 -40.014  38.677  1.00 24.63      .016 C
ATOM   1777  CD1 TRP A 117      -1.230 -40.007  39.042  1.00 22.18      .097 C
ATOM   1778  HD1 TRP A 117      -1.682 -39.442  39.844  1.00 22.18      .097 H
ATOM   1779  CD2 TRP A 117       0.140 -40.937  37.545  1.00 21.67      .001 C
ATOM   1780  NE1 TRP A 117      -1.950 -40.857  38.266  1.00 19.48      .365 N
ATOM   1781  HE1 TRP A 117      -2.936 -41.043  38.382  1.00 19.48      .365 H
ATOM   1782  CE2 TRP A 117      -1.163 -41.471  37.324  1.00 21.48      .042 C
ATOM   1783  CE3 TRP A 117       1.172 -41.391  36.690  1.00 22.53      .014 C
ATOM   1784  HE3 TRP A 117       2.170 -41.000  36.817  1.00 22.53      .014 H
ATOM   1785  CZ2 TRP A 117      -1.422 -42.423  36.330  1.00 21.31      .030 C
ATOM   1786  HZ2 TRP A 117      -2.422 -42.809  36.199  1.00 21.31      .030 H
ATOM   1787  CZ3 TRP A 117       0.916 -42.334  35.676  1.00 20.30      .001 C
ATOM   1788  HZ3 TRP A 117       1.721 -42.644  35.027  1.00 20.30      .001 H
ATOM   1789  CH2 TRP A 117      -0.377 -42.856  35.499  1.00 19.23      .002 C
ATOM   1790  HH2 TRP A 117      -0.574 -43.586  34.728  1.00 19.23      .002 H
ATOM   1791  N   ILE A 118       0.574 -37.421  36.596  1.00 20.06      .338 N
ATOM   1792  H   ILE A 118       1.085 -38.114  36.068  1.00 20.06      .338 H
ATOM   1793  CA  ILE A 118      -0.528 -36.749  35.897  1.00 19.74      .159 C
ATOM   1794  HA  ILE A 118      -1.075 -36.125  36.605  1.00 19.74      .159 H
ATOM   1795  C   ILE A 118      -1.492 -37.826  35.361  1.00 20.69      .251 C
ATOM   1796  O   ILE A 118      -1.156 -38.539  34.414  1.00 22.31      .271 O
ATOM   1797  CB  ILE A 118      -0.002 -35.810  34.778  1.00 17.47      .029 C
ATOM   1798  HB  ILE A 118       0.416 -36.436  33.990  1.00 17.47      .029 H
ATOM   1799  CG1 ILE A 118       1.122 -34.874  35.290  1.00 25.61      .002 C
ATOM   1800 1HG1 ILE A 118       0.751 -34.358  36.176  1.00 25.61      .002 H
ATOM   1801 2HG1 ILE A 118       1.970 -35.494  35.577  1.00 25.61      .002 H
ATOM   1802  CG2 ILE A 118      -1.181 -35.008  34.192  1.00 15.42      .002 C
ATOM   1803 1HG2 ILE A 118      -0.838 -34.447  33.323  1.00 15.42      .002 H
ATOM   1804 2HG2 ILE A 118      -1.553 -34.317  34.948  1.00 15.42      .002 H
ATOM   1805 3HG2 ILE A 118      -1.981 -35.687  33.895  1.00 15.42      .002 H
ATOM   1806  CD1 ILE A 118       1.635 -33.832  34.287  1.00 19.12      .000 C
ATOM   1807 1HD1 ILE A 118       2.535 -33.367  34.690  1.00 19.12      .000 H
ATOM   1808 2HD1 ILE A 118       0.873 -33.070  34.126  1.00 19.12      .000 H
ATOM   1809 3HD1 ILE A 118       1.870 -34.318  33.340  1.00 19.12      .000 H
ATOM   1810  N   TYR A 119      -2.678 -37.960  35.964  1.00 17.61      .337 N
ATOM   1811  H   TYR A 119      -2.900 -37.401  36.775  1.00 17.61      .337 H
ATOM   1812  CA  TYR A 119      -3.667 -38.957  35.556  1.00 18.62      .164 C
ATOM   1813  HA  TYR A 119      -3.163 -39.924  35.559  1.00 18.62      .164 H
ATOM   1814  C   TYR A 119      -4.219 -38.719  34.129  1.00 20.26      .251 C
ATOM   1815  O   TYR A 119      -4.345 -37.586  33.653  1.00 18.75      .271 O
ATOM   1816  CB  TYR A 119      -4.819 -39.061  36.572  1.00 18.16      .056 C
ATOM   1817 1HB  TYR A 119      -5.534 -39.801  36.213  1.00 18.16      .056 H
ATOM   1818 2HB  TYR A 119      -4.409 -39.452  37.504  1.00 18.16      .056 H
ATOM   1819  CG  TYR A 119      -5.578 -37.773  36.886  1.00 21.50      .044 C
ATOM   1820  CD1 TYR A 119      -6.483 -37.209  35.964  1.00 18.60      .011 C
ATOM   1821  HD1 TYR A 119      -6.657 -37.683  35.009  1.00 18.60      .011 H
ATOM   1822  CD2 TYR A 119      -5.390 -37.152  38.132  1.00 17.24      .011 C
ATOM   1823  HD2 TYR A 119      -4.707 -37.577  38.852  1.00 17.24      .011 H
ATOM   1824  CE1 TYR A 119      -7.165 -36.011  36.268  1.00 15.59      .037 C
ATOM   1825  HE1 TYR A 119      -7.843 -35.574  35.549  1.00 15.59      .037 H
ATOM   1826  CE2 TYR A 119      -6.070 -35.961  38.440  1.00 19.43      .037 C
ATOM   1827  HE2 TYR A 119      -5.904 -35.487  39.396  1.00 19.43      .037 H
ATOM   1828  CZ  TYR A 119      -6.949 -35.373  37.507  1.00 21.42      .065 C
ATOM   1829  OH  TYR A 119      -7.577 -34.201  37.808  1.00 18.69      .361 O
ATOM   1830  HH  TYR A 119      -8.100 -33.857  37.080  1.00 18.69      .361 H
ATOM   1831  N   GLY A 120      -4.599 -39.820  33.487  1.00 21.49      .336 N
ATOM   1832  H   GLY A 120      -4.415 -40.700  33.948  1.00 21.49      .336 H
ATOM   1833  CA  GLY A 120      -5.387 -39.878  32.252  1.00 19.47      .189 C
ATOM   1834 1HA  GLY A 120      -5.098 -39.059  31.594  1.00 19.47      .189 H
ATOM   1835 2HA  GLY A 120      -5.158 -40.818  31.750  1.00 19.47      .189 H
ATOM   1836  C   GLY A 120      -6.907 -39.807  32.478  1.00 22.29      .253 C
ATOM   1837  O   GLY A 120      -7.395 -39.672  33.604  1.00 21.22      .270 O
ATOM   1838  N   GLY A 121      -7.654 -39.912  31.378  1.00 21.32      .336 N
ATOM   1839  H   GLY A 121      -7.195 -40.210  30.529  1.00 21.32      .336 H
ATOM   1840  CA  GLY A 121      -9.106 -39.758  31.329  1.00 17.84      .189 C
ATOM   1841 1HA  GLY A 121      -9.547 -40.746  31.202  1.00 17.84      .189 H
ATOM   1842 2HA  GLY A 121      -9.472 -39.346  32.270  1.00 17.84      .189 H
ATOM   1843  C   GLY A 121      -9.617 -38.857  30.184  1.00 20.78      .253 C
ATOM   1844  O   GLY A 121     -10.619 -38.157  30.344  1.00 21.02      .270 O
ATOM   1845  N   GLY A 122      -8.909 -38.826  29.046  1.00 21.45      .336 N
ATOM   1846  H   GLY A 122      -8.089 -39.412  28.980  1.00 21.45      .336 H
ATOM   1847  CA  GLY A 122      -9.320 -38.142  27.811  1.00 21.75      .189 C
ATOM   1848 1HA  GLY A 122      -8.597 -38.372  27.029  1.00 21.75      .189 H
ATOM   1849 2HA  GLY A 122     -10.286 -38.537  27.494  1.00 21.75      .189 H
ATOM   1850  C   GLY A 122      -9.447 -36.602  27.898  1.00 19.32      .253 C
ATOM   1851  O   GLY A 122     -10.155 -36.012  27.086  1.00 20.07      .270 O
ATOM   1852  N   PHE A 123      -8.828 -35.958  28.894  1.00 19.52      .337 N
ATOM   1853  H   PHE A 123      -8.314 -36.514  29.562  1.00 19.52      .337 H
ATOM   1854  CA  PHE A 123      -9.032 -34.539  29.276  1.00 21.64      .164 C
ATOM   1855  HA  PHE A 123      -8.364 -34.363  30.119  1.00 21.64      .164 H
ATOM   1856  C   PHE A 123     -10.475 -34.200  29.759  1.00 21.47      .251 C
ATOM   1857  O   PHE A 123     -10.701 -33.068  30.175  1.00 21.65      .271 O
ATOM   1858  CB  PHE A 123      -8.572 -33.566  28.170  1.00 19.28      .056 C
ATOM   1859 1HB  PHE A 123      -9.228 -33.667  27.305  1.00 19.28      .056 H
ATOM   1860 2HB  PHE A 123      -8.717 -32.549  28.533  1.00 19.28      .056 H
ATOM   1861  CG  PHE A 123      -7.127 -33.705  27.695  1.00 22.10      .044 C
ATOM   1862  CD1 PHE A 123      -6.091 -33.119  28.446  1.00 18.30      .008 C
ATOM   1863  HD1 PHE A 123      -6.313 -32.613  29.374  1.00 18.30      .008 H
ATOM   1864  CD2 PHE A 123      -6.825 -34.340  26.476  1.00 19.91      .008 C
ATOM   1865  HD2 PHE A 123      -7.624 -34.770  25.891  1.00 19.91      .008 H
ATOM   1866  CE1 PHE A 123      -4.766 -33.158  27.978  1.00 24.91      .001 C
ATOM   1867  HE1 PHE A 123      -3.976 -32.682  28.539  1.00 24.91      .001 H
ATOM   1868  CE2 PHE A 123      -5.500 -34.381  26.010  1.00 19.95      .001 C
ATOM   1869  HE2 PHE A 123      -5.284 -34.838  25.056  1.00 19.95      .001 H
ATOM   1870  CZ  PHE A 123      -4.470 -33.792  26.760  1.00 19.79      .000 C
ATOM   1871  HZ  PHE A 123      -3.458 -33.806  26.384  1.00 19.79      .000 H
ATOM   1872  N   TYR A 124     -11.423 -35.148  29.757  1.00 18.10      .337 N
ATOM   1873  H   TYR A 124     -11.195 -36.068  29.408  1.00 18.10      .337 H
ATOM   1874  CA  TYR A 124     -12.802 -34.961  30.237  1.00 21.68      .164 C
ATOM   1875  HA  TYR A 124     -13.028 -33.895  30.239  1.00 21.68      .164 H
ATOM   1876  C   TYR A 124     -13.032 -35.497  31.668  1.00 22.16      .251 C
ATOM   1877  O   TYR A 124     -14.080 -35.252  32.266  1.00 25.93      .271 O
ATOM   1878  CB  TYR A 124     -13.801 -35.607  29.266  1.00 19.93      .056 C
ATOM   1879 1HB  TYR A 124     -14.771 -35.161  29.488  1.00 19.93      .056 H
ATOM   1880 2HB  TYR A 124     -13.558 -35.339  28.238  1.00 19.93      .056 H
ATOM   1881  CG  TYR A 124     -13.933 -37.122  29.354  1.00 18.22      .044 C
ATOM   1882  CD1 TYR A 124     -14.907 -37.678  30.200  1.00 21.15      .011 C
ATOM   1883  HD1 TYR A 124     -15.543 -37.028  30.783  1.00 21.15      .011 H
ATOM   1884  CD2 TYR A 124     -13.111 -37.965  28.588  1.00 21.37      .011 C
ATOM   1885  HD2 TYR A 124     -12.372 -37.546  27.922  1.00 21.37      .011 H
ATOM   1886  CE1 TYR A 124     -15.058 -39.069  30.295  1.00 18.91      .037 C
ATOM   1887  HE1 TYR A 124     -15.800 -39.491  30.957  1.00 18.91      .037 H
ATOM   1888  CE2 TYR A 124     -13.244 -39.360  28.687  1.00 20.86      .037 C
ATOM   1889  HE2 TYR A 124     -12.598 -40.011  28.117  1.00 20.86      .037 H
ATOM   1890  CZ  TYR A 124     -14.224 -39.914  29.539  1.00 20.72      .065 C
ATOM   1891  OH  TYR A 124     -14.366 -41.268  29.629  1.00 25.00      .361 O
ATOM   1892  HH  TYR A 124     -15.189 -41.532  30.045  1.00 25.00      .361 H
ATOM   1893  N   SER A 125     -12.079 -36.259  32.214  1.00 19.62      .336 N
ATOM   1894  H   SER A 125     -11.240 -36.445  31.683  1.00 19.62      .336 H
ATOM   1895  CA  SER A 125     -12.241 -36.997  33.469  1.00 21.00      .189 C
ATOM   1896  HA  SER A 125     -12.842 -36.396  34.152  1.00 21.00      .189 H
ATOM   1897  C   SER A 125     -10.899 -37.311  34.157  1.00 19.97      .254 C
ATOM   1898  O   SER A 125      -9.827 -37.182  33.560  1.00 22.76      .270 O
ATOM   1899  CB  SER A 125     -13.018 -38.289  33.175  1.00 20.59      .169 C
ATOM   1900 1HB  SER A 125     -13.262 -38.775  34.120  1.00 20.59      .169 H
ATOM   1901 2HB  SER A 125     -13.955 -38.032  32.681  1.00 20.59      .169 H
ATOM   1902  OG  SER A 125     -12.277 -39.191  32.368  1.00 19.56      .380 O
ATOM   1903  HG  SER A 125     -12.007 -38.722  31.575  1.00 19.56      .380 H
ATOM   1904  N   GLY A 126     -10.989 -37.734  35.420  1.00 18.24      .336 N
ATOM   1905  H   GLY A 126     -11.901 -37.709  35.853  1.00 18.24      .336 H
ATOM   1906  CA  GLY A 126      -9.889 -38.254  36.243  1.00 19.93      .189 C
ATOM   1907 1HA  GLY A 126     -10.071 -39.315  36.413  1.00 19.93      .189 H
ATOM   1908 2HA  GLY A 126      -8.939 -38.156  35.717  1.00 19.93      .189 H
ATOM   1909  C   GLY A 126      -9.759 -37.559  37.610  1.00 20.03      .253 C
ATOM   1910  O   GLY A 126     -10.314 -36.479  37.827  1.00 21.13      .270 O
ATOM   1911  N   ALA A 127      -9.053 -38.212  38.536  1.00 21.21      .337 N
ATOM   1912  H   ALA A 127      -8.646 -39.103  38.290  1.00 21.21      .337 H
ATOM   1913  CA  ALA A 127      -8.784 -37.720  39.891  1.00 24.49      .159 C
ATOM   1914  HA  ALA A 127      -8.555 -36.655  39.845  1.00 24.49      .159 H
ATOM   1915  C   ALA A 127      -7.590 -38.446  40.532  1.00 24.63      .251 C
ATOM   1916  O   ALA A 127      -7.467 -39.665  40.434  1.00 23.57      .271 O
ATOM   1917  CB  ALA A 127     -10.028 -37.927  40.763  1.00 20.04      .034 C
ATOM   1918 1HB  ALA A 127     -10.859 -37.359  40.346  1.00 20.04      .034 H
ATOM   1919 2HB  ALA A 127      -9.821 -37.580  41.775  1.00 20.04      .034 H
ATOM   1920 3HB  ALA A 127     -10.287 -38.986  40.787  1.00 20.04      .034 H
ATOM   1921  N   SER A 128      -6.754 -37.720  41.273  1.00 23.24      .336 N
ATOM   1922  H   SER A 128      -6.887 -36.720  41.316  1.00 23.24      .336 H
ATOM   1923  CA  SER A 128      -5.616 -38.256  42.035  1.00 20.64      .189 C
ATOM   1924  HA  SER A 128      -4.965 -38.800  41.351  1.00 20.64      .189 H
ATOM   1925  C   SER A 128      -6.026 -39.229  43.168  1.00 24.81      .254 C
ATOM   1926  O   SER A 128      -5.241 -40.094  43.569  1.00 21.61      .270 O
ATOM   1927  CB  SER A 128      -4.812 -37.087  42.619  1.00 25.61      .169 C
ATOM   1928 1HB  SER A 128      -3.989 -37.485  43.213  1.00 25.61      .169 H
ATOM   1929 2HB  SER A 128      -4.401 -36.496  41.800  1.00 25.61      .169 H
ATOM   1930  OG  SER A 128      -5.609 -36.256  43.454  1.00 28.47      .380 O
ATOM   1931  HG  SER A 128      -6.121 -35.678  42.884  1.00 28.47      .380 H
ATOM   1932  N   SER A 129      -7.264 -39.119  43.659  1.00 20.56      .335 N
ATOM   1933  H   SER A 129      -7.863 -38.401  43.278  1.00 20.56      .335 H
ATOM   1934  CA  SER A 129      -7.819 -39.903  44.773  1.00 23.61      .189 C
ATOM   1935  HA  SER A 129      -7.077 -39.926  45.571  1.00 23.61      .189 H
ATOM   1936  C   SER A 129      -8.186 -41.363  44.424  1.00 26.44      .253 C
ATOM   1937  O   SER A 129      -8.480 -42.131  45.343  1.00 24.53      .270 O
ATOM   1938  CB  SER A 129      -9.053 -39.167  45.312  1.00 21.54      .169 C
ATOM   1939 1HB  SER A 129      -9.482 -39.748  46.128  1.00 21.54      .169 H
ATOM   1940 2HB  SER A 129      -8.744 -38.196  45.699  1.00 21.54      .169 H
ATOM   1941  OG  SER A 129     -10.018 -38.966  44.298  1.00 22.74      .380 O
ATOM   1942  HG  SER A 129     -10.613 -39.719  44.298  1.00 22.74      .380 H
ATOM   1943  N   LEU A 130      -8.199 -41.769  43.147  1.00 24.76      .337 N
ATOM   1944  H   LEU A 130      -7.940 -41.125  42.413  1.00 24.76      .337 H
ATOM   1945  CA  LEU A 130      -8.576 -43.123  42.728  1.00 24.77      .159 C
ATOM   1946  HA  LEU A 130      -9.566 -43.328  43.136  1.00 24.77      .159 H
ATOM   1947  C   LEU A 130      -7.612 -44.206  43.293  1.00 25.28      .251 C
ATOM   1948  O   LEU A 130      -6.403 -44.004  43.412  1.00 25.31      .271 O
ATOM   1949  CB  LEU A 130      -8.689 -43.213  41.185  1.00 22.42      .032 C
ATOM   1950 1HB  LEU A 130      -7.712 -42.975  40.764  1.00 22.42      .032 H
ATOM   1951 2HB  LEU A 130      -8.920 -44.246  40.926  1.00 22.42      .032 H
ATOM   1952  CG  LEU A 130      -9.750 -42.310  40.522  1.00 28.16      .002 C
ATOM   1953  HG  LEU A 130      -9.479 -41.270  40.706  1.00 28.16      .002 H
ATOM   1954  CD1 LEU A 130      -9.775 -42.560  39.014  1.00 19.46      .000 C
ATOM   1955 1HD1 LEU A 130     -10.487 -41.879  38.549  1.00 19.46      .000 H
ATOM   1956 2HD1 LEU A 130     -10.076 -43.589  38.821  1.00 19.46      .000 H
ATOM   1957 3HD1 LEU A 130      -8.782 -42.388  38.598  1.00 19.46      .000 H
ATOM   1958  CD2 LEU A 130     -11.168 -42.546  41.046  1.00 24.15      .000 C
ATOM   1959 1HD2 LEU A 130     -11.865 -41.930  40.479  1.00 24.15      .000 H
ATOM   1960 2HD2 LEU A 130     -11.215 -42.273  42.101  1.00 24.15      .000 H
ATOM   1961 3HD2 LEU A 130     -11.434 -43.597  40.931  1.00 24.15      .000 H
ATOM   1962  N   ASP A 131      -8.153 -45.380  43.621  1.00 20.78      .337 N
ATOM   1963  H   ASP A 131      -9.123 -45.535  43.385  1.00 20.78      .337 H
ATOM   1964  CA  ASP A 131      -7.466 -46.508  44.282  1.00 24.01      .170 C
ATOM   1965  HA  ASP A 131      -7.028 -46.157  45.216  1.00 24.01      .170 H
ATOM   1966  C   ASP A 131      -6.335 -47.158  43.447  1.00 25.55      .251 C
ATOM   1967  O   ASP A 131      -5.566 -47.972  43.964  1.00 26.37      .271 O
ATOM   1968  CB  ASP A 131      -8.498 -47.595  44.610  1.00 22.32      .129 C
ATOM   1969 1HB  ASP A 131      -9.027 -47.860  43.694  1.00 22.32      .129 H
ATOM   1970 2HB  ASP A 131      -7.969 -48.490  44.939  1.00 22.32      .129 H
ATOM   1971  CG  ASP A 131      -9.530 -47.214  45.680  1.00 32.16      .188 C
ATOM   1972  OD1 ASP A 131      -9.263 -46.345  46.542  1.00 27.06      .647 O
ATOM   1973  OD2 ASP A 131     -10.582 -47.887  45.717  1.00 37.49      .647 O
ATOM   1974  N   VAL A 132      -6.268 -46.829  42.157  1.00 23.20      .338 N
ATOM   1975  H   VAL A 132      -6.968 -46.187  41.813  1.00 23.20      .338 H
ATOM   1976  CA  VAL A 132      -5.239 -47.247  41.192  1.00 23.96      .159 C
ATOM   1977  HA  VAL A 132      -4.955 -48.274  41.420  1.00 23.96      .159 H
ATOM   1978  C   VAL A 132      -3.961 -46.375  41.290  1.00 22.91      .251 C
ATOM   1979  O   VAL A 132      -2.868 -46.878  41.054  1.00 23.80      .271 O
ATOM   1980  CB  VAL A 132      -5.857 -47.266  39.760  1.00 27.08      .029 C
ATOM   1981  HB  VAL A 132      -6.502 -48.142  39.698  1.00 27.08      .029 H
ATOM   1982  CG1 VAL A 132      -6.739 -46.044  39.448  1.00 26.96      .002 C
ATOM   1983 1HG1 VAL A 132      -7.005 -46.059  38.391  1.00 26.96      .002 H
ATOM   1984 2HG1 VAL A 132      -6.194 -45.127  39.672  1.00 26.96      .002 H
ATOM   1985 3HG1 VAL A 132      -7.645 -46.085  40.052  1.00 26.96      .002 H
ATOM   1986  CG2 VAL A 132      -4.813 -47.400  38.648  1.00 30.55      .002 C
ATOM   1987 1HG2 VAL A 132      -5.317 -47.639  37.711  1.00 30.55      .002 H
ATOM   1988 2HG2 VAL A 132      -4.116 -48.199  38.900  1.00 30.55      .002 H
ATOM   1989 3HG2 VAL A 132      -4.268 -46.463  38.539  1.00 30.55      .002 H
ATOM   1990  N   TYR A 133      -4.074 -45.104  41.691  1.00 21.79      .337 N
ATOM   1991  H   TYR A 133      -4.984 -44.754  41.957  1.00 21.79      .337 H
ATOM   1992  CA  TYR A 133      -2.972 -44.127  41.725  1.00 24.06      .164 C
ATOM   1993  HA  TYR A 133      -2.186 -44.482  41.059  1.00 24.06      .164 H
ATOM   1994  C   TYR A 133      -2.345 -43.981  43.141  1.00 26.48      .251 C
ATOM   1995  O   TYR A 133      -1.996 -42.877  43.569  1.00 22.34      .271 O
ATOM   1996  CB  TYR A 133      -3.461 -42.773  41.170  1.00 16.41      .056 C
ATOM   1997 1HB  TYR A 133      -4.105 -42.321  41.924  1.00 16.41      .056 H
ATOM   1998 2HB  TYR A 133      -2.596 -42.122  41.045  1.00 16.41      .056 H
ATOM   1999  CG  TYR A 133      -4.231 -42.792  39.844  1.00 25.76      .044 C
ATOM   2000  CD1 TYR A 133      -3.914 -43.703  38.817  1.00 18.04      .011 C
ATOM   2001  HD1 TYR A 133      -3.092 -44.394  38.928  1.00 18.04      .011 H
ATOM   2002  CD2 TYR A 133      -5.272 -41.867  39.648  1.00 19.49      .011 C
ATOM   2003  HD2 TYR A 133      -5.508 -41.150  40.421  1.00 19.49      .011 H
ATOM   2004  CE1 TYR A 133      -4.694 -43.745  37.643  1.00 22.10      .037 C
ATOM   2005  HE1 TYR A 133      -4.480 -44.473  36.874  1.00 22.10      .037 H
ATOM   2006  CE2 TYR A 133      -6.034 -41.879  38.464  1.00 19.55      .037 C
ATOM   2007  HE2 TYR A 133      -6.835 -41.168  38.325  1.00 19.55      .037 H
ATOM   2008  CZ  TYR A 133      -5.768 -42.842  37.470  1.00 24.09      .065 C
ATOM   2009  OH  TYR A 133      -6.518 -42.916  36.341  1.00 17.97      .361 O
ATOM   2010  HH  TYR A 133      -7.193 -42.235  36.285  1.00 17.97      .361 H
ATOM   2011  N   ASP A 134      -2.276 -45.060  43.919  1.00 23.28      .337 N
ATOM   2012  H   ASP A 134      -2.532 -45.958  43.533  1.00 23.28      .337 H
ATOM   2013  CA  ASP A 134      -1.870 -45.040  45.325  1.00 23.73      .170 C
ATOM   2014  HA  ASP A 134      -2.357 -44.196  45.814  1.00 23.73      .170 H
ATOM   2015  C   ASP A 134      -0.346 -44.883  45.501  1.00 23.54      .252 C
ATOM   2016  O   ASP A 134       0.404 -45.828  45.274  1.00 21.34      .271 O
ATOM   2017  CB  ASP A 134      -2.365 -46.323  46.002  1.00 25.23      .129 C
ATOM   2018 1HB  ASP A 134      -3.401 -46.503  45.715  1.00 25.23      .129 H
ATOM   2019 2HB  ASP A 134      -1.769 -47.164  45.648  1.00 25.23      .129 H
ATOM   2020  CG  ASP A 134      -2.281 -46.272  47.533  1.00 33.25      .188 C
ATOM   2021  OD1 ASP A 134      -1.670 -45.339  48.107  1.00 30.91      .647 O
ATOM   2022  OD2 ASP A 134      -2.902 -47.153  48.169  1.00 35.15      .647 O
ATOM   2023  N   GLY A 135       0.136 -43.716  45.938  1.00 22.67      .336 N
ATOM   2024  H   GLY A 135      -0.499 -42.946  46.098  1.00 22.67      .336 H
ATOM   2025  CA  GLY A 135       1.568 -43.415  46.038  1.00 26.18      .189 C
ATOM   2026 1HA  GLY A 135       2.040 -43.623  45.077  1.00 26.18      .189 H
ATOM   2027 2HA  GLY A 135       1.678 -42.350  46.244  1.00 26.18      .189 H
ATOM   2028  C   GLY A 135       2.364 -44.184  47.125  1.00 31.25      .253 C
ATOM   2029  O   GLY A 135       3.590 -44.081  47.160  1.00 29.18      .270 O
ATOM   2030  N   ARG A 136       1.708 -44.933  48.026  1.00 26.26      .337 N
ATOM   2031  H   ARG A 136       0.704 -45.024  47.961  1.00 26.26      .337 H
ATOM   2032  CA  ARG A 136       2.339 -45.485  49.229  1.00 28.24      .159 C
ATOM   2033  HA  ARG A 136       2.885 -44.659  49.685  1.00 28.24      .159 H
ATOM   2034  C   ARG A 136       3.369 -46.620  48.955  1.00 28.73      .251 C
ATOM   2035  O   ARG A 136       4.362 -46.707  49.672  1.00 29.29      .271 O
ATOM   2036  CB  ARG A 136       1.265 -45.905  50.254  1.00 27.22      .034 C
ATOM   2037 1HB  ARG A 136       1.750 -46.052  51.219  1.00 27.22      .034 H
ATOM   2038 2HB  ARG A 136       0.557 -45.083  50.360  1.00 27.22      .034 H
ATOM   2039  CG  ARG A 136       0.469 -47.186  49.915  1.00 27.24      .027 C
ATOM   2040 1HG  ARG A 136       0.064 -47.122  48.905  1.00 27.24      .027 H
ATOM   2041 2HG  ARG A 136       1.135 -48.048  49.956  1.00 27.24      .027 H
ATOM   2042  CD  ARG A 136      -0.699 -47.426  50.893  1.00 29.02      .116 C
ATOM   2043 1HD  ARG A 136      -1.126 -48.409  50.693  1.00 29.02      .116 H
ATOM   2044 2HD  ARG A 136      -0.325 -47.396  51.916  1.00 29.02      .116 H
ATOM   2045  NE  ARG A 136      -1.749 -46.409  50.737  1.00 24.65      .212 N
ATOM   2046  HE  ARG A 136      -1.762 -46.005  49.811  1.00 24.65      .212 H
ATOM   2047  CZ  ARG A 136      -2.713 -46.100  51.616  1.00 33.82      .666 C
ATOM   2048  NH1 ARG A 136      -2.904 -46.759  52.720  1.00 25.93      .235 N
ATOM   2049 1HH1 ARG A 136      -2.413 -47.632  52.850  1.00 25.93      .235 H
ATOM   2050 2HH1 ARG A 136      -3.619 -46.479  53.376  1.00 25.93      .235 H
ATOM   2051  NH2 ARG A 136      -3.491 -45.090  51.378  1.00 25.70      .235 N
ATOM   2052 1HH2 ARG A 136      -3.292 -44.509  50.575  1.00 25.70      .235 H
ATOM   2053 2HH2 ARG A 136      -4.280 -44.877  51.972  1.00 25.70      .235 H
ATOM   2054  N   PHE A 137       3.151 -47.478  47.958  1.00 25.48      .337 N
ATOM   2055  H   PHE A 137       2.383 -47.326  47.319  1.00 25.48      .337 H
ATOM   2056  CA  PHE A 137       3.978 -48.664  47.725  1.00 22.79      .164 C
ATOM   2057  HA  PHE A 137       4.170 -49.127  48.692  1.00 22.79      .164 H
ATOM   2058  C   PHE A 137       5.346 -48.313  47.090  1.00 30.12      .251 C
ATOM   2059  O   PHE A 137       6.368 -48.819  47.558  1.00 26.81      .271 O
ATOM   2060  CB  PHE A 137       3.205 -49.695  46.888  1.00 24.61      .056 C
ATOM   2061 1HB  PHE A 137       3.034 -49.300  45.887  1.00 24.61      .056 H
ATOM   2062 2HB  PHE A 137       3.821 -50.588  46.774  1.00 24.61      .056 H
ATOM   2063  CG  PHE A 137       1.865 -50.101  47.486  1.00 28.63      .044 C
ATOM   2064  CD1 PHE A 137       0.671 -49.505  47.034  1.00 22.95      .008 C
ATOM   2065  HD1 PHE A 137       0.690 -48.782  46.232  1.00 22.95      .008 H
ATOM   2066  CD2 PHE A 137       1.816 -51.062  48.514  1.00 29.02      .008 C
ATOM   2067  HD2 PHE A 137       2.732 -51.527  48.848  1.00 29.02      .008 H
ATOM   2068  CE1 PHE A 137      -0.558 -49.857  47.618  1.00 29.01      .001 C
ATOM   2069  HE1 PHE A 137      -1.475 -49.402  47.275  1.00 29.01      .001 H
ATOM   2070  CE2 PHE A 137       0.585 -51.422  49.089  1.00 27.77      .001 C
ATOM   2071  HE2 PHE A 137       0.559 -52.176  49.862  1.00 27.77      .001 H
ATOM   2072  CZ  PHE A 137      -0.601 -50.814  48.646  1.00 23.62      .000 C
ATOM   2073  HZ  PHE A 137      -1.544 -51.097  49.090  1.00 23.62      .000 H
ATOM   2074  N   LEU A 138       5.374 -47.405  46.107  1.00 29.14      .338 N
ATOM   2075  H   LEU A 138       4.491 -47.059  45.758  1.00 29.14      .338 H
ATOM   2076  CA  LEU A 138       6.581 -46.878  45.453  1.00 27.70      .159 C
ATOM   2077  HA  LEU A 138       7.126 -47.699  44.987  1.00 27.70      .159 H
ATOM   2078  C   LEU A 138       7.520 -46.190  46.463  1.00 24.34      .251 C
ATOM   2079  O   LEU A 138       8.718 -46.466  46.494  1.00 23.16      .271 O
ATOM   2080  CB  LEU A 138       6.159 -45.857  44.369  1.00 22.29      .032 C
ATOM   2081 1HB  LEU A 138       5.381 -45.220  44.790  1.00 22.29      .032 H
ATOM   2082 2HB  LEU A 138       7.018 -45.222  44.150  1.00 22.29      .032 H
ATOM   2083  CG  LEU A 138       5.661 -46.468  43.049  1.00 28.58      .002 C
ATOM   2084  HG  LEU A 138       5.017 -47.317  43.278  1.00 28.58      .002 H
ATOM   2085  CD1 LEU A 138       4.857 -45.434  42.258  1.00 30.97      .000 C
ATOM   2086 1HD1 LEU A 138       4.521 -45.880  41.322  1.00 30.97      .000 H
ATOM   2087 2HD1 LEU A 138       5.478 -44.564  42.044  1.00 30.97      .000 H
ATOM   2088 3HD1 LEU A 138       3.991 -45.126  42.845  1.00 30.97      .000 H
ATOM   2089  CD2 LEU A 138       6.834 -46.928  42.180  1.00 26.56      .000 C
ATOM   2090 1HD2 LEU A 138       6.442 -47.364  41.261  1.00 26.56      .000 H
ATOM   2091 2HD2 LEU A 138       7.415 -47.676  42.719  1.00 26.56      .000 H
ATOM   2092 3HD2 LEU A 138       7.471 -46.078  41.936  1.00 26.56      .000 H
ATOM   2093  N   VAL A 139       6.975 -45.322  47.319  1.00 21.58      .338 N
ATOM   2094  H   VAL A 139       5.991 -45.111  47.244  1.00 21.58      .338 H
ATOM   2095  CA  VAL A 139       7.739 -44.543  48.301  1.00 25.63      .159 C
ATOM   2096  HA  VAL A 139       8.543 -44.029  47.775  1.00 25.63      .159 H
ATOM   2097  C   VAL A 139       8.376 -45.441  49.384  1.00 28.74      .251 C
ATOM   2098  O   VAL A 139       9.481 -45.156  49.855  1.00 29.24      .271 O
ATOM   2099  CB  VAL A 139       6.831 -43.464  48.914  1.00 32.22      .029 C
ATOM   2100  HB  VAL A 139       5.918 -43.939  49.274  1.00 32.22      .029 H
ATOM   2101  CG1 VAL A 139       7.479 -42.718  50.079  1.00 28.29      .002 C
ATOM   2102 1HG1 VAL A 139       6.806 -41.925  50.404  1.00 28.29      .002 H
ATOM   2103 2HG1 VAL A 139       8.419 -42.282  49.742  1.00 28.29      .002 H
ATOM   2104 3HG1 VAL A 139       7.671 -43.397  50.911  1.00 28.29      .002 H
ATOM   2105  CG2 VAL A 139       6.474 -42.426  47.844  1.00 27.28      .002 C
ATOM   2106 1HG2 VAL A 139       5.868 -41.640  48.296  1.00 27.28      .002 H
ATOM   2107 2HG2 VAL A 139       5.911 -42.904  47.043  1.00 27.28      .002 H
ATOM   2108 3HG2 VAL A 139       7.388 -41.993  47.438  1.00 27.28      .002 H
ATOM   2109  N   GLN A 140       7.734 -46.557  49.746  1.00 31.83      .338 N
ATOM   2110  H   GLN A 140       6.821 -46.764  49.368  1.00 31.83      .338 H
ATOM   2111  CA  GLN A 140       8.365 -47.566  50.580  1.00 29.83      .160 C
ATOM   2112  HA  GLN A 140       8.877 -47.046  51.389  1.00 29.83      .160 H
ATOM   2113  C   GLN A 140       9.431 -48.370  49.792  1.00 29.82      .251 C
ATOM   2114  O   GLN A 140      10.564 -48.486  50.259  1.00 32.02      .271 O
ATOM   2115  CB  GLN A 140       7.304 -48.453  51.252  1.00 30.02      .042 C
ATOM   2116 1HB  GLN A 140       6.559 -47.814  51.726  1.00 30.02      .042 H
ATOM   2117 2HB  GLN A 140       6.794 -49.078  50.519  1.00 30.02      .042 H
ATOM   2118  CG  GLN A 140       7.926 -49.363  52.326  1.00 29.43      .090 C
ATOM   2119 1HG  GLN A 140       8.630 -48.788  52.927  1.00 29.43      .090 H
ATOM   2120 2HG  GLN A 140       7.140 -49.707  52.999  1.00 29.43      .090 H
ATOM   2121  CD  GLN A 140       8.646 -50.577  51.739  1.00 33.84      .227 C
ATOM   2122  OE1 GLN A 140       8.172 -51.216  50.814  1.00 33.49      .273 O
ATOM   2123  NE2 GLN A 140       9.809 -50.935  52.232  1.00 30.37      .369 N
ATOM   2124 1HE2 GLN A 140      10.302 -51.695  51.788  1.00 30.37      .369 H
ATOM   2125 2HE2 GLN A 140      10.241 -50.428  52.991  1.00 30.37      .369 H
ATOM   2126  N   ALA A 141       9.092 -48.908  48.615  1.00 29.27      .338 N
ATOM   2127  H   ALA A 141       8.159 -48.761  48.257  1.00 29.27      .338 H
ATOM   2128  CA  ALA A 141       9.937 -49.851  47.874  1.00 30.81      .159 C
ATOM   2129  HA  ALA A 141      10.261 -50.633  48.560  1.00 30.81      .159 H
ATOM   2130  C   ALA A 141      11.203 -49.205  47.262  1.00 30.50      .251 C
ATOM   2131  O   ALA A 141      12.289 -49.780  47.331  1.00 30.33      .271 O
ATOM   2132  CB  ALA A 141       9.088 -50.509  46.781  1.00 29.65      .034 C
ATOM   2133 1HB  ALA A 141       8.255 -51.040  47.243  1.00 29.65      .034 H
ATOM   2134 2HB  ALA A 141       9.706 -51.215  46.226  1.00 29.65      .034 H
ATOM   2135 3HB  ALA A 141       8.703 -49.749  46.101  1.00 29.65      .034 H
ATOM   2136  N   GLU A 142      11.088 -48.002  46.704  1.00 26.21      .338 N
ATOM   2137  H   GLU A 142      10.168 -47.585  46.662  1.00 26.21      .338 H
ATOM   2138  CA  GLU A 142      12.132 -47.351  45.897  1.00 25.36      .160 C
ATOM   2139  HA  GLU A 142      12.988 -48.021  45.819  1.00 25.36      .160 H
ATOM   2140  C   GLU A 142      12.642 -46.013  46.498  1.00 28.97      .251 C
ATOM   2141  O   GLU A 142      13.572 -45.421  45.947  1.00 24.98      .271 O
ATOM   2142  CB  GLU A 142      11.586 -47.143  44.471  1.00 25.20      .043 C
ATOM   2143 1HB  GLU A 142      10.630 -46.623  44.519  1.00 25.20      .043 H
ATOM   2144 2HB  GLU A 142      12.276 -46.516  43.906  1.00 25.20      .043 H
ATOM   2145  CG  GLU A 142      11.385 -48.462  43.698  1.00 27.04      .100 C
ATOM   2146 1HG  GLU A 142      10.712 -49.115  44.254  1.00 27.04      .100 H
ATOM   2147 2HG  GLU A 142      10.911 -48.243  42.741  1.00 27.04      .100 H
ATOM   2148  CD  GLU A 142      12.695 -49.216  43.436  1.00 31.40      .185 C
ATOM   2149  OE1 GLU A 142      13.768 -48.572  43.314  1.00 32.05      .647 O
ATOM   2150  OE2 GLU A 142      12.673 -50.464  43.360  1.00 32.37      .647 O
ATOM   2151  N   ARG A 143      12.072 -45.541  47.619  1.00 31.35      .338 N
ATOM   2152  H   ARG A 143      11.312 -46.069  48.024  1.00 31.35      .338 H
ATOM   2153  CA  ARG A 143      12.453 -44.309  48.336  1.00 31.83      .159 C
ATOM   2154  HA  ARG A 143      11.644 -44.086  49.032  1.00 31.83      .159 H
ATOM   2155  C   ARG A 143      12.610 -43.072  47.403  1.00 29.37      .251 C
ATOM   2156  O   ARG A 143      13.542 -42.286  47.558  1.00 35.35      .271 O
ATOM   2157  CB  ARG A 143      13.721 -44.525  49.189  1.00 28.58      .034 C
ATOM   2158 1HB  ARG A 143      14.536 -44.882  48.559  1.00 28.58      .034 H
ATOM   2159 2HB  ARG A 143      14.015 -43.558  49.598  1.00 28.58      .034 H
ATOM   2160  CG  ARG A 143      13.541 -45.514  50.358  1.00 35.03      .027 C
ATOM   2161 1HG  ARG A 143      12.671 -45.228  50.950  1.00 35.03      .027 H
ATOM   2162 2HG  ARG A 143      13.395 -46.522  49.970  1.00 35.03      .027 H
ATOM   2163  CD  ARG A 143      14.779 -45.511  51.270  1.00 38.75      .116 C
ATOM   2164 1HD  ARG A 143      14.655 -46.253  52.059  1.00 38.75      .116 H
ATOM   2165 2HD  ARG A 143      15.655 -45.791  50.684  1.00 38.75      .116 H
ATOM   2166  NE  ARG A 143      15.037 -44.198  51.898  1.00 46.42      .212 N
ATOM   2167  HE  ARG A 143      15.725 -43.630  51.426  1.00 46.42      .212 H
ATOM   2168  CZ  ARG A 143      14.458 -43.746  53.022  1.00 45.47      .666 C
ATOM   2169  NH1 ARG A 143      13.565 -44.413  53.688  1.00 32.13      .235 N
ATOM   2170 1HH1 ARG A 143      13.277 -45.331  53.382  1.00 32.13      .235 H
ATOM   2171 2HH1 ARG A 143      13.196 -44.027  54.546  1.00 32.13      .235 H
ATOM   2172  NH2 ARG A 143      14.783 -42.578  53.483  1.00 46.82      .235 N
ATOM   2173 1HH2 ARG A 143      15.514 -42.068  53.007  1.00 46.82      .235 H
ATOM   2174 2HH2 ARG A 143      14.466 -42.274  54.392  1.00 46.82      .235 H
ATOM   2175  N   THR A 144      11.711 -42.909  46.434  1.00 32.41      .336 N
ATOM   2176  H   THR A 144      10.974 -43.592  46.337  1.00 32.41      .336 H
ATOM   2177  CA  THR A 144      11.467 -41.598  45.811  1.00 30.30      .186 C
ATOM   2178  HA  THR A 144      12.413 -41.070  45.691  1.00 30.30      .186 H
ATOM   2179  C   THR A 144      10.560 -40.764  46.733  1.00 27.99      .253 C
ATOM   2180  O   THR A 144       9.891 -41.303  47.618  1.00 27.84      .270 O
ATOM   2181  CB  THR A 144      10.835 -41.728  44.406  1.00 35.21      .140 C
ATOM   2182  HB  THR A 144      10.847 -40.745  43.936  1.00 35.21      .140 H
ATOM   2183  OG1 THR A 144       9.486 -42.158  44.478  1.00 38.23      .382 O
ATOM   2184  HG1 THR A 144       8.931 -41.378  44.546  1.00 38.23      .382 H
ATOM   2185  CG2 THR A 144      11.582 -42.696  43.487  1.00 33.98      .034 C
ATOM   2186 1HG2 THR A 144      11.131 -42.660  42.495  1.00 33.98      .034 H
ATOM   2187 2HG2 THR A 144      11.520 -43.711  43.878  1.00 33.98      .034 H
ATOM   2188 3HG2 THR A 144      12.628 -42.394  43.422  1.00 33.98      .034 H
ATOM   2189  N   VAL A 145      10.468 -39.458  46.492  1.00 23.22      .337 N
ATOM   2190  H   VAL A 145      11.066 -39.070  45.777  1.00 23.22      .337 H
ATOM   2191  CA  VAL A 145       9.226 -38.712  46.769  1.00 29.04      .159 C
ATOM   2192  HA  VAL A 145       8.796 -39.058  47.708  1.00 29.04      .159 H
ATOM   2193  C   VAL A 145       8.228 -39.028  45.638  1.00 32.40      .251 C
ATOM   2194  O   VAL A 145       8.642 -39.271  44.501  1.00 26.72      .271 O
ATOM   2195  CB  VAL A 145       9.506 -37.198  46.907  1.00 27.45      .029 C
ATOM   2196  HB  VAL A 145       9.966 -36.851  45.981  1.00 27.45      .029 H
ATOM   2197  CG1 VAL A 145       8.240 -36.367  47.156  1.00 28.13      .002 C
ATOM   2198 1HG1 VAL A 145       8.518 -35.323  47.303  1.00 28.13      .002 H
ATOM   2199 2HG1 VAL A 145       7.736 -36.738  48.049  1.00 28.13      .002 H
ATOM   2200 3HG1 VAL A 145       7.571 -36.449  46.300  1.00 28.13      .002 H
ATOM   2201  CG2 VAL A 145      10.474 -36.923  48.067  1.00 31.38      .002 C
ATOM   2202 1HG2 VAL A 145      10.625 -35.848  48.167  1.00 31.38      .002 H
ATOM   2203 2HG2 VAL A 145      11.429 -37.407  47.863  1.00 31.38      .002 H
ATOM   2204 3HG2 VAL A 145      10.056 -37.319  48.992  1.00 31.38      .002 H
ATOM   2205  N   LEU A 146       6.926 -39.048  45.924  1.00 26.51      .338 N
ATOM   2206  H   LEU A 146       6.628 -38.874  46.874  1.00 26.51      .338 H
ATOM   2207  CA  LEU A 146       5.863 -39.245  44.931  1.00 26.15      .159 C
ATOM   2208  HA  LEU A 146       6.292 -39.148  43.934  1.00 26.15      .159 H
ATOM   2209  C   LEU A 146       4.804 -38.143  45.112  1.00 26.71      .251 C
ATOM   2210  O   LEU A 146       4.282 -37.951  46.206  1.00 29.11      .271 O
ATOM   2211  CB  LEU A 146       5.324 -40.696  45.069  1.00 26.19      .032 C
ATOM   2212 1HB  LEU A 146       6.177 -41.372  44.998  1.00 26.19      .032 H
ATOM   2213 2HB  LEU A 146       4.915 -40.801  46.073  1.00 26.19      .032 H
ATOM   2214  CG  LEU A 146       4.257 -41.218  44.069  1.00 32.46      .002 C
ATOM   2215  HG  LEU A 146       4.100 -42.276  44.274  1.00 32.46      .002 H
ATOM   2216  CD1 LEU A 146       2.894 -40.544  44.195  1.00 31.30      .000 C
ATOM   2217 1HD1 LEU A 146       2.152 -41.136  43.660  1.00 31.30      .000 H
ATOM   2218 2HD1 LEU A 146       2.921 -39.535  43.782  1.00 31.30      .000 H
ATOM   2219 3HD1 LEU A 146       2.629 -40.497  45.252  1.00 31.30      .000 H
ATOM   2220  CD2 LEU A 146       4.715 -41.103  42.619  1.00 28.97      .000 C
ATOM   2221 1HD2 LEU A 146       3.948 -41.530  41.974  1.00 28.97      .000 H
ATOM   2222 2HD2 LEU A 146       5.646 -41.657  42.493  1.00 28.97      .000 H
ATOM   2223 3HD2 LEU A 146       4.874 -40.058  42.353  1.00 28.97      .000 H
ATOM   2224  N   VAL A 147       4.510 -37.407  44.043  1.00 25.66      .338 N
ATOM   2225  H   VAL A 147       5.012 -37.594  43.186  1.00 25.66      .338 H
ATOM   2226  CA  VAL A 147       3.597 -36.251  44.017  1.00 24.44      .159 C
ATOM   2227  HA  VAL A 147       3.145 -36.137  45.002  1.00 24.44      .159 H
ATOM   2228  C   VAL A 147       2.483 -36.486  42.989  1.00 23.48      .251 C
ATOM   2229  O   VAL A 147       2.713 -37.142  41.976  1.00 22.06      .271 O
ATOM   2230  CB  VAL A 147       4.379 -34.951  43.692  1.00 23.14      .029 C
ATOM   2231  HB  VAL A 147       4.754 -35.034  42.672  1.00 23.14      .029 H
ATOM   2232  CG1 VAL A 147       3.511 -33.686  43.765  1.00 18.11      .002 C
ATOM   2233 1HG1 VAL A 147       4.139 -32.812  43.591  1.00 18.11      .002 H
ATOM   2234 2HG1 VAL A 147       3.055 -33.616  44.752  1.00 18.11      .002 H
ATOM   2235 3HG1 VAL A 147       2.730 -33.730  43.005  1.00 18.11      .002 H
ATOM   2236  CG2 VAL A 147       5.592 -34.756  44.616  1.00 22.93      .002 C
ATOM   2237 1HG2 VAL A 147       6.054 -33.788  44.418  1.00 22.93      .002 H
ATOM   2238 2HG2 VAL A 147       6.314 -35.550  44.427  1.00 22.93      .002 H
ATOM   2239 3HG2 VAL A 147       5.267 -34.798  45.655  1.00 22.93      .002 H
ATOM   2240  N   SER A 148       1.295 -35.919  43.194  1.00 22.93      .336 N
ATOM   2241  H   SER A 148       1.120 -35.429  44.060  1.00 22.93      .336 H
ATOM   2242  CA  SER A 148       0.239 -35.839  42.176  1.00 25.29      .189 C
ATOM   2243  HA  SER A 148       0.704 -35.766  41.193  1.00 25.29      .189 H
ATOM   2244  C   SER A 148      -0.655 -34.612  42.390  1.00 24.52      .253 C
ATOM   2245  O   SER A 148      -0.797 -34.149  43.518  1.00 21.58      .270 O
ATOM   2246  CB  SER A 148      -0.615 -37.110  42.191  1.00 19.94      .169 C
ATOM   2247 1HB  SER A 148      -1.245 -37.128  41.301  1.00 19.94      .169 H
ATOM   2248 2HB  SER A 148       0.039 -37.981  42.172  1.00 19.94      .169 H
ATOM   2249  OG  SER A 148      -1.449 -37.179  43.351  1.00 22.02      .380 O
ATOM   2250  HG  SER A 148      -1.891 -38.030  43.328  1.00 22.02      .380 H
ATOM   2251  N   MET A 149      -1.277 -34.092  41.329  1.00 18.38      .337 N
ATOM   2252  H   MET A 149      -1.120 -34.493  40.415  1.00 18.38      .337 H
ATOM   2253  CA  MET A 149      -2.247 -32.988  41.395  1.00 23.28      .160 C
ATOM   2254  HA  MET A 149      -2.430 -32.757  42.445  1.00 23.28      .160 H
ATOM   2255  C   MET A 149      -3.591 -33.375  40.747  1.00 25.41      .251 C
ATOM   2256  O   MET A 149      -3.621 -34.185  39.818  1.00 20.70      .271 O
ATOM   2257  CB  MET A 149      -1.661 -31.706  40.770  1.00 20.59      .043 C
ATOM   2258 1HB  MET A 149      -2.218 -30.860  41.173  1.00 20.59      .043 H
ATOM   2259 2HB  MET A 149      -0.623 -31.591  41.081  1.00 20.59      .043 H
ATOM   2260  CG  MET A 149      -1.712 -31.621  39.226  1.00 19.86      .060 C
ATOM   2261 1HG  MET A 149      -2.750 -31.702  38.906  1.00 19.86      .060 H
ATOM   2262 2HG  MET A 149      -1.375 -30.627  38.931  1.00 19.86      .060 H
ATOM   2263  SD  MET A 149      -0.730 -32.856  38.300  1.00 23.30      .139 S
ATOM   2264  CE  MET A 149       0.948 -32.217  38.556  1.00 17.15      .069 C
ATOM   2265 1HE  MET A 149       1.657 -32.864  38.040  1.00 17.15      .069 H
ATOM   2266 2HE  MET A 149       1.177 -32.201  39.621  1.00 17.15      .069 H
ATOM   2267 3HE  MET A 149       1.018 -31.207  38.153  1.00 17.15      .069 H
ATOM   2268  N   ASN A 150      -4.678 -32.750  41.204  1.00 20.00      .337 N
ATOM   2269  H   ASN A 150      -4.579 -32.122  41.989  1.00 20.00      .337 H
ATOM   2270  CA  ASN A 150      -5.880 -32.586  40.380  1.00 23.24      .169 C
ATOM   2271  HA  ASN A 150      -5.999 -33.470  39.754  1.00 23.24      .169 H
ATOM   2272  C   ASN A 150      -5.725 -31.363  39.443  1.00 24.90      .251 C
ATOM   2273  O   ASN A 150      -5.086 -30.371  39.792  1.00 26.11      .271 O
ATOM   2274  CB  ASN A 150      -7.135 -32.482  41.265  1.00 20.18      .119 C
ATOM   2275 1HB  ASN A 150      -6.948 -31.778  42.075  1.00 20.18      .119 H
ATOM   2276 2HB  ASN A 150      -7.952 -32.079  40.666  1.00 20.18      .119 H
ATOM   2277  CG  ASN A 150      -7.574 -33.822  41.864  1.00 28.81      .230 C
ATOM   2278  OD1 ASN A 150      -7.020 -34.886  41.632  1.00 25.52      .273 O
ATOM   2279  ND2 ASN A 150      -8.594 -33.818  42.679  1.00 27.97      .369 N
ATOM   2280 1HD2 ASN A 150      -8.750 -34.664  43.208  1.00 27.97      .369 H
ATOM   2281 2HD2 ASN A 150      -8.923 -32.931  43.034  1.00 27.97      .369 H
ATOM   2282  N   TYR A 151      -6.339 -31.457  38.269  1.00 20.20      .337 N
ATOM   2283  H   TYR A 151      -6.843 -32.309  38.067  1.00 20.20      .337 H
ATOM   2284  CA  TYR A 151      -6.420 -30.398  37.253  1.00 19.93      .164 C
ATOM   2285  HA  TYR A 151      -6.258 -29.432  37.733  1.00 19.93      .164 H
ATOM   2286  C   TYR A 151      -7.831 -30.396  36.632  1.00 19.16      .251 C
ATOM   2287  O   TYR A 151      -8.505 -31.433  36.625  1.00 20.88      .271 O
ATOM   2288  CB  TYR A 151      -5.311 -30.592  36.204  1.00 20.27      .056 C
ATOM   2289 1HB  TYR A 151      -5.340 -29.734  35.532  1.00 20.27      .056 H
ATOM   2290 2HB  TYR A 151      -4.345 -30.572  36.709  1.00 20.27      .056 H
ATOM   2291  CG  TYR A 151      -5.378 -31.864  35.356  1.00 17.59      .044 C
ATOM   2292  CD1 TYR A 151      -4.754 -33.055  35.781  1.00 16.30      .011 C
ATOM   2293  HD1 TYR A 151      -4.233 -33.093  36.727  1.00 16.30      .011 H
ATOM   2294  CD2 TYR A 151      -6.043 -31.839  34.115  1.00 19.29      .011 C
ATOM   2295  HD2 TYR A 151      -6.511 -30.929  33.769  1.00 19.29      .011 H
ATOM   2296  CE1 TYR A 151      -4.820 -34.219  34.987  1.00 18.96      .037 C
ATOM   2297  HE1 TYR A 151      -4.365 -35.137  35.328  1.00 18.96      .037 H
ATOM   2298  CE2 TYR A 151      -6.126 -33.001  33.323  1.00 18.48      .037 C
ATOM   2299  HE2 TYR A 151      -6.661 -32.982  32.385  1.00 18.48      .037 H
ATOM   2300  CZ  TYR A 151      -5.526 -34.201  33.762  1.00 20.22      .065 C
ATOM   2301  OH  TYR A 151      -5.639 -35.326  33.000  1.00 18.68      .361 O
ATOM   2302  HH  TYR A 151      -5.109 -36.057  33.326  1.00 18.68      .361 H
ATOM   2303  N   ARG A 152      -8.296 -29.238  36.148  1.00 19.03      .338 N
ATOM   2304  H   ARG A 152      -7.712 -28.413  36.162  1.00 19.03      .338 H
ATOM   2305  CA  ARG A 152      -9.626 -29.088  35.546  1.00 21.54      .159 C
ATOM   2306  HA  ARG A 152     -10.361 -29.493  36.240  1.00 21.54      .159 H
ATOM   2307  C   ARG A 152      -9.732 -29.854  34.219  1.00 24.15      .251 C
ATOM   2308  O   ARG A 152      -8.780 -29.933  33.445  1.00 22.83      .271 O
ATOM   2309  CB  ARG A 152      -9.946 -27.608  35.321  1.00 23.82      .034 C
ATOM   2310 1HB  ARG A 152      -9.119 -27.132  34.795  1.00 23.82      .034 H
ATOM   2311 2HB  ARG A 152     -10.840 -27.532  34.702  1.00 23.82      .034 H
ATOM   2312  CG  ARG A 152     -10.189 -26.865  36.641  1.00 19.56      .027 C
ATOM   2313 1HG  ARG A 152     -11.120 -27.230  37.076  1.00 19.56      .027 H
ATOM   2314 2HG  ARG A 152      -9.383 -27.055  37.349  1.00 19.56      .027 H
ATOM   2315  CD  ARG A 152     -10.302 -25.361  36.395  1.00 22.58      .116 C
ATOM   2316 1HD  ARG A 152     -10.948 -25.205  35.531  1.00 22.58      .116 H
ATOM   2317 2HD  ARG A 152     -10.758 -24.891  37.266  1.00 22.58      .116 H
ATOM   2318  NE  ARG A 152      -8.999 -24.729  36.137  1.00 22.21      .212 N
ATOM   2319  HE  ARG A 152      -8.201 -25.339  36.242  1.00 22.21      .212 H
ATOM   2320  CZ  ARG A 152      -8.825 -23.455  35.760  1.00 23.75      .666 C
ATOM   2321  NH1 ARG A 152      -9.795 -22.623  35.513  1.00 24.78      .235 N
ATOM   2322 1HH1 ARG A 152     -10.759 -22.922  35.541  1.00 24.78      .235 H
ATOM   2323 2HH1 ARG A 152      -9.567 -21.683  35.222  1.00 24.78      .235 H
ATOM   2324  NH2 ARG A 152      -7.631 -22.977  35.631  1.00 20.31      .235 N
ATOM   2325 1HH2 ARG A 152      -6.843 -23.567  35.859  1.00 20.31      .235 H
ATOM   2326 2HH2 ARG A 152      -7.478 -22.025  35.332  1.00 20.31      .235 H
ATOM   2327  N   VAL A 153     -10.927 -30.366  33.954  1.00 22.48      .338 N
ATOM   2328  H   VAL A 153     -11.671 -30.198  34.616  1.00 22.48      .338 H
ATOM   2329  CA  VAL A 153     -11.245 -31.267  32.834  1.00 20.45      .159 C
ATOM   2330  HA  VAL A 153     -10.450 -31.195  32.092  1.00 20.45      .159 H
ATOM   2331  C   VAL A 153     -12.570 -30.856  32.156  1.00 24.96      .251 C
ATOM   2332  O   VAL A 153     -13.328 -30.026  32.663  1.00 21.71      .271 O
ATOM   2333  CB  VAL A 153     -11.278 -32.740  33.313  1.00 25.37      .029 C
ATOM   2334  HB  VAL A 153     -11.690 -33.345  32.505  1.00 25.37      .029 H
ATOM   2335  CG1 VAL A 153      -9.872 -33.279  33.600  1.00 19.61      .002 C
ATOM   2336 1HG1 VAL A 153      -9.934 -34.339  33.845  1.00 19.61      .002 H
ATOM   2337 2HG1 VAL A 153      -9.430 -32.737  34.437  1.00 19.61      .002 H
ATOM   2338 3HG1 VAL A 153      -9.251 -33.145  32.713  1.00 19.61      .002 H
ATOM   2339  CG2 VAL A 153     -12.163 -32.974  34.540  1.00 17.61      .002 C
ATOM   2340 1HG2 VAL A 153     -12.220 -34.044  34.737  1.00 17.61      .002 H
ATOM   2341 2HG2 VAL A 153     -13.162 -32.587  34.340  1.00 17.61      .002 H
ATOM   2342 3HG2 VAL A 153     -11.744 -32.466  35.409  1.00 17.61      .002 H
ATOM   2343  N   GLY A 154     -12.814 -31.391  30.962  1.00 22.57      .336 N
ATOM   2344  H   GLY A 154     -12.122 -32.011  30.567  1.00 22.57      .336 H
ATOM   2345  CA  GLY A 154     -13.943 -31.024  30.113  1.00 20.33      .189 C
ATOM   2346 1HA  GLY A 154     -13.891 -31.579  29.176  1.00 20.33      .189 H
ATOM   2347 2HA  GLY A 154     -14.875 -31.281  30.615  1.00 20.33      .189 H
ATOM   2348  C   GLY A 154     -13.942 -29.526  29.802  1.00 25.35      .253 C
ATOM   2349  O   GLY A 154     -12.885 -28.904  29.645  1.00 24.22      .270 O
ATOM   2350  N   ALA A 155     -15.123 -28.908  29.769  1.00 23.33      .337 N
ATOM   2351  H   ALA A 155     -15.975 -29.433  29.911  1.00 23.33      .337 H
ATOM   2352  CA  ALA A 155     -15.241 -27.486  29.503  1.00 25.46      .159 C
ATOM   2353  HA  ALA A 155     -14.793 -27.312  28.524  1.00 25.46      .159 H
ATOM   2354  C   ALA A 155     -14.472 -26.619  30.531  1.00 27.25      .251 C
ATOM   2355  O   ALA A 155     -13.825 -25.641  30.150  1.00 25.72      .271 O
ATOM   2356  CB  ALA A 155     -16.725 -27.111  29.439  1.00 26.57      .034 C
ATOM   2357 1HB  ALA A 155     -17.194 -27.655  28.619  1.00 26.57      .034 H
ATOM   2358 2HB  ALA A 155     -16.820 -26.039  29.266  1.00 26.57      .034 H
ATOM   2359 3HB  ALA A 155     -17.216 -27.372  30.377  1.00 26.57      .034 H
ATOM   2360  N   PHE A 156     -14.476 -27.003  31.813  1.00 25.39      .337 N
ATOM   2361  H   PHE A 156     -14.951 -27.857  32.065  1.00 25.39      .337 H
ATOM   2362  CA  PHE A 156     -13.858 -26.248  32.908  1.00 23.14      .164 C
ATOM   2363  HA  PHE A 156     -14.316 -25.259  32.940  1.00 23.14      .164 H
ATOM   2364  C   PHE A 156     -12.337 -26.072  32.752  1.00 24.00      .251 C
ATOM   2365  O   PHE A 156     -11.812 -25.083  33.263  1.00 27.09      .271 O
ATOM   2366  CB  PHE A 156     -14.130 -26.948  34.248  1.00 21.78      .056 C
ATOM   2367 1HB  PHE A 156     -13.599 -27.900  34.257  1.00 21.78      .056 H
ATOM   2368 2HB  PHE A 156     -13.710 -26.342  35.051  1.00 21.78      .056 H
ATOM   2369  CG  PHE A 156     -15.599 -27.200  34.537  1.00 24.35      .044 C
ATOM   2370  CD1 PHE A 156     -16.194 -28.410  34.132  1.00 22.82      .008 C
ATOM   2371  HD1 PHE A 156     -15.601 -29.180  33.662  1.00 22.82      .008 H
ATOM   2372  CD2 PHE A 156     -16.369 -26.225  35.194  1.00 20.78      .008 C
ATOM   2373  HD2 PHE A 156     -15.902 -25.307  35.519  1.00 20.78      .008 H
ATOM   2374  CE1 PHE A 156     -17.566 -28.618  34.339  1.00 23.46      .001 C
ATOM   2375  HE1 PHE A 156     -18.032 -29.540  34.021  1.00 23.46      .001 H
ATOM   2376  CE2 PHE A 156     -17.736 -26.444  35.422  1.00 24.75      .001 C
ATOM   2377  HE2 PHE A 156     -18.321 -25.694  35.935  1.00 24.75      .001 H
ATOM   2378  CZ  PHE A 156     -18.335 -27.634  34.978  1.00 24.97      .000 C
ATOM   2379  HZ  PHE A 156     -19.390 -27.794  35.140  1.00 24.97      .000 H
ATOM   2380  N   GLY A 157     -11.654 -27.013  32.089  1.00 22.51      .336 N
ATOM   2381  H   GLY A 157     -12.157 -27.818  31.745  1.00 22.51      .336 H
ATOM   2382  CA  GLY A 157     -10.214 -26.974  31.827  1.00 20.74      .189 C
ATOM   2383 1HA  GLY A 157      -9.734 -26.243  32.477  1.00 20.74      .189 H
ATOM   2384 2HA  GLY A 157      -9.798 -27.953  32.067  1.00 20.74      .189 H
ATOM   2385  C   GLY A 157      -9.833 -26.639  30.369  1.00 24.31      .253 C
ATOM   2386  O   GLY A 157      -8.732 -26.136  30.138  1.00 27.21      .270 O
ATOM   2387  N   PHE A 158     -10.712 -26.928  29.398  1.00 23.08      .337 N
ATOM   2388  H   PHE A 158     -11.564 -27.407  29.653  1.00 23.08      .337 H
ATOM   2389  CA  PHE A 158     -10.331 -26.989  27.980  1.00 23.82      .164 C
ATOM   2390  HA  PHE A 158      -9.424 -26.395  27.860  1.00 23.82      .164 H
ATOM   2391  C   PHE A 158     -11.375 -26.441  26.963  1.00 26.67      .251 C
ATOM   2392  O   PHE A 158     -11.060 -26.423  25.770  1.00 25.88      .271 O
ATOM   2393  CB  PHE A 158      -9.945 -28.439  27.640  1.00 24.72      .056 C
ATOM   2394 1HB  PHE A 158     -10.803 -29.086  27.818  1.00 24.72      .056 H
ATOM   2395 2HB  PHE A 158      -9.699 -28.497  26.579  1.00 24.72      .056 H
ATOM   2396  CG  PHE A 158      -8.763 -28.968  28.442  1.00 23.29      .044 C
ATOM   2397  CD1 PHE A 158      -8.960 -29.880  29.496  1.00 23.35      .008 C
ATOM   2398  HD1 PHE A 158      -9.948 -30.252  29.721  1.00 23.35      .008 H
ATOM   2399  CD2 PHE A 158      -7.470 -28.492  28.164  1.00 25.46      .008 C
ATOM   2400  HD2 PHE A 158      -7.325 -27.782  27.364  1.00 25.46      .008 H
ATOM   2401  CE1 PHE A 158      -7.868 -30.302  30.274  1.00 19.80      .001 C
ATOM   2402  HE1 PHE A 158      -8.016 -30.986  31.097  1.00 19.80      .001 H
ATOM   2403  CE2 PHE A 158      -6.379 -28.911  28.946  1.00 27.06      .001 C
ATOM   2404  HE2 PHE A 158      -5.394 -28.521  28.736  1.00 27.06      .001 H
ATOM   2405  CZ  PHE A 158      -6.577 -29.821  29.997  1.00 21.72      .000 C
ATOM   2406  HZ  PHE A 158      -5.735 -30.139  30.593  1.00 21.72      .000 H
ATOM   2407  N   LEU A 159     -12.558 -25.955  27.372  1.00 27.43      .338 N
ATOM   2408  H   LEU A 159     -12.793 -25.946  28.354  1.00 27.43      .338 H
ATOM   2409  CA  LEU A 159     -13.396 -25.128  26.493  1.00 24.70      .159 C
ATOM   2410  HA  LEU A 159     -13.573 -25.687  25.574  1.00 24.70      .159 H
ATOM   2411  C   LEU A 159     -12.633 -23.840  26.137  1.00 30.82      .251 C
ATOM   2412  O   LEU A 159     -12.069 -23.203  27.025  1.00 32.86      .271 O
ATOM   2413  CB  LEU A 159     -14.782 -24.839  27.122  1.00 24.52      .032 C
ATOM   2414 1HB  LEU A 159     -15.308 -25.788  27.224  1.00 24.52      .032 H
ATOM   2415 2HB  LEU A 159     -14.618 -24.415  28.113  1.00 24.52      .032 H
ATOM   2416  CG  LEU A 159     -15.692 -23.887  26.314  1.00 30.30      .002 C
ATOM   2417  HG  LEU A 159     -15.436 -23.985  25.259  1.00 30.30      .002 H
ATOM   2418  CD1 LEU A 159     -17.160 -24.278  26.483  1.00 24.74      .000 C
ATOM   2419 1HD1 LEU A 159     -17.787 -23.607  25.896  1.00 24.74      .000 H
ATOM   2420 2HD1 LEU A 159     -17.437 -24.209  27.535  1.00 24.74      .000 H
ATOM   2421 3HD1 LEU A 159     -17.300 -25.302  26.136  1.00 24.74      .000 H
ATOM   2422  CD2 LEU A 159     -15.567 -22.421  26.743  1.00 27.05      .000 C
ATOM   2423 1HD2 LEU A 159     -16.253 -21.816  26.151  1.00 27.05      .000 H
ATOM   2424 2HD2 LEU A 159     -14.546 -22.075  26.582  1.00 27.05      .000 H
ATOM   2425 3HD2 LEU A 159     -15.819 -22.330  27.799  1.00 27.05      .000 H
ATOM   2426  N   ALA A 160     -12.636 -23.469  24.859  1.00 30.16      .338 N
ATOM   2427  H   ALA A 160     -13.108 -24.051  24.182  1.00 30.16      .338 H
ATOM   2428  CA  ALA A 160     -11.873 -22.336  24.352  1.00 32.03      .159 C
ATOM   2429  HA  ALA A 160     -11.595 -21.695  25.189  1.00 32.03      .159 H
ATOM   2430  C   ALA A 160     -12.681 -21.500  23.346  1.00 35.94      .251 C
ATOM   2431  O   ALA A 160     -13.237 -22.027  22.381  1.00 26.91      .271 O
ATOM   2432  CB  ALA A 160     -10.577 -22.856  23.719  1.00 23.68      .034 C
ATOM   2433 1HB  ALA A 160     -10.079 -23.535  24.411  1.00 23.68      .034 H
ATOM   2434 2HB  ALA A 160      -9.921 -22.014  23.499  1.00 23.68      .034 H
ATOM   2435 3HB  ALA A 160     -10.811 -23.386  22.795  1.00 23.68      .034 H
ATOM   2436  N   LEU A 161     -12.649 -20.183  23.533  1.00 29.61      .338 N
ATOM   2437  H   LEU A 161     -12.206 -19.858  24.380  1.00 29.61      .338 H
ATOM   2438  CA  LEU A 161     -12.828 -19.193  22.465  1.00 33.91      .160 C
ATOM   2439  HA  LEU A 161     -13.148 -19.672  21.540  1.00 33.91      .160 H
ATOM   2440  C   LEU A 161     -11.449 -18.549  22.221  1.00 37.16      .254 C
ATOM   2441  O   LEU A 161     -11.089 -17.611  22.938  1.00 40.25      .270 O
ATOM   2442  CB  LEU A 161     -13.899 -18.157  22.874  1.00 30.90      .032 C
ATOM   2443 1HB  LEU A 161     -13.558 -17.656  23.781  1.00 30.90      .032 H
ATOM   2444 2HB  LEU A 161     -13.967 -17.409  22.085  1.00 30.90      .032 H
ATOM   2445  CG  LEU A 161     -15.305 -18.707  23.157  1.00 36.25      .002 C
ATOM   2446  HG  LEU A 161     -15.260 -19.351  24.036  1.00 36.25      .002 H
ATOM   2447  CD1 LEU A 161     -16.222 -17.526  23.454  1.00 38.39      .000 C
ATOM   2448 1HD1 LEU A 161     -17.180 -17.902  23.811  1.00 38.39      .000 H
ATOM   2449 2HD1 LEU A 161     -16.375 -16.940  22.548  1.00 38.39      .000 H
ATOM   2450 3HD1 LEU A 161     -15.770 -16.897  24.222  1.00 38.39      .000 H
ATOM   2451  CD2 LEU A 161     -15.917 -19.485  21.992  1.00 25.71      .000 C
ATOM   2452 1HD2 LEU A 161     -16.912 -19.829  22.275  1.00 25.71      .000 H
ATOM   2453 2HD2 LEU A 161     -15.287 -20.344  21.762  1.00 25.71      .000 H
ATOM   2454 3HD2 LEU A 161     -15.990 -18.842  21.115  1.00 25.71      .000 H
ATOM   2455  N   PRO A 162     -10.639 -19.051  21.270  1.00 39.19      .312 N
ATOM   2456  CA  PRO A 162      -9.306 -18.514  21.009  1.00 42.68      .163 C
ATOM   2457  HA  PRO A 162      -8.698 -18.664  21.901  1.00 42.68      .163 H
ATOM   2458  C   PRO A 162      -9.352 -17.015  20.692  1.00 41.58      .251 C
ATOM   2459  O   PRO A 162     -10.251 -16.555  19.985  1.00 40.96      .271 O
ATOM   2460  CB  PRO A 162      -8.738 -19.364  19.867  1.00 38.81      .034 C
ATOM   2461 1HB  PRO A 162      -8.991 -18.929  18.900  1.00 38.81      .034 H
ATOM   2462 2HB  PRO A 162      -7.663 -19.515  19.959  1.00 38.81      .034 H
ATOM   2463  CG  PRO A 162      -9.466 -20.684  20.050  1.00 38.57      .027 C
ATOM   2464 1HG  PRO A 162      -9.518 -21.259  19.125  1.00 38.57      .027 H
ATOM   2465 2HG  PRO A 162      -9.003 -21.261  20.850  1.00 38.57      .027 H
ATOM   2466  CD  PRO A 162     -10.850 -20.228  20.464  1.00 31.70      .105 C
ATOM   2467 1HD  PRO A 162     -11.436 -19.974  19.580  1.00 31.70      .105 H
ATOM   2468 2HD  PRO A 162     -11.336 -21.003  21.056  1.00 31.70      .105 H
ATOM   2469  N   GLY A 163      -8.430 -16.240  21.255  1.00 42.18      .336 N
ATOM   2470  H   GLY A 163      -7.687 -16.673  21.784  1.00 42.18      .336 H
ATOM   2471  CA  GLY A 163      -8.415 -14.780  21.168  1.00 40.57      .189 C
ATOM   2472 1HA  GLY A 163      -7.399 -14.431  21.353  1.00 40.57      .189 H
ATOM   2473 2HA  GLY A 163      -8.699 -14.482  20.159  1.00 40.57      .189 H
ATOM   2474  C   GLY A 163      -9.354 -14.057  22.159  1.00 44.92      .253 C
ATOM   2475  O   GLY A 163      -9.247 -12.835  22.296  1.00 42.80      .270 O
ATOM   2476  N   SER A 164     -10.226 -14.771  22.881  1.00 42.86      .335 N
ATOM   2477  H   SER A 164     -10.284 -15.769  22.738  1.00 42.86      .335 H
ATOM   2478  CA  SER A 164     -10.897 -14.242  24.075  1.00 41.59      .189 C
ATOM   2479  HA  SER A 164     -11.238 -13.230  23.856  1.00 41.59      .189 H
ATOM   2480  C   SER A 164      -9.924 -14.177  25.267  1.00 42.81      .253 C
ATOM   2481  O   SER A 164      -8.886 -14.844  25.286  1.00 45.41      .270 O
ATOM   2482  CB  SER A 164     -12.138 -15.067  24.444  1.00 43.22      .169 C
ATOM   2483 1HB  SER A 164     -12.796 -14.457  25.063  1.00 43.22      .169 H
ATOM   2484 2HB  SER A 164     -12.673 -15.325  23.530  1.00 43.22      .169 H
ATOM   2485  OG  SER A 164     -11.802 -16.247  25.167  1.00 47.27      .380 O
ATOM   2486  HG  SER A 164     -11.454 -16.882  24.536  1.00 47.27      .380 H
ATOM   2487  N   ARG A 165     -10.275 -13.394  26.288  1.00 47.50      .337 N
ATOM   2488  H   ARG A 165     -11.144 -12.882  26.227  1.00 47.50      .337 H
ATOM   2489  CA  ARG A 165      -9.637 -13.430  27.615  1.00 46.18      .159 C
ATOM   2490  HA  ARG A 165      -8.696 -13.976  27.543  1.00 46.18      .159 H
ATOM   2491  C   ARG A 165     -10.527 -14.140  28.655  1.00 41.15      .251 C
ATOM   2492  O   ARG A 165     -10.078 -14.443  29.757  1.00 49.63      .271 O
ATOM   2493  CB  ARG A 165      -9.306 -12.001  28.052  1.00 53.87      .034 C
ATOM   2494 1HB  ARG A 165     -10.210 -11.391  28.057  1.00 53.87      .034 H
ATOM   2495 2HB  ARG A 165      -8.889 -12.028  29.059  1.00 53.87      .034 H
ATOM   2496  CG  ARG A 165      -8.282 -11.366  27.104  1.00 66.29      .027 C
ATOM   2497 1HG  ARG A 165      -7.387 -11.988  27.059  1.00 66.29      .027 H
ATOM   2498 2HG  ARG A 165      -8.704 -11.306  26.101  1.00 66.29      .027 H
ATOM   2499  CD  ARG A 165      -7.888  -9.958  27.565  1.00 83.14      .116 C
ATOM   2500 1HD  ARG A 165      -7.278  -9.518  26.776  1.00 83.14      .116 H
ATOM   2501 2HD  ARG A 165      -8.785  -9.356  27.706  1.00 83.14      .116 H
ATOM   2502  NE  ARG A 165      -7.117  -9.968  28.817  1.00102.11      .212 N
ATOM   2503  HE  ARG A 165      -7.190 -10.810  29.370  1.00102.11      .212 H
ATOM   2504  CZ  ARG A 165      -6.308  -8.977  29.199  1.00102.00      .666 C
ATOM   2505  NH1 ARG A 165      -6.158  -7.883  28.510  1.00101.62      .235 N
ATOM   2506 1HH1 ARG A 165      -6.647  -7.781  27.632  1.00101.62      .235 H
ATOM   2507 2HH1 ARG A 165      -5.371  -7.286  28.722  1.00101.62      .235 H
ATOM   2508  NH2 ARG A 165      -5.645  -9.079  30.308  1.00 92.70      .235 N
ATOM   2509 1HH2 ARG A 165      -5.767  -9.905  30.877  1.00 92.70      .235 H
ATOM   2510 2HH2 ARG A 165      -5.186  -8.265  30.691  1.00 92.70      .235 H
ATOM   2511  N   GLU A 166     -11.779 -14.382  28.289  1.00 45.29      .338 N
ATOM   2512  H   GLU A 166     -12.065 -14.001  27.399  1.00 45.29      .338 H
ATOM   2513  CA  GLU A 166     -12.821 -14.961  29.132  1.00 43.35      .160 C
ATOM   2514  HA  GLU A 166     -12.691 -14.585  30.147  1.00 43.35      .160 H
ATOM   2515  C   GLU A 166     -12.770 -16.502  29.183  1.00 42.67      .251 C
ATOM   2516  O   GLU A 166     -13.123 -17.064  30.218  1.00 44.50      .271 O
ATOM   2517  CB  GLU A 166     -14.181 -14.469  28.613  1.00 42.48      .043 C
ATOM   2518 1HB  GLU A 166     -14.348 -14.794  27.586  1.00 42.48      .043 H
ATOM   2519 2HB  GLU A 166     -14.950 -14.914  29.245  1.00 42.48      .043 H
ATOM   2520  CG  GLU A 166     -14.332 -12.936  28.669  1.00 45.32      .100 C
ATOM   2521 1HG  GLU A 166     -15.388 -12.718  28.829  1.00 45.32      .100 H
ATOM   2522 2HG  GLU A 166     -13.801 -12.551  29.539  1.00 45.32      .100 H
ATOM   2523  CD  GLU A 166     -13.864 -12.133  27.434  1.00 58.15      .185 C
ATOM   2524  OE1 GLU A 166     -13.042 -12.600  26.609  1.00 51.95      .647 O
ATOM   2525  OE2 GLU A 166     -14.299 -10.965  27.329  1.00 60.65      .647 O
ATOM   2526  N   ALA A 167     -12.315 -17.158  28.108  1.00 36.54      .338 N
ATOM   2527  H   ALA A 167     -12.091 -16.620  27.283  1.00 36.54      .338 H
ATOM   2528  CA  ALA A 167     -12.064 -18.604  28.030  1.00 37.49      .160 C
ATOM   2529  HA  ALA A 167     -11.709 -18.963  28.996  1.00 37.49      .160 H
ATOM   2530  C   ALA A 167     -10.955 -18.907  26.986  1.00 35.29      .254 C
ATOM   2531  O   ALA A 167     -11.262 -19.331  25.867  1.00 37.34      .270 O
ATOM   2532  CB  ALA A 167     -13.382 -19.330  27.715  1.00 36.06      .034 C
ATOM   2533 1HB  ALA A 167     -14.107 -19.134  28.506  1.00 36.06      .034 H
ATOM   2534 2HB  ALA A 167     -13.188 -20.401  27.657  1.00 36.06      .034 H
ATOM   2535 3HB  ALA A 167     -13.780 -18.981  26.762  1.00 36.06      .034 H
ATOM   2536  N   PRO A 168      -9.668 -18.640  27.292  1.00 31.87      .312 N
ATOM   2537  CA  PRO A 168      -8.569 -18.757  26.325  1.00 30.40      .163 C
ATOM   2538  HA  PRO A 168      -8.827 -18.207  25.420  1.00 30.40      .163 H
ATOM   2539  C   PRO A 168      -8.208 -20.205  25.909  1.00 32.99      .251 C
ATOM   2540  O   PRO A 168      -7.432 -20.380  24.966  1.00 33.75      .271 O
ATOM   2541  CB  PRO A 168      -7.383 -18.059  27.003  1.00 28.22      .034 C
ATOM   2542 1HB  PRO A 168      -6.422 -18.505  26.746  1.00 28.22      .034 H
ATOM   2543 2HB  PRO A 168      -7.392 -16.999  26.752  1.00 28.22      .034 H
ATOM   2544  CG  PRO A 168      -7.662 -18.245  28.484  1.00 29.58      .027 C
ATOM   2545 1HG  PRO A 168      -7.349 -19.238  28.804  1.00 29.58      .027 H
ATOM   2546 2HG  PRO A 168      -7.197 -17.469  29.092  1.00 29.58      .027 H
ATOM   2547  CD  PRO A 168      -9.172 -18.126  28.551  1.00 28.38      .105 C
ATOM   2548 1HD  PRO A 168      -9.563 -18.728  29.371  1.00 28.38      .105 H
ATOM   2549 2HD  PRO A 168      -9.464 -17.081  28.659  1.00 28.38      .105 H
ATOM   2550  N   GLY A 169      -8.728 -21.237  26.578  1.00 34.49      .336 N
ATOM   2551  H   GLY A 169      -9.335 -21.051  27.364  1.00 34.49      .336 H
ATOM   2552  CA  GLY A 169      -8.308 -22.637  26.401  1.00 28.77      .189 C
ATOM   2553 1HA  GLY A 169      -9.108 -23.292  26.745  1.00 28.77      .189 H
ATOM   2554 2HA  GLY A 169      -8.131 -22.838  25.345  1.00 28.77      .189 H
ATOM   2555  C   GLY A 169      -7.027 -22.989  27.181  1.00 29.61      .253 C
ATOM   2556  O   GLY A 169      -6.429 -22.135  27.833  1.00 26.14      .270 O
ATOM   2557  N   ASN A 170      -6.618 -24.260  27.128  1.00 23.30      .337 N
ATOM   2558  H   ASN A 170      -7.144 -24.895  26.544  1.00 23.30      .337 H
ATOM   2559  CA  ASN A 170      -5.412 -24.831  27.765  1.00 23.17      .169 C
ATOM   2560  HA  ASN A 170      -5.468 -25.904  27.581  1.00 23.17      .169 H
ATOM   2561  C   ASN A 170      -5.276 -24.653  29.316  1.00 20.20      .251 C
ATOM   2562  O   ASN A 170      -4.298 -25.138  29.886  1.00 19.47      .271 O
ATOM   2563  CB  ASN A 170      -4.146 -24.339  27.025  1.00 23.14      .119 C
ATOM   2564 1HB  ASN A 170      -4.108 -23.250  27.068  1.00 23.14      .119 H
ATOM   2565 2HB  ASN A 170      -3.258 -24.708  27.537  1.00 23.14      .119 H
ATOM   2566  CG  ASN A 170      -4.105 -24.784  25.566  1.00 28.93      .230 C
ATOM   2567  OD1 ASN A 170      -4.600 -25.838  25.203  1.00 29.42      .273 O
ATOM   2568  ND2 ASN A 170      -3.533 -24.007  24.683  1.00 26.40      .369 N
ATOM   2569 1HD2 ASN A 170      -3.545 -24.298  23.716  1.00 26.40      .369 H
ATOM   2570 2HD2 ASN A 170      -3.098 -23.134  24.943  1.00 26.40      .369 H
ATOM   2571  N   VAL A 171      -6.222 -24.024  30.022  1.00 23.36      .338 N
ATOM   2572  H   VAL A 171      -6.997 -23.591  29.541  1.00 23.36      .338 H
ATOM   2573  CA  VAL A 171      -6.074 -23.693  31.447  1.00 25.34      .159 C
ATOM   2574  HA  VAL A 171      -5.149 -23.123  31.526  1.00 25.34      .159 H
ATOM   2575  C   VAL A 171      -5.927 -24.948  32.348  1.00 24.82      .251 C
ATOM   2576  O   VAL A 171      -5.230 -24.877  33.355  1.00 22.81      .271 O
ATOM   2577  CB  VAL A 171      -7.190 -22.746  31.961  1.00 26.79      .029 C
ATOM   2578  HB  VAL A 171      -6.937 -22.456  32.981  1.00 26.79      .029 H
ATOM   2579  CG1 VAL A 171      -7.246 -21.456  31.132  1.00 20.81      .002 C
ATOM   2580 1HG1 VAL A 171      -7.942 -20.761  31.603  1.00 20.81      .002 H
ATOM   2581 2HG1 VAL A 171      -7.585 -21.681  30.121  1.00 20.81      .002 H
ATOM   2582 3HG1 VAL A 171      -6.254 -21.007  31.093  1.00 20.81      .002 H
ATOM   2583  CG2 VAL A 171      -8.590 -23.368  31.994  1.00 22.54      .002 C
ATOM   2584 1HG2 VAL A 171      -9.294 -22.638  32.394  1.00 22.54      .002 H
ATOM   2585 2HG2 VAL A 171      -8.582 -24.252  32.631  1.00 22.54      .002 H
ATOM   2586 3HG2 VAL A 171      -8.892 -23.649  30.985  1.00 22.54      .002 H
ATOM   2587  N   GLY A 172      -6.450 -26.111  31.943  1.00 24.47      .336 N
ATOM   2588  H   GLY A 172      -7.050 -26.123  31.132  1.00 24.47      .336 H
ATOM   2589  CA  GLY A 172      -6.209 -27.396  32.604  1.00 21.32      .189 C
ATOM   2590 1HA  GLY A 172      -6.468 -27.314  33.659  1.00 21.32      .189 H
ATOM   2591 2HA  GLY A 172      -6.853 -28.152  32.155  1.00 21.32      .189 H
ATOM   2592  C   GLY A 172      -4.750 -27.908  32.515  1.00 22.42      .253 C
ATOM   2593  O   GLY A 172      -4.314 -28.659  33.383  1.00 25.51      .270 O
ATOM   2594  N   LEU A 173      -3.958 -27.476  31.523  1.00 21.66      .337 N
ATOM   2595  H   LEU A 173      -4.326 -26.813  30.855  1.00 21.66      .337 H
ATOM   2596  CA  LEU A 173      -2.500 -27.675  31.502  1.00 20.92      .159 C
ATOM   2597  HA  LEU A 173      -2.272 -28.663  31.901  1.00 20.92      .159 H
ATOM   2598  C   LEU A 173      -1.768 -26.630  32.376  1.00 21.56      .251 C
ATOM   2599  O   LEU A 173      -0.739 -26.956  32.969  1.00 20.64      .271 O
ATOM   2600  CB  LEU A 173      -1.945 -27.593  30.062  1.00 22.08      .032 C
ATOM   2601 1HB  LEU A 173      -2.292 -26.661  29.617  1.00 22.08      .032 H
ATOM   2602 2HB  LEU A 173      -0.858 -27.541  30.119  1.00 22.08      .032 H
ATOM   2603  CG  LEU A 173      -2.302 -28.766  29.138  1.00 21.24      .002 C
ATOM   2604  HG  LEU A 173      -3.356 -29.010  29.267  1.00 21.24      .002 H
ATOM   2605  CD1 LEU A 173      -2.062 -28.360  27.684  1.00 16.67      .000 C
ATOM   2606 1HD1 LEU A 173      -2.294 -29.203  27.033  1.00 16.67      .000 H
ATOM   2607 2HD1 LEU A 173      -1.019 -28.074  27.550  1.00 16.67      .000 H
ATOM   2608 3HD1 LEU A 173      -2.706 -27.517  27.431  1.00 16.67      .000 H
ATOM   2609  CD2 LEU A 173      -1.467 -30.010  29.442  1.00 19.26      .000 C
ATOM   2610 1HD2 LEU A 173      -1.755 -30.805  28.754  1.00 19.26      .000 H
ATOM   2611 2HD2 LEU A 173      -1.652 -30.331  30.467  1.00 19.26      .000 H
ATOM   2612 3HD2 LEU A 173      -0.407 -29.787  29.317  1.00 19.26      .000 H
ATOM   2613  N   LEU A 174      -2.286 -25.400  32.481  1.00 18.37      .338 N
ATOM   2614  H   LEU A 174      -3.131 -25.168  31.978  1.00 18.37      .338 H
ATOM   2615  CA  LEU A 174      -1.755 -24.386  33.389  1.00 23.66      .159 C
ATOM   2616  HA  LEU A 174      -0.681 -24.316  33.217  1.00 23.66      .159 H
ATOM   2617  C   LEU A 174      -1.969 -24.782  34.871  1.00 20.11      .251 C
ATOM   2618  O   LEU A 174      -1.087 -24.522  35.681  1.00 22.41      .271 O
ATOM   2619  CB  LEU A 174      -2.362 -22.991  33.107  1.00 19.19      .032 C
ATOM   2620 1HB  LEU A 174      -3.441 -23.057  33.250  1.00 19.19      .032 H
ATOM   2621 2HB  LEU A 174      -1.975 -22.297  33.852  1.00 19.19      .032 H
ATOM   2622  CG  LEU A 174      -2.077 -22.403  31.715  1.00 30.59      .002 C
ATOM   2623  HG  LEU A 174      -2.501 -23.067  30.962  1.00 30.59      .002 H
ATOM   2624  CD1 LEU A 174      -2.746 -21.033  31.609  1.00 23.97      .000 C
ATOM   2625 1HD1 LEU A 174      -2.566 -20.625  30.615  1.00 23.97      .000 H
ATOM   2626 2HD1 LEU A 174      -2.328 -20.362  32.359  1.00 23.97      .000 H
ATOM   2627 3HD1 LEU A 174      -3.819 -21.136  31.771  1.00 23.97      .000 H
ATOM   2628  CD2 LEU A 174      -0.581 -22.215  31.447  1.00 26.40      .000 C
ATOM   2629 1HD2 LEU A 174      -0.454 -21.734  30.477  1.00 26.40      .000 H
ATOM   2630 2HD2 LEU A 174      -0.082 -23.184  31.440  1.00 26.40      .000 H
ATOM   2631 3HD2 LEU A 174      -0.146 -21.587  32.224  1.00 26.40      .000 H
ATOM   2632  N   ASP A 175      -3.055 -25.482  35.213  1.00 24.57      .337 N
ATOM   2633  H   ASP A 175      -3.824 -25.551  34.562  1.00 24.57      .337 H
ATOM   2634  CA  ASP A 175      -3.250 -26.097  36.529  1.00 19.23      .170 C
ATOM   2635  HA  ASP A 175      -3.280 -25.317  37.289  1.00 19.23      .170 H
ATOM   2636  C   ASP A 175      -2.086 -27.053  36.873  1.00 26.36      .251 C
ATOM   2637  O   ASP A 175      -1.443 -26.923  37.915  1.00 25.22      .271 O
ATOM   2638  CB  ASP A 175      -4.575 -26.878  36.577  1.00 18.11      .129 C
ATOM   2639 1HB  ASP A 175      -4.549 -27.639  35.797  1.00 18.11      .129 H
ATOM   2640 2HB  ASP A 175      -4.631 -27.395  37.535  1.00 18.11      .129 H
ATOM   2641  CG  ASP A 175      -5.862 -26.050  36.399  1.00 24.05      .188 C
ATOM   2642  OD1 ASP A 175      -5.839 -24.808  36.535  1.00 22.04      .647 O
ATOM   2643  OD2 ASP A 175      -6.921 -26.677  36.171  1.00 23.53      .647 O
ATOM   2644  N   GLN A 176      -1.756 -27.974  35.960  1.00 21.63      .337 N
ATOM   2645  H   GLN A 176      -2.295 -28.036  35.108  1.00 21.63      .337 H
ATOM   2646  CA  GLN A 176      -0.639 -28.898  36.113  1.00 21.59      .160 C
ATOM   2647  HA  GLN A 176      -0.767 -29.456  37.041  1.00 21.59      .160 H
ATOM   2648  C   GLN A 176       0.714 -28.158  36.184  1.00 23.98      .251 C
ATOM   2649  O   GLN A 176       1.563 -28.504  37.006  1.00 25.19      .271 O
ATOM   2650  CB  GLN A 176      -0.601 -29.890  34.946  1.00 25.77      .042 C
ATOM   2651 1HB  GLN A 176      -0.435 -29.321  34.030  1.00 25.77      .042 H
ATOM   2652 2HB  GLN A 176       0.250 -30.556  35.085  1.00 25.77      .042 H
ATOM   2653  CG  GLN A 176      -1.865 -30.759  34.749  1.00 20.49      .090 C
ATOM   2654 1HG  GLN A 176      -1.941 -31.491  35.553  1.00 20.49      .090 H
ATOM   2655 2HG  GLN A 176      -2.756 -30.132  34.767  1.00 20.49      .090 H
ATOM   2656  CD  GLN A 176      -1.806 -31.498  33.410  1.00 23.90      .227 C
ATOM   2657  OE1 GLN A 176      -0.775 -31.541  32.758  1.00 21.15      .273 O
ATOM   2658  NE2 GLN A 176      -2.875 -32.092  32.933  1.00 20.77      .369 N
ATOM   2659 1HE2 GLN A 176      -2.802 -32.544  32.033  1.00 20.77      .369 H
ATOM   2660 2HE2 GLN A 176      -3.760 -32.077  33.420  1.00 20.77      .369 H
ATOM   2661  N   ARG A 177       0.917 -27.122  35.355  1.00 21.47      .338 N
ATOM   2662  H   ARG A 177       0.202 -26.883  34.683  1.00 21.47      .338 H
ATOM   2663  CA  ARG A 177       2.123 -26.293  35.360  1.00 22.37      .159 C
ATOM   2664  HA  ARG A 177       2.982 -26.955  35.248  1.00 22.37      .159 H
ATOM   2665  C   ARG A 177       2.274 -25.540  36.700  1.00 24.90      .251 C
ATOM   2666  O   ARG A 177       3.367 -25.530  37.254  1.00 23.90      .271 O
ATOM   2667  CB  ARG A 177       2.109 -25.323  34.163  1.00 24.55      .034 C
ATOM   2668 1HB  ARG A 177       1.835 -25.854  33.251  1.00 24.55      .034 H
ATOM   2669 2HB  ARG A 177       1.381 -24.533  34.347  1.00 24.55      .034 H
ATOM   2670  CG  ARG A 177       3.492 -24.679  33.960  1.00 28.12      .027 C
ATOM   2671 1HG  ARG A 177       3.878 -24.373  34.932  1.00 28.12      .027 H
ATOM   2672 2HG  ARG A 177       4.180 -25.411  33.537  1.00 28.12      .027 H
ATOM   2673  CD  ARG A 177       3.456 -23.449  33.036  1.00 25.82      .116 C
ATOM   2674 1HD  ARG A 177       2.600 -22.839  33.324  1.00 25.82      .116 H
ATOM   2675 2HD  ARG A 177       4.367 -22.871  33.197  1.00 25.82      .116 H
ATOM   2676  NE  ARG A 177       3.347 -23.763  31.597  1.00 31.94      .212 N
ATOM   2677  HE  ARG A 177       3.612 -24.696  31.317  1.00 31.94      .212 H
ATOM   2678  CZ  ARG A 177       3.046 -22.841  30.678  1.00 32.92      .666 C
ATOM   2679  NH1 ARG A 177       2.800 -21.605  31.004  1.00 28.06      .235 N
ATOM   2680 1HH1 ARG A 177       2.886 -21.319  31.969  1.00 28.06      .235 H
ATOM   2681 2HH1 ARG A 177       2.438 -20.959  30.317  1.00 28.06      .235 H
ATOM   2682  NH2 ARG A 177       3.017 -23.138  29.412  1.00 26.36      .235 N
ATOM   2683 1HH2 ARG A 177       3.209 -24.076  29.090  1.00 26.36      .235 H
ATOM   2684 2HH2 ARG A 177       2.899 -22.389  28.744  1.00 26.36      .235 H
ATOM   2685  N   LEU A 178       1.198 -24.980  37.254  1.00 21.03      .338 N
ATOM   2686  H   LEU A 178       0.327 -24.994  36.743  1.00 21.03      .338 H
ATOM   2687  CA  LEU A 178       1.196 -24.281  38.540  1.00 24.07      .159 C
ATOM   2688  HA  LEU A 178       2.016 -23.562  38.520  1.00 24.07      .159 H
ATOM   2689  C   LEU A 178       1.441 -25.239  39.732  1.00 23.99      .251 C
ATOM   2690  O   LEU A 178       2.110 -24.864  40.696  1.00 26.85      .271 O
ATOM   2691  CB  LEU A 178      -0.123 -23.489  38.667  1.00 22.34      .032 C
ATOM   2692 1HB  LEU A 178      -0.220 -22.844  37.794  1.00 22.34      .032 H
ATOM   2693 2HB  LEU A 178      -0.950 -24.199  38.655  1.00 22.34      .032 H
ATOM   2694  CG  LEU A 178      -0.232 -22.620  39.935  1.00 26.94      .002 C
ATOM   2695  HG  LEU A 178      -0.138 -23.267  40.807  1.00 26.94      .002 H
ATOM   2696  CD1 LEU A 178       0.832 -21.524  40.011  1.00 22.05      .000 C
ATOM   2697 1HD1 LEU A 178       0.660 -20.925  40.906  1.00 22.05      .000 H
ATOM   2698 2HD1 LEU A 178       0.763 -20.887  39.129  1.00 22.05      .000 H
ATOM   2699 3HD1 LEU A 178       1.824 -21.973  40.059  1.00 22.05      .000 H
ATOM   2700  CD2 LEU A 178      -1.604 -21.955  39.983  1.00 22.20      .000 C
ATOM   2701 1HD2 LEU A 178      -1.728 -21.439  40.934  1.00 22.20      .000 H
ATOM   2702 2HD2 LEU A 178      -2.371 -22.724  39.883  1.00 22.20      .000 H
ATOM   2703 3HD2 LEU A 178      -1.697 -21.240  39.165  1.00 22.20      .000 H
ATOM   2704  N   ALA A 179       0.979 -26.490  39.644  1.00 22.50      .338 N
ATOM   2705  H   ALA A 179       0.351 -26.734  38.892  1.00 22.50      .338 H
ATOM   2706  CA  ALA A 179       1.353 -27.552  40.573  1.00 24.01      .159 C
ATOM   2707  HA  ALA A 179       1.187 -27.196  41.590  1.00 24.01      .159 H
ATOM   2708  C   ALA A 179       2.851 -27.942  40.455  1.00 22.18      .251 C
ATOM   2709  O   ALA A 179       3.503 -28.198  41.465  1.00 24.04      .271 O
ATOM   2710  CB  ALA A 179       0.432 -28.752  40.337  1.00 21.42      .034 C
ATOM   2711 1HB  ALA A 179      -0.604 -28.450  40.493  1.00 21.42      .034 H
ATOM   2712 2HB  ALA A 179       0.690 -29.543  41.042  1.00 21.42      .034 H
ATOM   2713 3HB  ALA A 179       0.554 -29.120  39.318  1.00 21.42      .034 H
ATOM   2714  N   LEU A 180       3.434 -27.946  39.251  1.00 23.96      .338 N
ATOM   2715  H   LEU A 180       2.870 -27.792  38.427  1.00 23.96      .338 H
ATOM   2716  CA  LEU A 180       4.865 -28.169  39.038  1.00 24.42      .159 C
ATOM   2717  HA  LEU A 180       5.161 -29.019  39.653  1.00 24.42      .159 H
ATOM   2718  C   LEU A 180       5.736 -26.957  39.481  1.00 26.59      .251 C
ATOM   2719  O   LEU A 180       6.831 -27.152  40.007  1.00 28.51      .271 O
ATOM   2720  CB  LEU A 180       5.112 -28.539  37.560  1.00 24.29      .032 C
ATOM   2721 1HB  LEU A 180       4.607 -27.804  36.934  1.00 24.29      .032 H
ATOM   2722 2HB  LEU A 180       6.182 -28.474  37.364  1.00 24.29      .032 H
ATOM   2723  CG  LEU A 180       4.636 -29.945  37.168  1.00 23.58      .002 C
ATOM   2724  HG  LEU A 180       3.607 -30.075  37.503  1.00 23.58      .002 H
ATOM   2725  CD1 LEU A 180       4.683 -30.111  35.647  1.00 23.58      .000 C
ATOM   2726 1HD1 LEU A 180       4.338 -31.110  35.381  1.00 23.58      .000 H
ATOM   2727 2HD1 LEU A 180       5.704 -29.972  35.291  1.00 23.58      .000 H
ATOM   2728 3HD1 LEU A 180       4.033 -29.366  35.187  1.00 23.58      .000 H
ATOM   2729  CD2 LEU A 180       5.504 -31.034  37.805  1.00 24.75      .000 C
ATOM   2730 1HD2 LEU A 180       5.153 -32.006  37.458  1.00 24.75      .000 H
ATOM   2731 2HD2 LEU A 180       5.426 -30.985  38.891  1.00 24.75      .000 H
ATOM   2732 3HD2 LEU A 180       6.543 -30.895  37.508  1.00 24.75      .000 H
ATOM   2733  N   GLN A 181       5.234 -25.728  39.351  1.00 24.40      .338 N
ATOM   2734  H   GLN A 181       4.371 -25.607  38.841  1.00 24.40      .338 H
ATOM   2735  CA  GLN A 181       5.830 -24.524  39.933  1.00 30.04      .160 C
ATOM   2736  HA  GLN A 181       6.876 -24.474  39.628  1.00 30.04      .160 H
ATOM   2737  C   GLN A 181       5.803 -24.603  41.484  1.00 30.06      .251 C
ATOM   2738  O   GLN A 181       6.829 -24.366  42.125  1.00 29.04      .271 O
ATOM   2739  CB  GLN A 181       5.124 -23.273  39.367  1.00 25.71      .042 C
ATOM   2740 1HB  GLN A 181       4.045 -23.397  39.454  1.00 25.71      .042 H
ATOM   2741 2HB  GLN A 181       5.426 -22.387  39.926  1.00 25.71      .042 H
ATOM   2742  CG  GLN A 181       5.469 -23.050  37.880  1.00 30.87      .090 C
ATOM   2743 1HG  GLN A 181       6.463 -22.607  37.822  1.00 30.87      .090 H
ATOM   2744 2HG  GLN A 181       5.525 -24.015  37.377  1.00 30.87      .090 H
ATOM   2745  CD  GLN A 181       4.501 -22.150  37.077  1.00 35.16      .227 C
ATOM   2746  OE1 GLN A 181       3.403 -21.800  37.490  1.00 36.01      .273 O
ATOM   2747  NE2 GLN A 181       4.882 -21.733  35.888  1.00 35.85      .369 N
ATOM   2748 1HE2 GLN A 181       4.247 -21.157  35.354  1.00 35.85      .369 H
ATOM   2749 2HE2 GLN A 181       5.809 -21.924  35.535  1.00 35.85      .369 H
ATOM   2750  N   TRP A 182       4.707 -25.089  42.084  1.00 27.52      .337 N
ATOM   2751  H   TRP A 182       3.861 -25.224  41.549  1.00 27.52      .337 H
ATOM   2752  CA  TRP A 182       4.650 -25.424  43.507  1.00 28.59      .164 C
ATOM   2753  HA  TRP A 182       4.888 -24.518  44.066  1.00 28.59      .164 H
ATOM   2754  C   TRP A 182       5.688 -26.504  43.899  1.00 29.75      .251 C
ATOM   2755  O   TRP A 182       6.366 -26.342  44.916  1.00 27.53      .271 O
ATOM   2756  CB  TRP A 182       3.225 -25.843  43.909  1.00 19.63      .059 C
ATOM   2757 1HB  TRP A 182       2.555 -25.005  43.720  1.00 19.63      .059 H
ATOM   2758 2HB  TRP A 182       2.895 -26.665  43.274  1.00 19.63      .059 H
ATOM   2759  CG  TRP A 182       3.065 -26.264  45.353  1.00 25.81      .016 C
ATOM   2760  CD1 TRP A 182       2.531 -25.504  46.333  1.00 20.03      .097 C
ATOM   2761  HD1 TRP A 182       2.122 -24.509  46.239  1.00 20.03      .097 H
ATOM   2762  CD2 TRP A 182       3.446 -27.516  46.015  1.00 21.26      .001 C
ATOM   2763  NE1 TRP A 182       2.586 -26.155  47.521  1.00 25.43      .365 N
ATOM   2764  HE1 TRP A 182       2.228 -25.769  48.383  1.00 25.43      .365 H
ATOM   2765  CE2 TRP A 182       3.167 -27.385  47.408  1.00 22.71      .042 C
ATOM   2766  CE3 TRP A 182       3.982 -28.756  45.591  1.00 21.88      .014 C
ATOM   2767  HE3 TRP A 182       4.141 -28.924  44.536  1.00 21.88      .014 H
ATOM   2768  CZ2 TRP A 182       3.456 -28.393  48.336  1.00 21.35      .030 C
ATOM   2769  HZ2 TRP A 182       3.221 -28.248  49.380  1.00 21.35      .030 H
ATOM   2770  CZ3 TRP A 182       4.277 -29.777  46.513  1.00 25.21      .001 C
ATOM   2771  HZ3 TRP A 182       4.675 -30.715  46.156  1.00 25.21      .001 H
ATOM   2772  CH2 TRP A 182       4.021 -29.595  47.883  1.00 19.84      .002 C
ATOM   2773  HH2 TRP A 182       4.228 -30.388  48.586  1.00 19.84      .002 H
ATOM   2774  N   VAL A 183       5.874 -27.568  43.101  1.00 30.41      .338 N
ATOM   2775  H   VAL A 183       5.268 -27.706  42.304  1.00 30.41      .338 H
ATOM   2776  CA  VAL A 183       6.882 -28.609  43.343  1.00 28.57      .159 C
ATOM   2777  HA  VAL A 183       6.674 -29.052  44.317  1.00 28.57      .159 H
ATOM   2778  C   VAL A 183       8.288 -27.980  43.390  1.00 30.28      .251 C
ATOM   2779  O   VAL A 183       9.014 -28.195  44.360  1.00 32.75      .271 O
ATOM   2780  CB  VAL A 183       6.810 -29.747  42.296  1.00 24.72      .029 C
ATOM   2781  HB  VAL A 183       6.674 -29.294  41.314  1.00 24.72      .029 H
ATOM   2782  CG1 VAL A 183       8.054 -30.648  42.228  1.00 21.77      .002 C
ATOM   2783 1HG1 VAL A 183       7.882 -31.436  41.495  1.00 21.77      .002 H
ATOM   2784 2HG1 VAL A 183       8.235 -31.094  43.206  1.00 21.77      .002 H
ATOM   2785 3HG1 VAL A 183       8.922 -30.059  41.931  1.00 21.77      .002 H
ATOM   2786  CG2 VAL A 183       5.619 -30.666  42.587  1.00 18.01      .002 C
ATOM   2787 1HG2 VAL A 183       5.556 -31.434  41.815  1.00 18.01      .002 H
ATOM   2788 2HG2 VAL A 183       4.697 -30.084  42.596  1.00 18.01      .002 H
ATOM   2789 3HG2 VAL A 183       5.761 -31.138  43.559  1.00 18.01      .002 H
ATOM   2790  N   GLN A 184       8.648 -27.153  42.407  1.00 25.98      .338 N
ATOM   2791  H   GLN A 184       8.007 -26.976  41.647  1.00 25.98      .338 H
ATOM   2792  CA  GLN A 184       9.934 -26.466  42.369  1.00 31.20      .160 C
ATOM   2793  HA  GLN A 184      10.716 -27.224  42.330  1.00 31.20      .160 H
ATOM   2794  C   GLN A 184      10.181 -25.602  43.632  1.00 30.44      .251 C
ATOM   2795  O   GLN A 184      11.287 -25.611  44.181  1.00 27.22      .271 O
ATOM   2796  CB  GLN A 184      10.002 -25.603  41.093  1.00 23.87      .042 C
ATOM   2797 1HB  GLN A 184       9.066 -25.062  40.954  1.00 23.87      .042 H
ATOM   2798 2HB  GLN A 184      10.799 -24.866  41.193  1.00 23.87      .042 H
ATOM   2799  CG  GLN A 184      10.272 -26.449  39.836  1.00 28.49      .090 C
ATOM   2800 1HG  GLN A 184       9.486 -27.195  39.716  1.00 28.49      .090 H
ATOM   2801 2HG  GLN A 184      10.264 -25.803  38.958  1.00 28.49      .090 H
ATOM   2802  CD  GLN A 184      11.622 -27.150  39.936  1.00 34.11      .227 C
ATOM   2803  OE1 GLN A 184      12.626 -26.570  40.322  1.00 38.97      .273 O
ATOM   2804  NE2 GLN A 184      11.727 -28.414  39.617  1.00 33.18      .369 N
ATOM   2805 1HE2 GLN A 184      12.616 -28.866  39.775  1.00 33.18      .369 H
ATOM   2806 2HE2 GLN A 184      10.999 -28.895  39.107  1.00 33.18      .369 H
ATOM   2807  N   GLU A 185       9.156 -24.899  44.108  1.00 25.84      .338 N
ATOM   2808  H   GLU A 185       8.288 -24.912  43.590  1.00 25.84      .338 H
ATOM   2809  CA  GLU A 185       9.242 -23.959  45.227  1.00 30.03      .160 C
ATOM   2810  HA  GLU A 185      10.200 -23.444  45.166  1.00 30.03      .160 H
ATOM   2811  C   GLU A 185       9.147 -24.591  46.644  1.00 38.05      .251 C
ATOM   2812  O   GLU A 185       9.535 -23.932  47.617  1.00 39.83      .271 O
ATOM   2813  CB  GLU A 185       8.136 -22.914  45.035  1.00 30.10      .043 C
ATOM   2814 1HB  GLU A 185       7.189 -23.394  44.789  1.00 30.10      .043 H
ATOM   2815 2HB  GLU A 185       8.008 -22.359  45.964  1.00 30.10      .043 H
ATOM   2816  CG  GLU A 185       8.509 -21.938  43.915  1.00 40.79      .100 C
ATOM   2817 1HG  GLU A 185       9.550 -21.640  44.044  1.00 40.79      .100 H
ATOM   2818 2HG  GLU A 185       8.430 -22.441  42.951  1.00 40.79      .100 H
ATOM   2819  CD  GLU A 185       7.638 -20.675  43.881  1.00 51.06      .185 C
ATOM   2820  OE1 GLU A 185       7.990 -19.745  43.117  1.00 48.71      .647 O
ATOM   2821  OE2 GLU A 185       6.634 -20.566  44.621  1.00 55.46      .647 O
ATOM   2822  N   ASN A 186       8.645 -25.827  46.779  1.00 34.64      .337 N
ATOM   2823  H   ASN A 186       8.294 -26.294  45.956  1.00 34.64      .337 H
ATOM   2824  CA  ASN A 186       8.293 -26.423  48.072  1.00 29.15      .169 C
ATOM   2825  HA  ASN A 186       8.748 -25.824  48.861  1.00 29.15      .169 H
ATOM   2826  C   ASN A 186       8.753 -27.894  48.289  1.00 31.70      .251 C
ATOM   2827  O   ASN A 186       8.818 -28.310  49.446  1.00 36.34      .271 O
ATOM   2828  CB  ASN A 186       6.767 -26.331  48.280  1.00 24.31      .119 C
ATOM   2829 1HB  ASN A 186       6.269 -26.966  47.547  1.00 24.31      .119 H
ATOM   2830 2HB  ASN A 186       6.525 -26.736  49.263  1.00 24.31      .119 H
ATOM   2831  CG  ASN A 186       6.205 -24.913  48.175  1.00 28.03      .230 C
ATOM   2832  OD1 ASN A 186       6.137 -24.160  49.139  1.00 34.74      .273 O
ATOM   2833  ND2 ASN A 186       5.750 -24.539  47.006  1.00 31.10      .369 N
ATOM   2834 1HD2 ASN A 186       5.278 -23.655  46.885  1.00 31.10      .369 H
ATOM   2835 2HD2 ASN A 186       5.815 -25.187  46.234  1.00 31.10      .369 H
ATOM   2836  N   VAL A 187       9.060 -28.698  47.260  1.00 28.96      .338 N
ATOM   2837  H   VAL A 187       9.049 -28.359  46.309  1.00 28.96      .338 H
ATOM   2838  CA  VAL A 187       9.272 -30.147  47.425  1.00 29.16      .159 C
ATOM   2839  HA  VAL A 187       8.375 -30.523  47.917  1.00 29.16      .159 H
ATOM   2840  C   VAL A 187      10.482 -30.487  48.332  1.00 33.47      .251 C
ATOM   2841  O   VAL A 187      10.465 -31.510  49.021  1.00 32.91      .271 O
ATOM   2842  CB  VAL A 187       9.344 -30.876  46.062  1.00 32.40      .029 C
ATOM   2843  HB  VAL A 187       8.579 -30.452  45.412  1.00 32.40      .029 H
ATOM   2844  CG1 VAL A 187      10.707 -30.748  45.364  1.00 21.52      .002 C
ATOM   2845 1HG1 VAL A 187      10.627 -31.153  44.355  1.00 21.52      .002 H
ATOM   2846 2HG1 VAL A 187      11.469 -31.297  45.917  1.00 21.52      .002 H
ATOM   2847 3HG1 VAL A 187      10.982 -29.695  45.313  1.00 21.52      .002 H
ATOM   2848  CG2 VAL A 187       8.994 -32.362  46.214  1.00 25.93      .002 C
ATOM   2849 1HG2 VAL A 187       9.010 -32.833  45.231  1.00 25.93      .002 H
ATOM   2850 2HG2 VAL A 187       7.996 -32.450  46.643  1.00 25.93      .002 H
ATOM   2851 3HG2 VAL A 187       9.715 -32.855  46.866  1.00 25.93      .002 H
ATOM   2852  N   ALA A 188      11.479 -29.600  48.424  1.00 33.21      .338 N
ATOM   2853  H   ALA A 188      11.465 -28.777  47.839  1.00 33.21      .338 H
ATOM   2854  CA  ALA A 188      12.600 -29.735  49.352  1.00 34.13      .159 C
ATOM   2855  HA  ALA A 188      13.117 -30.669  49.132  1.00 34.13      .159 H
ATOM   2856  C   ALA A 188      12.165 -29.784  50.841  1.00 32.48      .251 C
ATOM   2857  O   ALA A 188      12.852 -30.409  51.645  1.00 34.72      .271 O
ATOM   2858  CB  ALA A 188      13.579 -28.586  49.102  1.00 25.47      .034 C
ATOM   2859 1HB  ALA A 188      13.928 -28.623  48.070  1.00 25.47      .034 H
ATOM   2860 2HB  ALA A 188      14.429 -28.686  49.778  1.00 25.47      .034 H
ATOM   2861 3HB  ALA A 188      13.081 -27.633  49.284  1.00 25.47      .034 H
ATOM   2862  N   ALA A 189      11.010 -29.214  51.213  1.00 29.35      .338 N
ATOM   2863  H   ALA A 189      10.444 -28.746  50.520  1.00 29.35      .338 H
ATOM   2864  CA  ALA A 189      10.447 -29.293  52.568  1.00 31.49      .159 C
ATOM   2865  HA  ALA A 189      11.242 -29.061  53.277  1.00 31.49      .159 H
ATOM   2866  C   ALA A 189       9.896 -30.700  52.936  1.00 38.15      .251 C
ATOM   2867  O   ALA A 189       9.654 -30.982  54.112  1.00 37.07      .271 O
ATOM   2868  CB  ALA A 189       9.361 -28.218  52.708  1.00 26.13      .034 C
ATOM   2869 1HB  ALA A 189       9.766 -27.249  52.414  1.00 26.13      .034 H
ATOM   2870 2HB  ALA A 189       9.036 -28.175  53.748  1.00 26.13      .034 H
ATOM   2871 3HB  ALA A 189       8.513 -28.466  52.071  1.00 26.13      .034 H
ATOM   2872  N   PHE A 190       9.732 -31.582  51.944  1.00 33.91      .337 N
ATOM   2873  H   PHE A 190       9.938 -31.274  51.004  1.00 33.91      .337 H
ATOM   2874  CA  PHE A 190       9.301 -32.984  52.084  1.00 33.23      .164 C
ATOM   2875  HA  PHE A 190       8.934 -33.138  53.098  1.00 33.23      .164 H
ATOM   2876  C   PHE A 190      10.465 -33.983  51.852  1.00 31.56      .251 C
ATOM   2877  O   PHE A 190      10.224 -35.185  51.728  1.00 37.75      .271 O
ATOM   2878  CB  PHE A 190       8.136 -33.256  51.115  1.00 30.12      .056 C
ATOM   2879 1HB  PHE A 190       8.510 -33.197  50.093  1.00 30.12      .056 H
ATOM   2880 2HB  PHE A 190       7.785 -34.277  51.266  1.00 30.12      .056 H
ATOM   2881  CG  PHE A 190       6.944 -32.313  51.247  1.00 27.60      .044 C
ATOM   2882  CD1 PHE A 190       6.977 -31.051  50.624  1.00 27.23      .008 C
ATOM   2883  HD1 PHE A 190       7.853 -30.741  50.074  1.00 27.23      .008 H
ATOM   2884  CD2 PHE A 190       5.801 -32.698  51.970  1.00 25.38      .008 C
ATOM   2885  HD2 PHE A 190       5.775 -33.667  52.446  1.00 25.38      .008 H
ATOM   2886  CE1 PHE A 190       5.880 -30.180  50.729  1.00 23.86      .001 C
ATOM   2887  HE1 PHE A 190       5.909 -29.209  50.256  1.00 23.86      .001 H
ATOM   2888  CE2 PHE A 190       4.696 -31.834  52.059  1.00 26.17      .001 C
ATOM   2889  HE2 PHE A 190       3.821 -32.142  52.612  1.00 26.17      .001 H
ATOM   2890  CZ  PHE A 190       4.735 -30.578  51.433  1.00 23.16      .000 C
ATOM   2891  HZ  PHE A 190       3.879 -29.922  51.496  1.00 23.16      .000 H
ATOM   2892  N   GLY A 191      11.706 -33.486  51.763  1.00 25.12      .336 N
ATOM   2893  H   GLY A 191      11.835 -32.501  51.946  1.00 25.12      .336 H
ATOM   2894  CA  GLY A 191      12.922 -34.258  51.468  1.00 31.32      .189 C
ATOM   2895 1HA  GLY A 191      13.766 -33.786  51.971  1.00 31.32      .189 H
ATOM   2896 2HA  GLY A 191      12.814 -35.266  51.867  1.00 31.32      .189 H
ATOM   2897  C   GLY A 191      13.270 -34.375  49.967  1.00 35.18      .253 C
ATOM   2898  O   GLY A 191      14.171 -35.129  49.613  1.00 36.31      .270 O
ATOM   2899  N   GLY A 192      12.557 -33.679  49.074  1.00 31.45      .336 N
ATOM   2900  H   GLY A 192      11.840 -33.046  49.397  1.00 31.45      .336 H
ATOM   2901  CA  GLY A 192      12.723 -33.799  47.623  1.00 31.16      .189 C
ATOM   2902 1HA  GLY A 192      12.811 -34.855  47.369  1.00 31.16      .189 H
ATOM   2903 2HA  GLY A 192      11.829 -33.420  47.127  1.00 31.16      .189 H
ATOM   2904  C   GLY A 192      13.945 -33.062  47.035  1.00 30.81      .253 C
ATOM   2905  O   GLY A 192      14.413 -32.055  47.563  1.00 41.84      .270 O
ATOM   2906  N   ASP A 193      14.435 -33.560  45.901  1.00 29.70      .337 N
ATOM   2907  H   ASP A 193      14.053 -34.432  45.562  1.00 29.70      .337 H
ATOM   2908  CA  ASP A 193      15.410 -32.890  45.032  1.00 30.22      .170 C
ATOM   2909  HA  ASP A 193      15.974 -32.160  45.612  1.00 30.22      .170 H
ATOM   2910  C   ASP A 193      14.698 -32.137  43.885  1.00 35.83      .255 C
ATOM   2911  O   ASP A 193      14.318 -32.765  42.892  1.00 37.04      .270 O
ATOM   2912  CB  ASP A 193      16.427 -33.920  44.505  1.00 32.05      .129 C
ATOM   2913 1HB  ASP A 193      16.903 -34.416  45.351  1.00 32.05      .129 H
ATOM   2914 2HB  ASP A 193      15.909 -34.678  43.918  1.00 32.05      .129 H
ATOM   2915  CG  ASP A 193      17.522 -33.289  43.630  1.00 31.24      .188 C
ATOM   2916  OD1 ASP A 193      17.493 -32.060  43.383  1.00 35.77      .647 O
ATOM   2917  OD2 ASP A 193      18.441 -34.013  43.195  1.00 39.32      .647 O
ATOM   2918  N   PRO A 194      14.531 -30.799  43.951  1.00 40.39      .312 N
ATOM   2919  CA  PRO A 194      13.913 -30.021  42.873  1.00 28.55      .163 C
ATOM   2920  HA  PRO A 194      12.950 -30.463  42.617  1.00 28.55      .163 H
ATOM   2921  C   PRO A 194      14.758 -29.951  41.578  1.00 36.30      .251 C
ATOM   2922  O   PRO A 194      14.332 -29.322  40.608  1.00 31.78      .271 O
ATOM   2923  CB  PRO A 194      13.675 -28.632  43.473  1.00 34.98      .034 C
ATOM   2924 1HB  PRO A 194      13.755 -27.838  42.731  1.00 34.98      .034 H
ATOM   2925 2HB  PRO A 194      12.703 -28.602  43.966  1.00 34.98      .034 H
ATOM   2926  CG  PRO A 194      14.785 -28.506  44.497  1.00 31.68      .027 C
ATOM   2927 1HG  PRO A 194      15.712 -28.205  44.009  1.00 31.68      .027 H
ATOM   2928 2HG  PRO A 194      14.524 -27.819  45.303  1.00 31.68      .027 H
ATOM   2929  CD  PRO A 194      14.912 -29.918  45.035  1.00 27.86      .105 C
ATOM   2930 1HD  PRO A 194      15.946 -30.113  45.318  1.00 27.86      .105 H
ATOM   2931 2HD  PRO A 194      14.237 -30.062  45.878  1.00 27.86      .105 H
ATOM   2932  N   THR A 195      15.944 -30.568  41.537  1.00 38.88      .336 N
ATOM   2933  H   THR A 195      16.270 -31.038  42.369  1.00 38.88      .336 H
ATOM   2934  CA  THR A 195      16.797 -30.733  40.338  1.00 39.65      .186 C
ATOM   2935  HA  THR A 195      16.435 -30.054  39.566  1.00 39.65      .186 H
ATOM   2936  C   THR A 195      16.745 -32.170  39.756  1.00 38.04      .253 C
ATOM   2937  O   THR A 195      17.393 -32.444  38.747  1.00 43.83      .270 O
ATOM   2938  CB  THR A 195      18.256 -30.313  40.619  1.00 42.76      .140 C
ATOM   2939  HB  THR A 195      18.764 -30.186  39.663  1.00 42.76      .140 H
ATOM   2940  OG1 THR A 195      18.953 -31.283  41.363  1.00 40.81      .382 O
ATOM   2941  HG1 THR A 195      18.402 -31.560  42.098  1.00 40.81      .382 H
ATOM   2942  CG2 THR A 195      18.368 -29.002  41.398  1.00 30.20      .034 C
ATOM   2943 1HG2 THR A 195      19.405 -28.666  41.373  1.00 30.20      .034 H
ATOM   2944 2HG2 THR A 195      18.059 -29.152  42.433  1.00 30.20      .034 H
ATOM   2945 3HG2 THR A 195      17.731 -28.250  40.933  1.00 30.20      .034 H
ATOM   2946  N   SER A 196      15.962 -33.075  40.360  1.00 31.70      .335 N
ATOM   2947  H   SER A 196      15.459 -32.799  41.191  1.00 31.70      .335 H
ATOM   2948  CA  SER A 196      15.761 -34.466  39.916  1.00 37.92      .189 C
ATOM   2949  HA  SER A 196      16.103 -34.543  38.883  1.00 37.92      .189 H
ATOM   2950  C   SER A 196      14.257 -34.831  39.943  1.00 36.52      .253 C
ATOM   2951  O   SER A 196      13.803 -35.752  40.629  1.00 32.26      .270 O
ATOM   2952  CB  SER A 196      16.641 -35.418  40.732  1.00 34.48      .169 C
ATOM   2953 1HB  SER A 196      17.654 -35.018  40.776  1.00 34.48      .169 H
ATOM   2954 2HB  SER A 196      16.241 -35.494  41.743  1.00 34.48      .169 H
ATOM   2955  OG  SER A 196      16.678 -36.696  40.125  1.00 47.57      .380 O
ATOM   2956  HG  SER A 196      17.215 -37.271  40.676  1.00 47.57      .380 H
ATOM   2957  N   VAL A 197      13.468 -34.034  39.215  1.00 30.36      .337 N
ATOM   2958  H   VAL A 197      13.895 -33.286  38.687  1.00 30.36      .337 H
ATOM   2959  CA  VAL A 197      12.014 -34.184  39.075  1.00 27.23      .159 C
ATOM   2960  HA  VAL A 197      11.650 -34.777  39.914  1.00 27.23      .159 H
ATOM   2961  C   VAL A 197      11.686 -34.934  37.772  1.00 28.07      .251 C
ATOM   2962  O   VAL A 197      12.026 -34.494  36.671  1.00 25.39      .271 O
ATOM   2963  CB  VAL A 197      11.300 -32.818  39.152  1.00 28.35      .029 C
ATOM   2964  HB  VAL A 197      11.630 -32.212  38.308  1.00 28.35      .029 H
ATOM   2965  CG1 VAL A 197       9.775 -32.963  39.074  1.00 25.43      .002 C
ATOM   2966 1HG1 VAL A 197       9.318 -31.975  39.128  1.00 25.43      .002 H
ATOM   2967 2HG1 VAL A 197       9.431 -33.569  39.912  1.00 25.43      .002 H
ATOM   2968 3HG1 VAL A 197       9.493 -33.443  38.137  1.00 25.43      .002 H
ATOM   2969  CG2 VAL A 197      11.640 -32.058  40.444  1.00 24.24      .002 C
ATOM   2970 1HG2 VAL A 197      11.078 -31.124  40.473  1.00 24.24      .002 H
ATOM   2971 2HG2 VAL A 197      12.708 -31.841  40.463  1.00 24.24      .002 H
ATOM   2972 3HG2 VAL A 197      11.376 -32.668  41.308  1.00 24.24      .002 H
ATOM   2973  N   THR A 198      11.004 -36.068  37.909  1.00 29.77      .336 N
ATOM   2974  H   THR A 198      10.747 -36.353  38.843  1.00 29.77      .336 H
ATOM   2975  CA  THR A 198      10.550 -36.939  36.815  1.00 26.83      .186 C
ATOM   2976  HA  THR A 198      11.004 -36.610  35.881  1.00 26.83      .186 H
ATOM   2977  C   THR A 198       9.030 -36.874  36.684  1.00 24.98      .253 C
ATOM   2978  O   THR A 198       8.311 -37.243  37.614  1.00 22.26      .270 O
ATOM   2979  CB  THR A 198      10.991 -38.389  37.055  1.00 29.00      .140 C
ATOM   2980  HB  THR A 198      10.558 -38.741  37.991  1.00 29.00      .140 H
ATOM   2981  OG1 THR A 198      12.397 -38.442  37.156  1.00 27.34      .382 O
ATOM   2982  HG1 THR A 198      12.659 -38.012  37.973  1.00 27.34      .382 H
ATOM   2983  CG2 THR A 198      10.580 -39.332  35.920  1.00 22.34      .034 C
ATOM   2984 1HG2 THR A 198      11.008 -40.318  36.103  1.00 22.34      .034 H
ATOM   2985 2HG2 THR A 198      10.952 -38.944  34.971  1.00 22.34      .034 H
ATOM   2986 3HG2 THR A 198       9.494 -39.408  35.881  1.00 22.34      .034 H
ATOM   2987  N   LEU A 199       8.525 -36.443  35.528  1.00 23.95      .337 N
ATOM   2988  H   LEU A 199       9.150 -36.191  34.776  1.00 23.95      .337 H
ATOM   2989  CA  LEU A 199       7.106 -36.553  35.206  1.00 21.52      .159 C
ATOM   2990  HA  LEU A 199       6.519 -36.307  36.090  1.00 21.52      .159 H
ATOM   2991  C   LEU A 199       6.755 -37.987  34.775  1.00 27.34      .251 C
ATOM   2992  O   LEU A 199       7.504 -38.592  34.007  1.00 23.45      .271 O
ATOM   2993  CB  LEU A 199       6.710 -35.575  34.071  1.00 27.87      .032 C
ATOM   2994 1HB  LEU A 199       7.193 -35.913  33.154  1.00 27.87      .032 H
ATOM   2995 2HB  LEU A 199       5.631 -35.647  33.928  1.00 27.87      .032 H
ATOM   2996  CG  LEU A 199       7.067 -34.094  34.277  1.00 24.15      .002 C
ATOM   2997  HG  LEU A 199       8.151 -33.988  34.250  1.00 24.15      .002 H
ATOM   2998  CD1 LEU A 199       6.448 -33.264  33.149  1.00 23.75      .000 C
ATOM   2999 1HD1 LEU A 199       6.694 -32.213  33.301  1.00 23.75      .000 H
ATOM   3000 2HD1 LEU A 199       5.365 -33.388  33.148  1.00 23.75      .000 H
ATOM   3001 3HD1 LEU A 199       6.854 -33.599  32.195  1.00 23.75      .000 H
ATOM   3002  CD2 LEU A 199       6.554 -33.543  35.605  1.00 27.88      .000 C
ATOM   3003 1HD2 LEU A 199       6.775 -32.477  35.650  1.00 27.88      .000 H
ATOM   3004 2HD2 LEU A 199       7.050 -34.053  36.431  1.00 27.88      .000 H
ATOM   3005 3HD2 LEU A 199       5.477 -33.696  35.676  1.00 27.88      .000 H
ATOM   3006  N   PHE A 200       5.585 -38.486  35.171  1.00 21.41      .337 N
ATOM   3007  H   PHE A 200       5.019 -37.962  35.823  1.00 21.41      .337 H
ATOM   3008  CA  PHE A 200       4.951 -39.648  34.539  1.00 22.36      .164 C
ATOM   3009  HA  PHE A 200       5.328 -39.679  33.517  1.00 22.36      .164 H
ATOM   3010  C   PHE A 200       3.416 -39.476  34.473  1.00 22.29      .251 C
ATOM   3011  O   PHE A 200       2.809 -38.824  35.320  1.00 21.52      .271 O
ATOM   3012  CB  PHE A 200       5.405 -40.977  35.181  1.00 19.85      .056 C
ATOM   3013 1HB  PHE A 200       5.154 -41.757  34.461  1.00 19.85      .056 H
ATOM   3014 2HB  PHE A 200       6.492 -40.964  35.260  1.00 19.85      .056 H
ATOM   3015  CG  PHE A 200       4.843 -41.403  36.546  1.00 22.87      .044 C
ATOM   3016  CD1 PHE A 200       4.905 -40.552  37.665  1.00 21.29      .008 C
ATOM   3017  HD1 PHE A 200       5.321 -39.560  37.574  1.00 21.29      .008 H
ATOM   3018  CD2 PHE A 200       4.340 -42.709  36.701  1.00 20.88      .008 C
ATOM   3019  HD2 PHE A 200       4.309 -43.369  35.847  1.00 20.88      .008 H
ATOM   3020  CE1 PHE A 200       4.440 -40.995  38.916  1.00 23.94      .001 C
ATOM   3021  HE1 PHE A 200       4.470 -40.336  39.772  1.00 23.94      .001 H
ATOM   3022  CE2 PHE A 200       3.884 -43.156  37.950  1.00 26.67      .001 C
ATOM   3023  HE2 PHE A 200       3.492 -44.157  38.050  1.00 26.67      .001 H
ATOM   3024  CZ  PHE A 200       3.938 -42.299  39.062  1.00 24.32      .000 C
ATOM   3025  HZ  PHE A 200       3.593 -42.650  40.023  1.00 24.32      .000 H
ATOM   3026  N   GLY A 201       2.795 -40.030  33.435  1.00 18.09      .336 N
ATOM   3027  H   GLY A 201       3.333 -40.519  32.734  1.00 18.09      .336 H
ATOM   3028  CA  GLY A 201       1.356 -39.911  33.202  1.00 18.76      .189 C
ATOM   3029 1HA  GLY A 201       0.823 -40.114  34.130  1.00 18.76      .189 H
ATOM   3030 2HA  GLY A 201       1.119 -38.892  32.897  1.00 18.76      .189 H
ATOM   3031  C   GLY A 201       0.865 -40.880  32.124  1.00 22.17      .253 C
ATOM   3032  O   GLY A 201       1.669 -41.464  31.394  1.00 19.77      .270 O
ATOM   3033  N   GLU A 202      -0.453 -41.034  32.023  1.00 23.99      .337 N
ATOM   3034  H   GLU A 202      -1.049 -40.526  32.661  1.00 23.99      .337 H
ATOM   3035  CA  GLU A 202      -1.122 -41.995  31.133  1.00 21.05      .160 C
ATOM   3036  HA  GLU A 202      -0.371 -42.405  30.459  1.00 21.05      .160 H
ATOM   3037  C   GLU A 202      -2.209 -41.312  30.259  1.00 21.75      .251 C
ATOM   3038  O   GLU A 202      -2.801 -40.322  30.675  1.00 20.07      .271 O
ATOM   3039  CB  GLU A 202      -1.620 -43.179  31.979  1.00 21.86      .043 C
ATOM   3040 1HB  GLU A 202      -0.745 -43.703  32.366  1.00 21.86      .043 H
ATOM   3041 2HB  GLU A 202      -2.171 -42.811  32.844  1.00 21.86      .043 H
ATOM   3042  CG  GLU A 202      -2.502 -44.183  31.221  1.00 20.21      .100 C
ATOM   3043 1HG  GLU A 202      -2.148 -44.287  30.196  1.00 20.21      .100 H
ATOM   3044 2HG  GLU A 202      -2.408 -45.160  31.696  1.00 20.21      .100 H
ATOM   3045  CD  GLU A 202      -3.977 -43.780  31.200  1.00 22.32      .185 C
ATOM   3046  OE1 GLU A 202      -4.496 -43.294  32.225  1.00 21.71      .647 O
ATOM   3047  OE2 GLU A 202      -4.614 -43.899  30.128  1.00 22.82      .647 O
ATOM   3048  N   SER A 203      -2.404 -41.779  29.018  1.00 22.58      .336 N
ATOM   3049  H   SER A 203      -1.842 -42.566  28.726  1.00 22.58      .336 H
ATOM   3050  CA  SER A 203      -3.295 -41.214  27.978  1.00 21.40      .189 C
ATOM   3051  HA  SER A 203      -2.907 -41.603  27.037  1.00 21.40      .189 H
ATOM   3052  C   SER A 203      -3.251 -39.664  27.894  1.00 19.08      .253 C
ATOM   3053  O   SER A 203      -2.302 -39.112  27.342  1.00 20.56      .270 O
ATOM   3054  CB  SER A 203      -4.743 -41.744  28.047  1.00 21.10      .169 C
ATOM   3055 1HB  SER A 203      -5.309 -41.300  27.228  1.00 21.10      .169 H
ATOM   3056 2HB  SER A 203      -4.721 -42.822  27.890  1.00 21.10      .169 H
ATOM   3057  OG  SER A 203      -5.416 -41.455  29.277  1.00 34.01      .380 O
ATOM   3058  HG  SER A 203      -5.233 -42.184  29.873  1.00 34.01      .380 H
ATOM   3059  N   ALA A 204      -4.257 -38.959  28.415  1.00 15.74      .337 N
ATOM   3060  H   ALA A 204      -4.970 -39.473  28.914  1.00 15.74      .337 H
ATOM   3061  CA  ALA A 204      -4.326 -37.505  28.457  1.00 19.38      .159 C
ATOM   3062  HA  ALA A 204      -4.186 -37.117  27.449  1.00 19.38      .159 H
ATOM   3063  C   ALA A 204      -3.229 -36.890  29.358  1.00 23.32      .251 C
ATOM   3064  O   ALA A 204      -2.665 -35.850  29.023  1.00 21.56      .271 O
ATOM   3065  CB  ALA A 204      -5.725 -37.107  28.929  1.00 18.12      .034 C
ATOM   3066 1HB  ALA A 204      -6.462 -37.485  28.219  1.00 18.12      .034 H
ATOM   3067 2HB  ALA A 204      -5.789 -36.020  28.975  1.00 18.12      .034 H
ATOM   3068 3HB  ALA A 204      -5.923 -37.525  29.916  1.00 18.12      .034 H
ATOM   3069  N   GLY A 205      -2.857 -37.568  30.445  1.00 18.85      .336 N
ATOM   3070  H   GLY A 205      -3.304 -38.453  30.637  1.00 18.85      .336 H
ATOM   3071  CA  GLY A 205      -1.684 -37.234  31.256  1.00 17.67      .189 C
ATOM   3072 1HA  GLY A 205      -1.728 -36.188  31.559  1.00 17.67      .189 H
ATOM   3073 2HA  GLY A 205      -1.694 -37.860  32.148  1.00 17.67      .189 H
ATOM   3074  C   GLY A 205      -0.368 -37.473  30.504  1.00 20.64      .253 C
ATOM   3075  O   GLY A 205       0.512 -36.621  30.541  1.00 20.49      .270 O
ATOM   3076  N   ALA A 206      -0.251 -38.557  29.730  1.00 20.64      .337 N
ATOM   3077  H   ALA A 206      -1.002 -39.231  29.701  1.00 20.64      .337 H
ATOM   3078  CA  ALA A 206       0.899 -38.806  28.863  1.00 24.30      .159 C
ATOM   3079  HA  ALA A 206       1.803 -38.768  29.470  1.00 24.30      .159 H
ATOM   3080  C   ALA A 206       1.028 -37.728  27.759  1.00 23.06      .251 C
ATOM   3081  O   ALA A 206       2.097 -37.151  27.568  1.00 24.65      .271 O
ATOM   3082  CB  ALA A 206       0.792 -40.213  28.262  1.00 18.92      .034 C
ATOM   3083 1HB  ALA A 206       0.748 -40.948  29.066  1.00 18.92      .034 H
ATOM   3084 2HB  ALA A 206       1.674 -40.398  27.648  1.00 18.92      .034 H
ATOM   3085 3HB  ALA A 206      -0.103 -40.294  27.645  1.00 18.92      .034 H
ATOM   3086  N   ALA A 207      -0.076 -37.389  27.086  1.00 23.17      .338 N
ATOM   3087  H   ALA A 207      -0.928 -37.903  27.258  1.00 23.17      .338 H
ATOM   3088  CA  ALA A 207      -0.143 -36.280  26.143  1.00 25.42      .159 C
ATOM   3089  HA  ALA A 207       0.576 -36.462  25.345  1.00 25.42      .159 H
ATOM   3090  C   ALA A 207       0.231 -34.940  26.820  1.00 25.87      .251 C
ATOM   3091  O   ALA A 207       1.020 -34.186  26.256  1.00 26.50      .271 O
ATOM   3092  CB  ALA A 207      -1.545 -36.239  25.523  1.00 19.41      .034 C
ATOM   3093 1HB  ALA A 207      -1.724 -37.162  24.971  1.00 19.41      .034 H
ATOM   3094 2HB  ALA A 207      -1.610 -35.390  24.842  1.00 19.41      .034 H
ATOM   3095 3HB  ALA A 207      -2.294 -36.133  26.308  1.00 19.41      .034 H
ATOM   3096  N   SER A 208      -0.237 -34.692  28.049  1.00 23.04      .336 N
ATOM   3097  H   SER A 208      -0.907 -35.326  28.460  1.00 23.04      .336 H
ATOM   3098  CA  SER A 208       0.140 -33.524  28.847  1.00 20.93      .189 C
ATOM   3099  HA  SER A 208      -0.124 -32.628  28.286  1.00 20.93      .189 H
ATOM   3100  C   SER A 208       1.651 -33.484  29.137  1.00 24.54      .253 C
ATOM   3101  O   SER A 208       2.277 -32.456  28.911  1.00 22.45      .270 O
ATOM   3102  CB  SER A 208      -0.613 -33.463  30.187  1.00 20.63      .169 C
ATOM   3103 1HB  SER A 208      -0.326 -34.326  30.788  1.00 20.63      .169 H
ATOM   3104 2HB  SER A 208      -0.308 -32.561  30.718  1.00 20.63      .169 H
ATOM   3105  OG  SER A 208      -2.020 -33.443  30.034  1.00 22.78      .380 O
ATOM   3106  HG  SER A 208      -2.291 -34.281  29.654  1.00 22.78      .380 H
ATOM   3107  N   VAL A 209       2.277 -34.591  29.561  1.00 23.12      .337 N
ATOM   3108  H   VAL A 209       1.741 -35.424  29.756  1.00 23.12      .337 H
ATOM   3109  CA  VAL A 209       3.733 -34.699  29.753  1.00 18.91      .159 C
ATOM   3110  HA  VAL A 209       4.034 -33.949  30.484  1.00 18.91      .159 H
ATOM   3111  C   VAL A 209       4.487 -34.403  28.435  1.00 21.45      .251 C
ATOM   3112  O   VAL A 209       5.484 -33.682  28.446  1.00 24.76      .271 O
ATOM   3113  CB  VAL A 209       4.116 -36.080  30.333  1.00 19.87      .029 C
ATOM   3114  HB  VAL A 209       3.637 -36.848  29.726  1.00 19.87      .029 H
ATOM   3115  CG1 VAL A 209       5.630 -36.339  30.336  1.00 19.06      .002 C
ATOM   3116 1HG1 VAL A 209       5.829 -37.293  30.823  1.00 19.06      .002 H
ATOM   3117 2HG1 VAL A 209       6.134 -35.540  30.880  1.00 19.06      .002 H
ATOM   3118 3HG1 VAL A 209       5.999 -36.370  29.311  1.00 19.06      .002 H
ATOM   3119  CG2 VAL A 209       3.631 -36.211  31.783  1.00 19.18      .002 C
ATOM   3120 1HG2 VAL A 209       3.939 -37.177  32.182  1.00 19.18      .002 H
ATOM   3121 2HG2 VAL A 209       2.544 -36.133  31.817  1.00 19.18      .002 H
ATOM   3122 3HG2 VAL A 209       4.072 -35.413  32.380  1.00 19.18      .002 H
ATOM   3123  N   GLY A 210       3.970 -34.868  27.294  1.00 20.80      .336 N
ATOM   3124  H   GLY A 210       3.164 -35.474  27.337  1.00 20.80      .336 H
ATOM   3125  CA  GLY A 210       4.458 -34.497  25.971  1.00 22.46      .189 C
ATOM   3126 1HA  GLY A 210       5.506 -34.778  25.873  1.00 22.46      .189 H
ATOM   3127 2HA  GLY A 210       3.876 -35.039  25.225  1.00 22.46      .189 H
ATOM   3128  C   GLY A 210       4.334 -32.990  25.675  1.00 25.68      .253 C
ATOM   3129  O   GLY A 210       5.286 -32.371  25.209  1.00 26.72      .270 O
ATOM   3130  N   MET A 211       3.202 -32.365  25.999  1.00 25.06      .337 N
ATOM   3131  H   MET A 211       2.435 -32.900  26.381  1.00 25.06      .337 H
ATOM   3132  CA  MET A 211       2.994 -30.922  25.864  1.00 22.88      .160 C
ATOM   3133  HA  MET A 211       3.231 -30.637  24.839  1.00 22.88      .160 H
ATOM   3134  C   MET A 211       3.926 -30.119  26.804  1.00 25.46      .251 C
ATOM   3135  O   MET A 211       4.464 -29.099  26.385  1.00 23.84      .271 O
ATOM   3136  CB  MET A 211       1.516 -30.581  26.113  1.00 25.67      .043 C
ATOM   3137 1HB  MET A 211       1.199 -30.999  27.068  1.00 25.67      .043 H
ATOM   3138 2HB  MET A 211       1.385 -29.499  26.151  1.00 25.67      .043 H
ATOM   3139  CG  MET A 211       0.616 -31.148  25.003  1.00 29.35      .060 C
ATOM   3140 1HG  MET A 211       0.648 -30.472  24.148  1.00 29.35      .060 H
ATOM   3141 2HG  MET A 211       1.022 -32.105  24.676  1.00 29.35      .060 H
ATOM   3142  SD  MET A 211      -1.122 -31.387  25.494  1.00 36.97      .139 S
ATOM   3143  CE  MET A 211      -1.783 -32.089  23.959  1.00 23.81      .069 C
ATOM   3144 1HE  MET A 211      -2.843 -32.306  24.095  1.00 23.81      .069 H
ATOM   3145 2HE  MET A 211      -1.251 -33.009  23.717  1.00 23.81      .069 H
ATOM   3146 3HE  MET A 211      -1.660 -31.372  23.147  1.00 23.81      .069 H
ATOM   3147  N   HIS A 212       4.195 -30.594  28.024  1.00 21.18      .337 N
ATOM   3148  H   HIS A 212       3.687 -31.400  28.360  1.00 21.18      .337 H
ATOM   3149  CA  HIS A 212       5.152 -29.985  28.949  1.00 24.51      .165 C
ATOM   3150  HA  HIS A 212       4.932 -28.919  28.986  1.00 24.51      .165 H
ATOM   3151  C   HIS A 212       6.628 -30.141  28.492  1.00 27.22      .251 C
ATOM   3152  O   HIS A 212       7.449 -29.293  28.835  1.00 25.11      .271 O
ATOM   3153  CB  HIS A 212       4.957 -30.540  30.372  1.00 20.21      .077 C
ATOM   3154 1HB  HIS A 212       5.067 -31.624  30.350  1.00 20.21      .077 H
ATOM   3155 2HB  HIS A 212       5.743 -30.144  31.015  1.00 20.21      .077 H
ATOM   3156  CG  HIS A 212       3.612 -30.207  30.999  1.00 26.06      .057 C
ATOM   3157  ND1 HIS A 212       3.078 -28.925  31.190  1.00 23.58      .338 N
ATOM   3158  CD2 HIS A 212       2.733 -31.106  31.524  1.00 23.66      .113 C
ATOM   3159  HD2 HIS A 212       2.795 -32.183  31.560  1.00 23.66      .113 H
ATOM   3160  CE1 HIS A 212       1.908 -29.127  31.776  1.00 23.73      .175 C
ATOM   3161  HE1 HIS A 212       1.256 -28.299  32.013  1.00 23.73      .175 H
ATOM   3162  NE2 HIS A 212       1.681 -30.409  31.976  1.00 24.95      .223 N
ATOM   3163  HE2 HIS A 212       0.802 -30.753  32.335  1.00 24.95      .223 H
ATOM   3164  N   LEU A 213       6.971 -31.168  27.702  1.00 20.63      .338 N
ATOM   3165  H   LEU A 213       6.290 -31.890  27.512  1.00 20.63      .338 H
ATOM   3166  CA  LEU A 213       8.264 -31.293  27.019  1.00 28.26      .159 C
ATOM   3167  HA  LEU A 213       9.056 -31.064  27.732  1.00 28.26      .159 H
ATOM   3168  C   LEU A 213       8.400 -30.305  25.833  1.00 32.08      .251 C
ATOM   3169  O   LEU A 213       9.479 -29.745  25.618  1.00 29.91      .271 O
ATOM   3170  CB  LEU A 213       8.459 -32.738  26.507  1.00 26.59      .032 C
ATOM   3171 1HB  LEU A 213       7.528 -33.062  26.042  1.00 26.59      .032 H
ATOM   3172 2HB  LEU A 213       9.221 -32.723  25.729  1.00 26.59      .032 H
ATOM   3173  CG  LEU A 213       8.875 -33.768  27.566  1.00 28.06      .002 C
ATOM   3174  HG  LEU A 213       8.253 -33.637  28.451  1.00 28.06      .002 H
ATOM   3175  CD1 LEU A 213       8.674 -35.182  27.018  1.00 27.31      .000 C
ATOM   3176 1HD1 LEU A 213       8.993 -35.912  27.762  1.00 27.31      .000 H
ATOM   3177 2HD1 LEU A 213       9.258 -35.311  26.107  1.00 27.31      .000 H
ATOM   3178 3HD1 LEU A 213       7.617 -35.329  26.796  1.00 27.31      .000 H
ATOM   3179  CD2 LEU A 213      10.350 -33.608  27.947  1.00 33.82      .000 C
ATOM   3180 1HD2 LEU A 213      10.622 -34.389  28.656  1.00 33.82      .000 H
ATOM   3181 2HD2 LEU A 213      10.507 -32.631  28.404  1.00 33.82      .000 H
ATOM   3182 3HD2 LEU A 213      10.969 -33.695  27.054  1.00 33.82      .000 H
ATOM   3183  N   LEU A 214       7.323 -30.118  25.064  1.00 25.69      .338 N
ATOM   3184  H   LEU A 214       6.493 -30.654  25.270  1.00 25.69      .338 H
ATOM   3185  CA  LEU A 214       7.278 -29.283  23.857  1.00 25.95      .159 C
ATOM   3186  HA  LEU A 214       8.252 -29.337  23.370  1.00 25.95      .159 H
ATOM   3187  C   LEU A 214       6.989 -27.782  24.145  1.00 27.71      .251 C
ATOM   3188  O   LEU A 214       7.156 -26.966  23.241  1.00 30.83      .271 O
ATOM   3189  CB  LEU A 214       6.223 -29.868  22.887  1.00 20.80      .032 C
ATOM   3190 1HB  LEU A 214       5.259 -29.865  23.396  1.00 20.80      .032 H
ATOM   3191 2HB  LEU A 214       6.147 -29.199  22.029  1.00 20.80      .032 H
ATOM   3192  CG  LEU A 214       6.520 -31.289  22.373  1.00 29.24      .002 C
ATOM   3193  HG  LEU A 214       6.751 -31.925  23.228  1.00 29.24      .002 H
ATOM   3194  CD1 LEU A 214       5.285 -31.857  21.672  1.00 27.64      .000 C
ATOM   3195 1HD1 LEU A 214       5.474 -32.895  21.401  1.00 27.64      .000 H
ATOM   3196 2HD1 LEU A 214       5.071 -31.278  20.773  1.00 27.64      .000 H
ATOM   3197 3HD1 LEU A 214       4.431 -31.807  22.348  1.00 27.64      .000 H
ATOM   3198  CD2 LEU A 214       7.709 -31.350  21.411  1.00 31.70      .000 C
ATOM   3199 1HD2 LEU A 214       7.874 -32.386  21.116  1.00 31.70      .000 H
ATOM   3200 2HD2 LEU A 214       8.601 -30.966  21.906  1.00 31.70      .000 H
ATOM   3201 3HD2 LEU A 214       7.496 -30.749  20.527  1.00 31.70      .000 H
ATOM   3202  N   SER A 215       6.582 -27.427  25.368  1.00 26.20      .336 N
ATOM   3203  H   SER A 215       6.379 -28.167  26.025  1.00 26.20      .336 H
ATOM   3204  CA  SER A 215       6.302 -26.057  25.830  1.00 28.91      .189 C
ATOM   3205  HA  SER A 215       6.215 -25.388  24.974  1.00 28.91      .189 H
ATOM   3206  C   SER A 215       7.423 -25.532  26.744  1.00 24.75      .257 C
ATOM   3207  O   SER A 215       7.499 -25.946  27.907  1.00 33.26      .270 O
ATOM   3208  CB  SER A 215       4.953 -26.035  26.558  1.00 27.70      .169 C
ATOM   3209 1HB  SER A 215       4.192 -26.468  25.909  1.00 27.70      .169 H
ATOM   3210 2HB  SER A 215       5.027 -26.637  27.464  1.00 27.70      .169 H
ATOM   3211  OG  SER A 215       4.570 -24.707  26.898  1.00 28.17      .380 O
ATOM   3212  HG  SER A 215       4.127 -24.330  26.134  1.00 28.17      .380 H
ATOM   3213  N   PRO A 216       8.308 -24.622  26.285  1.00 32.91      .312 N
ATOM   3214  CA  PRO A 216       9.444 -24.150  27.083  1.00 29.19      .163 C
ATOM   3215  HA  PRO A 216      10.085 -25.013  27.266  1.00 29.19      .163 H
ATOM   3216  C   PRO A 216       9.093 -23.526  28.457  1.00 27.95      .254 C
ATOM   3217  O   PRO A 216       9.872 -23.734  29.393  1.00 31.79      .270 O
ATOM   3218  CB  PRO A 216      10.218 -23.185  26.184  1.00 30.22      .034 C
ATOM   3219 1HB  PRO A 216       9.862 -22.164  26.320  1.00 30.22      .034 H
ATOM   3220 2HB  PRO A 216      11.294 -23.244  26.350  1.00 30.22      .034 H
ATOM   3221  CG  PRO A 216       9.877 -23.675  24.790  1.00 29.81      .027 C
ATOM   3222 1HG  PRO A 216       9.947 -22.886  24.041  1.00 29.81      .027 H
ATOM   3223 2HG  PRO A 216      10.515 -24.519  24.527  1.00 29.81      .027 H
ATOM   3224  CD  PRO A 216       8.438 -24.134  24.932  1.00 30.86      .105 C
ATOM   3225 1HD  PRO A 216       7.756 -23.299  24.773  1.00 30.86      .105 H
ATOM   3226 2HD  PRO A 216       8.238 -24.941  24.227  1.00 30.86      .105 H
ATOM   3227  N   PRO A 217       7.947 -22.835  28.655  1.00 28.03      .312 N
ATOM   3228  CA  PRO A 217       7.536 -22.376  29.986  1.00 24.13      .163 C
ATOM   3229  HA  PRO A 217       8.368 -21.816  30.412  1.00 24.13      .163 H
ATOM   3230  C   PRO A 217       7.157 -23.499  30.973  1.00 28.02      .251 C
ATOM   3231  O   PRO A 217       7.224 -23.292  32.184  1.00 32.27      .271 O
ATOM   3232  CB  PRO A 217       6.372 -21.409  29.755  1.00 22.50      .034 C
ATOM   3233 1HB  PRO A 217       5.423 -21.942  29.819  1.00 22.50      .034 H
ATOM   3234 2HB  PRO A 217       6.394 -20.568  30.447  1.00 22.50      .034 H
ATOM   3235  CG  PRO A 217       6.606 -20.926  28.337  1.00 26.89      .027 C
ATOM   3236 1HG  PRO A 217       5.688 -20.592  27.852  1.00 26.89      .027 H
ATOM   3237 2HG  PRO A 217       7.364 -20.143  28.333  1.00 26.89      .027 H
ATOM   3238  CD  PRO A 217       7.133 -22.174  27.662  1.00 25.03      .105 C
ATOM   3239 1HD  PRO A 217       6.308 -22.823  27.369  1.00 25.03      .105 H
ATOM   3240 2HD  PRO A 217       7.746 -21.904  26.801  1.00 25.03      .105 H
ATOM   3241  N   SER A 218       6.796 -24.693  30.493  1.00 26.88      .336 N
ATOM   3242  H   SER A 218       6.738 -24.833  29.495  1.00 26.88      .336 H
ATOM   3243  CA  SER A 218       6.699 -25.897  31.328  1.00 32.13      .189 C
ATOM   3244  HA  SER A 218       6.347 -25.621  32.322  1.00 32.13      .189 H
ATOM   3245  C   SER A 218       8.047 -26.628  31.480  1.00 30.74      .253 C
ATOM   3246  O   SER A 218       8.324 -27.186  32.542  1.00 31.85      .270 O
ATOM   3247  CB  SER A 218       5.689 -26.886  30.738  1.00 28.56      .169 C
ATOM   3248 1HB  SER A 218       5.938 -27.069  29.693  1.00 28.56      .169 H
ATOM   3249 2HB  SER A 218       5.754 -27.829  31.281  1.00 28.56      .169 H
ATOM   3250  OG  SER A 218       4.346 -26.408  30.839  1.00 30.46      .380 O
ATOM   3251  HG  SER A 218       3.776 -27.178  30.888  1.00 30.46      .380 H
ATOM   3252  N   ARG A 219       8.887 -26.645  30.435  1.00 34.04      .337 N
ATOM   3253  H   ARG A 219       8.580 -26.212  29.576  1.00 34.04      .337 H
ATOM   3254  CA  ARG A 219      10.062 -27.528  30.329  1.00 38.21      .159 C
ATOM   3255  HA  ARG A 219       9.680 -28.547  30.381  1.00 38.21      .159 H
ATOM   3256  C   ARG A 219      11.103 -27.350  31.455  1.00 35.64      .251 C
ATOM   3257  O   ARG A 219      11.733 -28.332  31.852  1.00 36.49      .271 O
ATOM   3258  CB  ARG A 219      10.716 -27.332  28.949  1.00 42.02      .034 C
ATOM   3259 1HB  ARG A 219       9.977 -27.525  28.172  1.00 42.02      .034 H
ATOM   3260 2HB  ARG A 219      11.053 -26.299  28.858  1.00 42.02      .034 H
ATOM   3261  CG  ARG A 219      11.929 -28.257  28.703  1.00 49.52      .027 C
ATOM   3262 1HG  ARG A 219      12.307 -28.088  27.695  1.00 49.52      .027 H
ATOM   3263 2HG  ARG A 219      12.731 -28.010  29.399  1.00 49.52      .027 H
ATOM   3264  CD  ARG A 219      11.574 -29.741  28.859  1.00 45.99      .116 C
ATOM   3265 1HD  ARG A 219      11.147 -29.935  29.843  1.00 45.99      .116 H
ATOM   3266 2HD  ARG A 219      10.827 -29.991  28.105  1.00 45.99      .116 H
ATOM   3267  NE  ARG A 219      12.750 -30.602  28.670  1.00 57.13      .212 N
ATOM   3268  HE  ARG A 219      12.864 -30.955  27.730  1.00 57.13      .212 H
ATOM   3269  CZ  ARG A 219      13.669 -30.888  29.606  1.00 58.51      .666 C
ATOM   3270  NH1 ARG A 219      13.627 -30.450  30.831  1.00 37.69      .235 N
ATOM   3271 1HH1 ARG A 219      12.877 -29.850  31.146  1.00 37.69      .235 H
ATOM   3272 2HH1 ARG A 219      14.393 -30.668  31.452  1.00 37.69      .235 H
ATOM   3273  NH2 ARG A 219      14.664 -31.643  29.256  1.00 50.40      .235 N
ATOM   3274 1HH2 ARG A 219      14.721 -31.919  28.286  1.00 50.40      .235 H
ATOM   3275 2HH2 ARG A 219      15.435 -31.834  29.880  1.00 50.40      .235 H
ATOM   3276  N   GLY A 220      11.270 -26.132  31.969  1.00 36.05      .336 N
ATOM   3277  H   GLY A 220      10.766 -25.361  31.555  1.00 36.05      .336 H
ATOM   3278  CA  GLY A 220      12.212 -25.810  33.039  1.00 24.05      .189 C
ATOM   3279 1HA  GLY A 220      13.202 -26.177  32.769  1.00 24.05      .189 H
ATOM   3280 2HA  GLY A 220      12.265 -24.726  33.140  1.00 24.05      .189 H
ATOM   3281  C   GLY A 220      11.844 -26.400  34.417  1.00 34.44      .253 C
ATOM   3282  O   GLY A 220      12.704 -26.493  35.295  1.00 40.09      .270 O
ATOM   3283  N   LEU A 221      10.597 -26.841  34.613  1.00 30.35      .337 N
ATOM   3284  H   LEU A 221       9.936 -26.781  33.851  1.00 30.35      .337 H
ATOM   3285  CA  LEU A 221      10.064 -27.300  35.903  1.00 27.02      .159 C
ATOM   3286  HA  LEU A 221      10.462 -26.650  36.682  1.00 27.02      .159 H
ATOM   3287  C   LEU A 221      10.453 -28.757  36.266  1.00 32.58      .251 C
ATOM   3288  O   LEU A 221      10.187 -29.199  37.385  1.00 35.22      .271 O
ATOM   3289  CB  LEU A 221       8.524 -27.145  35.888  1.00 26.15      .032 C
ATOM   3290 1HB  LEU A 221       8.121 -27.854  35.164  1.00 26.15      .032 H
ATOM   3291 2HB  LEU A 221       8.148 -27.418  36.873  1.00 26.15      .032 H
ATOM   3292  CG  LEU A 221       8.011 -25.740  35.540  1.00 29.41      .002 C
ATOM   3293  HG  LEU A 221       8.451 -25.429  34.593  1.00 29.41      .002 H
ATOM   3294  CD1 LEU A 221       6.498 -25.758  35.367  1.00 26.24      .000 C
ATOM   3295 1HD1 LEU A 221       6.174 -24.766  35.050  1.00 26.24      .000 H
ATOM   3296 2HD1 LEU A 221       6.014 -26.014  36.310  1.00 26.24      .000 H
ATOM   3297 3HD1 LEU A 221       6.224 -26.490  34.607  1.00 26.24      .000 H
ATOM   3298  CD2 LEU A 221       8.377 -24.723  36.616  1.00 27.01      .000 C
ATOM   3299 1HD2 LEU A 221       7.975 -23.748  36.341  1.00 27.01      .000 H
ATOM   3300 2HD2 LEU A 221       9.463 -24.661  36.690  1.00 27.01      .000 H
ATOM   3301 3HD2 LEU A 221       7.963 -25.029  37.577  1.00 27.01      .000 H
ATOM   3302  N   PHE A 222      11.058 -29.500  35.336  1.00 27.81      .337 N
ATOM   3303  H   PHE A 222      11.276 -29.077  34.445  1.00 27.81      .337 H
ATOM   3304  CA  PHE A 222      11.375 -30.925  35.479  1.00 30.04      .164 C
ATOM   3305  HA  PHE A 222      11.617 -31.117  36.525  1.00 30.04      .164 H
ATOM   3306  C   PHE A 222      12.601 -31.333  34.628  1.00 30.60      .251 C
ATOM   3307  O   PHE A 222      13.161 -30.513  33.894  1.00 32.94      .271 O
ATOM   3308  CB  PHE A 222      10.129 -31.750  35.121  1.00 27.84      .056 C
ATOM   3309 1HB  PHE A 222      10.303 -32.791  35.395  1.00 27.84      .056 H
ATOM   3310 2HB  PHE A 222       9.287 -31.407  35.722  1.00 27.84      .056 H
ATOM   3311  CG  PHE A 222       9.741 -31.687  33.653  1.00 28.10      .044 C
ATOM   3312  CD1 PHE A 222       8.972 -30.613  33.167  1.00 28.25      .008 C
ATOM   3313  HD1 PHE A 222       8.655 -29.822  33.831  1.00 28.25      .008 H
ATOM   3314  CD2 PHE A 222      10.148 -32.705  32.774  1.00 24.84      .008 C
ATOM   3315  HD2 PHE A 222      10.734 -33.531  33.150  1.00 24.84      .008 H
ATOM   3316  CE1 PHE A 222       8.602 -30.570  31.812  1.00 30.36      .001 C
ATOM   3317  HE1 PHE A 222       8.011 -29.748  31.436  1.00 30.36      .001 H
ATOM   3318  CE2 PHE A 222       9.776 -32.663  31.421  1.00 29.01      .001 C
ATOM   3319  HE2 PHE A 222      10.084 -33.456  30.756  1.00 29.01      .001 H
ATOM   3320  CZ  PHE A 222       8.998 -31.597  30.942  1.00 27.17      .000 C
ATOM   3321  HZ  PHE A 222       8.701 -31.575  29.904  1.00 27.17      .000 H
ATOM   3322  N   HIS A 223      13.033 -32.593  34.766  1.00 28.47      .337 N
ATOM   3323  H   HIS A 223      12.560 -33.169  35.448  1.00 28.47      .337 H
ATOM   3324  CA  HIS A 223      14.370 -33.057  34.349  1.00 31.69      .165 C
ATOM   3325  HA  HIS A 223      14.799 -32.314  33.677  1.00 31.69      .165 H
ATOM   3326  C   HIS A 223      14.365 -34.416  33.608  1.00 29.60      .251 C
ATOM   3327  O   HIS A 223      15.296 -34.678  32.847  1.00 37.05      .271 O
ATOM   3328  CB  HIS A 223      15.276 -33.114  35.595  1.00 29.79      .079 C
ATOM   3329 1HB  HIS A 223      14.989 -33.969  36.207  1.00 29.79      .079 H
ATOM   3330 2HB  HIS A 223      16.311 -33.254  35.282  1.00 29.79      .079 H
ATOM   3331  CG  HIS A 223      15.189 -31.859  36.440  1.00 45.46      .080 C
ATOM   3332  ND1 HIS A 223      14.257 -31.655  37.461  1.00 40.67      .229 N
ATOM   3333  CD2 HIS A 223      15.744 -30.651  36.132  1.00 35.56      .089 C
ATOM   3334  HD2 HIS A 223      16.406 -30.394  35.317  1.00 35.56      .089 H
ATOM   3335  CE1 HIS A 223      14.293 -30.357  37.704  1.00 40.14      .175 C
ATOM   3336  HE1 HIS A 223      13.604 -29.898  38.398  1.00 40.14      .175 H
ATOM   3337  NE2 HIS A 223      15.178 -29.739  36.939  1.00 43.12      .334 N
ATOM   3338  HE2 HIS A 223      15.251 -28.731  36.917  1.00 43.12      .334 H
ATOM   3339  N   ARG A 224      13.333 -35.253  33.792  1.00 29.77      .338 N
ATOM   3340  H   ARG A 224      12.619 -34.984  34.454  1.00 29.77      .338 H
ATOM   3341  CA  ARG A 224      13.093 -36.539  33.092  1.00 27.23      .159 C
ATOM   3342  HA  ARG A 224      13.567 -36.498  32.112  1.00 27.23      .159 H
ATOM   3343  C   ARG A 224      11.577 -36.754  32.878  1.00 24.10      .251 C
ATOM   3344  O   ARG A 224      10.772 -36.114  33.557  1.00 26.13      .271 O
ATOM   3345  CB  ARG A 224      13.713 -37.714  33.882  1.00 30.12      .034 C
ATOM   3346 1HB  ARG A 224      13.187 -37.809  34.832  1.00 30.12      .034 H
ATOM   3347 2HB  ARG A 224      13.568 -38.634  33.317  1.00 30.12      .034 H
ATOM   3348  CG  ARG A 224      15.223 -37.566  34.182  1.00 33.12      .027 C
ATOM   3349 1HG  ARG A 224      15.767 -37.430  33.247  1.00 33.12      .027 H
ATOM   3350 2HG  ARG A 224      15.378 -36.689  34.811  1.00 33.12      .027 H
ATOM   3351  CD  ARG A 224      15.800 -38.796  34.908  1.00 36.19      .116 C
ATOM   3352 1HD  ARG A 224      15.204 -39.017  35.793  1.00 36.19      .116 H
ATOM   3353 2HD  ARG A 224      15.766 -39.659  34.243  1.00 36.19      .116 H
ATOM   3354  NE  ARG A 224      17.194 -38.563  35.317  1.00 51.26      .212 N
ATOM   3355  HE  ARG A 224      17.878 -38.710  34.589  1.00 51.26      .212 H
ATOM   3356  CZ  ARG A 224      17.581 -38.033  36.492  1.00 55.21      .666 C
ATOM   3357  NH1 ARG A 224      16.773 -37.822  37.487  1.00 47.85      .235 N
ATOM   3358 1HH1 ARG A 224      15.908 -38.344  37.511  1.00 47.85      .235 H
ATOM   3359 2HH1 ARG A 224      17.120 -37.382  38.327  1.00 47.85      .235 H
ATOM   3360  NH2 ARG A 224      18.822 -37.698  36.654  1.00 63.45      .235 N
ATOM   3361 1HH2 ARG A 224      19.492 -37.928  35.934  1.00 63.45      .235 H
ATOM   3362 2HH2 ARG A 224      19.140 -37.372  37.555  1.00 63.45      .235 H
ATOM   3363  N   ALA A 225      11.175 -37.632  31.955  1.00 25.41      .338 N
ATOM   3364  H   ALA A 225      11.856 -38.136  31.404  1.00 25.41      .338 H
ATOM   3365  CA  ALA A 225       9.767 -37.814  31.578  1.00 24.82      .159 C
ATOM   3366  HA  ALA A 225       9.140 -37.544  32.428  1.00 24.82      .159 H
ATOM   3367  C   ALA A 225       9.398 -39.262  31.164  1.00 24.15      .251 C
ATOM   3368  O   ALA A 225      10.197 -39.966  30.549  1.00 25.74      .271 O
ATOM   3369  CB  ALA A 225       9.450 -36.835  30.441  1.00 21.94      .034 C
ATOM   3370 1HB  ALA A 225       9.606 -35.813  30.786  1.00 21.94      .034 H
ATOM   3371 2HB  ALA A 225       8.412 -36.961  30.134  1.00 21.94      .034 H
ATOM   3372 3HB  ALA A 225      10.107 -37.039  29.596  1.00 21.94      .034 H
ATOM   3373  N   VAL A 226       8.158 -39.665  31.455  1.00 23.69      .338 N
ATOM   3374  H   VAL A 226       7.594 -39.072  32.046  1.00 23.69      .338 H
ATOM   3375  CA  VAL A 226       7.569 -40.974  31.110  1.00 21.01      .159 C
ATOM   3376  HA  VAL A 226       8.191 -41.434  30.342  1.00 21.01      .159 H
ATOM   3377  C   VAL A 226       6.151 -40.794  30.549  1.00 25.43      .251 C
ATOM   3378  O   VAL A 226       5.356 -40.046  31.119  1.00 24.61      .271 O
ATOM   3379  CB  VAL A 226       7.530 -41.924  32.334  1.00 21.84      .029 C
ATOM   3380  HB  VAL A 226       6.799 -41.530  33.040  1.00 21.84      .029 H
ATOM   3381  CG1 VAL A 226       7.074 -43.338  31.953  1.00 17.34      .002 C
ATOM   3382 1HG1 VAL A 226       7.123 -43.982  32.831  1.00 17.34      .002 H
ATOM   3383 2HG1 VAL A 226       7.731 -43.731  31.177  1.00 17.34      .002 H
ATOM   3384 3HG1 VAL A 226       6.050 -43.307  31.581  1.00 17.34      .002 H
ATOM   3385  CG2 VAL A 226       8.865 -42.008  33.084  1.00 21.56      .002 C
ATOM   3386 1HG2 VAL A 226       8.810 -42.781  33.851  1.00 21.56      .002 H
ATOM   3387 2HG2 VAL A 226       9.075 -41.046  33.552  1.00 21.56      .002 H
ATOM   3388 3HG2 VAL A 226       9.660 -42.251  32.379  1.00 21.56      .002 H
ATOM   3389  N   LEU A 227       5.820 -41.484  29.454  1.00 18.91      .338 N
ATOM   3390  H   LEU A 227       6.513 -42.088  29.036  1.00 18.91      .338 H
ATOM   3391  CA  LEU A 227       4.524 -41.402  28.773  1.00 20.51      .159 C
ATOM   3392  HA  LEU A 227       3.830 -40.815  29.374  1.00 20.51      .159 H
ATOM   3393  C   LEU A 227       3.909 -42.806  28.573  1.00 24.42      .251 C
ATOM   3394  O   LEU A 227       4.388 -43.596  27.757  1.00 26.58      .271 O
ATOM   3395  CB  LEU A 227       4.678 -40.693  27.401  1.00 21.42      .032 C
ATOM   3396 1HB  LEU A 227       5.453 -41.217  26.842  1.00 21.42      .032 H
ATOM   3397 2HB  LEU A 227       3.750 -40.834  26.848  1.00 21.42      .032 H
ATOM   3398  CG  LEU A 227       4.989 -39.184  27.410  1.00 23.98      .002 C
ATOM   3399  HG  LEU A 227       4.434 -38.721  28.227  1.00 23.98      .002 H
ATOM   3400  CD1 LEU A 227       6.482 -38.862  27.545  1.00 23.66      .000 C
ATOM   3401 1HD1 LEU A 227       6.629 -37.787  27.439  1.00 23.66      .000 H
ATOM   3402 2HD1 LEU A 227       7.034 -39.383  26.763  1.00 23.66      .000 H
ATOM   3403 3HD1 LEU A 227       6.843 -39.184  28.522  1.00 23.66      .000 H
ATOM   3404  CD2 LEU A 227       4.523 -38.575  26.085  1.00 27.24      .000 C
ATOM   3405 1HD2 LEU A 227       4.740 -37.507  26.074  1.00 27.24      .000 H
ATOM   3406 2HD2 LEU A 227       3.450 -38.730  25.973  1.00 27.24      .000 H
ATOM   3407 3HD2 LEU A 227       5.049 -39.062  25.264  1.00 27.24      .000 H
ATOM   3408  N   GLN A 228       2.824 -43.108  29.284  1.00 22.02      .338 N
ATOM   3409  H   GLN A 228       2.463 -42.433  29.944  1.00 22.02      .338 H
ATOM   3410  CA  GLN A 228       2.133 -44.403  29.233  1.00 23.82      .160 C
ATOM   3411  HA  GLN A 228       2.817 -45.161  28.849  1.00 23.82      .160 H
ATOM   3412  C   GLN A 228       0.901 -44.360  28.302  1.00 23.00      .251 C
ATOM   3413  O   GLN A 228       0.019 -43.513  28.458  1.00 19.83      .271 O
ATOM   3414  CB  GLN A 228       1.745 -44.827  30.656  1.00 19.01      .042 C
ATOM   3415 1HB  GLN A 228       1.043 -44.105  31.072  1.00 19.01      .042 H
ATOM   3416 2HB  GLN A 228       1.256 -45.799  30.599  1.00 19.01      .042 H
ATOM   3417  CG  GLN A 228       2.950 -44.943  31.610  1.00 20.54      .090 C
ATOM   3418 1HG  GLN A 228       3.670 -45.646  31.191  1.00 20.54      .090 H
ATOM   3419 2HG  GLN A 228       3.439 -43.972  31.685  1.00 20.54      .090 H
ATOM   3420  CD  GLN A 228       2.588 -45.412  33.031  1.00 23.77      .227 C
ATOM   3421  OE1 GLN A 228       3.272 -45.063  33.989  1.00 26.24      .273 O
ATOM   3422  NE2 GLN A 228       1.530 -46.166  33.253  1.00 20.98      .369 N
ATOM   3423 1HE2 GLN A 228       1.314 -46.407  34.209  1.00 20.98      .369 H
ATOM   3424 2HE2 GLN A 228       0.959 -46.524  32.500  1.00 20.98      .369 H
ATOM   3425  N   SER A 229       0.834 -45.265  27.320  1.00 22.61      .336 N
ATOM   3426  H   SER A 229       1.565 -45.959  27.251  1.00 22.61      .336 H
ATOM   3427  CA  SER A 229      -0.302 -45.438  26.392  1.00 19.15      .189 C
ATOM   3428  HA  SER A 229       0.061 -46.050  25.567  1.00 19.15      .189 H
ATOM   3429  C   SER A 229      -0.850 -44.117  25.777  1.00 18.53      .254 C
ATOM   3430  O   SER A 229      -2.067 -43.946  25.649  1.00 23.59      .270 O
ATOM   3431  CB  SER A 229      -1.409 -46.246  27.076  1.00 17.97      .169 C
ATOM   3432 1HB  SER A 229      -1.674 -45.764  28.017  1.00 17.97      .169 H
ATOM   3433 2HB  SER A 229      -2.280 -46.284  26.421  1.00 17.97      .169 H
ATOM   3434  OG  SER A 229      -0.989 -47.586  27.309  1.00 19.68      .380 O
ATOM   3435  HG  SER A 229      -1.223 -48.100  26.533  1.00 19.68      .380 H
ATOM   3436  N   GLY A 230       0.012 -43.162  25.403  1.00 15.93      .336 N
ATOM   3437  H   GLY A 230       1.005 -43.301  25.519  1.00 15.93      .336 H
ATOM   3438  CA  GLY A 230      -0.417 -41.879  24.850  1.00 20.78      .189 C
ATOM   3439 1HA  GLY A 230      -1.031 -42.075  23.971  1.00 20.78      .189 H
ATOM   3440 2HA  GLY A 230      -1.043 -41.368  25.582  1.00 20.78      .189 H
ATOM   3441  C   GLY A 230       0.721 -40.924  24.440  1.00 23.83      .253 C
ATOM   3442  O   GLY A 230       1.826 -40.974  24.974  1.00 22.17      .270 O
ATOM   3443  N   ALA A 231       0.423 -40.037  23.490  1.00 17.39      .337 N
ATOM   3444  H   ALA A 231      -0.514 -40.030  23.113  1.00 17.39      .337 H
ATOM   3445  CA  ALA A 231       1.351 -39.036  22.937  1.00 24.73      .160 C
ATOM   3446  HA  ALA A 231       2.033 -38.710  23.722  1.00 24.73      .160 H
ATOM   3447  C   ALA A 231       0.560 -37.797  22.454  1.00 23.26      .254 C
ATOM   3448  O   ALA A 231      -0.594 -37.951  22.043  1.00 24.81      .270 O
ATOM   3449  CB  ALA A 231       2.157 -39.700  21.810  1.00 20.06      .034 C
ATOM   3450 1HB  ALA A 231       2.663 -40.584  22.199  1.00 20.06      .034 H
ATOM   3451 2HB  ALA A 231       2.896 -38.996  21.428  1.00 20.06      .034 H
ATOM   3452 3HB  ALA A 231       1.483 -39.992  21.005  1.00 20.06      .034 H
ATOM   3453  N   PRO A 232       1.122 -36.571  22.494  1.00 22.85      .312 N
ATOM   3454  CA  PRO A 232       0.385 -35.340  22.175  1.00 22.54      .163 C
ATOM   3455  HA  PRO A 232      -0.541 -35.298  22.748  1.00 22.54      .163 H
ATOM   3456  C   PRO A 232       0.029 -35.203  20.679  1.00 26.55      .251 C
ATOM   3457  O   PRO A 232      -0.918 -34.512  20.328  1.00 26.09      .271 O
ATOM   3458  CB  PRO A 232       1.313 -34.215  22.634  1.00 23.04      .034 C
ATOM   3459 1HB  PRO A 232       1.205 -33.305  22.044  1.00 23.04      .034 H
ATOM   3460 2HB  PRO A 232       1.138 -34.018  23.692  1.00 23.04      .034 H
ATOM   3461  CG  PRO A 232       2.694 -34.807  22.434  1.00 19.68      .027 C
ATOM   3462 1HG  PRO A 232       2.979 -34.747  21.384  1.00 19.68      .027 H
ATOM   3463 2HG  PRO A 232       3.444 -34.340  23.072  1.00 19.68      .027 H
ATOM   3464  CD  PRO A 232       2.492 -36.255  22.838  1.00 20.79      .105 C
ATOM   3465 1HD  PRO A 232       3.169 -36.901  22.278  1.00 20.79      .105 H
ATOM   3466 2HD  PRO A 232       2.637 -36.375  23.912  1.00 20.79      .105 H
ATOM   3467  N   ASN A 233       0.765 -35.895  19.812  1.00 27.72      .337 N
ATOM   3468  H   ASN A 233       1.560 -36.395  20.184  1.00 27.72      .337 H
ATOM   3469  CA  ASN A 233       0.507 -36.074  18.371  1.00 27.94      .169 C
ATOM   3470  HA  ASN A 233       0.115 -35.138  17.975  1.00 27.94      .169 H
ATOM   3471  C   ASN A 233      -0.563 -37.173  18.066  1.00 29.49      .251 C
ATOM   3472  O   ASN A 233      -0.718 -37.602  16.922  1.00 28.32      .271 O
ATOM   3473  CB  ASN A 233       1.864 -36.342  17.687  1.00 23.40      .119 C
ATOM   3474 1HB  ASN A 233       1.693 -36.588  16.638  1.00 23.40      .119 H
ATOM   3475 2HB  ASN A 233       2.452 -35.425  17.707  1.00 23.40      .119 H
ATOM   3476  CG  ASN A 233       2.672 -37.466  18.336  1.00 22.31      .230 C
ATOM   3477  OD1 ASN A 233       3.073 -37.390  19.489  1.00 27.33      .273 O
ATOM   3478  ND2 ASN A 233       2.915 -38.544  17.640  1.00 21.42      .369 N
ATOM   3479 1HD2 ASN A 233       3.413 -39.312  18.068  1.00 21.42      .369 H
ATOM   3480 2HD2 ASN A 233       2.566 -38.633  16.697  1.00 21.42      .369 H
ATOM   3481  N   GLY A 234      -1.301 -37.649  19.078  1.00 24.31      .336 N
ATOM   3482  H   GLY A 234      -1.138 -37.294  20.010  1.00 24.31      .336 H
ATOM   3483  CA  GLY A 234      -2.502 -38.466  18.886  1.00 39.31      .189 C
ATOM   3484 1HA  GLY A 234      -2.284 -39.252  18.163  1.00 39.31      .189 H
ATOM   3485 2HA  GLY A 234      -2.801 -38.922  19.830  1.00 39.31      .189 H
ATOM   3486  C   GLY A 234      -3.681 -37.633  18.355  1.00 41.70      .257 C
ATOM   3487  O   GLY A 234      -3.853 -36.491  18.785  1.00 40.00      .270 O
ATOM   3488  N   PRO A 235      -4.536 -38.165  17.462  1.00 31.73      .312 N
ATOM   3489  CA  PRO A 235      -5.572 -37.395  16.752  1.00 22.65      .163 C
ATOM   3490  HA  PRO A 235      -5.118 -36.560  16.218  1.00 22.65      .163 H
ATOM   3491  C   PRO A 235      -6.674 -36.828  17.674  1.00 25.71      .251 C
ATOM   3492  O   PRO A 235      -7.302 -35.811  17.375  1.00 32.78      .271 O
ATOM   3493  CB  PRO A 235      -6.152 -38.390  15.738  1.00 19.87      .034 C
ATOM   3494 1HB  PRO A 235      -7.217 -38.237  15.558  1.00 19.87      .034 H
ATOM   3495 2HB  PRO A 235      -5.592 -38.338  14.804  1.00 19.87      .034 H
ATOM   3496  CG  PRO A 235      -5.927 -39.737  16.403  1.00 27.35      .027 C
ATOM   3497 1HG  PRO A 235      -6.691 -39.910  17.161  1.00 27.35      .027 H
ATOM   3498 2HG  PRO A 235      -5.892 -40.561  15.690  1.00 27.35      .027 H
ATOM   3499  CD  PRO A 235      -4.573 -39.550  17.056  1.00 26.00      .105 C
ATOM   3500 1HD  PRO A 235      -4.470 -40.195  17.928  1.00 26.00      .105 H
ATOM   3501 2HD  PRO A 235      -3.780 -39.746  16.334  1.00 26.00      .105 H
ATOM   3502  N   TRP A 236      -6.906 -37.482  18.813  1.00 23.29      .337 N
ATOM   3503  H   TRP A 236      -6.348 -38.303  18.998  1.00 23.29      .337 H
ATOM   3504  CA  TRP A 236      -7.841 -37.080  19.877  1.00 24.88      .164 C
ATOM   3505  HA  TRP A 236      -8.731 -36.626  19.442  1.00 24.88      .164 H
ATOM   3506  C   TRP A 236      -7.235 -36.073  20.879  1.00 25.87      .251 C
ATOM   3507  O   TRP A 236      -7.978 -35.510  21.678  1.00 25.72      .271 O
ATOM   3508  CB  TRP A 236      -8.246 -38.361  20.619  1.00 23.50      .059 C
ATOM   3509 1HB  TRP A 236      -8.945 -38.114  21.418  1.00 23.50      .059 H
ATOM   3510 2HB  TRP A 236      -8.763 -39.013  19.913  1.00 23.50      .059 H
ATOM   3511  CG  TRP A 236      -7.079 -39.106  21.205  1.00 25.15      .016 C
ATOM   3512  CD1 TRP A 236      -6.415 -40.108  20.592  1.00 23.19      .097 C
ATOM   3513  HD1 TRP A 236      -6.655 -40.566  19.643  1.00 23.19      .097 H
ATOM   3514  CD2 TRP A 236      -6.339 -38.854  22.441  1.00 20.13      .001 C
ATOM   3515  NE1 TRP A 236      -5.314 -40.448  21.303  1.00 25.00      .365 N
ATOM   3516  HE1 TRP A 236      -4.636 -41.130  20.994  1.00 25.00      .365 H
ATOM   3517  CE2 TRP A 236      -5.192 -39.704  22.445  1.00 22.86      .042 C
ATOM   3518  CE3 TRP A 236      -6.492 -37.977  23.541  1.00 25.16      .014 C
ATOM   3519  HE3 TRP A 236      -7.343 -37.312  23.568  1.00 25.16      .014 H
ATOM   3520  CZ2 TRP A 236      -4.228 -39.661  23.459  1.00 20.80      .030 C
ATOM   3521  HZ2 TRP A 236      -3.357 -40.298  23.404  1.00 20.80      .030 H
ATOM   3522  CZ3 TRP A 236      -5.538 -37.939  24.575  1.00 20.96      .001 C
ATOM   3523  HZ3 TRP A 236      -5.673 -37.251  25.395  1.00 20.96      .001 H
ATOM   3524  CH2 TRP A 236      -4.403 -38.767  24.526  1.00 24.81      .002 C
ATOM   3525  HH2 TRP A 236      -3.652 -38.705  25.300  1.00 24.81      .002 H
ATOM   3526  N   ALA A 237      -5.908 -35.888  20.890  1.00 24.38      .338 N
ATOM   3527  H   ALA A 237      -5.337 -36.320  20.178  1.00 24.38      .338 H
ATOM   3528  CA  ALA A 237      -5.196 -35.162  21.949  1.00 26.50      .159 C
ATOM   3529  HA  ALA A 237      -5.690 -35.380  22.895  1.00 26.50      .159 H
ATOM   3530  C   ALA A 237      -5.196 -33.623  21.763  1.00 25.74      .251 C
ATOM   3531  O   ALA A 237      -4.856 -32.900  22.697  1.00 23.31      .271 O
ATOM   3532  CB  ALA A 237      -3.767 -35.713  22.035  1.00 22.07      .034 C
ATOM   3533 1HB  ALA A 237      -3.795 -36.793  22.178  1.00 22.07      .034 H
ATOM   3534 2HB  ALA A 237      -3.256 -35.248  22.879  1.00 22.07      .034 H
ATOM   3535 3HB  ALA A 237      -3.232 -35.482  21.114  1.00 22.07      .034 H
ATOM   3536  N   THR A 238      -5.583 -33.134  20.584  1.00 23.24      .336 N
ATOM   3537  H   THR A 238      -5.812 -33.782  19.845  1.00 23.24      .336 H
ATOM   3538  CA  THR A 238      -5.622 -31.705  20.226  1.00 23.58      .186 C
ATOM   3539  HA  THR A 238      -5.631 -31.116  21.143  1.00 23.58      .186 H
ATOM   3540  C   THR A 238      -6.869 -31.356  19.405  1.00 24.76      .253 C
ATOM   3541  O   THR A 238      -7.517 -32.224  18.804  1.00 21.78      .270 O
ATOM   3542  CB  THR A 238      -4.383 -31.287  19.412  1.00 25.12      .140 C
ATOM   3543  HB  THR A 238      -4.491 -30.239  19.131  1.00 25.12      .140 H
ATOM   3544  OG1 THR A 238      -4.294 -32.063  18.237  1.00 21.53      .382 O
ATOM   3545  HG1 THR A 238      -3.492 -31.815  17.770  1.00 21.53      .382 H
ATOM   3546  CG2 THR A 238      -3.078 -31.425  20.185  1.00 21.89      .034 C
ATOM   3547 1HG2 THR A 238      -2.287 -30.943  19.611  1.00 21.89      .034 H
ATOM   3548 2HG2 THR A 238      -2.832 -32.477  20.330  1.00 21.89      .034 H
ATOM   3549 3HG2 THR A 238      -3.175 -30.937  21.154  1.00 21.89      .034 H
ATOM   3550  N   VAL A 239      -7.178 -30.060  19.354  1.00 23.54      .337 N
ATOM   3551  H   VAL A 239      -6.655 -29.421  19.936  1.00 23.54      .337 H
ATOM   3552  CA  VAL A 239      -8.213 -29.462  18.499  1.00 26.73      .159 C
ATOM   3553  HA  VAL A 239      -8.409 -30.151  17.677  1.00 26.73      .159 H
ATOM   3554  C   VAL A 239      -7.698 -28.136  17.898  1.00 28.32      .251 C
ATOM   3555  O   VAL A 239      -7.019 -27.360  18.572  1.00 26.17      .271 O
ATOM   3556  CB  VAL A 239      -9.539 -29.318  19.292  1.00 26.08      .029 C
ATOM   3557  HB  VAL A 239      -9.811 -30.304  19.667  1.00 26.08      .029 H
ATOM   3558  CG1 VAL A 239      -9.435 -28.374  20.498  1.00 22.06      .002 C
ATOM   3559 1HG1 VAL A 239     -10.404 -28.321  20.994  1.00 22.06      .002 H
ATOM   3560 2HG1 VAL A 239      -9.142 -27.379  20.165  1.00 22.06      .002 H
ATOM   3561 3HG1 VAL A 239      -8.690 -28.758  21.196  1.00 22.06      .002 H
ATOM   3562  CG2 VAL A 239     -10.690 -28.852  18.399  1.00 30.33      .002 C
ATOM   3563 1HG2 VAL A 239     -11.618 -28.874  18.971  1.00 30.33      .002 H
ATOM   3564 2HG2 VAL A 239     -10.776 -29.520  17.542  1.00 30.33      .002 H
ATOM   3565 3HG2 VAL A 239     -10.501 -27.836  18.051  1.00 30.33      .002 H
ATOM   3566  N   GLY A 240      -7.993 -27.884  16.621  1.00 28.90      .336 N
ATOM   3567  H   GLY A 240      -8.501 -28.576  16.089  1.00 28.90      .336 H
ATOM   3568  CA  GLY A 240      -7.687 -26.623  15.947  1.00 23.29      .189 C
ATOM   3569 1HA  GLY A 240      -6.645 -26.364  16.133  1.00 23.29      .189 H
ATOM   3570 2HA  GLY A 240      -7.831 -26.729  14.871  1.00 23.29      .189 H
ATOM   3571  C   GLY A 240      -8.573 -25.472  16.446  1.00 32.93      .253 C
ATOM   3572  O   GLY A 240      -9.733 -25.697  16.794  1.00 29.27      .270 O
ATOM   3573  N   MET A 241      -8.059 -24.236  16.473  1.00 32.83      .337 N
ATOM   3574  H   MET A 241      -7.101 -24.096  16.186  1.00 32.83      .337 H
ATOM   3575  CA  MET A 241      -8.748 -23.062  17.029  1.00 32.56      .160 C
ATOM   3576  HA  MET A 241      -8.826 -23.197  18.108  1.00 32.56      .160 H
ATOM   3577  C   MET A 241     -10.179 -22.857  16.475  1.00 34.99      .251 C
ATOM   3578  O   MET A 241     -11.095 -22.529  17.232  1.00 33.14      .271 O
ATOM   3579  CB  MET A 241      -7.934 -21.786  16.758  1.00 34.59      .043 C
ATOM   3580 1HB  MET A 241      -7.628 -21.764  15.712  1.00 34.59      .043 H
ATOM   3581 2HB  MET A 241      -8.562 -20.915  16.944  1.00 34.59      .043 H
ATOM   3582  CG  MET A 241      -6.685 -21.697  17.644  1.00 38.47      .060 C
ATOM   3583 1HG  MET A 241      -6.994 -21.812  18.683  1.00 38.47      .060 H
ATOM   3584 2HG  MET A 241      -6.018 -22.525  17.401  1.00 38.47      .060 H
ATOM   3585  SD  MET A 241      -5.748 -20.138  17.489  1.00 49.09      .139 S
ATOM   3586  CE  MET A 241      -5.234 -20.230  15.754  1.00 40.60      .069 C
ATOM   3587 1HE  MET A 241      -4.505 -19.445  15.554  1.00 40.60      .069 H
ATOM   3588 2HE  MET A 241      -6.102 -20.093  15.110  1.00 40.60      .069 H
ATOM   3589 3HE  MET A 241      -4.784 -21.203  15.557  1.00 40.60      .069 H
ATOM   3590  N   GLY A 242     -10.376 -23.101  15.179  1.00 33.86      .336 N
ATOM   3591  H   GLY A 242      -9.580 -23.357  14.613  1.00 33.86      .336 H
ATOM   3592  CA  GLY A 242     -11.667 -23.000  14.511  1.00 27.42      .189 C
ATOM   3593 1HA  GLY A 242     -12.057 -21.988  14.623  1.00 27.42      .189 H
ATOM   3594 2HA  GLY A 242     -11.516 -23.205  13.451  1.00 27.42      .189 H
ATOM   3595  C   GLY A 242     -12.710 -23.988  15.055  1.00 33.65      .253 C
ATOM   3596  O   GLY A 242     -13.815 -23.579  15.415  1.00 32.26      .270 O
ATOM   3597  N   GLU A 243     -12.367 -25.273  15.165  1.00 30.49      .337 N
ATOM   3598  H   GLU A 243     -11.441 -25.566  14.887  1.00 30.49      .337 H
ATOM   3599  CA  GLU A 243     -13.226 -26.295  15.769  1.00 27.82      .160 C
ATOM   3600  HA  GLU A 243     -14.213 -26.221  15.312  1.00 27.82      .160 H
ATOM   3601  C   GLU A 243     -13.389 -26.087  17.291  1.00 34.86      .251 C
ATOM   3602  O   GLU A 243     -14.484 -26.276  17.818  1.00 33.61      .271 O
ATOM   3603  CB  GLU A 243     -12.669 -27.693  15.452  1.00 26.00      .043 C
ATOM   3604 1HB  GLU A 243     -12.660 -27.828  14.371  1.00 26.00      .043 H
ATOM   3605 2HB  GLU A 243     -11.639 -27.751  15.806  1.00 26.00      .043 H
ATOM   3606  CG  GLU A 243     -13.458 -28.868  16.076  1.00 27.00      .100 C
ATOM   3607 1HG  GLU A 243     -12.942 -29.798  15.836  1.00 27.00      .100 H
ATOM   3608 2HG  GLU A 243     -13.453 -28.769  17.162  1.00 27.00      .100 H
ATOM   3609  CD  GLU A 243     -14.918 -28.988  15.607  1.00 33.40      .185 C
ATOM   3610  OE1 GLU A 243     -15.290 -28.384  14.577  1.00 39.97      .647 O
ATOM   3611  OE2 GLU A 243     -15.713 -29.702  16.265  1.00 31.18      .647 O
ATOM   3612  N   ALA A 244     -12.342 -25.632  17.987  1.00 31.11      .338 N
ATOM   3613  H   ALA A 244     -11.458 -25.515  17.514  1.00 31.11      .338 H
ATOM   3614  CA  ALA A 244     -12.381 -25.316  19.412  1.00 28.48      .159 C
ATOM   3615  HA  ALA A 244     -12.631 -26.221  19.964  1.00 28.48      .159 H
ATOM   3616  C   ALA A 244     -13.461 -24.257  19.711  1.00 31.19      .251 C
ATOM   3617  O   ALA A 244     -14.347 -24.484  20.543  1.00 27.55      .271 O
ATOM   3618  CB  ALA A 244     -10.988 -24.842  19.849  1.00 27.75      .034 C
ATOM   3619 1HB  ALA A 244     -10.243 -25.574  19.537  1.00 27.75      .034 H
ATOM   3620 2HB  ALA A 244     -10.973 -24.748  20.935  1.00 27.75      .034 H
ATOM   3621 3HB  ALA A 244     -10.762 -23.877  19.397  1.00 27.75      .034 H
ATOM   3622  N   ARG A 245     -13.445 -23.149  18.956  1.00 31.51      .338 N
ATOM   3623  H   ARG A 245     -12.683 -23.028  18.304  1.00 31.51      .338 H
ATOM   3624  CA  ARG A 245     -14.466 -22.098  18.978  1.00 30.37      .159 C
ATOM   3625  HA  ARG A 245     -14.518 -21.694  19.989  1.00 30.37      .159 H
ATOM   3626  C   ARG A 245     -15.854 -22.642  18.600  1.00 29.80      .251 C
ATOM   3627  O   ARG A 245     -16.843 -22.303  19.255  1.00 32.55      .271 O
ATOM   3628  CB  ARG A 245     -14.025 -20.981  18.018  1.00 30.24      .034 C
ATOM   3629 1HB  ARG A 245     -13.103 -20.540  18.396  1.00 30.24      .034 H
ATOM   3630 2HB  ARG A 245     -13.821 -21.396  17.031  1.00 30.24      .034 H
ATOM   3631  CG  ARG A 245     -15.082 -19.875  17.880  1.00 28.78      .027 C
ATOM   3632 1HG  ARG A 245     -15.922 -20.258  17.301  1.00 28.78      .027 H
ATOM   3633 2HG  ARG A 245     -15.446 -19.590  18.867  1.00 28.78      .027 H
ATOM   3634  CD  ARG A 245     -14.525 -18.627  17.178  1.00 25.30      .116 C
ATOM   3635 1HD  ARG A 245     -14.004 -18.925  16.268  1.00 25.30      .116 H
ATOM   3636 2HD  ARG A 245     -15.358 -17.983  16.895  1.00 25.30      .116 H
ATOM   3637  NE  ARG A 245     -13.596 -17.855  18.024  1.00 29.68      .212 N
ATOM   3638  HE  ARG A 245     -12.636 -17.858  17.712  1.00 29.68      .212 H
ATOM   3639  CZ  ARG A 245     -13.967 -17.056  19.036  1.00 32.73      .666 C
ATOM   3640  NH1 ARG A 245     -15.203 -16.932  19.410  1.00 34.23      .235 N
ATOM   3641 1HH1 ARG A 245     -15.936 -17.400  18.897  1.00 34.23      .235 H
ATOM   3642 2HH1 ARG A 245     -15.435 -16.217  20.084  1.00 34.23      .235 H
ATOM   3643  NH2 ARG A 245     -13.092 -16.373  19.711  1.00 30.01      .235 N
ATOM   3644 1HH2 ARG A 245     -12.107 -16.439  19.499  1.00 30.01      .235 H
ATOM   3645 2HH2 ARG A 245     -13.414 -15.727  20.417  1.00 30.01      .235 H
ATOM   3646  N   ARG A 246     -15.931 -23.499  17.575  1.00 28.84      .338 N
ATOM   3647  H   ARG A 246     -15.089 -23.713  17.061  1.00 28.84      .338 H
ATOM   3648  CA  ARG A 246     -17.173 -24.099  17.088  1.00 38.52      .159 C
ATOM   3649  HA  ARG A 246     -17.846 -23.291  16.800  1.00 38.52      .159 H
ATOM   3650  C   ARG A 246     -17.866 -24.926  18.192  1.00 31.98      .251 C
ATOM   3651  O   ARG A 246     -19.035 -24.689  18.487  1.00 27.93      .271 O
ATOM   3652  CB  ARG A 246     -16.884 -24.954  15.839  1.00 30.00      .034 C
ATOM   3653 1HB  ARG A 246     -16.179 -24.442  15.183  1.00 30.00      .034 H
ATOM   3654 2HB  ARG A 246     -16.446 -25.904  16.143  1.00 30.00      .034 H
ATOM   3655  CG  ARG A 246     -18.178 -25.228  15.061  1.00 33.64      .027 C
ATOM   3656 1HG  ARG A 246     -18.993 -25.348  15.775  1.00 33.64      .027 H
ATOM   3657 2HG  ARG A 246     -18.397 -24.363  14.435  1.00 33.64      .027 H
ATOM   3658  CD  ARG A 246     -18.124 -26.480  14.165  1.00 37.66      .116 C
ATOM   3659 1HD  ARG A 246     -19.050 -26.562  13.595  1.00 37.66      .116 H
ATOM   3660 2HD  ARG A 246     -17.299 -26.380  13.461  1.00 37.66      .116 H
ATOM   3661  NE  ARG A 246     -17.936 -27.714  14.947  1.00 37.55      .212 N
ATOM   3662  HE  ARG A 246     -17.011 -28.109  14.854  1.00 37.55      .212 H
ATOM   3663  CZ  ARG A 246     -18.821 -28.259  15.787  1.00 35.58      .666 C
ATOM   3664  NH1 ARG A 246     -20.026 -27.791  15.936  1.00 38.99      .235 N
ATOM   3665 1HH1 ARG A 246     -20.305 -26.978  15.406  1.00 38.99      .235 H
ATOM   3666 2HH1 ARG A 246     -20.670 -28.211  16.592  1.00 38.99      .235 H
ATOM   3667  NH2 ARG A 246     -18.453 -29.275  16.506  1.00 28.18      .235 N
ATOM   3668 1HH2 ARG A 246     -17.490 -29.570  16.442  1.00 28.18      .235 H
ATOM   3669 2HH2 ARG A 246     -19.057 -29.670  17.213  1.00 28.18      .235 H
ATOM   3670  N   ARG A 247     -17.138 -25.833  18.855  1.00 36.20      .338 N
ATOM   3671  H   ARG A 247     -16.177 -25.971  18.575  1.00 36.20      .338 H
ATOM   3672  CA  ARG A 247     -17.625 -26.682  19.952  1.00 32.90      .159 C
ATOM   3673  HA  ARG A 247     -18.486 -27.251  19.600  1.00 32.90      .159 H
ATOM   3674  C   ARG A 247     -18.060 -25.856  21.177  1.00 27.90      .251 C
ATOM   3675  O   ARG A 247     -19.120 -26.124  21.737  1.00 29.59      .271 O
ATOM   3676  CB  ARG A 247     -16.528 -27.671  20.369  1.00 33.98      .034 C
ATOM   3677 1HB  ARG A 247     -15.603 -27.129  20.566  1.00 33.98      .034 H
ATOM   3678 2HB  ARG A 247     -16.833 -28.173  21.287  1.00 33.98      .034 H
ATOM   3679  CG  ARG A 247     -16.265 -28.728  19.288  1.00 33.61      .027 C
ATOM   3680 1HG  ARG A 247     -17.167 -29.317  19.121  1.00 33.61      .027 H
ATOM   3681 2HG  ARG A 247     -15.981 -28.240  18.356  1.00 33.61      .027 H
ATOM   3682  CD  ARG A 247     -15.135 -29.647  19.745  1.00 29.17      .116 C
ATOM   3683 1HD  ARG A 247     -14.255 -29.042  19.962  1.00 29.17      .116 H
ATOM   3684 2HD  ARG A 247     -15.464 -30.161  20.649  1.00 29.17      .116 H
ATOM   3685  NE  ARG A 247     -14.793 -30.644  18.723  1.00 26.50      .212 N
ATOM   3686  HE  ARG A 247     -15.057 -30.389  17.782  1.00 26.50      .212 H
ATOM   3687  CZ  ARG A 247     -14.162 -31.793  18.964  1.00 28.59      .666 C
ATOM   3688  NH1 ARG A 247     -13.833 -32.188  20.158  1.00 24.41      .235 N
ATOM   3689 1HH1 ARG A 247     -13.962 -31.575  20.950  1.00 24.41      .235 H
ATOM   3690 2HH1 ARG A 247     -13.308 -33.045  20.263  1.00 24.41      .235 H
ATOM   3691  NH2 ARG A 247     -13.852 -32.586  17.990  1.00 26.25      .235 N
ATOM   3692 1HH2 ARG A 247     -13.875 -32.284  17.027  1.00 26.25      .235 H
ATOM   3693 2HH2 ARG A 247     -13.573 -33.530  18.216  1.00 26.25      .235 H
ATOM   3694  N   ALA A 248     -17.287 -24.835  21.548  1.00 29.19      .338 N
ATOM   3695  H   ALA A 248     -16.408 -24.682  21.075  1.00 29.19      .338 H
ATOM   3696  CA  ALA A 248     -17.636 -23.910  22.622  1.00 31.39      .159 C
ATOM   3697  HA  ALA A 248     -17.780 -24.472  23.544  1.00 31.39      .159 H
ATOM   3698  C   ALA A 248     -18.948 -23.144  22.325  1.00 36.90      .251 C
ATOM   3699  O   ALA A 248     -19.817 -23.032  23.189  1.00 35.05      .271 O
ATOM   3700  CB  ALA A 248     -16.457 -22.951  22.808  1.00 23.03      .034 C
ATOM   3701 1HB  ALA A 248     -15.557 -23.519  23.042  1.00 23.03      .034 H
ATOM   3702 2HB  ALA A 248     -16.675 -22.262  23.624  1.00 23.03      .034 H
ATOM   3703 3HB  ALA A 248     -16.302 -22.387  21.888  1.00 23.03      .034 H
ATOM   3704  N   THR A 249     -19.120 -22.683  21.082  1.00 28.81      .336 N
ATOM   3705  H   THR A 249     -18.375 -22.797  20.410  1.00 28.81      .336 H
ATOM   3706  CA  THR A 249     -20.327 -21.994  20.614  1.00 28.17      .186 C
ATOM   3707  HA  THR A 249     -20.557 -21.192  21.316  1.00 28.17      .186 H
ATOM   3708  C   THR A 249     -21.538 -22.947  20.560  1.00 28.49      .253 C
ATOM   3709  O   THR A 249     -22.644 -22.555  20.928  1.00 29.08      .270 O
ATOM   3710  CB  THR A 249     -20.096 -21.353  19.235  1.00 39.46      .140 C
ATOM   3711  HB  THR A 249     -19.985 -22.146  18.496  1.00 39.46      .140 H
ATOM   3712  OG1 THR A 249     -18.922 -20.553  19.225  1.00 38.83      .382 O
ATOM   3713  HG1 THR A 249     -18.172 -21.135  19.366  1.00 38.83      .382 H
ATOM   3714  CG2 THR A 249     -21.234 -20.428  18.810  1.00 34.47      .034 C
ATOM   3715 1HG2 THR A 249     -20.975 -19.938  17.871  1.00 34.47      .034 H
ATOM   3716 2HG2 THR A 249     -21.387 -19.675  19.583  1.00 34.47      .034 H
ATOM   3717 3HG2 THR A 249     -22.149 -21.005  18.678  1.00 34.47      .034 H
ATOM   3718  N   GLN A 250     -21.349 -24.214  20.175  1.00 27.63      .337 N
ATOM   3719  H   GLN A 250     -20.457 -24.505  19.802  1.00 27.63      .337 H
ATOM   3720  CA  GLN A 250     -22.410 -25.214  20.225  1.00 28.63      .160 C
ATOM   3721  HA  GLN A 250     -23.281 -24.783  19.732  1.00 28.63      .160 H
ATOM   3722  C   GLN A 250     -22.818 -25.561  21.680  1.00 31.94      .251 C
ATOM   3723  O   GLN A 250     -24.012 -25.686  21.944  1.00 32.14      .271 O
ATOM   3724  CB  GLN A 250     -22.022 -26.461  19.413  1.00 26.22      .042 C
ATOM   3725 1HB  GLN A 250     -21.798 -26.153  18.392  1.00 26.22      .042 H
ATOM   3726 2HB  GLN A 250     -21.147 -26.947  19.844  1.00 26.22      .042 H
ATOM   3727  CG  GLN A 250     -23.183 -27.468  19.383  1.00 33.51      .090 C
ATOM   3728 1HG  GLN A 250     -23.227 -27.980  20.344  1.00 33.51      .090 H
ATOM   3729 2HG  GLN A 250     -24.122 -26.928  19.264  1.00 33.51      .090 H
ATOM   3730  CD  GLN A 250     -23.088 -28.528  18.272  1.00 45.75      .227 C
ATOM   3731  OE1 GLN A 250     -22.320 -28.464  17.321  1.00 51.28      .273 O
ATOM   3732  NE2 GLN A 250     -23.881 -29.567  18.328  1.00 41.59      .369 N
ATOM   3733 1HE2 GLN A 250     -23.667 -30.351  17.728  1.00 41.59      .369 H
ATOM   3734 2HE2 GLN A 250     -24.598 -29.653  19.034  1.00 41.59      .369 H
ATOM   3735  N   LEU A 251     -21.877 -25.651  22.632  1.00 31.00      .338 N
ATOM   3736  H   LEU A 251     -20.898 -25.582  22.393  1.00 31.00      .338 H
ATOM   3737  CA  LEU A 251     -22.204 -25.837  24.044  1.00 35.41      .159 C
ATOM   3738  HA  LEU A 251     -22.793 -26.751  24.124  1.00 35.41      .159 H
ATOM   3739  C   LEU A 251     -23.059 -24.667  24.569  1.00 30.24      .251 C
ATOM   3740  O   LEU A 251     -24.079 -24.895  25.210  1.00 28.35      .271 O
ATOM   3741  CB  LEU A 251     -20.930 -25.987  24.898  1.00 29.75      .032 C
ATOM   3742 1HB  LEU A 251     -20.253 -26.674  24.391  1.00 29.75      .032 H
ATOM   3743 2HB  LEU A 251     -20.437 -25.016  24.955  1.00 29.75      .032 H
ATOM   3744  CG  LEU A 251     -21.217 -26.499  26.325  1.00 30.41      .002 C
ATOM   3745  HG  LEU A 251     -22.050 -25.927  26.733  1.00 30.41      .002 H
ATOM   3746  CD1 LEU A 251     -21.571 -27.989  26.351  1.00 22.37      .000 C
ATOM   3747 1HD1 LEU A 251     -21.774 -28.285  27.380  1.00 22.37      .000 H
ATOM   3748 2HD1 LEU A 251     -20.733 -28.568  25.964  1.00 22.37      .000 H
ATOM   3749 3HD1 LEU A 251     -22.454 -28.173  25.739  1.00 22.37      .000 H
ATOM   3750  CD2 LEU A 251     -20.012 -26.276  27.236  1.00 29.82      .000 C
ATOM   3751 1HD2 LEU A 251     -20.245 -26.641  28.237  1.00 29.82      .000 H
ATOM   3752 2HD2 LEU A 251     -19.786 -25.211  27.281  1.00 29.82      .000 H
ATOM   3753 3HD2 LEU A 251     -19.149 -26.815  26.845  1.00 29.82      .000 H
ATOM   3754  N   ALA A 252     -22.666 -23.431  24.245  1.00 31.40      .338 N
ATOM   3755  H   ALA A 252     -21.805 -23.318  23.729  1.00 31.40      .338 H
ATOM   3756  CA  ALA A 252     -23.407 -22.220  24.579  1.00 35.39      .159 C
ATOM   3757  HA  ALA A 252     -23.491 -22.147  25.664  1.00 35.39      .159 H
ATOM   3758  C   ALA A 252     -24.837 -22.243  23.992  1.00 38.42      .251 C
ATOM   3759  O   ALA A 252     -25.808 -22.017  24.719  1.00 35.04      .271 O
ATOM   3760  CB  ALA A 252     -22.580 -21.030  24.079  1.00 26.33      .034 C
ATOM   3761 1HB  ALA A 252     -21.581 -21.108  24.509  1.00 26.33      .034 H
ATOM   3762 2HB  ALA A 252     -23.039 -20.093  24.394  1.00 26.33      .034 H
ATOM   3763 3HB  ALA A 252     -22.511 -21.055  22.992  1.00 26.33      .034 H
ATOM   3764  N   HIS A 253     -24.979 -22.605  22.715  1.00 36.18      .337 N
ATOM   3765  H   HIS A 253     -24.156 -22.725  22.142  1.00 36.18      .337 H
ATOM   3766  CA  HIS A 253     -26.275 -22.747  22.067  1.00 38.15      .165 C
ATOM   3767  HA  HIS A 253     -26.773 -21.778  22.099  1.00 38.15      .165 H
ATOM   3768  C   HIS A 253     -27.176 -23.773  22.784  1.00 33.08      .251 C
ATOM   3769  O   HIS A 253     -28.350 -23.489  23.022  1.00 36.39      .271 O
ATOM   3770  CB  HIS A 253     -26.079 -23.124  20.597  1.00 37.06      .077 C
ATOM   3771 1HB  HIS A 253     -25.418 -22.390  20.137  1.00 37.06      .077 H
ATOM   3772 2HB  HIS A 253     -25.608 -24.104  20.522  1.00 37.06      .077 H
ATOM   3773  CG  HIS A 253     -27.389 -23.148  19.844  1.00 46.47      .057 C
ATOM   3774  ND1 HIS A 253     -28.045 -22.070  19.309  1.00 46.39      .338 N
ATOM   3775  HD1 HIS A 253     -27.749 -21.105  19.273  1.00 46.39      .338 H
ATOM   3776  CD2 HIS A 253     -28.239 -24.206  19.687  1.00 49.04      .113 C
ATOM   3777  HD2 HIS A 253     -28.124 -25.229  20.013  1.00 49.04      .113 H
ATOM   3778  CE1 HIS A 253     -29.200 -22.477  18.834  1.00 47.51      .175 C
ATOM   3779  HE1 HIS A 253     -29.967 -21.888  18.354  1.00 47.51      .175 H
ATOM   3780  NE2 HIS A 253     -29.362 -23.779  19.023  1.00 55.79      .223 N
ATOM   3781  N   LEU A 254     -26.623 -24.928  23.176  1.00 31.13      .338 N
ATOM   3782  H   LEU A 254     -25.650 -25.084  22.955  1.00 31.13      .338 H
ATOM   3783  CA  LEU A 254     -27.313 -26.029  23.870  1.00 28.49      .159 C
ATOM   3784  HA  LEU A 254     -28.236 -26.236  23.328  1.00 28.49      .159 H
ATOM   3785  C   LEU A 254     -27.707 -25.725  25.345  1.00 34.16      .251 C
ATOM   3786  O   LEU A 254     -28.408 -26.544  25.945  1.00 35.71      .271 O
ATOM   3787  CB  LEU A 254     -26.420 -27.290  23.809  1.00 31.68      .032 C
ATOM   3788 1HB  LEU A 254     -25.424 -27.018  24.159  1.00 31.68      .032 H
ATOM   3789 2HB  LEU A 254     -26.823 -28.025  24.506  1.00 31.68      .032 H
ATOM   3790  CG  LEU A 254     -26.316 -27.951  22.426  1.00 39.90      .002 C
ATOM   3791  HG  LEU A 254     -26.100 -27.181  21.684  1.00 39.90      .002 H
ATOM   3792  CD1 LEU A 254     -25.175 -28.967  22.433  1.00 33.30      .000 C
ATOM   3793 1HD1 LEU A 254     -25.095 -29.438  21.453  1.00 33.30      .000 H
ATOM   3794 2HD1 LEU A 254     -25.373 -29.729  23.187  1.00 33.30      .000 H
ATOM   3795 3HD1 LEU A 254     -24.241 -28.456  22.669  1.00 33.30      .000 H
ATOM   3796  CD2 LEU A 254     -27.604 -28.674  22.027  1.00 29.11      .000 C
ATOM   3797 1HD2 LEU A 254     -27.453 -29.165  21.065  1.00 29.11      .000 H
ATOM   3798 2HD2 LEU A 254     -28.419 -27.955  21.944  1.00 29.11      .000 H
ATOM   3799 3HD2 LEU A 254     -27.853 -29.420  22.781  1.00 29.11      .000 H
ATOM   3800  N   VAL A 255     -27.305 -24.577  25.909  1.00 32.47      .338 N
ATOM   3801  H   VAL A 255     -26.686 -23.974  25.387  1.00 32.47      .338 H
ATOM   3802  CA  VAL A 255     -27.669 -24.102  27.261  1.00 31.34      .159 C
ATOM   3803  HA  VAL A 255     -28.469 -24.754  27.613  1.00 31.34      .159 H
ATOM   3804  C   VAL A 255     -28.245 -22.650  27.245  1.00 36.46      .251 C
ATOM   3805  O   VAL A 255     -28.084 -21.879  28.195  1.00 33.49      .271 O
ATOM   3806  CB  VAL A 255     -26.513 -24.309  28.279  1.00 29.29      .029 C
ATOM   3807  HB  VAL A 255     -26.906 -24.094  29.273  1.00 29.29      .029 H
ATOM   3808  CG1 VAL A 255     -26.031 -25.765  28.305  1.00 27.72      .002 C
ATOM   3809 1HG1 VAL A 255     -25.322 -25.902  29.122  1.00 27.72      .002 H
ATOM   3810 2HG1 VAL A 255     -25.550 -26.017  27.360  1.00 27.72      .002 H
ATOM   3811 3HG1 VAL A 255     -26.893 -26.414  28.458  1.00 27.72      .002 H
ATOM   3812  CG2 VAL A 255     -25.301 -23.398  28.061  1.00 26.70      .002 C
ATOM   3813 1HG2 VAL A 255     -24.491 -23.708  28.722  1.00 26.70      .002 H
ATOM   3814 2HG2 VAL A 255     -25.580 -22.369  28.285  1.00 26.70      .002 H
ATOM   3815 3HG2 VAL A 255     -24.973 -23.469  27.024  1.00 26.70      .002 H
ATOM   3816  N   GLY A 256     -28.911 -22.279  26.147  1.00 29.86      .336 N
ATOM   3817  H   GLY A 256     -29.068 -22.986  25.443  1.00 29.86      .336 H
ATOM   3818  CA  GLY A 256     -29.656 -21.021  25.980  1.00 31.66      .189 C
ATOM   3819 1HA  GLY A 256     -30.271 -21.102  25.083  1.00 31.66      .189 H
ATOM   3820 2HA  GLY A 256     -30.327 -20.895  26.830  1.00 31.66      .189 H
ATOM   3821  C   GLY A 256     -28.804 -19.736  25.855  1.00 31.79      .253 C
ATOM   3822  O   GLY A 256     -29.352 -18.637  25.919  1.00 32.31      .270 O
ATOM   3823  N   CYS A 257     -27.480 -19.836  25.714  1.00 35.91      .337 N
ATOM   3824  H   CYS A 257     -27.058 -20.749  25.630  1.00 35.91      .337 H
ATOM   3825  CA  CYS A 257     -26.579 -18.684  25.627  1.00 37.16      .171 C
ATOM   3826  HA  CYS A 257     -26.962 -17.917  26.301  1.00 37.16      .171 H
ATOM   3827  C   CYS A 257     -26.521 -18.067  24.204  1.00 41.86      .255 C
ATOM   3828  O   CYS A 257     -26.710 -18.799  23.224  1.00 44.43      .270 O
ATOM   3829  CB  CYS A 257     -25.189 -19.095  26.124  1.00 36.38      .100 C
ATOM   3830 1HB  CYS A 257     -24.831 -19.907  25.491  1.00 36.38      .100 H
ATOM   3831 2HB  CYS A 257     -24.500 -18.260  26.002  1.00 36.38      .100 H
ATOM   3832  SG  CYS A 257     -25.140 -19.643  27.861  1.00 36.74      .080 S
ATOM   3833  N   PRO A 258     -26.253 -16.749  24.076  1.00 49.86      .311 N
ATOM   3834  CA  PRO A 258     -26.218 -16.033  22.795  1.00 51.14      .171 C
ATOM   3835  HA  PRO A 258     -27.123 -16.255  22.230  1.00 51.14      .171 H
ATOM   3836  C   PRO A 258     -25.003 -16.396  21.917  1.00 51.83      .207 C
ATOM   3837  O   PRO A 258     -25.153 -16.368  20.677  1.00 71.72      .646 O
ATOM   3838  OXT PRO A 258     -23.912 -16.695  22.440  1.00 99.99      .646 O
ATOM   3839  CB  PRO A 258     -26.231 -14.549  23.170  1.00 51.45      .035 C
ATOM   3840 1HB  PRO A 258     -25.703 -13.928  22.446  1.00 51.45      .035 H
ATOM   3841 2HB  PRO A 258     -27.259 -14.208  23.292  1.00 51.45      .035 H
ATOM   3842  CG  PRO A 258     -25.511 -14.530  24.503  1.00 47.94      .027 C
ATOM   3843 1HG  PRO A 258     -24.432 -14.568  24.350  1.00 47.94      .027 H
ATOM   3844 2HG  PRO A 258     -25.794 -13.673  25.114  1.00 47.94      .027 H
ATOM   3845  CD  PRO A 258     -25.991 -15.814  25.153  1.00 47.82      .105 C
ATOM   3846 1HD  PRO A 258     -25.215 -16.219  25.802  1.00 47.82      .105 H
ATOM   3847 2HD  PRO A 258     -26.911 -15.632  25.707  1.00 47.82      .105 H
TER    3848      PRO A 258 
ATOM   3849  N   ASN A 265     -20.642 -12.441  20.580  1.00 55.41      .057 N
ATOM   3850 1H   ASN A 265     -21.180 -11.754  20.071  1.00 55.41      .057 H
ATOM   3851 2H   ASN A 265     -21.264 -13.022  21.124  1.00 55.41      .057 H
ATOM   3852 3H   ASN A 265     -20.128 -13.016  19.929  1.00 55.41      .057 H
ATOM   3853  CA  ASN A 265     -19.696 -11.750  21.478  1.00 50.12      .264 C
ATOM   3854  HA  ASN A 265     -18.873 -11.377  20.869  1.00 50.12      .264 H
ATOM   3855  C   ASN A 265     -19.142 -12.740  22.507  1.00 53.70      .259 C
ATOM   3856  O   ASN A 265     -19.913 -13.299  23.282  1.00 51.66      .271 O
ATOM   3857  CB  ASN A 265     -20.352 -10.522  22.137  1.00 58.06      .127 C
ATOM   3858 1HB  ASN A 265     -20.638  -9.830  21.345  1.00 58.06      .127 H
ATOM   3859 2HB  ASN A 265     -21.252 -10.821  22.674  1.00 58.06      .127 H
ATOM   3860  CG  ASN A 265     -19.416  -9.796  23.111  1.00 63.59      .230 C
ATOM   3861  OD1 ASN A 265     -18.991 -10.357  24.102  1.00 66.72      .273 O
ATOM   3862  ND2 ASN A 265     -19.081  -8.551  22.873  1.00 68.68      .369 N
ATOM   3863 1HD2 ASN A 265     -18.455  -8.086  23.515  1.00 68.68      .369 H
ATOM   3864 2HD2 ASN A 265     -19.518  -8.028  22.127  1.00 68.68      .369 H
ATOM   3865  N   ASP A 266     -17.823 -12.942  22.522  1.00 46.74      .337 N
ATOM   3866  H   ASP A 266     -17.244 -12.482  21.834  1.00 46.74      .337 H
ATOM   3867  CA  ASP A 266     -17.133 -13.883  23.422  1.00 44.11      .170 C
ATOM   3868  HA  ASP A 266     -17.520 -14.884  23.234  1.00 44.11      .170 H
ATOM   3869  C   ASP A 266     -17.337 -13.571  24.923  1.00 49.38      .252 C
ATOM   3870  O   ASP A 266     -17.503 -14.492  25.724  1.00 43.46      .271 O
ATOM   3871  CB  ASP A 266     -15.621 -13.889  23.128  1.00 42.99      .129 C
ATOM   3872 1HB  ASP A 266     -15.236 -12.877  23.251  1.00 42.99      .129 H
ATOM   3873 2HB  ASP A 266     -15.130 -14.517  23.871  1.00 42.99      .129 H
ATOM   3874  CG  ASP A 266     -15.218 -14.391  21.729  1.00 39.96      .188 C
ATOM   3875  OD1 ASP A 266     -16.076 -14.872  20.959  1.00 39.30      .647 O
ATOM   3876  OD2 ASP A 266     -14.004 -14.374  21.414  1.00 49.48      .647 O
ATOM   3877  N   THR A 267     -17.360 -12.289  25.308  1.00 40.97      .336 N
ATOM   3878  H   THR A 267     -17.316 -11.563  24.607  1.00 40.97      .336 H
ATOM   3879  CA  THR A 267     -17.592 -11.849  26.690  1.00 38.54      .186 C
ATOM   3880  HA  THR A 267     -16.829 -12.312  27.316  1.00 38.54      .186 H
ATOM   3881  C   THR A 267     -18.972 -12.308  27.177  1.00 42.88      .253 C
ATOM   3882  O   THR A 267     -19.070 -12.911  28.246  1.00 43.48      .270 O
ATOM   3883  CB  THR A 267     -17.484 -10.318  26.851  1.00 47.27      .140 C
ATOM   3884  HB  THR A 267     -18.371  -9.863  26.411  1.00 47.27      .140 H
ATOM   3885  OG1 THR A 267     -16.337  -9.790  26.198  1.00 50.74      .382 O
ATOM   3886  HG1 THR A 267     -15.562 -10.162  26.624  1.00 50.74      .382 H
ATOM   3887  CG2 THR A 267     -17.394  -9.877  28.311  1.00 43.24      .034 C
ATOM   3888 1HG2 THR A 267     -17.311  -8.791  28.348  1.00 43.24      .034 H
ATOM   3889 2HG2 THR A 267     -16.518 -10.325  28.779  1.00 43.24      .034 H
ATOM   3890 3HG2 THR A 267     -18.292 -10.192  28.844  1.00 43.24      .034 H
ATOM   3891  N   GLU A 268     -20.021 -12.070  26.384  1.00 45.62      .337 N
ATOM   3892  H   GLU A 268     -19.865 -11.583  25.514  1.00 45.62      .337 H
ATOM   3893  CA  GLU A 268     -21.402 -12.431  26.702  1.00 43.71      .160 C
ATOM   3894  HA  GLU A 268     -21.628 -12.070  27.705  1.00 43.71      .160 H
ATOM   3895  C   GLU A 268     -21.643 -13.956  26.678  1.00 42.01      .251 C
ATOM   3896  O   GLU A 268     -22.293 -14.500  27.575  1.00 42.76      .271 O
ATOM   3897  CB  GLU A 268     -22.372 -11.763  25.714  1.00 43.94      .043 C
ATOM   3898 1HB  GLU A 268     -22.144 -12.081  24.697  1.00 43.94      .043 H
ATOM   3899 2HB  GLU A 268     -23.377 -12.104  25.964  1.00 43.94      .043 H
ATOM   3900  CG  GLU A 268     -22.345 -10.227  25.769  1.00 64.17      .100 C
ATOM   3901 1HG  GLU A 268     -22.446  -9.911  26.808  1.00 64.17      .100 H
ATOM   3902 2HG  GLU A 268     -21.390  -9.866  25.388  1.00 64.17      .100 H
ATOM   3903  CD  GLU A 268     -23.473  -9.580  24.951  1.00 87.59      .185 C
ATOM   3904  OE1 GLU A 268     -24.587 -10.146  24.896  1.00 84.71      .647 O
ATOM   3905  OE2 GLU A 268     -23.273  -8.470  24.401  1.00 90.79      .647 O
ATOM   3906  N   LEU A 269     -21.089 -14.645  25.675  1.00 39.77      .338 N
ATOM   3907  H   LEU A 269     -20.578 -14.139  24.967  1.00 39.77      .338 H
ATOM   3908  CA  LEU A 269     -21.178 -16.097  25.516  1.00 39.41      .159 C
ATOM   3909  HA  LEU A 269     -22.227 -16.376  25.420  1.00 39.41      .159 H
ATOM   3910  C   LEU A 269     -20.601 -16.803  26.757  1.00 34.90      .251 C
ATOM   3911  O   LEU A 269     -21.272 -17.630  27.382  1.00 39.60      .271 O
ATOM   3912  CB  LEU A 269     -20.445 -16.461  24.198  1.00 35.72      .032 C
ATOM   3913 1HB  LEU A 269     -20.827 -15.807  23.413  1.00 35.72      .032 H
ATOM   3914 2HB  LEU A 269     -19.389 -16.225  24.328  1.00 35.72      .032 H
ATOM   3915  CG  LEU A 269     -20.585 -17.908  23.689  1.00 39.66      .002 C
ATOM   3916  HG  LEU A 269     -21.646 -18.156  23.639  1.00 39.66      .002 H
ATOM   3917  CD1 LEU A 269     -20.005 -18.006  22.275  1.00 40.94      .000 C
ATOM   3918 1HD1 LEU A 269     -20.105 -19.028  21.910  1.00 40.94      .000 H
ATOM   3919 2HD1 LEU A 269     -18.953 -17.723  22.282  1.00 40.94      .000 H
ATOM   3920 3HD1 LEU A 269     -20.559 -17.331  21.622  1.00 40.94      .000 H
ATOM   3921  CD2 LEU A 269     -19.876 -18.932  24.579  1.00 40.14      .000 C
ATOM   3922 1HD2 LEU A 269     -19.696 -19.849  24.018  1.00 40.14      .000 H
ATOM   3923 2HD2 LEU A 269     -20.519 -19.147  25.432  1.00 40.14      .000 H
ATOM   3924 3HD2 LEU A 269     -18.926 -18.529  24.932  1.00 40.14      .000 H
ATOM   3925  N   VAL A 270     -19.379 -16.436  27.156  1.00 34.23      .338 N
ATOM   3926  H   VAL A 270     -18.868 -15.738  26.633  1.00 34.23      .338 H
ATOM   3927  CA  VAL A 270     -18.704 -17.032  28.305  1.00 39.46      .159 C
ATOM   3928  HA  VAL A 270     -18.822 -18.112  28.219  1.00 39.46      .159 H
ATOM   3929  C   VAL A 270     -19.335 -16.585  29.639  1.00 37.00      .251 C
ATOM   3930  O   VAL A 270     -19.438 -17.409  30.545  1.00 34.61      .271 O
ATOM   3931  CB  VAL A 270     -17.192 -16.762  28.279  1.00 42.61      .029 C
ATOM   3932  HB  VAL A 270     -17.028 -15.684  28.273  1.00 42.61      .029 H
ATOM   3933  CG1 VAL A 270     -16.507 -17.374  29.503  1.00 35.28      .002 C
ATOM   3934 1HG1 VAL A 270     -15.426 -17.306  29.380  1.00 35.28      .002 H
ATOM   3935 2HG1 VAL A 270     -16.798 -18.421  29.590  1.00 35.28      .002 H
ATOM   3936 3HG1 VAL A 270     -16.806 -16.838  30.404  1.00 35.28      .002 H
ATOM   3937  CG2 VAL A 270     -16.540 -17.390  27.041  1.00 42.78      .002 C
ATOM   3938 1HG2 VAL A 270     -15.482 -17.127  27.021  1.00 42.78      .002 H
ATOM   3939 2HG2 VAL A 270     -17.027 -17.005  26.145  1.00 42.78      .002 H
ATOM   3940 3HG2 VAL A 270     -16.645 -18.474  27.076  1.00 42.78      .002 H
ATOM   3941  N   ALA A 271     -19.826 -15.345  29.762  1.00 33.48      .338 N
ATOM   3942  H   ALA A 271     -19.738 -14.685  29.003  1.00 33.48      .338 H
ATOM   3943  CA  ALA A 271     -20.570 -14.904  30.941  1.00 36.74      .159 C
ATOM   3944  HA  ALA A 271     -19.920 -14.966  31.813  1.00 36.74      .159 H
ATOM   3945  C   ALA A 271     -21.793 -15.808  31.185  1.00 35.70      .251 C
ATOM   3946  O   ALA A 271     -21.967 -16.346  32.278  1.00 39.78      .271 O
ATOM   3947  CB  ALA A 271     -21.008 -13.448  30.763  1.00 31.07      .034 C
ATOM   3948 1HB  ALA A 271     -20.128 -12.823  30.609  1.00 31.07      .034 H
ATOM   3949 2HB  ALA A 271     -21.532 -13.124  31.662  1.00 31.07      .034 H
ATOM   3950 3HB  ALA A 271     -21.672 -13.360  29.903  1.00 31.07      .034 H
ATOM   3951  N   CYS A 272     -22.583 -16.067  30.140  1.00 37.01      .337 N
ATOM   3952  H   CYS A 272     -22.401 -15.611  29.258  1.00 37.01      .337 H
ATOM   3953  CA  CYS A 272     -23.703 -16.986  30.211  1.00 35.60      .171 C
ATOM   3954  HA  CYS A 272     -24.372 -16.641  31.000  1.00 35.60      .171 H
ATOM   3955  C   CYS A 272     -23.255 -18.426  30.578  1.00 32.05      .252 C
ATOM   3956  O   CYS A 272     -23.825 -19.019  31.499  1.00 35.48      .271 O
ATOM   3957  CB  CYS A 272     -24.478 -16.901  28.899  1.00 37.02      .100 C
ATOM   3958 1HB  CYS A 272     -24.831 -15.877  28.782  1.00 37.02      .100 H
ATOM   3959 2HB  CYS A 272     -23.808 -17.115  28.067  1.00 37.02      .100 H
ATOM   3960  SG  CYS A 272     -25.895 -18.032  28.829  1.00 40.95      .080 S
ATOM   3961  N   LEU A 273     -22.177 -18.953  29.978  1.00 29.52      .337 N
ATOM   3962  H   LEU A 273     -21.729 -18.452  29.224  1.00 29.52      .337 H
ATOM   3963  CA  LEU A 273     -21.577 -20.233  30.365  1.00 31.53      .159 C
ATOM   3964  HA  LEU A 273     -22.351 -20.997  30.290  1.00 31.53      .159 H
ATOM   3965  C   LEU A 273     -21.048 -20.258  31.829  1.00 34.00      .251 C
ATOM   3966  O   LEU A 273     -20.935 -21.344  32.401  1.00 31.46      .271 O
ATOM   3967  CB  LEU A 273     -20.424 -20.608  29.402  1.00 25.65      .032 C
ATOM   3968 1HB  LEU A 273     -19.754 -19.752  29.331  1.00 25.65      .032 H
ATOM   3969 2HB  LEU A 273     -19.858 -21.422  29.855  1.00 25.65      .032 H
ATOM   3970  CG  LEU A 273     -20.819 -21.063  27.990  1.00 31.64      .002 C
ATOM   3971  HG  LEU A 273     -21.424 -20.284  27.525  1.00 31.64      .002 H
ATOM   3972  CD1 LEU A 273     -19.548 -21.287  27.169  1.00 28.58      .000 C
ATOM   3973 1HD1 LEU A 273     -19.816 -21.612  26.164  1.00 28.58      .000 H
ATOM   3974 2HD1 LEU A 273     -18.932 -22.049  27.646  1.00 28.58      .000 H
ATOM   3975 3HD1 LEU A 273     -18.990 -20.352  27.111  1.00 28.58      .000 H
ATOM   3976  CD2 LEU A 273     -21.603 -22.377  28.008  1.00 27.01      .000 C
ATOM   3977 1HD2 LEU A 273     -21.738 -22.731  26.986  1.00 27.01      .000 H
ATOM   3978 2HD2 LEU A 273     -22.578 -22.211  28.466  1.00 27.01      .000 H
ATOM   3979 3HD2 LEU A 273     -21.053 -23.123  28.582  1.00 27.01      .000 H
ATOM   3980  N   ARG A 274     -20.744 -19.112  32.454  1.00 31.47      .338 N
ATOM   3981  H   ARG A 274     -20.757 -18.250  31.928  1.00 31.47      .338 H
ATOM   3982  CA  ARG A 274     -20.418 -18.997  33.883  1.00 36.88      .159 C
ATOM   3983  HA  ARG A 274     -19.843 -19.878  34.167  1.00 36.88      .159 H
ATOM   3984  C   ARG A 274     -21.679 -18.960  34.796  1.00 32.63      .251 C
ATOM   3985  O   ARG A 274     -21.622 -19.515  35.890  1.00 27.59      .271 O
ATOM   3986  CB  ARG A 274     -19.489 -17.793  34.139  1.00 32.84      .034 C
ATOM   3987 1HB  ARG A 274     -19.853 -16.891  33.649  1.00 32.84      .034 H
ATOM   3988 2HB  ARG A 274     -19.467 -17.619  35.215  1.00 32.84      .034 H
ATOM   3989  CG  ARG A 274     -18.049 -18.063  33.659  1.00 35.67      .027 C
ATOM   3990 1HG  ARG A 274     -17.801 -19.100  33.886  1.00 35.67      .027 H
ATOM   3991 2HG  ARG A 274     -17.973 -17.939  32.579  1.00 35.67      .027 H
ATOM   3992  CD  ARG A 274     -17.004 -17.152  34.330  1.00 34.38      .116 C
ATOM   3993 1HD  ARG A 274     -17.336 -16.896  35.337  1.00 34.38      .116 H
ATOM   3994 2HD  ARG A 274     -16.067 -17.698  34.437  1.00 34.38      .116 H
ATOM   3995  NE  ARG A 274     -16.751 -15.911  33.582  1.00 50.29      .212 N
ATOM   3996  HE  ARG A 274     -17.437 -15.188  33.742  1.00 50.29      .212 H
ATOM   3997  CZ  ARG A 274     -15.690 -15.668  32.801  1.00 50.27      .666 C
ATOM   3998  NH1 ARG A 274     -14.754 -16.544  32.560  1.00 40.60      .235 N
ATOM   3999 1HH1 ARG A 274     -14.726 -17.390  33.112  1.00 40.60      .235 H
ATOM   4000 2HH1 ARG A 274     -14.088 -16.407  31.813  1.00 40.60      .235 H
ATOM   4001  NH2 ARG A 274     -15.574 -14.503  32.235  1.00 47.98      .235 N
ATOM   4002 1HH2 ARG A 274     -16.272 -13.806  32.452  1.00 47.98      .235 H
ATOM   4003 2HH2 ARG A 274     -14.670 -14.221  31.885  1.00 47.98      .235 H
ATOM   4004  N   THR A 275     -22.823 -18.434  34.339  1.00 32.00      .336 N
ATOM   4005  H   THR A 275     -22.828 -17.910  33.476  1.00 32.00      .336 H
ATOM   4006  CA  THR A 275     -24.086 -18.465  35.090  1.00 30.23      .186 C
ATOM   4007  HA  THR A 275     -23.892 -18.030  36.070  1.00 30.23      .186 H
ATOM   4008  C   THR A 275     -24.631 -19.897  35.307  1.00 34.45      .253 C
ATOM   4009  O   THR A 275     -25.311 -20.154  36.305  1.00 38.79      .270 O
ATOM   4010  CB  THR A 275     -25.217 -17.619  34.446  1.00 37.83      .140 C
ATOM   4011  HB  THR A 275     -26.057 -17.605  35.140  1.00 37.83      .140 H
ATOM   4012  OG1 THR A 275     -25.690 -18.168  33.233  1.00 40.74      .382 O
ATOM   4013  HG1 THR A 275     -24.933 -18.364  32.676  1.00 40.74      .382 H
ATOM   4014  CG2 THR A 275     -24.824 -16.169  34.196  1.00 38.98      .034 C
ATOM   4015 1HG2 THR A 275     -25.727 -15.589  34.008  1.00 38.98      .034 H
ATOM   4016 2HG2 THR A 275     -24.160 -16.097  33.334  1.00 38.98      .034 H
ATOM   4017 3HG2 THR A 275     -24.318 -15.778  35.079  1.00 38.98      .034 H
ATOM   4018  N   ARG A 276     -24.339 -20.840  34.400  1.00 26.87      .337 N
ATOM   4019  H   ARG A 276     -23.785 -20.579  33.596  1.00 26.87      .337 H
ATOM   4020  CA  ARG A 276     -24.857 -22.213  34.419  1.00 24.97      .160 C
ATOM   4021  HA  ARG A 276     -25.941 -22.148  34.516  1.00 24.97      .160 H
ATOM   4022  C   ARG A 276     -24.324 -23.037  35.614  1.00 30.39      .254 C
ATOM   4023  O   ARG A 276     -23.114 -23.013  35.858  1.00 29.98      .270 O
ATOM   4024  CB  ARG A 276     -24.520 -22.923  33.092  1.00 29.51      .034 C
ATOM   4025 1HB  ARG A 276     -23.449 -22.839  32.908  1.00 29.51      .034 H
ATOM   4026 2HB  ARG A 276     -24.765 -23.982  33.170  1.00 29.51      .034 H
ATOM   4027  CG  ARG A 276     -25.270 -22.337  31.879  1.00 28.92      .027 C
ATOM   4028 1HG  ARG A 276     -25.172 -21.251  31.881  1.00 28.92      .027 H
ATOM   4029 2HG  ARG A 276     -24.818 -22.716  30.963  1.00 28.92      .027 H
ATOM   4030  CD  ARG A 276     -26.765 -22.697  31.878  1.00 33.03      .116 C
ATOM   4031 1HD  ARG A 276     -26.885 -23.730  31.550  1.00 33.03      .116 H
ATOM   4032 2HD  ARG A 276     -27.175 -22.618  32.884  1.00 33.03      .116 H
ATOM   4033  NE  ARG A 276     -27.522 -21.816  30.979  1.00 32.87      .212 N
ATOM   4034  HE  ARG A 276     -27.559 -22.121  30.017  1.00 32.87      .212 H
ATOM   4035  CZ  ARG A 276     -28.101 -20.657  31.332  1.00 38.01      .666 C
ATOM   4036  NH1 ARG A 276     -28.238 -20.264  32.566  1.00 38.64      .235 N
ATOM   4037 1HH1 ARG A 276     -28.074 -20.935  33.303  1.00 38.64      .235 H
ATOM   4038 2HH1 ARG A 276     -28.801 -19.445  32.745  1.00 38.64      .235 H
ATOM   4039  NH2 ARG A 276     -28.542 -19.873  30.402  1.00 34.54      .235 N
ATOM   4040 1HH2 ARG A 276     -28.481 -20.165  29.437  1.00 34.54      .235 H
ATOM   4041 2HH2 ARG A 276     -28.762 -18.913  30.625  1.00 34.54      .235 H
ATOM   4042  N   PRO A 277     -25.169 -23.822  36.310  1.00 30.00      .312 N
ATOM   4043  CA  PRO A 277     -24.713 -24.835  37.262  1.00 28.67      .163 C
ATOM   4044  HA  PRO A 277     -24.159 -24.336  38.057  1.00 28.67      .163 H
ATOM   4045  C   PRO A 277     -23.800 -25.875  36.603  1.00 33.99      .251 C
ATOM   4046  O   PRO A 277     -23.996 -26.230  35.439  1.00 31.93      .271 O
ATOM   4047  CB  PRO A 277     -25.982 -25.472  37.841  1.00 23.85      .034 C
ATOM   4048 1HB  PRO A 277     -26.245 -26.374  37.289  1.00 23.85      .034 H
ATOM   4049 2HB  PRO A 277     -25.882 -25.687  38.905  1.00 23.85      .034 H
ATOM   4050  CG  PRO A 277     -27.040 -24.403  37.625  1.00 29.45      .027 C
ATOM   4051 1HG  PRO A 277     -28.040 -24.825  37.522  1.00 29.45      .027 H
ATOM   4052 2HG  PRO A 277     -27.004 -23.677  38.437  1.00 29.45      .027 H
ATOM   4053  CD  PRO A 277     -26.611 -23.753  36.323  1.00 28.32      .105 C
ATOM   4054 1HD  PRO A 277     -27.015 -24.300  35.471  1.00 28.32      .105 H
ATOM   4055 2HD  PRO A 277     -26.932 -22.711  36.309  1.00 28.32      .105 H
ATOM   4056  N   ALA A 278     -22.806 -26.381  37.335  1.00 31.40      .338 N
ATOM   4057  H   ALA A 278     -22.709 -26.093  38.298  1.00 31.40      .338 H
ATOM   4058  CA  ALA A 278     -21.700 -27.146  36.760  1.00 28.42      .159 C
ATOM   4059  HA  ALA A 278     -21.170 -26.497  36.063  1.00 28.42      .159 H
ATOM   4060  C   ALA A 278     -22.158 -28.402  35.967  1.00 28.93      .251 C
ATOM   4061  O   ALA A 278     -21.691 -28.644  34.851  1.00 25.96      .271 O
ATOM   4062  CB  ALA A 278     -20.737 -27.503  37.898  1.00 26.96      .034 C
ATOM   4063 1HB  ALA A 278     -20.387 -26.588  38.377  1.00 26.96      .034 H
ATOM   4064 2HB  ALA A 278     -19.886 -28.049  37.491  1.00 26.96      .034 H
ATOM   4065 3HB  ALA A 278     -21.251 -28.124  38.632  1.00 26.96      .034 H
ATOM   4066  N   GLN A 279     -23.123 -29.164  36.490  1.00 28.41      .338 N
ATOM   4067  H   GLN A 279     -23.496 -28.940  37.402  1.00 28.41      .338 H
ATOM   4068  CA  GLN A 279     -23.627 -30.371  35.843  1.00 30.33      .160 C
ATOM   4069  HA  GLN A 279     -22.761 -30.989  35.607  1.00 30.33      .160 H
ATOM   4070  C   GLN A 279     -24.373 -30.093  34.507  1.00 33.06      .251 C
ATOM   4071  O   GLN A 279     -24.388 -30.953  33.626  1.00 29.64      .271 O
ATOM   4072  CB  GLN A 279     -24.499 -31.146  36.846  1.00 23.47      .042 C
ATOM   4073 1HB  GLN A 279     -23.939 -31.292  37.770  1.00 23.47      .042 H
ATOM   4074 2HB  GLN A 279     -25.388 -30.560  37.079  1.00 23.47      .042 H
ATOM   4075  CG  GLN A 279     -24.950 -32.528  36.329  1.00 23.74      .090 C
ATOM   4076 1HG  GLN A 279     -25.522 -33.030  37.109  1.00 23.74      .090 H
ATOM   4077 2HG  GLN A 279     -25.611 -32.395  35.472  1.00 23.74      .090 H
ATOM   4078  CD  GLN A 279     -23.782 -33.429  35.915  1.00 33.49      .227 C
ATOM   4079  OE1 GLN A 279     -22.757 -33.520  36.575  1.00 42.40      .273 O
ATOM   4080  NE2 GLN A 279     -23.869 -34.117  34.801  1.00 30.82      .369 N
ATOM   4081 1HE2 GLN A 279     -23.135 -34.772  34.575  1.00 30.82      .369 H
ATOM   4082 2HE2 GLN A 279     -24.657 -34.006  34.178  1.00 30.82      .369 H
ATOM   4083  N   VAL A 280     -24.929 -28.890  34.309  1.00 24.82      .338 N
ATOM   4084  H   VAL A 280     -24.841 -28.174  35.016  1.00 24.82      .338 H
ATOM   4085  CA  VAL A 280     -25.613 -28.491  33.067  1.00 33.54      .159 C
ATOM   4086  HA  VAL A 280     -26.354 -29.255  32.832  1.00 33.54      .159 H
ATOM   4087  C   VAL A 280     -24.621 -28.410  31.887  1.00 31.38      .251 C
ATOM   4088  O   VAL A 280     -24.980 -28.741  30.758  1.00 33.93      .271 O
ATOM   4089  CB  VAL A 280     -26.372 -27.157  33.247  1.00 34.75      .029 C
ATOM   4090  HB  VAL A 280     -25.644 -26.383  33.491  1.00 34.75      .029 H
ATOM   4091  CG1 VAL A 280     -27.111 -26.726  31.975  1.00 30.77      .002 C
ATOM   4092 1HG1 VAL A 280     -27.714 -25.843  32.187  1.00 30.77      .002 H
ATOM   4093 2HG1 VAL A 280     -27.758 -27.539  31.647  1.00 30.77      .002 H
ATOM   4094 3HG1 VAL A 280     -26.390 -26.495  31.190  1.00 30.77      .002 H
ATOM   4095  CG2 VAL A 280     -27.407 -27.241  34.377  1.00 25.24      .002 C
ATOM   4096 1HG2 VAL A 280     -27.926 -26.286  34.465  1.00 25.24      .002 H
ATOM   4097 2HG2 VAL A 280     -26.908 -27.472  35.318  1.00 25.24      .002 H
ATOM   4098 3HG2 VAL A 280     -28.127 -28.026  34.145  1.00 25.24      .002 H
ATOM   4099  N   LEU A 281     -23.358 -28.044  32.142  1.00 30.01      .338 N
ATOM   4100  H   LEU A 281     -23.090 -27.818  33.089  1.00 30.01      .338 H
ATOM   4101  CA  LEU A 281     -22.292 -28.088  31.143  1.00 30.05      .159 C
ATOM   4102  HA  LEU A 281     -22.660 -27.635  30.222  1.00 30.05      .159 H
ATOM   4103  C   LEU A 281     -21.882 -29.545  30.818  1.00 27.76      .251 C
ATOM   4104  O   LEU A 281     -21.720 -29.897  29.651  1.00 33.36      .271 O
ATOM   4105  CB  LEU A 281     -21.071 -27.268  31.627  1.00 26.59      .032 C
ATOM   4106 1HB  LEU A 281     -20.661 -27.763  32.507  1.00 26.59      .032 H
ATOM   4107 2HB  LEU A 281     -20.312 -27.302  30.845  1.00 26.59      .032 H
ATOM   4108  CG  LEU A 281     -21.347 -25.793  31.979  1.00 28.04      .002 C
ATOM   4109  HG  LEU A 281     -22.019 -25.763  32.837  1.00 28.04      .002 H
ATOM   4110  CD1 LEU A 281     -20.035 -25.108  32.364  1.00 27.45      .000 C
ATOM   4111 1HD1 LEU A 281     -20.235 -24.069  32.626  1.00 27.45      .000 H
ATOM   4112 2HD1 LEU A 281     -19.341 -25.144  31.524  1.00 27.45      .000 H
ATOM   4113 3HD1 LEU A 281     -19.598 -25.621  33.220  1.00 27.45      .000 H
ATOM   4114  CD2 LEU A 281     -21.976 -25.011  30.823  1.00 24.18      .000 C
ATOM   4115 1HD2 LEU A 281     -22.044 -23.958  31.093  1.00 24.18      .000 H
ATOM   4116 2HD2 LEU A 281     -22.973 -25.400  30.620  1.00 24.18      .000 H
ATOM   4117 3HD2 LEU A 281     -21.355 -25.119  29.933  1.00 24.18      .000 H
ATOM   4118  N   VAL A 282     -21.756 -30.404  31.836  1.00 24.60      .338 N
ATOM   4119  H   VAL A 282     -21.904 -30.075  32.779  1.00 24.60      .338 H
ATOM   4120  CA  VAL A 282     -21.379 -31.817  31.691  1.00 30.33      .159 C
ATOM   4121  HA  VAL A 282     -20.445 -31.866  31.131  1.00 30.33      .159 H
ATOM   4122  C   VAL A 282     -22.445 -32.615  30.907  1.00 33.63      .251 C
ATOM   4123  O   VAL A 282     -22.097 -33.446  30.070  1.00 34.80      .271 O
ATOM   4124  CB  VAL A 282     -21.126 -32.455  33.074  1.00 23.95      .029 C
ATOM   4125  HB  VAL A 282     -22.017 -32.311  33.685  1.00 23.95      .029 H
ATOM   4126  CG1 VAL A 282     -20.835 -33.959  32.993  1.00 24.10      .002 C
ATOM   4127 1HG1 VAL A 282     -20.601 -34.330  33.991  1.00 24.10      .002 H
ATOM   4128 2HG1 VAL A 282     -19.983 -34.127  32.334  1.00 24.10      .002 H
ATOM   4129 3HG1 VAL A 282     -21.706 -34.487  32.604  1.00 24.10      .002 H
ATOM   4130  CG2 VAL A 282     -19.939 -31.792  33.786  1.00 23.86      .002 C
ATOM   4131 1HG2 VAL A 282     -19.774 -32.286  34.743  1.00 23.86      .002 H
ATOM   4132 2HG2 VAL A 282     -20.153 -30.737  33.953  1.00 23.86      .002 H
ATOM   4133 3HG2 VAL A 282     -19.046 -31.889  33.169  1.00 23.86      .002 H
ATOM   4134  N   ASN A 283     -23.738 -32.344  31.122  1.00 32.75      .337 N
ATOM   4135  H   ASN A 283     -23.992 -31.691  31.850  1.00 32.75      .337 H
ATOM   4136  CA  ASN A 283     -24.825 -33.046  30.448  1.00 32.23      .169 C
ATOM   4137  HA  ASN A 283     -24.768 -34.099  30.724  1.00 32.23      .169 H
ATOM   4138  C   ASN A 283     -24.719 -32.961  28.903  1.00 31.93      .251 C
ATOM   4139  O   ASN A 283     -24.851 -33.987  28.230  1.00 31.18      .271 O
ATOM   4140  CB  ASN A 283     -26.183 -32.497  30.924  1.00 30.33      .119 C
ATOM   4141 1HB  ASN A 283     -26.147 -31.409  30.962  1.00 30.33      .119 H
ATOM   4142 2HB  ASN A 283     -26.939 -32.762  30.184  1.00 30.33      .119 H
ATOM   4143  CG  ASN A 283     -26.627 -33.025  32.293  1.00 33.60      .230 C
ATOM   4144  OD1 ASN A 283     -26.004 -33.875  32.919  1.00 33.22      .273 O
ATOM   4145  ND2 ASN A 283     -27.774 -32.588  32.756  1.00 30.13      .369 N
ATOM   4146 1HD2 ASN A 283     -28.052 -32.811  33.700  1.00 30.13      .369 H
ATOM   4147 2HD2 ASN A 283     -28.312 -31.927  32.214  1.00 30.13      .369 H
ATOM   4148  N   HIS A 284     -24.453 -31.773  28.362  1.00 24.43      .337 N
ATOM   4149  H   HIS A 284     -24.330 -30.975  28.968  1.00 24.43      .337 H
ATOM   4150  CA  HIS A 284     -24.441 -31.509  26.919  1.00 33.00      .165 C
ATOM   4151  HA  HIS A 284     -25.139 -32.202  26.452  1.00 33.00      .165 H
ATOM   4152  C   HIS A 284     -23.059 -31.708  26.254  1.00 34.33      .251 C
ATOM   4153  O   HIS A 284     -22.939 -31.563  25.039  1.00 34.18      .271 O
ATOM   4154  CB  HIS A 284     -24.989 -30.101  26.666  1.00 32.38      .077 C
ATOM   4155 1HB  HIS A 284     -24.278 -29.366  27.042  1.00 32.38      .077 H
ATOM   4156 2HB  HIS A 284     -25.103 -29.947  25.593  1.00 32.38      .077 H
ATOM   4157  CG  HIS A 284     -26.321 -29.892  27.342  1.00 42.07      .057 C
ATOM   4158  ND1 HIS A 284     -26.564 -29.154  28.470  1.00 44.72      .338 N
ATOM   4159  HD1 HIS A 284     -25.910 -28.666  29.065  1.00 44.72      .338 H
ATOM   4160  CD2 HIS A 284     -27.495 -30.534  27.061  1.00 31.89      .113 C
ATOM   4161  HD2 HIS A 284     -27.705 -31.255  26.284  1.00 31.89      .113 H
ATOM   4162  CE1 HIS A 284     -27.829 -29.319  28.799  1.00 38.32      .175 C
ATOM   4163  HE1 HIS A 284     -28.341 -28.906  29.655  1.00 38.32      .175 H
ATOM   4164  NE2 HIS A 284     -28.439 -30.170  27.987  1.00 40.01      .223 N
ATOM   4165  N   GLU A 285     -22.029 -32.069  27.024  1.00 34.17      .337 N
ATOM   4166  H   GLU A 285     -22.181 -32.178  28.016  1.00 34.17      .337 H
ATOM   4167  CA  GLU A 285     -20.639 -32.141  26.561  1.00 33.28      .160 C
ATOM   4168  HA  GLU A 285     -20.293 -31.130  26.345  1.00 33.28      .160 H
ATOM   4169  C   GLU A 285     -20.477 -32.984  25.275  1.00 31.74      .251 C
ATOM   4170  O   GLU A 285     -19.902 -32.525  24.293  1.00 26.88      .271 O
ATOM   4171  CB  GLU A 285     -19.788 -32.699  27.711  1.00 28.94      .043 C
ATOM   4172 1HB  GLU A 285     -19.907 -32.051  28.579  1.00 28.94      .043 H
ATOM   4173 2HB  GLU A 285     -20.137 -33.698  27.973  1.00 28.94      .043 H
ATOM   4174  CG  GLU A 285     -18.306 -32.768  27.334  1.00 30.34      .100 C
ATOM   4175 1HG  GLU A 285     -18.183 -33.468  26.508  1.00 30.34      .100 H
ATOM   4176 2HG  GLU A 285     -17.978 -31.784  26.999  1.00 30.34      .100 H
ATOM   4177  CD  GLU A 285     -17.417 -33.215  28.499  1.00 34.90      .185 C
ATOM   4178  OE1 GLU A 285     -17.624 -32.749  29.644  1.00 33.45      .647 O
ATOM   4179  OE2 GLU A 285     -16.478 -33.993  28.218  1.00 30.99      .647 O
ATOM   4180  N   TRP A 286     -21.034 -34.194  25.247  1.00 26.72      .337 N
ATOM   4181  H   TRP A 286     -21.474 -34.536  26.089  1.00 26.72      .337 H
ATOM   4182  CA  TRP A 286     -20.927 -35.147  24.133  1.00 32.01      .164 C
ATOM   4183  HA  TRP A 286     -19.893 -35.161  23.789  1.00 32.01      .164 H
ATOM   4184  C   TRP A 286     -21.821 -34.793  22.917  1.00 35.78      .251 C
ATOM   4185  O   TRP A 286     -21.681 -35.382  21.843  1.00 32.35      .271 O
ATOM   4186  CB  TRP A 286     -21.258 -36.540  24.682  1.00 26.15      .059 C
ATOM   4187 1HB  TRP A 286     -22.327 -36.601  24.888  1.00 26.15      .059 H
ATOM   4188 2HB  TRP A 286     -21.031 -37.278  23.912  1.00 26.15      .059 H
ATOM   4189  CG  TRP A 286     -20.503 -36.901  25.935  1.00 30.54      .016 C
ATOM   4190  CD1 TRP A 286     -20.933 -36.726  27.206  1.00 30.84      .097 C
ATOM   4191  HD1 TRP A 286     -21.882 -36.325  27.531  1.00 30.84      .097 H
ATOM   4192  CD2 TRP A 286     -19.130 -37.383  26.058  1.00 26.55      .001 C
ATOM   4193  NE1 TRP A 286     -19.969 -37.098  28.086  1.00 25.87      .365 N
ATOM   4194  HE1 TRP A 286     -20.066 -37.048  29.090  1.00 25.87      .365 H
ATOM   4195  CE2 TRP A 286     -18.821 -37.490  27.447  1.00 28.66      .042 C
ATOM   4196  CE3 TRP A 286     -18.108 -37.728  25.143  1.00 26.79      .014 C
ATOM   4197  HE3 TRP A 286     -18.302 -37.650  24.084  1.00 26.79      .014 H
ATOM   4198  CZ2 TRP A 286     -17.571 -37.925  27.904  1.00 23.83      .030 C
ATOM   4199  HZ2 TRP A 286     -17.372 -37.975  28.965  1.00 23.83      .030 H
ATOM   4200  CZ3 TRP A 286     -16.855 -38.186  25.594  1.00 25.35      .001 C
ATOM   4201  HZ3 TRP A 286     -16.099 -38.454  24.870  1.00 25.35      .001 H
ATOM   4202  CH2 TRP A 286     -16.585 -38.280  26.970  1.00 24.43      .002 C
ATOM   4203  HH2 TRP A 286     -15.616 -38.611  27.315  1.00 24.43      .002 H
ATOM   4204  N   HIS A 287     -22.746 -33.838  23.074  1.00 36.28      .337 N
ATOM   4205  H   HIS A 287     -22.778 -33.333  23.948  1.00 36.28      .337 H
ATOM   4206  CA  HIS A 287     -23.655 -33.376  22.018  1.00 34.94      .165 C
ATOM   4207  HA  HIS A 287     -23.948 -34.230  21.408  1.00 34.94      .165 H
ATOM   4208  C   HIS A 287     -23.006 -32.328  21.081  1.00 34.99      .251 C
ATOM   4209  O   HIS A 287     -23.509 -32.130  19.977  1.00 44.11      .271 O
ATOM   4210  CB  HIS A 287     -24.930 -32.794  22.657  1.00 37.41      .077 C
ATOM   4211 1HB  HIS A 287     -24.663 -31.907  23.231  1.00 37.41      .077 H
ATOM   4212 2HB  HIS A 287     -25.596 -32.467  21.859  1.00 37.41      .077 H
ATOM   4213  CG  HIS A 287     -25.711 -33.733  23.570  1.00 49.46      .057 C
ATOM   4214  ND1 HIS A 287     -26.546 -33.324  24.613  1.00 54.02      .338 N
ATOM   4215  CD2 HIS A 287     -25.862 -35.082  23.426  1.00 46.20      .113 C
ATOM   4216  HD2 HIS A 287     -25.448 -35.745  22.680  1.00 46.20      .113 H
ATOM   4217  CE1 HIS A 287     -27.144 -34.420  25.042  1.00 52.51      .175 C
ATOM   4218  HE1 HIS A 287     -27.875 -34.386  25.836  1.00 52.51      .175 H
ATOM   4219  NE2 HIS A 287     -26.747 -35.481  24.356  1.00 59.58      .223 N
ATOM   4220  HE2 HIS A 287     -27.166 -36.389  24.492  1.00 59.58      .223 H
ATOM   4221  N   VAL A 288     -21.903 -31.678  21.484  1.00 36.90      .338 N
ATOM   4222  H   VAL A 288     -21.543 -31.841  22.413  1.00 36.90      .338 H
ATOM   4223  CA  VAL A 288     -21.208 -30.637  20.701  1.00 30.26      .159 C
ATOM   4224  HA  VAL A 288     -21.981 -29.988  20.288  1.00 30.26      .159 H
ATOM   4225  C   VAL A 288     -20.376 -31.195  19.526  1.00 30.86      .251 C
ATOM   4226  O   VAL A 288     -19.908 -30.427  18.678  1.00 34.34      .271 O
ATOM   4227  CB  VAL A 288     -20.295 -29.738  21.582  1.00 31.90      .029 C
ATOM   4228  HB  VAL A 288     -20.095 -28.824  21.023  1.00 31.90      .029 H
ATOM   4229  CG1 VAL A 288     -20.977 -29.321  22.888  1.00 34.01      .002 C
ATOM   4230 1HG1 VAL A 288     -20.336 -28.600  23.395  1.00 34.01      .002 H
ATOM   4231 2HG1 VAL A 288     -21.131 -30.186  23.532  1.00 34.01      .002 H
ATOM   4232 3HG1 VAL A 288     -21.938 -28.858  22.663  1.00 34.01      .002 H
ATOM   4233  CG2 VAL A 288     -18.929 -30.364  21.905  1.00 22.44      .002 C
ATOM   4234 1HG2 VAL A 288     -18.425 -29.762  22.660  1.00 22.44      .002 H
ATOM   4235 2HG2 VAL A 288     -18.320 -30.398  21.001  1.00 22.44      .002 H
ATOM   4236 3HG2 VAL A 288     -19.075 -31.376  22.284  1.00 22.44      .002 H
ATOM   4237  N   LEU A 289     -20.134 -32.510  19.509  1.00 28.61      .338 N
ATOM   4238  H   LEU A 289     -20.573 -33.087  20.212  1.00 28.61      .338 H
ATOM   4239  CA  LEU A 289     -19.196 -33.159  18.602  1.00 31.47      .160 C
ATOM   4240  HA  LEU A 289     -18.236 -32.659  18.735  1.00 31.47      .160 H
ATOM   4241  C   LEU A 289     -19.611 -32.996  17.119  1.00 35.32      .254 C
ATOM   4242  O   LEU A 289     -20.805 -33.016  16.798  1.00 34.79      .270 O
ATOM   4243  CB  LEU A 289     -19.029 -34.650  18.976  1.00 22.19      .032 C
ATOM   4244 1HB  LEU A 289     -20.015 -35.115  18.963  1.00 22.19      .032 H
ATOM   4245 2HB  LEU A 289     -18.427 -35.128  18.203  1.00 22.19      .032 H
ATOM   4246  CG  LEU A 289     -18.364 -34.922  20.340  1.00 26.54      .002 C
ATOM   4247  HG  LEU A 289     -18.988 -34.487  21.121  1.00 26.54      .002 H
ATOM   4248  CD1 LEU A 289     -18.259 -36.429  20.569  1.00 16.75      .000 C
ATOM   4249 1HD1 LEU A 289     -17.821 -36.614  21.550  1.00 16.75      .000 H
ATOM   4250 2HD1 LEU A 289     -17.631 -36.877  19.799  1.00 16.75      .000 H
ATOM   4251 3HD1 LEU A 289     -19.255 -36.869  20.527  1.00 16.75      .000 H
ATOM   4252  CD2 LEU A 289     -16.955 -34.332  20.431  1.00 25.36      .000 C
ATOM   4253 1HD2 LEU A 289     -16.487 -34.683  21.351  1.00 25.36      .000 H
ATOM   4254 2HD2 LEU A 289     -17.010 -33.244  20.444  1.00 25.36      .000 H
ATOM   4255 3HD2 LEU A 289     -16.362 -34.656  19.575  1.00 25.36      .000 H
ATOM   4256  N   PRO A 290     -18.642 -32.859  16.196  1.00 34.08      .312 N
ATOM   4257  CA  PRO A 290     -18.929 -32.710  14.770  1.00 33.67      .163 C
ATOM   4258  HA  PRO A 290     -19.676 -31.932  14.618  1.00 33.67      .163 H
ATOM   4259  C   PRO A 290     -19.454 -34.012  14.131  1.00 34.58      .251 C
ATOM   4260  O   PRO A 290     -20.296 -33.940  13.239  1.00 41.20      .271 O
ATOM   4261  CB  PRO A 290     -17.604 -32.254  14.153  1.00 31.84      .034 C
ATOM   4262 1HB  PRO A 290     -17.470 -32.623  13.136  1.00 31.84      .034 H
ATOM   4263 2HB  PRO A 290     -17.535 -31.167  14.183  1.00 31.84      .034 H
ATOM   4264  CG  PRO A 290     -16.563 -32.868  15.071  1.00 40.19      .027 C
ATOM   4265 1HG  PRO A 290     -16.399 -33.910  14.797  1.00 40.19      .027 H
ATOM   4266 2HG  PRO A 290     -15.628 -32.307  15.069  1.00 40.19      .027 H
ATOM   4267  CD  PRO A 290     -17.218 -32.784  16.438  1.00 32.87      .105 C
ATOM   4268 1HD  PRO A 290     -16.907 -33.625  17.058  1.00 32.87      .105 H
ATOM   4269 2HD  PRO A 290     -16.976 -31.836  16.918  1.00 32.87      .105 H
ATOM   4270  N   GLN A 291     -19.014 -35.189  14.594  1.00 37.51      .338 N
ATOM   4271  H   GLN A 291     -18.369 -35.192  15.371  1.00 37.51      .338 H
ATOM   4272  CA  GLN A 291     -19.470 -36.514  14.133  1.00 34.40      .160 C
ATOM   4273  HA  GLN A 291     -20.503 -36.428  13.794  1.00 34.40      .160 H
ATOM   4274  C   GLN A 291     -19.429 -37.562  15.268  1.00 32.41      .251 C
ATOM   4275  O   GLN A 291     -18.596 -37.449  16.170  1.00 36.76      .271 O
ATOM   4276  CB  GLN A 291     -18.602 -37.014  12.961  1.00 41.43      .042 C
ATOM   4277 1HB  GLN A 291     -17.562 -37.042  13.288  1.00 41.43      .042 H
ATOM   4278 2HB  GLN A 291     -18.893 -38.037  12.722  1.00 41.43      .042 H
ATOM   4279  CG  GLN A 291     -18.673 -36.179  11.660  1.00 43.40      .090 C
ATOM   4280 1HG  GLN A 291     -18.335 -35.161  11.853  1.00 43.40      .090 H
ATOM   4281 2HG  GLN A 291     -17.982 -36.626  10.946  1.00 43.40      .090 H
ATOM   4282  CD  GLN A 291     -20.068 -36.121  11.024  1.00 53.77      .227 C
ATOM   4283  OE1 GLN A 291     -20.946 -36.922  11.313  1.00 48.56      .273 O
ATOM   4284  NE2 GLN A 291     -20.339 -35.179  10.149  1.00 42.95      .369 N
ATOM   4285 1HE2 GLN A 291     -21.278 -35.110   9.784  1.00 42.95      .369 H
ATOM   4286 2HE2 GLN A 291     -19.640 -34.503   9.874  1.00 42.95      .369 H
ATOM   4287  N   GLU A 292     -20.275 -38.597  15.171  1.00 32.38      .338 N
ATOM   4288  H   GLU A 292     -20.923 -38.621  14.397  1.00 32.38      .338 H
ATOM   4289  CA  GLU A 292     -20.267 -39.793  16.038  1.00 29.72      .160 C
ATOM   4290  HA  GLU A 292     -20.487 -39.483  17.060  1.00 29.72      .160 H
ATOM   4291  C   GLU A 292     -18.893 -40.491  16.032  1.00 35.49      .251 C
ATOM   4292  O   GLU A 292     -18.257 -40.591  14.980  1.00 37.52      .271 O
ATOM   4293  CB  GLU A 292     -21.364 -40.773  15.570  1.00 33.26      .043 C
ATOM   4294 1HB  GLU A 292     -22.337 -40.289  15.649  1.00 33.26      .043 H
ATOM   4295 2HB  GLU A 292     -21.179 -41.002  14.521  1.00 33.26      .043 H
ATOM   4296  CG  GLU A 292     -21.431 -42.111  16.346  1.00 48.14      .100 C
ATOM   4297 1HG  GLU A 292     -20.437 -42.552  16.409  1.00 48.14      .100 H
ATOM   4298 2HG  GLU A 292     -21.779 -41.911  17.360  1.00 48.14      .100 H
ATOM   4299  CD  GLU A 292     -22.377 -43.156  15.715  1.00 55.58      .185 C
ATOM   4300  OE1 GLU A 292     -22.634 -43.122  14.486  1.00 50.51      .647 O
ATOM   4301  OE2 GLU A 292     -22.818 -44.094  16.417  1.00 61.30      .647 O
ATOM   4302  N   SER A 293     -18.437 -41.009  17.175  1.00 27.52      .336 N
ATOM   4303  H   SER A 293     -18.957 -40.881  18.031  1.00 27.52      .336 H
ATOM   4304  CA  SER A 293     -17.128 -41.655  17.289  1.00 25.58      .189 C
ATOM   4305  HA  SER A 293     -16.967 -42.263  16.398  1.00 25.58      .189 H
ATOM   4306  C   SER A 293     -16.956 -42.556  18.525  1.00 27.39      .253 C
ATOM   4307  O   SER A 293     -17.757 -42.530  19.462  1.00 32.07      .270 O
ATOM   4308  CB  SER A 293     -16.054 -40.562  17.313  1.00 24.93      .169 C
ATOM   4309 1HB  SER A 293     -15.073 -41.029  17.404  1.00 24.93      .169 H
ATOM   4310 2HB  SER A 293     -16.090 -40.007  16.376  1.00 24.93      .169 H
ATOM   4311  OG  SER A 293     -16.251 -39.646  18.387  1.00 27.41      .380 O
ATOM   4312  HG  SER A 293     -16.233 -38.761  18.016  1.00 27.41      .380 H
ATOM   4313  N   VAL A 294     -15.842 -43.293  18.561  1.00 27.30      .337 N
ATOM   4314  H   VAL A 294     -15.276 -43.327  17.725  1.00 27.30      .337 H
ATOM   4315  CA  VAL A 294     -15.170 -43.723  19.805  1.00 23.38      .159 C
ATOM   4316  HA  VAL A 294     -15.709 -43.288  20.647  1.00 23.38      .159 H
ATOM   4317  C   VAL A 294     -13.724 -43.183  19.833  1.00 24.64      .251 C
ATOM   4318  O   VAL A 294     -13.132 -42.916  18.787  1.00 23.18      .271 O
ATOM   4319  CB  VAL A 294     -15.194 -45.261  20.016  1.00 24.79      .029 C
ATOM   4320  HB  VAL A 294     -14.714 -45.473  20.971  1.00 24.79      .029 H
ATOM   4321  CG1 VAL A 294     -16.630 -45.790  20.121  1.00 26.24      .002 C
ATOM   4322 1HG1 VAL A 294     -16.605 -46.857  20.343  1.00 26.24      .002 H
ATOM   4323 2HG1 VAL A 294     -17.157 -45.627  19.181  1.00 26.24      .002 H
ATOM   4324 3HG1 VAL A 294     -17.145 -45.263  20.924  1.00 26.24      .002 H
ATOM   4325  CG2 VAL A 294     -14.418 -46.039  18.943  1.00 23.02      .002 C
ATOM   4326 1HG2 VAL A 294     -14.512 -47.107  19.141  1.00 23.02      .002 H
ATOM   4327 2HG2 VAL A 294     -13.366 -45.754  18.977  1.00 23.02      .002 H
ATOM   4328 3HG2 VAL A 294     -14.824 -45.814  17.957  1.00 23.02      .002 H
ATOM   4329  N   PHE A 295     -13.158 -43.038  21.035  1.00 24.25      .337 N
ATOM   4330  H   PHE A 295     -13.753 -43.147  21.844  1.00 24.25      .337 H
ATOM   4331  CA  PHE A 295     -11.818 -42.482  21.288  1.00 18.76      .164 C
ATOM   4332  HA  PHE A 295     -11.715 -42.447  22.372  1.00 18.76      .164 H
ATOM   4333  C   PHE A 295     -11.681 -41.019  20.769  1.00 22.92      .251 C
ATOM   4334  O   PHE A 295     -10.697 -40.635  20.135  1.00 24.32      .271 O
ATOM   4335  CB  PHE A 295     -10.729 -43.452  20.784  1.00 17.57      .056 C
ATOM   4336 1HB  PHE A 295     -11.143 -44.459  20.792  1.00 17.57      .056 H
ATOM   4337 2HB  PHE A 295     -10.501 -43.210  19.746  1.00 17.57      .056 H
ATOM   4338  CG  PHE A 295      -9.400 -43.488  21.557  1.00 20.30      .044 C
ATOM   4339  CD1 PHE A 295      -8.872 -42.357  22.216  1.00 17.45      .008 C
ATOM   4340  HD1 PHE A 295      -9.381 -41.405  22.174  1.00 17.45      .008 H
ATOM   4341  CD2 PHE A 295      -8.689 -44.700  21.604  1.00 18.14      .008 C
ATOM   4342  HD2 PHE A 295      -9.088 -45.570  21.103  1.00 18.14      .008 H
ATOM   4343  CE1 PHE A 295      -7.666 -42.460  22.939  1.00 18.18      .001 C
ATOM   4344  HE1 PHE A 295      -7.265 -41.599  23.453  1.00 18.18      .001 H
ATOM   4345  CE2 PHE A 295      -7.479 -44.801  22.309  1.00 19.72      .001 C
ATOM   4346  HE2 PHE A 295      -6.960 -45.747  22.348  1.00 19.72      .001 H
ATOM   4347  CZ  PHE A 295      -6.975 -43.682  22.991  1.00 15.67      .000 C
ATOM   4348  HZ  PHE A 295      -6.061 -43.770  23.560  1.00 15.67      .000 H
ATOM   4349  N   ARG A 296     -12.689 -40.194  21.059  1.00 18.05      .338 N
ATOM   4350  H   ARG A 296     -13.490 -40.590  21.531  1.00 18.05      .338 H
ATOM   4351  CA  ARG A 296     -12.681 -38.723  20.933  1.00 21.16      .159 C
ATOM   4352  HA  ARG A 296     -11.649 -38.373  20.900  1.00 21.16      .159 H
ATOM   4353  C   ARG A 296     -13.368 -38.093  22.156  1.00 23.12      .251 C
ATOM   4354  O   ARG A 296     -14.165 -38.750  22.828  1.00 20.28      .271 O
ATOM   4355  CB  ARG A 296     -13.407 -38.273  19.657  1.00 18.49      .034 C
ATOM   4356 1HB  ARG A 296     -14.440 -38.615  19.722  1.00 18.49      .034 H
ATOM   4357 2HB  ARG A 296     -13.428 -37.183  19.646  1.00 18.49      .034 H
ATOM   4358  CG  ARG A 296     -12.816 -38.761  18.318  1.00 23.57      .027 C
ATOM   4359 1HG  ARG A 296     -12.728 -39.848  18.317  1.00 23.57      .027 H
ATOM   4360 2HG  ARG A 296     -13.497 -38.471  17.518  1.00 23.57      .027 H
ATOM   4361  CD  ARG A 296     -11.437 -38.149  18.047  1.00 25.95      .116 C
ATOM   4362 1HD  ARG A 296     -11.522 -37.062  18.068  1.00 25.95      .116 H
ATOM   4363 2HD  ARG A 296     -10.736 -38.442  18.828  1.00 25.95      .116 H
ATOM   4364  NE  ARG A 296     -10.894 -38.558  16.741  1.00 28.30      .212 N
ATOM   4365  HE  ARG A 296     -11.123 -37.941  15.975  1.00 28.30      .212 H
ATOM   4366  CZ  ARG A 296     -10.100 -39.618  16.532  1.00 27.16      .666 C
ATOM   4367  NH1 ARG A 296      -9.771 -40.458  17.471  1.00 21.89      .235 N
ATOM   4368 1HH1 ARG A 296     -10.187 -40.370  18.387  1.00 21.89      .235 H
ATOM   4369 2HH1 ARG A 296      -9.111 -41.200  17.284  1.00 21.89      .235 H
ATOM   4370  NH2 ARG A 296      -9.626 -39.816  15.341  1.00 22.49      .235 N
ATOM   4371 1HH2 ARG A 296      -9.900 -39.188  14.599  1.00 22.49      .235 H
ATOM   4372 2HH2 ARG A 296      -9.019 -40.598  15.142  1.00 22.49      .235 H
ATOM   4373  N   PHE A 297     -13.040 -36.834  22.429  1.00 21.88      .337 N
ATOM   4374  H   PHE A 297     -12.447 -36.334  21.782  1.00 21.88      .337 H
ATOM   4375  CA  PHE A 297     -13.444 -36.107  23.639  1.00 22.59      .164 C
ATOM   4376  HA  PHE A 297     -14.390 -36.511  24.001  1.00 22.59      .164 H
ATOM   4377  C   PHE A 297     -13.658 -34.620  23.292  1.00 24.31      .251 C
ATOM   4378  O   PHE A 297     -12.932 -34.073  22.454  1.00 25.76      .271 O
ATOM   4379  CB  PHE A 297     -12.386 -36.306  24.742  1.00 18.27      .056 C
ATOM   4380 1HB  PHE A 297     -11.589 -35.576  24.593  1.00 18.27      .056 H
ATOM   4381 2HB  PHE A 297     -12.855 -36.098  25.703  1.00 18.27      .056 H
ATOM   4382  CG  PHE A 297     -11.748 -37.696  24.816  1.00 17.67      .044 C
ATOM   4383  CD1 PHE A 297     -12.473 -38.787  25.331  1.00 18.03      .008 C
ATOM   4384  HD1 PHE A 297     -13.479 -38.642  25.696  1.00 18.03      .008 H
ATOM   4385  CD2 PHE A 297     -10.448 -37.908  24.315  1.00 19.89      .008 C
ATOM   4386  HD2 PHE A 297      -9.893 -37.073  23.915  1.00 19.89      .008 H
ATOM   4387  CE1 PHE A 297     -11.913 -40.076  25.335  1.00 20.47      .001 C
ATOM   4388  HE1 PHE A 297     -12.480 -40.914  25.714  1.00 20.47      .001 H
ATOM   4389  CE2 PHE A 297      -9.886 -39.197  24.325  1.00 19.79      .001 C
ATOM   4390  HE2 PHE A 297      -8.892 -39.347  23.930  1.00 19.79      .001 H
ATOM   4391  CZ  PHE A 297     -10.618 -40.282  24.836  1.00 19.51      .000 C
ATOM   4392  HZ  PHE A 297     -10.178 -41.268  24.837  1.00 19.51      .000 H
ATOM   4393  N   SER A 298     -14.678 -33.982  23.866  1.00 24.71      .336 N
ATOM   4394  H   SER A 298     -15.219 -34.455  24.576  1.00 24.71      .336 H
ATOM   4395  CA  SER A 298     -15.219 -32.709  23.372  1.00 27.45      .189 C
ATOM   4396  HA  SER A 298     -15.420 -32.824  22.307  1.00 27.45      .189 H
ATOM   4397  C   SER A 298     -14.280 -31.508  23.564  1.00 26.14      .254 C
ATOM   4398  O   SER A 298     -14.178 -30.678  22.656  1.00 28.28      .270 O
ATOM   4399  CB  SER A 298     -16.558 -32.418  24.042  1.00 23.34      .169 C
ATOM   4400 1HB  SER A 298     -16.446 -32.478  25.125  1.00 23.34      .169 H
ATOM   4401 2HB  SER A 298     -16.894 -31.418  23.769  1.00 23.34      .169 H
ATOM   4402  OG  SER A 298     -17.505 -33.368  23.589  1.00 30.43      .380 O
ATOM   4403  HG  SER A 298     -18.374 -33.083  23.880  1.00 30.43      .380 H
ATOM   4404  N   PHE A 299     -13.575 -31.426  24.691  1.00 23.00      .337 N
ATOM   4405  H   PHE A 299     -13.751 -32.121  25.402  1.00 23.00      .337 H
ATOM   4406  CA  PHE A 299     -12.737 -30.287  25.079  1.00 23.92      .164 C
ATOM   4407  HA  PHE A 299     -12.667 -29.594  24.241  1.00 23.92      .164 H
ATOM   4408  C   PHE A 299     -11.315 -30.755  25.439  1.00 27.99      .251 C
ATOM   4409  O   PHE A 299     -11.088 -31.450  26.428  1.00 21.70      .271 O
ATOM   4410  CB  PHE A 299     -13.434 -29.534  26.219  1.00 23.64      .056 C
ATOM   4411 1HB  PHE A 299     -13.563 -30.203  27.069  1.00 23.64      .056 H
ATOM   4412 2HB  PHE A 299     -12.798 -28.708  26.538  1.00 23.64      .056 H
ATOM   4413  CG  PHE A 299     -14.790 -28.982  25.816  1.00 25.23      .044 C
ATOM   4414  CD1 PHE A 299     -14.851 -27.945  24.870  1.00 27.98      .008 C
ATOM   4415  HD1 PHE A 299     -13.937 -27.528  24.475  1.00 27.98      .008 H
ATOM   4416  CD2 PHE A 299     -15.982 -29.534  26.315  1.00 22.29      .008 C
ATOM   4417  HD2 PHE A 299     -15.936 -30.342  27.030  1.00 22.29      .008 H
ATOM   4418  CE1 PHE A 299     -16.089 -27.456  24.424  1.00 23.47      .001 C
ATOM   4419  HE1 PHE A 299     -16.132 -26.655  23.700  1.00 23.47      .001 H
ATOM   4420  CE2 PHE A 299     -17.223 -29.044  25.872  1.00 25.92      .001 C
ATOM   4421  HE2 PHE A 299     -18.134 -29.467  26.269  1.00 25.92      .001 H
ATOM   4422  CZ  PHE A 299     -17.276 -28.011  24.921  1.00 24.79      .000 C
ATOM   4423  HZ  PHE A 299     -18.235 -27.650  24.579  1.00 24.79      .000 H
ATOM   4424  N   VAL A 300     -10.355 -30.374  24.598  1.00 22.10      .338 N
ATOM   4425  H   VAL A 300     -10.599 -29.765  23.830  1.00 22.10      .338 H
ATOM   4426  CA  VAL A 300      -8.946 -30.810  24.649  1.00 22.42      .160 C
ATOM   4427  HA  VAL A 300      -8.729 -31.150  25.661  1.00 22.42      .160 H
ATOM   4428  C   VAL A 300      -8.012 -29.609  24.349  1.00 20.22      .254 C
ATOM   4429  O   VAL A 300      -8.506 -28.541  23.960  1.00 21.24      .270 O
ATOM   4430  CB  VAL A 300      -8.714 -32.013  23.694  1.00 23.10      .029 C
ATOM   4431  HB  VAL A 300      -7.698 -32.372  23.856  1.00 23.10      .029 H
ATOM   4432  CG1 VAL A 300      -9.649 -33.196  23.984  1.00 18.44      .002 C
ATOM   4433 1HG1 VAL A 300      -9.327 -34.056  23.398  1.00 18.44      .002 H
ATOM   4434 2HG1 VAL A 300     -10.675 -32.938  23.719  1.00 18.44      .002 H
ATOM   4435 3HG1 VAL A 300      -9.598 -33.440  25.046  1.00 18.44      .002 H
ATOM   4436  CG2 VAL A 300      -8.846 -31.650  22.212  1.00 20.54      .002 C
ATOM   4437 1HG2 VAL A 300      -8.657 -32.537  21.608  1.00 20.54      .002 H
ATOM   4438 2HG2 VAL A 300      -8.114 -30.880  21.968  1.00 20.54      .002 H
ATOM   4439 3HG2 VAL A 300      -9.849 -31.276  22.007  1.00 20.54      .002 H
ATOM   4440  N   PRO A 301      -6.685 -29.731  24.548  1.00 24.37      .312 N
ATOM   4441  CA  PRO A 301      -5.728 -28.664  24.253  1.00 25.07      .163 C
ATOM   4442  HA  PRO A 301      -5.941 -27.846  24.941  1.00 25.07      .163 H
ATOM   4443  C   PRO A 301      -5.781 -28.109  22.815  1.00 30.22      .251 C
ATOM   4444  O   PRO A 301      -6.059 -28.831  21.855  1.00 25.83      .271 O
ATOM   4445  CB  PRO A 301      -4.355 -29.245  24.598  1.00 23.26      .034 C
ATOM   4446 1HB  PRO A 301      -3.949 -29.797  23.750  1.00 23.26      .034 H
ATOM   4447 2HB  PRO A 301      -3.658 -28.481  24.943  1.00 23.26      .034 H
ATOM   4448  CG  PRO A 301      -4.692 -30.196  25.729  1.00 26.00      .027 C
ATOM   4449 1HG  PRO A 301      -3.951 -30.986  25.846  1.00 26.00      .027 H
ATOM   4450 2HG  PRO A 301      -4.820 -29.640  26.658  1.00 26.00      .027 H
ATOM   4451  CD  PRO A 301      -6.017 -30.780  25.282  1.00 19.57      .105 C
ATOM   4452 1HD  PRO A 301      -5.836 -31.632  24.626  1.00 19.57      .105 H
ATOM   4453 2HD  PRO A 301      -6.615 -31.065  26.147  1.00 19.57      .105 H
ATOM   4454  N   VAL A 302      -5.491 -26.813  22.678  1.00 28.76      .338 N
ATOM   4455  H   VAL A 302      -5.207 -26.309  23.507  1.00 28.76      .338 H
ATOM   4456  CA  VAL A 302      -5.620 -26.013  21.448  1.00 28.19      .159 C
ATOM   4457  HA  VAL A 302      -5.887 -26.696  20.642  1.00 28.19      .159 H
ATOM   4458  C   VAL A 302      -4.288 -25.329  21.072  1.00 34.31      .251 C
ATOM   4459  O   VAL A 302      -3.589 -24.771  21.922  1.00 32.40      .271 O
ATOM   4460  CB  VAL A 302      -6.805 -25.016  21.572  1.00 33.01      .029 C
ATOM   4461  HB  VAL A 302      -7.707 -25.597  21.762  1.00 33.01      .029 H
ATOM   4462  CG1 VAL A 302      -6.655 -24.002  22.718  1.00 33.69      .002 C
ATOM   4463 1HG1 VAL A 302      -7.547 -23.376  22.755  1.00 33.69      .002 H
ATOM   4464 2HG1 VAL A 302      -5.779 -23.376  22.550  1.00 33.69      .002 H
ATOM   4465 3HG1 VAL A 302      -6.546 -24.536  23.662  1.00 33.69      .002 H
ATOM   4466  CG2 VAL A 302      -7.032 -24.226  20.277  1.00 35.82      .002 C
ATOM   4467 1HG2 VAL A 302      -7.939 -23.630  20.382  1.00 35.82      .002 H
ATOM   4468 2HG2 VAL A 302      -7.148 -24.921  19.445  1.00 35.82      .002 H
ATOM   4469 3HG2 VAL A 302      -6.184 -23.568  20.087  1.00 35.82      .002 H
ATOM   4470  N   VAL A 303      -3.928 -25.384  19.787  1.00 38.19      .338 N
ATOM   4471  H   VAL A 303      -4.544 -25.841  19.131  1.00 38.19      .338 H
ATOM   4472  CA  VAL A 303      -2.693 -24.813  19.225  1.00 37.52      .159 C
ATOM   4473  HA  VAL A 303      -1.911 -24.830  19.984  1.00 37.52      .159 H
ATOM   4474  C   VAL A 303      -2.932 -23.353  18.807  1.00 38.56      .251 C
ATOM   4475  O   VAL A 303      -3.608 -23.101  17.808  1.00 42.58      .271 O
ATOM   4476  CB  VAL A 303      -2.193 -25.665  18.037  1.00 39.71      .029 C
ATOM   4477  HB  VAL A 303      -2.976 -25.683  17.278  1.00 39.71      .029 H
ATOM   4478  CG1 VAL A 303      -0.917 -25.091  17.410  1.00 36.03      .002 C
ATOM   4479 1HG1 VAL A 303      -0.602 -25.742  16.594  1.00 36.03      .002 H
ATOM   4480 2HG1 VAL A 303      -0.131 -25.047  18.164  1.00 36.03      .002 H
ATOM   4481 3HG1 VAL A 303      -1.107 -24.090  17.024  1.00 36.03      .002 H
ATOM   4482  CG2 VAL A 303      -1.905 -27.114  18.458  1.00 37.39      .002 C
ATOM   4483 1HG2 VAL A 303      -1.636 -27.688  17.571  1.00 37.39      .002 H
ATOM   4484 2HG2 VAL A 303      -2.787 -27.555  18.922  1.00 37.39      .002 H
ATOM   4485 3HG2 VAL A 303      -1.076 -27.128  19.165  1.00 37.39      .002 H
ATOM   4486  N   ASP A 304      -2.381 -22.397  19.560  1.00 38.42      .337 N
ATOM   4487  H   ASP A 304      -1.844 -22.666  20.372  1.00 38.42      .337 H
ATOM   4488  CA  ASP A 304      -2.652 -20.952  19.422  1.00 42.73      .170 C
ATOM   4489  HA  ASP A 304      -3.128 -20.789  18.455  1.00 42.73      .170 H
ATOM   4490  C   ASP A 304      -1.383 -20.051  19.465  1.00 44.58      .252 C
ATOM   4491  O   ASP A 304      -1.478 -18.821  19.406  1.00 50.09      .271 O
ATOM   4492  CB  ASP A 304      -3.666 -20.510  20.491  1.00 41.11      .129 C
ATOM   4493 1HB  ASP A 304      -3.996 -19.500  20.249  1.00 41.11      .129 H
ATOM   4494 2HB  ASP A 304      -4.539 -21.159  20.437  1.00 41.11      .129 H
ATOM   4495  CG  ASP A 304      -3.152 -20.514  21.944  1.00 40.98      .188 C
ATOM   4496  OD1 ASP A 304      -2.038 -21.006  22.240  1.00 40.45      .647 O
ATOM   4497  OD2 ASP A 304      -3.901 -20.022  22.820  1.00 50.49      .647 O
ATOM   4498  N   GLY A 305      -0.197 -20.655  19.552  1.00 39.12      .336 N
ATOM   4499  H   GLY A 305      -0.162 -21.663  19.611  1.00 39.12      .336 H
ATOM   4500  CA  GLY A 305       1.082 -19.946  19.605  1.00 37.31      .189 C
ATOM   4501 1HA  GLY A 305       1.814 -20.508  19.024  1.00 37.31      .189 H
ATOM   4502 2HA  GLY A 305       0.977 -18.970  19.130  1.00 37.31      .189 H
ATOM   4503  C   GLY A 305       1.646 -19.736  21.022  1.00 44.74      .253 C
ATOM   4504  O   GLY A 305       2.826 -19.408  21.142  1.00 46.74      .270 O
ATOM   4505  N   ASP A 306       0.844 -19.896  22.083  1.00 41.02      .337 N
ATOM   4506  H   ASP A 306      -0.112 -20.190  21.947  1.00 41.02      .337 H
ATOM   4507  CA  ASP A 306       1.218 -19.494  23.444  1.00 38.02      .170 C
ATOM   4508  HA  ASP A 306       2.047 -18.791  23.364  1.00 38.02      .170 H
ATOM   4509  C   ASP A 306       1.696 -20.673  24.337  1.00 43.86      .252 C
ATOM   4510  O   ASP A 306       2.850 -20.680  24.774  1.00 40.78      .271 O
ATOM   4511  CB  ASP A 306       0.060 -18.714  24.081  1.00 37.18      .129 C
ATOM   4512 1HB  ASP A 306      -0.213 -17.890  23.422  1.00 37.18      .129 H
ATOM   4513 2HB  ASP A 306      -0.808 -19.364  24.185  1.00 37.18      .129 H
ATOM   4514  CG  ASP A 306       0.420 -18.147  25.458  1.00 47.53      .188 C
ATOM   4515  OD1 ASP A 306       1.594 -17.763  25.674  1.00 39.59      .647 O
ATOM   4516  OD2 ASP A 306      -0.488 -18.047  26.309  1.00 52.97      .647 O
ATOM   4517  N   PHE A 307       0.862 -21.690  24.592  1.00 38.70      .337 N
ATOM   4518  H   PHE A 307      -0.100 -21.658  24.285  1.00 38.70      .337 H
ATOM   4519  CA  PHE A 307       1.312 -22.926  25.230  1.00 31.70      .164 C
ATOM   4520  HA  PHE A 307       1.955 -22.663  26.070  1.00 31.70      .164 H
ATOM   4521  C   PHE A 307       2.143 -23.762  24.235  1.00 37.55      .251 C
ATOM   4522  O   PHE A 307       3.271 -24.160  24.541  1.00 40.20      .271 O
ATOM   4523  CB  PHE A 307       0.129 -23.724  25.806  1.00 35.00      .056 C
ATOM   4524 1HB  PHE A 307      -0.586 -23.022  26.236  1.00 35.00      .056 H
ATOM   4525 2HB  PHE A 307      -0.382 -24.268  25.011  1.00 35.00      .056 H
ATOM   4526  CG  PHE A 307       0.534 -24.721  26.888  1.00 30.59      .044 C
ATOM   4527  CD1 PHE A 307       1.279 -25.874  26.567  1.00 27.47      .008 C
ATOM   4528  HD1 PHE A 307       1.540 -26.087  25.541  1.00 27.47      .008 H
ATOM   4529  CD2 PHE A 307       0.195 -24.472  28.231  1.00 30.22      .008 C
ATOM   4530  HD2 PHE A 307      -0.385 -23.594  28.477  1.00 30.22      .008 H
ATOM   4531  CE1 PHE A 307       1.708 -26.748  27.584  1.00 29.22      .001 C
ATOM   4532  HE1 PHE A 307       2.298 -27.619  27.341  1.00 29.22      .001 H
ATOM   4533  CE2 PHE A 307       0.611 -25.351  29.245  1.00 26.08      .001 C
ATOM   4534  HE2 PHE A 307       0.336 -25.152  30.270  1.00 26.08      .001 H
ATOM   4535  CZ  PHE A 307       1.377 -26.482  28.922  1.00 26.19      .000 C
ATOM   4536  HZ  PHE A 307       1.695 -27.155  29.705  1.00 26.19      .000 H
ATOM   4537  N   LEU A 308       1.601 -23.979  23.034  1.00 33.65      .338 N
ATOM   4538  H   LEU A 308       0.672 -23.620  22.871  1.00 33.65      .338 H
ATOM   4539  CA  LEU A 308       2.246 -24.657  21.902  1.00 39.58      .159 C
ATOM   4540  HA  LEU A 308       3.228 -25.028  22.195  1.00 39.58      .159 H
ATOM   4541  C   LEU A 308       2.433 -23.650  20.753  1.00 40.30      .251 C
ATOM   4542  O   LEU A 308       1.460 -23.146  20.188  1.00 44.59      .271 O
ATOM   4543  CB  LEU A 308       1.378 -25.861  21.461  1.00 35.62      .032 C
ATOM   4544 1HB  LEU A 308       0.433 -25.472  21.081  1.00 35.62      .032 H
ATOM   4545 2HB  LEU A 308       1.887 -26.360  20.637  1.00 35.62      .032 H
ATOM   4546  CG  LEU A 308       1.070 -26.903  22.547  1.00 41.43      .002 C
ATOM   4547  HG  LEU A 308       0.607 -26.399  23.396  1.00 41.43      .002 H
ATOM   4548  CD1 LEU A 308       0.070 -27.924  22.005  1.00 33.84      .000 C
ATOM   4549 1HD1 LEU A 308      -0.130 -28.684  22.760  1.00 33.84      .000 H
ATOM   4550 2HD1 LEU A 308       0.481 -28.396  21.113  1.00 33.84      .000 H
ATOM   4551 3HD1 LEU A 308      -0.858 -27.411  21.751  1.00 33.84      .000 H
ATOM   4552  CD2 LEU A 308       2.326 -27.641  23.023  1.00 30.55      .000 C
ATOM   4553 1HD2 LEU A 308       2.047 -28.380  23.774  1.00 30.55      .000 H
ATOM   4554 2HD2 LEU A 308       3.025 -26.927  23.457  1.00 30.55      .000 H
ATOM   4555 3HD2 LEU A 308       2.797 -28.143  22.177  1.00 30.55      .000 H
ATOM   4556  N   SER A 309       3.687 -23.349  20.414  1.00 34.30      .336 N
ATOM   4557  H   SER A 309       4.456 -23.738  20.943  1.00 34.30      .336 H
ATOM   4558  CA  SER A 309       4.047 -22.397  19.351  1.00 44.40      .189 C
ATOM   4559  HA  SER A 309       3.454 -21.494  19.489  1.00 44.40      .189 H
ATOM   4560  C   SER A 309       3.795 -22.920  17.920  1.00 43.27      .254 C
ATOM   4561  O   SER A 309       3.865 -22.155  16.956  1.00 50.15      .270 O
ATOM   4562  CB  SER A 309       5.504 -21.981  19.517  1.00 38.91      .169 C
ATOM   4563 1HB  SER A 309       5.733 -21.167  18.830  1.00 38.91      .169 H
ATOM   4564 2HB  SER A 309       5.672 -21.634  20.537  1.00 38.91      .169 H
ATOM   4565  OG  SER A 309       6.342 -23.088  19.247  1.00 45.78      .380 O
ATOM   4566  HG  SER A 309       7.252 -22.814  19.383  1.00 45.78      .380 H
ATOM   4567  N   ASP A 310       3.491 -24.209  17.779  1.00 45.10      .337 N
ATOM   4568  H   ASP A 310       3.448 -24.758  18.627  1.00 45.10      .337 H
ATOM   4569  CA  ASP A 310       3.046 -24.895  16.549  1.00 44.33      .170 C
ATOM   4570  HA  ASP A 310       2.316 -24.265  16.040  1.00 44.33      .170 H
ATOM   4571  C   ASP A 310       2.336 -26.212  16.947  1.00 40.79      .252 C
ATOM   4572  O   ASP A 310       2.245 -26.540  18.133  1.00 40.13      .271 O
ATOM   4573  CB  ASP A 310       4.257 -25.137  15.622  1.00 47.92      .129 C
ATOM   4574 1HB  ASP A 310       4.929 -24.281  15.677  1.00 47.92      .129 H
ATOM   4575 2HB  ASP A 310       4.810 -26.007  15.976  1.00 47.92      .129 H
ATOM   4576  CG  ASP A 310       3.891 -25.368  14.143  1.00 52.63      .188 C
ATOM   4577  OD1 ASP A 310       2.687 -25.461  13.805  1.00 45.33      .647 O
ATOM   4578  OD2 ASP A 310       4.830 -25.488  13.325  1.00 53.26      .647 O
ATOM   4579  N   THR A 311       1.836 -26.989  15.986  1.00 40.30      .336 N
ATOM   4580  H   THR A 311       1.916 -26.693  15.024  1.00 40.30      .336 H
ATOM   4581  CA  THR A 311       1.257 -28.313  16.224  1.00 39.03      .187 C
ATOM   4582  HA  THR A 311       0.395 -28.180  16.877  1.00 39.03      .187 H
ATOM   4583  C   THR A 311       2.259 -29.246  16.932  1.00 39.52      .257 C
ATOM   4584  O   THR A 311       3.452 -29.181  16.624  1.00 41.00      .270 O
ATOM   4585  CB  THR A 311       0.767 -28.986  14.925  1.00 44.58      .140 C
ATOM   4586  HB  THR A 311       0.275 -29.922  15.188  1.00 44.58      .140 H
ATOM   4587  OG1 THR A 311       1.840 -29.272  14.051  1.00 44.53      .382 O
ATOM   4588  HG1 THR A 311       2.125 -28.449  13.646  1.00 44.53      .382 H
ATOM   4589  CG2 THR A 311      -0.220 -28.118  14.147  1.00 34.09      .034 C
ATOM   4590 1HG2 THR A 311      -0.626 -28.702  13.321  1.00 34.09      .034 H
ATOM   4591 2HG2 THR A 311       0.276 -27.230  13.756  1.00 34.09      .034 H
ATOM   4592 3HG2 THR A 311      -1.028 -27.820  14.814  1.00 34.09      .034 H
ATOM   4593  N   PRO A 312       1.829 -30.154  17.839  1.00 38.37      .312 N
ATOM   4594  CA  PRO A 312       2.733 -31.133  18.444  1.00 36.87      .163 C
ATOM   4595  HA  PRO A 312       3.440 -30.607  19.085  1.00 36.87      .163 H
ATOM   4596  C   PRO A 312       3.506 -31.933  17.398  1.00 37.32      .251 C
ATOM   4597  O   PRO A 312       4.707 -32.130  17.549  1.00 37.83      .271 O
ATOM   4598  CB  PRO A 312       1.856 -32.055  19.291  1.00 32.85      .034 C
ATOM   4599 1HB  PRO A 312       1.523 -32.916  18.711  1.00 32.85      .034 H
ATOM   4600 2HB  PRO A 312       2.370 -32.374  20.198  1.00 32.85      .034 H
ATOM   4601  CG  PRO A 312       0.680 -31.167  19.638  1.00 32.08      .027 C
ATOM   4602 1HG  PRO A 312      -0.222 -31.754  19.812  1.00 32.08      .027 H
ATOM   4603 2HG  PRO A 312       0.926 -30.548  20.501  1.00 32.08      .027 H
ATOM   4604  CD  PRO A 312       0.507 -30.298  18.406  1.00 36.52      .105 C
ATOM   4605 1HD  PRO A 312      -0.149 -30.789  17.687  1.00 36.52      .105 H
ATOM   4606 2HD  PRO A 312       0.119 -29.319  18.687  1.00 36.52      .105 H
ATOM   4607  N   GLU A 313       2.845 -32.324  16.306  1.00 40.47      .338 N
ATOM   4608  H   GLU A 313       1.848 -32.169  16.263  1.00 40.47      .338 H
ATOM   4609  CA  GLU A 313       3.468 -32.959  15.146  1.00 41.44      .160 C
ATOM   4610  HA  GLU A 313       3.829 -33.944  15.444  1.00 41.44      .160 H
ATOM   4611  C   GLU A 313       4.671 -32.148  14.621  1.00 43.11      .251 C
ATOM   4612  O   GLU A 313       5.777 -32.687  14.545  1.00 44.39      .271 O
ATOM   4613  CB  GLU A 313       2.428 -33.140  14.029  1.00 40.97      .043 C
ATOM   4614 1HB  GLU A 313       1.884 -32.212  13.849  1.00 40.97      .043 H
ATOM   4615 2HB  GLU A 313       2.971 -33.385  13.116  1.00 40.97      .043 H
ATOM   4616  CG  GLU A 313       1.409 -34.259  14.309  1.00 40.40      .100 C
ATOM   4617 1HG  GLU A 313       1.017 -34.580  13.344  1.00 40.40      .100 H
ATOM   4618 2HG  GLU A 313       1.930 -35.111  14.746  1.00 40.40      .100 H
ATOM   4619  CD  GLU A 313       0.211 -33.916  15.221  1.00 41.13      .185 C
ATOM   4620  OE1 GLU A 313      -0.695 -34.781  15.299  1.00 41.54      .647 O
ATOM   4621  OE2 GLU A 313       0.135 -32.820  15.822  1.00 34.24      .647 O
ATOM   4622  N   ALA A 314       4.483 -30.861  14.318  1.00 39.34      .338 N
ATOM   4623  H   ALA A 314       3.569 -30.450  14.447  1.00 39.34      .338 H
ATOM   4624  CA  ALA A 314       5.547 -29.986  13.841  1.00 40.75      .159 C
ATOM   4625  HA  ALA A 314       6.018 -30.460  12.980  1.00 40.75      .159 H
ATOM   4626  C   ALA A 314       6.639 -29.746  14.908  1.00 43.85      .251 C
ATOM   4627  O   ALA A 314       7.820 -29.861  14.590  1.00 43.87      .271 O
ATOM   4628  CB  ALA A 314       4.933 -28.670  13.367  1.00 41.36      .034 C
ATOM   4629 1HB  ALA A 314       4.211 -28.865  12.575  1.00 41.36      .034 H
ATOM   4630 2HB  ALA A 314       5.726 -28.027  12.985  1.00 41.36      .034 H
ATOM   4631 3HB  ALA A 314       4.434 -28.176  14.201  1.00 41.36      .034 H
ATOM   4632  N   LEU A 315       6.284 -29.497  16.173  1.00 45.66      .338 N
ATOM   4633  H   LEU A 315       5.304 -29.417  16.404  1.00 45.66      .338 H
ATOM   4634  CA  LEU A 315       7.240 -29.286  17.259  1.00 37.09      .159 C
ATOM   4635  HA  LEU A 315       7.918 -28.489  16.955  1.00 37.09      .159 H
ATOM   4636  C   LEU A 315       8.103 -30.546  17.544  1.00 38.04      .251 C
ATOM   4637  O   LEU A 315       9.281 -30.413  17.885  1.00 38.97      .271 O
ATOM   4638  CB  LEU A 315       6.497 -28.828  18.538  1.00 40.59      .032 C
ATOM   4639 1HB  LEU A 315       5.765 -29.594  18.794  1.00 40.59      .032 H
ATOM   4640 2HB  LEU A 315       7.224 -28.770  19.348  1.00 40.59      .032 H
ATOM   4641  CG  LEU A 315       5.784 -27.466  18.451  1.00 43.56      .002 C
ATOM   4642  HG  LEU A 315       4.999 -27.533  17.697  1.00 43.56      .002 H
ATOM   4643  CD1 LEU A 315       5.136 -27.141  19.799  1.00 36.99      .000 C
ATOM   4644 1HD1 LEU A 315       4.604 -26.194  19.717  1.00 36.99      .000 H
ATOM   4645 2HD1 LEU A 315       5.899 -27.065  20.573  1.00 36.99      .000 H
ATOM   4646 3HD1 LEU A 315       4.433 -27.933  20.058  1.00 36.99      .000 H
ATOM   4647  CD2 LEU A 315       6.727 -26.324  18.072  1.00 44.42      .000 C
ATOM   4648 1HD2 LEU A 315       6.170 -25.388  18.105  1.00 44.42      .000 H
ATOM   4649 2HD2 LEU A 315       7.112 -26.483  17.065  1.00 44.42      .000 H
ATOM   4650 3HD2 LEU A 315       7.558 -26.277  18.776  1.00 44.42      .000 H
ATOM   4651  N   ILE A 316       7.549 -31.747  17.352  1.00 36.19      .338 N
ATOM   4652  H   ILE A 316       6.562 -31.791  17.143  1.00 36.19      .338 H
ATOM   4653  CA  ILE A 316       8.267 -33.029  17.380  1.00 39.95      .159 C
ATOM   4654  HA  ILE A 316       8.923 -33.039  18.250  1.00 39.95      .159 H
ATOM   4655  C   ILE A 316       9.157 -33.192  16.121  1.00 40.32      .251 C
ATOM   4656  O   ILE A 316      10.259 -33.727  16.224  1.00 44.96      .271 O
ATOM   4657  CB  ILE A 316       7.252 -34.196  17.540  1.00 37.42      .029 C
ATOM   4658  HB  ILE A 316       6.461 -34.045  16.806  1.00 37.42      .029 H
ATOM   4659  CG1 ILE A 316       6.622 -34.196  18.946  1.00 38.94      .002 C
ATOM   4660 1HG1 ILE A 316       7.353 -34.590  19.653  1.00 38.94      .002 H
ATOM   4661 2HG1 ILE A 316       6.401 -33.166  19.226  1.00 38.94      .002 H
ATOM   4662  CG2 ILE A 316       7.887 -35.571  17.273  1.00 34.48      .002 C
ATOM   4663 1HG2 ILE A 316       7.152 -36.361  17.425  1.00 34.48      .002 H
ATOM   4664 2HG2 ILE A 316       8.727 -35.721  17.951  1.00 34.48      .002 H
ATOM   4665 3HG2 ILE A 316       8.242 -35.598  16.242  1.00 34.48      .002 H
ATOM   4666  CD1 ILE A 316       5.315 -34.996  19.041  1.00 33.67      .000 C
ATOM   4667 1HD1 ILE A 316       4.914 -34.887  20.048  1.00 33.67      .000 H
ATOM   4668 2HD1 ILE A 316       5.502 -36.050  18.836  1.00 33.67      .000 H
ATOM   4669 3HD1 ILE A 316       4.598 -34.606  18.319  1.00 33.67      .000 H
ATOM   4670  N   ASN A 317       8.731 -32.720  14.945  1.00 51.63      .337 N
ATOM   4671  H   ASN A 317       7.808 -32.316  14.878  1.00 51.63      .337 H
ATOM   4672  CA  ASN A 317       9.522 -32.755  13.711  1.00 48.94      .169 C
ATOM   4673  HA  ASN A 317       9.990 -33.737  13.639  1.00 48.94      .169 H
ATOM   4674  C   ASN A 317      10.661 -31.697  13.677  1.00 47.69      .251 C
ATOM   4675  O   ASN A 317      11.659 -31.910  12.989  1.00 56.86      .271 O
ATOM   4676  CB  ASN A 317       8.596 -32.590  12.489  1.00 46.15      .119 C
ATOM   4677 1HB  ASN A 317       8.040 -31.657  12.585  1.00 46.15      .119 H
ATOM   4678 2HB  ASN A 317       9.210 -32.506  11.592  1.00 46.15      .119 H
ATOM   4679  CG  ASN A 317       7.604 -33.741  12.305  1.00 52.93      .230 C
ATOM   4680  OD1 ASN A 317       7.734 -34.815  12.875  1.00 56.06      .273 O
ATOM   4681  ND2 ASN A 317       6.603 -33.576  11.478  1.00 55.78      .369 N
ATOM   4682 1HD2 ASN A 317       5.910 -34.307  11.412  1.00 55.78      .369 H
ATOM   4683 2HD2 ASN A 317       6.501 -32.732  10.932  1.00 55.78      .369 H
ATOM   4684  N   ALA A 318      10.509 -30.579  14.393  1.00 50.93      .338 N
ATOM   4685  H   ALA A 318       9.606 -30.433  14.820  1.00 50.93      .338 H
ATOM   4686  CA  ALA A 318      11.400 -29.411  14.341  1.00 46.95      .159 C
ATOM   4687  HA  ALA A 318      12.052 -29.505  13.473  1.00 46.95      .159 H
ATOM   4688  C   ALA A 318      12.311 -29.235  15.588  1.00 51.65      .251 C
ATOM   4689  O   ALA A 318      13.330 -28.549  15.504  1.00 52.04      .271 O
ATOM   4690  CB  ALA A 318      10.523 -28.176  14.102  1.00 43.38      .034 C
ATOM   4691 1HB  ALA A 318       9.888 -28.343  13.232  1.00 43.38      .034 H
ATOM   4692 2HB  ALA A 318      11.164 -27.313  13.924  1.00 43.38      .034 H
ATOM   4693 3HB  ALA A 318       9.900 -27.992  14.977  1.00 43.38      .034 H
ATOM   4694  N   GLY A 319      11.984 -29.848  16.731  1.00 49.62      .336 N
ATOM   4695  H   GLY A 319      11.112 -30.355  16.785  1.00 49.62      .336 H
ATOM   4696  CA  GLY A 319      12.750 -29.730  17.977  1.00 37.36      .189 C
ATOM   4697 1HA  GLY A 319      12.969 -28.677  18.157  1.00 37.36      .189 H
ATOM   4698 2HA  GLY A 319      12.143 -30.091  18.807  1.00 37.36      .189 H
ATOM   4699  C   GLY A 319      14.081 -30.506  17.982  1.00 41.98      .253 C
ATOM   4700  O   GLY A 319      14.192 -31.557  17.350  1.00 45.58      .270 O
ATOM   4701  N   ASP A 320      15.087 -30.001  18.702  1.00 37.58      .337 N
ATOM   4702  H   ASP A 320      14.941 -29.122  19.178  1.00 37.58      .337 H
ATOM   4703  CA  ASP A 320      16.308 -30.741  19.087  1.00 43.63      .170 C
ATOM   4704  HA  ASP A 320      16.421 -31.612  18.441  1.00 43.63      .170 H
ATOM   4705  C   ASP A 320      16.165 -31.241  20.541  1.00 44.73      .252 C
ATOM   4706  O   ASP A 320      15.728 -30.492  21.419  1.00 42.42      .271 O
ATOM   4707  CB  ASP A 320      17.549 -29.850  18.877  1.00 40.28      .129 C
ATOM   4708 1HB  ASP A 320      17.582 -29.552  17.829  1.00 40.28      .129 H
ATOM   4709 2HB  ASP A 320      17.440 -28.948  19.480  1.00 40.28      .129 H
ATOM   4710  CG  ASP A 320      18.905 -30.499  19.231  1.00 51.11      .188 C
ATOM   4711  OD1 ASP A 320      19.017 -31.240  20.232  1.00 52.23      .647 O
ATOM   4712  OD2 ASP A 320      19.917 -30.234  18.541  1.00 57.71      .647 O
ATOM   4713  N   PHE A 321      16.520 -32.503  20.791  1.00 40.53      .337 N
ATOM   4714  H   PHE A 321      16.922 -33.043  20.038  1.00 40.53      .337 H
ATOM   4715  CA  PHE A 321      16.327 -33.193  22.068  1.00 34.15      .164 C
ATOM   4716  HA  PHE A 321      15.982 -32.458  22.795  1.00 34.15      .164 H
ATOM   4717  C   PHE A 321      17.633 -33.822  22.640  1.00 41.70      .251 C
ATOM   4718  O   PHE A 321      17.565 -34.645  23.556  1.00 38.14      .271 O
ATOM   4719  CB  PHE A 321      15.187 -34.215  21.921  1.00 31.78      .056 C
ATOM   4720 1HB  PHE A 321      15.521 -35.028  21.276  1.00 31.78      .056 H
ATOM   4721 2HB  PHE A 321      14.978 -34.631  22.906  1.00 31.78      .056 H
ATOM   4722  CG  PHE A 321      13.885 -33.655  21.350  1.00 37.41      .044 C
ATOM   4723  CD1 PHE A 321      12.988 -32.961  22.184  1.00 30.90      .008 C
ATOM   4724  HD1 PHE A 321      13.210 -32.826  23.233  1.00 30.90      .008 H
ATOM   4725  CD2 PHE A 321      13.570 -33.826  19.989  1.00 34.59      .008 C
ATOM   4726  HD2 PHE A 321      14.257 -34.361  19.350  1.00 34.59      .008 H
ATOM   4727  CE1 PHE A 321      11.795 -32.433  21.658  1.00 30.60      .001 C
ATOM   4728  HE1 PHE A 321      11.111 -31.892  22.296  1.00 30.60      .001 H
ATOM   4729  CE2 PHE A 321      12.374 -33.304  19.465  1.00 37.44      .001 C
ATOM   4730  HE2 PHE A 321      12.144 -33.446  18.420  1.00 37.44      .001 H
ATOM   4731  CZ  PHE A 321      11.490 -32.599  20.297  1.00 38.03      .000 C
ATOM   4732  HZ  PHE A 321      10.580 -32.189  19.884  1.00 38.03      .000 H
ATOM   4733  N   HIS A 322      18.827 -33.434  22.165  1.00 39.99      .337 N
ATOM   4734  H   HIS A 322      18.883 -32.753  21.421  1.00 39.99      .337 H
ATOM   4735  CA  HIS A 322      20.079 -33.788  22.833  1.00 45.55      .165 C
ATOM   4736  HA  HIS A 322      20.158 -34.876  22.843  1.00 45.55      .165 H
ATOM   4737  C   HIS A 322      20.048 -33.299  24.297  1.00 42.42      .251 C
ATOM   4738  O   HIS A 322      19.690 -32.148  24.567  1.00 41.22      .271 O
ATOM   4739  CB  HIS A 322      21.323 -33.244  22.109  1.00 43.13      .077 C
ATOM   4740 1HB  HIS A 322      21.276 -32.155  22.091  1.00 43.13      .077 H
ATOM   4741 2HB  HIS A 322      22.204 -33.517  22.690  1.00 43.13      .077 H
ATOM   4742  CG  HIS A 322      21.503 -33.745  20.690  1.00 40.16      .057 C
ATOM   4743  ND1 HIS A 322      20.856 -33.290  19.573  1.00 37.83      .338 N
ATOM   4744  HD1 HIS A 322      20.178 -32.545  19.498  1.00 37.83      .338 H
ATOM   4745  CD2 HIS A 322      22.287 -34.780  20.258  1.00 35.53      .113 C
ATOM   4746  HD2 HIS A 322      22.943 -35.419  20.831  1.00 35.53      .113 H
ATOM   4747  CE1 HIS A 322      21.234 -34.018  18.552  1.00 40.44      .175 C
ATOM   4748  HE1 HIS A 322      20.907 -33.934  17.526  1.00 40.44      .175 H
ATOM   4749  NE2 HIS A 322      22.116 -34.947  18.905  1.00 38.10      .223 N
ATOM   4750  N   GLY A 323      20.405 -34.182  25.234  1.00 38.52      .336 N
ATOM   4751  H   GLY A 323      20.733 -35.092  24.942  1.00 38.52      .336 H
ATOM   4752  CA  GLY A 323      20.274 -33.972  26.684  1.00 41.24      .189 C
ATOM   4753 1HA  GLY A 323      21.132 -34.424  27.182  1.00 41.24      .189 H
ATOM   4754 2HA  GLY A 323      20.289 -32.905  26.903  1.00 41.24      .189 H
ATOM   4755  C   GLY A 323      18.993 -34.568  27.314  1.00 40.91      .253 C
ATOM   4756  O   GLY A 323      18.934 -34.683  28.536  1.00 45.29      .270 O
ATOM   4757  N   LEU A 324      17.982 -34.974  26.535  1.00 37.18      .337 N
ATOM   4758  H   LEU A 324      18.041 -34.860  25.533  1.00 37.18      .337 H
ATOM   4759  CA  LEU A 324      16.738 -35.562  27.052  1.00 34.07      .159 C
ATOM   4760  HA  LEU A 324      16.553 -35.129  28.036  1.00 34.07      .159 H
ATOM   4761  C   LEU A 324      16.823 -37.100  27.226  1.00 26.56      .251 C
ATOM   4762  O   LEU A 324      17.411 -37.806  26.401  1.00 30.78      .271 O
ATOM   4763  CB  LEU A 324      15.565 -35.136  26.139  1.00 34.43      .032 C
ATOM   4764 1HB  LEU A 324      15.545 -34.047  26.098  1.00 34.43      .032 H
ATOM   4765 2HB  LEU A 324      15.764 -35.511  25.135  1.00 34.43      .032 H
ATOM   4766  CG  LEU A 324      14.174 -35.652  26.565  1.00 31.32      .002 C
ATOM   4767  HG  LEU A 324      14.213 -36.740  26.617  1.00 31.32      .002 H
ATOM   4768  CD1 LEU A 324      13.710 -35.120  27.923  1.00 27.23      .000 C
ATOM   4769 1HD1 LEU A 324      12.743 -35.565  28.159  1.00 27.23      .000 H
ATOM   4770 2HD1 LEU A 324      13.608 -34.037  27.869  1.00 27.23      .000 H
ATOM   4771 3HD1 LEU A 324      14.429 -35.380  28.700  1.00 27.23      .000 H
ATOM   4772  CD2 LEU A 324      13.135 -35.276  25.511  1.00 26.28      .000 C
ATOM   4773 1HD2 LEU A 324      12.161 -35.672  25.799  1.00 26.28      .000 H
ATOM   4774 2HD2 LEU A 324      13.431 -35.701  24.552  1.00 26.28      .000 H
ATOM   4775 3HD2 LEU A 324      13.075 -34.191  25.425  1.00 26.28      .000 H
ATOM   4776  N   GLN A 325      16.177 -37.616  28.276  1.00 26.91      .338 N
ATOM   4777  H   GLN A 325      15.710 -36.977  28.904  1.00 26.91      .338 H
ATOM   4778  CA  GLN A 325      15.881 -39.048  28.482  1.00 32.12      .160 C
ATOM   4779  HA  GLN A 325      16.217 -39.619  27.616  1.00 32.12      .160 H
ATOM   4780  C   GLN A 325      14.359 -39.254  28.630  1.00 29.99      .251 C
ATOM   4781  O   GLN A 325      13.719 -38.483  29.349  1.00 29.51      .271 O
ATOM   4782  CB  GLN A 325      16.617 -39.583  29.724  1.00 33.24      .042 C
ATOM   4783 1HB  GLN A 325      16.247 -39.079  30.617  1.00 33.24      .042 H
ATOM   4784 2HB  GLN A 325      16.380 -40.643  29.821  1.00 33.24      .042 H
ATOM   4785  CG  GLN A 325      18.152 -39.431  29.683  1.00 35.15      .090 C
ATOM   4786 1HG  GLN A 325      18.592 -40.394  29.944  1.00 35.15      .090 H
ATOM   4787 2HG  GLN A 325      18.489 -39.186  28.676  1.00 35.15      .090 H
ATOM   4788  CD  GLN A 325      18.681 -38.368  30.652  1.00 42.38      .227 C
ATOM   4789  OE1 GLN A 325      18.728 -38.558  31.861  1.00 44.08      .273 O
ATOM   4790  NE2 GLN A 325      19.107 -37.226  30.167  1.00 48.06      .369 N
ATOM   4791 1HE2 GLN A 325      19.441 -36.533  30.821  1.00 48.06      .369 H
ATOM   4792 2HE2 GLN A 325      19.089 -37.020  29.178  1.00 48.06      .369 H
ATOM   4793  N   VAL A 326      13.786 -40.285  27.990  1.00 29.09      .338 N
ATOM   4794  H   VAL A 326      14.348 -40.867  27.385  1.00 29.09      .338 H
ATOM   4795  CA  VAL A 326      12.341 -40.609  28.019  1.00 27.12      .159 C
ATOM   4796  HA  VAL A 326      11.919 -40.148  28.912  1.00 27.12      .159 H
ATOM   4797  C   VAL A 326      12.088 -42.131  28.104  1.00 29.09      .251 C
ATOM   4798  O   VAL A 326      12.806 -42.919  27.490  1.00 30.47      .271 O
ATOM   4799  CB  VAL A 326      11.575 -40.011  26.810  1.00 30.99      .029 C
ATOM   4800  HB  VAL A 326      11.841 -40.592  25.927  1.00 30.99      .029 H
ATOM   4801  CG1 VAL A 326      10.049 -40.066  26.984  1.00 31.05      .002 C
ATOM   4802 1HG1 VAL A 326       9.573 -39.624  26.109  1.00 31.05      .002 H
ATOM   4803 2HG1 VAL A 326       9.769 -39.504  27.875  1.00 31.05      .002 H
ATOM   4804 3HG1 VAL A 326       9.725 -41.101  27.091  1.00 31.05      .002 H
ATOM   4805  CG2 VAL A 326      11.935 -38.546  26.539  1.00 36.39      .002 C
ATOM   4806 1HG2 VAL A 326      11.257 -38.122  25.799  1.00 36.39      .002 H
ATOM   4807 2HG2 VAL A 326      12.957 -38.503  26.164  1.00 36.39      .002 H
ATOM   4808 3HG2 VAL A 326      11.864 -37.976  27.466  1.00 36.39      .002 H
ATOM   4809  N   LEU A 327      11.035 -42.541  28.813  1.00 26.83      .338 N
ATOM   4810  H   LEU A 327      10.509 -41.848  29.326  1.00 26.83      .338 H
ATOM   4811  CA  LEU A 327      10.457 -43.894  28.771  1.00 25.10      .159 C
ATOM   4812  HA  LEU A 327      11.049 -44.523  28.107  1.00 25.10      .159 H
ATOM   4813  C   LEU A 327       9.018 -43.834  28.203  1.00 24.82      .251 C
ATOM   4814  O   LEU A 327       8.218 -43.004  28.634  1.00 26.01      .271 O
ATOM   4815  CB  LEU A 327      10.541 -44.498  30.197  1.00 23.82      .032 C
ATOM   4816 1HB  LEU A 327      11.594 -44.654  30.431  1.00 23.82      .032 H
ATOM   4817 2HB  LEU A 327      10.155 -43.757  30.897  1.00 23.82      .032 H
ATOM   4818  CG  LEU A 327       9.769 -45.807  30.436  1.00 26.62      .002 C
ATOM   4819  HG  LEU A 327       8.723 -45.648  30.176  1.00 26.62      .002 H
ATOM   4820  CD1 LEU A 327      10.312 -46.968  29.609  1.00 27.61      .000 C
ATOM   4821 1HD1 LEU A 327       9.712 -47.852  29.825  1.00 27.61      .000 H
ATOM   4822 2HD1 LEU A 327      11.352 -47.160  29.875  1.00 27.61      .000 H
ATOM   4823 3HD1 LEU A 327      10.246 -46.735  28.546  1.00 27.61      .000 H
ATOM   4824  CD2 LEU A 327       9.845 -46.196  31.914  1.00 30.20      .000 C
ATOM   4825 1HD2 LEU A 327       9.266 -47.105  32.076  1.00 30.20      .000 H
ATOM   4826 2HD2 LEU A 327       9.433 -45.389  32.521  1.00 30.20      .000 H
ATOM   4827 3HD2 LEU A 327      10.883 -46.370  32.198  1.00 30.20      .000 H
ATOM   4828  N   VAL A 328       8.679 -44.708  27.254  1.00 23.86      .338 N
ATOM   4829  H   VAL A 328       9.366 -45.368  26.919  1.00 23.86      .338 H
ATOM   4830  CA  VAL A 328       7.353 -44.780  26.606  1.00 24.94      .159 C
ATOM   4831  HA  VAL A 328       6.639 -44.276  27.257  1.00 24.94      .159 H
ATOM   4832  C   VAL A 328       6.893 -46.238  26.422  1.00 24.06      .251 C
ATOM   4833  O   VAL A 328       7.698 -47.166  26.466  1.00 21.42      .271 O
ATOM   4834  CB  VAL A 328       7.318 -44.033  25.241  1.00 23.74      .029 C
ATOM   4835  HB  VAL A 328       6.274 -43.960  24.936  1.00 23.74      .029 H
ATOM   4836  CG1 VAL A 328       7.867 -42.603  25.324  1.00 22.32      .002 C
ATOM   4837 1HG1 VAL A 328       7.614 -42.070  24.407  1.00 22.32      .002 H
ATOM   4838 2HG1 VAL A 328       8.950 -42.630  25.442  1.00 22.32      .002 H
ATOM   4839 3HG1 VAL A 328       7.420 -42.094  26.177  1.00 22.32      .002 H
ATOM   4840  CG2 VAL A 328       8.073 -44.754  24.116  1.00 21.83      .002 C
ATOM   4841 1HG2 VAL A 328       7.989 -44.159  23.207  1.00 21.83      .002 H
ATOM   4842 2HG2 VAL A 328       7.641 -45.741  23.946  1.00 21.83      .002 H
ATOM   4843 3HG2 VAL A 328       9.123 -44.859  24.387  1.00 21.83      .002 H
ATOM   4844  N   GLY A 329       5.604 -46.443  26.160  1.00 18.02      .336 N
ATOM   4845  H   GLY A 329       4.959 -45.665  26.183  1.00 18.02      .336 H
ATOM   4846  CA  GLY A 329       5.062 -47.743  25.772  1.00 18.90      .189 C
ATOM   4847 1HA  GLY A 329       5.438 -48.002  24.782  1.00 18.90      .189 H
ATOM   4848 2HA  GLY A 329       5.423 -48.506  26.461  1.00 18.90      .189 H
ATOM   4849  C   GLY A 329       3.528 -47.794  25.743  1.00 22.66      .253 C
ATOM   4850  O   GLY A 329       2.860 -46.761  25.852  1.00 19.46      .270 O
ATOM   4851  N   VAL A 330       2.998 -49.002  25.557  1.00 17.93      .337 N
ATOM   4852  H   VAL A 330       3.628 -49.790  25.513  1.00 17.93      .337 H
ATOM   4853  CA  VAL A 330       1.574 -49.309  25.303  1.00 18.46      .159 C
ATOM   4854  HA  VAL A 330       0.956 -48.520  25.732  1.00 18.46      .159 H
ATOM   4855  C   VAL A 330       1.167 -50.645  25.955  1.00 24.94      .251 C
ATOM   4856  O   VAL A 330       2.029 -51.436  26.339  1.00 21.09      .271 O
ATOM   4857  CB  VAL A 330       1.289 -49.359  23.780  1.00 21.64      .029 C
ATOM   4858  HB  VAL A 330       0.238 -49.614  23.645  1.00 21.64      .029 H
ATOM   4859  CG1 VAL A 330       1.520 -48.002  23.107  1.00 20.24      .002 C
ATOM   4860 1HG1 VAL A 330       1.120 -48.038  22.094  1.00 20.24      .002 H
ATOM   4861 2HG1 VAL A 330       2.585 -47.774  23.071  1.00 20.24      .002 H
ATOM   4862 3HG1 VAL A 330       1.002 -47.230  23.676  1.00 20.24      .002 H
ATOM   4863  CG2 VAL A 330       2.112 -50.417  23.034  1.00 19.18      .002 C
ATOM   4864 1HG2 VAL A 330       1.816 -50.420  21.985  1.00 19.18      .002 H
ATOM   4865 2HG2 VAL A 330       1.921 -51.399  23.468  1.00 19.18      .002 H
ATOM   4866 3HG2 VAL A 330       3.174 -50.185  23.112  1.00 19.18      .002 H
ATOM   4867  N   VAL A 331      -0.132 -50.933  26.055  1.00 21.32      .338 N
ATOM   4868  H   VAL A 331      -0.804 -50.259  25.716  1.00 21.32      .338 H
ATOM   4869  CA  VAL A 331      -0.650 -52.284  26.325  1.00 23.09      .159 C
ATOM   4870  HA  VAL A 331       0.044 -52.782  27.002  1.00 23.09      .159 H
ATOM   4871  C   VAL A 331      -0.732 -53.130  25.030  1.00 26.05      .251 C
ATOM   4872  O   VAL A 331      -0.563 -52.627  23.916  1.00 23.57      .271 O
ATOM   4873  CB  VAL A 331      -2.020 -52.265  27.052  1.00 25.63      .029 C
ATOM   4874  HB  VAL A 331      -2.291 -53.296  27.279  1.00 25.63      .029 H
ATOM   4875  CG1 VAL A 331      -1.950 -51.524  28.394  1.00 18.82      .002 C
ATOM   4876 1HG1 VAL A 331      -2.907 -51.624  28.905  1.00 18.82      .002 H
ATOM   4877 2HG1 VAL A 331      -1.735 -50.468  28.227  1.00 18.82      .002 H
ATOM   4878 3HG1 VAL A 331      -1.163 -51.963  29.007  1.00 18.82      .002 H
ATOM   4879  CG2 VAL A 331      -3.151 -51.674  26.208  1.00 21.06      .002 C
ATOM   4880 1HG2 VAL A 331      -4.099 -51.944  26.674  1.00 21.06      .002 H
ATOM   4881 2HG2 VAL A 331      -3.119 -52.068  25.192  1.00 21.06      .002 H
ATOM   4882 3HG2 VAL A 331      -3.057 -50.588  26.180  1.00 21.06      .002 H
ATOM   4883  N   LYS A 332      -1.008 -54.431  25.173  1.00 26.90      .338 N
ATOM   4884  H   LYS A 332      -1.021 -54.819  26.105  1.00 26.90      .338 H
ATOM   4885  CA  LYS A 332      -1.116 -55.384  24.064  1.00 29.99      .159 C
ATOM   4886  HA  LYS A 332      -0.168 -55.366  23.526  1.00 29.99      .159 H
ATOM   4887  C   LYS A 332      -2.239 -55.048  23.055  1.00 29.15      .251 C
ATOM   4888  O   LYS A 332      -2.004 -55.150  21.852  1.00 27.12      .271 O
ATOM   4889  CB  LYS A 332      -1.305 -56.793  24.636  1.00 31.15      .032 C
ATOM   4890 1HB  LYS A 332      -0.690 -56.900  25.529  1.00 31.15      .032 H
ATOM   4891 2HB  LYS A 332      -2.354 -56.934  24.897  1.00 31.15      .032 H
ATOM   4892  CG  LYS A 332      -0.896 -57.869  23.625  1.00 27.70      .004 C
ATOM   4893 1HG  LYS A 332      -1.534 -57.792  22.745  1.00 27.70      .004 H
ATOM   4894 2HG  LYS A 332       0.142 -57.709  23.335  1.00 27.70      .004 H
ATOM   4895  CD  LYS A 332      -1.028 -59.264  24.247  1.00 34.51      .032 C
ATOM   4896 1HD  LYS A 332      -0.303 -59.362  25.055  1.00 34.51      .032 H
ATOM   4897 2HD  LYS A 332      -2.028 -59.374  24.665  1.00 34.51      .032 H
ATOM   4898  CE  LYS A 332      -0.773 -60.374  23.214  1.00 35.15      .206 C
ATOM   4899 1HE  LYS A 332       0.173 -60.175  22.712  1.00 35.15      .206 H
ATOM   4900 2HE  LYS A 332      -0.687 -61.326  23.738  1.00 35.15      .206 H
ATOM   4901  NZ  LYS A 332      -1.876 -60.457  22.228  1.00 46.13      .064 N
ATOM   4902 1HZ  LYS A 332      -1.699 -61.226  21.597  1.00 46.13      .064 H
ATOM   4903 2HZ  LYS A 332      -1.931 -59.596  21.703  1.00 46.13      .064 H
ATOM   4904 3HZ  LYS A 332      -2.747 -60.613  22.714  1.00 46.13      .064 H
ATOM   4905  N   ASP A 333      -3.411 -54.616  23.526  1.00 23.08      .337 N
ATOM   4906  H   ASP A 333      -3.533 -54.561  24.527  1.00 23.08      .337 H
ATOM   4907  CA  ASP A 333      -4.629 -54.415  22.718  1.00 26.75      .170 C
ATOM   4908  HA  ASP A 333      -4.357 -54.436  21.663  1.00 26.75      .170 H
ATOM   4909  C   ASP A 333      -5.280 -53.027  22.995  1.00 26.56      .251 C
ATOM   4910  O   ASP A 333      -6.391 -52.927  23.518  1.00 27.52      .271 O
ATOM   4911  CB  ASP A 333      -5.603 -55.588  22.948  1.00 25.08      .129 C
ATOM   4912 1HB  ASP A 333      -5.908 -55.596  23.994  1.00 25.08      .129 H
ATOM   4913 2HB  ASP A 333      -6.493 -55.436  22.337  1.00 25.08      .129 H
ATOM   4914  CG  ASP A 333      -5.009 -56.965  22.605  1.00 29.59      .188 C
ATOM   4915  OD1 ASP A 333      -5.005 -57.338  21.406  1.00 32.00      .647 O
ATOM   4916  OD2 ASP A 333      -4.580 -57.691  23.534  1.00 26.66      .647 O
ATOM   4917  N   GLU A 334      -4.575 -51.939  22.658  1.00 26.23      .337 N
ATOM   4918  H   GLU A 334      -3.670 -52.067  22.226  1.00 26.23      .337 H
ATOM   4919  CA  GLU A 334      -4.940 -50.542  22.973  1.00 24.52      .160 C
ATOM   4920  HA  GLU A 334      -4.868 -50.399  24.051  1.00 24.52      .160 H
ATOM   4921  C   GLU A 334      -6.378 -50.140  22.546  1.00 26.78      .251 C
ATOM   4922  O   GLU A 334      -7.043 -49.409  23.283  1.00 25.34      .271 O
ATOM   4923  CB  GLU A 334      -3.945 -49.579  22.294  1.00 21.93      .043 C
ATOM   4924 1HB  GLU A 334      -3.745 -49.940  21.285  1.00 21.93      .043 H
ATOM   4925 2HB  GLU A 334      -4.397 -48.592  22.198  1.00 21.93      .043 H
ATOM   4926  CG  GLU A 334      -2.596 -49.424  23.029  1.00 19.96      .100 C
ATOM   4927 1HG  GLU A 334      -2.176 -50.413  23.216  1.00 19.96      .100 H
ATOM   4928 2HG  GLU A 334      -1.915 -48.884  22.372  1.00 19.96      .100 H
ATOM   4929  CD  GLU A 334      -2.677 -48.671  24.368  1.00 26.36      .185 C
ATOM   4930  OE1 GLU A 334      -3.703 -48.017  24.666  1.00 24.03      .647 O
ATOM   4931  OE2 GLU A 334      -1.691 -48.732  25.135  1.00 23.90      .647 O
ATOM   4932  N   GLY A 335      -6.895 -50.632  21.415  1.00 23.90      .336 N
ATOM   4933  H   GLY A 335      -6.349 -51.261  20.844  1.00 23.90      .336 H
ATOM   4934  CA  GLY A 335      -8.206 -50.239  20.897  1.00 22.42      .189 C
ATOM   4935 1HA  GLY A 335      -8.333 -49.165  21.027  1.00 22.42      .189 H
ATOM   4936 2HA  GLY A 335      -8.229 -50.451  19.828  1.00 22.42      .189 H
ATOM   4937  C   GLY A 335      -9.418 -50.944  21.548  1.00 23.54      .253 C
ATOM   4938  O   GLY A 335     -10.500 -50.358  21.591  1.00 20.98      .270 O
ATOM   4939  N   SER A 336      -9.248 -52.166  22.067  1.00 23.11      .335 N
ATOM   4940  H   SER A 336      -8.317 -52.557  22.089  1.00 23.11      .335 H
ATOM   4941  CA  SER A 336     -10.344 -53.102  22.389  1.00 26.70      .189 C
ATOM   4942  HA  SER A 336     -10.847 -53.353  21.455  1.00 26.70      .189 H
ATOM   4943  C   SER A 336     -11.405 -52.535  23.360  1.00 27.34      .254 C
ATOM   4944  O   SER A 336     -12.607 -52.705  23.146  1.00 29.04      .270 O
ATOM   4945  CB  SER A 336      -9.752 -54.405  22.954  1.00 27.44      .169 C
ATOM   4946 1HB  SER A 336     -10.540 -55.158  22.989  1.00 27.44      .169 H
ATOM   4947 2HB  SER A 336      -8.965 -54.749  22.283  1.00 27.44      .169 H
ATOM   4948  OG  SER A 336      -9.199 -54.241  24.244  1.00 28.54      .380 O
ATOM   4949  HG  SER A 336      -8.621 -54.987  24.420  1.00 28.54      .380 H
ATOM   4950  N   TYR A 337     -10.963 -51.811  24.389  1.00 27.57      .337 N
ATOM   4951  H   TYR A 337      -9.961 -51.768  24.510  1.00 27.57      .337 H
ATOM   4952  CA  TYR A 337     -11.777 -51.225  25.461  1.00 24.96      .164 C
ATOM   4953  HA  TYR A 337     -12.356 -52.012  25.944  1.00 24.96      .164 H
ATOM   4954  C   TYR A 337     -12.764 -50.159  24.939  1.00 25.09      .251 C
ATOM   4955  O   TYR A 337     -13.906 -50.068  25.386  1.00 28.42      .271 O
ATOM   4956  CB  TYR A 337     -10.762 -50.648  26.467  1.00 29.14      .056 C
ATOM   4957 1HB  TYR A 337      -9.951 -51.375  26.528  1.00 29.14      .056 H
ATOM   4958 2HB  TYR A 337     -10.329 -49.747  26.034  1.00 29.14      .056 H
ATOM   4959  CG  TYR A 337     -11.181 -50.307  27.912  1.00 28.05      .044 C
ATOM   4960  CD1 TYR A 337     -12.520 -50.203  28.338  1.00 28.74      .011 C
ATOM   4961  HD1 TYR A 337     -13.338 -50.367  27.652  1.00 28.74      .011 H
ATOM   4962  CD2 TYR A 337     -10.140 -50.119  28.841  1.00 27.72      .011 C
ATOM   4963  HD2 TYR A 337      -9.112 -50.198  28.518  1.00 27.72      .011 H
ATOM   4964  CE1 TYR A 337     -12.806 -49.915  29.689  1.00 26.86      .037 C
ATOM   4965  HE1 TYR A 337     -13.831 -49.799  30.007  1.00 26.86      .037 H
ATOM   4966  CE2 TYR A 337     -10.423 -49.871  30.196  1.00 27.01      .037 C
ATOM   4967  HE2 TYR A 337      -9.617 -49.749  30.904  1.00 27.01      .037 H
ATOM   4968  CZ  TYR A 337     -11.760 -49.804  30.626  1.00 25.53      .065 C
ATOM   4969  OH  TYR A 337     -12.014 -49.655  31.945  1.00 26.03      .361 O
ATOM   4970  HH  TYR A 337     -12.946 -49.700  32.172  1.00 26.03      .361 H
ATOM   4971  N   PHE A 338     -12.358 -49.352  23.956  1.00 22.82      .337 N
ATOM   4972  H   PHE A 338     -11.462 -49.519  23.521  1.00 22.82      .337 H
ATOM   4973  CA  PHE A 338     -13.114 -48.190  23.490  1.00 21.85      .164 C
ATOM   4974  HA  PHE A 338     -13.437 -47.621  24.362  1.00 21.85      .164 H
ATOM   4975  C   PHE A 338     -14.374 -48.560  22.672  1.00 26.20      .251 C
ATOM   4976  O   PHE A 338     -15.312 -47.768  22.607  1.00 20.06      .271 O
ATOM   4977  CB  PHE A 338     -12.177 -47.295  22.665  1.00 24.01      .056 C
ATOM   4978 1HB  PHE A 338     -11.719 -47.887  21.873  1.00 24.01      .056 H
ATOM   4979 2HB  PHE A 338     -12.766 -46.511  22.189  1.00 24.01      .056 H
ATOM   4980  CG  PHE A 338     -11.076 -46.647  23.490  1.00 20.39      .044 C
ATOM   4981  CD1 PHE A 338      -9.892 -47.351  23.785  1.00 21.01      .008 C
ATOM   4982  HD1 PHE A 338      -9.727 -48.341  23.387  1.00 21.01      .008 H
ATOM   4983  CD2 PHE A 338     -11.247 -45.339  23.980  1.00 19.20      .008 C
ATOM   4984  HD2 PHE A 338     -12.140 -44.789  23.724  1.00 19.20      .008 H
ATOM   4985  CE1 PHE A 338      -8.905 -46.759  24.595  1.00 22.38      .001 C
ATOM   4986  HE1 PHE A 338      -7.986 -47.287  24.803  1.00 22.38      .001 H
ATOM   4987  CE2 PHE A 338     -10.255 -44.746  24.778  1.00 19.97      .001 C
ATOM   4988  HE2 PHE A 338     -10.385 -43.730  25.123  1.00 19.97      .001 H
ATOM   4989  CZ  PHE A 338      -9.090 -45.461  25.095  1.00 17.92      .000 C
ATOM   4990  HZ  PHE A 338      -8.322 -44.993  25.694  1.00 17.92      .000 H
ATOM   4991  N   LEU A 339     -14.405 -49.749  22.067  1.00 26.33      .338 N
ATOM   4992  H   LEU A 339     -13.623 -50.372  22.209  1.00 26.33      .338 H
ATOM   4993  CA  LEU A 339     -15.358 -50.122  21.017  1.00 29.21      .159 C
ATOM   4994  HA  LEU A 339     -15.330 -49.351  20.247  1.00 29.21      .159 H
ATOM   4995  C   LEU A 339     -16.819 -50.221  21.527  1.00 32.14      .251 C
ATOM   4996  O   LEU A 339     -17.739 -49.731  20.872  1.00 30.47      .271 O
ATOM   4997  CB  LEU A 339     -14.886 -51.448  20.377  1.00 24.76      .032 C
ATOM   4998 1HB  LEU A 339     -15.020 -52.244  21.109  1.00 24.76      .032 H
ATOM   4999 2HB  LEU A 339     -15.528 -51.658  19.521  1.00 24.76      .032 H
ATOM   5000  CG  LEU A 339     -13.415 -51.453  19.913  1.00 24.66      .002 C
ATOM   5001  HG  LEU A 339     -12.779 -51.310  20.787  1.00 24.66      .002 H
ATOM   5002  CD1 LEU A 339     -13.032 -52.785  19.284  1.00 25.37      .000 C
ATOM   5003 1HD1 LEU A 339     -11.963 -52.786  19.070  1.00 25.37      .000 H
ATOM   5004 2HD1 LEU A 339     -13.589 -52.925  18.357  1.00 25.37      .000 H
ATOM   5005 3HD1 LEU A 339     -13.266 -53.595  19.975  1.00 25.37      .000 H
ATOM   5006  CD2 LEU A 339     -13.124 -50.349  18.901  1.00 21.23      .000 C
[truncated: 250,230 more chars]
