# Supplementary material for: An evaluation of Roluperidone as a promising repurposing candidate for Alzheimer’s Disease: A Computational Investigation
Source: PLoS One. 2025 Dec 17;20(12):e0338211. doi: 10.1371/journal.pone.0338211 (PMC12711050; doi:10.1371/journal.pone.0338211)
Supplement: S7 File — (ZIP) [file pone.0338211.s007.zip › S6.Molecular Dynamic Simulation/S6.Molecular Dynamic Simulation/Result napitane+roluperidone/Result 2/Complex one/Complex one_last.pdb]

REMARK YASARA *************************************************************
REMARK YASARA *                                                           *
REMARK YASARA *                     Y  A  S  A  R  A                      *
REMARK YASARA *                                                           *
REMARK YASARA *   Yet Another Scientific Artificial Reality Application   *
REMARK YASARA *                                                           *
REMARK YASARA *            MOLECULE STRUCTURE FILE, PDB FORMAT            *
REMARK YASARA *                                                           *
REMARK YASARA * Just use YASARA every day to make your questions go away! *
REMARK YASARA *                                                           *
REMARK YASARA *                      www.YASARA.org                       *
REMARK YASARA *                                                           *
REMARK YASARA *************************************************************
REMARK YASARA
REMARK YASARA Written on:        Sat Jul 20 12:14:55 2024
REMARK YASARA Number of models: 1
REMARK YASARA Number of atoms:   8154
REMARK YASARA Please address questions or suggestions to: Eliza@yasara.org
REMARK YASARA
SEQRES   1 A  255  GLU ASP ALA GLU LEU LEU VAL THR VAL ARG GLY GLY ARG 
SEQRES   2 A  255  LEU ARG GLY ILE ARG LEU LYS THR PRO GLY GLY PRO VAL 
SEQRES   3 A  255  SER ALA PHE LEU GLY ILE PRO PHE ALA GLU PRO PRO MET 
SEQRES   4 A  255  GLY PRO ARG ARG PHE LEU PRO PRO GLU PRO LYS GLN PRO 
SEQRES   5 A  255  TRP SER GLY VAL VAL ASP ALA THR THR PHE GLN SER VAL 
SEQRES   6 A  255  CYS TYR GLN TYR VAL ASP THR LEU TYR PRO GLY PHE GLU 
SEQRES   7 A  255  GLY THR GLU MET TRP ASN PRO ASN ARG GLU LEU SER GLU 
SEQRES   8 A  255  ASP CYS LEU TYR LEU ASN VAL TRP THR PRO TYR PRO ARG 
SEQRES   9 A  255  PRO THR SER PRO THR PRO VAL LEU VAL TRP ILE TYR GLY 
SEQRES  10 A  255  GLY GLY PHE TYR SER GLY ALA SER SER LEU ASP VAL TYR 
SEQRES  11 A  255  ASP GLY ARG PHE LEU VAL GLN ALA GLU ARG THR VAL LEU 
SEQRES  12 A  255  VAL SER MET ASN TYR ARG VAL GLY ALA PHE GLY PHE LEU 
SEQRES  13 A  255  ALA LEU PRO GLY SER ARG GLU ALA PRO GLY ASN VAL GLY 
SEQRES  14 A  255  LEU LEU ASP GLN ARG LEU ALA LEU GLN TRP VAL GLN GLU 
SEQRES  15 A  255  ASN VAL ALA ALA PHE GLY GLY ASP PRO THR SER VAL THR 
SEQRES  16 A  255  LEU PHE GLY GLU SER ALA GLY ALA ALA SER VAL GLY MET 
SEQRES  17 A  255  HIS LEU LEU SER PRO PRO SER ARG GLY LEU PHE HIS ARG 
SEQRES  18 A  255  ALA VAL LEU GLN SER GLY ALA PRO ASN GLY PRO TRP ALA 
SEQRES  19 A  255  THR VAL GLY MET GLY GLU ALA ARG ARG ARG ALA THR GLN 
SEQRES  20 A  255  LEU ALA HIS LEU VAL GLY CYS PRO 
SEQRES   1 A  275  ASN ASP THR GLU LEU VAL ALA CYS LEU ARG THR ARG PRO 
SEQRES   2 A  275  ALA GLN VAL LEU VAL ASN HIS GLU TRP HIS VAL LEU PRO 
SEQRES   3 A  275  GLN GLU SER VAL PHE ARG PHE SER PHE VAL PRO VAL VAL 
SEQRES   4 A  275  ASP GLY ASP PHE LEU SER ASP THR PRO GLU ALA LEU ILE 
SEQRES   5 A  275  ASN ALA GLY ASP PHE HIS GLY LEU GLN VAL LEU VAL GLY 
SEQRES   6 A  275  VAL VAL LYS ASP GLU GLY SER TYR PHE LEU VAL TYR GLY 
SEQRES   7 A  275  ALA PRO GLY PHE SER LYS ASP ASN GLU SER LEU ILE SER 
SEQRES   8 A  275  ARG ALA GLU PHE LEU ALA GLY VAL ARG VAL GLY VAL PRO 
SEQRES   9 A  275  GLN VAL SER ASP LEU ALA ALA GLU ALA VAL VAL LEU HIS 
SEQRES  10 A  275  TYR THR ASP TRP LEU HIS PRO GLU ASP PRO ALA ARG LEU 
SEQRES  11 A  275  ARG GLU ALA LEU SER ASP VAL VAL GLY ASP HIS ASN VAL 
SEQRES  12 A  275  VAL CYS PRO VAL ALA GLN LEU ALA GLY ARG LEU ALA ALA 
SEQRES  13 A  275  GLN GLY ALA ARG VAL TYR ALA TYR VAL PHE GLU HIS ARG 
SEQRES  14 A  275  ALA SER THR LEU SER TRP PRO LEU TRP MET GLY VAL PRO 
SEQRES  15 A  275  HIS GLY TYR GLU ILE GLU PHE ILE PHE GLY ILE PRO LEU 
SEQRES  16 A  275  ASP PRO SER ARG ASN TYR THR ALA GLU GLU LYS ILE PHE 
SEQRES  17 A  275  ALA GLN ARG LEU MET ARG TYR TRP ALA ASN PHE ALA ARG 
SEQRES  18 A  275  THR GLY ASP PRO ASN GLU PRO ARG ASP PRO GLN TRP PRO 
SEQRES  19 A  275  PRO TYR THR ALA GLY ALA GLN GLN TYR VAL SER LEU ASP 
SEQRES  20 A  275  LEU ARG PRO LEU GLU VAL ARG ARG GLY LEU ARG ALA GLN 
SEQRES  21 A  275  ALA CYS ALA PHE TRP ASN ARG PHE LEU PRO LYS LEU LEU 
SEQRES  22 A  275  SER ALA 
SSBOND   0 CYS A   69    CYS A   96                                       2.04
SSBOND   1 CYS A  257    CYS A  272                                       2.00
SSBOND   2 CYS A  409    CYS A  529                                       2.11
LINK         C   ARG A 493                 N   ASP A 494                  1.35
LINK         C   ASP A 494                 N   PRO A 498                  1.50
ATOM      1  N   GLU A   4     -18.808 -61.847   1.523  1.00 63.34      .058 N
ATOM      2 1H   GLU A   4     -18.419 -61.819   0.592  1.00 63.34      .058 H
ATOM      3 2H   GLU A   4     -19.816 -61.880   1.467  1.00 63.34      .058 H
ATOM      4 3H   GLU A   4     -18.470 -62.668   2.005  1.00 63.34      .058 H
ATOM      5  CA  GLU A   4     -18.274 -60.676   2.288  1.00 69.93      .256 C
ATOM      6  HA  GLU A   4     -18.645 -59.791   1.771  1.00 69.93      .256 H
ATOM      7  C   GLU A   4     -16.726 -60.599   2.298  1.00 69.11      .259 C
ATOM      8  O   GLU A   4     -16.092 -61.593   1.949  1.00 68.26      .271 O
ATOM      9  CB  GLU A   4     -18.936 -60.696   3.691  1.00 75.30      .051 C
ATOM     10 1HB  GLU A   4     -20.007 -60.878   3.605  1.00 75.30      .051 H
ATOM     11 2HB  GLU A   4     -18.514 -61.592   4.146  1.00 75.30      .051 H
ATOM     12  CG  GLU A   4     -18.713 -59.508   4.643  1.00 72.83      .100 C
ATOM     13 1HG  GLU A   4     -19.194 -59.716   5.599  1.00 72.83      .100 H
ATOM     14 2HG  GLU A   4     -17.713 -59.468   5.075  1.00 72.83      .100 H
ATOM     15  CD  GLU A   4     -19.127 -58.170   4.110  1.00 85.00      .185 C
ATOM     16  OE1 GLU A   4     -20.056 -57.520   4.616  1.00 82.36      .647 O
ATOM     17  OE2 GLU A   4     -18.590 -57.731   3.052  1.00 82.44      .647 O
ATOM     18  N   ASP A   5     -16.197 -59.450   2.470  1.00 52.26      .337 N
ATOM     19  H   ASP A   5     -16.801 -58.646   2.372  1.00 52.26      .337 H
ATOM     20  CA  ASP A   5     -14.767 -59.237   2.256  1.00 52.44      .170 C
ATOM     21  HA  ASP A   5     -14.493 -59.771   1.345  1.00 52.44      .170 H
ATOM     22  C   ASP A   5     -13.991 -59.803   3.433  1.00 54.45      .251 C
ATOM     23  O   ASP A   5     -14.148 -59.425   4.594  1.00 49.84      .271 O
ATOM     24  CB  ASP A   5     -14.487 -57.723   2.138  1.00 39.43      .129 C
ATOM     25 1HB  ASP A   5     -14.907 -57.204   3.000  1.00 39.43      .129 H
ATOM     26 2HB  ASP A   5     -13.408 -57.571   2.110  1.00 39.43      .129 H
ATOM     27  CG  ASP A   5     -15.103 -57.144   0.862  1.00 48.34      .188 C
ATOM     28  OD1 ASP A   5     -15.234 -55.914   0.758  1.00 48.09      .647 O
ATOM     29  OD2 ASP A   5     -15.624 -57.869  -0.016  1.00 39.55      .647 O
ATOM     30  N   ALA A   6     -13.054 -60.733   3.151  1.00 49.41      .338 N
ATOM     31  H   ALA A   6     -12.841 -60.900   2.178  1.00 49.41      .338 H
ATOM     32  CA  ALA A   6     -12.189 -61.446   4.120  1.00 47.25      .159 C
ATOM     33  HA  ALA A   6     -12.822 -61.859   4.906  1.00 47.25      .159 H
ATOM     34  C   ALA A   6     -11.248 -60.400   4.819  1.00 50.52      .251 C
ATOM     35  O   ALA A   6     -10.726 -60.682   5.867  1.00 49.69      .271 O
ATOM     36  CB  ALA A   6     -11.404 -62.485   3.343  1.00 39.15      .034 C
ATOM     37 1HB  ALA A   6     -12.109 -63.027   2.713  1.00 39.15      .034 H
ATOM     38 2HB  ALA A   6     -10.919 -63.181   4.028  1.00 39.15      .034 H
ATOM     39 3HB  ALA A   6     -10.650 -62.006   2.717  1.00 39.15      .034 H
ATOM     40  N   GLU A   7     -11.092 -59.154   4.352  1.00 44.06      .338 N
ATOM     41  H   GLU A   7     -11.664 -58.994   3.535  1.00 44.06      .338 H
ATOM     42  CA  GLU A   7     -10.390 -58.095   4.972  1.00 44.76      .160 C
ATOM     43  HA  GLU A   7      -9.319 -58.287   5.029  1.00 44.76      .160 H
ATOM     44  C   GLU A   7     -10.873 -57.739   6.406  1.00 43.05      .251 C
ATOM     45  O   GLU A   7     -10.015 -57.292   7.210  1.00 37.71      .271 O
ATOM     46  CB  GLU A   7     -10.541 -56.869   4.088  1.00 47.62      .043 C
ATOM     47 1HB  GLU A   7     -11.501 -56.393   4.284  1.00 47.62      .043 H
ATOM     48 2HB  GLU A   7      -9.850 -56.126   4.486  1.00 47.62      .043 H
ATOM     49  CG  GLU A   7     -10.328 -57.061   2.609  1.00 46.10      .100 C
ATOM     50 1HG  GLU A   7     -11.139 -57.672   2.212  1.00 46.10      .100 H
ATOM     51 2HG  GLU A   7     -10.324 -56.098   2.097  1.00 46.10      .100 H
ATOM     52  CD  GLU A   7      -8.994 -57.776   2.264  1.00 51.67      .185 C
ATOM     53  OE1 GLU A   7      -8.019 -57.586   3.057  1.00 46.41      .647 O
ATOM     54  OE2 GLU A   7      -9.005 -58.830   1.509  1.00 47.54      .647 O
ATOM     55  N   LEU A   8     -12.157 -58.077   6.756  1.00 37.36      .338 N
ATOM     56  H   LEU A   8     -12.659 -58.615   6.064  1.00 37.36      .338 H
ATOM     57  CA  LEU A   8     -12.960 -57.629   7.917  1.00 37.81      .159 C
ATOM     58  HA  LEU A   8     -12.618 -56.731   8.431  1.00 37.81      .159 H
ATOM     59  C   LEU A   8     -12.968 -58.774   8.992  1.00 37.82      .251 C
ATOM     60  O   LEU A   8     -13.655 -58.635  10.002  1.00 34.33      .271 O
ATOM     61  CB  LEU A   8     -14.377 -57.321   7.378  1.00 37.14      .032 C
ATOM     62 1HB  LEU A   8     -14.566 -57.979   6.530  1.00 37.14      .032 H
ATOM     63 2HB  LEU A   8     -15.101 -57.641   8.127  1.00 37.14      .032 H
ATOM     64  CG  LEU A   8     -14.674 -55.880   6.884  1.00 40.81      .002 C
ATOM     65  HG  LEU A   8     -15.751 -55.794   6.740  1.00 40.81      .002 H
ATOM     66  CD1 LEU A   8     -14.316 -54.804   7.888  1.00 36.15      .000 C
ATOM     67 1HD1 LEU A   8     -14.830 -55.052   8.816  1.00 36.15      .000 H
ATOM     68 2HD1 LEU A   8     -14.658 -53.833   7.531  1.00 36.15      .000 H
ATOM     69 3HD1 LEU A   8     -13.241 -54.768   8.065  1.00 36.15      .000 H
ATOM     70  CD2 LEU A   8     -13.961 -55.505   5.591  1.00 31.05      .000 C
ATOM     71 1HD2 LEU A   8     -14.311 -54.525   5.268  1.00 31.05      .000 H
ATOM     72 2HD2 LEU A   8     -14.216 -56.249   4.836  1.00 31.05      .000 H
ATOM     73 3HD2 LEU A   8     -12.879 -55.479   5.726  1.00 31.05      .000 H
ATOM     74  N   LEU A   9     -12.177 -59.899   8.778  1.00 37.67      .338 N
ATOM     75  H   LEU A   9     -11.592 -59.814   7.958  1.00 37.67      .338 H
ATOM     76  CA  LEU A   9     -12.295 -61.250   9.351  1.00 33.55      .159 C
ATOM     77  HA  LEU A   9     -12.869 -61.085  10.263  1.00 33.55      .159 H
ATOM     78  C   LEU A   9     -10.924 -61.793   9.688  1.00 34.56      .251 C
ATOM     79  O   LEU A   9     -10.017 -61.691   8.848  1.00 36.14      .271 O
ATOM     80  CB  LEU A   9     -13.162 -62.147   8.373  1.00 38.69      .032 C
ATOM     81 1HB  LEU A   9     -14.142 -61.672   8.333  1.00 38.69      .032 H
ATOM     82 2HB  LEU A   9     -12.657 -62.101   7.408  1.00 38.69      .032 H
ATOM     83  CG  LEU A   9     -13.141 -63.645   8.692  1.00 44.18      .002 C
ATOM     84  HG  LEU A   9     -12.108 -63.968   8.821  1.00 44.18      .002 H
ATOM     85  CD1 LEU A   9     -14.020 -63.862   9.903  1.00 36.23      .000 C
ATOM     86 1HD1 LEU A   9     -14.997 -63.487   9.596  1.00 36.23      .000 H
ATOM     87 2HD1 LEU A   9     -13.662 -63.286  10.757  1.00 36.23      .000 H
ATOM     88 3HD1 LEU A   9     -14.105 -64.912  10.182  1.00 36.23      .000 H
ATOM     89  CD2 LEU A   9     -13.705 -64.569   7.632  1.00 39.51      .000 C
ATOM     90 1HD2 LEU A   9     -13.054 -64.512   6.760  1.00 39.51      .000 H
ATOM     91 2HD2 LEU A   9     -14.701 -64.215   7.366  1.00 39.51      .000 H
ATOM     92 3HD2 LEU A   9     -13.766 -65.603   7.974  1.00 39.51      .000 H
ATOM     93  N   VAL A  10     -10.733 -62.075  10.928  1.00 32.80      .338 N
ATOM     94  H   VAL A  10     -11.483 -61.885  11.577  1.00 32.80      .338 H
ATOM     95  CA  VAL A  10      -9.396 -62.261  11.554  1.00 28.75      .159 C
ATOM     96  HA  VAL A  10      -8.648 -62.487  10.793  1.00 28.75      .159 H
ATOM     97  C   VAL A  10      -9.412 -63.471  12.543  1.00 28.14      .251 C
ATOM     98  O   VAL A  10     -10.208 -63.495  13.456  1.00 25.42      .271 O
ATOM     99  CB  VAL A  10      -8.897 -60.956  12.288  1.00 33.53      .029 C
ATOM    100  HB  VAL A  10      -9.612 -60.770  13.089  1.00 33.53      .029 H
ATOM    101  CG1 VAL A  10      -7.568 -61.159  12.976  1.00 33.30      .002 C
ATOM    102 1HG1 VAL A  10      -7.034 -60.223  13.141  1.00 33.30      .002 H
ATOM    103 2HG1 VAL A  10      -6.926 -61.854  12.435  1.00 33.30      .002 H
ATOM    104 3HG1 VAL A  10      -7.845 -61.593  13.937  1.00 33.30      .002 H
ATOM    105  CG2 VAL A  10      -8.682 -59.761  11.376  1.00 37.85      .002 C
ATOM    106 1HG2 VAL A  10      -9.616 -59.483  10.888  1.00 37.85      .002 H
ATOM    107 2HG2 VAL A  10      -7.973 -60.117  10.628  1.00 37.85      .002 H
ATOM    108 3HG2 VAL A  10      -8.266 -58.892  11.887  1.00 37.85      .002 H
ATOM    109  N   THR A  11      -8.387 -64.310  12.482  1.00 32.95      .336 N
ATOM    110  H   THR A  11      -7.770 -64.249  11.685  1.00 32.95      .336 H
ATOM    111  CA  THR A  11      -8.113 -65.341  13.470  1.00 33.65      .186 C
ATOM    112  HA  THR A  11      -9.027 -65.481  14.048  1.00 33.65      .186 H
ATOM    113  C   THR A  11      -7.011 -64.800  14.341  1.00 29.68      .253 C
ATOM    114  O   THR A  11      -5.978 -64.327  13.852  1.00 32.40      .270 O
ATOM    115  CB  THR A  11      -7.807 -66.751  12.882  1.00 34.32      .140 C
ATOM    116  HB  THR A  11      -6.781 -66.735  12.515  1.00 34.32      .140 H
ATOM    117  OG1 THR A  11      -8.654 -67.097  11.858  1.00 35.79      .382 O
ATOM    118  HG1 THR A  11      -9.087 -66.324  11.486  1.00 35.79      .382 H
ATOM    119  CG2 THR A  11      -7.812 -67.832  13.909  1.00 27.62      .034 C
ATOM    120 1HG2 THR A  11      -7.285 -68.702  13.519  1.00 27.62      .034 H
ATOM    121 2HG2 THR A  11      -8.865 -68.077  14.048  1.00 27.62      .034 H
ATOM    122 3HG2 THR A  11      -7.377 -67.541  14.865  1.00 27.62      .034 H
ATOM    123  N   VAL A  12      -7.214 -64.912  15.615  1.00 26.59      .337 N
ATOM    124  H   VAL A  12      -8.071 -65.370  15.892  1.00 26.59      .337 H
ATOM    125  CA  VAL A  12      -6.284 -64.610  16.743  1.00 33.50      .159 C
ATOM    126  HA  VAL A  12      -5.332 -64.338  16.286  1.00 33.50      .159 H
ATOM    127  C   VAL A  12      -6.158 -65.892  17.517  1.00 30.59      .251 C
ATOM    128  O   VAL A  12      -6.935 -66.868  17.312  1.00 37.88      .271 O
ATOM    129  CB  VAL A  12      -6.904 -63.475  17.582  1.00 29.54      .029 C
ATOM    130  HB  VAL A  12      -6.220 -63.234  18.396  1.00 29.54      .029 H
ATOM    131  CG1 VAL A  12      -7.218 -62.206  16.801  1.00 28.07      .002 C
ATOM    132 1HG1 VAL A  12      -8.043 -62.325  16.097  1.00 28.07      .002 H
ATOM    133 2HG1 VAL A  12      -6.305 -61.968  16.254  1.00 28.07      .002 H
ATOM    134 3HG1 VAL A  12      -7.447 -61.398  17.496  1.00 28.07      .002 H
ATOM    135  CG2 VAL A  12      -8.144 -63.748  18.269  1.00 22.96      .002 C
ATOM    136 1HG2 VAL A  12      -7.987 -64.542  19.000  1.00 22.96      .002 H
ATOM    137 2HG2 VAL A  12      -8.834 -64.093  17.499  1.00 22.96      .002 H
ATOM    138 3HG2 VAL A  12      -8.563 -62.873  18.767  1.00 22.96      .002 H
ATOM    139  N   ARG A  13      -5.197 -65.937  18.455  1.00 29.75      .338 N
ATOM    140  H   ARG A  13      -4.541 -65.173  18.526  1.00 29.75      .338 H
ATOM    141  CA  ARG A  13      -4.849 -67.283  19.101  1.00 31.99      .159 C
ATOM    142  HA  ARG A  13      -4.731 -67.958  18.254  1.00 31.99      .159 H
ATOM    143  C   ARG A  13      -6.074 -67.966  19.929  1.00 30.74      .251 C
ATOM    144  O   ARG A  13      -5.992 -69.176  20.158  1.00 39.48      .271 O
ATOM    145  CB  ARG A  13      -3.537 -67.199  19.884  1.00 27.11      .034 C
ATOM    146 1HB  ARG A  13      -2.860 -66.504  19.387  1.00 27.11      .034 H
ATOM    147 2HB  ARG A  13      -3.641 -66.810  20.897  1.00 27.11      .034 H
ATOM    148  CG  ARG A  13      -2.753 -68.559  20.014  1.00 34.49      .027 C
ATOM    149 1HG  ARG A  13      -1.850 -68.289  20.562  1.00 34.49      .027 H
ATOM    150 2HG  ARG A  13      -3.325 -69.300  20.572  1.00 34.49      .027 H
ATOM    151  CD  ARG A  13      -2.355 -69.152  18.657  1.00 46.28      .116 C
ATOM    152 1HD  ARG A  13      -1.753 -70.036  18.867  1.00 46.28      .116 H
ATOM    153 2HD  ARG A  13      -3.329 -69.305  18.193  1.00 46.28      .116 H
ATOM    154  NE  ARG A  13      -1.583 -68.180  17.909  1.00 55.78      .212 N
ATOM    155  HE  ARG A  13      -1.099 -67.434  18.387  1.00 55.78      .212 H
ATOM    156  CZ  ARG A  13      -1.228 -68.458  16.625  1.00 55.33      .666 C
ATOM    157  NH1 ARG A  13      -1.751 -69.426  15.941  1.00 55.82      .235 N
ATOM    158 1HH1 ARG A  13      -2.250 -70.114  16.487  1.00 55.82      .235 H
ATOM    159 2HH1 ARG A  13      -1.484 -69.634  14.989  1.00 55.82      .235 H
ATOM    160  NH2 ARG A  13      -0.369 -67.711  15.990  1.00 51.58      .235 N
ATOM    161 1HH2 ARG A  13       0.245 -67.126  16.539  1.00 51.58      .235 H
ATOM    162 2HH2 ARG A  13      -0.079 -68.029  15.076  1.00 51.58      .235 H
ATOM    163  N   GLY A  14      -7.122 -67.219  20.286  1.00 33.97      .336 N
ATOM    164  H   GLY A  14      -7.101 -66.231  20.075  1.00 33.97      .336 H
ATOM    165  CA  GLY A  14      -8.357 -67.767  20.823  1.00 28.80      .189 C
ATOM    166 1HA  GLY A  14      -8.078 -68.626  21.434  1.00 28.80      .189 H
ATOM    167 2HA  GLY A  14      -8.784 -66.997  21.466  1.00 28.80      .189 H
ATOM    168  C   GLY A  14      -9.406 -68.202  19.799  1.00 31.36      .253 C
ATOM    169  O   GLY A  14     -10.270 -68.974  20.215  1.00 35.36      .270 O
ATOM    170  N   GLY A  15      -9.342 -67.787  18.542  1.00 34.77      .336 N
ATOM    171  H   GLY A  15      -8.623 -67.139  18.252  1.00 34.77      .336 H
ATOM    172  CA  GLY A  15     -10.396 -68.035  17.511  1.00 32.18      .189 C
ATOM    173 1HA  GLY A  15     -10.244 -68.992  17.011  1.00 32.18      .189 H
ATOM    174 2HA  GLY A  15     -11.342 -68.118  18.047  1.00 32.18      .189 H
ATOM    175  C   GLY A  15     -10.594 -66.963  16.398  1.00 29.53      .253 C
ATOM    176  O   GLY A  15      -9.933 -65.921  16.354  1.00 35.95      .270 O
ATOM    177  N   ARG A  16     -11.583 -67.251  15.492  1.00 34.28      .337 N
ATOM    178  H   ARG A  16     -12.029 -68.156  15.450  1.00 34.28      .337 H
ATOM    179  CA  ARG A  16     -12.108 -66.275  14.474  1.00 36.24      .159 C
ATOM    180  HA  ARG A  16     -11.271 -65.784  13.977  1.00 36.24      .159 H
ATOM    181  C   ARG A  16     -12.964 -65.140  15.130  1.00 34.39      .251 C
ATOM    182  O   ARG A  16     -13.790 -65.428  15.982  1.00 31.78      .271 O
ATOM    183  CB  ARG A  16     -12.916 -66.953  13.330  1.00 37.88      .034 C
ATOM    184 1HB  ARG A  16     -13.822 -67.394  13.745  1.00 37.88      .034 H
ATOM    185 2HB  ARG A  16     -13.139 -66.238  12.538  1.00 37.88      .034 H
ATOM    186  CG  ARG A  16     -12.123 -68.131  12.652  1.00 44.59      .027 C
ATOM    187 1HG  ARG A  16     -11.177 -67.792  12.229  1.00 44.59      .027 H
ATOM    188 2HG  ARG A  16     -11.932 -68.948  13.348  1.00 44.59      .027 H
ATOM    189  CD  ARG A  16     -12.927 -68.770  11.449  1.00 36.64      .116 C
ATOM    190 1HD  ARG A  16     -13.940 -69.109  11.663  1.00 36.64      .116 H
ATOM    191 2HD  ARG A  16     -13.056 -68.059  10.633  1.00 36.64      .116 H
ATOM    192  NE  ARG A  16     -12.194 -69.955  10.870  1.00 46.69      .212 N
ATOM    193  HE  ARG A  16     -11.675 -69.694  10.043  1.00 46.69      .212 H
ATOM    194  CZ  ARG A  16     -12.121 -71.132  11.424  1.00 52.46      .666 C
ATOM    195  NH1 ARG A  16     -12.665 -71.500  12.561  1.00 49.27      .235 N
ATOM    196 1HH1 ARG A  16     -13.330 -70.918  13.050  1.00 49.27      .235 H
ATOM    197 2HH1 ARG A  16     -12.378 -72.383  12.959  1.00 49.27      .235 H
ATOM    198  NH2 ARG A  16     -11.260 -71.913  10.775  1.00 47.23      .235 N
ATOM    199 1HH2 ARG A  16     -11.094 -71.608   9.827  1.00 47.23      .235 H
ATOM    200 2HH2 ARG A  16     -11.233 -72.898  11.001  1.00 47.23      .235 H
ATOM    201  N   LEU A  17     -12.809 -63.879  14.593  1.00 28.61      .338 N
ATOM    202  H   LEU A  17     -11.997 -63.671  14.030  1.00 28.61      .338 H
ATOM    203  CA  LEU A  17     -13.658 -62.686  14.906  1.00 32.47      .159 C
ATOM    204  HA  LEU A  17     -14.655 -63.106  15.044  1.00 32.47      .159 H
ATOM    205  C   LEU A  17     -13.712 -61.698  13.724  1.00 29.60      .251 C
ATOM    206  O   LEU A  17     -12.769 -61.570  12.951  1.00 28.51      .271 O
ATOM    207  CB  LEU A  17     -13.262 -62.033  16.286  1.00 29.75      .032 C
ATOM    208 1HB  LEU A  17     -14.118 -61.431  16.591  1.00 29.75      .032 H
ATOM    209 2HB  LEU A  17     -13.265 -62.844  17.015  1.00 29.75      .032 H
ATOM    210  CG  LEU A  17     -12.110 -61.019  16.531  1.00 27.85      .002 C
ATOM    211  HG  LEU A  17     -12.313 -60.137  15.924  1.00 27.85      .002 H
ATOM    212  CD1 LEU A  17     -11.945 -60.499  17.986  1.00 26.86      .000 C
ATOM    213 1HD1 LEU A  17     -12.915 -60.143  18.336  1.00 26.86      .000 H
ATOM    214 2HD1 LEU A  17     -11.220 -59.686  18.036  1.00 26.86      .000 H
ATOM    215 3HD1 LEU A  17     -11.611 -61.324  18.615  1.00 26.86      .000 H
ATOM    216  CD2 LEU A  17     -10.816 -61.625  16.017  1.00 31.11      .000 C
ATOM    217 1HD2 LEU A  17      -9.966 -61.040  16.369  1.00 31.11      .000 H
ATOM    218 2HD2 LEU A  17     -10.828 -61.632  14.927  1.00 31.11      .000 H
ATOM    219 3HD2 LEU A  17     -10.733 -62.647  16.387  1.00 31.11      .000 H
ATOM    220  N   ARG A  18     -14.839 -61.026  13.512  1.00 29.63      .338 N
ATOM    221  H   ARG A  18     -15.571 -61.125  14.200  1.00 29.63      .338 H
ATOM    222  CA  ARG A  18     -15.119 -60.029  12.442  1.00 35.47      .159 C
ATOM    223  HA  ARG A  18     -14.217 -59.966  11.833  1.00 35.47      .159 H
ATOM    224  C   ARG A  18     -15.363 -58.687  13.123  1.00 39.58      .251 C
ATOM    225  O   ARG A  18     -15.863 -58.604  14.244  1.00 30.43      .271 O
ATOM    226  CB  ARG A  18     -16.376 -60.405  11.673  1.00 33.61      .034 C
ATOM    227 1HB  ARG A  18     -16.204 -59.889  10.728  1.00 33.61      .034 H
ATOM    228 2HB  ARG A  18     -16.287 -61.422  11.290  1.00 33.61      .034 H
ATOM    229  CG  ARG A  18     -17.723 -60.127  12.234  1.00 43.66      .027 C
ATOM    230 1HG  ARG A  18     -17.837 -60.590  13.214  1.00 43.66      .027 H
ATOM    231 2HG  ARG A  18     -17.898 -59.052  12.278  1.00 43.66      .027 H
ATOM    232  CD  ARG A  18     -18.843 -60.729  11.317  1.00 58.88      .116 C
ATOM    233 1HD  ARG A  18     -18.853 -60.430  10.269  1.00 58.88      .116 H
ATOM    234 2HD  ARG A  18     -18.710 -61.811  11.343  1.00 58.88      .116 H
ATOM    235  NE  ARG A  18     -20.170 -60.413  11.899  1.00 65.15      .212 N
ATOM    236  HE  ARG A  18     -20.474 -61.070  12.604  1.00 65.15      .212 H
ATOM    237  CZ  ARG A  18     -21.016 -59.497  11.420  1.00 61.20      .666 C
ATOM    238  NH1 ARG A  18     -20.768 -58.650  10.465  1.00 56.33      .235 N
ATOM    239 1HH1 ARG A  18     -19.855 -58.676  10.033  1.00 56.33      .235 H
ATOM    240 2HH1 ARG A  18     -21.413 -57.907  10.238  1.00 56.33      .235 H
ATOM    241  NH2 ARG A  18     -22.139 -59.337  11.998  1.00 52.28      .235 N
ATOM    242 1HH2 ARG A  18     -22.415 -59.954  12.748  1.00 52.28      .235 H
ATOM    243 2HH2 ARG A  18     -22.719 -58.547  11.754  1.00 52.28      .235 H
ATOM    244  N   GLY A  19     -14.934 -57.590  12.539  1.00 32.94      .336 N
ATOM    245  H   GLY A  19     -14.543 -57.774  11.627  1.00 32.94      .336 H
ATOM    246  CA  GLY A  19     -15.360 -56.288  12.899  1.00 34.62      .189 C
ATOM    247 1HA  GLY A  19     -15.888 -56.358  13.851  1.00 34.62      .189 H
ATOM    248 2HA  GLY A  19     -14.553 -55.577  13.075  1.00 34.62      .189 H
ATOM    249  C   GLY A  19     -16.341 -55.616  11.887  1.00 37.12      .253 C
ATOM    250  O   GLY A  19     -17.068 -56.333  11.202  1.00 39.77      .270 O
ATOM    251  N   ILE A  20     -16.265 -54.319  11.839  1.00 33.27      .337 N
ATOM    252  H   ILE A  20     -15.480 -53.896  12.314  1.00 33.27      .337 H
ATOM    253  CA  ILE A  20     -17.047 -53.409  10.971  1.00 27.99      .159 C
ATOM    254  HA  ILE A  20     -17.620 -54.087  10.339  1.00 27.99      .159 H
ATOM    255  C   ILE A  20     -16.187 -52.516  10.037  1.00 31.46      .251 C
ATOM    256  O   ILE A  20     -15.097 -52.217  10.314  1.00 33.31      .271 O
ATOM    257  CB  ILE A  20     -18.040 -52.475  11.754  1.00 33.65      .029 C
ATOM    258  HB  ILE A  20     -18.430 -51.762  11.027  1.00 33.65      .029 H
ATOM    259  CG1 ILE A  20     -17.442 -51.773  12.935  1.00 33.66      .002 C
ATOM    260 1HG1 ILE A  20     -17.310 -52.453  13.777  1.00 33.66      .002 H
ATOM    261 2HG1 ILE A  20     -16.467 -51.348  12.695  1.00 33.66      .002 H
ATOM    262  CG2 ILE A  20     -19.247 -53.402  12.296  1.00 30.57      .002 C
ATOM    263 1HG2 ILE A  20     -19.777 -53.850  11.456  1.00 30.57      .002 H
ATOM    264 2HG2 ILE A  20     -19.946 -52.824  12.902  1.00 30.57      .002 H
ATOM    265 3HG2 ILE A  20     -18.801 -54.188  12.906  1.00 30.57      .002 H
ATOM    266  CD1 ILE A  20     -18.170 -50.509  13.417  1.00 29.74      .000 C
ATOM    267 1HD1 ILE A  20     -17.744 -50.179  14.365  1.00 29.74      .000 H
ATOM    268 2HD1 ILE A  20     -19.196 -50.842  13.575  1.00 29.74      .000 H
ATOM    269 3HD1 ILE A  20     -18.162 -49.682  12.707  1.00 29.74      .000 H
ATOM    270  N   ARG A  21     -16.861 -52.045   8.954  1.00 34.29      .338 N
ATOM    271  H   ARG A  21     -17.770 -52.428   8.737  1.00 34.29      .338 H
ATOM    272  CA  ARG A  21     -16.404 -50.967   8.033  1.00 34.59      .159 C
ATOM    273  HA  ARG A  21     -15.338 -51.154   7.906  1.00 34.59      .159 H
ATOM    274  C   ARG A  21     -16.558 -49.561   8.672  1.00 34.51      .251 C
ATOM    275  O   ARG A  21     -17.581 -49.272   9.265  1.00 29.00      .271 O
ATOM    276  CB  ARG A  21     -17.123 -51.102   6.723  1.00 32.91      .034 C
ATOM    277 1HB  ARG A  21     -18.193 -51.132   6.932  1.00 32.91      .034 H
ATOM    278 2HB  ARG A  21     -17.010 -50.206   6.114  1.00 32.91      .034 H
ATOM    279  CG  ARG A  21     -16.805 -52.324   5.800  1.00 35.53      .027 C
ATOM    280 1HG  ARG A  21     -15.723 -52.364   5.675  1.00 35.53      .027 H
ATOM    281 2HG  ARG A  21     -17.108 -53.193   6.386  1.00 35.53      .027 H
ATOM    282  CD  ARG A  21     -17.485 -52.355   4.440  1.00 45.17      .116 C
ATOM    283 1HD  ARG A  21     -18.551 -52.502   4.617  1.00 45.17      .116 H
ATOM    284 2HD  ARG A  21     -17.312 -51.372   4.002  1.00 45.17      .116 H
ATOM    285  NE  ARG A  21     -16.962 -53.396   3.582  1.00 42.00      .212 N
ATOM    286  HE  ARG A  21     -16.405 -53.037   2.819  1.00 42.00      .212 H
ATOM    287  CZ  ARG A  21     -17.570 -54.581   3.476  1.00 49.68      .666 C
ATOM    288  NH1 ARG A  21     -18.546 -55.031   4.258  1.00 41.69      .235 N
ATOM    289 1HH1 ARG A  21     -18.877 -54.414   4.985  1.00 41.69      .235 H
ATOM    290 2HH1 ARG A  21     -19.024 -55.902   4.078  1.00 41.69      .235 H
ATOM    291  NH2 ARG A  21     -17.240 -55.280   2.468  1.00 51.93      .235 N
ATOM    292 1HH2 ARG A  21     -16.523 -54.900   1.866  1.00 51.93      .235 H
ATOM    293 2HH2 ARG A  21     -17.665 -56.169   2.248  1.00 51.93      .235 H
ATOM    294  N   LEU A  22     -15.602 -48.660   8.563  1.00 30.03      .338 N
ATOM    295  H   LEU A  22     -14.848 -48.866   7.924  1.00 30.03      .338 H
ATOM    296  CA  LEU A  22     -15.754 -47.175   8.826  1.00 29.84      .159 C
ATOM    297  HA  LEU A  22     -16.630 -46.854   9.390  1.00 29.84      .159 H
ATOM    298  C   LEU A  22     -15.743 -46.367   7.496  1.00 32.54      .251 C
ATOM    299  O   LEU A  22     -14.949 -46.555   6.579  1.00 32.66      .271 O
ATOM    300  CB  LEU A  22     -14.571 -46.745   9.732  1.00 34.51      .032 C
ATOM    301 1HB  LEU A  22     -13.649 -46.899   9.172  1.00 34.51      .032 H
ATOM    302 2HB  LEU A  22     -14.765 -45.727  10.073  1.00 34.51      .032 H
ATOM    303  CG  LEU A  22     -14.543 -47.438  11.119  1.00 41.05      .002 C
ATOM    304  HG  LEU A  22     -14.392 -48.505  10.956  1.00 41.05      .002 H
ATOM    305  CD1 LEU A  22     -13.462 -46.896  11.976  1.00 32.75      .000 C
ATOM    306 1HD1 LEU A  22     -13.670 -45.845  12.178  1.00 32.75      .000 H
ATOM    307 2HD1 LEU A  22     -12.546 -46.979  11.391  1.00 32.75      .000 H
ATOM    308 3HD1 LEU A  22     -13.342 -47.430  12.919  1.00 32.75      .000 H
ATOM    309  CD2 LEU A  22     -15.800 -47.210  11.922  1.00 34.25      .000 C
ATOM    310 1HD2 LEU A  22     -15.723 -47.636  12.923  1.00 34.25      .000 H
ATOM    311 2HD2 LEU A  22     -16.590 -47.719  11.370  1.00 34.25      .000 H
ATOM    312 3HD2 LEU A  22     -16.034 -46.148  11.996  1.00 34.25      .000 H
ATOM    313  N   LYS A  23     -16.818 -45.492   7.366  1.00 33.18      .338 N
ATOM    314  H   LYS A  23     -17.342 -45.296   8.208  1.00 33.18      .338 H
ATOM    315  CA  LYS A  23     -17.125 -44.688   6.188  1.00 29.77      .159 C
ATOM    316  HA  LYS A  23     -16.870 -45.239   5.283  1.00 29.77      .159 H
ATOM    317  C   LYS A  23     -16.372 -43.351   6.178  1.00 28.39      .251 C
ATOM    318  O   LYS A  23     -17.033 -42.269   6.054  1.00 31.50      .271 O
ATOM    319  CB  LYS A  23     -18.663 -44.572   6.042  1.00 32.71      .032 C
ATOM    320 1HB  LYS A  23     -19.032 -43.951   6.859  1.00 32.71      .032 H
ATOM    321 2HB  LYS A  23     -18.877 -44.186   5.045  1.00 32.71      .032 H
ATOM    322  CG  LYS A  23     -19.352 -45.943   6.071  1.00 32.52      .004 C
ATOM    323 1HG  LYS A  23     -18.978 -46.544   5.242  1.00 32.52      .004 H
ATOM    324 2HG  LYS A  23     -19.107 -46.442   7.009  1.00 32.52      .004 H
ATOM    325  CD  LYS A  23     -20.832 -45.707   6.121  1.00 32.93      .032 C
ATOM    326 1HD  LYS A  23     -21.110 -45.110   6.989  1.00 32.93      .032 H
ATOM    327 2HD  LYS A  23     -21.191 -45.240   5.203  1.00 32.93      .032 H
ATOM    328  CE  LYS A  23     -21.619 -47.017   6.320  1.00 42.37      .206 C
ATOM    329 1HE  LYS A  23     -21.461 -47.651   5.448  1.00 42.37      .206 H
ATOM    330 2HE  LYS A  23     -21.189 -47.552   7.167  1.00 42.37      .206 H
ATOM    331  NZ  LYS A  23     -23.082 -46.731   6.568  1.00 45.50      .064 N
ATOM    332 1HZ  LYS A  23     -23.418 -46.225   5.761  1.00 45.50      .064 H
ATOM    333 2HZ  LYS A  23     -23.179 -46.155   7.392  1.00 45.50      .064 H
ATOM    334 3HZ  LYS A  23     -23.621 -47.578   6.683  1.00 45.50      .064 H
ATOM    335  N   THR A  24     -15.016 -43.387   6.308  1.00 26.18      .336 N
ATOM    336  H   THR A  24     -14.578 -44.270   6.530  1.00 26.18      .336 H
ATOM    337  CA  THR A  24     -14.017 -42.277   6.069  1.00 33.85      .187 C
ATOM    338  HA  THR A  24     -14.242 -41.404   6.681  1.00 33.85      .187 H
ATOM    339  C   THR A  24     -13.890 -41.743   4.590  1.00 35.23      .257 C
ATOM    340  O   THR A  24     -13.893 -42.554   3.676  1.00 29.03      .270 O
ATOM    341  CB  THR A  24     -12.633 -42.672   6.575  1.00 26.38      .140 C
ATOM    342  HB  THR A  24     -11.916 -41.892   6.320  1.00 26.38      .140 H
ATOM    343  OG1 THR A  24     -12.331 -43.966   6.045  1.00 27.27      .382 O
ATOM    344  HG1 THR A  24     -12.021 -43.835   5.146  1.00 27.27      .382 H
ATOM    345  CG2 THR A  24     -12.715 -42.711   8.076  1.00 30.78      .034 C
ATOM    346 1HG2 THR A  24     -13.223 -41.834   8.477  1.00 30.78      .034 H
ATOM    347 2HG2 THR A  24     -11.676 -42.712   8.405  1.00 30.78      .034 H
ATOM    348 3HG2 THR A  24     -13.211 -43.613   8.435  1.00 30.78      .034 H
ATOM    349  N   PRO A  25     -13.766 -40.445   4.361  1.00 36.40      .312 N
ATOM    350  CA  PRO A  25     -13.468 -39.891   3.025  1.00 31.77      .163 C
ATOM    351  HA  PRO A  25     -14.069 -40.297   2.211  1.00 31.77      .163 H
ATOM    352  C   PRO A  25     -11.976 -40.108   2.657  1.00 33.56      .251 C
ATOM    353  O   PRO A  25     -11.102 -40.468   3.430  1.00 44.91      .271 O
ATOM    354  CB  PRO A  25     -13.842 -38.432   3.099  1.00 34.71      .034 C
ATOM    355 1HB  PRO A  25     -13.132 -37.850   2.512  1.00 34.71      .034 H
ATOM    356 2HB  PRO A  25     -14.830 -38.197   2.703  1.00 34.71      .034 H
ATOM    357  CG  PRO A  25     -13.747 -38.096   4.559  1.00 38.21      .027 C
ATOM    358 1HG  PRO A  25     -12.685 -37.912   4.721  1.00 38.21      .027 H
ATOM    359 2HG  PRO A  25     -14.400 -37.261   4.814  1.00 38.21      .027 H
ATOM    360  CD  PRO A  25     -14.196 -39.370   5.191  1.00 35.26      .105 C
ATOM    361 1HD  PRO A  25     -13.760 -39.441   6.187  1.00 35.26      .105 H
ATOM    362 2HD  PRO A  25     -15.284 -39.321   5.241  1.00 35.26      .105 H
ATOM    363  N   GLY A  26     -11.696 -40.080   1.379  1.00 29.29      .336 N
ATOM    364  H   GLY A  26     -12.438 -39.893   0.719  1.00 29.29      .336 H
ATOM    365  CA  GLY A  26     -10.346 -40.244   0.732  1.00 24.77      .189 C
ATOM    366 1HA  GLY A  26     -10.373 -39.785  -0.257  1.00 24.77      .189 H
ATOM    367 2HA  GLY A  26      -9.579 -39.793   1.362  1.00 24.77      .189 H
ATOM    368  C   GLY A  26      -9.914 -41.738   0.512  1.00 30.64      .253 C
ATOM    369  O   GLY A  26      -9.468 -42.089  -0.594  1.00 31.70      .270 O
ATOM    370  N   GLY A  27     -10.092 -42.612   1.558  1.00 28.81      .336 N
ATOM    371  H   GLY A  27     -10.340 -42.236   2.462  1.00 28.81      .336 H
ATOM    372  CA  GLY A  27     -10.100 -44.081   1.445  1.00 28.06      .189 C
ATOM    373 1HA  GLY A  27     -10.736 -44.364   0.606  1.00 28.06      .189 H
ATOM    374 2HA  GLY A  27      -9.086 -44.393   1.195  1.00 28.06      .189 H
ATOM    375  C   GLY A  27     -10.559 -44.843   2.692  1.00 35.77      .257 C
ATOM    376  O   GLY A  27     -10.602 -44.242   3.768  1.00 34.74      .270 O
ATOM    377  N   PRO A  28     -11.010 -46.109   2.516  1.00 28.77      .312 N
ATOM    378  CA  PRO A  28     -11.800 -46.914   3.449  1.00 29.10      .163 C
ATOM    379  HA  PRO A  28     -12.648 -46.322   3.793  1.00 29.10      .163 H
ATOM    380  C   PRO A  28     -10.942 -47.295   4.663  1.00 26.94      .251 C
ATOM    381  O   PRO A  28      -9.772 -47.602   4.522  1.00 27.73      .271 O
ATOM    382  CB  PRO A  28     -12.369 -48.134   2.753  1.00 28.73      .034 C
ATOM    383 1HB  PRO A  28     -12.342 -49.071   3.309  1.00 28.73      .034 H
ATOM    384 2HB  PRO A  28     -13.358 -47.940   2.338  1.00 28.73      .034 H
ATOM    385  CG  PRO A  28     -11.361 -48.227   1.591  1.00 28.40      .027 C
ATOM    386 1HG  PRO A  28     -10.511 -48.828   1.916  1.00 28.40      .027 H
ATOM    387 2HG  PRO A  28     -11.970 -48.663   0.799  1.00 28.40      .027 H
ATOM    388  CD  PRO A  28     -10.960 -46.824   1.274  1.00 24.19      .105 C
ATOM    389 1HD  PRO A  28      -9.947 -46.820   0.871  1.00 24.19      .105 H
ATOM    390 2HD  PRO A  28     -11.627 -46.368   0.543  1.00 24.19      .105 H
ATOM    391  N   VAL A  29     -11.507 -47.332   5.865  1.00 24.78      .338 N
ATOM    392  H   VAL A  29     -12.502 -47.172   5.931  1.00 24.78      .338 H
ATOM    393  CA  VAL A  29     -10.933 -47.928   7.140  1.00 25.61      .159 C
ATOM    394  HA  VAL A  29      -9.973 -48.406   6.942  1.00 25.61      .159 H
ATOM    395  C   VAL A  29     -11.920 -48.944   7.672  1.00 29.05      .251 C
ATOM    396  O   VAL A  29     -13.082 -48.896   7.359  1.00 29.22      .271 O
ATOM    397  CB  VAL A  29     -10.627 -46.864   8.168  1.00 31.92      .029 C
ATOM    398  HB  VAL A  29     -11.539 -46.347   8.467  1.00 31.92      .029 H
ATOM    399  CG1 VAL A  29     -10.134 -47.295   9.573  1.00 24.51      .002 C
ATOM    400 1HG1 VAL A  29      -9.733 -46.436  10.112  1.00 24.51      .002 H
ATOM    401 2HG1 VAL A  29      -9.346 -48.033   9.425  1.00 24.51      .002 H
ATOM    402 3HG1 VAL A  29     -10.946 -47.740  10.149  1.00 24.51      .002 H
ATOM    403  CG2 VAL A  29      -9.615 -45.891   7.703  1.00 27.21      .002 C
ATOM    404 1HG2 VAL A  29      -9.688 -45.716   6.629  1.00 27.21      .002 H
ATOM    405 2HG2 VAL A  29      -8.661 -46.367   7.930  1.00 27.21      .002 H
ATOM    406 3HG2 VAL A  29      -9.683 -44.940   8.232  1.00 27.21      .002 H
ATOM    407  N   SER A  30     -11.404 -49.921   8.422  1.00 27.29      .336 N
ATOM    408  H   SER A  30     -10.477 -49.832   8.814  1.00 27.29      .336 H
ATOM    409  CA  SER A  30     -12.236 -50.954   9.192  1.00 28.01      .189 C
ATOM    410  HA  SER A  30     -13.304 -50.754   9.103  1.00 28.01      .189 H
ATOM    411  C   SER A  30     -11.852 -50.882  10.681  1.00 28.27      .253 C
ATOM    412  O   SER A  30     -10.895 -50.289  11.092  1.00 29.39      .270 O
ATOM    413  CB  SER A  30     -11.900 -52.354   8.796  1.00 32.65      .169 C
ATOM    414 1HB  SER A  30     -10.934 -52.667   9.193  1.00 32.65      .169 H
ATOM    415 2HB  SER A  30     -12.511 -53.084   9.327  1.00 32.65      .169 H
ATOM    416  OG  SER A  30     -12.133 -52.514   7.429  1.00 37.71      .380 O
ATOM    417  HG  SER A  30     -11.460 -53.085   7.051  1.00 37.71      .380 H
ATOM    418  N   ALA A  31     -12.647 -51.587  11.579  1.00 27.82      .337 N
ATOM    419  H   ALA A  31     -13.346 -52.244  11.262  1.00 27.82      .337 H
ATOM    420  CA  ALA A  31     -12.349 -51.589  13.015  1.00 30.49      .159 C
ATOM    421  HA  ALA A  31     -11.262 -51.622  13.099  1.00 30.49      .159 H
ATOM    422  C   ALA A  31     -12.996 -52.755  13.666  1.00 33.65      .251 C
ATOM    423  O   ALA A  31     -14.128 -53.060  13.395  1.00 29.88      .271 O
ATOM    424  CB  ALA A  31     -12.721 -50.304  13.637  1.00 26.08      .034 C
ATOM    425 1HB  ALA A  31     -12.000 -49.544  13.335  1.00 26.08      .034 H
ATOM    426 2HB  ALA A  31     -12.669 -50.447  14.716  1.00 26.08      .034 H
ATOM    427 3HB  ALA A  31     -13.725 -49.981  13.360  1.00 26.08      .034 H
ATOM    428  N   PHE A  32     -12.335 -53.300  14.689  1.00 27.48      .337 N
ATOM    429  H   PHE A  32     -11.464 -52.849  14.929  1.00 27.48      .337 H
ATOM    430  CA  PHE A  32     -12.755 -54.394  15.594  1.00 25.43      .164 C
ATOM    431  HA  PHE A  32     -13.685 -54.808  15.204  1.00 25.43      .164 H
ATOM    432  C   PHE A  32     -12.945 -53.987  17.045  1.00 28.56      .251 C
ATOM    433  O   PHE A  32     -12.009 -53.405  17.579  1.00 27.10      .271 O
ATOM    434  CB  PHE A  32     -11.716 -55.544  15.465  1.00 23.49      .056 C
ATOM    435 1HB  PHE A  32     -10.772 -55.332  15.968  1.00 23.49      .056 H
ATOM    436 2HB  PHE A  32     -12.145 -56.380  16.018  1.00 23.49      .056 H
ATOM    437  CG  PHE A  32     -11.432 -55.983  14.042  1.00 28.30      .044 C
ATOM    438  CD1 PHE A  32     -10.561 -55.298  13.211  1.00 28.07      .008 C
ATOM    439  HD1 PHE A  32     -10.080 -54.388  13.540  1.00 28.07      .008 H
ATOM    440  CD2 PHE A  32     -11.938 -57.241  13.603  1.00 29.85      .008 C
ATOM    441  HD2 PHE A  32     -12.580 -57.790  14.276  1.00 29.85      .008 H
ATOM    442  CE1 PHE A  32     -10.271 -55.800  11.924  1.00 35.26      .001 C
ATOM    443  HE1 PHE A  32      -9.548 -55.312  11.288  1.00 35.26      .001 H
ATOM    444  CE2 PHE A  32     -11.752 -57.669  12.310  1.00 33.86      .001 C
ATOM    445  HE2 PHE A  32     -12.148 -58.607  11.951  1.00 33.86      .001 H
ATOM    446  CZ  PHE A  32     -10.851 -57.015  11.488  1.00 27.54      .000 C
ATOM    447  HZ  PHE A  32     -10.659 -57.355  10.481  1.00 27.54      .000 H
ATOM    448  N   LEU A  33     -14.074 -54.228  17.679  1.00 24.65      .338 N
ATOM    449  H   LEU A  33     -14.797 -54.703  17.158  1.00 24.65      .338 H
ATOM    450  CA  LEU A  33     -14.553 -53.434  18.839  1.00 25.47      .159 C
ATOM    451  HA  LEU A  33     -13.677 -52.965  19.287  1.00 25.47      .159 H
ATOM    452  C   LEU A  33     -15.267 -54.294  19.853  1.00 27.68      .251 C
ATOM    453  O   LEU A  33     -15.900 -55.297  19.536  1.00 27.95      .271 O
ATOM    454  CB  LEU A  33     -15.559 -52.339  18.312  1.00 24.75      .032 C
ATOM    455 1HB  LEU A  33     -16.463 -52.875  18.021  1.00 24.75      .032 H
ATOM    456 2HB  LEU A  33     -15.735 -51.663  19.149  1.00 24.75      .032 H
ATOM    457  CG  LEU A  33     -15.180 -51.468  17.110  1.00 26.93      .002 C
ATOM    458  HG  LEU A  33     -15.007 -52.108  16.245  1.00 26.93      .002 H
ATOM    459  CD1 LEU A  33     -16.393 -50.552  16.797  1.00 23.65      .000 C
ATOM    460 1HD1 LEU A  33     -17.244 -51.186  16.548  1.00 23.65      .000 H
ATOM    461 2HD1 LEU A  33     -16.096 -49.981  15.917  1.00 23.65      .000 H
ATOM    462 3HD1 LEU A  33     -16.671 -49.867  17.598  1.00 23.65      .000 H
ATOM    463  CD2 LEU A  33     -13.955 -50.593  17.413  1.00 27.62      .000 C
ATOM    464 1HD2 LEU A  33     -13.817 -50.443  18.484  1.00 27.62      .000 H
ATOM    465 2HD2 LEU A  33     -14.043 -49.625  16.919  1.00 27.62      .000 H
ATOM    466 3HD2 LEU A  33     -13.098 -51.131  17.007  1.00 27.62      .000 H
ATOM    467  N   GLY A  34     -15.153 -53.874  21.136  1.00 21.27      .336 N
ATOM    468  H   GLY A  34     -14.661 -52.997  21.230  1.00 21.27      .336 H
ATOM    469  CA  GLY A  34     -15.562 -54.591  22.300  1.00 21.36      .189 C
ATOM    470 1HA  GLY A  34     -15.287 -54.031  23.194  1.00 21.36      .189 H
ATOM    471 2HA  GLY A  34     -16.637 -54.763  22.251  1.00 21.36      .189 H
ATOM    472  C   GLY A  34     -14.856 -55.959  22.350  1.00 24.57      .253 C
ATOM    473  O   GLY A  34     -15.504 -56.926  22.589  1.00 30.16      .270 O
ATOM    474  N   ILE A  35     -13.529 -56.057  22.021  1.00 25.33      .337 N
ATOM    475  H   ILE A  35     -13.043 -55.248  21.663  1.00 25.33      .337 H
ATOM    476  CA  ILE A  35     -12.768 -57.322  22.009  1.00 25.24      .160 C
ATOM    477  HA  ILE A  35     -13.365 -58.115  21.558  1.00 25.24      .160 H
ATOM    478  C   ILE A  35     -12.388 -57.682  23.422  1.00 27.40      .254 C
ATOM    479  O   ILE A  35     -11.577 -57.014  24.030  1.00 26.75      .270 O
ATOM    480  CB  ILE A  35     -11.431 -57.269  21.131  1.00 24.33      .029 C
ATOM    481  HB  ILE A  35     -10.736 -56.674  21.724  1.00 24.33      .029 H
ATOM    482  CG1 ILE A  35     -11.561 -56.694  19.718  1.00 22.51      .002 C
ATOM    483 1HG1 ILE A  35     -12.336 -57.240  19.180  1.00 22.51      .002 H
ATOM    484 2HG1 ILE A  35     -11.796 -55.632  19.783  1.00 22.51      .002 H
ATOM    485  CG2 ILE A  35     -10.898 -58.749  21.120  1.00 26.56      .002 C
ATOM    486 1HG2 ILE A  35      -9.919 -58.801  20.642  1.00 26.56      .002 H
ATOM    487 2HG2 ILE A  35     -11.610 -59.352  20.556  1.00 26.56      .002 H
ATOM    488 3HG2 ILE A  35     -10.826 -59.129  22.139  1.00 26.56      .002 H
ATOM    489  CD1 ILE A  35     -10.249 -56.633  18.878  1.00 18.98      .000 C
ATOM    490 1HD1 ILE A  35     -10.357 -55.838  18.141  1.00 18.98      .000 H
ATOM    491 2HD1 ILE A  35     -10.148 -57.591  18.368  1.00 18.98      .000 H
ATOM    492 3HD1 ILE A  35      -9.362 -56.449  19.485  1.00 18.98      .000 H
ATOM    493  N   PRO A  36     -12.975 -58.787  24.040  1.00 27.84      .312 N
ATOM    494  CA  PRO A  36     -12.644 -59.408  25.389  1.00 21.12      .163 C
ATOM    495  HA  PRO A  36     -12.678 -58.622  26.142  1.00 21.12      .163 H
ATOM    496  C   PRO A  36     -11.241 -60.013  25.361  1.00 27.67      .251 C
ATOM    497  O   PRO A  36     -11.065 -61.178  25.006  1.00 28.79      .271 O
ATOM    498  CB  PRO A  36     -13.739 -60.461  25.676  1.00 25.38      .034 C
ATOM    499 1HB  PRO A  36     -13.505 -61.378  26.217  1.00 25.38      .034 H
ATOM    500 2HB  PRO A  36     -14.462 -59.849  26.215  1.00 25.38      .034 H
ATOM    501  CG  PRO A  36     -14.269 -60.795  24.292  1.00 30.08      .027 C
ATOM    502 1HG  PRO A  36     -13.749 -61.729  24.079  1.00 30.08      .027 H
ATOM    503 2HG  PRO A  36     -15.346 -60.959  24.239  1.00 30.08      .027 H
ATOM    504  CD  PRO A  36     -13.841 -59.710  23.342  1.00 27.02      .105 C
ATOM    505 1HD  PRO A  36     -13.290 -60.193  22.534  1.00 27.02      .105 H
ATOM    506 2HD  PRO A  36     -14.722 -59.183  22.976  1.00 27.02      .105 H
ATOM    507  N   PHE A  37     -10.214 -59.233  25.627  1.00 22.83      .337 N
ATOM    508  H   PHE A  37     -10.346 -58.233  25.681  1.00 22.83      .337 H
ATOM    509  CA  PHE A  37      -8.842 -59.719  25.852  1.00 26.61      .164 C
ATOM    510  HA  PHE A  37      -8.593 -60.375  25.018  1.00 26.61      .164 H
ATOM    511  C   PHE A  37      -8.718 -60.470  27.160  1.00 26.03      .251 C
ATOM    512  O   PHE A  37      -7.739 -61.171  27.444  1.00 29.33      .271 O
ATOM    513  CB  PHE A  37      -7.822 -58.544  25.858  1.00 29.84      .056 C
ATOM    514 1HB  PHE A  37      -6.813 -58.952  25.924  1.00 29.84      .056 H
ATOM    515 2HB  PHE A  37      -7.793 -58.052  24.886  1.00 29.84      .056 H
ATOM    516  CG  PHE A  37      -7.990 -57.483  26.937  1.00 21.80      .044 C
ATOM    517  CD1 PHE A  37      -6.974 -57.384  27.895  1.00 24.95      .008 C
ATOM    518  HD1 PHE A  37      -6.125 -58.050  27.842  1.00 24.95      .008 H
ATOM    519  CD2 PHE A  37      -8.966 -56.499  26.882  1.00 21.93      .008 C
ATOM    520  HD2 PHE A  37      -9.765 -56.545  26.157  1.00 21.93      .008 H
ATOM    521  CE1 PHE A  37      -7.023 -56.357  28.825  1.00 26.08      .001 C
ATOM    522  HE1 PHE A  37      -6.256 -56.297  29.582  1.00 26.08      .001 H
ATOM    523  CE2 PHE A  37      -9.144 -55.634  27.936  1.00 21.82      .001 C
ATOM    524  HE2 PHE A  37      -9.922 -54.884  27.939  1.00 21.82      .001 H
ATOM    525  CZ  PHE A  37      -8.112 -55.463  28.877  1.00 22.95      .000 C
ATOM    526  HZ  PHE A  37      -8.211 -54.707  29.642  1.00 22.95      .000 H
ATOM    527  N   ALA A  38      -9.665 -60.216  28.066  1.00 22.72      .338 N
ATOM    528  H   ALA A  38     -10.444 -59.601  27.874  1.00 22.72      .338 H
ATOM    529  CA  ALA A  38      -9.631 -60.857  29.377  1.00 22.93      .159 C
ATOM    530  HA  ALA A  38      -8.956 -61.713  29.380  1.00 22.93      .159 H
ATOM    531  C   ALA A  38     -11.055 -61.433  29.736  1.00 27.43      .251 C
ATOM    532  O   ALA A  38     -12.082 -60.884  29.287  1.00 21.52      .271 O
ATOM    533  CB  ALA A  38      -9.175 -59.855  30.468  1.00 21.83      .034 C
ATOM    534 1HB  ALA A  38      -8.091 -59.953  30.537  1.00 21.83      .034 H
ATOM    535 2HB  ALA A  38      -9.626 -60.128  31.422  1.00 21.83      .034 H
ATOM    536 3HB  ALA A  38      -9.432 -58.824  30.226  1.00 21.83      .034 H
ATOM    537  N   GLU A  39     -11.134 -62.359  30.683  1.00 30.23      .338 N
ATOM    538  H   GLU A  39     -10.252 -62.564  31.131  1.00 30.23      .338 H
ATOM    539  CA  GLU A  39     -12.353 -62.677  31.398  1.00 28.42      .160 C
ATOM    540  HA  GLU A  39     -13.094 -62.833  30.614  1.00 28.42      .160 H
ATOM    541  C   GLU A  39     -12.838 -61.467  32.251  1.00 33.53      .254 C
ATOM    542  O   GLU A  39     -12.048 -60.612  32.738  1.00 25.87      .270 O
ATOM    543  CB  GLU A  39     -12.226 -63.912  32.279  1.00 26.70      .043 C
ATOM    544 1HB  GLU A  39     -11.273 -63.765  32.787  1.00 26.70      .043 H
ATOM    545 2HB  GLU A  39     -12.982 -64.143  33.029  1.00 26.70      .043 H
ATOM    546  CG  GLU A  39     -12.062 -65.210  31.403  1.00 31.16      .100 C
ATOM    547 1HG  GLU A  39     -11.463 -64.976  30.523  1.00 31.16      .100 H
ATOM    548 2HG  GLU A  39     -11.536 -65.932  32.028  1.00 31.16      .100 H
ATOM    549  CD  GLU A  39     -13.396 -65.802  30.962  1.00 39.36      .185 C
ATOM    550  OE1 GLU A  39     -14.345 -65.035  30.660  1.00 44.15      .647 O
ATOM    551  OE2 GLU A  39     -13.459 -67.025  30.876  1.00 36.49      .647 O
ATOM    552  N   PRO A  40     -14.150 -61.399  32.508  1.00 30.29      .312 N
ATOM    553  CA  PRO A  40     -14.704 -60.459  33.397  1.00 25.69      .163 C
ATOM    554  HA  PRO A  40     -14.497 -59.440  33.072  1.00 25.69      .163 H
ATOM    555  C   PRO A  40     -14.164 -60.592  34.854  1.00 28.41      .254 C
ATOM    556  O   PRO A  40     -14.113 -61.705  35.408  1.00 34.41      .270 O
ATOM    557  CB  PRO A  40     -16.234 -60.749  33.448  1.00 28.73      .034 C
ATOM    558 1HB  PRO A  40     -16.456 -61.429  34.271  1.00 28.73      .034 H
ATOM    559 2HB  PRO A  40     -16.835 -59.855  33.618  1.00 28.73      .034 H
ATOM    560  CG  PRO A  40     -16.542 -61.373  32.122  1.00 22.70      .027 C
ATOM    561 1HG  PRO A  40     -17.342 -62.113  32.138  1.00 22.70      .027 H
ATOM    562 2HG  PRO A  40     -16.706 -60.651  31.322  1.00 22.70      .027 H
ATOM    563  CD  PRO A  40     -15.212 -62.110  31.839  1.00 27.33      .105 C
ATOM    564 1HD  PRO A  40     -15.203 -63.159  32.135  1.00 27.33      .105 H
ATOM    565 2HD  PRO A  40     -15.071 -62.060  30.759  1.00 27.33      .105 H
ATOM    566  N   PRO A  41     -13.766 -59.428  35.485  1.00 29.22      .312 N
ATOM    567  CA  PRO A  41     -13.271 -59.388  36.859  1.00 29.57      .163 C
ATOM    568  HA  PRO A  41     -12.622 -60.237  37.074  1.00 29.57      .163 H
ATOM    569  C   PRO A  41     -14.387 -59.314  37.880  1.00 36.71      .251 C
ATOM    570  O   PRO A  41     -14.152 -58.760  38.963  1.00 30.33      .271 O
ATOM    571  CB  PRO A  41     -12.428 -58.108  36.859  1.00 24.51      .034 C
ATOM    572 1HB  PRO A  41     -12.274 -57.589  37.806  1.00 24.51      .034 H
ATOM    573 2HB  PRO A  41     -11.405 -58.314  36.541  1.00 24.51      .034 H
ATOM    574  CG  PRO A  41     -13.139 -57.232  35.869  1.00 27.29      .027 C
ATOM    575 1HG  PRO A  41     -13.969 -56.700  36.334  1.00 27.29      .027 H
ATOM    576 2HG  PRO A  41     -12.500 -56.457  35.444  1.00 27.29      .027 H
ATOM    577  CD  PRO A  41     -13.619 -58.183  34.815  1.00 25.77      .105 C
ATOM    578 1HD  PRO A  41     -14.559 -57.855  34.370  1.00 25.77      .105 H
ATOM    579 2HD  PRO A  41     -12.794 -58.207  34.103  1.00 25.77      .105 H
ATOM    580  N   MET A  42     -15.506 -59.943  37.668  1.00 32.51      .337 N
ATOM    581  H   MET A  42     -15.636 -60.654  36.962  1.00 32.51      .337 H
ATOM    582  CA  MET A  42     -16.719 -59.512  38.383  1.00 36.67      .160 C
ATOM    583  HA  MET A  42     -16.690 -58.425  38.463  1.00 36.67      .160 H
ATOM    584  C   MET A  42     -16.755 -60.126  39.773  1.00 38.40      .251 C
ATOM    585  O   MET A  42     -16.304 -61.254  39.935  1.00 34.05      .271 O
ATOM    586  CB  MET A  42     -17.997 -59.933  37.646  1.00 39.73      .043 C
ATOM    587 1HB  MET A  42     -17.895 -61.008  37.498  1.00 39.73      .043 H
ATOM    588 2HB  MET A  42     -18.841 -59.655  38.278  1.00 39.73      .043 H
ATOM    589  CG  MET A  42     -18.209 -59.279  36.256  1.00 36.68      .060 C
ATOM    590 1HG  MET A  42     -18.002 -58.209  36.225  1.00 36.68      .060 H
ATOM    591 2HG  MET A  42     -17.549 -59.757  35.532  1.00 36.68      .060 H
ATOM    592  SD  MET A  42     -19.938 -59.536  35.701  1.00 57.16      .139 S
ATOM    593  CE  MET A  42     -19.913 -61.357  35.655  1.00 49.99      .069 C
ATOM    594 1HE  MET A  42     -20.009 -61.751  36.667  1.00 49.99      .069 H
ATOM    595 2HE  MET A  42     -18.981 -61.711  35.214  1.00 49.99      .069 H
ATOM    596 3HE  MET A  42     -20.753 -61.698  35.050  1.00 49.99      .069 H
ATOM    597  N   GLY A  43     -17.297 -59.400  40.686  1.00 30.37      .336 N
ATOM    598  H   GLY A  43     -17.478 -58.430  40.469  1.00 30.37      .336 H
ATOM    599  CA  GLY A  43     -17.687 -59.792  42.081  1.00 33.05      .189 C
ATOM    600 1HA  GLY A  43     -17.884 -58.809  42.509  1.00 33.05      .189 H
ATOM    601 2HA  GLY A  43     -18.602 -60.384  42.082  1.00 33.05      .189 H
ATOM    602  C   GLY A  43     -16.617 -60.500  42.894  1.00 34.49      .257 C
ATOM    603  O   GLY A  43     -15.689 -59.852  43.321  1.00 30.76      .270 O
ATOM    604  N   PRO A  44     -16.612 -61.874  43.015  1.00 35.11      .312 N
ATOM    605  CA  PRO A  44     -15.555 -62.754  43.509  1.00 31.66      .163 C
ATOM    606  HA  PRO A  44     -15.333 -62.443  44.530  1.00 31.66      .163 H
ATOM    607  C   PRO A  44     -14.217 -62.742  42.720  1.00 35.68      .251 C
ATOM    608  O   PRO A  44     -13.255 -63.163  43.344  1.00 33.51      .271 O
ATOM    609  CB  PRO A  44     -16.114 -64.137  43.476  1.00 31.49      .034 C
ATOM    610 1HB  PRO A  44     -15.437 -64.990  43.429  1.00 31.49      .034 H
ATOM    611 2HB  PRO A  44     -16.572 -64.332  44.446  1.00 31.49      .034 H
ATOM    612  CG  PRO A  44     -17.099 -64.129  42.370  1.00 35.04      .027 C
ATOM    613 1HG  PRO A  44     -16.587 -64.193  41.409  1.00 35.04      .027 H
ATOM    614 2HG  PRO A  44     -17.882 -64.875  42.511  1.00 35.04      .027 H
ATOM    615  CD  PRO A  44     -17.678 -62.734  42.554  1.00 31.47      .105 C
ATOM    616 1HD  PRO A  44     -18.011 -62.412  41.567  1.00 31.47      .105 H
ATOM    617 2HD  PRO A  44     -18.474 -62.766  43.298  1.00 31.47      .105 H
ATOM    618  N   ARG A  45     -14.156 -62.210  41.478  1.00 36.60      .338 N
ATOM    619  H   ARG A  45     -15.005 -62.006  40.971  1.00 36.60      .338 H
ATOM    620  CA  ARG A  45     -12.906 -61.856  40.711  1.00 34.54      .159 C
ATOM    621  HA  ARG A  45     -12.188 -62.505  41.213  1.00 34.54      .159 H
ATOM    622  C   ARG A  45     -12.413 -60.400  40.852  1.00 32.23      .251 C
ATOM    623  O   ARG A  45     -11.362 -60.077  40.345  1.00 30.53      .271 O
ATOM    624  CB  ARG A  45     -13.014 -62.173  39.235  1.00 32.99      .034 C
ATOM    625 1HB  ARG A  45     -13.950 -61.804  38.816  1.00 32.99      .034 H
ATOM    626 2HB  ARG A  45     -12.116 -61.851  38.707  1.00 32.99      .034 H
ATOM    627  CG  ARG A  45     -13.063 -63.743  39.099  1.00 43.08      .027 C
ATOM    628 1HG  ARG A  45     -12.158 -64.125  39.570  1.00 43.08      .027 H
ATOM    629 2HG  ARG A  45     -13.962 -64.195  39.520  1.00 43.08      .027 H
ATOM    630  CD  ARG A  45     -13.009 -64.070  37.595  1.00 53.00      .116 C
ATOM    631 1HD  ARG A  45     -13.959 -63.677  37.232  1.00 53.00      .116 H
ATOM    632 2HD  ARG A  45     -12.193 -63.563  37.079  1.00 53.00      .116 H
ATOM    633  NE  ARG A  45     -12.931 -65.494  37.424  1.00 59.27      .212 N
ATOM    634  HE  ARG A  45     -13.681 -65.951  37.924  1.00 59.27      .212 H
ATOM    635  CZ  ARG A  45     -12.185 -66.215  36.558  1.00 65.17      .666 C
ATOM    636  NH1 ARG A  45     -11.435 -65.715  35.659  1.00 56.69      .235 N
ATOM    637 1HH1 ARG A  45     -11.356 -64.719  35.507  1.00 56.69      .235 H
ATOM    638 2HH1 ARG A  45     -10.803 -66.349  35.192  1.00 56.69      .235 H
ATOM    639  NH2 ARG A  45     -12.308 -67.522  36.529  1.00 53.00      .235 N
ATOM    640 1HH2 ARG A  45     -12.819 -67.978  37.271  1.00 53.00      .235 H
ATOM    641 2HH2 ARG A  45     -11.890 -68.070  35.791  1.00 53.00      .235 H
ATOM    642  N   ARG A  46     -13.200 -59.535  41.550  1.00 29.33      .338 N
ATOM    643  H   ARG A  46     -14.091 -59.827  41.928  1.00 29.33      .338 H
ATOM    644  CA  ARG A  46     -12.823 -58.133  41.782  1.00 27.71      .159 C
ATOM    645  HA  ARG A  46     -12.711 -57.636  40.818  1.00 27.71      .159 H
ATOM    646  C   ARG A  46     -11.488 -57.948  42.555  1.00 27.01      .251 C
ATOM    647  O   ARG A  46     -11.121 -58.658  43.499  1.00 31.91      .271 O
ATOM    648  CB  ARG A  46     -14.035 -57.416  42.446  1.00 28.48      .034 C
ATOM    649 1HB  ARG A  46     -14.934 -57.662  41.881  1.00 28.48      .034 H
ATOM    650 2HB  ARG A  46     -14.187 -57.803  43.454  1.00 28.48      .034 H
ATOM    651  CG  ARG A  46     -13.973 -55.859  42.556  1.00 27.46      .027 C
ATOM    652 1HG  ARG A  46     -12.981 -55.656  42.961  1.00 27.46      .027 H
ATOM    653 2HG  ARG A  46     -14.169 -55.527  41.536  1.00 27.46      .027 H
ATOM    654  CD  ARG A  46     -15.041 -55.341  43.494  1.00 26.70      .116 C
ATOM    655 1HD  ARG A  46     -14.981 -55.857  44.452  1.00 26.70      .116 H
ATOM    656 2HD  ARG A  46     -14.957 -54.262  43.621  1.00 26.70      .116 H
ATOM    657  NE  ARG A  46     -16.425 -55.602  42.954  1.00 29.15      .212 N
ATOM    658  HE  ARG A  46     -16.430 -55.827  41.969  1.00 29.15      .212 H
ATOM    659  CZ  ARG A  46     -17.669 -55.568  43.572  1.00 31.56      .666 C
ATOM    660  NH1 ARG A  46     -17.731 -55.070  44.777  1.00 30.91      .235 N
ATOM    661 1HH1 ARG A  46     -16.938 -54.773  45.328  1.00 30.91      .235 H
ATOM    662 2HH1 ARG A  46     -18.647 -55.124  45.199  1.00 30.91      .235 H
ATOM    663  NH2 ARG A  46     -18.763 -55.727  42.913  1.00 23.30      .235 N
ATOM    664 1HH2 ARG A  46     -18.764 -56.008  41.942  1.00 23.30      .235 H
ATOM    665 2HH2 ARG A  46     -19.633 -55.503  43.374  1.00 23.30      .235 H
ATOM    666  N   PHE A  47     -10.711 -56.883  42.226  1.00 28.25      .337 N
ATOM    667  H   PHE A  47     -11.108 -56.257  41.540  1.00 28.25      .337 H
ATOM    668  CA  PHE A  47      -9.394 -56.534  42.756  1.00 31.69      .164 C
ATOM    669  HA  PHE A  47      -9.108 -55.614  42.247  1.00 31.69      .164 H
ATOM    670  C   PHE A  47      -8.282 -57.591  42.398  1.00 29.70      .251 C
ATOM    671  O   PHE A  47      -7.161 -57.396  42.825  1.00 27.89      .271 O
ATOM    672  CB  PHE A  47      -9.364 -56.170  44.276  1.00 27.02      .056 C
ATOM    673 1HB  PHE A  47      -9.128 -57.006  44.934  1.00 27.02      .056 H
ATOM    674 2HB  PHE A  47      -8.469 -55.560  44.397  1.00 27.02      .056 H
ATOM    675  CG  PHE A  47     -10.554 -55.418  44.841  1.00 27.00      .044 C
ATOM    676  CD1 PHE A  47     -10.855 -54.155  44.380  1.00 24.51      .008 C
ATOM    677  HD1 PHE A  47     -10.212 -53.677  43.656  1.00 24.51      .008 H
ATOM    678  CD2 PHE A  47     -11.453 -56.065  45.653  1.00 28.87      .008 C
ATOM    679  HD2 PHE A  47     -11.298 -57.077  45.995  1.00 28.87      .008 H
ATOM    680  CE1 PHE A  47     -12.043 -53.476  44.773  1.00 27.39      .001 C
ATOM    681  HE1 PHE A  47     -12.174 -52.422  44.581  1.00 27.39      .001 H
ATOM    682  CE2 PHE A  47     -12.674 -55.439  45.970  1.00 21.67      .001 C
ATOM    683  HE2 PHE A  47     -13.402 -55.969  46.566  1.00 21.67      .001 H
ATOM    684  CZ  PHE A  47     -12.941 -54.188  45.547  1.00 24.31      .000 C
ATOM    685  HZ  PHE A  47     -13.818 -53.620  45.822  1.00 24.31      .000 H
ATOM    686  N   LEU A  48      -8.490 -58.704  41.720  1.00 26.60      .338 N
ATOM    687  H   LEU A  48      -9.420 -58.774  41.331  1.00 26.60      .338 H
ATOM    688  CA  LEU A  48      -7.533 -59.735  41.219  1.00 30.25      .160 C
ATOM    689  HA  LEU A  48      -6.846 -59.907  42.048  1.00 30.25      .160 H
ATOM    690  C   LEU A  48      -6.770 -59.313  39.985  1.00 31.08      .254 C
ATOM    691  O   LEU A  48      -7.341 -58.540  39.154  1.00 25.38      .270 O
ATOM    692  CB  LEU A  48      -8.175 -61.090  40.867  1.00 34.18      .032 C
ATOM    693 1HB  LEU A  48      -8.758 -60.970  39.954  1.00 34.18      .032 H
ATOM    694 2HB  LEU A  48      -7.382 -61.829  40.747  1.00 34.18      .032 H
ATOM    695  CG  LEU A  48      -9.045 -61.666  42.018  1.00 35.89      .002 C
ATOM    696  HG  LEU A  48      -9.949 -61.060  42.084  1.00 35.89      .002 H
ATOM    697  CD1 LEU A  48      -9.586 -63.062  41.582  1.00 34.69      .000 C
ATOM    698 1HD1 LEU A  48     -10.000 -62.976  40.577  1.00 34.69      .000 H
ATOM    699 2HD1 LEU A  48     -10.360 -63.415  42.264  1.00 34.69      .000 H
ATOM    700 3HD1 LEU A  48      -8.757 -63.770  41.575  1.00 34.69      .000 H
ATOM    701  CD2 LEU A  48      -8.228 -61.807  43.390  1.00 34.23      .000 C
ATOM    702 1HD2 LEU A  48      -8.913 -62.168  44.157  1.00 34.23      .000 H
ATOM    703 2HD2 LEU A  48      -7.758 -60.883  43.727  1.00 34.23      .000 H
ATOM    704 3HD2 LEU A  48      -7.461 -62.558  43.204  1.00 34.23      .000 H
ATOM    705  N   PRO A  49      -5.643 -60.001  39.814  1.00 29.00      .312 N
ATOM    706  CA  PRO A  49      -4.948 -59.987  38.536  1.00 25.22      .163 C
ATOM    707  HA  PRO A  49      -4.501 -59.008  38.363  1.00 25.22      .163 H
ATOM    708  C   PRO A  49      -5.799 -60.405  37.376  1.00 28.57      .254 C
ATOM    709  O   PRO A  49      -6.469 -61.415  37.497  1.00 31.57      .270 O
ATOM    710  CB  PRO A  49      -3.801 -60.885  38.636  1.00 23.67      .034 C
ATOM    711 1HB  PRO A  49      -4.074 -61.909  38.379  1.00 23.67      .034 H
ATOM    712 2HB  PRO A  49      -2.960 -60.570  38.019  1.00 23.67      .034 H
ATOM    713  CG  PRO A  49      -3.423 -60.804  40.107  1.00 31.86      .027 C
ATOM    714 1HG  PRO A  49      -2.900 -61.671  40.509  1.00 31.86      .027 H
ATOM    715 2HG  PRO A  49      -2.840 -59.905  40.306  1.00 31.86      .027 H
ATOM    716  CD  PRO A  49      -4.795 -60.683  40.757  1.00 26.41      .105 C
ATOM    717 1HD  PRO A  49      -5.263 -61.614  41.077  1.00 26.41      .105 H
ATOM    718 2HD  PRO A  49      -4.687 -60.088  41.664  1.00 26.41      .105 H
ATOM    719  N   PRO A  50      -5.797 -59.781  36.189  1.00 26.46      .312 N
ATOM    720  CA  PRO A  50      -6.677 -60.159  35.095  1.00 25.74      .163 C
ATOM    721  HA  PRO A  50      -7.665 -60.242  35.548  1.00 25.74      .163 H
ATOM    722  C   PRO A  50      -6.343 -61.574  34.502  1.00 31.16      .251 C
ATOM    723  O   PRO A  50      -5.166 -62.007  34.526  1.00 29.04      .271 O
ATOM    724  CB  PRO A  50      -6.739 -59.032  34.087  1.00 25.39      .034 C
ATOM    725 1HB  PRO A  50      -6.923 -59.395  33.075  1.00 25.39      .034 H
ATOM    726 2HB  PRO A  50      -7.432 -58.322  34.538  1.00 25.39      .034 H
ATOM    727  CG  PRO A  50      -5.315 -58.569  34.242  1.00 22.68      .027 C
ATOM    728 1HG  PRO A  50      -4.624 -59.190  33.672  1.00 22.68      .027 H
ATOM    729 2HG  PRO A  50      -5.225 -57.518  33.966  1.00 22.68      .027 H
ATOM    730  CD  PRO A  50      -4.940 -58.697  35.742  1.00 23.59      .105 C
ATOM    731 1HD  PRO A  50      -3.900 -59.019  35.788  1.00 23.59      .105 H
ATOM    732 2HD  PRO A  50      -5.167 -57.799  36.316  1.00 23.59      .105 H
ATOM    733  N   GLU A  51      -7.284 -62.293  33.850  1.00 29.94      .337 N
ATOM    734  H   GLU A  51      -8.255 -62.015  33.843  1.00 29.94      .337 H
ATOM    735  CA  GLU A  51      -6.961 -63.523  33.103  1.00 33.02      .160 C
ATOM    736  HA  GLU A  51      -5.876 -63.633  33.079  1.00 33.02      .160 H
ATOM    737  C   GLU A  51      -7.523 -63.599  31.700  1.00 30.96      .254 C
ATOM    738  O   GLU A  51      -8.642 -63.147  31.499  1.00 30.72      .270 O
ATOM    739  CB  GLU A  51      -7.503 -64.742  33.872  1.00 32.89      .043 C
ATOM    740 1HB  GLU A  51      -8.553 -64.490  34.026  1.00 32.89      .043 H
ATOM    741 2HB  GLU A  51      -7.291 -65.529  33.148  1.00 32.89      .043 H
ATOM    742  CG  GLU A  51      -6.906 -65.167  35.233  1.00 50.33      .100 C
ATOM    743 1HG  GLU A  51      -5.821 -65.229  35.143  1.00 50.33      .100 H
ATOM    744 2HG  GLU A  51      -7.235 -64.407  35.941  1.00 50.33      .100 H
ATOM    745  CD  GLU A  51      -7.406 -66.540  35.760  1.00 65.18      .185 C
ATOM    746  OE1 GLU A  51      -7.507 -67.511  34.942  1.00 61.78      .647 O
ATOM    747  OE2 GLU A  51      -7.777 -66.629  36.950  1.00 71.56      .647 O
ATOM    748  N   PRO A  52      -6.786 -64.217  30.749  1.00 29.16      .312 N
ATOM    749  CA  PRO A  52      -7.211 -64.197  29.368  1.00 27.90      .163 C
ATOM    750  HA  PRO A  52      -7.519 -63.219  28.998  1.00 27.90      .163 H
ATOM    751  C   PRO A  52      -8.359 -65.195  29.023  1.00 30.01      .251 C
ATOM    752  O   PRO A  52      -8.495 -66.269  29.626  1.00 28.32      .271 O
ATOM    753  CB  PRO A  52      -5.937 -64.496  28.541  1.00 27.69      .034 C
ATOM    754 1HB  PRO A  52      -6.029 -64.939  27.550  1.00 27.69      .034 H
ATOM    755 2HB  PRO A  52      -5.486 -63.516  28.389  1.00 27.69      .034 H
ATOM    756  CG  PRO A  52      -5.153 -65.345  29.472  1.00 22.16      .027 C
ATOM    757 1HG  PRO A  52      -5.569 -66.351  29.411  1.00 22.16      .027 H
ATOM    758 2HG  PRO A  52      -4.068 -65.349  29.365  1.00 22.16      .027 H
ATOM    759  CD  PRO A  52      -5.499 -64.764  30.862  1.00 24.99      .105 C
ATOM    760 1HD  PRO A  52      -5.467 -65.641  31.509  1.00 24.99      .105 H
ATOM    761 2HD  PRO A  52      -4.753 -64.029  31.165  1.00 24.99      .105 H
ATOM    762  N   LYS A  53      -9.076 -65.007  27.868  1.00 27.89      .338 N
ATOM    763  H   LYS A  53      -9.049 -64.083  27.462  1.00 27.89      .338 H
ATOM    764  CA  LYS A  53     -10.172 -65.848  27.487  1.00 30.42      .159 C
ATOM    765  HA  LYS A  53     -10.901 -65.918  28.295  1.00 30.42      .159 H
ATOM    766  C   LYS A  53      -9.631 -67.297  27.161  1.00 32.66      .251 C
ATOM    767  O   LYS A  53      -8.514 -67.441  26.766  1.00 30.34      .271 O
ATOM    768  CB  LYS A  53     -10.823 -65.249  26.214  1.00 26.75      .032 C
ATOM    769 1HB  LYS A  53     -10.033 -65.081  25.482  1.00 26.75      .032 H
ATOM    770 2HB  LYS A  53     -11.339 -66.056  25.692  1.00 26.75      .032 H
ATOM    771  CG  LYS A  53     -11.561 -63.899  26.446  1.00 30.16      .004 C
ATOM    772 1HG  LYS A  53     -10.839 -63.200  26.870  1.00 30.16      .004 H
ATOM    773 2HG  LYS A  53     -11.914 -63.548  25.476  1.00 30.16      .004 H
ATOM    774  CD  LYS A  53     -12.764 -63.979  27.429  1.00 31.12      .032 C
ATOM    775 1HD  LYS A  53     -12.434 -64.536  28.306  1.00 31.12      .032 H
ATOM    776 2HD  LYS A  53     -13.058 -62.958  27.672  1.00 31.12      .032 H
ATOM    777  CE  LYS A  53     -13.954 -64.658  26.718  1.00 26.92      .206 C
ATOM    778 1HE  LYS A  53     -14.214 -64.064  25.841  1.00 26.92      .206 H
ATOM    779 2HE  LYS A  53     -13.613 -65.610  26.311  1.00 26.92      .206 H
ATOM    780  NZ  LYS A  53     -14.954 -64.880  27.771  1.00 28.34      .064 N
ATOM    781 1HZ  LYS A  53     -15.242 -63.963  28.082  1.00 28.34      .064 H
ATOM    782 2HZ  LYS A  53     -14.602 -65.408  28.557  1.00 28.34      .064 H
ATOM    783 3HZ  LYS A  53     -15.745 -65.362  27.368  1.00 28.34      .064 H
ATOM    784  N   GLN A  54     -10.532 -68.305  27.143  1.00 31.53      .338 N
ATOM    785  H   GLN A  54     -11.449 -68.005  27.440  1.00 31.53      .338 H
ATOM    786  CA  GLN A  54     -10.431 -69.654  26.579  1.00 35.29      .160 C
ATOM    787  HA  GLN A  54      -9.435 -70.053  26.770  1.00 35.29      .160 H
ATOM    788  C   GLN A  54     -10.732 -69.673  25.101  1.00 34.30      .254 C
ATOM    789  O   GLN A  54     -11.542 -68.847  24.661  1.00 33.25      .270 O
ATOM    790  CB  GLN A  54     -11.311 -70.545  27.543  1.00 34.67      .042 C
ATOM    791 1HB  GLN A  54     -11.171 -70.483  28.622  1.00 34.67      .042 H
ATOM    792 2HB  GLN A  54     -12.334 -70.245  27.311  1.00 34.67      .042 H
ATOM    793  CG  GLN A  54     -11.229 -72.088  27.190  1.00 35.67      .090 C
ATOM    794 1HG  GLN A  54     -11.254 -72.263  26.114  1.00 35.67      .090 H
ATOM    795 2HG  GLN A  54     -10.248 -72.530  27.364  1.00 35.67      .090 H
ATOM    796  CD  GLN A  54     -12.290 -72.982  27.852  1.00 38.48      .227 C
ATOM    797  OE1 GLN A  54     -13.227 -72.490  28.457  1.00 38.77      .273 O
ATOM    798  NE2 GLN A  54     -12.187 -74.266  27.726  1.00 33.35      .369 N
ATOM    799 1HE2 GLN A  54     -12.945 -74.880  27.988  1.00 33.35      .369 H
ATOM    800 2HE2 GLN A  54     -11.311 -74.653  27.406  1.00 33.35      .369 H
ATOM    801  N   PRO A  55     -10.151 -70.559  24.274  1.00 33.15      .312 N
ATOM    802  CA  PRO A  55     -10.587 -70.661  22.866  1.00 34.19      .163 C
ATOM    803  HA  PRO A  55     -10.368 -69.658  22.501  1.00 34.19      .163 H
ATOM    804  C   PRO A  55     -12.048 -70.986  22.658  1.00 33.93      .251 C
ATOM    805  O   PRO A  55     -12.596 -71.727  23.439  1.00 31.90      .271 O
ATOM    806  CB  PRO A  55      -9.632 -71.684  22.180  1.00 30.69      .034 C
ATOM    807 1HB  PRO A  55     -10.093 -72.672  22.212  1.00 30.69      .034 H
ATOM    808 2HB  PRO A  55      -9.334 -71.360  21.183  1.00 30.69      .034 H
ATOM    809  CG  PRO A  55      -8.416 -71.663  23.105  1.00 36.57      .027 C
ATOM    810 1HG  PRO A  55      -8.084 -72.700  23.057  1.00 36.57      .027 H
ATOM    811 2HG  PRO A  55      -7.656 -70.948  22.788  1.00 36.57      .027 H
ATOM    812  CD  PRO A  55      -8.956 -71.323  24.461  1.00 30.62      .105 C
ATOM    813 1HD  PRO A  55      -9.155 -72.212  25.060  1.00 30.62      .105 H
ATOM    814 2HD  PRO A  55      -8.249 -70.786  25.094  1.00 30.62      .105 H
ATOM    815  N   TRP A  56     -12.629 -70.373  21.614  1.00 30.06      .337 N
ATOM    816  H   TRP A  56     -12.052 -69.833  20.984  1.00 30.06      .337 H
ATOM    817  CA  TRP A  56     -14.059 -70.369  21.411  1.00 31.65      .164 C
ATOM    818  HA  TRP A  56     -14.556 -70.869  22.242  1.00 31.65      .164 H
ATOM    819  C   TRP A  56     -14.536 -70.921  20.095  1.00 37.29      .251 C
ATOM    820  O   TRP A  56     -13.902 -70.818  19.092  1.00 29.83      .271 O
ATOM    821  CB  TRP A  56     -14.588 -68.877  21.514  1.00 29.54      .059 C
ATOM    822 1HB  TRP A  56     -15.668 -68.894  21.365  1.00 29.54      .059 H
ATOM    823 2HB  TRP A  56     -14.426 -68.413  22.487  1.00 29.54      .059 H
ATOM    824  CG  TRP A  56     -14.047 -67.848  20.474  1.00 30.99      .016 C
ATOM    825  CD1 TRP A  56     -14.501 -67.805  19.229  1.00 31.93      .097 C
ATOM    826  HD1 TRP A  56     -15.290 -68.384  18.771  1.00 31.93      .097 H
ATOM    827  CD2 TRP A  56     -12.914 -66.835  20.482  1.00 31.44      .001 C
ATOM    828  NE1 TRP A  56     -13.792 -66.887  18.485  1.00 33.07      .365 N
ATOM    829  HE1 TRP A  56     -14.070 -66.636  17.547  1.00 33.07      .365 H
ATOM    830  CE2 TRP A  56     -12.834 -66.212  19.203  1.00 30.32      .042 C
ATOM    831  CE3 TRP A  56     -12.106 -66.331  21.567  1.00 31.14      .014 C
ATOM    832  HE3 TRP A  56     -12.420 -66.588  22.568  1.00 31.14      .014 H
ATOM    833  CZ2 TRP A  56     -11.957 -65.204  18.885  1.00 26.50      .030 C
ATOM    834  HZ2 TRP A  56     -11.888 -64.792  17.888  1.00 26.50      .030 H
ATOM    835  CZ3 TRP A  56     -11.190 -65.311  21.243  1.00 28.31      .001 C
ATOM    836  HZ3 TRP A  56     -10.580 -64.882  22.025  1.00 28.31      .001 H
ATOM    837  CH2 TRP A  56     -11.113 -64.769  19.922  1.00 28.66      .002 C
ATOM    838  HH2 TRP A  56     -10.465 -63.921  19.761  1.00 28.66      .002 H
ATOM    839  N   SER A  57     -15.677 -71.612  19.973  1.00 33.45      .336 N
ATOM    840  H   SER A  57     -16.253 -71.661  20.802  1.00 33.45      .336 H
ATOM    841  CA  SER A  57     -16.194 -72.220  18.757  1.00 39.57      .189 C
ATOM    842  HA  SER A  57     -15.315 -72.635  18.264  1.00 39.57      .189 H
ATOM    843  C   SER A  57     -16.776 -71.104  17.900  1.00 41.61      .254 C
ATOM    844  O   SER A  57     -17.330 -70.146  18.369  1.00 41.55      .270 O
ATOM    845  CB  SER A  57     -17.325 -73.256  19.097  1.00 41.88      .169 C
ATOM    846 1HB  SER A  57     -16.969 -73.833  19.950  1.00 41.88      .169 H
ATOM    847 2HB  SER A  57     -18.183 -72.676  19.436  1.00 41.88      .169 H
ATOM    848  OG  SER A  57     -17.621 -74.132  17.998  1.00 45.04      .380 O
ATOM    849  HG  SER A  57     -18.170 -73.631  17.390  1.00 45.04      .380 H
ATOM    850  N   GLY A  58     -16.554 -71.119  16.574  1.00 40.86      .336 N
ATOM    851  H   GLY A  58     -16.098 -71.946  16.217  1.00 40.86      .336 H
ATOM    852  CA  GLY A  58     -17.076 -70.185  15.554  1.00 37.53      .189 C
ATOM    853 1HA  GLY A  58     -17.050 -70.734  14.612  1.00 37.53      .189 H
ATOM    854 2HA  GLY A  58     -18.150 -70.093  15.711  1.00 37.53      .189 H
ATOM    855  C   GLY A  58     -16.403 -68.870  15.460  1.00 44.22      .253 C
ATOM    856  O   GLY A  58     -15.366 -68.574  16.026  1.00 41.44      .270 O
ATOM    857  N   VAL A  59     -17.017 -68.059  14.611  1.00 39.11      .337 N
ATOM    858  H   VAL A  59     -17.927 -68.370  14.302  1.00 39.11      .337 H
ATOM    859  CA  VAL A  59     -16.748 -66.609  14.382  1.00 41.07      .159 C
ATOM    860  HA  VAL A  59     -15.692 -66.535  14.645  1.00 41.07      .159 H
ATOM    861  C   VAL A  59     -17.548 -65.703  15.335  1.00 40.03      .251 C
ATOM    862  O   VAL A  59     -18.779 -65.832  15.441  1.00 35.57      .271 O
ATOM    863  CB  VAL A  59     -17.102 -66.118  12.958  1.00 40.95      .029 C
ATOM    864  HB  VAL A  59     -18.152 -66.344  12.774  1.00 40.95      .029 H
ATOM    865  CG1 VAL A  59     -16.752 -64.635  12.608  1.00 36.13      .002 C
ATOM    866 1HG1 VAL A  59     -17.540 -64.046  13.078  1.00 36.13      .002 H
ATOM    867 2HG1 VAL A  59     -16.715 -64.409  11.542  1.00 36.13      .002 H
ATOM    868 3HG1 VAL A  59     -15.793 -64.390  13.065  1.00 36.13      .002 H
ATOM    869  CG2 VAL A  59     -16.338 -66.941  11.827  1.00 32.77      .002 C
ATOM    870 1HG2 VAL A  59     -16.993 -66.865  10.959  1.00 32.77      .002 H
ATOM    871 2HG2 VAL A  59     -16.222 -67.988  12.106  1.00 32.77      .002 H
ATOM    872 3HG2 VAL A  59     -15.362 -66.519  11.584  1.00 32.77      .002 H
ATOM    873  N   VAL A  60     -16.824 -64.825  15.937  1.00 35.85      .338 N
ATOM    874  H   VAL A  60     -15.818 -64.892  15.886  1.00 35.85      .338 H
ATOM    875  CA  VAL A  60     -17.329 -63.812  16.909  1.00 32.06      .159 C
ATOM    876  HA  VAL A  60     -18.294 -64.112  17.318  1.00 32.06      .159 H
ATOM    877  C   VAL A  60     -17.526 -62.392  16.286  1.00 34.95      .251 C
ATOM    878  O   VAL A  60     -16.738 -61.840  15.563  1.00 32.51      .271 O
ATOM    879  CB  VAL A  60     -16.414 -63.774  18.088  1.00 31.60      .029 C
ATOM    880  HB  VAL A  60     -15.405 -63.469  17.809  1.00 31.60      .029 H
ATOM    881  CG1 VAL A  60     -16.765 -62.651  19.128  1.00 29.25      .002 C
ATOM    882 1HG1 VAL A  60     -16.178 -62.850  20.025  1.00 29.25      .002 H
ATOM    883 2HG1 VAL A  60     -17.826 -62.651  19.380  1.00 29.25      .002 H
ATOM    884 3HG1 VAL A  60     -16.487 -61.680  18.719  1.00 29.25      .002 H
ATOM    885  CG2 VAL A  60     -16.511 -65.083  18.904  1.00 31.86      .002 C
ATOM    886 1HG2 VAL A  60     -16.479 -65.928  18.217  1.00 31.86      .002 H
ATOM    887 2HG2 VAL A  60     -17.473 -65.068  19.417  1.00 31.86      .002 H
ATOM    888 3HG2 VAL A  60     -15.709 -65.177  19.636  1.00 31.86      .002 H
ATOM    889  N   ASP A  61     -18.565 -61.711  16.709  1.00 33.02      .337 N
ATOM    890  H   ASP A  61     -19.194 -62.200  17.329  1.00 33.02      .337 H
ATOM    891  CA  ASP A  61     -18.947 -60.315  16.390  1.00 38.98      .170 C
ATOM    892  HA  ASP A  61     -18.596 -60.202  15.365  1.00 38.98      .170 H
ATOM    893  C   ASP A  61     -18.311 -59.177  17.230  1.00 41.18      .251 C
ATOM    894  O   ASP A  61     -18.996 -58.600  18.043  1.00 42.08      .271 O
ATOM    895  CB  ASP A  61     -20.482 -60.181  16.346  1.00 38.86      .129 C
ATOM    896 1HB  ASP A  61     -20.885 -60.272  17.355  1.00 38.86      .129 H
ATOM    897 2HB  ASP A  61     -20.750 -59.167  16.048  1.00 38.86      .129 H
ATOM    898  CG  ASP A  61     -21.305 -61.152  15.442  1.00 47.45      .188 C
ATOM    899  OD1 ASP A  61     -21.918 -60.697  14.502  1.00 52.46      .647 O
ATOM    900  OD2 ASP A  61     -21.290 -62.425  15.571  1.00 57.14      .647 O
ATOM    901  N   ALA A  62     -17.073 -58.775  16.988  1.00 33.88      .338 N
ATOM    902  H   ALA A  62     -16.645 -59.138  16.148  1.00 33.88      .338 H
ATOM    903  CA  ALA A  62     -16.581 -57.573  17.578  1.00 33.27      .159 C
ATOM    904  HA  ALA A  62     -17.087 -57.422  18.532  1.00 33.27      .159 H
ATOM    905  C   ALA A  62     -16.961 -56.271  16.723  1.00 29.34      .251 C
ATOM    906  O   ALA A  62     -16.121 -55.583  16.163  1.00 26.52      .271 O
ATOM    907  CB  ALA A  62     -15.077 -57.835  17.865  1.00 28.50      .034 C
ATOM    908 1HB  ALA A  62     -14.543 -57.947  16.922  1.00 28.50      .034 H
ATOM    909 2HB  ALA A  62     -14.959 -58.741  18.460  1.00 28.50      .034 H
ATOM    910 3HB  ALA A  62     -14.673 -56.985  18.414  1.00 28.50      .034 H
ATOM    911  N   THR A  63     -18.244 -56.079  16.532  1.00 29.97      .336 N
ATOM    912  H   THR A  63     -18.878 -56.706  17.007  1.00 29.97      .336 H
ATOM    913  CA  THR A  63     -18.848 -55.126  15.593  1.00 34.87      .186 C
ATOM    914  HA  THR A  63     -18.201 -54.971  14.730  1.00 34.87      .186 H
ATOM    915  C   THR A  63     -19.174 -53.719  16.179  1.00 34.98      .253 C
ATOM    916  O   THR A  63     -19.708 -52.830  15.499  1.00 34.94      .270 O
ATOM    917  CB  THR A  63     -20.164 -55.709  15.111  1.00 35.26      .140 C
ATOM    918  HB  THR A  63     -20.822 -54.912  14.765  1.00 35.26      .140 H
ATOM    919  OG1 THR A  63     -20.824 -56.346  16.124  1.00 32.20      .382 O
ATOM    920  HG1 THR A  63     -21.296 -55.730  16.688  1.00 32.20      .382 H
ATOM    921  CG2 THR A  63     -19.934 -56.701  13.951  1.00 30.47      .034 C
ATOM    922 1HG2 THR A  63     -20.850 -57.106  13.521  1.00 30.47      .034 H
ATOM    923 2HG2 THR A  63     -19.341 -57.511  14.376  1.00 30.47      .034 H
ATOM    924 3HG2 THR A  63     -19.358 -56.197  13.175  1.00 30.47      .034 H
ATOM    925  N   THR A  64     -18.871 -53.577  17.481  1.00 32.28      .336 N
ATOM    926  H   THR A  64     -18.625 -54.433  17.956  1.00 32.28      .336 H
ATOM    927  CA  THR A  64     -19.410 -52.499  18.327  1.00 29.96      .186 C
ATOM    928  HA  THR A  64     -19.471 -51.563  17.771  1.00 29.96      .186 H
ATOM    929  C   THR A  64     -18.615 -52.307  19.595  1.00 32.97      .253 C
ATOM    930  O   THR A  64     -18.114 -53.255  20.170  1.00 31.19      .270 O
ATOM    931  CB  THR A  64     -20.938 -52.759  18.713  1.00 31.00      .140 C
ATOM    932  HB  THR A  64     -21.429 -52.988  17.767  1.00 31.00      .140 H
ATOM    933  OG1 THR A  64     -21.530 -51.693  19.385  1.00 46.09      .382 O
ATOM    934  HG1 THR A  64     -21.436 -51.812  20.333  1.00 46.09      .382 H
ATOM    935  CG2 THR A  64     -21.242 -53.930  19.645  1.00 25.37      .034 C
ATOM    936 1HG2 THR A  64     -22.312 -54.058  19.812  1.00 25.37      .034 H
ATOM    937 2HG2 THR A  64     -20.749 -53.713  20.593  1.00 25.37      .034 H
ATOM    938 3HG2 THR A  64     -20.828 -54.845  19.221  1.00 25.37      .034 H
ATOM    939  N   PHE A  65     -18.572 -51.020  20.015  1.00 26.42      .337 N
ATOM    940  H   PHE A  65     -19.110 -50.358  19.474  1.00 26.42      .337 H
ATOM    941  CA  PHE A  65     -18.175 -50.682  21.350  1.00 25.38      .164 C
ATOM    942  HA  PHE A  65     -17.181 -51.071  21.570  1.00 25.38      .164 H
ATOM    943  C   PHE A  65     -19.088 -51.364  22.512  1.00 26.15      .251 C
ATOM    944  O   PHE A  65     -20.161 -51.881  22.177  1.00 28.45      .271 O
ATOM    945  CB  PHE A  65     -18.036 -49.194  21.399  1.00 25.63      .056 C
ATOM    946 1HB  PHE A  65     -19.012 -48.736  21.239  1.00 25.63      .056 H
ATOM    947 2HB  PHE A  65     -17.681 -48.902  22.387  1.00 25.63      .056 H
ATOM    948  CG  PHE A  65     -17.070 -48.501  20.379  1.00 20.84      .044 C
ATOM    949  CD1 PHE A  65     -15.634 -48.504  20.519  1.00 20.39      .008 C
ATOM    950  HD1 PHE A  65     -15.134 -48.989  21.345  1.00 20.39      .008 H
ATOM    951  CD2 PHE A  65     -17.662 -47.713  19.360  1.00 20.16      .008 C
ATOM    952  HD2 PHE A  65     -18.739 -47.646  19.320  1.00 20.16      .008 H
ATOM    953  CE1 PHE A  65     -14.850 -47.884  19.518  1.00 21.43      .001 C
ATOM    954  HE1 PHE A  65     -13.780 -48.031  19.524  1.00 21.43      .001 H
ATOM    955  CE2 PHE A  65     -16.832 -47.082  18.411  1.00 18.76      .001 C
ATOM    956  HE2 PHE A  65     -17.268 -46.384  17.712  1.00 18.76      .001 H
ATOM    957  CZ  PHE A  65     -15.459 -47.258  18.419  1.00 22.11      .000 C
ATOM    958  HZ  PHE A  65     -14.857 -47.012  17.556  1.00 22.11      .000 H
ATOM    959  N   GLN A  66     -18.649 -51.365  23.771  1.00 24.40      .338 N
ATOM    960  H   GLN A  66     -17.738 -50.959  23.932  1.00 24.40      .338 H
ATOM    961  CA  GLN A  66     -19.328 -51.935  24.940  1.00 22.11      .160 C
ATOM    962  HA  GLN A  66     -20.387 -52.044  24.706  1.00 22.11      .160 H
ATOM    963  C   GLN A  66     -19.250 -51.002  26.202  1.00 26.84      .251 C
ATOM    964  O   GLN A  66     -18.737 -49.898  26.162  1.00 25.86      .271 O
ATOM    965  CB  GLN A  66     -18.586 -53.320  25.284  1.00 27.01      .042 C
ATOM    966 1HB  GLN A  66     -17.511 -53.157  25.363  1.00 27.01      .042 H
ATOM    967 2HB  GLN A  66     -18.840 -53.650  26.292  1.00 27.01      .042 H
ATOM    968  CG  GLN A  66     -18.837 -54.483  24.308  1.00 24.82      .090 C
ATOM    969 1HG  GLN A  66     -18.882 -54.215  23.252  1.00 24.82      .090 H
ATOM    970 2HG  GLN A  66     -18.025 -55.193  24.470  1.00 24.82      .090 H
ATOM    971  CD  GLN A  66     -20.166 -55.334  24.560  1.00 35.60      .227 C
ATOM    972  OE1 GLN A  66     -21.266 -54.841  24.681  1.00 35.85      .273 O
ATOM    973  NE2 GLN A  66     -20.133 -56.661  24.804  1.00 26.54      .369 N
ATOM    974 1HE2 GLN A  66     -21.058 -57.066  24.803  1.00 26.54      .369 H
ATOM    975 2HE2 GLN A  66     -19.323 -57.253  24.688  1.00 26.54      .369 H
ATOM    976  N   SER A  67     -19.720 -51.531  27.330  1.00 19.94      .336 N
ATOM    977  H   SER A  67     -19.954 -52.514  27.339  1.00 19.94      .336 H
ATOM    978  CA  SER A  67     -19.824 -50.897  28.705  1.00 26.24      .189 C
ATOM    979  HA  SER A  67     -20.536 -50.079  28.598  1.00 26.24      .189 H
ATOM    980  C   SER A  67     -18.472 -50.282  29.157  1.00 29.68      .253 C
ATOM    981  O   SER A  67     -17.417 -50.722  28.740  1.00 24.61      .270 O
ATOM    982  CB  SER A  67     -20.152 -51.969  29.734  1.00 27.81      .169 C
ATOM    983 1HB  SER A  67     -19.340 -52.694  29.784  1.00 27.81      .169 H
ATOM    984 2HB  SER A  67     -20.203 -51.525  30.728  1.00 27.81      .169 H
ATOM    985  OG  SER A  67     -21.386 -52.642  29.386  1.00 34.46      .380 O
ATOM    986  HG  SER A  67     -21.950 -51.968  28.999  1.00 34.46      .380 H
ATOM    987  N   VAL A  68     -18.482 -49.340  30.097  1.00 26.74      .337 N
ATOM    988  H   VAL A  68     -19.364 -49.026  30.476  1.00 26.74      .337 H
ATOM    989  CA  VAL A  68     -17.264 -48.797  30.665  1.00 22.55      .159 C
ATOM    990  HA  VAL A  68     -16.413 -49.270  30.175  1.00 22.55      .159 H
ATOM    991  C   VAL A  68     -17.269 -49.252  32.144  1.00 23.76      .251 C
ATOM    992  O   VAL A  68     -18.276 -49.459  32.834  1.00 23.36      .271 O
ATOM    993  CB  VAL A  68     -17.353 -47.249  30.503  1.00 24.54      .029 C
ATOM    994  HB  VAL A  68     -18.357 -46.950  30.804  1.00 24.54      .029 H
ATOM    995  CG1 VAL A  68     -16.385 -46.405  31.422  1.00 22.63      .002 C
ATOM    996 1HG1 VAL A  68     -16.644 -45.346  31.422  1.00 22.63      .002 H
ATOM    997 2HG1 VAL A  68     -15.401 -46.539  30.973  1.00 22.63      .002 H
ATOM    998 3HG1 VAL A  68     -16.371 -46.776  32.447  1.00 22.63      .002 H
ATOM    999  CG2 VAL A  68     -16.992 -46.709  29.103  1.00 18.61      .002 C
ATOM   1000 1HG2 VAL A  68     -17.589 -47.284  28.395  1.00 18.61      .002 H
ATOM   1001 2HG2 VAL A  68     -15.935 -46.917  28.942  1.00 18.61      .002 H
ATOM   1002 3HG2 VAL A  68     -17.181 -45.645  28.958  1.00 18.61      .002 H
ATOM   1003  N   CYS A  69     -16.047 -49.453  32.648  1.00 20.75      .337 N
ATOM   1004  H   CYS A  69     -15.218 -49.315  32.088  1.00 20.75      .337 H
ATOM   1005  CA  CYS A  69     -15.803 -49.693  34.091  1.00 24.58      .171 C
ATOM   1006  HA  CYS A  69     -16.191 -50.673  34.368  1.00 24.58      .171 H
ATOM   1007  C   CYS A  69     -16.405 -48.658  35.079  1.00 26.10      .252 C
ATOM   1008  O   CYS A  69     -16.322 -47.406  34.906  1.00 24.20      .271 O
ATOM   1009  CB  CYS A  69     -14.283 -49.751  34.370  1.00 22.99      .100 C
ATOM   1010 1HB  CYS A  69     -13.827 -48.787  34.141  1.00 22.99      .100 H
ATOM   1011 2HB  CYS A  69     -14.083 -49.971  35.419  1.00 22.99      .100 H
ATOM   1012  SG  CYS A  69     -13.410 -51.024  33.364  1.00 27.26      .080 S
ATOM   1013  N   TYR A  70     -17.016 -49.093  36.131  1.00 25.05      .337 N
ATOM   1014  H   TYR A  70     -17.035 -50.092  36.276  1.00 25.05      .337 H
ATOM   1015  CA  TYR A  70     -17.657 -48.273  37.171  1.00 26.87      .164 C
ATOM   1016  HA  TYR A  70     -18.363 -47.637  36.635  1.00 26.87      .164 H
ATOM   1017  C   TYR A  70     -16.634 -47.338  37.874  1.00 27.98      .251 C
ATOM   1018  O   TYR A  70     -15.518 -47.684  38.179  1.00 25.35      .271 O
ATOM   1019  CB  TYR A  70     -18.469 -49.132  38.182  1.00 30.15      .056 C
ATOM   1020 1HB  TYR A  70     -18.830 -49.953  37.563  1.00 30.15      .056 H
ATOM   1021 2HB  TYR A  70     -17.922 -49.570  39.018  1.00 30.15      .056 H
ATOM   1022  CG  TYR A  70     -19.691 -48.400  38.752  1.00 32.51      .044 C
ATOM   1023  CD1 TYR A  70     -20.932 -48.653  38.164  1.00 26.53      .011 C
ATOM   1024  HD1 TYR A  70     -20.942 -49.287  37.290  1.00 26.53      .011 H
ATOM   1025  CD2 TYR A  70     -19.529 -47.528  39.841  1.00 32.44      .011 C
ATOM   1026  HD2 TYR A  70     -18.562 -47.356  40.291  1.00 32.44      .011 H
ATOM   1027  CE1 TYR A  70     -22.046 -47.989  38.607  1.00 29.37      .037 C
ATOM   1028  HE1 TYR A  70     -22.977 -47.936  38.062  1.00 29.37      .037 H
ATOM   1029  CE2 TYR A  70     -20.654 -46.849  40.343  1.00 36.45      .037 C
ATOM   1030  HE2 TYR A  70     -20.619 -46.095  41.116  1.00 36.45      .037 H
ATOM   1031  CZ  TYR A  70     -21.962 -47.181  39.815  1.00 33.93      .065 C
ATOM   1032  OH  TYR A  70     -23.055 -46.640  40.399  1.00 52.19      .361 O
ATOM   1033  HH  TYR A  70     -23.822 -47.218  40.402  1.00 52.19      .361 H
ATOM   1034  N   GLN A  71     -17.090 -46.096  38.075  1.00 27.96      .338 N
ATOM   1035  H   GLN A  71     -18.076 -45.895  37.995  1.00 27.96      .338 H
ATOM   1036  CA  GLN A  71     -16.247 -44.938  38.480  1.00 25.32      .160 C
ATOM   1037  HA  GLN A  71     -15.573 -45.249  39.279  1.00 25.32      .160 H
ATOM   1038  C   GLN A  71     -17.116 -43.776  39.029  1.00 31.39      .251 C
ATOM   1039  O   GLN A  71     -18.342 -43.645  38.745  1.00 24.05      .271 O
ATOM   1040  CB  GLN A  71     -15.444 -44.384  37.295  1.00 21.80      .042 C
ATOM   1041 1HB  GLN A  71     -14.929 -43.504  37.681  1.00 21.80      .042 H
ATOM   1042 2HB  GLN A  71     -14.680 -45.116  37.033  1.00 21.80      .042 H
ATOM   1043  CG  GLN A  71     -16.171 -43.970  35.988  1.00 20.79      .090 C
ATOM   1044 1HG  GLN A  71     -16.913 -44.714  35.697  1.00 20.79      .090 H
ATOM   1045 2HG  GLN A  71     -16.654 -43.001  36.115  1.00 20.79      .090 H
ATOM   1046  CD  GLN A  71     -15.122 -43.858  34.877  1.00 23.12      .227 C
ATOM   1047  OE1 GLN A  71     -14.462 -42.819  34.712  1.00 20.38      .273 O
ATOM   1048  NE2 GLN A  71     -14.788 -44.953  34.181  1.00 22.86      .369 N
ATOM   1049 1HE2 GLN A  71     -14.169 -44.842  33.390  1.00 22.86      .369 H
ATOM   1050 2HE2 GLN A  71     -15.330 -45.799  34.283  1.00 22.86      .369 H
ATOM   1051  N   TYR A  72     -16.487 -42.850  39.735  1.00 23.07      .337 N
ATOM   1052  H   TYR A  72     -15.644 -43.141  40.209  1.00 23.07      .337 H
ATOM   1053  CA  TYR A  72     -17.010 -41.532  40.002  1.00 21.23      .164 C
ATOM   1054  HA  TYR A  72     -17.976 -41.604  40.501  1.00 21.23      .164 H
ATOM   1055  C   TYR A  72     -17.182 -40.735  38.705  1.00 25.36      .251 C
ATOM   1056  O   TYR A  72     -16.158 -40.591  37.950  1.00 28.13      .271 O
ATOM   1057  CB  TYR A  72     -16.059 -40.832  40.933  1.00 26.46      .056 C
ATOM   1058 1HB  TYR A  72     -16.080 -41.392  41.867  1.00 26.46      .056 H
ATOM   1059 2HB  TYR A  72     -15.070 -40.798  40.475  1.00 26.46      .056 H
ATOM   1060  CG  TYR A  72     -16.529 -39.413  41.198  1.00 25.78      .044 C
ATOM   1061  CD1 TYR A  72     -17.262 -39.069  42.331  1.00 25.20      .011 C
ATOM   1062  HD1 TYR A  72     -17.455 -39.798  43.103  1.00 25.20      .011 H
ATOM   1063  CD2 TYR A  72     -16.155 -38.426  40.328  1.00 22.40      .011 C
ATOM   1064  HD2 TYR A  72     -15.704 -38.684  39.381  1.00 22.40      .011 H
ATOM   1065  CE1 TYR A  72     -17.783 -37.770  42.457  1.00 26.16      .037 C
ATOM   1066  HE1 TYR A  72     -18.373 -37.511  43.324  1.00 26.16      .037 H
ATOM   1067  CE2 TYR A  72     -16.578 -37.057  40.490  1.00 27.90      .037 C
ATOM   1068  HE2 TYR A  72     -16.285 -36.320  39.757  1.00 27.90      .037 H
ATOM   1069  CZ  TYR A  72     -17.419 -36.713  41.556  1.00 27.12      .065 C
ATOM   1070  OH  TYR A  72     -17.622 -35.381  41.795  1.00 26.34      .361 O
ATOM   1071  HH  TYR A  72     -18.205 -35.224  42.541  1.00 26.34      .361 H
ATOM   1072  N   VAL A  73     -18.355 -40.187  38.540  1.00 26.54      .338 N
ATOM   1073  H   VAL A  73     -19.099 -40.329  39.208  1.00 26.54      .338 H
ATOM   1074  CA  VAL A  73     -18.732 -39.180  37.463  1.00 25.16      .159 C
ATOM   1075  HA  VAL A  73     -17.787 -39.040  36.938  1.00 25.16      .159 H
ATOM   1076  C   VAL A  73     -19.142 -37.829  38.083  1.00 25.01      .251 C
ATOM   1077  O   VAL A  73     -19.811 -37.846  39.113  1.00 31.16      .271 O
ATOM   1078  CB  VAL A  73     -19.740 -39.812  36.415  1.00 30.05      .029 C
ATOM   1079  HB  VAL A  73     -20.654 -40.014  36.974  1.00 30.05      .029 H
ATOM   1080  CG1 VAL A  73     -20.141 -38.858  35.320  1.00 26.01      .002 C
ATOM   1081 1HG1 VAL A  73     -20.797 -39.279  34.558  1.00 26.01      .002 H
ATOM   1082 2HG1 VAL A  73     -19.214 -38.519  34.857  1.00 26.01      .002 H
ATOM   1083 3HG1 VAL A  73     -20.637 -38.014  35.801  1.00 26.01      .002 H
ATOM   1084  CG2 VAL A  73     -19.039 -41.001  35.786  1.00 22.33      .002 C
ATOM   1085 1HG2 VAL A  73     -18.030 -40.803  35.424  1.00 22.33      .002 H
ATOM   1086 2HG2 VAL A  73     -19.642 -41.410  34.975  1.00 22.33      .002 H
ATOM   1087 3HG2 VAL A  73     -18.997 -41.718  36.606  1.00 22.33      .002 H
ATOM   1088  N   ASP A  74     -18.804 -36.689  37.517  1.00 27.32      .337 N
ATOM   1089  H   ASP A  74     -18.299 -36.682  36.643  1.00 27.32      .337 H
ATOM   1090  CA  ASP A  74     -18.812 -35.346  38.208  1.00 31.49      .170 C
ATOM   1091  HA  ASP A  74     -18.415 -35.571  39.198  1.00 31.49      .170 H
ATOM   1092  C   ASP A  74     -20.198 -34.704  38.372  1.00 29.08      .252 C
ATOM   1093  O   ASP A  74     -21.138 -35.127  37.720  1.00 30.74      .271 O
ATOM   1094  CB  ASP A  74     -17.754 -34.389  37.497  1.00 29.75      .129 C
ATOM   1095 1HB  ASP A  74     -16.749 -34.777  37.331  1.00 29.75      .129 H
ATOM   1096 2HB  ASP A  74     -18.073 -34.188  36.474  1.00 29.75      .129 H
ATOM   1097  CG  ASP A  74     -17.580 -32.992  38.189  1.00 34.55      .188 C
ATOM   1098  OD1 ASP A  74     -17.542 -32.991  39.408  1.00 32.93      .647 O
ATOM   1099  OD2 ASP A  74     -17.511 -31.982  37.509  1.00 37.02      .647 O
ATOM   1100  N   THR A  75     -20.250 -33.801  39.293  1.00 32.23      .336 N
ATOM   1101  H   THR A  75     -19.369 -33.558  39.723  1.00 32.23      .336 H
ATOM   1102  CA  THR A  75     -21.415 -33.003  39.754  1.00 34.66      .186 C
ATOM   1103  HA  THR A  75     -22.048 -32.946  38.868  1.00 34.66      .186 H
ATOM   1104  C   THR A  75     -21.010 -31.599  40.179  1.00 40.32      .253 C
ATOM   1105  O   THR A  75     -21.897 -30.860  40.692  1.00 36.31      .270 O
ATOM   1106  CB  THR A  75     -22.239 -33.648  40.891  1.00 28.12      .140 C
ATOM   1107  HB  THR A  75     -22.987 -32.928  41.221  1.00 28.12      .140 H
ATOM   1108  OG1 THR A  75     -21.425 -34.016  42.034  1.00 33.41      .382 O
ATOM   1109  HG1 THR A  75     -21.258 -33.196  42.504  1.00 33.41      .382 H
ATOM   1110  CG2 THR A  75     -22.914 -34.923  40.463  1.00 25.24      .034 C
ATOM   1111 1HG2 THR A  75     -22.109 -35.630  40.263  1.00 25.24      .034 H
ATOM   1112 2HG2 THR A  75     -23.609 -34.916  39.623  1.00 25.24      .034 H
ATOM   1113 3HG2 THR A  75     -23.442 -35.221  41.370  1.00 25.24      .034 H
ATOM   1114  N   LEU A  76     -19.773 -31.041  39.971  1.00 38.02      .337 N
ATOM   1115  H   LEU A  76     -19.032 -31.639  39.634  1.00 38.02      .337 H
ATOM   1116  CA  LEU A  76     -19.463 -29.639  40.194  1.00 36.60      .159 C
ATOM   1117  HA  LEU A  76     -19.933 -29.359  41.137  1.00 36.60      .159 H
ATOM   1118  C   LEU A  76     -20.120 -28.662  39.115  1.00 41.25      .251 C
ATOM   1119  O   LEU A  76     -20.690 -27.658  39.468  1.00 39.67      .271 O
ATOM   1120  CB  LEU A  76     -17.936 -29.489  40.319  1.00 33.09      .032 C
ATOM   1121 1HB  LEU A  76     -17.579 -30.185  41.078  1.00 33.09      .032 H
ATOM   1122 2HB  LEU A  76     -17.488 -29.674  39.343  1.00 33.09      .032 H
ATOM   1123  CG  LEU A  76     -17.552 -28.126  40.886  1.00 36.15      .002 C
ATOM   1124  HG  LEU A  76     -17.803 -27.347  40.165  1.00 36.15      .002 H
ATOM   1125  CD1 LEU A  76     -18.201 -27.784  42.218  1.00 26.38      .000 C
ATOM   1126 1HD1 LEU A  76     -18.266 -28.586  42.954  1.00 26.38      .000 H
ATOM   1127 2HD1 LEU A  76     -19.205 -27.458  41.945  1.00 26.38      .000 H
ATOM   1128 3HD1 LEU A  76     -17.649 -26.946  42.641  1.00 26.38      .000 H
ATOM   1129  CD2 LEU A  76     -16.036 -27.998  41.084  1.00 35.68      .000 C
ATOM   1130 1HD2 LEU A  76     -15.659 -28.777  41.746  1.00 35.68      .000 H
ATOM   1131 2HD2 LEU A  76     -15.840 -27.020  41.525  1.00 35.68      .000 H
ATOM   1132 3HD2 LEU A  76     -15.536 -28.068  40.118  1.00 35.68      .000 H
ATOM   1133  N   TYR A  77     -20.034 -29.058  37.816  1.00 28.58      .337 N
ATOM   1134  H   TYR A  77     -19.560 -29.919  37.584  1.00 28.58      .337 H
ATOM   1135  CA  TYR A  77     -20.521 -28.279  36.643  1.00 31.33      .164 C
ATOM   1136  HA  TYR A  77     -21.009 -27.389  37.040  1.00 31.33      .164 H
ATOM   1137  C   TYR A  77     -21.544 -28.960  35.677  1.00 33.33      .254 C
ATOM   1138  O   TYR A  77     -21.456 -28.894  34.494  1.00 31.60      .270 O
ATOM   1139  CB  TYR A  77     -19.280 -27.769  35.833  1.00 33.27      .056 C
ATOM   1140 1HB  TYR A  77     -18.742 -28.613  35.400  1.00 33.27      .056 H
ATOM   1141 2HB  TYR A  77     -19.711 -27.174  35.027  1.00 33.27      .056 H
ATOM   1142  CG  TYR A  77     -18.298 -26.907  36.608  1.00 42.31      .044 C
ATOM   1143  CD1 TYR A  77     -18.728 -25.663  37.082  1.00 40.46      .011 C
ATOM   1144  HD1 TYR A  77     -19.760 -25.380  36.941  1.00 40.46      .011 H
ATOM   1145  CD2 TYR A  77     -16.957 -27.312  36.847  1.00 37.43      .011 C
ATOM   1146  HD2 TYR A  77     -16.574 -28.267  36.522  1.00 37.43      .011 H
ATOM   1147  CE1 TYR A  77     -17.894 -24.918  37.912  1.00 41.00      .037 C
ATOM   1148  HE1 TYR A  77     -18.313 -24.027  38.355  1.00 41.00      .037 H
ATOM   1149  CE2 TYR A  77     -16.091 -26.511  37.671  1.00 34.21      .037 C
ATOM   1150  HE2 TYR A  77     -15.052 -26.782  37.792  1.00 34.21      .037 H
ATOM   1151  CZ  TYR A  77     -16.609 -25.354  38.253  1.00 41.56      .065 C
ATOM   1152  OH  TYR A  77     -15.802 -24.636  39.120  1.00 41.25      .361 O
ATOM   1153  HH  TYR A  77     -15.144 -25.200  39.532  1.00 41.25      .361 H
ATOM   1154  N   PRO A  78     -22.657 -29.451  36.147  1.00 36.04      .312 N
ATOM   1155  CA  PRO A  78     -23.657 -30.194  35.401  1.00 34.13      .163 C
ATOM   1156  HA  PRO A  78     -23.199 -30.952  34.766  1.00 34.13      .163 H
ATOM   1157  C   PRO A  78     -24.438 -29.243  34.373  1.00 32.92      .251 C
ATOM   1158  O   PRO A  78     -25.200 -28.308  34.799  1.00 37.25      .271 O
ATOM   1159  CB  PRO A  78     -24.628 -30.798  36.467  1.00 30.45      .034 C
ATOM   1160 1HB  PRO A  78     -25.645 -30.787  36.076  1.00 30.45      .034 H
ATOM   1161 2HB  PRO A  78     -24.400 -31.841  36.687  1.00 30.45      .034 H
ATOM   1162  CG  PRO A  78     -24.452 -29.911  37.637  1.00 39.15      .027 C
ATOM   1163 1HG  PRO A  78     -25.088 -29.027  37.603  1.00 39.15      .027 H
ATOM   1164 2HG  PRO A  78     -24.631 -30.442  38.572  1.00 39.15      .027 H
ATOM   1165  CD  PRO A  78     -22.987 -29.488  37.563  1.00 35.39      .105 C
ATOM   1166 1HD  PRO A  78     -22.734 -28.528  38.014  1.00 35.39      .105 H
ATOM   1167 2HD  PRO A  78     -22.471 -30.328  38.029  1.00 35.39      .105 H
ATOM   1168  N   GLY A  79     -24.324 -29.552  33.012  1.00 34.95      .336 N
ATOM   1169  H   GLY A  79     -23.687 -30.288  32.743  1.00 34.95      .336 H
ATOM   1170  CA  GLY A  79     -24.932 -28.825  31.845  1.00 34.30      .189 C
ATOM   1171 1HA  GLY A  79     -25.346 -29.591  31.190  1.00 34.30      .189 H
ATOM   1172 2HA  GLY A  79     -25.680 -28.136  32.239  1.00 34.30      .189 H
ATOM   1173  C   GLY A  79     -23.866 -28.038  31.093  1.00 35.32      .253 C
ATOM   1174  O   GLY A  79     -24.118 -27.511  30.022  1.00 36.39      .270 O
ATOM   1175  N   PHE A  80     -22.627 -27.844  31.646  1.00 37.05      .337 N
ATOM   1176  H   PHE A  80     -22.511 -28.243  32.567  1.00 37.05      .337 H
ATOM   1177  CA  PHE A  80     -21.434 -27.296  31.004  1.00 35.14      .164 C
ATOM   1178  HA  PHE A  80     -21.688 -26.278  30.707  1.00 35.14      .164 H
ATOM   1179  C   PHE A  80     -20.881 -28.089  29.881  1.00 31.41      .251 C
ATOM   1180  O   PHE A  80     -20.516 -29.269  30.103  1.00 35.46      .271 O
ATOM   1181  CB  PHE A  80     -20.382 -27.107  32.102  1.00 29.41      .056 C
ATOM   1182 1HB  PHE A  80     -20.809 -26.442  32.853  1.00 29.41      .056 H
ATOM   1183 2HB  PHE A  80     -20.027 -28.009  32.600  1.00 29.41      .056 H
ATOM   1184  CG  PHE A  80     -19.089 -26.379  31.586  1.00 31.75      .044 C
ATOM   1185  CD1 PHE A  80     -19.062 -25.372  30.621  1.00 29.32      .008 C
ATOM   1186  HD1 PHE A  80     -19.991 -24.890  30.355  1.00 29.32      .008 H
ATOM   1187  CD2 PHE A  80     -17.831 -26.870  32.010  1.00 25.79      .008 C
ATOM   1188  HD2 PHE A  80     -17.798 -27.580  32.823  1.00 25.79      .008 H
ATOM   1189  CE1 PHE A  80     -17.851 -24.888  30.112  1.00 30.14      .001 C
ATOM   1190  HE1 PHE A  80     -17.918 -24.088  29.390  1.00 30.14      .001 H
ATOM   1191  CE2 PHE A  80     -16.617 -26.394  31.535  1.00 28.60      .001 C
ATOM   1192  HE2 PHE A  80     -15.681 -26.739  31.949  1.00 28.60      .001 H
ATOM   1193  CZ  PHE A  80     -16.650 -25.375  30.562  1.00 28.60      .000 C
ATOM   1194  HZ  PHE A  80     -15.721 -24.950  30.212  1.00 28.60      .000 H
ATOM   1195  N   GLU A  81     -20.598 -27.450  28.764  1.00 30.54      .338 N
ATOM   1196  H   GLU A  81     -21.111 -26.609  28.541  1.00 30.54      .338 H
ATOM   1197  CA  GLU A  81     -20.013 -28.136  27.562  1.00 32.97      .160 C
ATOM   1198  HA  GLU A  81     -20.689 -28.959  27.334  1.00 32.97      .160 H
ATOM   1199  C   GLU A  81     -18.592 -28.659  27.684  1.00 39.81      .251 C
ATOM   1200  O   GLU A  81     -18.195 -29.608  27.044  1.00 30.76      .271 O
ATOM   1201  CB  GLU A  81     -20.000 -27.143  26.357  1.00 38.53      .043 C
ATOM   1202 1HB  GLU A  81     -19.492 -26.210  26.600  1.00 38.53      .043 H
ATOM   1203 2HB  GLU A  81     -19.513 -27.667  25.534  1.00 38.53      .043 H
ATOM   1204  CG  GLU A  81     -21.447 -26.812  25.933  1.00 56.65      .100 C
ATOM   1205 1HG  GLU A  81     -21.421 -26.382  24.932  1.00 56.65      .100 H
ATOM   1206 2HG  GLU A  81     -22.006 -27.733  25.767  1.00 56.65      .100 H
ATOM   1207  CD  GLU A  81     -22.271 -25.892  26.842  1.00 71.31      .185 C
ATOM   1208  OE1 GLU A  81     -21.569 -25.153  27.564  1.00 67.23      .647 O
ATOM   1209  OE2 GLU A  81     -23.482 -26.013  26.810  1.00 64.44      .647 O
ATOM   1210  N   GLY A  82     -17.832 -28.036  28.586  1.00 33.07      .336 N
ATOM   1211  H   GLY A  82     -18.279 -27.193  28.916  1.00 33.07      .336 H
ATOM   1212  CA  GLY A  82     -16.442 -28.249  28.835  1.00 28.36      .189 C
ATOM   1213 1HA  GLY A  82     -16.072 -28.505  27.842  1.00 28.36      .189 H
ATOM   1214 2HA  GLY A  82     -15.926 -27.414  29.309  1.00 28.36      .189 H
ATOM   1215  C   GLY A  82     -16.159 -29.505  29.741  1.00 27.54      .253 C
ATOM   1216  O   GLY A  82     -14.983 -29.835  29.890  1.00 27.99      .270 O
ATOM   1217  N   THR A  83     -17.177 -30.047  30.394  1.00 27.68      .336 N
ATOM   1218  H   THR A  83     -18.066 -29.581  30.283  1.00 27.68      .336 H
ATOM   1219  CA  THR A  83     -17.112 -31.164  31.321  1.00 31.99      .186 C
ATOM   1220  HA  THR A  83     -16.101 -31.572  31.292  1.00 31.99      .186 H
ATOM   1221  C   THR A  83     -18.111 -32.224  30.908  1.00 34.89      .253 C
ATOM   1222  O   THR A  83     -17.800 -33.421  31.160  1.00 32.43      .270 O
ATOM   1223  CB  THR A  83     -17.298 -30.744  32.843  1.00 30.33      .140 C
ATOM   1224  HB  THR A  83     -17.401 -31.682  33.389  1.00 30.33      .140 H
ATOM   1225  OG1 THR A  83     -18.481 -30.035  33.075  1.00 37.88      .382 O
ATOM   1226  HG1 THR A  83     -18.752 -30.158  33.988  1.00 37.88      .382 H
ATOM   1227  CG2 THR A  83     -16.116 -29.955  33.454  1.00 30.97      .034 C
ATOM   1228 1HG2 THR A  83     -16.308 -29.632  34.478  1.00 30.97      .034 H
ATOM   1229 2HG2 THR A  83     -15.880 -29.088  32.837  1.00 30.97      .034 H
ATOM   1230 3HG2 THR A  83     -15.276 -30.649  33.443  1.00 30.97      .034 H
ATOM   1231  N   GLU A  84     -19.135 -31.942  30.118  1.00 28.50      .337 N
ATOM   1232  H   GLU A  84     -19.403 -30.981  29.957  1.00 28.50      .337 H
ATOM   1233  CA  GLU A  84     -20.075 -32.948  29.536  1.00 32.61      .160 C
ATOM   1234  HA  GLU A  84     -20.322 -33.571  30.395  1.00 32.61      .160 H
ATOM   1235  C   GLU A  84     -19.402 -33.900  28.482  1.00 30.40      .251 C
ATOM   1236  O   GLU A  84     -19.679 -35.089  28.503  1.00 29.64      .271 O
ATOM   1237  CB  GLU A  84     -21.383 -32.321  29.085  1.00 33.86      .043 C
ATOM   1238 1HB  GLU A  84     -21.801 -31.744  29.910  1.00 33.86      .043 H
ATOM   1239 2HB  GLU A  84     -21.210 -31.708  28.200  1.00 33.86      .043 H
ATOM   1240  CG  GLU A  84     -22.502 -33.361  28.676  1.00 40.69      .100 C
ATOM   1241 1HG  GLU A  84     -23.393 -32.784  28.427  1.00 40.69      .100 H
ATOM   1242 2HG  GLU A  84     -22.151 -33.805  27.744  1.00 40.69      .100 H
ATOM   1243  CD  GLU A  84     -22.838 -34.439  29.678  1.00 46.33      .185 C
ATOM   1244  OE1 GLU A  84     -23.122 -35.548  29.184  1.00 46.73      .647 O
ATOM   1245  OE2 GLU A  84     -22.813 -34.239  30.866  1.00 45.89      .647 O
ATOM   1246  N   MET A  85     -18.556 -33.448  27.567  1.00 30.72      .337 N
ATOM   1247  H   MET A  85     -18.331 -32.464  27.519  1.00 30.72      .337 H
ATOM   1248  CA  MET A  85     -17.774 -34.307  26.632  1.00 25.48      .160 C
ATOM   1249  HA  MET A  85     -18.453 -34.899  26.018  1.00 25.48      .160 H
ATOM   1250  C   MET A  85     -16.777 -35.356  27.281  1.00 29.58      .251 C
ATOM   1251  O   MET A  85     -16.221 -36.277  26.592  1.00 30.73      .271 O
ATOM   1252  CB  MET A  85     -16.943 -33.353  25.699  1.00 27.96      .043 C
ATOM   1253 1HB  MET A  85     -16.627 -33.916  24.821  1.00 27.96      .043 H
ATOM   1254 2HB  MET A  85     -17.593 -32.611  25.234  1.00 27.96      .043 H
ATOM   1255  CG  MET A  85     -15.757 -32.682  26.353  1.00 27.82      .060 C
ATOM   1256 1HG  MET A  85     -16.079 -32.095  27.214  1.00 27.82      .060 H
ATOM   1257 2HG  MET A  85     -15.055 -33.374  26.818  1.00 27.82      .060 H
ATOM   1258  SD  MET A  85     -14.767 -31.553  25.273  1.00 33.83      .139 S
ATOM   1259  CE  MET A  85     -15.790 -30.175  24.857  1.00 27.28      .069 C
ATOM   1260 1HE  MET A  85     -16.743 -30.439  24.398  1.00 27.28      .069 H
ATOM   1261 2HE  MET A  85     -15.177 -29.633  24.137  1.00 27.28      .069 H
ATOM   1262 3HE  MET A  85     -15.968 -29.546  25.730  1.00 27.28      .069 H
ATOM   1263  N   TRP A  86     -16.472 -35.167  28.551  1.00 26.62      .337 N
ATOM   1264  H   TRP A  86     -16.958 -34.393  28.981  1.00 26.62      .337 H
ATOM   1265  CA  TRP A  86     -15.736 -36.073  29.405  1.00 25.70      .164 C
ATOM   1266  HA  TRP A  86     -15.033 -36.628  28.784  1.00 25.70      .164 H
ATOM   1267  C   TRP A  86     -16.525 -37.128  30.246  1.00 24.34      .251 C
ATOM   1268  O   TRP A  86     -15.942 -38.189  30.410  1.00 23.76      .271 O
ATOM   1269  CB  TRP A  86     -14.895 -35.277  30.471  1.00 24.84      .059 C
ATOM   1270 1HB  TRP A  86     -15.479 -34.813  31.266  1.00 24.84      .059 H
ATOM   1271 2HB  TRP A  86     -14.210 -36.018  30.881  1.00 24.84      .059 H
ATOM   1272  CG  TRP A  86     -14.011 -34.157  29.878  1.00 25.07      .016 C
ATOM   1273  CD1 TRP A  86     -13.818 -32.973  30.504  1.00 23.51      .097 C
ATOM   1274  HD1 TRP A  86     -14.290 -32.634  31.414  1.00 23.51      .097 H
ATOM   1275  CD2 TRP A  86     -13.196 -34.077  28.645  1.00 25.54      .001 C
ATOM   1276  NE1 TRP A  86     -12.850 -32.220  29.891  1.00 20.31      .365 N
ATOM   1277  HE1 TRP A  86     -12.640 -31.260  30.125  1.00 20.31      .365 H
ATOM   1278  CE2 TRP A  86     -12.452 -32.843  28.744  1.00 23.69      .042 C
ATOM   1279  CE3 TRP A  86     -13.042 -34.886  27.510  1.00 25.38      .014 C
ATOM   1280  HE3 TRP A  86     -13.658 -35.764  27.383  1.00 25.38      .014 H
ATOM   1281  CZ2 TRP A  86     -11.554 -32.441  27.774  1.00 22.04      .030 C
ATOM   1282  HZ2 TRP A  86     -11.074 -31.474  27.814  1.00 22.04      .030 H
ATOM   1283  CZ3 TRP A  86     -12.086 -34.534  26.555  1.00 26.45      .001 C
ATOM   1284  HZ3 TRP A  86     -11.964 -35.126  25.661  1.00 26.45      .001 H
ATOM   1285  CH2 TRP A  86     -11.405 -33.277  26.664  1.00 25.01      .002 C
ATOM   1286  HH2 TRP A  86     -10.741 -32.999  25.858  1.00 25.01      .002 H
ATOM   1287  N   ASN A  87     -17.841 -36.894  30.457  1.00 24.25      .337 N
ATOM   1288  H   ASN A  87     -18.315 -36.079  30.095  1.00 24.25      .337 H
ATOM   1289  CA  ASN A  87     -18.728 -38.007  30.874  1.00 22.72      .169 C
ATOM   1290  HA  ASN A  87     -18.199 -38.421  31.733  1.00 22.72      .169 H
ATOM   1291  C   ASN A  87     -18.832 -39.137  29.810  1.00 22.74      .255 C
ATOM   1292  O   ASN A  87     -19.227 -38.845  28.687  1.00 20.93      .270 O
ATOM   1293  CB  ASN A  87     -20.035 -37.267  31.211  1.00 22.74      .119 C
ATOM   1294 1HB  ASN A  87     -20.357 -36.656  30.368  1.00 22.74      .119 H
ATOM   1295 2HB  ASN A  87     -20.726 -38.045  31.537  1.00 22.74      .119 H
ATOM   1296  CG  ASN A  87     -19.913 -36.271  32.434  1.00 32.22      .230 C
ATOM   1297  OD1 ASN A  87     -19.054 -36.421  33.263  1.00 25.54      .273 O
ATOM   1298  ND2 ASN A  87     -20.837 -35.362  32.543  1.00 29.46      .369 N
ATOM   1299 1HD2 ASN A  87     -20.589 -34.724  33.286  1.00 29.46      .369 H
ATOM   1300 2HD2 ASN A  87     -21.672 -35.202  31.998  1.00 29.46      .369 H
ATOM   1301  N   PRO A  88     -18.720 -40.423  30.158  1.00 20.33      .312 N
ATOM   1302  CA  PRO A  88     -18.806 -41.526  29.196  1.00 21.13      .163 C
ATOM   1303  HA  PRO A  88     -18.347 -41.281  28.238  1.00 21.13      .163 H
ATOM   1304  C   PRO A  88     -20.306 -41.859  28.903  1.00 28.46      .251 C
ATOM   1305  O   PRO A  88     -21.129 -42.115  29.841  1.00 27.39      .271 O
ATOM   1306  CB  PRO A  88     -18.042 -42.687  29.851  1.00 20.21      .034 C
ATOM   1307 1HB  PRO A  88     -18.595 -43.613  29.695  1.00 20.21      .034 H
ATOM   1308 2HB  PRO A  88     -17.013 -42.914  29.570  1.00 20.21      .034 H
ATOM   1309  CG  PRO A  88     -18.048 -42.397  31.384  1.00 18.46      .027 C
ATOM   1310 1HG  PRO A  88     -18.782 -42.905  32.009  1.00 18.46      .027 H
ATOM   1311 2HG  PRO A  88     -17.046 -42.582  31.771  1.00 18.46      .027 H
ATOM   1312  CD  PRO A  88     -18.322 -40.882  31.440  1.00 20.52      .105 C
ATOM   1313 1HD  PRO A  88     -19.112 -40.747  32.179  1.00 20.52      .105 H
ATOM   1314 2HD  PRO A  88     -17.430 -40.366  31.794  1.00 20.52      .105 H
ATOM   1315  N   ASN A  89     -20.583 -41.936  27.608  1.00 27.58      .337 N
ATOM   1316  H   ASN A  89     -19.919 -41.706  26.883  1.00 27.58      .337 H
ATOM   1317  CA  ASN A  89     -21.985 -42.075  27.188  1.00 25.82      .169 C
ATOM   1318  HA  ASN A  89     -22.572 -41.403  27.814  1.00 25.82      .169 H
ATOM   1319  C   ASN A  89     -22.660 -43.454  27.182  1.00 26.22      .251 C
ATOM   1320  O   ASN A  89     -23.898 -43.525  27.254  1.00 28.49      .271 O
ATOM   1321  CB  ASN A  89     -22.208 -41.604  25.696  1.00 22.93      .119 C
ATOM   1322 1HB  ASN A  89     -21.606 -42.211  25.019  1.00 22.93      .119 H
ATOM   1323 2HB  ASN A  89     -23.252 -41.737  25.412  1.00 22.93      .119 H
ATOM   1324  CG  ASN A  89     -21.815 -40.151  25.591  1.00 28.32      .230 C
ATOM   1325  OD1 ASN A  89     -22.340 -39.307  26.333  1.00 30.26      .273 O
ATOM   1326  ND2 ASN A  89     -20.894 -39.827  24.772  1.00 25.28      .369 N
ATOM   1327 1HD2 ASN A  89     -20.520 -38.890  24.734  1.00 25.28      .369 H
ATOM   1328 2HD2 ASN A  89     -20.622 -40.508  24.077  1.00 25.28      .369 H
ATOM   1329  N   ARG A  90     -21.869 -44.486  27.276  1.00 25.13      .338 N
ATOM   1330  H   ARG A  90     -20.885 -44.272  27.357  1.00 25.13      .338 H
ATOM   1331  CA  ARG A  90     -22.303 -45.788  27.789  1.00 25.19      .159 C
ATOM   1332  HA  ARG A  90     -23.132 -46.099  27.153  1.00 25.19      .159 H
ATOM   1333  C   ARG A  90     -22.708 -45.899  29.249  1.00 25.05      .251 C
ATOM   1334  O   ARG A  90     -22.231 -45.124  30.082  1.00 31.53      .271 O
ATOM   1335  CB  ARG A  90     -21.113 -46.739  27.594  1.00 24.61      .034 C
ATOM   1336 1HB  ARG A  90     -20.333 -46.330  28.235  1.00 24.61      .034 H
ATOM   1337 2HB  ARG A  90     -21.423 -47.696  28.015  1.00 24.61      .034 H
ATOM   1338  CG  ARG A  90     -20.613 -46.911  26.183  1.00 26.05      .027 C
ATOM   1339 1HG  ARG A  90     -20.352 -45.969  25.701  1.00 26.05      .027 H
ATOM   1340 2HG  ARG A  90     -19.755 -47.581  26.242  1.00 26.05      .027 H
ATOM   1341  CD  ARG A  90     -21.681 -47.609  25.284  1.00 25.38      .116 C
ATOM   1342 1HD  ARG A  90     -22.468 -46.859  25.207  1.00 25.38      .116 H
ATOM   1343 2HD  ARG A  90     -21.158 -47.795  24.346  1.00 25.38      .116 H
ATOM   1344  NE  ARG A  90     -22.237 -48.857  25.795  1.00 26.77      .212 N
ATOM   1345  HE  ARG A  90     -22.382 -48.869  26.795  1.00 26.77      .212 H
ATOM   1346  CZ  ARG A  90     -22.526 -50.011  25.108  1.00 33.02      .666 C
ATOM   1347  NH1 ARG A  90     -22.350 -50.134  23.820  1.00 26.91      .235 N
ATOM   1348 1HH1 ARG A  90     -21.903 -49.369  23.335  1.00 26.91      .235 H
ATOM   1349 2HH1 ARG A  90     -22.412 -51.042  23.383  1.00 26.91      .235 H
ATOM   1350  NH2 ARG A  90     -22.990 -51.039  25.707  1.00 24.76      .235 N
ATOM   1351 1HH2 ARG A  90     -23.263 -51.000  26.678  1.00 24.76      .235 H
ATOM   1352 2HH2 ARG A  90     -23.241 -51.838  25.143  1.00 24.76      .235 H
ATOM   1353  N   GLU A  91     -23.325 -46.999  29.619  1.00 22.20      .338 N
ATOM   1354  H   GLU A  91     -23.579 -47.640  28.881  1.00 22.20      .338 H
ATOM   1355  CA  GLU A  91     -23.642 -47.432  30.990  1.00 29.88      .160 C
ATOM   1356  HA  GLU A  91     -24.143 -46.675  31.593  1.00 29.88      .160 H
ATOM   1357  C   GLU A  91     -22.401 -47.919  31.769  1.00 32.61      .251 C
ATOM   1358  O   GLU A  91     -21.433 -48.475  31.198  1.00 27.35      .271 O
ATOM   1359  CB  GLU A  91     -24.655 -48.568  30.957  1.00 33.85      .043 C
ATOM   1360 1HB  GLU A  91     -24.976 -48.773  31.978  1.00 33.85      .043 H
ATOM   1361 2HB  GLU A  91     -25.481 -48.195  30.351  1.00 33.85      .043 H
ATOM   1362  CG  GLU A  91     -24.219 -49.937  30.335  1.00 53.36      .100 C
ATOM   1363 1HG  GLU A  91     -23.340 -50.260  30.893  1.00 53.36      .100 H
ATOM   1364 2HG  GLU A  91     -24.948 -50.739  30.450  1.00 53.36      .100 H
ATOM   1365  CD  GLU A  91     -23.799 -49.945  28.818  1.00 72.21      .185 C
ATOM   1366  OE1 GLU A  91     -23.039 -50.827  28.431  1.00 69.65      .647 O
ATOM   1367  OE2 GLU A  91     -24.146 -49.022  28.020  1.00 61.11      .647 O
ATOM   1368  N   LEU A  92     -22.325 -47.731  33.073  1.00 30.19      .338 N
ATOM   1369  H   LEU A  92     -23.059 -47.212  33.534  1.00 30.19      .338 H
ATOM   1370  CA  LEU A  92     -21.271 -48.273  33.954  1.00 27.87      .159 C
ATOM   1371  HA  LEU A  92     -20.358 -48.242  33.359  1.00 27.87      .159 H
ATOM   1372  C   LEU A  92     -21.561 -49.781  34.252  1.00 26.09      .251 C
ATOM   1373  O   LEU A  92     -22.684 -50.215  34.406  1.00 32.14      .271 O
ATOM   1374  CB  LEU A  92     -21.091 -47.315  35.187  1.00 26.29      .032 C
ATOM   1375 1HB  LEU A  92     -21.969 -47.454  35.817  1.00 26.29      .032 H
ATOM   1376 2HB  LEU A  92     -20.297 -47.745  35.798  1.00 26.29      .032 H
ATOM   1377  CG  LEU A  92     -20.754 -45.827  34.935  1.00 27.83      .002 C
ATOM   1378  HG  LEU A  92     -21.552 -45.396  34.330  1.00 27.83      .002 H
ATOM   1379  CD1 LEU A  92     -20.685 -45.017  36.250  1.00 22.55      .000 C
ATOM   1380 1HD1 LEU A  92     -21.698 -44.980  36.650  1.00 22.55      .000 H
ATOM   1381 2HD1 LEU A  92     -20.324 -44.003  36.079  1.00 22.55      .000 H
ATOM   1382 3HD1 LEU A  92     -20.031 -45.521  36.963  1.00 22.55      .000 H
ATOM   1383  CD2 LEU A  92     -19.457 -45.583  34.192  1.00 27.36      .000 C
ATOM   1384 1HD2 LEU A  92     -19.369 -44.508  34.035  1.00 27.36      .000 H
ATOM   1385 2HD2 LEU A  92     -19.452 -46.093  33.228  1.00 27.36      .000 H
ATOM   1386 3HD2 LEU A  92     -18.617 -45.933  34.793  1.00 27.36      .000 H
ATOM   1387  N   SER A  93     -20.465 -50.500  34.326  1.00 28.50      .336 N
ATOM   1388  H   SER A  93     -19.566 -50.047  34.238  1.00 28.50      .336 H
ATOM   1389  CA  SER A  93     -20.440 -51.936  34.645  1.00 27.43      .189 C
ATOM   1390  HA  SER A  93     -21.314 -52.240  35.222  1.00 27.43      .189 H
ATOM   1391  C   SER A  93     -19.171 -52.383  35.245  1.00 24.88      .253 C
ATOM   1392  O   SER A  93     -18.210 -51.608  35.286  1.00 25.21      .270 O
ATOM   1393  CB  SER A  93     -20.712 -52.726  33.339  1.00 19.41      .169 C
ATOM   1394 1HB  SER A  93     -21.501 -52.208  32.793  1.00 19.41      .169 H
ATOM   1395 2HB  SER A  93     -19.824 -52.650  32.712  1.00 19.41      .169 H
ATOM   1396  OG  SER A  93     -20.979 -54.080  33.572  1.00 23.57      .380 O
ATOM   1397  HG  SER A  93     -21.320 -54.479  32.769  1.00 23.57      .380 H
ATOM   1398  N   GLU A  94     -19.106 -53.611  35.800  1.00 22.25      .337 N
ATOM   1399  H   GLU A  94     -19.930 -54.195  35.786  1.00 22.25      .337 H
ATOM   1400  CA  GLU A  94     -17.846 -54.263  36.173  1.00 24.77      .160 C
ATOM   1401  HA  GLU A  94     -17.090 -53.497  36.344  1.00 24.77      .160 H
ATOM   1402  C   GLU A  94     -17.405 -55.251  35.147  1.00 27.92      .251 C
ATOM   1403  O   GLU A  94     -16.217 -55.640  35.163  1.00 28.79      .271 O
ATOM   1404  CB  GLU A  94     -18.052 -55.148  37.432  1.00 20.54      .043 C
ATOM   1405 1HB  GLU A  94     -18.683 -55.982  37.125  1.00 20.54      .043 H
ATOM   1406 2HB  GLU A  94     -17.163 -55.719  37.699  1.00 20.54      .043 H
ATOM   1407  CG  GLU A  94     -18.646 -54.550  38.730  1.00 27.26      .100 C
ATOM   1408 1HG  GLU A  94     -17.991 -53.749  39.073  1.00 27.26      .100 H
ATOM   1409 2HG  GLU A  94     -19.654 -54.145  38.636  1.00 27.26      .100 H
ATOM   1410  CD  GLU A  94     -18.693 -55.613  39.876  1.00 30.30      .185 C
ATOM   1411  OE1 GLU A  94     -19.780 -55.841  40.487  1.00 25.85      .647 O
ATOM   1412  OE2 GLU A  94     -17.693 -56.128  40.342  1.00 26.50      .647 O
ATOM   1413  N   ASP A  95     -18.228 -55.781  34.240  1.00 20.63      .337 N
ATOM   1414  H   ASP A  95     -19.129 -55.325  34.230  1.00 20.63      .337 H
ATOM   1415  CA  ASP A  95     -17.837 -56.426  32.959  1.00 24.68      .170 C
ATOM   1416  HA  ASP A  95     -16.956 -57.057  33.080  1.00 24.68      .170 H
ATOM   1417  C   ASP A  95     -17.489 -55.359  31.877  1.00 25.21      .252 C
ATOM   1418  O   ASP A  95     -18.334 -54.854  31.145  1.00 22.07      .271 O
ATOM   1419  CB  ASP A  95     -19.021 -57.358  32.553  1.00 21.33      .129 C
ATOM   1420 1HB  ASP A  95     -19.227 -58.143  33.281  1.00 21.33      .129 H
ATOM   1421 2HB  ASP A  95     -19.924 -56.764  32.411  1.00 21.33      .129 H
ATOM   1422  CG  ASP A  95     -18.721 -58.063  31.195  1.00 28.16      .188 C
ATOM   1423  OD1 ASP A  95     -17.528 -58.128  30.719  1.00 27.58      .647 O
ATOM   1424  OD2 ASP A  95     -19.752 -58.438  30.577  1.00 35.93      .647 O
ATOM   1425  N   CYS A  96     -16.178 -55.085  31.763  1.00 23.66      .337 N
ATOM   1426  H   CYS A  96     -15.556 -55.670  32.302  1.00 23.66      .337 H
ATOM   1427  CA  CYS A  96     -15.631 -53.875  31.176  1.00 22.30      .171 C
ATOM   1428  HA  CYS A  96     -16.346 -53.700  30.371  1.00 22.30      .171 H
ATOM   1429  C   CYS A  96     -14.223 -53.986  30.525  1.00 19.65      .252 C
ATOM   1430  O   CYS A  96     -13.829 -52.989  29.912  1.00 23.97      .271 O
ATOM   1431  CB  CYS A  96     -15.739 -52.719  32.163  1.00 20.41      .100 C
ATOM   1432 1HB  CYS A  96     -15.654 -51.769  31.635  1.00 20.41      .100 H
ATOM   1433 2HB  CYS A  96     -16.734 -52.831  32.593  1.00 20.41      .100 H
ATOM   1434  SG  CYS A  96     -14.521 -52.728  33.527  1.00 24.70      .080 S
ATOM   1435  N   LEU A  97     -13.521 -55.169  30.536  1.00 22.14      .337 N
ATOM   1436  H   LEU A  97     -13.936 -56.028  30.866  1.00 22.14      .337 H
ATOM   1437  CA  LEU A  97     -12.170 -55.342  29.914  1.00 21.12      .159 C
ATOM   1438  HA  LEU A  97     -11.519 -54.471  29.995  1.00 21.12      .159 H
ATOM   1439  C   LEU A  97     -12.394 -55.662  28.436  1.00 24.73      .251 C
ATOM   1440  O   LEU A  97     -12.354 -56.802  27.976  1.00 23.74      .271 O
ATOM   1441  CB  LEU A  97     -11.425 -56.508  30.608  1.00 19.83      .032 C
ATOM   1442 1HB  LEU A  97     -12.068 -57.387  30.575  1.00 19.83      .032 H
ATOM   1443 2HB  LEU A  97     -10.488 -56.674  30.076  1.00 19.83      .032 H
ATOM   1444  CG  LEU A  97     -11.125 -56.046  32.058  1.00 26.04      .002 C
ATOM   1445  HG  LEU A  97     -12.050 -56.122  32.630  1.00 26.04      .002 H
ATOM   1446  CD1 LEU A  97     -10.177 -57.044  32.787  1.00 20.81      .000 C
ATOM   1447 1HD1 LEU A  97     -10.389 -57.040  33.856  1.00 20.81      .000 H
ATOM   1448 2HD1 LEU A  97      -9.109 -56.898  32.627  1.00 20.81      .000 H
ATOM   1449 3HD1 LEU A  97     -10.482 -58.000  32.359  1.00 20.81      .000 H
ATOM   1450  CD2 LEU A  97     -10.571 -54.643  32.218  1.00 17.53      .000 C
ATOM   1451 1HD2 LEU A  97      -9.715 -54.493  31.559  1.00 17.53      .000 H
ATOM   1452 2HD2 LEU A  97     -10.246 -54.580  33.256  1.00 17.53      .000 H
ATOM   1453 3HD2 LEU A  97     -11.319 -53.875  32.022  1.00 17.53      .000 H
ATOM   1454  N   TYR A  98     -12.425 -54.538  27.678  1.00 22.12      .337 N
ATOM   1455  H   TYR A  98     -12.586 -53.730  28.262  1.00 22.12      .337 H
ATOM   1456  CA  TYR A  98     -12.611 -54.451  26.268  1.00 22.08      .164 C
ATOM   1457  HA  TYR A  98     -12.622 -55.462  25.862  1.00 22.08      .164 H
ATOM   1458  C   TYR A  98     -11.455 -53.676  25.619  1.00 22.84      .251 C
ATOM   1459  O   TYR A  98     -11.039 -52.569  26.073  1.00 22.52      .271 O
ATOM   1460  CB  TYR A  98     -14.011 -53.838  25.922  1.00 23.83      .056 C
ATOM   1461 1HB  TYR A  98     -14.133 -52.825  26.306  1.00 23.83      .056 H
ATOM   1462 2HB  TYR A  98     -14.125 -53.859  24.839  1.00 23.83      .056 H
ATOM   1463  CG  TYR A  98     -15.103 -54.715  26.535  1.00 26.59      .044 C
ATOM   1464  CD1 TYR A  98     -15.217 -56.038  26.085  1.00 26.95      .011 C
ATOM   1465  HD1 TYR A  98     -14.621 -56.426  25.271  1.00 26.95      .011 H
ATOM   1466  CD2 TYR A  98     -15.967 -54.241  27.558  1.00 27.25      .011 C
ATOM   1467  HD2 TYR A  98     -15.849 -53.230  27.922  1.00 27.25      .011 H
ATOM   1468  CE1 TYR A  98     -16.190 -56.883  26.674  1.00 22.26      .037 C
ATOM   1469  HE1 TYR A  98     -16.347 -57.885  26.302  1.00 22.26      .037 H
ATOM   1470  CE2 TYR A  98     -16.993 -55.045  28.117  1.00 24.41      .037 C
ATOM   1471  HE2 TYR A  98     -17.729 -54.660  28.807  1.00 24.41      .037 H
ATOM   1472  CZ  TYR A  98     -17.077 -56.383  27.675  1.00 27.13      .065 C
ATOM   1473  OH  TYR A  98     -18.048 -57.260  28.148  1.00 26.26      .361 O
ATOM   1474  HH  TYR A  98     -17.821 -57.581  29.024  1.00 26.26      .361 H
ATOM   1475  N   LEU A  99     -10.993 -54.157  24.428  1.00 20.46      .338 N
ATOM   1476  H   LEU A  99     -11.307 -55.096  24.228  1.00 20.46      .338 H
ATOM   1477  CA  LEU A  99      -9.957 -53.617  23.530  1.00 20.90      .159 C
ATOM   1478  HA  LEU A  99      -9.594 -52.662  23.911  1.00 20.90      .159 H
ATOM   1479  C   LEU A  99     -10.612 -53.311  22.134  1.00 23.93      .251 C
ATOM   1480  O   LEU A  99     -11.518 -53.943  21.689  1.00 25.12      .271 O
ATOM   1481  CB  LEU A  99      -8.803 -54.633  23.559  1.00 19.30      .032 C
ATOM   1482 1HB  LEU A  99      -8.558 -54.856  24.597  1.00 19.30      .032 H
ATOM   1483 2HB  LEU A  99      -9.181 -55.601  23.230  1.00 19.30      .032 H
ATOM   1484  CG  LEU A  99      -7.512 -54.362  22.785  1.00 25.48      .002 C
ATOM   1485  HG  LEU A  99      -7.315 -53.289  22.779  1.00 25.48      .002 H
ATOM   1486  CD1 LEU A  99      -6.334 -55.112  23.328  1.00 16.78      .000 C
ATOM   1487 1HD1 LEU A  99      -6.377 -56.195  23.209  1.00 16.78      .000 H
ATOM   1488 2HD1 LEU A  99      -6.285 -54.864  24.388  1.00 16.78      .000 H
ATOM   1489 3HD1 LEU A  99      -5.449 -54.726  22.822  1.00 16.78      .000 H
ATOM   1490  CD2 LEU A  99      -7.689 -54.772  21.363  1.00 22.19      .000 C
ATOM   1491 1HD2 LEU A  99      -8.067 -55.795  21.373  1.00 22.19      .000 H
ATOM   1492 2HD2 LEU A  99      -6.762 -54.732  20.792  1.00 22.19      .000 H
ATOM   1493 3HD2 LEU A  99      -8.428 -54.116  20.903  1.00 22.19      .000 H
ATOM   1494  N   ASN A 100     -10.086 -52.338  21.440  1.00 21.81      .337 N
ATOM   1495  H   ASN A 100      -9.271 -51.902  21.848  1.00 21.81      .337 H
ATOM   1496  CA  ASN A 100     -10.509 -51.834  20.128  1.00 22.95      .169 C
ATOM   1497  HA  ASN A 100     -11.201 -52.508  19.623  1.00 22.95      .169 H
ATOM   1498  C   ASN A 100      -9.339 -51.567  19.114  1.00 23.15      .251 C
ATOM   1499  O   ASN A 100      -8.364 -50.961  19.546  1.00 24.62      .271 O
ATOM   1500  CB  ASN A 100     -11.333 -50.559  20.355  1.00 18.27      .119 C
ATOM   1501 1HB  ASN A 100     -10.695 -49.684  20.481  1.00 18.27      .119 H
ATOM   1502 2HB  ASN A 100     -11.794 -50.212  19.430  1.00 18.27      .119 H
ATOM   1503  CG  ASN A 100     -12.369 -50.607  21.461  1.00 25.49      .230 C
ATOM   1504  OD1 ASN A 100     -13.369 -51.285  21.535  1.00 26.37      .273 O
ATOM   1505  ND2 ASN A 100     -12.126 -49.822  22.477  1.00 25.62      .369 N
ATOM   1506 1HD2 ASN A 100     -12.552 -50.081  23.356  1.00 25.62      .369 H
ATOM   1507 2HD2 ASN A 100     -11.288 -49.258  22.469  1.00 25.62      .369 H
ATOM   1508  N   VAL A 101      -9.443 -51.943  17.866  1.00 24.66      .338 N
ATOM   1509  H   VAL A 101     -10.387 -52.159  17.578  1.00 24.66      .338 H
ATOM   1510  CA  VAL A 101      -8.422 -51.979  16.800  1.00 24.05      .159 C
ATOM   1511  HA  VAL A 101      -7.646 -51.313  17.177  1.00 24.05      .159 H
ATOM   1512  C   VAL A 101      -9.054 -51.275  15.556  1.00 28.45      .251 C
ATOM   1513  O   VAL A 101     -10.000 -51.770  15.027  1.00 26.83      .271 O
ATOM   1514  CB  VAL A 101      -7.928 -53.403  16.420  1.00 23.98      .029 C
ATOM   1515  HB  VAL A 101      -8.761 -53.927  15.952  1.00 23.98      .029 H
ATOM   1516  CG1 VAL A 101      -6.716 -53.292  15.447  1.00 20.85      .002 C
ATOM   1517 1HG1 VAL A 101      -5.988 -52.608  15.883  1.00 20.85      .002 H
ATOM   1518 2HG1 VAL A 101      -7.082 -52.883  14.505  1.00 20.85      .002 H
ATOM   1519 3HG1 VAL A 101      -6.244 -54.258  15.265  1.00 20.85      .002 H
ATOM   1520  CG2 VAL A 101      -7.493 -54.289  17.593  1.00 21.09      .002 C
ATOM   1521 1HG2 VAL A 101      -6.503 -54.087  18.004  1.00 21.09      .002 H
ATOM   1522 2HG2 VAL A 101      -7.506 -55.284  17.148  1.00 21.09      .002 H
ATOM   1523 3HG2 VAL A 101      -8.235 -54.236  18.390  1.00 21.09      .002 H
ATOM   1524  N   TRP A 102      -8.511 -50.160  15.108  1.00 24.56      .337 N
ATOM   1525  H   TRP A 102      -7.755 -49.794  15.669  1.00 24.56      .337 H
ATOM   1526  CA  TRP A 102      -8.793 -49.569  13.834  1.00 24.17      .164 C
ATOM   1527  HA  TRP A 102      -9.738 -49.913  13.413  1.00 24.17      .164 H
ATOM   1528  C   TRP A 102      -7.658 -50.098  12.908  1.00 26.87      .251 C
ATOM   1529  O   TRP A 102      -6.481 -50.134  13.300  1.00 25.82      .271 O
ATOM   1530  CB  TRP A 102      -8.887 -48.049  13.943  1.00 21.44      .059 C
ATOM   1531 1HB  TRP A 102      -7.972 -47.779  14.471  1.00 21.44      .059 H
ATOM   1532 2HB  TRP A 102      -9.015 -47.584  12.965  1.00 21.44      .059 H
ATOM   1533  CG  TRP A 102     -10.040 -47.441  14.821  1.00 25.82      .016 C
ATOM   1534  CD1 TRP A 102     -11.056 -46.756  14.383  1.00 25.82      .097 C
ATOM   1535  HD1 TRP A 102     -11.298 -46.500  13.362  1.00 25.82      .097 H
ATOM   1536  CD2 TRP A 102     -10.112 -47.457  16.273  1.00 23.43      .001 C
ATOM   1537  NE1 TRP A 102     -11.938 -46.462  15.400  1.00 28.85      .365 N
ATOM   1538  HE1 TRP A 102     -12.778 -45.919  15.263  1.00 28.85      .365 H
ATOM   1539  CE2 TRP A 102     -11.366 -46.742  16.596  1.00 27.92      .042 C
ATOM   1540  CE3 TRP A 102      -9.392 -48.000  17.353  1.00 26.59      .014 C
ATOM   1541  HE3 TRP A 102      -8.523 -48.613  17.165  1.00 26.59      .014 H
ATOM   1542  CZ2 TRP A 102     -11.708 -46.386  17.853  1.00 25.40      .030 C
ATOM   1543  HZ2 TRP A 102     -12.617 -45.864  18.114  1.00 25.40      .030 H
ATOM   1544  CZ3 TRP A 102      -9.772 -47.736  18.686  1.00 22.89      .001 C
ATOM   1545  HZ3 TRP A 102      -9.164 -48.123  19.492  1.00 22.89      .001 H
ATOM   1546  CH2 TRP A 102     -10.899 -46.934  18.913  1.00 22.77      .002 C
ATOM   1547  HH2 TRP A 102     -11.137 -46.612  19.917  1.00 22.77      .002 H
ATOM   1548  N   THR A 103      -7.951 -50.519  11.639  1.00 27.75      .336 N
ATOM   1549  H   THR A 103      -8.887 -50.484  11.261  1.00 27.75      .336 H
ATOM   1550  CA  THR A 103      -6.915 -51.062  10.741  1.00 32.55      .187 C
ATOM   1551  HA  THR A 103      -5.957 -50.609  10.998  1.00 32.55      .187 H
ATOM   1552  C   THR A 103      -7.304 -50.726   9.329  1.00 30.46      .257 C
ATOM   1553  O   THR A 103      -8.511 -50.651   9.099  1.00 31.90      .270 O
ATOM   1554  CB  THR A 103      -6.903 -52.599  10.922  1.00 34.98      .140 C
ATOM   1555  HB  THR A 103      -7.937 -52.947  10.917  1.00 34.98      .140 H
ATOM   1556  OG1 THR A 103      -6.315 -52.913  12.163  1.00 48.36      .382 O
ATOM   1557  HG1 THR A 103      -6.631 -52.286  12.819  1.00 48.36      .382 H
ATOM   1558  CG2 THR A 103      -6.094 -53.391   9.839  1.00 28.61      .034 C
ATOM   1559 1HG2 THR A 103      -6.563 -53.252   8.865  1.00 28.61      .034 H
ATOM   1560 2HG2 THR A 103      -6.134 -54.444  10.116  1.00 28.61      .034 H
ATOM   1561 3HG2 THR A 103      -5.055 -53.066   9.793  1.00 28.61      .034 H
ATOM   1562  N   PRO A 104      -6.446 -50.462   8.357  1.00 28.45      .312 N
ATOM   1563  CA  PRO A 104      -6.716 -50.229   6.950  1.00 28.87      .163 C
ATOM   1564  HA  PRO A 104      -7.337 -49.335   6.898  1.00 28.87      .163 H
ATOM   1565  C   PRO A 104      -7.531 -51.336   6.141  1.00 36.11      .251 C
ATOM   1566  O   PRO A 104      -7.562 -52.501   6.543  1.00 36.58      .271 O
ATOM   1567  CB  PRO A 104      -5.359 -49.942   6.251  1.00 33.70      .034 C
ATOM   1568 1HB  PRO A 104      -4.927 -50.854   5.837  1.00 33.70      .034 H
ATOM   1569 2HB  PRO A 104      -5.460 -49.138   5.523  1.00 33.70      .034 H
ATOM   1570  CG  PRO A 104      -4.547 -49.472   7.442  1.00 28.71      .027 C
ATOM   1571 1HG  PRO A 104      -3.469 -49.576   7.318  1.00 28.71      .027 H
ATOM   1572 2HG  PRO A 104      -4.788 -48.429   7.650  1.00 28.71      .027 H
ATOM   1573  CD  PRO A 104      -5.028 -50.355   8.579  1.00 27.90      .105 C
ATOM   1574 1HD  PRO A 104      -4.569 -51.343   8.559  1.00 27.90      .105 H
ATOM   1575 2HD  PRO A 104      -4.833 -49.857   9.529  1.00 27.90      .105 H
ATOM   1576  N   TYR A 105      -8.119 -50.934   5.038  1.00 33.82      .337 N
ATOM   1577  H   TYR A 105      -8.131 -49.944   4.837  1.00 33.82      .337 H
ATOM   1578  CA  TYR A 105      -8.891 -51.801   4.150  1.00 36.45      .164 C
ATOM   1579  HA  TYR A 105      -8.745 -52.847   4.420  1.00 36.45      .164 H
ATOM   1580  C   TYR A 105      -8.405 -51.557   2.737  1.00 42.67      .254 C
ATOM   1581  O   TYR A 105      -8.249 -50.387   2.295  1.00 35.72      .270 O
ATOM   1582  CB  TYR A 105     -10.360 -51.503   4.205  1.00 34.13      .056 C
ATOM   1583 1HB  TYR A 105     -10.751 -51.739   5.195  1.00 34.13      .056 H
ATOM   1584 2HB  TYR A 105     -10.532 -50.450   3.981  1.00 34.13      .056 H
ATOM   1585  CG  TYR A 105     -11.177 -52.325   3.184  1.00 37.23      .044 C
ATOM   1586  CD1 TYR A 105     -11.234 -51.922   1.835  1.00 39.92      .011 C
ATOM   1587  HD1 TYR A 105     -10.749 -51.004   1.534  1.00 39.92      .011 H
ATOM   1588  CD2 TYR A 105     -11.852 -53.437   3.640  1.00 41.58      .011 C
ATOM   1589  HD2 TYR A 105     -11.907 -53.722   4.681  1.00 41.58      .011 H
ATOM   1590  CE1 TYR A 105     -11.780 -52.781   0.886  1.00 33.33      .037 C
ATOM   1591  HE1 TYR A 105     -11.731 -52.475  -0.149  1.00 33.33      .037 H
ATOM   1592  CE2 TYR A 105     -12.483 -54.270   2.679  1.00 36.54      .037 C
ATOM   1593  HE2 TYR A 105     -13.124 -55.090   2.967  1.00 36.54      .037 H
ATOM   1594  CZ  TYR A 105     -12.469 -53.947   1.253  1.00 40.45      .065 C
ATOM   1595  OH  TYR A 105     -12.961 -54.676   0.276  1.00 42.50      .361 O
ATOM   1596  HH  TYR A 105     -13.751 -55.188   0.464  1.00 42.50      .361 H
ATOM   1597  N   PRO A 106      -8.111 -52.635   1.932  1.00 45.43      .312 N
ATOM   1598  CA  PRO A 106      -7.925 -54.043   2.334  1.00 45.26      .163 C
ATOM   1599  HA  PRO A 106      -8.870 -54.413   2.730  1.00 45.26      .163 H
ATOM   1600  C   PRO A 106      -6.851 -54.236   3.441  1.00 42.85      .251 C
ATOM   1601  O   PRO A 106      -5.925 -53.415   3.567  1.00 38.81      .271 O
ATOM   1602  CB  PRO A 106      -7.786 -54.853   1.084  1.00 40.79      .034 C
ATOM   1603 1HB  PRO A 106      -7.048 -55.646   1.203  1.00 40.79      .034 H
ATOM   1604 2HB  PRO A 106      -8.800 -55.175   0.846  1.00 40.79      .034 H
ATOM   1605  CG  PRO A 106      -7.304 -53.872   0.013  1.00 38.96      .027 C
ATOM   1606 1HG  PRO A 106      -6.216 -53.830   0.054  1.00 38.96      .027 H
ATOM   1607 2HG  PRO A 106      -7.657 -54.009  -1.009  1.00 38.96      .027 H
ATOM   1608  CD  PRO A 106      -7.841 -52.497   0.510  1.00 39.69      .105 C
ATOM   1609 1HD  PRO A 106      -7.080 -51.732   0.362  1.00 39.69      .105 H
ATOM   1610 2HD  PRO A 106      -8.744 -52.151   0.006  1.00 39.69      .105 H
ATOM   1611  N   ARG A 107      -7.067 -55.220   4.318  1.00 44.03      .338 N
ATOM   1612  H   ARG A 107      -7.747 -55.937   4.109  1.00 44.03      .338 H
ATOM   1613  CA  ARG A 107      -6.222 -55.391   5.477  1.00 43.51      .160 C
ATOM   1614  HA  ARG A 107      -6.313 -54.487   6.079  1.00 43.51      .160 H
ATOM   1615  C   ARG A 107      -4.729 -55.581   5.127  1.00 38.29      .254 C
ATOM   1616  O   ARG A 107      -4.394 -56.313   4.190  1.00 52.90      .270 O
ATOM   1617  CB  ARG A 107      -6.823 -56.442   6.416  1.00 42.66      .034 C
ATOM   1618 1HB  ARG A 107      -7.872 -56.161   6.512  1.00 42.66      .034 H
ATOM   1619 2HB  ARG A 107      -6.754 -57.418   5.935  1.00 42.66      .034 H
ATOM   1620  CG  ARG A 107      -6.221 -56.556   7.833  1.00 46.41      .027 C
ATOM   1621 1HG  ARG A 107      -5.245 -57.018   7.684  1.00 46.41      .027 H
ATOM   1622 2HG  ARG A 107      -6.179 -55.587   8.330  1.00 46.41      .027 H
ATOM   1623  CD  ARG A 107      -7.061 -57.509   8.728  1.00 48.08      .116 C
ATOM   1624 1HD  ARG A 107      -6.812 -57.231   9.752  1.00 48.08      .116 H
ATOM   1625 2HD  ARG A 107      -8.121 -57.464   8.480  1.00 48.08      .116 H
ATOM   1626  NE  ARG A 107      -6.654 -58.958   8.574  1.00 43.80      .212 N
ATOM   1627  HE  ARG A 107      -5.730 -59.233   8.875  1.00 43.80      .212 H
ATOM   1628  CZ  ARG A 107      -7.406 -59.847   7.883  1.00 44.36      .666 C
ATOM   1629  NH1 ARG A 107      -8.567 -59.529   7.367  1.00 36.87      .235 N
ATOM   1630 1HH1 ARG A 107      -8.829 -58.565   7.519  1.00 36.87      .235 H
ATOM   1631 2HH1 ARG A 107      -9.267 -60.207   7.101  1.00 36.87      .235 H
ATOM   1632  NH2 ARG A 107      -7.142 -61.135   7.800  1.00 54.45      .235 N
ATOM   1633 1HH2 ARG A 107      -6.290 -61.504   8.196  1.00 54.45      .235 H
ATOM   1634 2HH2 ARG A 107      -7.684 -61.693   7.157  1.00 54.45      .235 H
ATOM   1635  N   PRO A 108      -3.751 -54.937   5.863  1.00 43.44      .312 N
ATOM   1636  CA  PRO A 108      -2.333 -55.018   5.559  1.00 46.55      .163 C
ATOM   1637  HA  PRO A 108      -2.237 -54.614   4.551  1.00 46.55      .163 H
ATOM   1638  C   PRO A 108      -1.743 -56.419   5.606  1.00 53.32      .251 C
ATOM   1639  O   PRO A 108      -2.108 -57.242   6.474  1.00 49.91      .271 O
ATOM   1640  CB  PRO A 108      -1.655 -54.146   6.636  1.00 42.34      .034 C
ATOM   1641 1HB  PRO A 108      -1.514 -54.802   7.496  1.00 42.34      .034 H
ATOM   1642 2HB  PRO A 108      -0.764 -53.678   6.218  1.00 42.34      .034 H
ATOM   1643  CG  PRO A 108      -2.713 -53.108   6.928  1.00 39.04      .027 C
ATOM   1644 1HG  PRO A 108      -2.620 -52.706   7.937  1.00 39.04      .027 H
ATOM   1645 2HG  PRO A 108      -2.750 -52.314   6.181  1.00 39.04      .027 H
ATOM   1646  CD  PRO A 108      -4.008 -53.930   6.840  1.00 39.43      .105 C
ATOM   1647 1HD  PRO A 108      -4.245 -54.374   7.807  1.00 39.43      .105 H
ATOM   1648 2HD  PRO A 108      -4.818 -53.274   6.523  1.00 39.43      .105 H
ATOM   1649  N   THR A 109      -0.949 -56.664   4.542  1.00 58.25      .336 N
ATOM   1650  H   THR A 109      -0.878 -55.905   3.880  1.00 58.25      .336 H
ATOM   1651  CA  THR A 109      -0.305 -57.920   4.203  1.00 58.20      .186 C
ATOM   1652  HA  THR A 109      -0.612 -58.693   4.908  1.00 58.20      .186 H
ATOM   1653  C   THR A 109       1.256 -57.828   4.294  1.00 55.07      .253 C
ATOM   1654  O   THR A 109       1.917 -58.767   4.086  1.00 61.22      .270 O
ATOM   1655  CB  THR A 109      -0.776 -58.482   2.845  1.00 51.78      .140 C
ATOM   1656  HB  THR A 109      -0.159 -59.346   2.599  1.00 51.78      .140 H
ATOM   1657  OG1 THR A 109      -0.460 -57.436   1.870  1.00 52.58      .382 O
ATOM   1658  HG1 THR A 109      -0.600 -57.853   1.016  1.00 52.58      .382 H
ATOM   1659  CG2 THR A 109      -2.322 -58.737   2.635  1.00 46.11      .034 C
ATOM   1660 1HG2 THR A 109      -2.694 -59.375   3.437  1.00 46.11      .034 H
ATOM   1661 2HG2 THR A 109      -2.614 -59.155   1.672  1.00 46.11      .034 H
ATOM   1662 3HG2 THR A 109      -2.743 -57.737   2.740  1.00 46.11      .034 H
ATOM   1663  N   SER A 110       1.793 -56.676   4.586  1.00 51.00      .335 N
ATOM   1664  H   SER A 110       1.196 -55.874   4.733  1.00 51.00      .335 H
ATOM   1665  CA  SER A 110       3.213 -56.443   5.061  1.00 50.89      .189 C
ATOM   1666  HA  SER A 110       3.688 -57.405   5.251  1.00 50.89      .189 H
ATOM   1667  C   SER A 110       3.249 -55.662   6.426  1.00 45.74      .257 C
ATOM   1668  O   SER A 110       2.402 -54.797   6.725  1.00 42.20      .270 O
ATOM   1669  CB  SER A 110       4.007 -55.823   3.923  1.00 45.77      .169 C
ATOM   1670 1HB  SER A 110       4.105 -56.538   3.106  1.00 45.77      .169 H
ATOM   1671 2HB  SER A 110       3.421 -55.039   3.444  1.00 45.77      .169 H
ATOM   1672  OG  SER A 110       5.276 -55.464   4.373  1.00 45.96      .380 O
ATOM   1673  HG  SER A 110       5.923 -56.105   4.068  1.00 45.96      .380 H
ATOM   1674  N   PRO A 111       4.292 -55.869   7.306  1.00 44.51      .312 N
ATOM   1675  CA  PRO A 111       4.441 -55.259   8.595  1.00 39.67      .163 C
ATOM   1676  HA  PRO A 111       3.675 -55.700   9.233  1.00 39.67      .163 H
ATOM   1677  C   PRO A 111       4.226 -53.716   8.622  1.00 45.46      .251 C
ATOM   1678  O   PRO A 111       4.871 -53.010   7.911  1.00 46.20      .271 O
ATOM   1679  CB  PRO A 111       5.784 -55.836   9.170  1.00 35.63      .034 C
ATOM   1680 1HB  PRO A 111       6.598 -55.307   8.674  1.00 35.63      .034 H
ATOM   1681 2HB  PRO A 111       5.849 -55.846  10.258  1.00 35.63      .034 H
ATOM   1682  CG  PRO A 111       5.721 -57.271   8.651  1.00 42.97      .027 C
ATOM   1683 1HG  PRO A 111       6.684 -57.782   8.669  1.00 42.97      .027 H
ATOM   1684 2HG  PRO A 111       4.952 -57.883   9.124  1.00 42.97      .027 H
ATOM   1685  CD  PRO A 111       5.330 -56.902   7.247  1.00 40.34      .105 C
ATOM   1686 1HD  PRO A 111       6.208 -56.480   6.759  1.00 40.34      .105 H
ATOM   1687 2HD  PRO A 111       4.957 -57.729   6.642  1.00 40.34      .105 H
ATOM   1688  N   THR A 112       3.187 -53.264   9.356  1.00 41.07      .336 N
ATOM   1689  H   THR A 112       2.724 -53.902   9.987  1.00 41.07      .336 H
ATOM   1690  CA  THR A 112       2.585 -51.848   9.479  1.00 39.85      .187 C
ATOM   1691  HA  THR A 112       3.118 -51.169   8.813  1.00 39.85      .187 H
ATOM   1692  C   THR A 112       2.722 -51.274  10.922  1.00 39.96      .257 C
ATOM   1693  O   THR A 112       2.295 -51.943  11.885  1.00 32.73      .270 O
ATOM   1694  CB  THR A 112       1.159 -51.890   8.949  1.00 38.25      .140 C
ATOM   1695  HB  THR A 112       0.594 -52.662   9.471  1.00 38.25      .140 H
ATOM   1696  OG1 THR A 112       1.252 -52.257   7.553  1.00 42.56      .382 O
ATOM   1697  HG1 THR A 112       1.513 -53.181   7.542  1.00 42.56      .382 H
ATOM   1698  CG2 THR A 112       0.551 -50.486   9.005  1.00 36.47      .034 C
ATOM   1699 1HG2 THR A 112       0.411 -50.181  10.042  1.00 36.47      .034 H
ATOM   1700 2HG2 THR A 112      -0.416 -50.532   8.505  1.00 36.47      .034 H
ATOM   1701 3HG2 THR A 112       1.190 -49.764   8.496  1.00 36.47      .034 H
ATOM   1702  N   PRO A 113       3.389 -50.092  11.123  1.00 42.47      .312 N
ATOM   1703  CA  PRO A 113       3.626 -49.630  12.509  1.00 33.41      .163 C
ATOM   1704  HA  PRO A 113       4.165 -50.477  12.934  1.00 33.41      .163 H
ATOM   1705  C   PRO A 113       2.340 -49.443  13.397  1.00 30.49      .251 C
ATOM   1706  O   PRO A 113       1.354 -48.869  12.936  1.00 29.75      .271 O
ATOM   1707  CB  PRO A 113       4.631 -48.471  12.367  1.00 31.72      .034 C
ATOM   1708 1HB  PRO A 113       4.309 -47.627  12.978  1.00 31.72      .034 H
ATOM   1709 2HB  PRO A 113       5.606 -48.882  12.626  1.00 31.72      .034 H
ATOM   1710  CG  PRO A 113       4.606 -48.084  10.897  1.00 40.75      .027 C
ATOM   1711 1HG  PRO A 113       3.848 -47.301  10.887  1.00 40.75      .027 H
ATOM   1712 2HG  PRO A 113       5.507 -47.709  10.412  1.00 40.75      .027 H
ATOM   1713  CD  PRO A 113       4.088 -49.302  10.134  1.00 46.30      .105 C
ATOM   1714 1HD  PRO A 113       3.405 -49.033   9.329  1.00 46.30      .105 H
ATOM   1715 2HD  PRO A 113       4.967 -49.844   9.785  1.00 46.30      .105 H
ATOM   1716  N   VAL A 114       2.415 -49.696  14.688  1.00 28.08      .338 N
ATOM   1717  H   VAL A 114       3.297 -50.130  14.922  1.00 28.08      .338 H
ATOM   1718  CA  VAL A 114       1.370 -49.706  15.701  1.00 28.49      .159 C
ATOM   1719  HA  VAL A 114       0.391 -49.632  15.229  1.00 28.49      .159 H
ATOM   1720  C   VAL A 114       1.518 -48.602  16.739  1.00 26.63      .251 C
ATOM   1721  O   VAL A 114       2.566 -48.308  17.280  1.00 29.38      .271 O
ATOM   1722  CB  VAL A 114       1.262 -51.056  16.421  1.00 29.32      .029 C
ATOM   1723  HB  VAL A 114       2.135 -51.189  17.060  1.00 29.32      .029 H
ATOM   1724  CG1 VAL A 114       0.086 -51.209  17.281  1.00 20.87      .002 C
ATOM   1725 1HG1 VAL A 114       0.097 -50.436  18.050  1.00 20.87      .002 H
ATOM   1726 2HG1 VAL A 114       0.007 -52.189  17.752  1.00 20.87      .002 H
ATOM   1727 3HG1 VAL A 114      -0.767 -51.053  16.621  1.00 20.87      .002 H
ATOM   1728  CG2 VAL A 114       1.251 -52.188  15.384  1.00 27.84      .002 C
ATOM   1729 1HG2 VAL A 114       2.213 -52.286  14.881  1.00 27.84      .002 H
ATOM   1730 2HG2 VAL A 114       0.483 -51.928  14.655  1.00 27.84      .002 H
ATOM   1731 3HG2 VAL A 114       0.993 -53.134  15.862  1.00 27.84      .002 H
ATOM   1732  N   LEU A 115       0.327 -48.037  16.990  1.00 28.70      .338 N
ATOM   1733  H   LEU A 115      -0.436 -48.380  16.424  1.00 28.70      .338 H
ATOM   1734  CA  LEU A 115      -0.024 -47.071  18.040  1.00 25.93      .159 C
ATOM   1735  HA  LEU A 115       0.902 -46.663  18.447  1.00 25.93      .159 H
ATOM   1736  C   LEU A 115      -0.857 -47.697  19.119  1.00 26.36      .251 C
ATOM   1737  O   LEU A 115      -1.962 -48.078  18.788  1.00 24.66      .271 O
ATOM   1738  CB  LEU A 115      -0.836 -45.930  17.326  1.00 24.33      .032 C
ATOM   1739 1HB  LEU A 115      -1.591 -46.426  16.715  1.00 24.33      .032 H
ATOM   1740 2HB  LEU A 115      -1.283 -45.328  18.117  1.00 24.33      .032 H
ATOM   1741  CG  LEU A 115      -0.071 -44.959  16.442  1.00 27.85      .002 C
ATOM   1742  HG  LEU A 115       0.213 -45.449  15.511  1.00 27.85      .002 H
ATOM   1743  CD1 LEU A 115      -0.926 -43.781  16.003  1.00 32.07      .000 C
ATOM   1744 1HD1 LEU A 115      -0.335 -43.136  15.352  1.00 32.07      .000 H
ATOM   1745 2HD1 LEU A 115      -1.118 -43.268  16.945  1.00 32.07      .000 H
ATOM   1746 3HD1 LEU A 115      -1.873 -44.017  15.518  1.00 32.07      .000 H
ATOM   1747  CD2 LEU A 115       1.147 -44.314  17.069  1.00 30.14      .000 C
ATOM   1748 1HD2 LEU A 115       1.015 -44.276  18.150  1.00 30.14      .000 H
ATOM   1749 2HD2 LEU A 115       1.378 -43.316  16.695  1.00 30.14      .000 H
ATOM   1750 3HD2 LEU A 115       1.965 -44.992  16.826  1.00 30.14      .000 H
ATOM   1751  N   VAL A 116      -0.433 -47.865  20.364  1.00 18.56      .338 N
ATOM   1752  H   VAL A 116       0.503 -47.598  20.632  1.00 18.56      .338 H
ATOM   1753  CA  VAL A 116      -1.235 -48.445  21.503  1.00 22.75      .159 C
ATOM   1754  HA  VAL A 116      -2.184 -48.762  21.070  1.00 22.75      .159 H
ATOM   1755  C   VAL A 116      -1.505 -47.387  22.574  1.00 22.84      .251 C
ATOM   1756  O   VAL A 116      -0.644 -47.014  23.298  1.00 22.85      .271 O
ATOM   1757  CB  VAL A 116      -0.525 -49.664  22.086  1.00 20.98      .029 C
ATOM   1758  HB  VAL A 116       0.408 -49.352  22.556  1.00 20.98      .029 H
ATOM   1759  CG1 VAL A 116      -1.452 -50.214  23.199  1.00 17.02      .002 C
ATOM   1760 1HG1 VAL A 116      -1.024 -51.160  23.534  1.00 17.02      .002 H
ATOM   1761 2HG1 VAL A 116      -2.463 -50.384  22.827  1.00 17.02      .002 H
ATOM   1762 3HG1 VAL A 116      -1.483 -49.513  24.033  1.00 17.02      .002 H
ATOM   1763  CG2 VAL A 116      -0.354 -50.841  21.085  1.00 21.88      .002 C
ATOM   1764 1HG2 VAL A 116       0.233 -51.636  21.547  1.00 21.88      .002 H
ATOM   1765 2HG2 VAL A 116       0.198 -50.424  20.243  1.00 21.88      .002 H
ATOM   1766 3HG2 VAL A 116      -1.302 -51.248  20.732  1.00 21.88      .002 H
ATOM   1767  N   TRP A 117      -2.729 -46.875  22.625  1.00 21.82      .337 N
ATOM   1768  H   TRP A 117      -3.397 -47.347  22.032  1.00 21.82      .337 H
ATOM   1769  CA  TRP A 117      -3.297 -45.876  23.556  1.00 22.55      .164 C
ATOM   1770  HA  TRP A 117      -2.577 -45.057  23.573  1.00 22.55      .164 H
ATOM   1771  C   TRP A 117      -3.566 -46.332  24.990  1.00 21.27      .251 C
ATOM   1772  O   TRP A 117      -4.133 -47.409  25.189  1.00 20.97      .271 O
ATOM   1773  CB  TRP A 117      -4.604 -45.183  22.941  1.00 20.20      .059 C
ATOM   1774 1HB  TRP A 117      -4.416 -44.758  21.955  1.00 20.20      .059 H
ATOM   1775 2HB  TRP A 117      -5.396 -45.922  22.817  1.00 20.20      .059 H
ATOM   1776  CG  TRP A 117      -5.205 -44.045  23.793  1.00 24.63      .016 C
ATOM   1777  CD1 TRP A 117      -6.457 -43.945  24.266  1.00 22.18      .097 C
ATOM   1778  HD1 TRP A 117      -7.252 -44.675  24.235  1.00 22.18      .097 H
ATOM   1779  CD2 TRP A 117      -4.568 -42.799  24.242  1.00 21.67      .001 C
ATOM   1780  NE1 TRP A 117      -6.583 -42.818  25.055  1.00 19.48      .365 N
ATOM   1781  HE1 TRP A 117      -7.495 -42.468  25.312  1.00 19.48      .365 H
ATOM   1782  CE2 TRP A 117      -5.482 -41.972  24.926  1.00 21.48      .042 C
ATOM   1783  CE3 TRP A 117      -3.241 -42.229  23.943  1.00 22.53      .014 C
ATOM   1784  HE3 TRP A 117      -2.569 -42.905  23.435  1.00 22.53      .014 H
ATOM   1785  CZ2 TRP A 117      -5.191 -40.655  25.301  1.00 21.31      .030 C
ATOM   1786  HZ2 TRP A 117      -5.890 -40.099  25.908  1.00 21.31      .030 H
ATOM   1787  CZ3 TRP A 117      -2.935 -40.917  24.336  1.00 20.30      .001 C
ATOM   1788  HZ3 TRP A 117      -2.005 -40.467  24.022  1.00 20.30      .001 H
ATOM   1789  CH2 TRP A 117      -3.945 -40.119  24.921  1.00 19.23      .002 C
ATOM   1790  HH2 TRP A 117      -3.747 -39.071  25.093  1.00 19.23      .002 H
ATOM   1791  N   ILE A 118      -3.279 -45.461  25.962  1.00 20.06      .338 N
ATOM   1792  H   ILE A 118      -2.727 -44.652  25.716  1.00 20.06      .338 H
ATOM   1793  CA  ILE A 118      -3.735 -45.546  27.353  1.00 19.74      .159 C
ATOM   1794  HA  ILE A 118      -4.561 -46.255  27.413  1.00 19.74      .159 H
ATOM   1795  C   ILE A 118      -4.205 -44.188  27.874  1.00 20.69      .251 C
ATOM   1796  O   ILE A 118      -3.377 -43.288  27.776  1.00 22.31      .271 O
ATOM   1797  CB  ILE A 118      -2.556 -46.109  28.290  1.00 17.47      .029 C
ATOM   1798  HB  ILE A 118      -1.824 -45.301  28.311  1.00 17.47      .029 H
ATOM   1799  CG1 ILE A 118      -1.734 -47.257  27.669  1.00 25.61      .002 C
ATOM   1800 1HG1 ILE A 118      -1.412 -46.949  26.674  1.00 25.61      .002 H
ATOM   1801 2HG1 ILE A 118      -0.917 -47.502  28.348  1.00 25.61      .002 H
ATOM   1802  CG2 ILE A 118      -3.064 -46.391  29.734  1.00 15.42      .002 C
ATOM   1803 1HG2 ILE A 118      -3.423 -45.487  30.227  1.00 15.42      .002 H
ATOM   1804 2HG2 ILE A 118      -2.225 -46.802  30.295  1.00 15.42      .002 H
ATOM   1805 3HG2 ILE A 118      -3.868 -47.126  29.692  1.00 15.42      .002 H
ATOM   1806  CD1 ILE A 118      -2.572 -48.522  27.564  1.00 19.12      .000 C
ATOM   1807 1HD1 ILE A 118      -2.129 -49.152  26.793  1.00 19.12      .000 H
ATOM   1808 2HD1 ILE A 118      -3.585 -48.245  27.270  1.00 19.12      .000 H
ATOM   1809 3HD1 ILE A 118      -2.603 -49.068  28.507  1.00 19.12      .000 H
ATOM   1810  N   TYR A 119      -5.438 -44.028  28.303  1.00 17.61      .337 N
ATOM   1811  H   TYR A 119      -6.060 -44.798  28.102  1.00 17.61      .337 H
ATOM   1812  CA  TYR A 119      -6.050 -42.762  28.694  1.00 18.62      .164 C
ATOM   1813  HA  TYR A 119      -5.713 -42.034  27.955  1.00 18.62      .164 H
ATOM   1814  C   TYR A 119      -5.682 -42.238  30.093  1.00 20.26      .251 C
ATOM   1815  O   TYR A 119      -5.065 -42.883  30.948  1.00 18.75      .271 O
ATOM   1816  CB  TYR A 119      -7.564 -42.859  28.447  1.00 18.16      .056 C
ATOM   1817 1HB  TYR A 119      -8.039 -41.941  28.794  1.00 18.16      .056 H
ATOM   1818 2HB  TYR A 119      -7.773 -42.947  27.381  1.00 18.16      .056 H
ATOM   1819  CG  TYR A 119      -8.229 -44.039  29.160  1.00 21.50      .044 C
ATOM   1820  CD1 TYR A 119      -8.522 -44.036  30.561  1.00 18.60      .011 C
ATOM   1821  HD1 TYR A 119      -8.360 -43.121  31.110  1.00 18.60      .011 H
ATOM   1822  CD2 TYR A 119      -8.502 -45.276  28.482  1.00 17.24      .011 C
ATOM   1823  HD2 TYR A 119      -8.348 -45.346  27.416  1.00 17.24      .011 H
ATOM   1824  CE1 TYR A 119      -9.176 -45.114  31.131  1.00 15.59      .037 C
ATOM   1825  HE1 TYR A 119      -9.504 -44.986  32.152  1.00 15.59      .037 H
ATOM   1826  CE2 TYR A 119      -9.031 -46.436  29.143  1.00 19.43      .037 C
ATOM   1827  HE2 TYR A 119      -9.285 -47.319  28.574  1.00 19.43      .037 H
ATOM   1828  CZ  TYR A 119      -9.259 -46.391  30.527  1.00 21.42      .065 C
ATOM   1829  OH  TYR A 119      -9.840 -47.431  31.122  1.00 18.69      .361 O
ATOM   1830  HH  TYR A 119      -9.814 -47.430  32.082  1.00 18.69      .361 H
ATOM   1831  N   GLY A 120      -6.194 -41.067  30.386  1.00 21.49      .336 N
ATOM   1832  H   GLY A 120      -6.847 -40.665  29.728  1.00 21.49      .336 H
ATOM   1833  CA  GLY A 120      -6.093 -40.444  31.698  1.00 19.47      .189 C
ATOM   1834 1HA  GLY A 120      -5.437 -41.088  32.284  1.00 19.47      .189 H
ATOM   1835 2HA  GLY A 120      -5.759 -39.408  31.638  1.00 19.47      .189 H
ATOM   1836  C   GLY A 120      -7.469 -40.415  32.460  1.00 22.29      .253 C
ATOM   1837  O   GLY A 120      -8.592 -40.919  32.069  1.00 21.22      .270 O
ATOM   1838  N   GLY A 121      -7.368 -39.811  33.609  1.00 21.32      .336 N
ATOM   1839  H   GLY A 121      -6.558 -39.233  33.780  1.00 21.32      .336 H
ATOM   1840  CA  GLY A 121      -8.472 -39.611  34.610  1.00 17.84      .189 C
ATOM   1841 1HA  GLY A 121      -8.854 -38.596  34.500  1.00 17.84      .189 H
ATOM   1842 2HA  GLY A 121      -9.328 -40.262  34.431  1.00 17.84      .189 H
ATOM   1843  C   GLY A 121      -7.976 -39.811  36.038  1.00 20.78      .253 C
ATOM   1844  O   GLY A 121      -8.659 -40.271  36.921  1.00 21.02      .270 O
ATOM   1845  N   GLY A 122      -6.672 -39.612  36.269  1.00 21.45      .336 N
ATOM   1846  H   GLY A 122      -6.222 -39.075  35.541  1.00 21.45      .336 H
ATOM   1847  CA  GLY A 122      -6.042 -39.679  37.565  1.00 21.75      .189 C
ATOM   1848 1HA  GLY A 122      -5.000 -39.404  37.401  1.00 21.75      .189 H
ATOM   1849 2HA  GLY A 122      -6.446 -39.016  38.330  1.00 21.75      .189 H
ATOM   1850  C   GLY A 122      -6.045 -41.119  38.162  1.00 19.32      .253 C
ATOM   1851  O   GLY A 122      -6.060 -41.225  39.359  1.00 20.07      .270 O
ATOM   1852  N   PHE A 123      -6.041 -42.173  37.317  1.00 19.52      .337 N
ATOM   1853  H   PHE A 123      -6.086 -41.948  36.333  1.00 19.52      .337 H
ATOM   1854  CA  PHE A 123      -6.427 -43.573  37.652  1.00 21.64      .164 C
ATOM   1855  HA  PHE A 123      -6.505 -44.112  36.707  1.00 21.64      .164 H
ATOM   1856  C   PHE A 123      -7.786 -43.760  38.394  1.00 21.47      .251 C
ATOM   1857  O   PHE A 123      -8.336 -44.794  38.176  1.00 21.65      .271 O
ATOM   1858  CB  PHE A 123      -5.312 -44.257  38.435  1.00 19.28      .056 C
ATOM   1859 1HB  PHE A 123      -5.272 -43.765  39.407  1.00 19.28      .056 H
ATOM   1860 2HB  PHE A 123      -5.502 -45.321  38.573  1.00 19.28      .056 H
ATOM   1861  CG  PHE A 123      -3.908 -44.366  37.811  1.00 22.10      .044 C
ATOM   1862  CD1 PHE A 123      -3.640 -45.471  37.037  1.00 18.30      .008 C
ATOM   1863  HD1 PHE A 123      -4.411 -46.169  36.746  1.00 18.30      .008 H
ATOM   1864  CD2 PHE A 123      -2.955 -43.353  38.007  1.00 19.91      .008 C
ATOM   1865  HD2 PHE A 123      -3.154 -42.563  38.717  1.00 19.91      .008 H
ATOM   1866  CE1 PHE A 123      -2.383 -45.595  36.349  1.00 24.91      .001 C
ATOM   1867  HE1 PHE A 123      -2.287 -46.414  35.651  1.00 24.91      .001 H
ATOM   1868  CE2 PHE A 123      -1.662 -43.485  37.389  1.00 19.95      .001 C
ATOM   1869  HE2 PHE A 123      -0.937 -42.715  37.609  1.00 19.95      .001 H
ATOM   1870  CZ  PHE A 123      -1.407 -44.575  36.532  1.00 19.79      .000 C
ATOM   1871  HZ  PHE A 123      -0.505 -44.623  35.940  1.00 19.79      .000 H
ATOM   1872  N   TYR A 124      -8.432 -42.849  39.108  1.00 18.10      .337 N
ATOM   1873  H   TYR A 124      -7.962 -41.994  39.367  1.00 18.10      .337 H
ATOM   1874  CA  TYR A 124      -9.795 -43.022  39.644  1.00 21.68      .164 C
ATOM   1875  HA  TYR A 124      -9.760 -43.907  40.280  1.00 21.68      .164 H
ATOM   1876  C   TYR A 124     -10.965 -43.161  38.667  1.00 22.16      .251 C
ATOM   1877  O   TYR A 124     -12.015 -43.719  38.950  1.00 25.93      .271 O
ATOM   1878  CB  TYR A 124     -10.118 -41.857  40.614  1.00 19.93      .056 C
ATOM   1879 1HB  TYR A 124     -10.877 -42.113  41.353  1.00 19.93      .056 H
ATOM   1880 2HB  TYR A 124      -9.303 -41.661  41.311  1.00 19.93      .056 H
ATOM   1881  CG  TYR A 124     -10.510 -40.550  39.942  1.00 18.22      .044 C
ATOM   1882  CD1 TYR A 124     -11.861 -40.373  39.810  1.00 21.15      .011 C
ATOM   1883  HD1 TYR A 124     -12.595 -41.060  40.204  1.00 21.15      .011 H
ATOM   1884  CD2 TYR A 124      -9.505 -39.616  39.647  1.00 21.37      .011 C
ATOM   1885  HD2 TYR A 124      -8.460 -39.767  39.877  1.00 21.37      .011 H
ATOM   1886  CE1 TYR A 124     -12.270 -39.182  39.201  1.00 18.91      .037 C
ATOM   1887  HE1 TYR A 124     -13.279 -39.019  38.849  1.00 18.91      .037 H
ATOM   1888  CE2 TYR A 124      -9.925 -38.425  39.045  1.00 20.86      .037 C
ATOM   1889  HE2 TYR A 124      -9.164 -37.755  38.673  1.00 20.86      .037 H
ATOM   1890  CZ  TYR A 124     -11.276 -38.211  38.740  1.00 20.72      .065 C
ATOM   1891  OH  TYR A 124     -11.638 -37.107  38.082  1.00 25.00      .361 O
ATOM   1892  HH  TYR A 124     -12.408 -36.652  38.431  1.00 25.00      .361 H
ATOM   1893  N   SER A 125     -10.760 -42.545  37.473  1.00 19.62      .336 N
ATOM   1894  H   SER A 125      -9.829 -42.180  37.331  1.00 19.62      .336 H
ATOM   1895  CA  SER A 125     -11.725 -42.404  36.407  1.00 21.00      .189 C
ATOM   1896  HA  SER A 125     -12.508 -43.158  36.487  1.00 21.00      .189 H
ATOM   1897  C   SER A 125     -10.950 -42.670  35.091  1.00 19.97      .254 C
ATOM   1898  O   SER A 125      -9.781 -42.848  34.968  1.00 22.76      .270 O
ATOM   1899  CB  SER A 125     -12.362 -41.015  36.465  1.00 20.59      .169 C
ATOM   1900 1HB  SER A 125     -13.240 -40.994  35.820  1.00 20.59      .169 H
ATOM   1901 2HB  SER A 125     -12.740 -40.835  37.471  1.00 20.59      .169 H
ATOM   1902  OG  SER A 125     -11.371 -40.024  36.181  1.00 19.56      .380 O
ATOM   1903  HG  SER A 125     -10.596 -40.244  36.702  1.00 19.56      .380 H
ATOM   1904  N   GLY A 126     -11.714 -42.871  34.041  1.00 18.24      .336 N
ATOM   1905  H   GLY A 126     -12.710 -42.964  34.182  1.00 18.24      .336 H
ATOM   1906  CA  GLY A 126     -11.215 -42.861  32.681  1.00 19.93      .189 C
ATOM   1907 1HA  GLY A 126     -11.232 -41.861  32.247  1.00 19.93      .189 H
ATOM   1908 2HA  GLY A 126     -10.178 -43.173  32.560  1.00 19.93      .189 H
ATOM   1909  C   GLY A 126     -12.038 -43.764  31.664  1.00 20.03      .253 C
ATOM   1910  O   GLY A 126     -12.883 -44.517  32.170  1.00 21.13      .270 O
ATOM   1911  N   ALA A 127     -11.873 -43.645  30.361  1.00 21.21      .337 N
ATOM   1912  H   ALA A 127     -11.234 -42.915  30.080  1.00 21.21      .337 H
ATOM   1913  CA  ALA A 127     -12.429 -44.508  29.350  1.00 24.49      .159 C
ATOM   1914  HA  ALA A 127     -12.383 -45.537  29.707  1.00 24.49      .159 H
ATOM   1915  C   ALA A 127     -11.593 -44.426  28.047  1.00 24.63      .251 C
ATOM   1916  O   ALA A 127     -11.307 -43.350  27.531  1.00 23.57      .271 O
ATOM   1917  CB  ALA A 127     -13.907 -44.042  29.201  1.00 20.04      .034 C
ATOM   1918 1HB  ALA A 127     -13.819 -42.967  29.043  1.00 20.04      .034 H
ATOM   1919 2HB  ALA A 127     -14.506 -44.232  30.091  1.00 20.04      .034 H
ATOM   1920 3HB  ALA A 127     -14.386 -44.500  28.335  1.00 20.04      .034 H
ATOM   1921  N   SER A 128     -11.424 -45.563  27.344  1.00 23.24      .336 N
ATOM   1922  H   SER A 128     -11.723 -46.429  27.769  1.00 23.24      .336 H
ATOM   1923  CA  SER A 128     -10.733 -45.646  26.065  1.00 20.64      .189 C
ATOM   1924  HA  SER A 128      -9.884 -44.970  26.170  1.00 20.64      .189 H
ATOM   1925  C   SER A 128     -11.608 -45.143  24.901  1.00 24.81      .254 C
ATOM   1926  O   SER A 128     -11.057 -44.583  23.913  1.00 21.61      .270 O
ATOM   1927  CB  SER A 128     -10.325 -47.064  25.826  1.00 25.61      .169 C
ATOM   1928 1HB  SER A 128      -9.674 -47.154  24.956  1.00 25.61      .169 H
ATOM   1929 2HB  SER A 128      -9.779 -47.475  26.675  1.00 25.61      .169 H
ATOM   1930  OG  SER A 128     -11.495 -47.873  25.738  1.00 28.47      .380 O
ATOM   1931  HG  SER A 128     -11.745 -48.113  26.633  1.00 28.47      .380 H
ATOM   1932  N   SER A 129     -12.928 -45.345  24.913  1.00 20.56      .335 N
ATOM   1933  H   SER A 129     -13.326 -45.868  25.681  1.00 20.56      .335 H
ATOM   1934  CA  SER A 129     -13.824 -45.081  23.776  1.00 23.61      .189 C
ATOM   1935  HA  SER A 129     -13.206 -45.173  22.883  1.00 23.61      .189 H
ATOM   1936  C   SER A 129     -14.473 -43.690  23.782  1.00 26.44      .253 C
ATOM   1937  O   SER A 129     -15.488 -43.561  23.057  1.00 24.53      .270 O
ATOM   1938  CB  SER A 129     -14.841 -46.279  23.818  1.00 21.54      .169 C
ATOM   1939 1HB  SER A 129     -15.506 -46.149  22.964  1.00 21.54      .169 H
ATOM   1940 2HB  SER A 129     -14.256 -47.185  23.661  1.00 21.54      .169 H
ATOM   1941  OG  SER A 129     -15.526 -46.445  25.066  1.00 22.74      .380 O
ATOM   1942  HG  SER A 129     -16.337 -45.935  25.006  1.00 22.74      .380 H
ATOM   1943  N   LEU A 130     -14.046 -42.666  24.484  1.00 24.76      .337 N
ATOM   1944  H   LEU A 130     -13.207 -42.751  25.040  1.00 24.76      .337 H
ATOM   1945  CA  LEU A 130     -14.563 -41.267  24.362  1.00 24.77      .159 C
ATOM   1946  HA  LEU A 130     -15.646 -41.223  24.476  1.00 24.77      .159 H
ATOM   1947  C   LEU A 130     -14.228 -40.690  22.953  1.00 25.28      .251 C
ATOM   1948  O   LEU A 130     -13.369 -41.148  22.205  1.00 25.31      .271 O
ATOM   1949  CB  LEU A 130     -13.932 -40.376  25.429  1.00 22.42      .032 C
ATOM   1950 1HB  LEU A 130     -12.861 -40.289  25.243  1.00 22.42      .032 H
ATOM   1951 2HB  LEU A 130     -14.273 -39.349  25.292  1.00 22.42      .032 H
ATOM   1952  CG  LEU A 130     -14.160 -40.781  26.924  1.00 28.16      .002 C
ATOM   1953  HG  LEU A 130     -13.886 -41.832  27.011  1.00 28.16      .002 H
ATOM   1954  CD1 LEU A 130     -13.189 -40.127  27.873  1.00 19.46      .000 C
ATOM   1955 1HD1 LEU A 130     -13.379 -39.054  27.871  1.00 19.46      .000 H
ATOM   1956 2HD1 LEU A 130     -12.169 -40.317  27.539  1.00 19.46      .000 H
ATOM   1957 3HD1 LEU A 130     -13.320 -40.518  28.883  1.00 19.46      .000 H
ATOM   1958  CD2 LEU A 130     -15.626 -40.554  27.444  1.00 24.15      .000 C
ATOM   1959 1HD2 LEU A 130     -16.301 -41.273  26.980  1.00 24.15      .000 H
ATOM   1960 2HD2 LEU A 130     -15.918 -39.544  27.157  1.00 24.15      .000 H
ATOM   1961 3HD2 LEU A 130     -15.676 -40.654  28.528  1.00 24.15      .000 H
ATOM   1962  N   ASP A 131     -14.986 -39.674  22.563  1.00 20.78      .337 N
ATOM   1963  H   ASP A 131     -15.680 -39.266  23.174  1.00 20.78      .337 H
ATOM   1964  CA  ASP A 131     -14.917 -39.132  21.200  1.00 24.01      .170 C
ATOM   1965  HA  ASP A 131     -14.854 -39.885  20.415  1.00 24.01      .170 H
ATOM   1966  C   ASP A 131     -13.655 -38.206  21.013  1.00 25.55      .251 C
ATOM   1967  O   ASP A 131     -13.353 -37.787  19.931  1.00 26.37      .271 O
ATOM   1968  CB  ASP A 131     -16.169 -38.214  21.009  1.00 22.32      .129 C
ATOM   1969 1HB  ASP A 131     -16.302 -37.535  21.852  1.00 22.32      .129 H
ATOM   1970 2HB  ASP A 131     -16.084 -37.703  20.050  1.00 22.32      .129 H
ATOM   1971  CG  ASP A 131     -17.533 -39.028  20.920  1.00 32.16      .188 C
ATOM   1972  OD1 ASP A 131     -17.582 -40.133  20.404  1.00 27.06      .647 O
ATOM   1973  OD2 ASP A 131     -18.525 -38.481  21.400  1.00 37.49      .647 O
ATOM   1974  N   VAL A 132     -12.891 -37.969  22.035  1.00 23.20      .338 N
ATOM   1975  H   VAL A 132     -13.267 -38.338  22.897  1.00 23.20      .338 H
ATOM   1976  CA  VAL A 132     -11.526 -37.458  22.066  1.00 23.96      .159 C
ATOM   1977  HA  VAL A 132     -11.506 -36.649  21.336  1.00 23.96      .159 H
ATOM   1978  C   VAL A 132     -10.403 -38.471  21.613  1.00 22.91      .251 C
ATOM   1979  O   VAL A 132      -9.280 -38.061  21.285  1.00 23.80      .271 O
ATOM   1980  CB  VAL A 132     -11.167 -36.873  23.420  1.00 27.08      .029 C
ATOM   1981  HB  VAL A 132     -11.827 -36.037  23.653  1.00 27.08      .029 H
ATOM   1982  CG1 VAL A 132     -11.357 -37.898  24.547  1.00 26.96      .002 C
ATOM   1983 1HG1 VAL A 132     -11.063 -37.358  25.447  1.00 26.96      .002 H
ATOM   1984 2HG1 VAL A 132     -10.754 -38.801  24.450  1.00 26.96      .002 H
ATOM   1985 3HG1 VAL A 132     -12.411 -38.170  24.613  1.00 26.96      .002 H
ATOM   1986  CG2 VAL A 132      -9.801 -36.216  23.388  1.00 30.55      .002 C
ATOM   1987 1HG2 VAL A 132      -9.827 -35.389  24.098  1.00 30.55      .002 H
ATOM   1988 2HG2 VAL A 132      -9.535 -35.840  22.400  1.00 30.55      .002 H
ATOM   1989 3HG2 VAL A 132      -9.060 -36.948  23.710  1.00 30.55      .002 H
ATOM   1990  N   TYR A 133     -10.748 -39.760  21.594  1.00 21.79      .337 N
ATOM   1991  H   TYR A 133     -11.630 -40.023  22.010  1.00 21.79      .337 H
ATOM   1992  CA  TYR A 133      -9.812 -40.829  21.274  1.00 24.06      .164 C
ATOM   1993  HA  TYR A 133      -8.821 -40.464  21.003  1.00 24.06      .164 H
ATOM   1994  C   TYR A 133     -10.429 -41.637  20.196  1.00 26.48      .251 C
ATOM   1995  O   TYR A 133     -10.227 -42.866  19.979  1.00 22.34      .271 O
ATOM   1996  CB  TYR A 133      -9.608 -41.662  22.527  1.00 16.41      .056 C
ATOM   1997 1HB  TYR A 133     -10.592 -42.089  22.719  1.00 16.41      .056 H
ATOM   1998 2HB  TYR A 133      -8.872 -42.459  22.423  1.00 16.41      .056 H
ATOM   1999  CG  TYR A 133      -9.220 -40.950  23.896  1.00 25.76      .044 C
ATOM   2000  CD1 TYR A 133      -8.337 -39.866  23.988  1.00 18.04      .011 C
ATOM   2001  HD1 TYR A 133      -7.942 -39.353  23.124  1.00 18.04      .011 H
ATOM   2002  CD2 TYR A 133      -9.722 -41.527  25.036  1.00 19.49      .011 C
ATOM   2003  HD2 TYR A 133     -10.293 -42.444  25.018  1.00 19.49      .011 H
ATOM   2004  CE1 TYR A 133      -8.137 -39.250  25.266  1.00 22.10      .037 C
ATOM   2005  HE1 TYR A 133      -7.441 -38.430  25.356  1.00 22.10      .037 H
ATOM   2006  CE2 TYR A 133      -9.526 -40.900  26.311  1.00 19.55      .037 C
ATOM   2007  HE2 TYR A 133     -10.037 -41.351  27.149  1.00 19.55      .037 H
ATOM   2008  CZ  TYR A 133      -8.730 -39.776  26.450  1.00 24.09      .065 C
ATOM   2009  OH  TYR A 133      -8.541 -39.254  27.676  1.00 17.97      .361 O
ATOM   2010  HH  TYR A 133      -7.719 -38.768  27.779  1.00 17.97      .361 H
ATOM   2011  N   ASP A 134     -11.234 -41.021  19.310  1.00 23.28      .337 N
ATOM   2012  H   ASP A 134     -11.417 -40.046  19.501  1.00 23.28      .337 H
ATOM   2013  CA  ASP A 134     -11.861 -41.539  18.062  1.00 23.73      .170 C
ATOM   2014  HA  ASP A 134     -12.338 -42.495  18.283  1.00 23.73      .170 H
ATOM   2015  C   ASP A 134     -10.770 -41.835  16.971  1.00 23.54      .252 C
ATOM   2016  O   ASP A 134     -10.245 -40.956  16.310  1.00 21.34      .271 O
ATOM   2017  CB  ASP A 134     -13.032 -40.606  17.630  1.00 25.23      .129 C
ATOM   2018 1HB  ASP A 134     -13.649 -40.439  18.513  1.00 25.23      .129 H
ATOM   2019 2HB  ASP A 134     -12.625 -39.634  17.353  1.00 25.23      .129 H
ATOM   2020  CG  ASP A 134     -13.913 -41.123  16.494  1.00 33.25      .188 C
ATOM   2021  OD1 ASP A 134     -13.468 -41.951  15.686  1.00 30.91      .647 O
ATOM   2022  OD2 ASP A 134     -15.111 -40.748  16.395  1.00 35.15      .647 O
ATOM   2023  N   GLY A 135     -10.323 -43.051  16.890  1.00 22.67      .336 N
ATOM   2024  H   GLY A 135     -10.742 -43.741  17.497  1.00 22.67      .336 H
ATOM   2025  CA  GLY A 135      -9.118 -43.550  16.147  1.00 26.18      .189 C
ATOM   2026 1HA  GLY A 135      -8.290 -42.886  16.396  1.00 26.18      .189 H
ATOM   2027 2HA  GLY A 135      -8.832 -44.523  16.545  1.00 26.18      .189 H
ATOM   2028  C   GLY A 135      -9.274 -43.635  14.640  1.00 31.25      .253 C
ATOM   2029  O   GLY A 135      -8.247 -44.064  14.028  1.00 29.18      .270 O
ATOM   2030  N   ARG A 136     -10.363 -43.265  14.024  1.00 26.26      .337 N
ATOM   2031  H   ARG A 136     -11.189 -42.921  14.494  1.00 26.26      .337 H
ATOM   2032  CA  ARG A 136     -10.432 -43.378  12.566  1.00 28.24      .159 C
ATOM   2033  HA  ARG A 136     -10.146 -44.403  12.333  1.00 28.24      .159 H
ATOM   2034  C   ARG A 136      -9.505 -42.415  11.834  1.00 28.73      .251 C
ATOM   2035  O   ARG A 136      -8.907 -42.923  10.819  1.00 29.29      .271 O
ATOM   2036  CB  ARG A 136     -11.890 -43.143  12.086  1.00 27.22      .034 C
ATOM   2037 1HB  ARG A 136     -11.836 -43.433  11.036  1.00 27.22      .034 H
ATOM   2038 2HB  ARG A 136     -12.458 -43.792  12.753  1.00 27.22      .034 H
ATOM   2039  CG  ARG A 136     -12.456 -41.719  12.178  1.00 27.24      .027 C
ATOM   2040 1HG  ARG A 136     -12.278 -41.318  13.176  1.00 27.24      .027 H
ATOM   2041 2HG  ARG A 136     -12.106 -41.148  11.318  1.00 27.24      .027 H
ATOM   2042  CD  ARG A 136     -14.004 -41.878  12.021  1.00 29.02      .116 C
ATOM   2043 1HD  ARG A 136     -14.419 -41.055  11.438  1.00 29.02      .116 H
ATOM   2044 2HD  ARG A 136     -14.086 -42.812  11.464  1.00 29.02      .116 H
ATOM   2045  NE  ARG A 136     -14.727 -41.996  13.286  1.00 24.65      .212 N
ATOM   2046  HE  ARG A 136     -14.156 -41.610  14.024  1.00 24.65      .212 H
ATOM   2047  CZ  ARG A 136     -15.812 -42.729  13.606  1.00 33.82      .666 C
ATOM   2048  NH1 ARG A 136     -16.378 -43.487  12.690  1.00 25.93      .235 N
ATOM   2049 1HH1 ARG A 136     -16.073 -43.571  11.731  1.00 25.93      .235 H
ATOM   2050 2HH1 ARG A 136     -17.154 -44.041  13.024  1.00 25.93      .235 H
ATOM   2051  NH2 ARG A 136     -16.411 -42.614  14.760  1.00 25.70      .235 N
ATOM   2052 1HH2 ARG A 136     -16.048 -41.922  15.400  1.00 25.70      .235 H
ATOM   2053 2HH2 ARG A 136     -17.093 -43.288  15.077  1.00 25.70      .235 H
ATOM   2054  N   PHE A 137      -9.321 -41.129  12.246  1.00 25.48      .337 N
ATOM   2055  H   PHE A 137      -9.648 -40.761  13.128  1.00 25.48      .337 H
ATOM   2056  CA  PHE A 137      -8.704 -40.095  11.350  1.00 22.79      .164 C
ATOM   2057  HA  PHE A 137      -9.079 -40.154  10.328  1.00 22.79      .164 H
ATOM   2058  C   PHE A 137      -7.169 -40.345  11.291  1.00 30.12      .251 C
ATOM   2059  O   PHE A 137      -6.578 -39.977  10.310  1.00 26.81      .271 O
ATOM   2060  CB  PHE A 137      -9.002 -38.733  11.981  1.00 24.61      .056 C
ATOM   2061 1HB  PHE A 137      -8.492 -38.636  12.940  1.00 24.61      .056 H
ATOM   2062 2HB  PHE A 137      -8.696 -38.061  11.179  1.00 24.61      .056 H
ATOM   2063  CG  PHE A 137     -10.501 -38.539  12.218  1.00 28.63      .044 C
ATOM   2064  CD1 PHE A 137     -10.980 -38.780  13.528  1.00 22.95      .008 C
ATOM   2065  HD1 PHE A 137     -10.332 -39.101  14.330  1.00 22.95      .008 H
ATOM   2066  CD2 PHE A 137     -11.402 -38.223  11.196  1.00 29.02      .008 C
ATOM   2067  HD2 PHE A 137     -11.042 -38.026  10.197  1.00 29.02      .008 H
ATOM   2068  CE1 PHE A 137     -12.392 -38.724  13.828  1.00 29.01      .001 C
ATOM   2069  HE1 PHE A 137     -12.699 -38.833  14.858  1.00 29.01      .001 H
ATOM   2070  CE2 PHE A 137     -12.774 -38.179  11.502  1.00 27.77      .001 C
ATOM   2071  HE2 PHE A 137     -13.486 -37.967  10.718  1.00 27.77      .001 H
ATOM   2072  CZ  PHE A 137     -13.273 -38.301  12.851  1.00 23.62      .000 C
ATOM   2073  HZ  PHE A 137     -14.303 -38.019  13.011  1.00 23.62      .000 H
ATOM   2074  N   LEU A 138      -6.485 -40.789  12.396  1.00 29.14      .338 N
ATOM   2075  H   LEU A 138      -7.064 -41.053  13.181  1.00 29.14      .338 H
ATOM   2076  CA  LEU A 138      -5.113 -41.217  12.365  1.00 27.70      .159 C
ATOM   2077  HA  LEU A 138      -4.493 -40.366  12.083  1.00 27.70      .159 H
ATOM   2078  C   LEU A 138      -4.958 -42.324  11.333  1.00 24.34      .251 C
ATOM   2079  O   LEU A 138      -4.192 -42.224  10.404  1.00 23.16      .271 O
ATOM   2080  CB  LEU A 138      -4.596 -41.574  13.755  1.00 22.29      .032 C
ATOM   2081 1HB  LEU A 138      -5.372 -42.106  14.307  1.00 22.29      .032 H
ATOM   2082 2HB  LEU A 138      -3.771 -42.281  13.667  1.00 22.29      .032 H
ATOM   2083  CG  LEU A 138      -3.923 -40.604  14.767  1.00 28.58      .002 C
ATOM   2084  HG  LEU A 138      -4.594 -39.757  14.908  1.00 28.58      .002 H
ATOM   2085  CD1 LEU A 138      -3.586 -41.162  16.172  1.00 30.97      .000 C
ATOM   2086 1HD1 LEU A 138      -4.484 -41.545  16.656  1.00 30.97      .000 H
ATOM   2087 2HD1 LEU A 138      -3.090 -40.452  16.835  1.00 30.97      .000 H
ATOM   2088 3HD1 LEU A 138      -2.910 -41.989  15.953  1.00 30.97      .000 H
ATOM   2089  CD2 LEU A 138      -2.620 -40.109  14.187  1.00 26.56      .000 C
ATOM   2090 1HD2 LEU A 138      -1.970 -40.981  14.115  1.00 26.56      .000 H
ATOM   2091 2HD2 LEU A 138      -2.124 -39.333  14.771  1.00 26.56      .000 H
ATOM   2092 3HD2 LEU A 138      -2.834 -39.731  13.187  1.00 26.56      .000 H
ATOM   2093  N   VAL A 139      -5.761 -43.358  11.386  1.00 21.58      .338 N
ATOM   2094  H   VAL A 139      -6.287 -43.527  12.231  1.00 21.58      .338 H
ATOM   2095  CA  VAL A 139      -5.596 -44.521  10.490  1.00 25.63      .159 C
ATOM   2096  HA  VAL A 139      -4.547 -44.757  10.670  1.00 25.63      .159 H
ATOM   2097  C   VAL A 139      -5.868 -44.196   9.072  1.00 28.74      .251 C
ATOM   2098  O   VAL A 139      -5.341 -44.788   8.138  1.00 29.24      .271 O
ATOM   2099  CB  VAL A 139      -6.453 -45.671  11.018  1.00 32.22      .029 C
ATOM   2100  HB  VAL A 139      -7.482 -45.329  11.137  1.00 32.22      .029 H
ATOM   2101  CG1 VAL A 139      -6.512 -46.952  10.198  1.00 28.29      .002 C
ATOM   2102 1HG1 VAL A 139      -5.502 -47.358  10.245  1.00 28.29      .002 H
ATOM   2103 2HG1 VAL A 139      -6.814 -46.850   9.155  1.00 28.29      .002 H
ATOM   2104 3HG1 VAL A 139      -7.199 -47.624  10.712  1.00 28.29      .002 H
ATOM   2105  CG2 VAL A 139      -6.027 -46.046  12.433  1.00 27.28      .002 C
ATOM   2106 1HG2 VAL A 139      -6.338 -47.043  12.746  1.00 27.28      .002 H
ATOM   2107 2HG2 VAL A 139      -6.421 -45.306  13.130  1.00 27.28      .002 H
ATOM   2108 3HG2 VAL A 139      -4.938 -45.992  12.423  1.00 27.28      .002 H
ATOM   2109  N   GLN A 140      -6.782 -43.210   8.868  1.00 31.83      .338 N
ATOM   2110  H   GLN A 140      -7.345 -42.920   9.655  1.00 31.83      .338 H
ATOM   2111  CA  GLN A 140      -7.152 -42.749   7.532  1.00 29.83      .160 C
ATOM   2112  HA  GLN A 140      -7.217 -43.612   6.870  1.00 29.83      .160 H
ATOM   2113  C   GLN A 140      -6.053 -41.960   6.871  1.00 29.82      .251 C
ATOM   2114  O   GLN A 140      -5.783 -42.119   5.682  1.00 32.02      .271 O
ATOM   2115  CB  GLN A 140      -8.403 -41.900   7.798  1.00 30.02      .042 C
ATOM   2116 1HB  GLN A 140      -9.162 -42.553   8.229  1.00 30.02      .042 H
ATOM   2117 2HB  GLN A 140      -8.216 -41.202   8.614  1.00 30.02      .042 H
ATOM   2118  CG  GLN A 140      -8.988 -41.151   6.607  1.00 29.43      .090 C
ATOM   2119 1HG  GLN A 140      -8.182 -40.534   6.210  1.00 29.43      .090 H
ATOM   2120 2HG  GLN A 140      -9.413 -41.818   5.856  1.00 29.43      .090 H
ATOM   2121  CD  GLN A 140     -10.122 -40.191   7.065  1.00 33.84      .227 C
ATOM   2122  OE1 GLN A 140     -10.564 -40.130   8.176  1.00 33.49      .273 O
ATOM   2123  NE2 GLN A 140     -10.595 -39.329   6.210  1.00 30.37      .369 N
ATOM   2124 1HE2 GLN A 140     -11.236 -38.659   6.612  1.00 30.37      .369 H
ATOM   2125 2HE2 GLN A 140     -10.438 -39.342   5.212  1.00 30.37      .369 H
ATOM   2126  N   ALA A 141      -5.493 -41.024   7.654  1.00 29.27      .338 N
ATOM   2127  H   ALA A 141      -5.599 -41.097   8.656  1.00 29.27      .338 H
ATOM   2128  CA  ALA A 141      -4.385 -40.306   7.107  1.00 30.81      .159 C
ATOM   2129  HA  ALA A 141      -4.663 -40.042   6.086  1.00 30.81      .159 H
ATOM   2130  C   ALA A 141      -3.024 -40.980   7.110  1.00 30.50      .251 C
ATOM   2131  O   ALA A 141      -2.400 -40.912   6.066  1.00 30.33      .271 O
ATOM   2132  CB  ALA A 141      -4.457 -38.993   7.922  1.00 29.65      .034 C
ATOM   2133 1HB  ALA A 141      -4.198 -39.148   8.970  1.00 29.65      .034 H
ATOM   2134 2HB  ALA A 141      -5.472 -38.602   7.852  1.00 29.65      .034 H
ATOM   2135 3HB  ALA A 141      -3.761 -38.282   7.476  1.00 29.65      .034 H
ATOM   2136  N   GLU A 142      -2.627 -41.674   8.145  1.00 26.21      .338 N
ATOM   2137  H   GLU A 142      -3.201 -41.628   8.974  1.00 26.21      .338 H
ATOM   2138  CA  GLU A 142      -1.213 -42.050   8.369  1.00 25.36      .160 C
ATOM   2139  HA  GLU A 142      -0.566 -41.605   7.613  1.00 25.36      .160 H
ATOM   2140  C   GLU A 142      -1.128 -43.582   8.238  1.00 28.97      .251 C
ATOM   2141  O   GLU A 142      -0.003 -44.062   8.213  1.00 24.98      .271 O
ATOM   2142  CB  GLU A 142      -0.877 -41.509   9.757  1.00 25.20      .043 C
ATOM   2143 1HB  GLU A 142      -1.573 -41.865  10.517  1.00 25.20      .043 H
ATOM   2144 2HB  GLU A 142       0.102 -41.854  10.092  1.00 25.20      .043 H
ATOM   2145  CG  GLU A 142      -0.862 -39.946   9.855  1.00 27.04      .100 C
ATOM   2146 1HG  GLU A 142      -1.854 -39.561   9.619  1.00 27.04      .100 H
ATOM   2147 2HG  GLU A 142      -0.589 -39.664  10.872  1.00 27.04      .100 H
ATOM   2148  CD  GLU A 142       0.151 -39.339   8.882  1.00 31.40      .185 C
ATOM   2149  OE1 GLU A 142       1.273 -39.913   8.707  1.00 32.05      .647 O
ATOM   2150  OE2 GLU A 142      -0.102 -38.289   8.219  1.00 32.37      .647 O
ATOM   2151  N   ARG A 143      -2.240 -44.279   7.924  1.00 31.35      .338 N
ATOM   2152  H   ARG A 143      -3.119 -43.790   8.010  1.00 31.35      .338 H
ATOM   2153  CA  ARG A 143      -2.318 -45.677   7.468  1.00 31.83      .159 C
ATOM   2154  HA  ARG A 143      -3.341 -46.052   7.431  1.00 31.83      .159 H
ATOM   2155  C   ARG A 143      -1.476 -46.708   8.270  1.00 29.37      .251 C
ATOM   2156  O   ARG A 143      -1.025 -47.731   7.797  1.00 35.35      .271 O
ATOM   2157  CB  ARG A 143      -1.767 -45.724   5.974  1.00 28.58      .034 C
ATOM   2158 1HB  ARG A 143      -0.705 -45.485   5.929  1.00 28.58      .034 H
ATOM   2159 2HB  ARG A 143      -1.845 -46.755   5.629  1.00 28.58      .034 H
ATOM   2160  CG  ARG A 143      -2.527 -44.813   5.004  1.00 35.03      .027 C
ATOM   2161 1HG  ARG A 143      -3.610 -44.931   4.989  1.00 35.03      .027 H
ATOM   2162 2HG  ARG A 143      -2.284 -43.768   5.199  1.00 35.03      .027 H
ATOM   2163  CD  ARG A 143      -1.973 -45.195   3.619  1.00 38.75      .116 C
ATOM   2164 1HD  ARG A 143      -0.891 -45.325   3.647  1.00 38.75      .116 H
ATOM   2165 2HD  ARG A 143      -2.424 -46.160   3.391  1.00 38.75      .116 H
ATOM   2166  NE  ARG A 143      -2.368 -44.185   2.691  1.00 46.42      .212 N
ATOM   2167  HE  ARG A 143      -2.430 -43.247   3.062  1.00 46.42      .212 H
ATOM   2168  CZ  ARG A 143      -2.742 -44.452   1.443  1.00 45.47      .666 C
ATOM   2169  NH1 ARG A 143      -2.582 -45.605   0.886  1.00 32.13      .235 N
ATOM   2170 1HH1 ARG A 143      -2.121 -46.362   1.371  1.00 32.13      .235 H
ATOM   2171 2HH1 ARG A 143      -2.689 -45.640  -0.118  1.00 32.13      .235 H
ATOM   2172  NH2 ARG A 143      -3.267 -43.522   0.727  1.00 46.82      .235 N
ATOM   2173 1HH2 ARG A 143      -3.352 -42.564   1.037  1.00 46.82      .235 H
ATOM   2174 2HH2 ARG A 143      -3.387 -43.748  -0.250  1.00 46.82      .235 H
ATOM   2175  N   THR A 144      -1.261 -46.404   9.581  1.00 32.41      .336 N
ATOM   2176  H   THR A 144      -1.798 -45.583   9.823  1.00 32.41      .336 H
ATOM   2177  CA  THR A 144      -0.897 -47.261  10.757  1.00 30.30      .186 C
ATOM   2178  HA  THR A 144      -0.137 -47.991  10.481  1.00 30.30      .186 H
ATOM   2179  C   THR A 144      -2.128 -48.061  11.282  1.00 27.99      .253 C
ATOM   2180  O   THR A 144      -3.225 -48.027  10.741  1.00 27.84      .270 O
ATOM   2181  CB  THR A 144      -0.379 -46.423  11.922  1.00 35.21      .140 C
ATOM   2182  HB  THR A 144      -0.118 -47.078  12.754  1.00 35.21      .140 H
ATOM   2183  OG1 THR A 144      -1.278 -45.396  12.320  1.00 38.23      .382 O
ATOM   2184  HG1 THR A 144      -1.230 -45.322  13.277  1.00 38.23      .382 H
ATOM   2185  CG2 THR A 144       0.917 -45.761  11.604  1.00 33.98      .034 C
ATOM   2186 1HG2 THR A 144       1.493 -46.530  11.089  1.00 33.98      .034 H
ATOM   2187 2HG2 THR A 144       1.446 -45.452  12.505  1.00 33.98      .034 H
ATOM   2188 3HG2 THR A 144       0.788 -44.902  10.945  1.00 33.98      .034 H
ATOM   2189  N   VAL A 145      -1.866 -48.859  12.294  1.00 23.22      .337 N
ATOM   2190  H   VAL A 145      -0.925 -48.845  12.660  1.00 23.22      .337 H
ATOM   2191  CA  VAL A 145      -2.842 -49.616  13.134  1.00 29.04      .159 C
ATOM   2192  HA  VAL A 145      -3.822 -49.703  12.664  1.00 29.04      .159 H
ATOM   2193  C   VAL A 145      -2.933 -48.884  14.440  1.00 32.40      .251 C
ATOM   2194  O   VAL A 145      -1.853 -48.606  15.026  1.00 26.72      .271 O
ATOM   2195  CB  VAL A 145      -2.471 -51.079  13.236  1.00 27.45      .029 C
ATOM   2196  HB  VAL A 145      -1.455 -51.188  13.616  1.00 27.45      .029 H
ATOM   2197  CG1 VAL A 145      -3.402 -51.773  14.214  1.00 28.13      .002 C
ATOM   2198 1HG1 VAL A 145      -4.421 -51.677  13.838  1.00 28.13      .002 H
ATOM   2199 2HG1 VAL A 145      -3.326 -51.284  15.185  1.00 28.13      .002 H
ATOM   2200 3HG1 VAL A 145      -3.150 -52.828  14.316  1.00 28.13      .002 H
ATOM   2201  CG2 VAL A 145      -2.660 -51.858  11.894  1.00 31.38      .002 C
ATOM   2202 1HG2 VAL A 145      -1.963 -51.495  11.139  1.00 31.38      .002 H
ATOM   2203 2HG2 VAL A 145      -3.681 -51.626  11.589  1.00 31.38      .002 H
ATOM   2204 3HG2 VAL A 145      -2.550 -52.937  12.002  1.00 31.38      .002 H
ATOM   2205  N   LEU A 146      -4.147 -48.489  14.857  1.00 26.51      .338 N
ATOM   2206  H   LEU A 146      -4.952 -48.751  14.306  1.00 26.51      .338 H
ATOM   2207  CA  LEU A 146      -4.391 -47.847  16.141  1.00 26.15      .159 C
ATOM   2208  HA  LEU A 146      -3.439 -47.573  16.595  1.00 26.15      .159 H
ATOM   2209  C   LEU A 146      -5.030 -48.926  17.094  1.00 26.71      .251 C
ATOM   2210  O   LEU A 146      -6.115 -49.399  16.671  1.00 29.11      .271 O
ATOM   2211  CB  LEU A 146      -5.209 -46.631  16.018  1.00 26.19      .032 C
ATOM   2212 1HB  LEU A 146      -4.547 -46.214  15.259  1.00 26.19      .032 H
ATOM   2213 2HB  LEU A 146      -6.178 -46.855  15.572  1.00 26.19      .032 H
ATOM   2214  CG  LEU A 146      -5.210 -45.774  17.288  1.00 32.46      .002 C
ATOM   2215  HG  LEU A 146      -4.233 -45.843  17.766  1.00 32.46      .002 H
ATOM   2216  CD1 LEU A 146      -5.092 -44.225  17.052  1.00 31.30      .000 C
ATOM   2217 1HD1 LEU A 146      -5.173 -43.661  17.982  1.00 31.30      .000 H
ATOM   2218 2HD1 LEU A 146      -5.881 -43.915  16.368  1.00 31.30      .000 H
ATOM   2219 3HD1 LEU A 146      -4.120 -44.037  16.596  1.00 31.30      .000 H
ATOM   2220  CD2 LEU A 146      -6.335 -46.062  18.235  1.00 28.97      .000 C
ATOM   2221 1HD2 LEU A 146      -7.199 -46.437  17.687  1.00 28.97      .000 H
ATOM   2222 2HD2 LEU A 146      -6.628 -45.193  18.825  1.00 28.97      .000 H
ATOM   2223 3HD2 LEU A 146      -5.958 -46.841  18.898  1.00 28.97      .000 H
ATOM   2224  N   VAL A 147      -4.507 -49.212  18.281  1.00 25.66      .338 N
ATOM   2225  H   VAL A 147      -3.710 -48.661  18.564  1.00 25.66      .338 H
ATOM   2226  CA  VAL A 147      -5.036 -50.139  19.306  1.00 24.44      .159 C
ATOM   2227  HA  VAL A 147      -6.013 -50.497  18.981  1.00 24.44      .159 H
ATOM   2228  C   VAL A 147      -5.270 -49.341  20.631  1.00 23.48      .251 C
ATOM   2229  O   VAL A 147      -4.589 -48.354  20.987  1.00 22.06      .271 O
ATOM   2230  CB  VAL A 147      -4.103 -51.387  19.572  1.00 23.14      .029 C
ATOM   2231  HB  VAL A 147      -3.126 -50.979  19.830  1.00 23.14      .029 H
ATOM   2232  CG1 VAL A 147      -4.528 -52.292  20.707  1.00 18.11      .002 C
ATOM   2233 1HG1 VAL A 147      -3.958 -53.222  20.710  1.00 18.11      .002 H
ATOM   2234 2HG1 VAL A 147      -5.587 -52.515  20.573  1.00 18.11      .002 H
ATOM   2235 3HG1 VAL A 147      -4.383 -51.774  21.655  1.00 18.11      .002 H
ATOM   2236  CG2 VAL A 147      -3.954 -52.092  18.318  1.00 22.93      .002 C
ATOM   2237 1HG2 VAL A 147      -4.897 -52.530  17.989  1.00 22.93      .002 H
ATOM   2238 2HG2 VAL A 147      -3.229 -52.885  18.503  1.00 22.93      .002 H
ATOM   2239 3HG2 VAL A 147      -3.574 -51.423  17.546  1.00 22.93      .002 H
ATOM   2240  N   SER A 148      -6.387 -49.719  21.318  1.00 22.93      .336 N
ATOM   2241  H   SER A 148      -6.999 -50.406  20.901  1.00 22.93      .336 H
ATOM   2242  CA  SER A 148      -6.981 -48.962  22.454  1.00 25.29      .189 C
ATOM   2243  HA  SER A 148      -6.234 -48.505  23.102  1.00 25.29      .189 H
ATOM   2244  C   SER A 148      -7.841 -49.910  23.342  1.00 24.52      .253 C
ATOM   2245  O   SER A 148      -8.446 -50.886  22.917  1.00 21.58      .270 O
ATOM   2246  CB  SER A 148      -7.867 -47.886  21.891  1.00 19.94      .169 C
ATOM   2247 1HB  SER A 148      -7.319 -47.252  21.194  1.00 19.94      .169 H
ATOM   2248 2HB  SER A 148      -8.761 -48.311  21.436  1.00 19.94      .169 H
ATOM   2249  OG  SER A 148      -8.300 -47.089  22.878  1.00 22.02      .380 O
ATOM   2250  HG  SER A 148      -8.687 -46.265  22.575  1.00 22.02      .380 H
ATOM   2251  N   MET A 149      -7.815 -49.710  24.619  1.00 18.38      .337 N
ATOM   2252  H   MET A 149      -7.206 -49.037  25.062  1.00 18.38      .337 H
ATOM   2253  CA  MET A 149      -8.372 -50.719  25.614  1.00 23.28      .160 C
ATOM   2254  HA  MET A 149      -9.288 -51.072  25.140  1.00 23.28      .160 H
ATOM   2255  C   MET A 149      -8.734 -50.099  26.972  1.00 25.41      .251 C
ATOM   2256  O   MET A 149      -8.065 -49.175  27.383  1.00 20.70      .271 O
ATOM   2257  CB  MET A 149      -7.544 -52.063  25.819  1.00 20.59      .043 C
ATOM   2258 1HB  MET A 149      -8.208 -52.817  26.242  1.00 20.59      .043 H
ATOM   2259 2HB  MET A 149      -7.259 -52.460  24.844  1.00 20.59      .043 H
ATOM   2260  CG  MET A 149      -6.276 -51.986  26.699  1.00 19.86      .060 C
ATOM   2261 1HG  MET A 149      -6.635 -52.026  27.727  1.00 19.86      .060 H
ATOM   2262 2HG  MET A 149      -5.760 -52.911  26.440  1.00 19.86      .060 H
ATOM   2263  SD  MET A 149      -5.174 -50.579  26.480  1.00 23.30      .139 S
ATOM   2264  CE  MET A 149      -4.625 -50.642  24.757  1.00 17.15      .069 C
ATOM   2265 1HE  MET A 149      -4.224 -49.683  24.428  1.00 17.15      .069 H
ATOM   2266 2HE  MET A 149      -5.480 -50.911  24.136  1.00 17.15      .069 H
ATOM   2267 3HE  MET A 149      -3.855 -51.409  24.667  1.00 17.15      .069 H
ATOM   2268  N   ASN A 150      -9.775 -50.626  27.657  1.00 20.00      .337 N
ATOM   2269  H   ASN A 150     -10.261 -51.393  27.214  1.00 20.00      .337 H
ATOM   2270  CA  ASN A 150     -10.090 -50.338  29.045  1.00 23.24      .169 C
ATOM   2271  HA  ASN A 150     -10.058 -49.257  29.183  1.00 23.24      .169 H
ATOM   2272  C   ASN A 150      -9.029 -51.026  29.834  1.00 24.90      .251 C
ATOM   2273  O   ASN A 150      -8.747 -52.232  29.637  1.00 26.11      .271 O
ATOM   2274  CB  ASN A 150     -11.535 -50.706  29.280  1.00 20.18      .119 C
ATOM   2275 1HB  ASN A 150     -11.684 -51.758  29.033  1.00 20.18      .119 H
ATOM   2276 2HB  ASN A 150     -11.797 -50.583  30.331  1.00 20.18      .119 H
ATOM   2277  CG  ASN A 150     -12.494 -49.862  28.431  1.00 28.81      .230 C
ATOM   2278  OD1 ASN A 150     -12.267 -48.701  28.068  1.00 25.52      .273 O
ATOM   2279  ND2 ASN A 150     -13.622 -50.448  28.132  1.00 27.97      .369 N
ATOM   2280 1HD2 ASN A 150     -14.347 -49.868  27.736  1.00 27.97      .369 H
ATOM   2281 2HD2 ASN A 150     -13.851 -51.360  28.503  1.00 27.97      .369 H
ATOM   2282  N   TYR A 151      -8.594 -50.331  30.899  1.00 20.20      .337 N
ATOM   2283  H   TYR A 151      -8.986 -49.400  30.901  1.00 20.20      .337 H
ATOM   2284  CA  TYR A 151      -8.079 -50.844  32.161  1.00 19.93      .164 C
ATOM   2285  HA  TYR A 151      -8.048 -51.934  32.188  1.00 19.93      .164 H
ATOM   2286  C   TYR A 151      -8.993 -50.368  33.315  1.00 19.16      .251 C
ATOM   2287  O   TYR A 151      -9.622 -49.283  33.231  1.00 20.88      .271 O
ATOM   2288  CB  TYR A 151      -6.607 -50.392  32.438  1.00 20.27      .056 C
ATOM   2289 1HB  TYR A 151      -6.323 -50.829  33.395  1.00 20.27      .056 H
ATOM   2290 2HB  TYR A 151      -6.060 -50.886  31.635  1.00 20.27      .056 H
ATOM   2291  CG  TYR A 151      -6.321 -48.921  32.433  1.00 17.59      .044 C
ATOM   2292  CD1 TYR A 151      -6.276 -48.174  31.268  1.00 16.30      .011 C
ATOM   2293  HD1 TYR A 151      -6.635 -48.617  30.350  1.00 16.30      .011 H
ATOM   2294  CD2 TYR A 151      -6.282 -48.212  33.681  1.00 19.29      .011 C
ATOM   2295  HD2 TYR A 151      -6.372 -48.751  34.612  1.00 19.29      .011 H
ATOM   2296  CE1 TYR A 151      -6.131 -46.746  31.292  1.00 18.96      .037 C
ATOM   2297  HE1 TYR A 151      -6.299 -46.170  30.394  1.00 18.96      .037 H
ATOM   2298  CE2 TYR A 151      -6.155 -46.789  33.749  1.00 18.48      .037 C
ATOM   2299  HE2 TYR A 151      -6.296 -46.247  34.672  1.00 18.48      .037 H
ATOM   2300  CZ  TYR A 151      -6.000 -46.116  32.535  1.00 20.22      .065 C
ATOM   2301  OH  TYR A 151      -5.960 -44.766  32.521  1.00 18.68      .361 O
ATOM   2302  HH  TYR A 151      -5.509 -44.394  31.760  1.00 18.68      .361 H
ATOM   2303  N   ARG A 152      -9.119 -51.186  34.362  1.00 19.03      .338 N
ATOM   2304  H   ARG A 152      -8.652 -52.077  34.451  1.00 19.03      .338 H
ATOM   2305  CA  ARG A 152      -9.921 -50.753  35.515  1.00 21.54      .159 C
ATOM   2306  HA  ARG A 152     -10.901 -50.459  35.138  1.00 21.54      .159 H
ATOM   2307  C   ARG A 152      -9.308 -49.503  36.216  1.00 24.15      .251 C
ATOM   2308  O   ARG A 152      -8.142 -49.237  36.159  1.00 22.83      .271 O
ATOM   2309  CB  ARG A 152      -9.846 -51.920  36.412  1.00 23.82      .034 C
ATOM   2310 1HB  ARG A 152      -8.815 -52.272  36.430  1.00 23.82      .034 H
ATOM   2311 2HB  ARG A 152     -10.090 -51.663  37.443  1.00 23.82      .034 H
ATOM   2312  CG  ARG A 152     -10.758 -53.059  35.949  1.00 19.56      .027 C
ATOM   2313 1HG  ARG A 152     -11.770 -52.693  36.125  1.00 19.56      .027 H
ATOM   2314 2HG  ARG A 152     -10.605 -53.163  34.875  1.00 19.56      .027 H
ATOM   2315  CD  ARG A 152     -10.553 -54.390  36.641  1.00 22.58      .116 C
ATOM   2316 1HD  ARG A 152     -10.478 -54.184  37.708  1.00 22.58      .116 H
ATOM   2317 2HD  ARG A 152     -11.444 -54.996  36.473  1.00 22.58      .116 H
ATOM   2318  NE  ARG A 152      -9.370 -55.207  36.252  1.00 22.21      .212 N
ATOM   2319  HE  ARG A 152      -8.873 -54.938  35.415  1.00 22.21      .212 H
ATOM   2320  CZ  ARG A 152      -8.786 -56.155  37.052  1.00 23.75      .666 C
ATOM   2321  NH1 ARG A 152      -9.295 -56.660  38.095  1.00 24.78      .235 N
ATOM   2322 1HH1 ARG A 152     -10.183 -56.365  38.474  1.00 24.78      .235 H
ATOM   2323 2HH1 ARG A 152      -8.787 -57.418  38.528  1.00 24.78      .235 H
ATOM   2324  NH2 ARG A 152      -7.706 -56.694  36.670  1.00 20.31      .235 N
ATOM   2325 1HH2 ARG A 152      -7.224 -56.325  35.862  1.00 20.31      .235 H
ATOM   2326 2HH2 ARG A 152      -7.183 -57.132  37.414  1.00 20.31      .235 H
ATOM   2327  N   VAL A 153     -10.227 -48.790  36.885  1.00 22.48      .338 N
ATOM   2328  H   VAL A 153     -11.190 -49.096  36.871  1.00 22.48      .338 H
ATOM   2329  CA  VAL A 153      -9.956 -47.471  37.450  1.00 20.45      .159 C
ATOM   2330  HA  VAL A 153      -8.884 -47.287  37.523  1.00 20.45      .159 H
ATOM   2331  C   VAL A 153     -10.482 -47.441  38.950  1.00 24.96      .251 C
ATOM   2332  O   VAL A 153     -11.417 -48.171  39.384  1.00 21.71      .271 O
ATOM   2333  CB  VAL A 153     -10.579 -46.346  36.622  1.00 25.37      .029 C
ATOM   2334  HB  VAL A 153     -10.434 -45.397  37.139  1.00 25.37      .029 H
ATOM   2335  CG1 VAL A 153      -9.969 -46.213  35.222  1.00 19.61      .002 C
ATOM   2336 1HG1 VAL A 153     -10.529 -45.530  34.582  1.00 19.61      .002 H
ATOM   2337 2HG1 VAL A 153      -9.954 -47.205  34.771  1.00 19.61      .002 H
ATOM   2338 3HG1 VAL A 153      -8.947 -45.849  35.334  1.00 19.61      .002 H
ATOM   2339  CG2 VAL A 153     -12.129 -46.524  36.509  1.00 17.61      .002 C
ATOM   2340 1HG2 VAL A 153     -12.460 -47.324  35.846  1.00 17.61      .002 H
ATOM   2341 2HG2 VAL A 153     -12.529 -45.573  36.158  1.00 17.61      .002 H
ATOM   2342 3HG2 VAL A 153     -12.487 -46.719  37.520  1.00 17.61      .002 H
ATOM   2343  N   GLY A 154      -9.769 -46.629  39.757  1.00 22.57      .336 N
ATOM   2344  H   GLY A 154      -9.120 -45.964  39.362  1.00 22.57      .336 H
ATOM   2345  CA  GLY A 154     -10.153 -46.495  41.136  1.00 20.33      .189 C
ATOM   2346 1HA  GLY A 154      -9.491 -45.742  41.564  1.00 20.33      .189 H
ATOM   2347 2HA  GLY A 154     -11.185 -46.149  41.191  1.00 20.33      .189 H
ATOM   2348  C   GLY A 154     -10.042 -47.767  42.018  1.00 25.35      .253 C
ATOM   2349  O   GLY A 154      -9.164 -48.586  41.742  1.00 24.22      .270 O
ATOM   2350  N   ALA A 155     -10.880 -47.892  43.094  1.00 23.33      .337 N
ATOM   2351  H   ALA A 155     -11.472 -47.096  43.281  1.00 23.33      .337 H
ATOM   2352  CA  ALA A 155     -10.837 -48.976  44.027  1.00 25.46      .159 C
ATOM   2353  HA  ALA A 155      -9.859 -48.914  44.504  1.00 25.46      .159 H
ATOM   2354  C   ALA A 155     -10.898 -50.324  43.262  1.00 27.25      .251 C
ATOM   2355  O   ALA A 155     -10.128 -51.262  43.562  1.00 25.72      .271 O
ATOM   2356  CB  ALA A 155     -12.041 -48.755  45.006  1.00 26.57      .034 C
ATOM   2357 1HB  ALA A 155     -11.813 -49.375  45.873  1.00 26.57      .034 H
ATOM   2358 2HB  ALA A 155     -13.019 -49.028  44.610  1.00 26.57      .034 H
ATOM   2359 3HB  ALA A 155     -12.047 -47.706  45.300  1.00 26.57      .034 H
ATOM   2360  N   PHE A 156     -11.739 -50.436  42.243  1.00 25.39      .337 N
ATOM   2361  H   PHE A 156     -12.043 -49.564  41.833  1.00 25.39      .337 H
ATOM   2362  CA  PHE A 156     -11.760 -51.601  41.316  1.00 23.14      .164 C
ATOM   2363  HA  PHE A 156     -12.038 -52.479  41.899  1.00 23.14      .164 H
ATOM   2364  C   PHE A 156     -10.491 -51.900  40.526  1.00 24.00      .251 C
ATOM   2365  O   PHE A 156     -10.288 -53.016  40.176  1.00 27.09      .271 O
ATOM   2366  CB  PHE A 156     -12.865 -51.428  40.289  1.00 21.78      .056 C
ATOM   2367 1HB  PHE A 156     -12.406 -50.874  39.470  1.00 21.78      .056 H
ATOM   2368 2HB  PHE A 156     -13.079 -52.442  39.950  1.00 21.78      .056 H
ATOM   2369  CG  PHE A 156     -14.156 -50.751  40.691  1.00 24.35      .044 C
ATOM   2370  CD1 PHE A 156     -15.187 -51.610  41.124  1.00 22.82      .008 C
ATOM   2371  HD1 PHE A 156     -15.123 -52.687  41.079  1.00 22.82      .008 H
ATOM   2372  CD2 PHE A 156     -14.281 -49.365  40.845  1.00 20.78      .008 C
ATOM   2373  HD2 PHE A 156     -13.482 -48.712  40.525  1.00 20.78      .008 H
ATOM   2374  CE1 PHE A 156     -16.329 -51.017  41.708  1.00 23.46      .001 C
ATOM   2375  HE1 PHE A 156     -17.179 -51.640  41.945  1.00 23.46      .001 H
ATOM   2376  CE2 PHE A 156     -15.423 -48.747  41.359  1.00 24.75      .001 C
ATOM   2377  HE2 PHE A 156     -15.519 -47.672  41.337  1.00 24.75      .001 H
ATOM   2378  CZ  PHE A 156     -16.423 -49.626  41.846  1.00 24.97      .000 C
ATOM   2379  HZ  PHE A 156     -17.271 -49.205  42.366  1.00 24.97      .000 H
ATOM   2380  N   GLY A 157      -9.563 -50.935  40.258  1.00 22.51      .336 N
ATOM   2381  H   GLY A 157      -9.676 -50.079  40.781  1.00 22.51      .336 H
ATOM   2382  CA  GLY A 157      -8.313 -51.111  39.527  1.00 20.74      .189 C
ATOM   2383 1HA  GLY A 157      -8.233 -51.976  38.867  1.00 20.74      .189 H
ATOM   2384 2HA  GLY A 157      -8.165 -50.207  38.937  1.00 20.74      .189 H
ATOM   2385  C   GLY A 157      -6.992 -51.198  40.438  1.00 24.31      .253 C
ATOM   2386  O   GLY A 157      -5.976 -51.792  40.066  1.00 27.21      .270 O
ATOM   2387  N   PHE A 158      -7.079 -50.591  41.603  1.00 23.08      .337 N
ATOM   2388  H   PHE A 158      -7.978 -50.226  41.883  1.00 23.08      .337 H
ATOM   2389  CA  PHE A 158      -5.911 -50.122  42.347  1.00 23.82      .164 C
ATOM   2390  HA  PHE A 158      -5.081 -50.774  42.075  1.00 23.82      .164 H
ATOM   2391  C   PHE A 158      -6.023 -50.157  43.904  1.00 26.67      .251 C
ATOM   2392  O   PHE A 158      -5.040 -49.729  44.521  1.00 25.88      .271 O
ATOM   2393  CB  PHE A 158      -5.500 -48.701  41.779  1.00 24.72      .056 C
ATOM   2394 1HB  PHE A 158      -6.248 -47.945  42.019  1.00 24.72      .056 H
ATOM   2395 2HB  PHE A 158      -4.626 -48.405  42.359  1.00 24.72      .056 H
ATOM   2396  CG  PHE A 158      -5.167 -48.618  40.302  1.00 23.29      .044 C
ATOM   2397  CD1 PHE A 158      -6.033 -47.965  39.408  1.00 23.35      .008 C
ATOM   2398  HD1 PHE A 158      -6.984 -47.570  39.734  1.00 23.35      .008 H
ATOM   2399  CD2 PHE A 158      -4.017 -49.261  39.886  1.00 25.46      .008 C
ATOM   2400  HD2 PHE A 158      -3.300 -49.652  40.593  1.00 25.46      .008 H
ATOM   2401  CE1 PHE A 158      -5.726 -48.119  38.074  1.00 19.80      .001 C
ATOM   2402  HE1 PHE A 158      -6.453 -47.754  37.364  1.00 19.80      .001 H
ATOM   2403  CE2 PHE A 158      -3.639 -49.246  38.551  1.00 27.06      .001 C
ATOM   2404  HE2 PHE A 158      -2.657 -49.577  38.245  1.00 27.06      .001 H
ATOM   2405  CZ  PHE A 158      -4.510 -48.648  37.614  1.00 21.72      .000 C
ATOM   2406  HZ  PHE A 158      -4.261 -48.695  36.563  1.00 21.72      .000 H
ATOM   2407  N   LEU A 159      -7.135 -50.626  44.442  1.00 27.43      .338 N
ATOM   2408  H   LEU A 159      -7.786 -51.038  43.789  1.00 27.43      .338 H
ATOM   2409  CA  LEU A 159      -7.244 -51.080  45.838  1.00 24.70      .159 C
ATOM   2410  HA  LEU A 159      -7.098 -50.153  46.391  1.00 24.70      .159 H
ATOM   2411  C   LEU A 159      -6.095 -52.042  46.197  1.00 30.82      .251 C
ATOM   2412  O   LEU A 159      -5.859 -52.943  45.388  1.00 32.86      .271 O
ATOM   2413  CB  LEU A 159      -8.590 -51.793  46.062  1.00 24.52      .032 C
ATOM   2414 1HB  LEU A 159      -9.389 -51.150  45.690  1.00 24.52      .032 H
ATOM   2415 2HB  LEU A 159      -8.616 -52.689  45.442  1.00 24.52      .032 H
ATOM   2416  CG  LEU A 159      -8.912 -51.974  47.538  1.00 30.30      .002 C
ATOM   2417  HG  LEU A 159      -8.120 -51.535  48.145  1.00 30.30      .002 H
ATOM   2418  CD1 LEU A 159     -10.210 -51.325  47.930  1.00 24.74      .000 C
ATOM   2419 1HD1 LEU A 159     -10.391 -51.511  48.989  1.00 24.74      .000 H
ATOM   2420 2HD1 LEU A 159     -11.046 -51.710  47.346  1.00 24.74      .000 H
ATOM   2421 3HD1 LEU A 159     -10.111 -50.253  47.761  1.00 24.74      .000 H
ATOM   2422  CD2 LEU A 159      -8.998 -53.457  47.906  1.00 27.05      .000 C
ATOM   2423 1HD2 LEU A 159      -8.246 -54.000  47.333  1.00 27.05      .000 H
ATOM   2424 2HD2 LEU A 159      -9.990 -53.830  47.649  1.00 27.05      .000 H
ATOM   2425 3HD2 LEU A 159      -8.820 -53.603  48.971  1.00 27.05      .000 H
ATOM   2426  N   ALA A 160      -5.385 -51.949  47.299  1.00 30.16      .338 N
ATOM   2427  H   ALA A 160      -5.630 -51.223  47.957  1.00 30.16      .338 H
ATOM   2428  CA  ALA A 160      -4.193 -52.748  47.635  1.00 32.03      .159 C
ATOM   2429  HA  ALA A 160      -4.297 -53.721  47.155  1.00 32.03      .159 H
ATOM   2430  C   ALA A 160      -4.008 -52.862  49.102  1.00 35.94      .251 C
ATOM   2431  O   ALA A 160      -4.285 -51.913  49.875  1.00 26.91      .271 O
ATOM   2432  CB  ALA A 160      -2.974 -52.050  47.084  1.00 23.68      .034 C
ATOM   2433 1HB  ALA A 160      -2.657 -51.249  47.752  1.00 23.68      .034 H
ATOM   2434 2HB  ALA A 160      -3.247 -51.629  46.116  1.00 23.68      .034 H
ATOM   2435 3HB  ALA A 160      -2.158 -52.761  46.955  1.00 23.68      .034 H
ATOM   2436  N   LEU A 161      -3.433 -53.991  49.486  1.00 29.61      .338 N
ATOM   2437  H   LEU A 161      -3.231 -54.692  48.787  1.00 29.61      .338 H
ATOM   2438  CA  LEU A 161      -3.021 -54.381  50.874  1.00 33.91      .160 C
ATOM   2439  HA  LEU A 161      -2.956 -53.429  51.401  1.00 33.91      .160 H
ATOM   2440  C   LEU A 161      -1.658 -55.047  50.842  1.00 37.16      .254 C
ATOM   2441  O   LEU A 161      -1.359 -55.807  49.940  1.00 40.25      .270 O
ATOM   2442  CB  LEU A 161      -4.041 -55.329  51.608  1.00 30.90      .032 C
ATOM   2443 1HB  LEU A 161      -4.000 -56.285  51.084  1.00 30.90      .032 H
ATOM   2444 2HB  LEU A 161      -3.666 -55.453  52.624  1.00 30.90      .032 H
ATOM   2445  CG  LEU A 161      -5.540 -54.951  51.665  1.00 36.25      .002 C
ATOM   2446  HG  LEU A 161      -5.837 -54.598  50.677  1.00 36.25      .002 H
ATOM   2447  CD1 LEU A 161      -6.503 -56.157  52.026  1.00 38.39      .000 C
ATOM   2448 1HD1 LEU A 161      -6.344 -56.559  53.027  1.00 38.39      .000 H
ATOM   2449 2HD1 LEU A 161      -6.351 -56.946  51.289  1.00 38.39      .000 H
ATOM   2450 3HD1 LEU A 161      -7.520 -55.775  51.945  1.00 38.39      .000 H
ATOM   2451  CD2 LEU A 161      -5.661 -53.816  52.682  1.00 25.71      .000 C
ATOM   2452 1HD2 LEU A 161      -5.181 -54.136  53.606  1.00 25.71      .000 H
ATOM   2453 2HD2 LEU A 161      -6.726 -53.660  52.860  1.00 25.71      .000 H
ATOM   2454 3HD2 LEU A 161      -5.210 -52.884  52.340  1.00 25.71      .000 H
ATOM   2455  N   PRO A 162      -0.781 -54.800  51.878  1.00 39.19      .312 N
ATOM   2456  CA  PRO A 162       0.573 -55.337  51.962  1.00 42.68      .163 C
ATOM   2457  HA  PRO A 162       1.068 -55.113  51.017  1.00 42.68      .163 H
ATOM   2458  C   PRO A 162       0.483 -56.899  52.056  1.00 41.58      .251 C
ATOM   2459  O   PRO A 162      -0.364 -57.488  52.741  1.00 40.96      .271 O
ATOM   2460  CB  PRO A 162       1.220 -54.655  53.143  1.00 38.81      .034 C
ATOM   2461 1HB  PRO A 162       1.902 -55.357  53.623  1.00 38.81      .034 H
ATOM   2462 2HB  PRO A 162       1.877 -53.825  52.881  1.00 38.81      .034 H
ATOM   2463  CG  PRO A 162       0.102 -54.248  54.021  1.00 38.57      .027 C
ATOM   2464 1HG  PRO A 162      -0.154 -55.127  54.613  1.00 38.57      .027 H
ATOM   2465 2HG  PRO A 162       0.260 -53.395  54.682  1.00 38.57      .027 H
ATOM   2466  CD  PRO A 162      -1.030 -53.938  53.048  1.00 31.70      .105 C
ATOM   2467 1HD  PRO A 162      -2.009 -54.199  53.450  1.00 31.70      .105 H
ATOM   2468 2HD  PRO A 162      -0.988 -52.902  52.713  1.00 31.70      .105 H
ATOM   2469  N   GLY A 163       1.357 -57.551  51.263  1.00 42.18      .336 N
ATOM   2470  H   GLY A 163       1.991 -56.974  50.729  1.00 42.18      .336 H
ATOM   2471  CA  GLY A 163       1.535 -59.001  51.151  1.00 40.57      .189 C
ATOM   2472 1HA  GLY A 163       2.347 -59.108  50.432  1.00 40.57      .189 H
ATOM   2473 2HA  GLY A 163       1.830 -59.470  52.090  1.00 40.57      .189 H
ATOM   2474  C   GLY A 163       0.328 -59.821  50.595  1.00 44.92      .253 C
ATOM   2475  O   GLY A 163       0.356 -61.066  50.524  1.00 42.80      .270 O
ATOM   2476  N   SER A 164      -0.791 -59.168  50.334  1.00 42.86      .335 N
ATOM   2477  H   SER A 164      -0.799 -58.187  50.576  1.00 42.86      .335 H
ATOM   2478  CA  SER A 164      -2.061 -59.743  49.882  1.00 41.59      .189 C
ATOM   2479  HA  SER A 164      -2.162 -60.616  50.528  1.00 41.59      .189 H
ATOM   2480  C   SER A 164      -2.032 -60.297  48.408  1.00 42.81      .253 C
ATOM   2481  O   SER A 164      -1.498 -59.629  47.465  1.00 45.41      .270 O
ATOM   2482  CB  SER A 164      -3.154 -58.710  50.052  1.00 43.22      .169 C
ATOM   2483 1HB  SER A 164      -3.240 -58.416  51.098  1.00 43.22      .169 H
ATOM   2484 2HB  SER A 164      -2.988 -57.868  49.379  1.00 43.22      .169 H
ATOM   2485  OG  SER A 164      -4.363 -59.248  49.649  1.00 47.27      .380 O
ATOM   2486  HG  SER A 164      -4.869 -59.547  50.408  1.00 47.27      .380 H
ATOM   2487  N   ARG A 165      -2.700 -61.447  48.196  1.00 47.50      .337 N
ATOM   2488  H   ARG A 165      -3.069 -61.939  48.998  1.00 47.50      .337 H
ATOM   2489  CA  ARG A 165      -2.973 -62.092  46.885  1.00 46.18      .159 C
ATOM   2490  HA  ARG A 165      -2.352 -61.627  46.119  1.00 46.18      .159 H
ATOM   2491  C   ARG A 165      -4.448 -61.903  46.499  1.00 41.15      .251 C
ATOM   2492  O   ARG A 165      -4.871 -62.090  45.342  1.00 49.63      .271 O
ATOM   2493  CB  ARG A 165      -2.480 -63.512  46.916  1.00 53.87      .034 C
ATOM   2494 1HB  ARG A 165      -2.542 -63.966  47.905  1.00 53.87      .034 H
ATOM   2495 2HB  ARG A 165      -3.058 -64.059  46.171  1.00 53.87      .034 H
ATOM   2496  CG  ARG A 165      -0.987 -63.561  46.474  1.00 66.29      .027 C
ATOM   2497 1HG  ARG A 165      -0.901 -63.232  45.439  1.00 66.29      .027 H
ATOM   2498 2HG  ARG A 165      -0.438 -62.877  47.121  1.00 66.29      .027 H
ATOM   2499  CD  ARG A 165      -0.280 -64.951  46.573  1.00 83.14      .116 C
ATOM   2500 1HD  ARG A 165       0.760 -64.787  46.291  1.00 83.14      .116 H
ATOM   2501 2HD  ARG A 165      -0.263 -65.194  47.636  1.00 83.14      .116 H
ATOM   2502  NE  ARG A 165      -0.824 -66.077  45.819  1.00102.11      .212 N
ATOM   2503  HE  ARG A 165      -1.495 -66.630  46.333  1.00102.11      .212 H
ATOM   2504  CZ  ARG A 165      -0.584 -66.399  44.520  1.00102.00      .666 C
ATOM   2505  NH1 ARG A 165       0.309 -65.854  43.822  1.00101.62      .235 N
ATOM   2506 1HH1 ARG A 165       0.963 -65.203  44.234  1.00101.62      .235 H
ATOM   2507 2HH1 ARG A 165       0.445 -66.174  42.874  1.00101.62      .235 H
ATOM   2508  NH2 ARG A 165      -1.285 -67.333  43.967  1.00 92.70      .235 N
ATOM   2509 1HH2 ARG A 165      -1.983 -67.849  44.484  1.00 92.70      .235 H
ATOM   2510 2HH2 ARG A 165      -1.229 -67.426  42.963  1.00 92.70      .235 H
ATOM   2511  N   GLU A 166      -5.283 -61.473  47.384  1.00 45.29      .338 N
ATOM   2512  H   GLU A 166      -4.954 -61.398  48.337  1.00 45.29      .338 H
ATOM   2513  CA  GLU A 166      -6.654 -60.954  47.149  1.00 43.35      .160 C
ATOM   2514  HA  GLU A 166      -7.194 -61.631  46.487  1.00 43.35      .160 H
ATOM   2515  C   GLU A 166      -6.685 -59.549  46.621  1.00 42.67      .251 C
ATOM   2516  O   GLU A 166      -7.411 -59.187  45.748  1.00 44.50      .271 O
ATOM   2517  CB  GLU A 166      -7.405 -60.972  48.532  1.00 42.48      .043 C
ATOM   2518 1HB  GLU A 166      -6.884 -60.337  49.249  1.00 42.48      .043 H
ATOM   2519 2HB  GLU A 166      -8.446 -60.683  48.387  1.00 42.48      .043 H
ATOM   2520  CG  GLU A 166      -7.419 -62.418  49.138  1.00 45.32      .100 C
ATOM   2521 1HG  GLU A 166      -6.700 -63.110  48.698  1.00 45.32      .100 H
ATOM   2522 2HG  GLU A 166      -7.170 -62.377  50.198  1.00 45.32      .100 H
ATOM   2523  CD  GLU A 166      -8.826 -63.044  49.003  1.00 58.15      .185 C
ATOM   2524  OE1 GLU A 166      -9.721 -62.657  49.756  1.00 51.95      .647 O
ATOM   2525  OE2 GLU A 166      -8.897 -64.024  48.242  1.00 60.65      .647 O
ATOM   2526  N   ALA A 167      -5.737 -58.746  47.133  1.00 36.54      .338 N
ATOM   2527  H   ALA A 167      -5.069 -59.092  47.807  1.00 36.54      .338 H
ATOM   2528  CA  ALA A 167      -5.515 -57.386  46.629  1.00 37.49      .160 C
ATOM   2529  HA  ALA A 167      -5.902 -57.345  45.611  1.00 37.49      .160 H
ATOM   2530  C   ALA A 167      -4.045 -56.950  46.615  1.00 35.29      .254 C
ATOM   2531  O   ALA A 167      -3.688 -56.138  47.506  1.00 37.34      .270 O
ATOM   2532  CB  ALA A 167      -6.378 -56.421  47.456  1.00 36.06      .034 C
ATOM   2533 1HB  ALA A 167      -6.198 -55.400  47.118  1.00 36.06      .034 H
ATOM   2534 2HB  ALA A 167      -6.021 -56.533  48.480  1.00 36.06      .034 H
ATOM   2535 3HB  ALA A 167      -7.447 -56.634  47.418  1.00 36.06      .034 H
ATOM   2536  N   PRO A 168      -3.202 -57.429  45.702  1.00 31.87      .312 N
ATOM   2537  CA  PRO A 168      -1.777 -56.989  45.623  1.00 30.40      .163 C
ATOM   2538  HA  PRO A 168      -1.295 -57.286  46.554  1.00 30.40      .163 H
ATOM   2539  C   PRO A 168      -1.518 -55.479  45.415  1.00 32.99      .251 C
ATOM   2540  O   PRO A 168      -0.412 -54.935  45.645  1.00 33.75      .271 O
ATOM   2541  CB  PRO A 168      -1.157 -57.812  44.497  1.00 28.22      .034 C
ATOM   2542 1HB  PRO A 168      -0.337 -57.308  43.986  1.00 28.22      .034 H
ATOM   2543 2HB  PRO A 168      -0.787 -58.760  44.886  1.00 28.22      .034 H
ATOM   2544  CG  PRO A 168      -2.333 -58.008  43.593  1.00 29.58      .027 C
ATOM   2545 1HG  PRO A 168      -2.449 -57.047  43.091  1.00 29.58      .027 H
ATOM   2546 2HG  PRO A 168      -2.371 -58.812  42.857  1.00 29.58      .027 H
ATOM   2547  CD  PRO A 168      -3.509 -58.191  44.573  1.00 28.38      .105 C
ATOM   2548 1HD  PRO A 168      -4.390 -57.835  44.039  1.00 28.38      .105 H
ATOM   2549 2HD  PRO A 168      -3.573 -59.260  44.779  1.00 28.38      .105 H
ATOM   2550  N   GLY A 169      -2.452 -54.852  44.796  1.00 34.49      .336 N
ATOM   2551  H   GLY A 169      -3.364 -55.281  44.723  1.00 34.49      .336 H
ATOM   2552  CA  GLY A 169      -2.308 -53.531  44.157  1.00 28.77      .189 C
ATOM   2553 1HA  GLY A 169      -3.224 -52.943  44.222  1.00 28.77      .189 H
ATOM   2554 2HA  GLY A 169      -1.513 -52.967  44.644  1.00 28.77      .189 H
ATOM   2555  C   GLY A 169      -1.944 -53.695  42.670  1.00 29.61      .253 C
ATOM   2556  O   GLY A 169      -1.660 -54.793  42.134  1.00 26.14      .270 O
ATOM   2557  N   ASN A 170      -1.871 -52.604  41.917  1.00 23.30      .337 N
ATOM   2558  H   ASN A 170      -2.213 -51.779  42.389  1.00 23.30      .337 H
ATOM   2559  CA  ASN A 170      -1.394 -52.405  40.536  1.00 23.17      .169 C
ATOM   2560  HA  ASN A 170      -1.687 -51.385  40.284  1.00 23.17      .169 H
ATOM   2561  C   ASN A 170      -2.101 -53.336  39.486  1.00 20.20      .251 C
ATOM   2562  O   ASN A 170      -1.532 -53.485  38.394  1.00 19.47      .271 O
ATOM   2563  CB  ASN A 170       0.122 -52.473  40.440  1.00 23.14      .119 C
ATOM   2564 1HB  ASN A 170       0.418 -53.513  40.575  1.00 23.14      .119 H
ATOM   2565 2HB  ASN A 170       0.392 -52.342  39.392  1.00 23.14      .119 H
ATOM   2566  CG  ASN A 170       0.836 -51.549  41.338  1.00 28.93      .230 C
ATOM   2567  OD1 ASN A 170       0.734 -50.293  41.282  1.00 29.42      .273 O
ATOM   2568  ND2 ASN A 170       1.757 -52.053  42.151  1.00 26.40      .369 N
ATOM   2569 1HD2 ASN A 170       2.329 -51.413  42.683  1.00 26.40      .369 H
ATOM   2570 2HD2 ASN A 170       1.883 -53.049  42.254  1.00 26.40      .369 H
ATOM   2571  N   VAL A 171      -3.316 -53.789  39.699  1.00 23.36      .338 N
ATOM   2572  H   VAL A 171      -3.638 -53.803  40.656  1.00 23.36      .338 H
ATOM   2573  CA  VAL A 171      -4.045 -54.654  38.757  1.00 25.34      .159 C
ATOM   2574  HA  VAL A 171      -3.275 -55.301  38.337  1.00 25.34      .159 H
ATOM   2575  C   VAL A 171      -4.719 -53.940  37.514  1.00 24.82      .251 C
ATOM   2576  O   VAL A 171      -4.865 -54.399  36.408  1.00 22.81      .271 O
ATOM   2577  CB  VAL A 171      -5.017 -55.602  39.449  1.00 26.79      .029 C
ATOM   2578  HB  VAL A 171      -5.462 -56.272  38.713  1.00 26.79      .029 H
ATOM   2579  CG1 VAL A 171      -4.399 -56.397  40.559  1.00 20.81      .002 C
ATOM   2580 1HG1 VAL A 171      -5.168 -57.029  41.002  1.00 20.81      .002 H
ATOM   2581 2HG1 VAL A 171      -4.046 -55.679  41.299  1.00 20.81      .002 H
ATOM   2582 3HG1 VAL A 171      -3.566 -57.016  40.226  1.00 20.81      .002 H
ATOM   2583  CG2 VAL A 171      -6.194 -54.870  40.060  1.00 22.54      .002 C
ATOM   2584 1HG2 VAL A 171      -6.957 -55.610  40.303  1.00 22.54      .002 H
ATOM   2585 2HG2 VAL A 171      -6.576 -54.190  39.298  1.00 22.54      .002 H
ATOM   2586 3HG2 VAL A 171      -5.938 -54.304  40.956  1.00 22.54      .002 H
ATOM   2587  N   GLY A 172      -4.917 -52.601  37.660  1.00 24.47      .336 N
ATOM   2588  H   GLY A 172      -5.050 -52.121  38.539  1.00 24.47      .336 H
ATOM   2589  CA  GLY A 172      -5.126 -51.676  36.467  1.00 21.32      .189 C
ATOM   2590 1HA  GLY A 172      -5.837 -52.125  35.774  1.00 21.32      .189 H
ATOM   2591 2HA  GLY A 172      -5.496 -50.695  36.766  1.00 21.32      .189 H
ATOM   2592  C   GLY A 172      -3.813 -51.420  35.647  1.00 22.42      .253 C
ATOM   2593  O   GLY A 172      -3.896 -51.080  34.435  1.00 25.51      .270 O
ATOM   2594  N   LEU A 173      -2.641 -51.810  36.097  1.00 21.66      .337 N
ATOM   2595  H   LEU A 173      -2.632 -52.267  36.998  1.00 21.66      .337 H
ATOM   2596  CA  LEU A 173      -1.441 -52.013  35.262  1.00 20.92      .159 C
ATOM   2597  HA  LEU A 173      -1.439 -51.282  34.453  1.00 20.92      .159 H
ATOM   2598  C   LEU A 173      -1.307 -53.413  34.690  1.00 21.56      .251 C
ATOM   2599  O   LEU A 173      -0.809 -53.598  33.549  1.00 20.64      .271 O
ATOM   2600  CB  LEU A 173      -0.133 -51.684  36.057  1.00 22.08      .032 C
ATOM   2601 1HB  LEU A 173      -0.193 -52.225  37.002  1.00 22.08      .032 H
ATOM   2602 2HB  LEU A 173       0.697 -52.102  35.487  1.00 22.08      .032 H
ATOM   2603  CG  LEU A 173       0.081 -50.162  36.454  1.00 21.24      .002 C
ATOM   2604  HG  LEU A 173      -0.851 -49.853  36.927  1.00 21.24      .002 H
ATOM   2605  CD1 LEU A 173       1.183 -49.886  37.408  1.00 16.67      .000 C
ATOM   2606 1HD1 LEU A 173       1.110 -50.579  38.247  1.00 16.67      .000 H
ATOM   2607 2HD1 LEU A 173       1.091 -48.863  37.772  1.00 16.67      .000 H
ATOM   2608 3HD1 LEU A 173       2.147 -50.012  36.916  1.00 16.67      .000 H
ATOM   2609  CD2 LEU A 173       0.386 -49.265  35.288  1.00 19.26      .000 C
ATOM   2610 1HD2 LEU A 173      -0.465 -49.151  34.616  1.00 19.26      .000 H
ATOM   2611 2HD2 LEU A 173       1.215 -49.725  34.751  1.00 19.26      .000 H
ATOM   2612 3HD2 LEU A 173       0.690 -48.286  35.659  1.00 19.26      .000 H
ATOM   2613  N   LEU A 174      -1.681 -54.445  35.434  1.00 18.37      .338 N
ATOM   2614  H   LEU A 174      -1.912 -54.265  36.401  1.00 18.37      .338 H
ATOM   2615  CA  LEU A 174      -1.728 -55.817  34.967  1.00 23.66      .159 C
ATOM   2616  HA  LEU A 174      -0.742 -56.116  34.610  1.00 23.66      .159 H
ATOM   2617  C   LEU A 174      -2.717 -56.037  33.770  1.00 20.11      .251 C
ATOM   2618  O   LEU A 174      -2.296 -56.748  32.849  1.00 22.41      .271 O
ATOM   2619  CB  LEU A 174      -2.014 -56.832  36.056  1.00 19.19      .032 C
ATOM   2620 1HB  LEU A 174      -2.992 -56.644  36.499  1.00 19.19      .032 H
ATOM   2621 2HB  LEU A 174      -1.898 -57.844  35.667  1.00 19.19      .032 H
ATOM   2622  CG  LEU A 174      -1.104 -56.843  37.277  1.00 30.59      .002 C
ATOM   2623  HG  LEU A 174      -1.237 -55.922  37.844  1.00 30.59      .002 H
ATOM   2624  CD1 LEU A 174      -1.433 -58.026  38.149  1.00 23.97      .000 C
ATOM   2625 1HD1 LEU A 174      -1.027 -58.925  37.687  1.00 23.97      .000 H
ATOM   2626 2HD1 LEU A 174      -2.503 -58.154  38.318  1.00 23.97      .000 H
ATOM   2627 3HD1 LEU A 174      -0.934 -57.848  39.102  1.00 23.97      .000 H
ATOM   2628  CD2 LEU A 174       0.361 -56.862  36.900  1.00 26.40      .000 C
ATOM   2629 1HD2 LEU A 174       0.943 -57.443  37.615  1.00 26.40      .000 H
ATOM   2630 2HD2 LEU A 174       0.731 -55.837  36.876  1.00 26.40      .000 H
ATOM   2631 3HD2 LEU A 174       0.455 -57.306  35.909  1.00 26.40      .000 H
ATOM   2632  N   ASP A 175      -3.826 -55.352  33.800  1.00 24.57      .337 N
ATOM   2633  H   ASP A 175      -4.178 -54.956  34.660  1.00 24.57      .337 H
ATOM   2634  CA  ASP A 175      -4.769 -55.241  32.643  1.00 19.23      .170 C
ATOM   2635  HA  ASP A 175      -5.227 -56.190  32.363  1.00 19.23      .170 H
ATOM   2636  C   ASP A 175      -3.970 -54.771  31.353  1.00 26.36      .251 C
ATOM   2637  O   ASP A 175      -4.046 -55.432  30.329  1.00 25.22      .271 O
ATOM   2638  CB  ASP A 175      -5.868 -54.214  32.818  1.00 18.11      .129 C
ATOM   2639 1HB  ASP A 175      -5.480 -53.221  33.047  1.00 18.11      .129 H
ATOM   2640 2HB  ASP A 175      -6.278 -53.986  31.833  1.00 18.11      .129 H
ATOM   2641  CG  ASP A 175      -6.959 -54.598  33.777  1.00 24.05      .188 C
ATOM   2642  OD1 ASP A 175      -7.072 -55.799  34.191  1.00 22.04      .647 O
ATOM   2643  OD2 ASP A 175      -7.818 -53.717  34.057  1.00 23.53      .647 O
ATOM   2644  N   GLN A 176      -3.337 -53.665  31.476  1.00 21.63      .337 N
ATOM   2645  H   GLN A 176      -3.531 -53.133  32.312  1.00 21.63      .337 H
ATOM   2646  CA  GLN A 176      -2.585 -53.029  30.417  1.00 21.59      .160 C
ATOM   2647  HA  GLN A 176      -3.266 -52.832  29.589  1.00 21.59      .160 H
ATOM   2648  C   GLN A 176      -1.479 -53.956  29.985  1.00 23.98      .251 C
ATOM   2649  O   GLN A 176      -1.245 -54.128  28.783  1.00 25.19      .271 O
ATOM   2650  CB  GLN A 176      -2.050 -51.631  30.879  1.00 25.77      .042 C
ATOM   2651 1HB  GLN A 176      -1.277 -51.689  31.646  1.00 25.77      .042 H
ATOM   2652 2HB  GLN A 176      -1.618 -51.304  29.933  1.00 25.77      .042 H
ATOM   2653  CG  GLN A 176      -3.070 -50.543  31.327  1.00 20.49      .090 C
ATOM   2654 1HG  GLN A 176      -3.601 -50.267  30.415  1.00 20.49      .090 H
ATOM   2655 2HG  GLN A 176      -3.651 -51.040  32.103  1.00 20.49      .090 H
ATOM   2656  CD  GLN A 176      -2.342 -49.351  31.895  1.00 23.90      .227 C
ATOM   2657  OE1 GLN A 176      -1.139 -49.278  31.712  1.00 21.15      .273 O
ATOM   2658  NE2 GLN A 176      -2.942 -48.420  32.530  1.00 20.77      .369 N
ATOM   2659 1HE2 GLN A 176      -2.456 -47.549  32.686  1.00 20.77      .369 H
ATOM   2660 2HE2 GLN A 176      -3.905 -48.520  32.818  1.00 20.77      .369 H
ATOM   2661  N   ARG A 177      -0.730 -54.639  30.916  1.00 21.47      .338 N
ATOM   2662  H   ARG A 177      -0.845 -54.542  31.915  1.00 21.47      .338 H
ATOM   2663  CA  ARG A 177       0.274 -55.681  30.519  1.00 22.37      .159 C
ATOM   2664  HA  ARG A 177       1.020 -55.136  29.940  1.00 22.37      .159 H
ATOM   2665  C   ARG A 177      -0.373 -56.748  29.668  1.00 24.90      .251 C
ATOM   2666  O   ARG A 177       0.226 -57.211  28.757  1.00 23.90      .271 O
ATOM   2667  CB  ARG A 177       0.986 -56.220  31.737  1.00 24.55      .034 C
ATOM   2668 1HB  ARG A 177       1.410 -55.351  32.241  1.00 24.55      .034 H
ATOM   2669 2HB  ARG A 177       0.225 -56.673  32.373  1.00 24.55      .034 H
ATOM   2670  CG  ARG A 177       2.089 -57.236  31.459  1.00 28.12      .027 C
ATOM   2671 1HG  ARG A 177       1.628 -58.088  30.958  1.00 28.12      .027 H
ATOM   2672 2HG  ARG A 177       2.825 -56.862  30.746  1.00 28.12      .027 H
ATOM   2673  CD  ARG A 177       2.800 -57.711  32.723  1.00 25.82      .116 C
ATOM   2674 1HD  ARG A 177       2.037 -57.975  33.456  1.00 25.82      .116 H
ATOM   2675 2HD  ARG A 177       3.495 -58.504  32.445  1.00 25.82      .116 H
ATOM   2676  NE  ARG A 177       3.666 -56.655  33.419  1.00 31.94      .212 N
ATOM   2677  HE  ARG A 177       3.959 -55.953  32.754  1.00 31.94      .212 H
ATOM   2678  CZ  ARG A 177       4.017 -56.619  34.684  1.00 32.92      .666 C
ATOM   2679  NH1 ARG A 177       3.463 -57.342  35.616  1.00 28.06      .235 N
ATOM   2680 1HH1 ARG A 177       2.973 -58.170  35.309  1.00 28.06      .235 H
ATOM   2681 2HH1 ARG A 177       3.718 -57.237  36.587  1.00 28.06      .235 H
ATOM   2682  NH2 ARG A 177       4.859 -55.776  35.100  1.00 26.36      .235 N
ATOM   2683 1HH2 ARG A 177       5.426 -55.228  34.469  1.00 26.36      .235 H
ATOM   2684 2HH2 ARG A 177       5.057 -55.771  36.091  1.00 26.36      .235 H
ATOM   2685  N   LEU A 178      -1.584 -57.147  30.055  1.00 21.03      .338 N
ATOM   2686  H   LEU A 178      -1.814 -56.959  31.021  1.00 21.03      .338 H
ATOM   2687  CA  LEU A 178      -2.281 -58.183  29.353  1.00 24.07      .159 C
ATOM   2688  HA  LEU A 178      -1.632 -59.056  29.297  1.00 24.07      .159 H
ATOM   2689  C   LEU A 178      -2.696 -57.849  27.874  1.00 23.99      .251 C
ATOM   2690  O   LEU A 178      -2.486 -58.685  26.948  1.00 26.85      .271 O
ATOM   2691  CB  LEU A 178      -3.433 -58.732  30.204  1.00 22.34      .032 C
ATOM   2692 1HB  LEU A 178      -3.031 -59.108  31.145  1.00 22.34      .032 H
ATOM   2693 2HB  LEU A 178      -4.100 -57.912  30.471  1.00 22.34      .032 H
ATOM   2694  CG  LEU A 178      -4.326 -59.910  29.566  1.00 26.94      .002 C
ATOM   2695  HG  LEU A 178      -4.728 -59.470  28.653  1.00 26.94      .002 H
ATOM   2696  CD1 LEU A 178      -3.463 -61.131  29.266  1.00 22.05      .000 C
ATOM   2697 1HD1 LEU A 178      -2.908 -61.443  30.150  1.00 22.05      .000 H
ATOM   2698 2HD1 LEU A 178      -2.765 -60.855  28.476  1.00 22.05      .000 H
ATOM   2699 3HD1 LEU A 178      -4.094 -61.952  28.924  1.00 22.05      .000 H
ATOM   2700  CD2 LEU A 178      -5.355 -60.215  30.623  1.00 22.20      .000 C
ATOM   2701 1HD2 LEU A 178      -6.107 -60.890  30.214  1.00 22.20      .000 H
ATOM   2702 2HD2 LEU A 178      -5.829 -59.277  30.914  1.00 22.20      .000 H
ATOM   2703 3HD2 LEU A 178      -4.890 -60.674  31.495  1.00 22.20      .000 H
ATOM   2704  N   ALA A 179      -3.104 -56.660  27.651  1.00 22.50      .338 N
ATOM   2705  H   ALA A 179      -3.225 -56.097  28.481  1.00 22.50      .338 H
ATOM   2706  CA  ALA A 179      -3.480 -56.073  26.376  1.00 24.01      .159 C
ATOM   2707  HA  ALA A 179      -4.225 -56.645  25.822  1.00 24.01      .159 H
ATOM   2708  C   ALA A 179      -2.210 -55.968  25.515  1.00 22.18      .251 C
ATOM   2709  O   ALA A 179      -2.273 -56.294  24.344  1.00 24.04      .271 O
ATOM   2710  CB  ALA A 179      -4.185 -54.719  26.510  1.00 21.42      .034 C
ATOM   2711 1HB  ALA A 179      -4.376 -54.405  25.483  1.00 21.42      .034 H
ATOM   2712 2HB  ALA A 179      -3.548 -53.984  27.002  1.00 21.42      .034 H
ATOM   2713 3HB  ALA A 179      -5.131 -54.799  27.047  1.00 21.42      .034 H
ATOM   2714  N   LEU A 180      -1.030 -55.508  26.041  1.00 23.96      .338 N
ATOM   2715  H   LEU A 180      -0.964 -55.202  27.001  1.00 23.96      .338 H
ATOM   2716  CA  LEU A 180       0.277 -55.659  25.344  1.00 24.42      .159 C
ATOM   2717  HA  LEU A 180       0.160 -55.235  24.346  1.00 24.42      .159 H
ATOM   2718  C   LEU A 180       0.772 -57.145  25.116  1.00 26.59      .251 C
ATOM   2719  O   LEU A 180       1.336 -57.364  24.028  1.00 28.51      .271 O
ATOM   2720  CB  LEU A 180       1.319 -54.940  26.221  1.00 24.29      .032 C
ATOM   2721 1HB  LEU A 180       1.309 -55.392  27.213  1.00 24.29      .032 H
ATOM   2722 2HB  LEU A 180       2.307 -55.106  25.792  1.00 24.29      .032 H
ATOM   2723  CG  LEU A 180       1.086 -53.448  26.407  1.00 23.58      .002 C
ATOM   2724  HG  LEU A 180       0.107 -53.279  26.855  1.00 23.58      .002 H
ATOM   2725  CD1 LEU A 180       2.111 -52.610  27.232  1.00 23.58      .000 C
ATOM   2726 1HD1 LEU A 180       1.669 -51.631  27.419  1.00 23.58      .000 H
ATOM   2727 2HD1 LEU A 180       3.071 -52.485  26.730  1.00 23.58      .000 H
ATOM   2728 3HD1 LEU A 180       2.261 -53.129  28.179  1.00 23.58      .000 H
ATOM   2729  CD2 LEU A 180       0.999 -52.782  25.036  1.00 24.75      .000 C
ATOM   2730 1HD2 LEU A 180       0.128 -53.120  24.475  1.00 24.75      .000 H
ATOM   2731 2HD2 LEU A 180       1.906 -53.041  24.490  1.00 24.75      .000 H
ATOM   2732 3HD2 LEU A 180       0.949 -51.701  25.168  1.00 24.75      .000 H
ATOM   2733  N   GLN A 181       0.537 -58.019  26.078  1.00 24.40      .338 N
ATOM   2734  H   GLN A 181       0.152 -57.769  26.978  1.00 24.40      .338 H
ATOM   2735  CA  GLN A 181       0.791 -59.449  25.853  1.00 30.04      .160 C
ATOM   2736  HA  GLN A 181       1.822 -59.605  25.536  1.00 30.04      .160 H
ATOM   2737  C   GLN A 181      -0.122 -60.020  24.725  1.00 30.06      .251 C
ATOM   2738  O   GLN A 181       0.356 -60.858  23.919  1.00 29.04      .271 O
ATOM   2739  CB  GLN A 181       0.515 -60.311  27.188  1.00 25.71      .042 C
ATOM   2740 1HB  GLN A 181      -0.393 -59.935  27.659  1.00 25.71      .042 H
ATOM   2741 2HB  GLN A 181       0.445 -61.335  26.819  1.00 25.71      .042 H
ATOM   2742  CG  GLN A 181       1.704 -60.144  28.094  1.00 30.87      .090 C
ATOM   2743 1HG  GLN A 181       2.575 -60.564  27.590  1.00 30.87      .090 H
ATOM   2744 2HG  GLN A 181       2.006 -59.102  28.207  1.00 30.87      .090 H
ATOM   2745  CD  GLN A 181       1.603 -60.774  29.494  1.00 35.16      .227 C
ATOM   2746  OE1 GLN A 181       0.594 -61.421  29.779  1.00 36.01      .273 O
ATOM   2747  NE2 GLN A 181       2.660 -60.832  30.281  1.00 35.85      .369 N
ATOM   2748 1HE2 GLN A 181       2.614 -61.458  31.072  1.00 35.85      .369 H
ATOM   2749 2HE2 GLN A 181       3.557 -60.539  29.921  1.00 35.85      .369 H
ATOM   2750  N   TRP A 182      -1.293 -59.372  24.441  1.00 27.52      .337 N
ATOM   2751  H   TRP A 182      -1.743 -58.863  25.188  1.00 27.52      .337 H
ATOM   2752  CA  TRP A 182      -2.115 -59.785  23.315  1.00 28.59      .164 C
ATOM   2753  HA  TRP A 182      -2.002 -60.860  23.170  1.00 28.59      .164 H
ATOM   2754  C   TRP A 182      -1.709 -59.096  21.980  1.00 29.75      .251 C
ATOM   2755  O   TRP A 182      -1.671 -59.813  20.970  1.00 27.53      .271 O
ATOM   2756  CB  TRP A 182      -3.529 -59.365  23.752  1.00 19.63      .059 C
ATOM   2757 1HB  TRP A 182      -3.836 -59.920  24.638  1.00 19.63      .059 H
ATOM   2758 2HB  TRP A 182      -3.577 -58.365  24.183  1.00 19.63      .059 H
ATOM   2759  CG  TRP A 182      -4.601 -59.492  22.703  1.00 25.81      .016 C
ATOM   2760  CD1 TRP A 182      -5.480 -60.513  22.716  1.00 20.03      .097 C
ATOM   2761  HD1 TRP A 182      -5.501 -61.343  23.406  1.00 20.03      .097 H
ATOM   2762  CD2 TRP A 182      -4.999 -58.627  21.639  1.00 21.26      .001 C
ATOM   2763  NE1 TRP A 182      -6.395 -60.348  21.740  1.00 25.43      .365 N
ATOM   2764  HE1 TRP A 182      -7.151 -60.984  21.527  1.00 25.43      .365 H
ATOM   2765  CE2 TRP A 182      -6.131 -59.219  20.984  1.00 22.71      .042 C
ATOM   2766  CE3 TRP A 182      -4.486 -57.420  21.076  1.00 21.88      .014 C
ATOM   2767  HE3 TRP A 182      -3.605 -56.984  21.523  1.00 21.88      .014 H
ATOM   2768  CZ2 TRP A 182      -6.751 -58.656  19.859  1.00 21.35      .030 C
ATOM   2769  HZ2 TRP A 182      -7.657 -59.098  19.469  1.00 21.35      .030 H
ATOM   2770  CZ3 TRP A 182      -5.090 -56.955  19.899  1.00 25.21      .001 C
ATOM   2771  HZ3 TRP A 182      -4.732 -56.050  19.432  1.00 25.21      .001 H
ATOM   2772  CH2 TRP A 182      -6.254 -57.471  19.334  1.00 19.84      .002 C
ATOM   2773  HH2 TRP A 182      -6.747 -56.976  18.510  1.00 19.84      .002 H
ATOM   2774  N   VAL A 183      -1.276 -57.828  21.978  1.00 30.41      .338 N
ATOM   2775  H   VAL A 183      -1.395 -57.375  22.873  1.00 30.41      .338 H
ATOM   2776  CA  VAL A 183      -0.598 -57.113  20.925  1.00 28.57      .159 C
ATOM   2777  HA  VAL A 183      -1.333 -56.916  20.144  1.00 28.57      .159 H
ATOM   2778  C   VAL A 183       0.520 -57.989  20.319  1.00 30.28      .251 C
ATOM   2779  O   VAL A 183       0.517 -58.169  19.094  1.00 32.75      .271 O
ATOM   2780  CB  VAL A 183      -0.055 -55.742  21.338  1.00 24.72      .029 C
ATOM   2781  HB  VAL A 183       0.461 -55.836  22.294  1.00 24.72      .029 H
ATOM   2782  CG1 VAL A 183       1.026 -55.110  20.355  1.00 21.77      .002 C
ATOM   2783 1HG1 VAL A 183       1.836 -55.837  20.292  1.00 21.77      .002 H
ATOM   2784 2HG1 VAL A 183       1.383 -54.211  20.857  1.00 21.77      .002 H
ATOM   2785 3HG1 VAL A 183       0.687 -54.856  19.350  1.00 21.77      .002 H
ATOM   2786  CG2 VAL A 183      -1.145 -54.767  21.452  1.00 18.01      .002 C
ATOM   2787 1HG2 VAL A 183      -0.688 -53.876  21.884  1.00 18.01      .002 H
ATOM   2788 2HG2 VAL A 183      -1.972 -55.094  22.083  1.00 18.01      .002 H
ATOM   2789 3HG2 VAL A 183      -1.517 -54.538  20.453  1.00 18.01      .002 H
ATOM   2790  N   GLN A 184       1.445 -58.481  21.153  1.00 25.98      .338 N
ATOM   2791  H   GLN A 184       1.425 -58.280  22.143  1.00 25.98      .338 H
ATOM   2792  CA  GLN A 184       2.539 -59.300  20.655  1.00 31.20      .160 C
ATOM   2793  HA  GLN A 184       3.161 -58.683  20.007  1.00 31.20      .160 H
ATOM   2794  C   GLN A 184       2.114 -60.558  19.977  1.00 30.44      .251 C
ATOM   2795  O   GLN A 184       2.653 -60.952  18.973  1.00 27.22      .271 O
ATOM   2796  CB  GLN A 184       3.545 -59.711  21.834  1.00 23.87      .042 C
ATOM   2797 1HB  GLN A 184       2.993 -59.904  22.754  1.00 23.87      .042 H
ATOM   2798 2HB  GLN A 184       3.998 -60.642  21.494  1.00 23.87      .042 H
ATOM   2799  CG  GLN A 184       4.694 -58.723  22.171  1.00 28.49      .090 C
ATOM   2800 1HG  GLN A 184       4.227 -57.960  22.794  1.00 28.49      .090 H
ATOM   2801 2HG  GLN A 184       5.439 -59.164  22.834  1.00 28.49      .090 H
ATOM   2802  CD  GLN A 184       5.387 -58.066  20.989  1.00 34.11      .227 C
ATOM   2803  OE1 GLN A 184       6.004 -58.793  20.236  1.00 38.97      .273 O
ATOM   2804  NE2 GLN A 184       5.392 -56.764  20.727  1.00 33.18      .369 N
ATOM   2805 1HE2 GLN A 184       5.848 -56.399  19.903  1.00 33.18      .369 H
ATOM   2806 2HE2 GLN A 184       5.029 -56.130  21.425  1.00 33.18      .369 H
ATOM   2807  N   GLU A 185       0.989 -61.181  20.407  1.00 25.84      .338 N
ATOM   2808  H   GLU A 185       0.448 -60.827  21.184  1.00 25.84      .338 H
ATOM   2809  CA  GLU A 185       0.454 -62.498  19.878  1.00 30.03      .160 C
ATOM   2810  HA  GLU A 185       1.393 -62.966  19.582  1.00 30.03      .160 H
ATOM   2811  C   GLU A 185      -0.450 -62.361  18.660  1.00 38.05      .251 C
ATOM   2812  O   GLU A 185      -0.411 -63.257  17.813  1.00 39.83      .271 O
ATOM   2813  CB  GLU A 185      -0.248 -63.232  21.030  1.00 30.10      .043 C
ATOM   2814 1HB  GLU A 185       0.400 -63.377  21.894  1.00 30.10      .043 H
ATOM   2815 2HB  GLU A 185      -1.169 -62.737  21.336  1.00 30.10      .043 H
ATOM   2816  CG  GLU A 185      -0.735 -64.738  20.674  1.00 40.79      .100 C
ATOM   2817 1HG  GLU A 185      -1.180 -65.156  21.577  1.00 40.79      .100 H
ATOM   2818 2HG  GLU A 185      -1.402 -64.608  19.822  1.00 40.79      .100 H
ATOM   2819  CD  GLU A 185       0.439 -65.630  20.247  1.00 51.06      .185 C
ATOM   2820  OE1 GLU A 185       0.202 -66.662  19.574  1.00 48.71      .647 O
ATOM   2821  OE2 GLU A 185       1.543 -65.548  20.923  1.00 55.46      .647 O
ATOM   2822  N   ASN A 186      -1.228 -61.269  18.472  1.00 34.64      .337 N
ATOM   2823  H   ASN A 186      -1.147 -60.548  19.175  1.00 34.64      .337 H
ATOM   2824  CA  ASN A 186      -2.356 -61.165  17.546  1.00 29.15      .169 C
ATOM   2825  HA  ASN A 186      -2.299 -62.034  16.890  1.00 29.15      .169 H
ATOM   2826  C   ASN A 186      -2.385 -59.903  16.635  1.00 31.70      .251 C
ATOM   2827  O   ASN A 186      -3.070 -59.960  15.618  1.00 36.34      .271 O
ATOM   2828  CB  ASN A 186      -3.644 -61.282  18.252  1.00 24.31      .119 C
ATOM   2829 1HB  ASN A 186      -3.839 -60.363  18.805  1.00 24.31      .119 H
ATOM   2830 2HB  ASN A 186      -4.425 -61.320  17.493  1.00 24.31      .119 H
ATOM   2831  CG  ASN A 186      -3.758 -62.478  19.174  1.00 28.03      .230 C
ATOM   2832  OD1 ASN A 186      -3.669 -63.595  18.690  1.00 34.74      .273 O
ATOM   2833  ND2 ASN A 186      -3.988 -62.198  20.411  1.00 31.10      .369 N
ATOM   2834 1HD2 ASN A 186      -4.088 -62.985  21.036  1.00 31.10      .369 H
ATOM   2835 2HD2 ASN A 186      -3.833 -61.273  20.786  1.00 31.10      .369 H
ATOM   2836  N   VAL A 187      -1.649 -58.818  16.913  1.00 28.96      .338 N
ATOM   2837  H   VAL A 187      -0.976 -58.897  17.663  1.00 28.96      .338 H
ATOM   2838  CA  VAL A 187      -1.712 -57.593  16.161  1.00 29.16      .159 C
ATOM   2839  HA  VAL A 187      -2.753 -57.270  16.171  1.00 29.16      .159 H
ATOM   2840  C   VAL A 187      -1.307 -57.845  14.690  1.00 33.47      .251 C
ATOM   2841  O   VAL A 187      -1.830 -57.264  13.768  1.00 32.91      .271 O
ATOM   2842  CB  VAL A 187      -0.827 -56.484  16.761  1.00 32.40      .029 C
ATOM   2843  HB  VAL A 187      -0.844 -56.577  17.847  1.00 32.40      .029 H
ATOM   2844  CG1 VAL A 187       0.693 -56.612  16.339  1.00 21.52      .002 C
ATOM   2845 1HG1 VAL A 187       0.828 -56.340  15.292  1.00 21.52      .002 H
ATOM   2846 2HG1 VAL A 187       0.944 -57.663  16.478  1.00 21.52      .002 H
ATOM   2847 3HG1 VAL A 187       1.343 -55.997  16.962  1.00 21.52      .002 H
ATOM   2848  CG2 VAL A 187      -1.218 -55.066  16.305  1.00 25.93      .002 C
ATOM   2849 1HG2 VAL A 187      -1.121 -54.959  15.225  1.00 25.93      .002 H
ATOM   2850 2HG2 VAL A 187      -0.514 -54.398  16.802  1.00 25.93      .002 H
ATOM   2851 3HG2 VAL A 187      -2.234 -54.813  16.606  1.00 25.93      .002 H
ATOM   2852  N   ALA A 188      -0.443 -58.849  14.398  1.00 33.21      .338 N
ATOM   2853  H   ALA A 188      -0.130 -59.422  15.169  1.00 33.21      .338 H
ATOM   2854  CA  ALA A 188      -0.036 -59.282  13.055  1.00 34.13      .159 C
ATOM   2855  HA  ALA A 188       0.315 -58.462  12.427  1.00 34.13      .159 H
ATOM   2856  C   ALA A 188      -1.057 -60.101  12.211  1.00 32.48      .251 C
ATOM   2857  O   ALA A 188      -0.917 -60.115  10.964  1.00 34.72      .271 O
ATOM   2858  CB  ALA A 188       1.258 -60.006  13.263  1.00 25.47      .034 C
ATOM   2859 1HB  ALA A 188       1.645 -60.421  12.333  1.00 25.47      .034 H
ATOM   2860 2HB  ALA A 188       1.185 -60.796  14.012  1.00 25.47      .034 H
ATOM   2861 3HB  ALA A 188       1.930 -59.226  13.622  1.00 25.47      .034 H
ATOM   2862  N   ALA A 189      -2.066 -60.628  12.874  1.00 29.35      .338 N
ATOM   2863  H   ALA A 189      -2.054 -60.481  13.873  1.00 29.35      .338 H
ATOM   2864  CA  ALA A 189      -3.239 -61.108  12.230  1.00 31.49      .159 C
ATOM   2865  HA  ALA A 189      -2.833 -61.537  11.315  1.00 31.49      .159 H
ATOM   2866  C   ALA A 189      -4.184 -59.946  11.823  1.00 38.15      .251 C
ATOM   2867  O   ALA A 189      -4.852 -60.043  10.740  1.00 37.07      .271 O
ATOM   2868  CB  ALA A 189      -4.057 -62.103  13.052  1.00 26.13      .034 C
ATOM   2869 1HB  ALA A 189      -4.321 -61.600  13.982  1.00 26.13      .034 H
ATOM   2870 2HB  ALA A 189      -3.395 -62.942  13.267  1.00 26.13      .034 H
ATOM   2871 3HB  ALA A 189      -4.962 -62.468  12.566  1.00 26.13      .034 H
ATOM   2872  N   PHE A 190      -4.223 -58.778  12.465  1.00 33.91      .337 N
ATOM   2873  H   PHE A 190      -3.734 -58.601  13.331  1.00 33.91      .337 H
ATOM   2874  CA  PHE A 190      -4.811 -57.513  11.863  1.00 33.23      .164 C
ATOM   2875  HA  PHE A 190      -5.744 -57.788  11.371  1.00 33.23      .164 H
ATOM   2876  C   PHE A 190      -3.864 -56.931  10.785  1.00 31.56      .251 C
ATOM   2877  O   PHE A 190      -4.236 -56.125   9.961  1.00 37.75      .271 O
ATOM   2878  CB  PHE A 190      -5.067 -56.494  13.024  1.00 30.12      .056 C
ATOM   2879 1HB  PHE A 190      -4.141 -56.092  13.438  1.00 30.12      .056 H
ATOM   2880 2HB  PHE A 190      -5.440 -55.573  12.575  1.00 30.12      .056 H
ATOM   2881  CG  PHE A 190      -5.974 -56.961  14.110  1.00 27.60      .044 C
ATOM   2882  CD1 PHE A 190      -5.514 -57.714  15.212  1.00 27.23      .008 C
ATOM   2883  HD1 PHE A 190      -4.472 -57.972  15.325  1.00 27.23      .008 H
ATOM   2884  CD2 PHE A 190      -7.363 -56.773  13.976  1.00 25.38      .008 C
ATOM   2885  HD2 PHE A 190      -7.742 -56.206  13.138  1.00 25.38      .008 H
ATOM   2886  CE1 PHE A 190      -6.433 -58.349  16.132  1.00 23.86      .001 C
ATOM   2887  HE1 PHE A 190      -6.015 -59.006  16.881  1.00 23.86      .001 H
ATOM   2888  CE2 PHE A 190      -8.245 -57.298  14.991  1.00 26.17      .001 C
ATOM   2889  HE2 PHE A 190      -9.303 -57.149  14.832  1.00 26.17      .001 H
ATOM   2890  CZ  PHE A 190      -7.797 -58.142  16.032  1.00 23.16      .000 C
ATOM   2891  HZ  PHE A 190      -8.528 -58.640  16.651  1.00 23.16      .000 H
ATOM   2892  N   GLY A 191      -2.600 -57.396  10.746  1.00 25.12      .336 N
ATOM   2893  H   GLY A 191      -2.438 -58.229  11.293  1.00 25.12      .336 H
ATOM   2894  CA  GLY A 191      -1.475 -56.872   9.979  1.00 31.32      .189 C
ATOM   2895 1HA  GLY A 191      -0.787 -57.671   9.703  1.00 31.32      .189 H
ATOM   2896 2HA  GLY A 191      -1.938 -56.473   9.076  1.00 31.32      .189 H
ATOM   2897  C   GLY A 191      -0.636 -55.734  10.617  1.00 35.18      .253 C
ATOM   2898  O   GLY A 191       0.158 -55.111   9.896  1.00 36.31      .270 O
ATOM   2899  N   GLY A 192      -0.750 -55.408  11.897  1.00 31.45      .336 N
ATOM   2900  H   GLY A 192      -1.424 -55.882  12.481  1.00 31.45      .336 H
ATOM   2901  CA  GLY A 192       0.172 -54.491  12.604  1.00 31.16      .189 C
ATOM   2902 1HA  GLY A 192       0.423 -53.562  12.092  1.00 31.16      .189 H
ATOM   2903 2HA  GLY A 192      -0.109 -54.213  13.620  1.00 31.16      .189 H
ATOM   2904  C   GLY A 192       1.544 -55.272  12.749  1.00 30.81      .253 C
ATOM   2905  O   GLY A 192       1.624 -56.472  12.691  1.00 41.84      .270 O
ATOM   2906  N   ASP A 193       2.645 -54.550  13.018  1.00 29.70      .337 N
ATOM   2907  H   ASP A 193       2.551 -53.544  13.024  1.00 29.70      .337 H
ATOM   2908  CA  ASP A 193       4.019 -55.038  13.361  1.00 30.22      .170 C
ATOM   2909  HA  ASP A 193       4.061 -56.041  12.938  1.00 30.22      .170 H
ATOM   2910  C   ASP A 193       4.290 -55.201  14.901  1.00 35.83      .255 C
ATOM   2911  O   ASP A 193       4.573 -54.154  15.489  1.00 37.04      .270 O
ATOM   2912  CB  ASP A 193       5.090 -54.176  12.652  1.00 32.05      .129 C
ATOM   2913 1HB  ASP A 193       4.839 -54.012  11.604  1.00 32.05      .129 H
ATOM   2914 2HB  ASP A 193       5.166 -53.152  13.019  1.00 32.05      .129 H
ATOM   2915  CG  ASP A 193       6.500 -54.807  12.709  1.00 31.24      .188 C
ATOM   2916  OD1 ASP A 193       7.408 -54.194  12.126  1.00 35.77      .647 O
ATOM   2917  OD2 ASP A 193       6.682 -55.908  13.188  1.00 39.32      .647 O
ATOM   2918  N   PRO A 194       4.308 -56.410  15.526  1.00 40.39      .312 N
ATOM   2919  CA  PRO A 194       4.820 -56.678  16.899  1.00 28.55      .163 C
ATOM   2920  HA  PRO A 194       4.362 -55.924  17.540  1.00 28.55      .163 H
ATOM   2921  C   PRO A 194       6.372 -56.496  17.043  1.00 36.30      .251 C
ATOM   2922  O   PRO A 194       6.932 -56.672  18.121  1.00 31.78      .271 O
ATOM   2923  CB  PRO A 194       4.365 -58.095  17.194  1.00 34.98      .034 C
ATOM   2924 1HB  PRO A 194       4.958 -58.740  17.843  1.00 34.98      .034 H
ATOM   2925 2HB  PRO A 194       3.375 -57.898  17.605  1.00 34.98      .034 H
ATOM   2926  CG  PRO A 194       4.225 -58.746  15.820  1.00 31.68      .027 C
ATOM   2927 1HG  PRO A 194       5.216 -59.091  15.525  1.00 31.68      .027 H
ATOM   2928 2HG  PRO A 194       3.534 -59.589  15.796  1.00 31.68      .027 H
ATOM   2929  CD  PRO A 194       3.753 -57.612  14.978  1.00 27.86      .105 C
ATOM   2930 1HD  PRO A 194       4.172 -57.814  13.992  1.00 27.86      .105 H
ATOM   2931 2HD  PRO A 194       2.664 -57.587  15.019  1.00 27.86      .105 H
ATOM   2932  N   THR A 195       7.071 -55.993  16.025  1.00 38.88      .336 N
ATOM   2933  H   THR A 195       6.632 -55.929  15.118  1.00 38.88      .336 H
ATOM   2934  CA  THR A 195       8.442 -55.402  16.089  1.00 39.65      .186 C
ATOM   2935  HA  THR A 195       8.834 -55.622  17.082  1.00 39.65      .186 H
ATOM   2936  C   THR A 195       8.468 -53.819  15.974  1.00 38.04      .253 C
ATOM   2937  O   THR A 195       9.521 -53.221  15.765  1.00 43.83      .270 O
ATOM   2938  CB  THR A 195       9.522 -56.158  15.220  1.00 42.76      .140 C
ATOM   2939  HB  THR A 195      10.492 -55.839  15.602  1.00 42.76      .140 H
ATOM   2940  OG1 THR A 195       9.395 -55.764  13.894  1.00 40.81      .382 O
ATOM   2941  HG1 THR A 195       8.467 -55.705  13.654  1.00 40.81      .382 H
ATOM   2942  CG2 THR A 195       9.401 -57.661  15.444  1.00 30.20      .034 C
ATOM   2943 1HG2 THR A 195      10.260 -58.224  15.079  1.00 30.20      .034 H
ATOM   2944 2HG2 THR A 195       8.529 -57.887  14.829  1.00 30.20      .034 H
ATOM   2945 3HG2 THR A 195       9.198 -57.937  16.479  1.00 30.20      .034 H
ATOM   2946  N   SER A 196       7.315 -53.151  15.846  1.00 31.70      .335 N
ATOM   2947  H   SER A 196       6.455 -53.680  15.819  1.00 31.70      .335 H
ATOM   2948  CA  SER A 196       7.196 -51.694  15.858  1.00 37.92      .189 C
ATOM   2949  HA  SER A 196       8.028 -51.417  16.506  1.00 37.92      .189 H
ATOM   2950  C   SER A 196       5.887 -51.262  16.570  1.00 36.52      .253 C
ATOM   2951  O   SER A 196       4.923 -50.867  15.880  1.00 32.26      .270 O
ATOM   2952  CB  SER A 196       7.447 -51.046  14.435  1.00 34.48      .169 C
ATOM   2953 1HB  SER A 196       8.293 -51.588  14.011  1.00 34.48      .169 H
ATOM   2954 2HB  SER A 196       6.606 -51.359  13.817  1.00 34.48      .169 H
ATOM   2955  OG  SER A 196       7.670 -49.641  14.386  1.00 47.57      .380 O
ATOM   2956  HG  SER A 196       7.698 -49.385  13.461  1.00 47.57      .380 H
ATOM   2957  N   VAL A 197       5.789 -51.466  17.883  1.00 30.36      .337 N
ATOM   2958  H   VAL A 197       6.607 -51.845  18.339  1.00 30.36      .337 H
ATOM   2959  CA  VAL A 197       4.750 -50.942  18.823  1.00 27.23      .159 C
ATOM   2960  HA  VAL A 197       3.793 -50.720  18.350  1.00 27.23      .159 H
ATOM   2961  C   VAL A 197       5.202 -49.625  19.546  1.00 28.07      .251 C
ATOM   2962  O   VAL A 197       6.144 -49.632  20.347  1.00 25.39      .271 O
ATOM   2963  CB  VAL A 197       4.356 -52.062  19.909  1.00 28.35      .029 C
ATOM   2964  HB  VAL A 197       5.277 -52.221  20.471  1.00 28.35      .029 H
ATOM   2965  CG1 VAL A 197       3.298 -51.623  20.912  1.00 25.43      .002 C
ATOM   2966 1HG1 VAL A 197       3.578 -50.694  21.408  1.00 25.43      .002 H
ATOM   2967 2HG1 VAL A 197       3.307 -52.438  21.636  1.00 25.43      .002 H
ATOM   2968 3HG1 VAL A 197       2.298 -51.523  20.489  1.00 25.43      .002 H
ATOM   2969  CG2 VAL A 197       3.917 -53.360  19.193  1.00 24.24      .002 C
ATOM   2970 1HG2 VAL A 197       4.840 -53.676  18.707  1.00 24.24      .002 H
ATOM   2971 2HG2 VAL A 197       3.140 -53.220  18.441  1.00 24.24      .002 H
ATOM   2972 3HG2 VAL A 197       3.601 -54.122  19.905  1.00 24.24      .002 H
ATOM   2973  N   THR A 198       4.532 -48.558  19.172  1.00 29.77      .336 N
ATOM   2974  H   THR A 198       3.936 -48.690  18.367  1.00 29.77      .336 H
ATOM   2975  CA  THR A 198       4.589 -47.254  19.785  1.00 26.83      .186 C
ATOM   2976  HA  THR A 198       5.601 -47.104  20.163  1.00 26.83      .186 H
ATOM   2977  C   THR A 198       3.606 -47.141  20.959  1.00 24.98      .253 C
ATOM   2978  O   THR A 198       2.383 -47.153  20.763  1.00 22.26      .270 O
ATOM   2979  CB  THR A 198       4.341 -46.096  18.823  1.00 29.00      .140 C
ATOM   2980  HB  THR A 198       3.371 -46.223  18.342  1.00 29.00      .140 H
ATOM   2981  OG1 THR A 198       5.236 -46.291  17.743  1.00 27.34      .382 O
ATOM   2982  HG1 THR A 198       4.793 -46.829  17.083  1.00 27.34      .382 H
ATOM   2983  CG2 THR A 198       4.484 -44.651  19.321  1.00 22.34      .034 C
ATOM   2984 1HG2 THR A 198       4.149 -43.994  18.518  1.00 22.34      .034 H
ATOM   2985 2HG2 THR A 198       5.552 -44.509  19.486  1.00 22.34      .034 H
ATOM   2986 3HG2 THR A 198       3.940 -44.414  20.236  1.00 22.34      .034 H
ATOM   2987  N   LEU A 199       4.075 -47.005  22.240  1.00 23.95      .337 N
ATOM   2988  H   LEU A 199       5.062 -46.873  22.411  1.00 23.95      .337 H
ATOM   2989  CA  LEU A 199       3.193 -46.631  23.383  1.00 21.52      .159 C
ATOM   2990  HA  LEU A 199       2.272 -47.164  23.143  1.00 21.52      .159 H
ATOM   2991  C   LEU A 199       3.005 -45.156  23.353  1.00 27.34      .251 C
ATOM   2992  O   LEU A 199       3.984 -44.405  23.384  1.00 23.45      .271 O
ATOM   2993  CB  LEU A 199       3.648 -47.102  24.769  1.00 27.87      .032 C
ATOM   2994 1HB  LEU A 199       4.569 -46.583  25.036  1.00 27.87      .032 H
ATOM   2995 2HB  LEU A 199       2.908 -46.794  25.509  1.00 27.87      .032 H
ATOM   2996  CG  LEU A 199       3.863 -48.621  24.984  1.00 24.15      .002 C
ATOM   2997  HG  LEU A 199       4.852 -48.877  24.606  1.00 24.15      .002 H
ATOM   2998  CD1 LEU A 199       3.942 -48.963  26.491  1.00 23.75      .000 C
ATOM   2999 1HD1 LEU A 199       4.788 -48.557  27.046  1.00 23.75      .000 H
ATOM   3000 2HD1 LEU A 199       3.955 -50.051  26.555  1.00 23.75      .000 H
ATOM   3001 3HD1 LEU A 199       3.013 -48.585  26.917  1.00 23.75      .000 H
ATOM   3002  CD2 LEU A 199       2.701 -49.484  24.405  1.00 27.88      .000 C
ATOM   3003 1HD2 LEU A 199       2.616 -49.346  23.327  1.00 27.88      .000 H
ATOM   3004 2HD2 LEU A 199       1.749 -49.246  24.879  1.00 27.88      .000 H
ATOM   3005 3HD2 LEU A 199       2.966 -50.520  24.620  1.00 27.88      .000 H
ATOM   3006  N   PHE A 200       1.727 -44.744  23.458  1.00 21.41      .337 N
ATOM   3007  H   PHE A 200       0.982 -45.425  23.412  1.00 21.41      .337 H
ATOM   3008  CA  PHE A 200       1.362 -43.397  23.904  1.00 22.36      .164 C
ATOM   3009  HA  PHE A 200       2.258 -42.911  24.292  1.00 22.36      .164 H
ATOM   3010  C   PHE A 200       0.288 -43.397  24.997  1.00 22.29      .251 C
ATOM   3011  O   PHE A 200      -0.668 -44.162  24.965  1.00 21.52      .271 O
ATOM   3012  CB  PHE A 200       1.060 -42.522  22.712  1.00 19.85      .056 C
ATOM   3013 1HB  PHE A 200       1.085 -41.517  23.134  1.00 19.85      .056 H
ATOM   3014 2HB  PHE A 200       1.886 -42.658  22.014  1.00 19.85      .056 H
ATOM   3015  CG  PHE A 200      -0.249 -42.651  21.909  1.00 22.87      .044 C
ATOM   3016  CD1 PHE A 200      -0.743 -43.899  21.551  1.00 21.29      .008 C
ATOM   3017  HD1 PHE A 200      -0.395 -44.794  22.046  1.00 21.29      .008 H
ATOM   3018  CD2 PHE A 200      -0.984 -41.502  21.533  1.00 20.88      .008 C
ATOM   3019  HD2 PHE A 200      -0.628 -40.532  21.849  1.00 20.88      .008 H
ATOM   3020  CE1 PHE A 200      -1.909 -44.013  20.727  1.00 23.94      .001 C
ATOM   3021  HE1 PHE A 200      -2.234 -44.997  20.423  1.00 23.94      .001 H
ATOM   3022  CE2 PHE A 200      -2.097 -41.593  20.641  1.00 26.67      .001 C
ATOM   3023  HE2 PHE A 200      -2.619 -40.680  20.398  1.00 26.67      .001 H
ATOM   3024  CZ  PHE A 200      -2.577 -42.878  20.243  1.00 24.32      .000 C
ATOM   3025  HZ  PHE A 200      -3.515 -42.920  19.710  1.00 24.32      .000 H
ATOM   3026  N   GLY A 201       0.446 -42.407  25.915  1.00 18.09      .336 N
ATOM   3027  H   GLY A 201       1.304 -41.888  26.040  1.00 18.09      .336 H
ATOM   3028  CA  GLY A 201      -0.639 -42.152  26.847  1.00 18.76      .189 C
ATOM   3029 1HA  GLY A 201      -1.574 -42.500  26.408  1.00 18.76      .189 H
ATOM   3030 2HA  GLY A 201      -0.434 -42.848  27.662  1.00 18.76      .189 H
ATOM   3031  C   GLY A 201      -0.737 -40.748  27.326  1.00 22.17      .253 C
ATOM   3032  O   GLY A 201       0.116 -39.964  26.962  1.00 19.77      .270 O
ATOM   3033  N   GLU A 202      -1.796 -40.437  28.090  1.00 23.99      .337 N
ATOM   3034  H   GLU A 202      -2.525 -41.114  28.267  1.00 23.99      .337 H
ATOM   3035  CA  GLU A 202      -2.080 -39.079  28.664  1.00 21.05      .160 C
ATOM   3036  HA  GLU A 202      -1.187 -38.472  28.514  1.00 21.05      .160 H
ATOM   3037  C   GLU A 202      -2.430 -39.105  30.147  1.00 21.75      .251 C
ATOM   3038  O   GLU A 202      -3.271 -39.835  30.633  1.00 20.07      .271 O
ATOM   3039  CB  GLU A 202      -3.176 -38.389  27.789  1.00 21.86      .043 C
ATOM   3040 1HB  GLU A 202      -2.677 -38.004  26.899  1.00 21.86      .043 H
ATOM   3041 2HB  GLU A 202      -3.874 -39.167  27.481  1.00 21.86      .043 H
ATOM   3042  CG  GLU A 202      -3.934 -37.264  28.556  1.00 20.21      .100 C
ATOM   3043 1HG  GLU A 202      -3.214 -36.780  29.216  1.00 20.21      .100 H
ATOM   3044 2HG  GLU A 202      -4.166 -36.480  27.835  1.00 20.21      .100 H
ATOM   3045  CD  GLU A 202      -5.207 -37.635  29.247  1.00 22.32      .185 C
ATOM   3046  OE1 GLU A 202      -5.447 -36.994  30.297  1.00 21.71      .647 O
ATOM   3047  OE2 GLU A 202      -6.040 -38.276  28.524  1.00 22.82      .647 O
ATOM   3048  N   SER A 203      -1.771 -38.198  30.788  1.00 22.58      .336 N
ATOM   3049  H   SER A 203      -1.053 -37.732  30.250  1.00 22.58      .336 H
ATOM   3050  CA  SER A 203      -1.701 -38.064  32.242  1.00 21.40      .189 C
ATOM   3051  HA  SER A 203      -0.842 -37.417  32.420  1.00 21.40      .189 H
ATOM   3052  C   SER A 203      -1.439 -39.374  33.073  1.00 19.08      .253 C
ATOM   3053  O   SER A 203      -0.300 -39.827  33.072  1.00 20.56      .270 O
ATOM   3054  CB  SER A 203      -2.857 -37.259  32.809  1.00 21.10      .169 C
ATOM   3055 1HB  SER A 203      -2.645 -36.978  33.841  1.00 21.10      .169 H
ATOM   3056 2HB  SER A 203      -2.915 -36.290  32.313  1.00 21.10      .169 H
ATOM   3057  OG  SER A 203      -4.072 -37.986  32.762  1.00 34.01      .380 O
ATOM   3058  HG  SER A 203      -4.487 -37.815  31.913  1.00 34.01      .380 H
ATOM   3059  N   ALA A 204      -2.460 -39.998  33.643  1.00 15.74      .337 N
ATOM   3060  H   ALA A 204      -3.365 -39.551  33.604  1.00 15.74      .337 H
ATOM   3061  CA  ALA A 204      -2.384 -41.318  34.248  1.00 19.38      .159 C
ATOM   3062  HA  ALA A 204      -1.588 -41.264  34.991  1.00 19.38      .159 H
ATOM   3063  C   ALA A 204      -2.006 -42.433  33.238  1.00 23.32      .251 C
ATOM   3064  O   ALA A 204      -1.193 -43.369  33.517  1.00 21.56      .271 O
ATOM   3065  CB  ALA A 204      -3.658 -41.813  34.835  1.00 18.12      .034 C
ATOM   3066 1HB  ALA A 204      -3.462 -42.747  35.363  1.00 18.12      .034 H
ATOM   3067 2HB  ALA A 204      -4.326 -42.004  33.995  1.00 18.12      .034 H
ATOM   3068 3HB  ALA A 204      -4.124 -41.101  35.517  1.00 18.12      .034 H
ATOM   3069  N   GLY A 205      -2.383 -42.346  31.911  1.00 18.85      .336 N
ATOM   3070  H   GLY A 205      -3.094 -41.697  31.608  1.00 18.85      .336 H
ATOM   3071  CA  GLY A 205      -1.732 -43.118  30.820  1.00 17.67      .189 C
ATOM   3072 1HA  GLY A 205      -1.752 -44.203  30.926  1.00 17.67      .189 H
ATOM   3073 2HA  GLY A 205      -2.313 -42.995  29.905  1.00 17.67      .189 H
ATOM   3074  C   GLY A 205      -0.242 -42.759  30.425  1.00 20.64      .253 C
ATOM   3075  O   GLY A 205       0.616 -43.606  30.282  1.00 20.49      .270 O
ATOM   3076  N   ALA A 206       0.147 -41.482  30.531  1.00 20.64      .337 N
ATOM   3077  H   ALA A 206      -0.544 -40.753  30.632  1.00 20.64      .337 H
ATOM   3078  CA  ALA A 206       1.516 -41.091  30.264  1.00 24.30      .159 C
ATOM   3079  HA  ALA A 206       1.822 -41.644  29.375  1.00 24.30      .159 H
ATOM   3080  C   ALA A 206       2.375 -41.642  31.451  1.00 23.06      .251 C
ATOM   3081  O   ALA A 206       3.367 -42.319  31.174  1.00 24.65      .271 O
ATOM   3082  CB  ALA A 206       1.618 -39.574  30.049  1.00 18.92      .034 C
ATOM   3083 1HB  ALA A 206       1.165 -39.062  30.898  1.00 18.92      .034 H
ATOM   3084 2HB  ALA A 206       1.102 -39.286  29.133  1.00 18.92      .034 H
ATOM   3085 3HB  ALA A 206       2.670 -39.296  29.975  1.00 18.92      .034 H
ATOM   3086  N   ALA A 207       1.933 -41.499  32.730  1.00 23.17      .338 N
ATOM   3087  H   ALA A 207       1.113 -40.943  32.928  1.00 23.17      .338 H
ATOM   3088  CA  ALA A 207       2.526 -42.199  33.890  1.00 25.42      .159 C
ATOM   3089  HA  ALA A 207       3.557 -41.906  34.087  1.00 25.42      .159 H
ATOM   3090  C   ALA A 207       2.487 -43.721  33.669  1.00 25.87      .251 C
ATOM   3091  O   ALA A 207       3.487 -44.304  33.848  1.00 26.50      .271 O
ATOM   3092  CB  ALA A 207       1.746 -41.786  35.094  1.00 19.41      .034 C
ATOM   3093 1HB  ALA A 207       1.731 -40.704  35.230  1.00 19.41      .034 H
ATOM   3094 2HB  ALA A 207       2.282 -42.249  35.922  1.00 19.41      .034 H
ATOM   3095 3HB  ALA A 207       0.724 -42.163  35.065  1.00 19.41      .034 H
ATOM   3096  N   SER A 208       1.464 -44.310  33.057  1.00 23.04      .336 N
ATOM   3097  H   SER A 208       0.754 -43.737  32.622  1.00 23.04      .336 H
ATOM   3098  CA  SER A 208       1.438 -45.736  32.806  1.00 20.93      .189 C
ATOM   3099  HA  SER A 208       1.602 -46.214  33.772  1.00 20.93      .189 H
ATOM   3100  C   SER A 208       2.570 -46.114  31.857  1.00 24.54      .253 C
ATOM   3101  O   SER A 208       3.356 -47.097  32.073  1.00 22.45      .270 O
ATOM   3102  CB  SER A 208       0.097 -46.270  32.300  1.00 20.63      .169 C
ATOM   3103 1HB  SER A 208      -0.150 -45.786  31.355  1.00 20.63      .169 H
ATOM   3104 2HB  SER A 208       0.175 -47.345  32.141  1.00 20.63      .169 H
ATOM   3105  OG  SER A 208      -0.932 -46.118  33.260  1.00 22.78      .380 O
ATOM   3106  HG  SER A 208      -0.966 -45.194  33.519  1.00 22.78      .380 H
ATOM   3107  N   VAL A 209       2.790 -45.403  30.789  1.00 23.12      .337 N
ATOM   3108  H   VAL A 209       2.241 -44.575  30.609  1.00 23.12      .337 H
ATOM   3109  CA  VAL A 209       3.868 -45.645  29.771  1.00 18.91      .159 C
ATOM   3110  HA  VAL A 209       3.786 -46.676  29.427  1.00 18.91      .159 H
ATOM   3111  C   VAL A 209       5.245 -45.441  30.406  1.00 21.45      .251 C
ATOM   3112  O   VAL A 209       6.165 -46.201  30.096  1.00 24.76      .271 O
ATOM   3113  CB  VAL A 209       3.700 -44.737  28.544  1.00 19.87      .029 C
ATOM   3114  HB  VAL A 209       3.418 -43.739  28.881  1.00 19.87      .029 H
ATOM   3115  CG1 VAL A 209       4.878 -44.723  27.512  1.00 19.06      .002 C
ATOM   3116 1HG1 VAL A 209       5.069 -45.731  27.142  1.00 19.06      .002 H
ATOM   3117 2HG1 VAL A 209       5.765 -44.350  28.025  1.00 19.06      .002 H
ATOM   3118 3HG1 VAL A 209       4.639 -44.067  26.675  1.00 19.06      .002 H
ATOM   3119  CG2 VAL A 209       2.530 -45.270  27.718  1.00 19.18      .002 C
ATOM   3120 1HG2 VAL A 209       2.494 -44.883  26.700  1.00 19.18      .002 H
ATOM   3121 2HG2 VAL A 209       1.618 -44.991  28.246  1.00 19.18      .002 H
ATOM   3122 3HG2 VAL A 209       2.616 -46.356  27.691  1.00 19.18      .002 H
ATOM   3123  N   GLY A 210       5.350 -44.434  31.344  1.00 20.80      .336 N
ATOM   3124  H   GLY A 210       4.482 -44.102  31.739  1.00 20.80      .336 H
ATOM   3125  CA  GLY A 210       6.586 -44.264  32.097  1.00 22.46      .189 C
ATOM   3126 1HA  GLY A 210       7.407 -44.103  31.399  1.00 22.46      .189 H
ATOM   3127 2HA  GLY A 210       6.463 -43.442  32.801  1.00 22.46      .189 H
ATOM   3128  C   GLY A 210       6.860 -45.495  32.910  1.00 25.68      .253 C
ATOM   3129  O   GLY A 210       7.942 -46.036  32.897  1.00 26.72      .270 O
ATOM   3130  N   MET A 211       5.861 -45.950  33.683  1.00 25.06      .337 N
ATOM   3131  H   MET A 211       5.031 -45.378  33.744  1.00 25.06      .337 H
ATOM   3132  CA  MET A 211       5.843 -47.201  34.463  1.00 22.88      .160 C
ATOM   3133  HA  MET A 211       6.536 -47.130  35.300  1.00 22.88      .160 H
ATOM   3134  C   MET A 211       6.254 -48.459  33.637  1.00 25.46      .251 C
ATOM   3135  O   MET A 211       7.097 -49.247  34.067  1.00 23.84      .271 O
ATOM   3136  CB  MET A 211       4.606 -47.474  35.205  1.00 25.67      .043 C
ATOM   3137 1HB  MET A 211       3.738 -47.428  34.548  1.00 25.67      .043 H
ATOM   3138 2HB  MET A 211       4.689 -48.446  35.692  1.00 25.67      .043 H
ATOM   3139  CG  MET A 211       4.433 -46.399  36.304  1.00 29.35      .060 C
ATOM   3140 1HG  MET A 211       5.264 -46.581  36.987  1.00 29.35      .060 H
ATOM   3141 2HG  MET A 211       4.428 -45.380  35.918  1.00 29.35      .060 H
ATOM   3142  SD  MET A 211       2.881 -46.584  37.311  1.00 36.97      .139 S
ATOM   3143  CE  MET A 211       2.592 -44.879  37.872  1.00 23.81      .069 C
ATOM   3144 1HE  MET A 211       1.822 -44.899  38.644  1.00 23.81      .069 H
ATOM   3145 2HE  MET A 211       2.289 -44.202  37.073  1.00 23.81      .069 H
ATOM   3146 3HE  MET A 211       3.532 -44.536  38.303  1.00 23.81      .069 H
ATOM   3147  N   HIS A 212       5.849 -48.560  32.370  1.00 21.18      .337 N
ATOM   3148  H   HIS A 212       5.136 -47.876  32.157  1.00 21.18      .337 H
ATOM   3149  CA  HIS A 212       6.064 -49.688  31.562  1.00 24.51      .165 C
ATOM   3150  HA  HIS A 212       6.011 -50.539  32.240  1.00 24.51      .165 H
ATOM   3151  C   HIS A 212       7.555 -49.742  30.978  1.00 27.22      .251 C
ATOM   3152  O   HIS A 212       8.095 -50.826  30.615  1.00 25.11      .271 O
ATOM   3153  CB  HIS A 212       5.010 -49.870  30.482  1.00 20.21      .077 C
ATOM   3154 1HB  HIS A 212       4.893 -48.886  30.027  1.00 20.21      .077 H
ATOM   3155 2HB  HIS A 212       5.233 -50.612  29.715  1.00 20.21      .077 H
ATOM   3156  CG  HIS A 212       3.634 -50.248  31.078  1.00 26.06      .057 C
ATOM   3157  ND1 HIS A 212       3.332 -51.489  31.527  1.00 23.58      .338 N
ATOM   3158  CD2 HIS A 212       2.445 -49.670  30.931  1.00 23.66      .113 C
ATOM   3159  HD2 HIS A 212       2.197 -48.669  30.608  1.00 23.66      .113 H
ATOM   3160  CE1 HIS A 212       2.057 -51.596  31.824  1.00 23.73      .175 C
ATOM   3161  HE1 HIS A 212       1.666 -52.445  32.365  1.00 23.73      .175 H
ATOM   3162  NE2 HIS A 212       1.482 -50.479  31.489  1.00 24.95      .223 N
ATOM   3163  HE2 HIS A 212       0.539 -50.228  31.748  1.00 24.95      .223 H
ATOM   3164  N   LEU A 213       8.325 -48.581  31.097  1.00 20.63      .338 N
ATOM   3165  H   LEU A 213       7.896 -47.768  31.514  1.00 20.63      .338 H
ATOM   3166  CA  LEU A 213       9.763 -48.567  30.906  1.00 28.26      .159 C
ATOM   3167  HA  LEU A 213      10.034 -49.214  30.071  1.00 28.26      .159 H
ATOM   3168  C   LEU A 213      10.498 -49.132  32.167  1.00 32.08      .251 C
ATOM   3169  O   LEU A 213      11.430 -49.970  32.143  1.00 29.91      .271 O
ATOM   3170  CB  LEU A 213      10.160 -47.177  30.485  1.00 26.59      .032 C
ATOM   3171 1HB  LEU A 213       9.649 -46.427  31.089  1.00 26.59      .032 H
ATOM   3172 2HB  LEU A 213      11.245 -47.069  30.472  1.00 26.59      .032 H
ATOM   3173  CG  LEU A 213       9.835 -46.874  29.026  1.00 28.06      .002 C
ATOM   3174  HG  LEU A 213       8.808 -47.173  28.812  1.00 28.06      .002 H
ATOM   3175  CD1 LEU A 213       9.862 -45.414  28.742  1.00 27.31      .000 C
ATOM   3176 1HD1 LEU A 213       9.025 -44.985  29.293  1.00 27.31      .000 H
ATOM   3177 2HD1 LEU A 213       9.752 -45.190  27.681  1.00 27.31      .000 H
ATOM   3178 3HD1 LEU A 213      10.796 -44.988  29.110  1.00 27.31      .000 H
ATOM   3179  CD2 LEU A 213      10.672 -47.714  28.018  1.00 33.82      .000 C
ATOM   3180 1HD2 LEU A 213      10.703 -47.254  27.030  1.00 33.82      .000 H
ATOM   3181 2HD2 LEU A 213      10.244 -48.714  27.940  1.00 33.82      .000 H
ATOM   3182 3HD2 LEU A 213      11.683 -47.782  28.420  1.00 33.82      .000 H
ATOM   3183  N   LEU A 214       9.905 -48.750  33.325  1.00 25.69      .338 N
ATOM   3184  H   LEU A 214       9.176 -48.055  33.247  1.00 25.69      .338 H
ATOM   3185  CA  LEU A 214      10.438 -49.011  34.657  1.00 25.95      .159 C
ATOM   3186  HA  LEU A 214      11.523 -48.902  34.658  1.00 25.95      .159 H
ATOM   3187  C   LEU A 214      10.127 -50.402  35.300  1.00 27.71      .251 C
ATOM   3188  O   LEU A 214      10.725 -50.832  36.245  1.00 30.83      .271 O
ATOM   3189  CB  LEU A 214       9.993 -47.811  35.544  1.00 20.80      .032 C
ATOM   3190 1HB  LEU A 214       8.907 -47.742  35.478  1.00 20.80      .032 H
ATOM   3191 2HB  LEU A 214      10.280 -48.042  36.571  1.00 20.80      .032 H
ATOM   3192  CG  LEU A 214      10.701 -46.476  35.163  1.00 29.24      .002 C
ATOM   3193  HG  LEU A 214      10.635 -46.372  34.080  1.00 29.24      .002 H
ATOM   3194  CD1 LEU A 214       9.966 -45.305  35.747  1.00 27.64      .000 C
ATOM   3195 1HD1 LEU A 214      10.483 -45.025  36.666  1.00 27.64      .000 H
ATOM   3196 2HD1 LEU A 214       8.952 -45.628  35.985  1.00 27.64      .000 H
ATOM   3197 3HD1 LEU A 214       9.927 -44.448  35.075  1.00 27.64      .000 H
ATOM   3198  CD2 LEU A 214      12.144 -46.546  35.695  1.00 31.70      .000 C
ATOM   3199 1HD2 LEU A 214      12.790 -47.199  35.108  1.00 31.70      .000 H
ATOM   3200 2HD2 LEU A 214      12.196 -46.831  36.746  1.00 31.70      .000 H
ATOM   3201 3HD2 LEU A 214      12.471 -45.512  35.582  1.00 31.70      .000 H
ATOM   3202  N   SER A 215       9.210 -51.089  34.618  1.00 26.20      .336 N
ATOM   3203  H   SER A 215       8.574 -50.570  34.030  1.00 26.20      .336 H
ATOM   3204  CA  SER A 215       8.975 -52.465  34.892  1.00 28.91      .189 C
ATOM   3205  HA  SER A 215       9.455 -52.809  35.809  1.00 28.91      .189 H
ATOM   3206  C   SER A 215       9.579 -53.387  33.744  1.00 24.75      .257 C
ATOM   3207  O   SER A 215       9.079 -53.382  32.650  1.00 33.26      .270 O
ATOM   3208  CB  SER A 215       7.495 -52.700  35.133  1.00 27.70      .169 C
ATOM   3209 1HB  SER A 215       7.136 -52.042  35.925  1.00 27.70      .169 H
ATOM   3210 2HB  SER A 215       6.937 -52.542  34.210  1.00 27.70      .169 H
ATOM   3211  OG  SER A 215       7.125 -54.066  35.331  1.00 28.17      .380 O
ATOM   3212  HG  SER A 215       7.530 -54.351  36.153  1.00 28.17      .380 H
ATOM   3213  N   PRO A 216      10.615 -54.120  34.016  1.00 32.91      .312 N
ATOM   3214  CA  PRO A 216      11.232 -54.932  32.967  1.00 29.19      .163 C
ATOM   3215  HA  PRO A 216      11.545 -54.273  32.157  1.00 29.19      .163 H
ATOM   3216  C   PRO A 216      10.359 -56.039  32.390  1.00 27.95      .254 C
ATOM   3217  O   PRO A 216      10.710 -56.530  31.311  1.00 31.79      .270 O
ATOM   3218  CB  PRO A 216      12.479 -55.518  33.583  1.00 30.22      .034 C
ATOM   3219 1HB  PRO A 216      12.199 -56.460  34.057  1.00 30.22      .034 H
ATOM   3220 2HB  PRO A 216      13.319 -55.754  32.929  1.00 30.22      .034 H
ATOM   3221  CG  PRO A 216      12.890 -54.503  34.626  1.00 29.81      .027 C
ATOM   3222 1HG  PRO A 216      13.420 -54.978  35.452  1.00 29.81      .027 H
ATOM   3223 2HG  PRO A 216      13.528 -53.745  34.172  1.00 29.81      .027 H
ATOM   3224  CD  PRO A 216      11.557 -53.934  35.091  1.00 30.86      .105 C
ATOM   3225 1HD  PRO A 216      11.256 -54.413  36.023  1.00 30.86      .105 H
ATOM   3226 2HD  PRO A 216      11.665 -52.872  35.310  1.00 30.86      .105 H
ATOM   3227  N   PRO A 217       9.328 -56.596  33.092  1.00 28.03      .312 N
ATOM   3228  CA  PRO A 217       8.371 -57.560  32.476  1.00 24.13      .163 C
ATOM   3229  HA  PRO A 217       8.908 -58.378  31.996  1.00 24.13      .163 H
ATOM   3230  C   PRO A 217       7.512 -56.882  31.344  1.00 28.02      .251 C
ATOM   3231  O   PRO A 217       6.968 -57.665  30.480  1.00 32.27      .271 O
ATOM   3232  CB  PRO A 217       7.546 -58.128  33.667  1.00 22.50      .034 C
ATOM   3233 1HB  PRO A 217       6.722 -57.430  33.819  1.00 22.50      .034 H
ATOM   3234 2HB  PRO A 217       7.299 -59.183  33.546  1.00 22.50      .034 H
ATOM   3235  CG  PRO A 217       8.487 -58.010  34.904  1.00 26.89      .027 C
ATOM   3236 1HG  PRO A 217       7.912 -57.847  35.816  1.00 26.89      .027 H
ATOM   3237 2HG  PRO A 217       9.163 -58.862  34.973  1.00 26.89      .027 H
ATOM   3238  CD  PRO A 217       9.259 -56.756  34.541  1.00 25.03      .105 C
ATOM   3239 1HD  PRO A 217       8.831 -55.852  34.975  1.00 25.03      .105 H
ATOM   3240 2HD  PRO A 217      10.270 -56.893  34.927  1.00 25.03      .105 H
ATOM   3241  N   SER A 218       7.382 -55.565  31.336  1.00 26.88      .336 N
ATOM   3242  H   SER A 218       7.909 -54.964  31.954  1.00 26.88      .336 H
ATOM   3243  CA  SER A 218       6.789 -54.835  30.158  1.00 32.13      .189 C
ATOM   3244  HA  SER A 218       6.014 -55.413  29.655  1.00 32.13      .189 H
ATOM   3245  C   SER A 218       7.791 -54.363  29.063  1.00 30.74      .253 C
ATOM   3246  O   SER A 218       7.409 -54.200  27.913  1.00 31.85      .270 O
ATOM   3247  CB  SER A 218       6.125 -53.618  30.709  1.00 28.56      .169 C
ATOM   3248 1HB  SER A 218       6.808 -53.018  31.311  1.00 28.56      .169 H
ATOM   3249 2HB  SER A 218       5.589 -53.062  29.940  1.00 28.56      .169 H
ATOM   3250  OG  SER A 218       5.095 -54.197  31.552  1.00 30.46      .380 O
ATOM   3251  HG  SER A 218       4.529 -53.463  31.804  1.00 30.46      .380 H
ATOM   3252  N   ARG A 219       9.074 -54.139  29.419  1.00 34.04      .337 N
ATOM   3253  H   ARG A 219       9.367 -54.407  30.348  1.00 34.04      .337 H
ATOM   3254  CA  ARG A 219      10.077 -53.465  28.586  1.00 38.21      .159 C
ATOM   3255  HA  ARG A 219       9.722 -52.450  28.407  1.00 38.21      .159 H
ATOM   3256  C   ARG A 219      10.264 -54.089  27.128  1.00 35.64      .251 C
ATOM   3257  O   ARG A 219      10.766 -53.430  26.217  1.00 36.49      .271 O
ATOM   3258  CB  ARG A 219      11.392 -53.294  29.383  1.00 42.02      .034 C
ATOM   3259 1HB  ARG A 219      11.262 -52.828  30.360  1.00 42.02      .034 H
ATOM   3260 2HB  ARG A 219      11.781 -54.290  29.597  1.00 42.02      .034 H
ATOM   3261  CG  ARG A 219      12.565 -52.510  28.678  1.00 49.52      .027 C
ATOM   3262 1HG  ARG A 219      12.988 -52.996  27.798  1.00 49.52      .027 H
ATOM   3263 2HG  ARG A 219      12.074 -51.584  28.381  1.00 49.52      .027 H
ATOM   3264  CD  ARG A 219      13.767 -52.112  29.598  1.00 45.99      .116 C
ATOM   3265 1HD  ARG A 219      13.387 -51.458  30.383  1.00 45.99      .116 H
ATOM   3266 2HD  ARG A 219      14.060 -53.024  30.119  1.00 45.99      .116 H
ATOM   3267  NE  ARG A 219      14.932 -51.505  28.967  1.00 57.13      .212 N
ATOM   3268  HE  ARG A 219      14.825 -51.244  27.997  1.00 57.13      .212 H
ATOM   3269  CZ  ARG A 219      16.018 -51.110  29.649  1.00 58.51      .666 C
ATOM   3270  NH1 ARG A 219      16.272 -51.311  30.917  1.00 37.69      .235 N
ATOM   3271 1HH1 ARG A 219      15.561 -51.645  31.551  1.00 37.69      .235 H
ATOM   3272 2HH1 ARG A 219      17.050 -50.770  31.268  1.00 37.69      .235 H
ATOM   3273  NH2 ARG A 219      16.940 -50.380  29.091  1.00 50.40      .235 N
ATOM   3274 1HH2 ARG A 219      16.938 -50.077  28.127  1.00 50.40      .235 H
ATOM   3275 2HH2 ARG A 219      17.708 -50.130  29.697  1.00 50.40      .235 H
ATOM   3276  N   GLY A 220      10.100 -55.431  27.048  1.00 36.05      .336 N
ATOM   3277  H   GLY A 220       9.916 -55.893  27.927  1.00 36.05      .336 H
ATOM   3278  CA  GLY A 220      10.193 -56.228  25.852  1.00 24.05      .189 C
ATOM   3279 1HA  GLY A 220      11.074 -55.967  25.265  1.00 24.05      .189 H
ATOM   3280 2HA  GLY A 220      10.245 -57.274  26.157  1.00 24.05      .189 H
ATOM   3281  C   GLY A 220       8.974 -56.142  24.845  1.00 34.44      .253 C
ATOM   3282  O   GLY A 220       9.223 -56.344  23.677  1.00 40.09      .270 O
ATOM   3283  N   LEU A 221       7.782 -55.810  25.306  1.00 30.35      .337 N
ATOM   3284  H   LEU A 221       7.680 -55.731  26.308  1.00 30.35      .337 H
ATOM   3285  CA  LEU A 221       6.540 -55.803  24.521  1.00 27.02      .159 C
ATOM   3286  HA  LEU A 221       6.654 -56.703  23.917  1.00 27.02      .159 H
ATOM   3287  C   LEU A 221       6.384 -54.605  23.548  1.00 32.58      .251 C
ATOM   3288  O   LEU A 221       5.366 -54.596  22.789  1.00 35.22      .271 O
ATOM   3289  CB  LEU A 221       5.330 -55.886  25.434  1.00 26.15      .032 C
ATOM   3290 1HB  LEU A 221       5.188 -54.939  25.953  1.00 26.15      .032 H
ATOM   3291 2HB  LEU A 221       4.432 -56.083  24.847  1.00 26.15      .032 H
ATOM   3292  CG  LEU A 221       5.226 -56.998  26.498  1.00 29.41      .002 C
ATOM   3293  HG  LEU A 221       6.082 -56.913  27.168  1.00 29.41      .002 H
ATOM   3294  CD1 LEU A 221       3.969 -56.871  27.328  1.00 26.24      .000 C
ATOM   3295 1HD1 LEU A 221       4.072 -57.527  28.192  1.00 26.24      .000 H
ATOM   3296 2HD1 LEU A 221       3.102 -57.175  26.741  1.00 26.24      .000 H
ATOM   3297 3HD1 LEU A 221       3.839 -55.843  27.665  1.00 26.24      .000 H
ATOM   3298  CD2 LEU A 221       5.192 -58.365  25.796  1.00 27.01      .000 C
ATOM   3299 1HD2 LEU A 221       4.300 -58.564  25.202  1.00 27.01      .000 H
ATOM   3300 2HD2 LEU A 221       5.304 -59.138  26.556  1.00 27.01      .000 H
ATOM   3301 3HD2 LEU A 221       6.068 -58.362  25.148  1.00 27.01      .000 H
ATOM   3302  N   PHE A 222       7.236 -53.551  23.618  1.00 27.81      .337 N
ATOM   3303  H   PHE A 222       7.991 -53.631  24.285  1.00 27.81      .337 H
ATOM   3304  CA  PHE A 222       7.139 -52.260  22.910  1.00 30.04      .164 C
ATOM   3305  HA  PHE A 222       6.757 -52.538  21.927  1.00 30.04      .164 H
ATOM   3306  C   PHE A 222       8.520 -51.602  22.721  1.00 30.60      .251 C
ATOM   3307  O   PHE A 222       9.535 -51.957  23.307  1.00 32.94      .271 O
ATOM   3308  CB  PHE A 222       6.142 -51.286  23.645  1.00 27.84      .056 C
ATOM   3309 1HB  PHE A 222       5.741 -50.459  23.060  1.00 27.84      .056 H
ATOM   3310 2HB  PHE A 222       5.216 -51.810  23.881  1.00 27.84      .056 H
ATOM   3311  CG  PHE A 222       6.726 -50.728  24.938  1.00 28.10      .044 C
ATOM   3312  CD1 PHE A 222       6.780 -51.435  26.156  1.00 28.25      .008 C
ATOM   3313  HD1 PHE A 222       6.245 -52.374  26.148  1.00 28.25      .008 H
ATOM   3314  CD2 PHE A 222       7.222 -49.430  25.013  1.00 24.84      .008 C
ATOM   3315  HD2 PHE A 222       7.278 -48.808  24.131  1.00 24.84      .008 H
ATOM   3316  CE1 PHE A 222       7.161 -50.828  27.336  1.00 30.36      .001 C
ATOM   3317  HE1 PHE A 222       7.138 -51.445  28.223  1.00 30.36      .001 H
ATOM   3318  CE2 PHE A 222       7.723 -48.839  26.196  1.00 29.01      .001 C
ATOM   3319  HE2 PHE A 222       8.027 -47.803  26.172  1.00 29.01      .001 H
ATOM   3320  CZ  PHE A 222       7.758 -49.560  27.384  1.00 27.17      .000 C
ATOM   3321  HZ  PHE A 222       8.084 -49.097  28.304  1.00 27.17      .000 H
ATOM   3322  N   HIS A 223       8.558 -50.601  21.819  1.00 28.47      .337 N
ATOM   3323  H   HIS A 223       7.671 -50.393  21.382  1.00 28.47      .337 H
ATOM   3324  CA  HIS A 223       9.757 -50.174  21.074  1.00 31.69      .165 C
ATOM   3325  HA  HIS A 223      10.596 -50.778  21.421  1.00 31.69      .165 H
ATOM   3326  C   HIS A 223      10.201 -48.668  21.338  1.00 29.60      .251 C
ATOM   3327  O   HIS A 223      11.391 -48.325  21.456  1.00 37.05      .271 O
ATOM   3328  CB  HIS A 223       9.536 -50.406  19.563  1.00 29.79      .079 C
ATOM   3329 1HB  HIS A 223       8.666 -49.855  19.205  1.00 29.79      .079 H
ATOM   3330 2HB  HIS A 223      10.488 -50.091  19.135  1.00 29.79      .079 H
ATOM   3331  CG  HIS A 223       9.334 -51.878  19.279  1.00 45.46      .080 C
ATOM   3332  ND1 HIS A 223       8.111 -52.554  19.436  1.00 40.67      .229 N
ATOM   3333  CD2 HIS A 223      10.335 -52.846  19.126  1.00 35.56      .089 C
ATOM   3334  HD2 HIS A 223      11.408 -52.798  19.242  1.00 35.56      .089 H
ATOM   3335  CE1 HIS A 223       8.395 -53.848  19.428  1.00 40.14      .175 C
ATOM   3336  HE1 HIS A 223       7.613 -54.588  19.517  1.00 40.14      .175 H
ATOM   3337  NE2 HIS A 223       9.669 -54.036  19.145  1.00 43.12      .334 N
ATOM   3338  HE2 HIS A 223      10.136 -54.914  19.321  1.00 43.12      .334 H
ATOM   3339  N   ARG A 224       9.175 -47.878  21.584  1.00 29.77      .338 N
ATOM   3340  H   ARG A 224       8.270 -48.263  21.353  1.00 29.77      .338 H
ATOM   3341  CA  ARG A 224       9.264 -46.422  21.697  1.00 27.23      .159 C
ATOM   3342  HA  ARG A 224      10.142 -46.153  22.285  1.00 27.23      .159 H
ATOM   3343  C   ARG A 224       8.018 -45.850  22.381  1.00 24.10      .251 C
ATOM   3344  O   ARG A 224       7.011 -46.553  22.419  1.00 26.13      .271 O
ATOM   3345  CB  ARG A 224       9.576 -45.738  20.330  1.00 30.12      .034 C
ATOM   3346 1HB  ARG A 224       9.519 -44.660  20.479  1.00 30.12      .034 H
ATOM   3347 2HB  ARG A 224      10.617 -45.901  20.050  1.00 30.12      .034 H
ATOM   3348  CG  ARG A 224       8.693 -46.097  19.107  1.00 33.12      .027 C
ATOM   3349 1HG  ARG A 224       8.826 -47.139  18.816  1.00 33.12      .027 H
ATOM   3350 2HG  ARG A 224       7.633 -46.022  19.350  1.00 33.12      .027 H
ATOM   3351  CD  ARG A 224       9.065 -45.167  17.991  1.00 36.19      .116 C
ATOM   3352 1HD  ARG A 224       8.206 -45.271  17.327  1.00 36.19      .116 H
ATOM   3353 2HD  ARG A 224       9.174 -44.162  18.401  1.00 36.19      .116 H
ATOM   3354  NE  ARG A 224      10.285 -45.536  17.273  1.00 51.26      .212 N
ATOM   3355  HE  ARG A 224      11.148 -45.346  17.761  1.00 51.26      .212 H
ATOM   3356  CZ  ARG A 224      10.296 -46.220  16.124  1.00 55.21      .666 C
ATOM   3357  NH1 ARG A 224       9.254 -46.550  15.452  1.00 47.85      .235 N
ATOM   3358 1HH1 ARG A 224       8.361 -46.150  15.701  1.00 47.85      .235 H
ATOM   3359 2HH1 ARG A 224       9.330 -47.156  14.648  1.00 47.85      .235 H
ATOM   3360  NH2 ARG A 224      11.424 -46.654  15.627  1.00 63.45      .235 N
ATOM   3361 1HH2 ARG A 224      12.195 -46.631  16.279  1.00 63.45      .235 H
ATOM   3362 2HH2 ARG A 224      11.489 -47.213  14.788  1.00 63.45      .235 H
ATOM   3363  N   ALA A 225       8.153 -44.656  23.037  1.00 25.41      .338 N
ATOM   3364  H   ALA A 225       9.005 -44.124  22.931  1.00 25.41      .338 H
ATOM   3365  CA  ALA A 225       7.201 -44.229  24.041  1.00 24.82      .159 C
ATOM   3366  HA  ALA A 225       6.262 -44.769  23.922  1.00 24.82      .159 H
ATOM   3367  C   ALA A 225       6.904 -42.720  23.925  1.00 24.15      .251 C
ATOM   3368  O   ALA A 225       7.783 -41.948  23.556  1.00 25.74      .271 O
ATOM   3369  CB  ALA A 225       7.793 -44.476  25.455  1.00 21.94      .034 C
ATOM   3370 1HB  ALA A 225       7.609 -45.528  25.671  1.00 21.94      .034 H
ATOM   3371 2HB  ALA A 225       7.370 -43.862  26.251  1.00 21.94      .034 H
ATOM   3372 3HB  ALA A 225       8.866 -44.300  25.391  1.00 21.94      .034 H
ATOM   3373  N   VAL A 226       5.732 -42.293  24.205  1.00 23.69      .338 N
ATOM   3374  H   VAL A 226       4.995 -42.982  24.242  1.00 23.69      .338 H
ATOM   3375  CA  VAL A 226       5.262 -40.880  24.151  1.00 21.01      .159 C
ATOM   3376  HA  VAL A 226       6.101 -40.204  23.986  1.00 21.01      .159 H
ATOM   3377  C   VAL A 226       4.486 -40.511  25.369  1.00 25.43      .251 C
ATOM   3378  O   VAL A 226       3.575 -41.235  25.770  1.00 24.61      .271 O
ATOM   3379  CB  VAL A 226       4.361 -40.745  22.894  1.00 21.84      .029 C
ATOM   3380  HB  VAL A 226       3.572 -41.493  22.970  1.00 21.84      .029 H
ATOM   3381  CG1 VAL A 226       3.832 -39.335  22.746  1.00 17.34      .002 C
ATOM   3382 1HG1 VAL A 226       4.687 -38.682  22.572  1.00 17.34      .002 H
ATOM   3383 2HG1 VAL A 226       3.337 -39.046  23.673  1.00 17.34      .002 H
ATOM   3384 3HG1 VAL A 226       3.131 -39.246  21.916  1.00 17.34      .002 H
ATOM   3385  CG2 VAL A 226       5.199 -41.023  21.587  1.00 21.56      .002 C
ATOM   3386 1HG2 VAL A 226       4.586 -40.639  20.772  1.00 21.56      .002 H
ATOM   3387 2HG2 VAL A 226       5.440 -42.069  21.400  1.00 21.56      .002 H
ATOM   3388 3HG2 VAL A 226       6.120 -40.443  21.654  1.00 21.56      .002 H
ATOM   3389  N   LEU A 227       4.980 -39.514  26.073  1.00 18.91      .338 N
ATOM   3390  H   LEU A 227       5.710 -38.950  25.661  1.00 18.91      .338 H
ATOM   3391  CA  LEU A 227       4.397 -39.108  27.319  1.00 20.51      .159 C
ATOM   3392  HA  LEU A 227       3.666 -39.837  27.670  1.00 20.51      .159 H
ATOM   3393  C   LEU A 227       3.606 -37.735  27.232  1.00 24.42      .251 C
ATOM   3394  O   LEU A 227       4.163 -36.631  27.282  1.00 26.58      .271 O
ATOM   3395  CB  LEU A 227       5.500 -39.077  28.427  1.00 21.42      .032 C
ATOM   3396 1HB  LEU A 227       6.387 -38.628  27.981  1.00 21.42      .032 H
ATOM   3397 2HB  LEU A 227       5.147 -38.403  29.208  1.00 21.42      .032 H
ATOM   3398  CG  LEU A 227       5.792 -40.337  29.210  1.00 23.98      .002 C
ATOM   3399  HG  LEU A 227       4.945 -41.022  29.160  1.00 23.98      .002 H
ATOM   3400  CD1 LEU A 227       7.045 -41.079  28.713  1.00 23.66      .000 C
ATOM   3401 1HD1 LEU A 227       7.118 -42.036  29.231  1.00 23.66      .000 H
ATOM   3402 2HD1 LEU A 227       7.971 -40.520  28.852  1.00 23.66      .000 H
ATOM   3403 3HD1 LEU A 227       6.880 -41.252  27.650  1.00 23.66      .000 H
ATOM   3404  CD2 LEU A 227       5.908 -40.193  30.748  1.00 27.24      .000 C
ATOM   3405 1HD2 LEU A 227       5.018 -39.757  31.203  1.00 27.24      .000 H
ATOM   3406 2HD2 LEU A 227       6.772 -39.565  30.966  1.00 27.24      .000 H
ATOM   3407 3HD2 LEU A 227       6.072 -41.191  31.153  1.00 27.24      .000 H
ATOM   3408  N   GLN A 228       2.274 -37.750  27.183  1.00 22.02      .338 N
ATOM   3409  H   GLN A 228       1.786 -38.631  27.101  1.00 22.02      .338 H
ATOM   3410  CA  GLN A 228       1.485 -36.532  27.131  1.00 23.82      .160 C
ATOM   3411  HA  GLN A 228       2.078 -35.693  26.766  1.00 23.82      .160 H
ATOM   3412  C   GLN A 228       0.733 -35.963  28.419  1.00 23.00      .251 C
ATOM   3413  O   GLN A 228      -0.139 -36.591  28.977  1.00 19.83      .271 O
ATOM   3414  CB  GLN A 228       0.471 -36.702  26.048  1.00 19.01      .042 C
ATOM   3415 1HB  GLN A 228      -0.204 -37.472  26.421  1.00 19.01      .042 H
ATOM   3416 2HB  GLN A 228      -0.015 -35.727  26.018  1.00 19.01      .042 H
ATOM   3417  CG  GLN A 228       0.865 -37.081  24.595  1.00 20.54      .090 C
ATOM   3418 1HG  GLN A 228       1.208 -36.198  24.055  1.00 20.54      .090 H
ATOM   3419 2HG  GLN A 228       1.812 -37.619  24.569  1.00 20.54      .090 H
ATOM   3420  CD  GLN A 228      -0.170 -37.820  23.768  1.00 23.77      .227 C
ATOM   3421  OE1 GLN A 228       0.155 -38.598  22.879  1.00 26.24      .273 O
ATOM   3422  NE2 GLN A 228      -1.422 -37.763  24.028  1.00 20.98      .369 N
ATOM   3423 1HE2 GLN A 228      -2.104 -38.265  23.477  1.00 20.98      .369 H
ATOM   3424 2HE2 GLN A 228      -1.700 -37.313  24.889  1.00 20.98      .369 H
ATOM   3425  N   SER A 229       1.126 -34.826  28.986  1.00 22.61      .336 N
ATOM   3426  H   SER A 229       1.834 -34.345  28.449  1.00 22.61      .336 H
ATOM   3427  CA  SER A 229       0.647 -34.096  30.189  1.00 19.15      .189 C
ATOM   3428  HA  SER A 229       1.331 -33.252  30.286  1.00 19.15      .189 H
ATOM   3429  C   SER A 229       0.621 -34.819  31.572  1.00 18.53      .254 C
ATOM   3430  O   SER A 229      -0.345 -34.705  32.345  1.00 23.59      .270 O
ATOM   3431  CB  SER A 229      -0.752 -33.521  29.905  1.00 17.97      .169 C
ATOM   3432 1HB  SER A 229      -1.450 -34.349  29.781  1.00 17.97      .169 H
ATOM   3433 2HB  SER A 229      -1.083 -32.962  30.780  1.00 17.97      .169 H
ATOM   3434  OG  SER A 229      -0.609 -32.694  28.763  1.00 19.68      .380 O
ATOM   3435  HG  SER A 229      -0.305 -31.833  29.058  1.00 19.68      .380 H
ATOM   3436  N   GLY A 230       1.667 -35.619  31.872  1.00 15.93      .336 N
ATOM   3437  H   GLY A 230       2.472 -35.550  31.265  1.00 15.93      .336 H
ATOM   3438  CA  GLY A 230       1.834 -36.346  33.125  1.00 20.78      .189 C
ATOM   3439 1HA  GLY A 230       2.040 -35.604  33.897  1.00 20.78      .189 H
ATOM   3440 2HA  GLY A 230       0.886 -36.819  33.381  1.00 20.78      .189 H
ATOM   3441  C   GLY A 230       2.939 -37.383  33.098  1.00 23.83      .253 C
ATOM   3442  O   GLY A 230       3.336 -37.847  32.062  1.00 22.17      .270 O
ATOM   3443  N   ALA A 231       3.441 -37.841  34.270  1.00 17.39      .337 N
ATOM   3444  H   ALA A 231       3.159 -37.503  35.179  1.00 17.39      .337 H
ATOM   3445  CA  ALA A 231       4.697 -38.701  34.346  1.00 24.73      .160 C
ATOM   3446  HA  ALA A 231       4.710 -39.478  33.581  1.00 24.73      .160 H
ATOM   3447  C   ALA A 231       4.648 -39.418  35.727  1.00 23.26      .254 C
ATOM   3448  O   ALA A 231       4.047 -38.857  36.683  1.00 24.81      .270 O
ATOM   3449  CB  ALA A 231       5.932 -37.795  34.232  1.00 20.06      .034 C
ATOM   3450 1HB  ALA A 231       5.996 -37.110  35.077  1.00 20.06      .034 H
ATOM   3451 2HB  ALA A 231       5.984 -37.230  33.301  1.00 20.06      .034 H
ATOM   3452 3HB  ALA A 231       6.759 -38.503  34.275  1.00 20.06      .034 H
ATOM   3453  N   PRO A 232       5.223 -40.662  35.839  1.00 22.85      .312 N
ATOM   3454  CA  PRO A 232       5.024 -41.465  37.053  1.00 22.54      .163 C
ATOM   3455  HA  PRO A 232       3.959 -41.485  37.288  1.00 22.54      .163 H
ATOM   3456  C   PRO A 232       5.705 -40.849  38.366  1.00 26.55      .251 C
ATOM   3457  O   PRO A 232       5.278 -41.080  39.498  1.00 26.09      .271 O
ATOM   3458  CB  PRO A 232       5.581 -42.847  36.715  1.00 23.04      .034 C
ATOM   3459 1HB  PRO A 232       6.072 -43.236  37.607  1.00 23.04      .034 H
ATOM   3460 2HB  PRO A 232       4.827 -43.447  36.205  1.00 23.04      .034 H
ATOM   3461  CG  PRO A 232       6.683 -42.493  35.683  1.00 19.68      .027 C
ATOM   3462 1HG  PRO A 232       7.680 -42.257  36.056  1.00 19.68      .027 H
ATOM   3463 2HG  PRO A 232       6.725 -43.345  35.004  1.00 19.68      .027 H
ATOM   3464  CD  PRO A 232       6.140 -41.277  34.918  1.00 20.79      .105 C
ATOM   3465 1HD  PRO A 232       7.016 -40.644  34.778  1.00 20.79      .105 H
ATOM   3466 2HD  PRO A 232       5.625 -41.545  33.995  1.00 20.79      .105 H
ATOM   3467  N   ASN A 233       6.734 -40.003  38.130  1.00 27.72      .337 N
ATOM   3468  H   ASN A 233       7.104 -39.833  37.205  1.00 27.72      .337 H
ATOM   3469  CA  ASN A 233       7.376 -39.262  39.229  1.00 27.94      .169 C
ATOM   3470  HA  ASN A 233       7.390 -39.819  40.167  1.00 27.94      .169 H
ATOM   3471  C   ASN A 233       6.631 -37.904  39.556  1.00 29.49      .251 C
ATOM   3472  O   ASN A 233       6.986 -37.139  40.448  1.00 28.32      .271 O
ATOM   3473  CB  ASN A 233       8.933 -39.060  38.888  1.00 23.40      .119 C
ATOM   3474 1HB  ASN A 233       9.343 -38.463  39.702  1.00 23.40      .119 H
ATOM   3475 2HB  ASN A 233       9.545 -39.958  38.966  1.00 23.40      .119 H
ATOM   3476  CG  ASN A 233       9.132 -38.382  37.566  1.00 22.31      .230 C
ATOM   3477  OD1 ASN A 233       8.749 -38.930  36.583  1.00 27.33      .273 O
ATOM   3478  ND2 ASN A 233       9.657 -37.238  37.464  1.00 21.42      .369 N
ATOM   3479 1HD2 ASN A 233       9.589 -36.743  36.587  1.00 21.42      .369 H
ATOM   3480 2HD2 ASN A 233      10.189 -36.845  38.227  1.00 21.42      .369 H
ATOM   3481  N   GLY A 234       5.422 -37.661  39.023  1.00 24.31      .336 N
ATOM   3482  H   GLY A 234       5.123 -38.310  38.309  1.00 24.31      .336 H
ATOM   3483  CA  GLY A 234       4.378 -36.724  39.504  1.00 39.31      .189 C
ATOM   3484 1HA  GLY A 234       4.888 -35.787  39.727  1.00 39.31      .189 H
ATOM   3485 2HA  GLY A 234       3.574 -36.525  38.795  1.00 39.31      .189 H
ATOM   3486  C   GLY A 234       3.753 -37.258  40.806  1.00 41.70      .257 C
ATOM   3487  O   GLY A 234       3.410 -38.389  40.765  1.00 40.00      .270 O
ATOM   3488  N   PRO A 235       3.676 -36.491  41.935  1.00 31.73      .312 N
ATOM   3489  CA  PRO A 235       3.421 -37.031  43.239  1.00 22.65      .163 C
ATOM   3490  HA  PRO A 235       4.231 -37.684  43.563  1.00 22.65      .163 H
ATOM   3491  C   PRO A 235       2.108 -37.835  43.274  1.00 25.71      .251 C
ATOM   3492  O   PRO A 235       2.089 -38.877  43.945  1.00 32.78      .271 O
ATOM   3493  CB  PRO A 235       3.384 -35.802  44.173  1.00 19.87      .034 C
ATOM   3494 1HB  PRO A 235       2.584 -35.830  44.912  1.00 19.87      .034 H
ATOM   3495 2HB  PRO A 235       4.314 -35.616  44.710  1.00 19.87      .034 H
ATOM   3496  CG  PRO A 235       3.127 -34.653  43.196  1.00 27.35      .027 C
ATOM   3497 1HG  PRO A 235       2.052 -34.514  43.078  1.00 27.35      .027 H
ATOM   3498 2HG  PRO A 235       3.502 -33.713  43.602  1.00 27.35      .027 H
ATOM   3499  CD  PRO A 235       3.799 -35.046  41.940  1.00 26.00      .105 C
ATOM   3500 1HD  PRO A 235       3.255 -34.633  41.091  1.00 26.00      .105 H
ATOM   3501 2HD  PRO A 235       4.853 -34.773  41.981  1.00 26.00      .105 H
ATOM   3502  N   TRP A 236       1.048 -37.373  42.524  1.00 23.29      .337 N
ATOM   3503  H   TRP A 236       1.191 -36.480  42.074  1.00 23.29      .337 H
ATOM   3504  CA  TRP A 236      -0.282 -37.961  42.442  1.00 24.88      .164 C
ATOM   3505  HA  TRP A 236      -0.627 -38.029  43.474  1.00 24.88      .164 H
ATOM   3506  C   TRP A 236      -0.384 -39.336  41.787  1.00 25.87      .251 C
ATOM   3507  O   TRP A 236      -1.420 -40.004  41.861  1.00 25.72      .271 O
ATOM   3508  CB  TRP A 236      -1.257 -37.061  41.659  1.00 23.50      .059 C
ATOM   3509 1HB  TRP A 236      -2.224 -37.523  41.461  1.00 23.50      .059 H
ATOM   3510 2HB  TRP A 236      -1.464 -36.090  42.110  1.00 23.50      .059 H
ATOM   3511  CG  TRP A 236      -0.592 -36.803  40.308  1.00 25.15      .016 C
ATOM   3512  CD1 TRP A 236       0.270 -35.799  40.025  1.00 23.19      .097 C
ATOM   3513  HD1 TRP A 236       0.488 -34.943  40.646  1.00 23.19      .097 H
ATOM   3514  CD2 TRP A 236      -0.690 -37.538  39.052  1.00 20.13      .001 C
ATOM   3515  NE1 TRP A 236       0.771 -35.899  38.756  1.00 25.00      .365 N
ATOM   3516  HE1 TRP A 236       1.324 -35.168  38.331  1.00 25.00      .365 H
ATOM   3517  CE2 TRP A 236       0.188 -36.932  38.118  1.00 22.86      .042 C
ATOM   3518  CE3 TRP A 236      -1.472 -38.700  38.626  1.00 25.16      .014 C
ATOM   3519  HE3 TRP A 236      -2.117 -39.122  39.382  1.00 25.16      .014 H
ATOM   3520  CZ2 TRP A 236       0.319 -37.490  36.848  1.00 20.80      .030 C
ATOM   3521  HZ2 TRP A 236       1.021 -37.079  36.137  1.00 20.80      .030 H
ATOM   3522  CZ3 TRP A 236      -1.360 -39.245  37.325  1.00 20.96      .001 C
ATOM   3523  HZ3 TRP A 236      -1.879 -40.165  37.100  1.00 20.96      .001 H
ATOM   3524  CH2 TRP A 236      -0.396 -38.639  36.507  1.00 24.81      .002 C
ATOM   3525  HH2 TRP A 236      -0.302 -39.069  35.521  1.00 24.81      .002 H
ATOM   3526  N   ALA A 237       0.656 -39.736  41.050  1.00 24.38      .338 N
ATOM   3527  H   ALA A 237       1.539 -39.252  41.132  1.00 24.38      .338 H
ATOM   3528  CA  ALA A 237       0.649 -40.879  40.103  1.00 26.50      .159 C
ATOM   3529  HA  ALA A 237      -0.294 -40.888  39.556  1.00 26.50      .159 H
ATOM   3530  C   ALA A 237       0.768 -42.345  40.724  1.00 25.74      .251 C
ATOM   3531  O   ALA A 237       0.519 -43.386  40.123  1.00 23.31      .271 O
ATOM   3532  CB  ALA A 237       1.753 -40.565  39.076  1.00 22.07      .034 C
ATOM   3533 1HB  ALA A 237       1.598 -39.635  38.529  1.00 22.07      .034 H
ATOM   3534 2HB  ALA A 237       1.682 -41.408  38.389  1.00 22.07      .034 H
ATOM   3535 3HB  ALA A 237       2.741 -40.554  39.538  1.00 22.07      .034 H
ATOM   3536  N   THR A 238       1.227 -42.353  41.964  1.00 23.24      .336 N
ATOM   3537  H   THR A 238       1.473 -41.442  42.323  1.00 23.24      .336 H
ATOM   3538  CA  THR A 238       1.362 -43.477  42.907  1.00 23.58      .186 C
ATOM   3539  HA  THR A 238       0.617 -44.210  42.597  1.00 23.58      .186 H
ATOM   3540  C   THR A 238       1.121 -43.094  44.361  1.00 24.76      .253 C
ATOM   3541  O   THR A 238       1.150 -41.953  44.758  1.00 21.78      .270 O
ATOM   3542  CB  THR A 238       2.786 -44.100  42.848  1.00 25.12      .140 C
ATOM   3543  HB  THR A 238       2.799 -44.955  43.524  1.00 25.12      .140 H
ATOM   3544  OG1 THR A 238       3.808 -43.224  43.350  1.00 21.53      .382 O
ATOM   3545  HG1 THR A 238       3.939 -42.546  42.683  1.00 21.53      .382 H
ATOM   3546  CG2 THR A 238       3.225 -44.570  41.471  1.00 21.89      .034 C
ATOM   3547 1HG2 THR A 238       2.688 -45.499  41.282  1.00 21.89      .034 H
ATOM   3548 2HG2 THR A 238       4.296 -44.770  41.508  1.00 21.89      .034 H
ATOM   3549 3HG2 THR A 238       3.015 -43.859  40.672  1.00 21.89      .034 H
ATOM   3550  N   VAL A 239       0.949 -44.140  45.268  1.00 23.54      .337 N
ATOM   3551  H   VAL A 239       0.880 -45.096  44.948  1.00 23.54      .337 H
ATOM   3552  CA  VAL A 239       0.975 -44.031  46.779  1.00 26.73      .159 C
ATOM   3553  HA  VAL A 239       1.333 -43.026  47.004  1.00 26.73      .159 H
ATOM   3554  C   VAL A 239       1.972 -45.048  47.350  1.00 28.32      .251 C
ATOM   3555  O   VAL A 239       2.566 -45.954  46.736  1.00 26.17      .271 O
ATOM   3556  CB  VAL A 239      -0.399 -44.112  47.443  1.00 26.08      .029 C
ATOM   3557  HB  VAL A 239      -0.274 -44.255  48.516  1.00 26.08      .029 H
ATOM   3558  CG1 VAL A 239      -1.178 -42.827  47.221  1.00 22.06      .002 C
ATOM   3559 1HG1 VAL A 239      -2.136 -42.975  47.721  1.00 22.06      .002 H
ATOM   3560 2HG1 VAL A 239      -1.347 -42.644  46.159  1.00 22.06      .002 H
ATOM   3561 3HG1 VAL A 239      -0.667 -41.971  47.661  1.00 22.06      .002 H
ATOM   3562  CG2 VAL A 239      -1.322 -45.258  47.108  1.00 30.33      .002 C
ATOM   3563 1HG2 VAL A 239      -1.757 -45.163  46.113  1.00 30.33      .002 H
ATOM   3564 2HG2 VAL A 239      -2.116 -45.258  47.854  1.00 30.33      .002 H
ATOM   3565 3HG2 VAL A 239      -0.761 -46.190  47.173  1.00 30.33      .002 H
ATOM   3566  N   GLY A 240       2.291 -44.838  48.649  1.00 28.90      .336 N
ATOM   3567  H   GLY A 240       1.763 -44.155  49.173  1.00 28.90      .336 H
ATOM   3568  CA  GLY A 240       2.970 -45.883  49.402  1.00 23.29      .189 C
ATOM   3569 1HA  GLY A 240       3.799 -46.387  48.904  1.00 23.29      .189 H
ATOM   3570 2HA  GLY A 240       3.267 -45.307  50.279  1.00 23.29      .189 H
ATOM   3571  C   GLY A 240       2.036 -47.035  49.947  1.00 32.93      .253 C
ATOM   3572  O   GLY A 240       0.836 -46.847  50.158  1.00 29.27      .270 O
ATOM   3573  N   MET A 241       2.544 -48.251  50.351  1.00 32.83      .337 N
ATOM   3574  H   MET A 241       3.536 -48.421  50.275  1.00 32.83      .337 H
ATOM   3575  CA  MET A 241       1.705 -49.366  50.777  1.00 32.56      .160 C
ATOM   3576  HA  MET A 241       0.936 -49.550  50.027  1.00 32.56      .160 H
ATOM   3577  C   MET A 241       0.928 -49.125  52.133  1.00 34.99      .251 C
ATOM   3578  O   MET A 241      -0.233 -49.532  52.243  1.00 33.14      .271 O
ATOM   3579  CB  MET A 241       2.592 -50.630  50.710  1.00 34.59      .043 C
ATOM   3580 1HB  MET A 241       3.145 -50.725  49.775  1.00 34.59      .043 H
ATOM   3581 2HB  MET A 241       3.313 -50.518  51.520  1.00 34.59      .043 H
ATOM   3582  CG  MET A 241       1.711 -51.831  50.937  1.00 38.47      .060 C
ATOM   3583 1HG  MET A 241       2.388 -52.682  51.016  1.00 38.47      .060 H
ATOM   3584 2HG  MET A 241       1.242 -51.780  51.919  1.00 38.47      .060 H
ATOM   3585  SD  MET A 241       0.449 -52.183  49.685  1.00 49.09      .139 S
ATOM   3586  CE  MET A 241       1.459 -52.519  48.207  1.00 40.60      .069 C
ATOM   3587 1HE  MET A 241       2.116 -51.684  47.965  1.00 40.60      .069 H
ATOM   3588 2HE  MET A 241       0.901 -52.814  47.318  1.00 40.60      .069 H
ATOM   3589 3HE  MET A 241       2.055 -53.361  48.559  1.00 40.60      .069 H
ATOM   3590  N   GLY A 242       1.506 -48.475  53.158  1.00 33.86      .336 N
ATOM   3591  H   GLY A 242       2.481 -48.217  53.105  1.00 33.86      .336 H
ATOM   3592  CA  GLY A 242       0.809 -48.102  54.404  1.00 27.42      .189 C
ATOM   3593 1HA  GLY A 242       0.360 -48.927  54.959  1.00 27.42      .189 H
ATOM   3594 2HA  GLY A 242       1.575 -47.629  55.018  1.00 27.42      .189 H
ATOM   3595  C   GLY A 242      -0.291 -47.059  54.121  1.00 33.65      .253 C
ATOM   3596  O   GLY A 242      -1.389 -47.063  54.658  1.00 32.26      .270 O
ATOM   3597  N   GLU A 243      -0.140 -46.125  53.117  1.00 30.49      .337 N
ATOM   3598  H   GLU A 243       0.774 -45.939  52.731  1.00 30.49      .337 H
ATOM   3599  CA  GLU A 243      -1.186 -45.133  52.784  1.00 27.82      .160 C
ATOM   3600  HA  GLU A 243      -1.677 -44.699  53.655  1.00 27.82      .160 H
ATOM   3601  C   GLU A 243      -2.287 -45.906  51.987  1.00 34.86      .251 C
ATOM   3602  O   GLU A 243      -3.445 -45.750  52.250  1.00 33.61      .271 O
ATOM   3603  CB  GLU A 243      -0.595 -43.886  52.087  1.00 26.00      .043 C
ATOM   3604 1HB  GLU A 243       0.186 -43.352  52.630  1.00 26.00      .043 H
ATOM   3605 2HB  GLU A 243      -0.107 -44.293  51.201  1.00 26.00      .043 H
ATOM   3606  CG  GLU A 243      -1.620 -42.814  51.592  1.00 27.00      .100 C
ATOM   3607 1HG  GLU A 243      -1.026 -41.926  51.379  1.00 27.00      .100 H
ATOM   3608 2HG  GLU A 243      -2.120 -43.095  50.665  1.00 27.00      .100 H
ATOM   3609  CD  GLU A 243      -2.718 -42.409  52.610  1.00 33.40      .185 C
ATOM   3610  OE1 GLU A 243      -2.542 -42.567  53.851  1.00 39.97      .647 O
ATOM   3611  OE2 GLU A 243      -3.693 -41.748  52.155  1.00 31.18      .647 O
ATOM   3612  N   ALA A 244      -1.955 -46.712  50.972  1.00 31.11      .338 N
ATOM   3613  H   ALA A 244      -1.012 -46.746  50.611  1.00 31.11      .338 H
ATOM   3614  CA  ALA A 244      -2.942 -47.519  50.195  1.00 28.48      .159 C
ATOM   3615  HA  ALA A 244      -3.642 -46.980  49.556  1.00 28.48      .159 H
ATOM   3616  C   ALA A 244      -3.795 -48.353  51.200  1.00 31.19      .251 C
ATOM   3617  O   ALA A 244      -4.992 -48.222  51.161  1.00 27.55      .271 O
ATOM   3618  CB  ALA A 244      -2.242 -48.387  49.145  1.00 27.75      .034 C
ATOM   3619 1HB  ALA A 244      -2.968 -48.892  48.508  1.00 27.75      .034 H
ATOM   3620 2HB  ALA A 244      -1.636 -49.129  49.666  1.00 27.75      .034 H
ATOM   3621 3HB  ALA A 244      -1.597 -47.755  48.534  1.00 27.75      .034 H
ATOM   3622  N   ARG A 245      -3.187 -49.144  52.079  1.00 31.51      .338 N
ATOM   3623  H   ARG A 245      -2.179 -49.202  52.091  1.00 31.51      .338 H
ATOM   3624  CA  ARG A 245      -3.888 -49.967  53.086  1.00 30.37      .159 C
ATOM   3625  HA  ARG A 245      -4.466 -50.773  52.633  1.00 30.37      .159 H
ATOM   3626  C   ARG A 245      -4.835 -49.138  53.976  1.00 29.80      .251 C
ATOM   3627  O   ARG A 245      -5.972 -49.549  54.242  1.00 32.55      .271 O
ATOM   3628  CB  ARG A 245      -2.902 -50.607  54.079  1.00 30.24      .034 C
ATOM   3629 1HB  ARG A 245      -2.166 -51.241  53.585  1.00 30.24      .034 H
ATOM   3630 2HB  ARG A 245      -2.510 -49.803  54.701  1.00 30.24      .034 H
ATOM   3631  CG  ARG A 245      -3.619 -51.595  55.131  1.00 28.78      .027 C
ATOM   3632 1HG  ARG A 245      -4.469 -51.119  55.621  1.00 28.78      .027 H
ATOM   3633 2HG  ARG A 245      -3.955 -52.540  54.703  1.00 28.78      .027 H
ATOM   3634  CD  ARG A 245      -2.554 -51.906  56.207  1.00 25.30      .116 C
ATOM   3635 1HD  ARG A 245      -1.721 -52.433  55.741  1.00 25.30      .116 H
ATOM   3636 2HD  ARG A 245      -2.192 -50.992  56.680  1.00 25.30      .116 H
ATOM   3637  NE  ARG A 245      -3.075 -52.789  57.301  1.00 29.68      .212 N
ATOM   3638  HE  ARG A 245      -3.782 -53.460  57.036  1.00 29.68      .212 H
ATOM   3639  CZ  ARG A 245      -2.715 -52.711  58.607  1.00 32.73      .666 C
ATOM   3640  NH1 ARG A 245      -1.796 -51.871  58.977  1.00 34.23      .235 N
ATOM   3641 1HH1 ARG A 245      -1.277 -51.389  58.257  1.00 34.23      .235 H
ATOM   3642 2HH1 ARG A 245      -1.405 -51.969  59.903  1.00 34.23      .235 H
ATOM   3643  NH2 ARG A 245      -3.390 -53.478  59.411  1.00 30.01      .235 N
ATOM   3644 1HH2 ARG A 245      -3.951 -54.199  58.980  1.00 30.01      .235 H
ATOM   3645 2HH2 ARG A 245      -3.133 -53.552  60.385  1.00 30.01      .235 H
ATOM   3646  N   ARG A 246      -4.411 -47.885  54.285  1.00 28.84      .338 N
ATOM   3647  H   ARG A 246      -3.463 -47.588  54.101  1.00 28.84      .338 H
ATOM   3648  CA  ARG A 246      -5.219 -46.965  55.114  1.00 38.52      .159 C
ATOM   3649  HA  ARG A 246      -5.498 -47.487  56.030  1.00 38.52      .159 H
ATOM   3650  C   ARG A 246      -6.460 -46.473  54.399  1.00 31.98      .251 C
ATOM   3651  O   ARG A 246      -7.507 -46.397  55.008  1.00 27.93      .271 O
ATOM   3652  CB  ARG A 246      -4.283 -45.835  55.591  1.00 30.00      .034 C
ATOM   3653 1HB  ARG A 246      -3.374 -46.154  56.101  1.00 30.00      .034 H
ATOM   3654 2HB  ARG A 246      -4.089 -45.137  54.777  1.00 30.00      .034 H
ATOM   3655  CG  ARG A 246      -5.089 -44.988  56.676  1.00 33.64      .027 C
ATOM   3656 1HG  ARG A 246      -6.166 -45.044  56.518  1.00 33.64      .027 H
ATOM   3657 2HG  ARG A 246      -4.974 -45.480  57.642  1.00 33.64      .027 H
ATOM   3658  CD  ARG A 246      -4.652 -43.537  56.776  1.00 37.66      .116 C
ATOM   3659 1HD  ARG A 246      -5.161 -42.979  57.561  1.00 37.66      .116 H
ATOM   3660 2HD  ARG A 246      -3.595 -43.553  57.044  1.00 37.66      .116 H
ATOM   3661  NE  ARG A 246      -4.788 -42.768  55.509  1.00 37.55      .212 N
ATOM   3662  HE  ARG A 246      -3.943 -42.644  54.969  1.00 37.55      .212 H
ATOM   3663  CZ  ARG A 246      -5.946 -42.252  55.038  1.00 35.58      .666 C
ATOM   3664  NH1 ARG A 246      -7.113 -42.377  55.637  1.00 38.99      .235 N
ATOM   3665 1HH1 ARG A 246      -7.225 -42.905  56.490  1.00 38.99      .235 H
ATOM   3666 2HH1 ARG A 246      -7.883 -41.835  55.273  1.00 38.99      .235 H
ATOM   3667  NH2 ARG A 246      -5.907 -41.714  53.853  1.00 28.18      .235 N
ATOM   3668 1HH2 ARG A 246      -5.058 -41.778  53.310  1.00 28.18      .235 H
ATOM   3669 2HH2 ARG A 246      -6.771 -41.436  53.410  1.00 28.18      .235 H
ATOM   3670  N   ARG A 247      -6.422 -46.248  53.048  1.00 36.20      .338 N
ATOM   3671  H   ARG A 247      -5.542 -46.347  52.563  1.00 36.20      .338 H
ATOM   3672  CA  ARG A 247      -7.569 -45.826  52.224  1.00 32.90      .159 C
ATOM   3673  HA  ARG A 247      -8.089 -45.074  52.818  1.00 32.90      .159 H
ATOM   3674  C   ARG A 247      -8.485 -46.992  51.936  1.00 27.90      .251 C
ATOM   3675  O   ARG A 247      -9.684 -46.731  51.901  1.00 29.59      .271 O
ATOM   3676  CB  ARG A 247      -7.081 -45.257  50.900  1.00 33.98      .034 C
ATOM   3677 1HB  ARG A 247      -6.408 -46.046  50.565  1.00 33.98      .034 H
ATOM   3678 2HB  ARG A 247      -7.959 -45.142  50.265  1.00 33.98      .034 H
ATOM   3679  CG  ARG A 247      -6.337 -43.944  51.014  1.00 33.61      .027 C
ATOM   3680 1HG  ARG A 247      -7.002 -43.229  51.498  1.00 33.61      .027 H
ATOM   3681 2HG  ARG A 247      -5.412 -44.232  51.514  1.00 33.61      .027 H
ATOM   3682  CD  ARG A 247      -5.942 -43.338  49.630  1.00 29.17      .116 C
ATOM   3683 1HD  ARG A 247      -5.442 -44.091  49.020  1.00 29.17      .116 H
ATOM   3684 2HD  ARG A 247      -6.833 -42.913  49.168  1.00 29.17      .116 H
ATOM   3685  NE  ARG A 247      -5.005 -42.276  49.973  1.00 26.50      .212 N
ATOM   3686  HE  ARG A 247      -4.949 -42.041  50.953  1.00 26.50      .212 H
ATOM   3687  CZ  ARG A 247      -4.452 -41.539  49.037  1.00 28.59      .666 C
ATOM   3688  NH1 ARG A 247      -4.736 -41.630  47.776  1.00 24.41      .235 N
ATOM   3689 1HH1 ARG A 247      -5.450 -42.265  47.446  1.00 24.41      .235 H
ATOM   3690 2HH1 ARG A 247      -4.379 -40.911  47.163  1.00 24.41      .235 H
ATOM   3691  NH2 ARG A 247      -3.593 -40.687  49.513  1.00 26.25      .235 N
ATOM   3692 1HH2 ARG A 247      -3.488 -40.623  50.516  1.00 26.25      .235 H
ATOM   3693 2HH2 ARG A 247      -3.268 -39.935  48.922  1.00 26.25      .235 H
ATOM   3694  N   ALA A 248      -7.986 -48.246  51.837  1.00 29.19      .338 N
ATOM   3695  H   ALA A 248      -7.007 -48.487  51.774  1.00 29.19      .338 H
ATOM   3696  CA  ALA A 248      -8.939 -49.359  51.744  1.00 31.39      .159 C
ATOM   3697  HA  ALA A 248      -9.708 -49.093  51.019  1.00 31.39      .159 H
ATOM   3698  C   ALA A 248      -9.745 -49.620  53.100  1.00 36.90      .251 C
ATOM   3699  O   ALA A 248     -10.969 -49.806  53.106  1.00 35.05      .271 O
ATOM   3700  CB  ALA A 248      -8.198 -50.595  51.285  1.00 23.03      .034 C
ATOM   3701 1HB  ALA A 248      -7.297 -50.855  51.840  1.00 23.03      .034 H
ATOM   3702 2HB  ALA A 248      -7.929 -50.303  50.270  1.00 23.03      .034 H
ATOM   3703 3HB  ALA A 248      -8.865 -51.457  51.251  1.00 23.03      .034 H
ATOM   3704  N   THR A 249      -9.020 -49.542  54.233  1.00 28.81      .336 N
ATOM   3705  H   THR A 249      -8.027 -49.404  54.111  1.00 28.81      .336 H
ATOM   3706  CA  THR A 249      -9.485 -49.561  55.642  1.00 28.17      .186 C
ATOM   3707  HA  THR A 249     -10.010 -50.506  55.786  1.00 28.17      .186 H
ATOM   3708  C   THR A 249     -10.519 -48.419  55.815  1.00 28.49      .253 C
ATOM   3709  O   THR A 249     -11.618 -48.629  56.273  1.00 29.08      .270 O
ATOM   3710  CB  THR A 249      -8.378 -49.351  56.660  1.00 39.46      .140 C
ATOM   3711  HB  THR A 249      -7.922 -48.371  56.519  1.00 39.46      .140 H
ATOM   3712  OG1 THR A 249      -7.385 -50.371  56.358  1.00 38.83      .382 O
ATOM   3713  HG1 THR A 249      -6.681 -49.907  55.898  1.00 38.83      .382 H
ATOM   3714  CG2 THR A 249      -8.787 -49.445  58.132  1.00 34.47      .034 C
ATOM   3715 1HG2 THR A 249      -9.302 -48.558  58.502  1.00 34.47      .034 H
ATOM   3716 2HG2 THR A 249      -7.849 -49.574  58.672  1.00 34.47      .034 H
ATOM   3717 3HG2 THR A 249      -9.418 -50.322  58.283  1.00 34.47      .034 H
ATOM   3718  N   GLN A 250     -10.231 -47.199  55.427  1.00 27.63      .337 N
ATOM   3719  H   GLN A 250      -9.308 -46.948  55.102  1.00 27.63      .337 H
ATOM   3720  CA  GLN A 250     -11.181 -46.034  55.496  1.00 28.63      .160 C
ATOM   3721  HA  GLN A 250     -11.632 -46.028  56.488  1.00 28.63      .160 H
ATOM   3722  C   GLN A 250     -12.415 -46.206  54.496  1.00 31.94      .251 C
ATOM   3723  O   GLN A 250     -13.466 -45.785  54.860  1.00 32.14      .271 O
ATOM   3724  CB  GLN A 250     -10.380 -44.729  55.264  1.00 26.22      .042 C
ATOM   3725 1HB  GLN A 250      -9.521 -44.793  55.932  1.00 26.22      .042 H
ATOM   3726 2HB  GLN A 250     -10.066 -44.780  54.222  1.00 26.22      .042 H
ATOM   3727  CG  GLN A 250     -11.146 -43.445  55.517  1.00 33.51      .090 C
ATOM   3728 1HG  GLN A 250     -10.450 -42.626  55.333  1.00 33.51      .090 H
ATOM   3729 2HG  GLN A 250     -11.952 -43.190  54.828  1.00 33.51      .090 H
ATOM   3730  CD  GLN A 250     -11.696 -43.271  56.959  1.00 45.75      .227 C
ATOM   3731  OE1 GLN A 250     -11.464 -44.039  57.850  1.00 51.28      .273 O
ATOM   3732  NE2 GLN A 250     -12.500 -42.263  57.244  1.00 41.59      .369 N
ATOM   3733 1HE2 GLN A 250     -12.617 -42.091  58.233  1.00 41.59      .369 H
ATOM   3734 2HE2 GLN A 250     -12.595 -41.504  56.585  1.00 41.59      .369 H
ATOM   3735  N   LEU A 251     -12.176 -46.655  53.273  1.00 31.00      .338 N
ATOM   3736  H   LEU A 251     -11.255 -47.048  53.139  1.00 31.00      .338 H
ATOM   3737  CA  LEU A 251     -13.219 -46.876  52.358  1.00 35.41      .159 C
ATOM   3738  HA  LEU A 251     -13.720 -45.917  52.223  1.00 35.41      .159 H
ATOM   3739  C   LEU A 251     -14.178 -47.881  52.963  1.00 30.24      .251 C
ATOM   3740  O   LEU A 251     -15.347 -47.564  53.090  1.00 28.35      .271 O
ATOM   3741  CB  LEU A 251     -12.713 -47.278  51.018  1.00 29.75      .032 C
ATOM   3742 1HB  LEU A 251     -11.953 -46.593  50.642  1.00 29.75      .032 H
ATOM   3743 2HB  LEU A 251     -12.162 -48.218  51.051  1.00 29.75      .032 H
ATOM   3744  CG  LEU A 251     -13.715 -47.492  49.862  1.00 30.41      .002 C
ATOM   3745  HG  LEU A 251     -14.562 -48.062  50.246  1.00 30.41      .002 H
ATOM   3746  CD1 LEU A 251     -14.367 -46.299  49.153  1.00 22.37      .000 C
ATOM   3747 1HD1 LEU A 251     -15.093 -45.979  49.901  1.00 22.37      .000 H
ATOM   3748 2HD1 LEU A 251     -14.888 -46.587  48.240  1.00 22.37      .000 H
ATOM   3749 3HD1 LEU A 251     -13.681 -45.480  48.937  1.00 22.37      .000 H
ATOM   3750  CD2 LEU A 251     -13.077 -48.459  48.815  1.00 29.82      .000 C
ATOM   3751 1HD2 LEU A 251     -13.617 -48.454  47.868  1.00 29.82      .000 H
ATOM   3752 2HD2 LEU A 251     -13.195 -49.431  49.295  1.00 29.82      .000 H
ATOM   3753 3HD2 LEU A 251     -12.020 -48.270  48.631  1.00 29.82      .000 H
ATOM   3754  N   ALA A 252     -13.704 -48.993  53.580  1.00 31.40      .338 N
ATOM   3755  H   ALA A 252     -12.726 -49.245  53.573  1.00 31.40      .338 H
ATOM   3756  CA  ALA A 252     -14.642 -49.944  54.153  1.00 35.39      .159 C
ATOM   3757  HA  ALA A 252     -15.367 -50.215  53.385  1.00 35.39      .159 H
ATOM   3758  C   ALA A 252     -15.373 -49.305  55.331  1.00 38.42      .251 C
ATOM   3759  O   ALA A 252     -16.530 -49.642  55.668  1.00 35.04      .271 O
ATOM   3760  CB  ALA A 252     -13.873 -51.215  54.642  1.00 26.33      .034 C
ATOM   3761 1HB  ALA A 252     -13.408 -51.642  53.754  1.00 26.33      .034 H
ATOM   3762 2HB  ALA A 252     -14.613 -51.912  55.036  1.00 26.33      .034 H
ATOM   3763 3HB  ALA A 252     -13.110 -51.029  55.399  1.00 26.33      .034 H
ATOM   3764  N   HIS A 253     -14.747 -48.315  56.067  1.00 36.18      .337 N
ATOM   3765  H   HIS A 253     -13.813 -48.015  55.826  1.00 36.18      .337 H
ATOM   3766  CA  HIS A 253     -15.363 -47.751  57.248  1.00 38.15      .165 C
ATOM   3767  HA  HIS A 253     -15.697 -48.554  57.905  1.00 38.15      .165 H
ATOM   3768  C   HIS A 253     -16.617 -46.845  56.985  1.00 33.08      .251 C
ATOM   3769  O   HIS A 253     -17.629 -46.931  57.747  1.00 36.39      .271 O
ATOM   3770  CB  HIS A 253     -14.267 -46.991  57.939  1.00 37.06      .077 C
ATOM   3771 1HB  HIS A 253     -13.490 -47.723  58.161  1.00 37.06      .077 H
ATOM   3772 2HB  HIS A 253     -13.839 -46.282  57.231  1.00 37.06      .077 H
ATOM   3773  CG  HIS A 253     -14.626 -46.256  59.212  1.00 46.47      .057 C
ATOM   3774  ND1 HIS A 253     -14.956 -46.823  60.431  1.00 46.39      .338 N
ATOM   3775  HD1 HIS A 253     -15.183 -47.773  60.687  1.00 46.39      .338 H
ATOM   3776  CD2 HIS A 253     -14.525 -44.870  59.326  1.00 49.04      .113 C
ATOM   3777  HD2 HIS A 253     -14.382 -44.018  58.677  1.00 49.04      .113 H
ATOM   3778  CE1 HIS A 253     -15.049 -45.829  61.306  1.00 47.51      .175 C
ATOM   3779  HE1 HIS A 253     -15.274 -45.827  62.363  1.00 47.51      .175 H
ATOM   3780  NE2 HIS A 253     -14.793 -44.669  60.683  1.00 55.79      .223 N
ATOM   3781  N   LEU A 254     -16.414 -45.992  55.983  1.00 31.13      .338 N
ATOM   3782  H   LEU A 254     -15.527 -46.079  55.508  1.00 31.13      .338 H
ATOM   3783  CA  LEU A 254     -17.405 -45.095  55.496  1.00 28.49      .159 C
ATOM   3784  HA  LEU A 254     -17.795 -44.541  56.350  1.00 28.49      .159 H
ATOM   3785  C   LEU A 254     -18.553 -45.854  54.828  1.00 34.16      .251 C
ATOM   3786  O   LEU A 254     -19.676 -45.571  55.183  1.00 35.71      .271 O
ATOM   3787  CB  LEU A 254     -16.716 -44.019  54.669  1.00 31.68      .032 C
ATOM   3788 1HB  LEU A 254     -16.108 -44.484  53.893  1.00 31.68      .032 H
ATOM   3789 2HB  LEU A 254     -17.462 -43.353  54.235  1.00 31.68      .032 H
ATOM   3790  CG  LEU A 254     -15.754 -43.078  55.395  1.00 39.90      .002 C
ATOM   3791  HG  LEU A 254     -15.316 -43.599  56.247  1.00 39.90      .002 H
ATOM   3792  CD1 LEU A 254     -14.590 -42.604  54.445  1.00 33.30      .000 C
ATOM   3793 1HD1 LEU A 254     -13.836 -42.117  55.063  1.00 33.30      .000 H
ATOM   3794 2HD1 LEU A 254     -14.956 -41.901  53.696  1.00 33.30      .000 H
ATOM   3795 3HD1 LEU A 254     -14.151 -43.469  53.948  1.00 33.30      .000 H
ATOM   3796  CD2 LEU A 254     -16.435 -41.747  55.887  1.00 29.11      .000 C
ATOM   3797 1HD2 LEU A 254     -17.410 -41.980  56.316  1.00 29.11      .000 H
ATOM   3798 2HD2 LEU A 254     -16.570 -41.227  54.939  1.00 29.11      .000 H
ATOM   3799 3HD2 LEU A 254     -15.877 -41.111  56.575  1.00 29.11      .000 H
ATOM   3800  N   VAL A 255     -18.289 -46.926  54.059  1.00 32.47      .338 N
ATOM   3801  H   VAL A 255     -17.328 -47.230  54.006  1.00 32.47      .338 H
ATOM   3802  CA  VAL A 255     -19.258 -47.963  53.521  1.00 31.34      .159 C
ATOM   3803  HA  VAL A 255     -20.045 -47.477  52.945  1.00 31.34      .159 H
ATOM   3804  C   VAL A 255     -19.950 -48.786  54.645  1.00 36.46      .251 C
ATOM   3805  O   VAL A 255     -21.106 -49.193  54.397  1.00 33.49      .271 O
ATOM   3806  CB  VAL A 255     -18.395 -48.839  52.565  1.00 29.29      .029 C
ATOM   3807  HB  VAL A 255     -17.417 -48.962  53.031  1.00 29.29      .029 H
ATOM   3808  CG1 VAL A 255     -19.062 -50.190  52.283  1.00 27.72      .002 C
ATOM   3809 1HG1 VAL A 255     -18.866 -50.763  53.189  1.00 27.72      .002 H
ATOM   3810 2HG1 VAL A 255     -18.709 -50.747  51.416  1.00 27.72      .002 H
ATOM   3811 3HG1 VAL A 255     -20.134 -50.012  52.190  1.00 27.72      .002 H
ATOM   3812  CG2 VAL A 255     -18.226 -48.161  51.153  1.00 26.70      .002 C
ATOM   3813 1HG2 VAL A 255     -19.216 -47.842  50.825  1.00 26.70      .002 H
ATOM   3814 2HG2 VAL A 255     -17.877 -48.975  50.517  1.00 26.70      .002 H
ATOM   3815 3HG2 VAL A 255     -17.533 -47.322  51.084  1.00 26.70      .002 H
ATOM   3816  N   GLY A 256     -19.239 -48.915  55.769  1.00 29.86      .336 N
ATOM   3817  H   GLY A 256     -18.247 -48.728  55.822  1.00 29.86      .336 H
ATOM   3818  CA  GLY A 256     -19.825 -49.592  56.945  1.00 31.66      .189 C
ATOM   3819 1HA  GLY A 256     -19.266 -49.402  57.862  1.00 31.66      .189 H
ATOM   3820 2HA  GLY A 256     -20.856 -49.260  57.071  1.00 31.66      .189 H
ATOM   3821  C   GLY A 256     -19.830 -51.107  56.684  1.00 31.79      .253 C
ATOM   3822  O   GLY A 256     -20.887 -51.738  56.623  1.00 32.31      .270 O
ATOM   3823  N   CYS A 257     -18.683 -51.802  56.616  1.00 35.91      .337 N
ATOM   3824  H   CYS A 257     -17.789 -51.343  56.520  1.00 35.91      .337 H
ATOM   3825  CA  CYS A 257     -18.587 -53.301  56.682  1.00 37.16      .171 C
ATOM   3826  HA  CYS A 257     -19.317 -53.727  55.994  1.00 37.16      .171 H
ATOM   3827  C   CYS A 257     -18.997 -53.717  58.118  1.00 41.86      .255 C
ATOM   3828  O   CYS A 257     -18.943 -52.953  59.081  1.00 44.43      .270 O
ATOM   3829  CB  CYS A 257     -17.208 -53.732  56.257  1.00 36.38      .100 C
ATOM   3830 1HB  CYS A 257     -16.449 -53.290  56.902  1.00 36.38      .100 H
ATOM   3831 2HB  CYS A 257     -17.130 -54.819  56.292  1.00 36.38      .100 H
ATOM   3832  SG  CYS A 257     -16.920 -53.178  54.547  1.00 36.74      .080 S
ATOM   3833  N   PRO A 258     -19.434 -55.000  58.274  1.00 49.86      .311 N
ATOM   3834  CA  PRO A 258     -19.455 -55.608  59.585  1.00 51.14      .171 C
ATOM   3835  HA  PRO A 258     -20.348 -55.216  60.071  1.00 51.14      .171 H
ATOM   3836  C   PRO A 258     -18.247 -55.382  60.482  1.00 51.83      .207 C
ATOM   3837  O   PRO A 258     -18.447 -55.094  61.662  1.00 71.72      .646 O
ATOM   3838  OXT PRO A 258     -17.132 -55.620  59.993  1.00 99.99      .646 O
ATOM   3839  CB  PRO A 258     -19.630 -57.073  59.390  1.00 51.45      .035 C
ATOM   3840 1HB  PRO A 258     -18.646 -57.522  59.257  1.00 51.45      .035 H
ATOM   3841 2HB  PRO A 258     -20.327 -57.386  60.168  1.00 51.45      .035 H
ATOM   3842  CG  PRO A 258     -20.373 -57.146  58.030  1.00 47.94      .027 C
ATOM   3843 1HG  PRO A 258     -20.139 -58.052  57.471  1.00 47.94      .027 H
ATOM   3844 2HG  PRO A 258     -21.456 -57.124  58.152  1.00 47.94      .027 H
ATOM   3845  CD  PRO A 258     -19.916 -55.924  57.249  1.00 47.82      .105 C
ATOM   3846 1HD  PRO A 258     -19.081 -56.192  56.601  1.00 47.82      .105 H
ATOM   3847 2HD  PRO A 258     -20.824 -55.513  56.809  1.00 47.82      .105 H
TER    3848      PRO A 258 
ATOM   3849  N   ASN A 265      -7.526 -58.339  61.450  1.00 55.41      .057 N
ATOM   3850 1H   ASN A 265      -8.335 -57.749  61.579  1.00 55.41      .057 H
ATOM   3851 2H   ASN A 265      -6.699 -57.765  61.367  1.00 55.41      .057 H
ATOM   3852 3H   ASN A 265      -7.430 -58.957  62.244  1.00 55.41      .057 H
ATOM   3853  CA  ASN A 265      -7.717 -59.079  60.217  1.00 50.12      .264 C
ATOM   3854  HA  ASN A 265      -6.864 -59.717  59.986  1.00 50.12      .264 H
ATOM   3855  C   ASN A 265      -7.865 -58.053  59.068  1.00 53.70      .259 C
ATOM   3856  O   ASN A 265      -8.771 -57.251  59.160  1.00 51.66      .271 O
ATOM   3857  CB  ASN A 265      -8.964 -59.986  60.283  1.00 58.06      .127 C
ATOM   3858 1HB  ASN A 265      -8.964 -60.499  61.245  1.00 58.06      .127 H
ATOM   3859 2HB  ASN A 265      -9.831 -59.327  60.238  1.00 58.06      .127 H
ATOM   3860  CG  ASN A 265      -9.014 -60.992  59.156  1.00 63.59      .230 C
ATOM   3861  OD1 ASN A 265      -9.125 -60.609  57.947  1.00 66.72      .273 O
ATOM   3862  ND2 ASN A 265      -8.898 -62.212  59.435  1.00 68.68      .369 N
ATOM   3863 1HD2 ASN A 265      -8.849 -62.946  58.743  1.00 68.68      .369 H
ATOM   3864 2HD2 ASN A 265      -9.007 -62.444  60.412  1.00 68.68      .369 H
ATOM   3865  N   ASP A 266      -6.981 -58.015  58.052  1.00 46.74      .337 N
ATOM   3866  H   ASP A 266      -6.281 -58.742  58.015  1.00 46.74      .337 H
ATOM   3867  CA  ASP A 266      -7.104 -57.145  56.888  1.00 44.11      .170 C
ATOM   3868  HA  ASP A 266      -7.673 -56.251  57.143  1.00 44.11      .170 H
ATOM   3869  C   ASP A 266      -7.818 -57.839  55.704  1.00 49.38      .252 C
ATOM   3870  O   ASP A 266      -8.374 -57.125  54.827  1.00 43.46      .271 O
ATOM   3871  CB  ASP A 266      -5.750 -56.589  56.371  1.00 42.99      .129 C
ATOM   3872 1HB  ASP A 266      -5.047 -57.414  56.253  1.00 42.99      .129 H
ATOM   3873 2HB  ASP A 266      -5.848 -56.060  55.422  1.00 42.99      .129 H
ATOM   3874  CG  ASP A 266      -5.104 -55.587  57.381  1.00 39.96      .188 C
ATOM   3875  OD1 ASP A 266      -4.334 -56.077  58.253  1.00 39.30      .647 O
ATOM   3876  OD2 ASP A 266      -5.349 -54.331  57.314  1.00 49.48      .647 O
ATOM   3877  N   THR A 267      -7.725 -59.205  55.546  1.00 40.97      .336 N
ATOM   3878  H   THR A 267      -7.290 -59.813  56.225  1.00 40.97      .336 H
ATOM   3879  CA  THR A 267      -8.302 -59.895  54.364  1.00 38.54      .186 C
ATOM   3880  HA  THR A 267      -7.998 -59.426  53.428  1.00 38.54      .186 H
ATOM   3881  C   THR A 267      -9.890 -59.841  54.355  1.00 42.88      .253 C
ATOM   3882  O   THR A 267     -10.598 -59.588  53.342  1.00 43.48      .270 O
ATOM   3883  CB  THR A 267      -7.793 -61.346  54.317  1.00 47.27      .140 C
ATOM   3884  HB  THR A 267      -8.157 -61.872  55.199  1.00 47.27      .140 H
ATOM   3885  OG1 THR A 267      -6.457 -61.237  54.219  1.00 50.74      .382 O
ATOM   3886  HG1 THR A 267      -6.052 -60.767  54.952  1.00 50.74      .382 H
ATOM   3887  CG2 THR A 267      -8.190 -62.138  53.006  1.00 43.24      .034 C
ATOM   3888 1HG2 THR A 267      -7.744 -61.694  52.116  1.00 43.24      .034 H
ATOM   3889 2HG2 THR A 267      -9.276 -62.133  52.911  1.00 43.24      .034 H
ATOM   3890 3HG2 THR A 267      -7.839 -63.165  53.115  1.00 43.24      .034 H
ATOM   3891  N   GLU A 268     -10.574 -59.745  55.541  1.00 45.62      .337 N
ATOM   3892  H   GLU A 268     -10.045 -59.848  56.395  1.00 45.62      .337 H
ATOM   3893  CA  GLU A 268     -12.033 -59.608  55.696  1.00 43.71      .160 C
ATOM   3894  HA  GLU A 268     -12.510 -60.422  55.150  1.00 43.71      .160 H
ATOM   3895  C   GLU A 268     -12.443 -58.282  54.980  1.00 42.01      .251 C
ATOM   3896  O   GLU A 268     -13.655 -58.212  54.595  1.00 42.76      .271 O
ATOM   3897  CB  GLU A 268     -12.503 -59.642  57.154  1.00 43.94      .043 C
ATOM   3898 1HB  GLU A 268     -13.592 -59.674  57.181  1.00 43.94      .043 H
ATOM   3899 2HB  GLU A 268     -12.222 -60.594  57.604  1.00 43.94      .043 H
ATOM   3900  CG  GLU A 268     -11.997 -58.494  58.014  1.00 64.17      .100 C
ATOM   3901 1HG  GLU A 268     -10.908 -58.539  58.000  1.00 64.17      .100 H
ATOM   3902 2HG  GLU A 268     -12.367 -57.553  57.606  1.00 64.17      .100 H
ATOM   3903  CD  GLU A 268     -12.470 -58.610  59.473  1.00 87.59      .185 C
ATOM   3904  OE1 GLU A 268     -13.211 -59.556  59.772  1.00 84.71      .647 O
ATOM   3905  OE2 GLU A 268     -12.024 -57.791  60.309  1.00 90.79      .647 O
ATOM   3906  N   LEU A 269     -11.576 -57.291  54.852  1.00 39.77      .338 N
ATOM   3907  H   LEU A 269     -10.606 -57.357  55.123  1.00 39.77      .338 H
ATOM   3908  CA  LEU A 269     -11.978 -56.022  54.212  1.00 39.41      .159 C
ATOM   3909  HA  LEU A 269     -12.898 -55.633  54.649  1.00 39.41      .159 H
ATOM   3910  C   LEU A 269     -12.291 -56.101  52.643  1.00 34.90      .251 C
ATOM   3911  O   LEU A 269     -13.174 -55.379  52.173  1.00 39.60      .271 O
ATOM   3912  CB  LEU A 269     -10.861 -54.980  54.459  1.00 35.72      .032 C
ATOM   3913 1HB  LEU A 269      -9.941 -55.360  54.015  1.00 35.72      .032 H
ATOM   3914 2HB  LEU A 269     -11.219 -54.011  54.111  1.00 35.72      .032 H
ATOM   3915  CG  LEU A 269     -10.560 -54.613  55.941  1.00 39.66      .002 C
ATOM   3916  HG  LEU A 269     -10.310 -55.537  56.463  1.00 39.66      .002 H
ATOM   3917  CD1 LEU A 269      -9.379 -53.655  56.063  1.00 40.94      .000 C
ATOM   3918 1HD1 LEU A 269      -9.342 -53.100  57.001  1.00 40.94      .000 H
ATOM   3919 2HD1 LEU A 269      -9.492 -52.959  55.232  1.00 40.94      .000 H
ATOM   3920 3HD1 LEU A 269      -8.456 -54.222  55.940  1.00 40.94      .000 H
ATOM   3921  CD2 LEU A 269     -11.845 -53.921  56.588  1.00 40.14      .000 C
ATOM   3922 1HD2 LEU A 269     -12.252 -53.086  56.017  1.00 40.14      .000 H
ATOM   3923 2HD2 LEU A 269     -11.445 -53.554  57.533  1.00 40.14      .000 H
ATOM   3924 3HD2 LEU A 269     -12.633 -54.647  56.784  1.00 40.14      .000 H
ATOM   3925  N   VAL A 270     -11.678 -57.096  51.972  1.00 34.23      .338 N
ATOM   3926  H   VAL A 270     -11.008 -57.611  52.525  1.00 34.23      .338 H
ATOM   3927  CA  VAL A 270     -11.867 -57.383  50.599  1.00 39.46      .159 C
ATOM   3928  HA  VAL A 270     -11.880 -56.414  50.100  1.00 39.46      .159 H
ATOM   3929  C   VAL A 270     -13.118 -58.156  50.321  1.00 37.00      .251 C
ATOM   3930  O   VAL A 270     -13.720 -57.880  49.314  1.00 34.61      .271 O
ATOM   3931  CB  VAL A 270     -10.715 -58.250  50.016  1.00 42.61      .029 C
ATOM   3932  HB  VAL A 270     -11.012 -59.295  50.108  1.00 42.61      .029 H
ATOM   3933  CG1 VAL A 270     -10.555 -57.899  48.513  1.00 35.28      .002 C
ATOM   3934 1HG1 VAL A 270     -10.354 -56.828  48.493  1.00 35.28      .002 H
ATOM   3935 2HG1 VAL A 270     -11.448 -58.112  47.926  1.00 35.28      .002 H
ATOM   3936 3HG1 VAL A 270      -9.706 -58.437  48.092  1.00 35.28      .002 H
ATOM   3937  CG2 VAL A 270      -9.282 -58.113  50.653  1.00 42.78      .002 C
ATOM   3938 1HG2 VAL A 270      -9.299 -58.116  51.743  1.00 42.78      .002 H
ATOM   3939 2HG2 VAL A 270      -8.778 -57.213  50.300  1.00 42.78      .002 H
ATOM   3940 3HG2 VAL A 270      -8.748 -58.993  50.295  1.00 42.78      .002 H
ATOM   3941  N   ALA A 271     -13.552 -59.044  51.230  1.00 33.48      .338 N
ATOM   3942  H   ALA A 271     -12.809 -59.411  51.806  1.00 33.48      .338 H
ATOM   3943  CA  ALA A 271     -14.729 -59.887  51.044  1.00 36.74      .159 C
ATOM   3944  HA  ALA A 271     -14.733 -60.354  50.059  1.00 36.74      .159 H
ATOM   3945  C   ALA A 271     -15.991 -58.986  51.137  1.00 35.70      .251 C
ATOM   3946  O   ALA A 271     -16.847 -58.991  50.333  1.00 39.78      .271 O
ATOM   3947  CB  ALA A 271     -14.725 -60.957  52.116  1.00 31.07      .034 C
ATOM   3948 1HB  ALA A 271     -15.622 -61.573  52.061  1.00 31.07      .034 H
ATOM   3949 2HB  ALA A 271     -14.681 -60.464  53.088  1.00 31.07      .034 H
ATOM   3950 3HB  ALA A 271     -13.843 -61.585  51.986  1.00 31.07      .034 H
ATOM   3951  N   CYS A 272     -16.015 -57.996  52.053  1.00 37.01      .337 N
ATOM   3952  H   CYS A 272     -15.254 -57.987  52.717  1.00 37.01      .337 H
ATOM   3953  CA  CYS A 272     -17.010 -56.937  52.160  1.00 35.60      .171 C
ATOM   3954  HA  CYS A 272     -18.008 -57.374  52.144  1.00 35.60      .171 H
ATOM   3955  C   CYS A 272     -16.928 -56.075  50.818  1.00 32.05      .252 C
ATOM   3956  O   CYS A 272     -17.946 -55.841  50.203  1.00 35.48      .271 O
ATOM   3957  CB  CYS A 272     -16.625 -56.067  53.386  1.00 37.02      .100 C
ATOM   3958 1HB  CYS A 272     -16.684 -56.686  54.281  1.00 37.02      .100 H
ATOM   3959 2HB  CYS A 272     -15.638 -55.605  53.424  1.00 37.02      .100 H
ATOM   3960  SG  CYS A 272     -17.853 -54.689  53.625  1.00 40.95      .080 S
ATOM   3961  N   LEU A 273     -15.716 -55.568  50.430  1.00 29.52      .337 N
ATOM   3962  H   LEU A 273     -14.982 -55.577  51.124  1.00 29.52      .337 H
ATOM   3963  CA  LEU A 273     -15.584 -54.736  49.273  1.00 31.53      .159 C
ATOM   3964  HA  LEU A 273     -16.400 -54.014  49.309  1.00 31.53      .159 H
ATOM   3965  C   LEU A 273     -15.793 -55.490  47.872  1.00 34.00      .251 C
ATOM   3966  O   LEU A 273     -15.872 -54.906  46.860  1.00 31.46      .271 O
ATOM   3967  CB  LEU A 273     -14.272 -53.971  49.339  1.00 25.65      .032 C
ATOM   3968 1HB  LEU A 273     -13.440 -54.667  49.444  1.00 25.65      .032 H
ATOM   3969 2HB  LEU A 273     -14.035 -53.554  48.360  1.00 25.65      .032 H
ATOM   3970  CG  LEU A 273     -14.194 -52.820  50.422  1.00 31.64      .002 C
ATOM   3971  HG  LEU A 273     -14.367 -53.306  51.382  1.00 31.64      .002 H
ATOM   3972  CD1 LEU A 273     -12.855 -52.127  50.344  1.00 28.58      .000 C
ATOM   3973 1HD1 LEU A 273     -12.820 -51.277  51.025  1.00 28.58      .000 H
ATOM   3974 2HD1 LEU A 273     -12.626 -51.791  49.332  1.00 28.58      .000 H
ATOM   3975 3HD1 LEU A 273     -12.122 -52.872  50.654  1.00 28.58      .000 H
ATOM   3976  CD2 LEU A 273     -15.336 -51.780  50.314  1.00 27.01      .000 C
ATOM   3977 1HD2 LEU A 273     -15.046 -51.175  49.455  1.00 27.01      .000 H
ATOM   3978 2HD2 LEU A 273     -15.405 -51.148  51.199  1.00 27.01      .000 H
ATOM   3979 3HD2 LEU A 273     -16.304 -52.244  50.122  1.00 27.01      .000 H
ATOM   3980  N   ARG A 274     -15.738 -56.852  47.774  1.00 31.47      .338 N
ATOM   3981  H   ARG A 274     -15.531 -57.306  48.653  1.00 31.47      .338 H
ATOM   3982  CA  ARG A 274     -16.176 -57.709  46.674  1.00 36.88      .159 C
ATOM   3983  HA  ARG A 274     -16.024 -57.300  45.675  1.00 36.88      .159 H
ATOM   3984  C   ARG A 274     -17.725 -57.923  46.829  1.00 32.63      .251 C
ATOM   3985  O   ARG A 274     -18.361 -58.067  45.820  1.00 27.59      .271 O
ATOM   3986  CB  ARG A 274     -15.459 -59.107  46.678  1.00 32.84      .034 C
ATOM   3987 1HB  ARG A 274     -15.512 -59.603  47.648  1.00 32.84      .034 H
ATOM   3988 2HB  ARG A 274     -16.037 -59.695  45.965  1.00 32.84      .034 H
ATOM   3989  CG  ARG A 274     -13.986 -59.100  46.218  1.00 35.67      .027 C
ATOM   3990 1HG  ARG A 274     -13.908 -58.516  45.300  1.00 35.67      .027 H
ATOM   3991 2HG  ARG A 274     -13.466 -58.605  47.038  1.00 35.67      .027 H
ATOM   3992  CD  ARG A 274     -13.401 -60.487  45.998  1.00 34.38      .116 C
ATOM   3993 1HD  ARG A 274     -13.768 -60.945  45.080  1.00 34.38      .116 H
ATOM   3994 2HD  ARG A 274     -12.340 -60.246  45.937  1.00 34.38      .116 H
ATOM   3995  NE  ARG A 274     -13.654 -61.358  47.132  1.00 50.29      .212 N
ATOM   3996  HE  ARG A 274     -14.606 -61.680  47.235  1.00 50.29      .212 H
ATOM   3997  CZ  ARG A 274     -12.731 -61.697  48.042  1.00 50.27      .666 C
ATOM   3998  NH1 ARG A 274     -11.492 -61.273  48.049  1.00 40.60      .235 N
ATOM   3999 1HH1 ARG A 274     -11.180 -60.598  47.366  1.00 40.60      .235 H
ATOM   4000 2HH1 ARG A 274     -10.868 -61.574  48.784  1.00 40.60      .235 H
ATOM   4001  NH2 ARG A 274     -13.028 -62.581  48.940  1.00 47.98      .235 N
ATOM   4002 1HH2 ARG A 274     -13.945 -63.000  48.875  1.00 47.98      .235 H
ATOM   4003 2HH2 ARG A 274     -12.335 -62.978  49.558  1.00 47.98      .235 H
ATOM   4004  N   THR A 275     -18.349 -57.988  47.996  1.00 32.00      .336 N
ATOM   4005  H   THR A 275     -17.826 -57.742  48.824  1.00 32.00      .336 H
ATOM   4006  CA  THR A 275     -19.826 -58.121  48.229  1.00 30.23      .186 C
ATOM   4007  HA  THR A 275     -20.155 -58.911  47.554  1.00 30.23      .186 H
ATOM   4008  C   THR A 275     -20.629 -56.854  47.949  1.00 34.45      .253 C
ATOM   4009  O   THR A 275     -21.593 -56.883  47.193  1.00 38.79      .270 O
ATOM   4010  CB  THR A 275     -20.151 -58.557  49.710  1.00 37.83      .140 C
ATOM   4011  HB  THR A 275     -19.711 -57.794  50.352  1.00 37.83      .140 H
ATOM   4012  OG1 THR A 275     -19.425 -59.777  50.059  1.00 40.74      .382 O
ATOM   4013  HG1 THR A 275     -18.503 -59.568  49.889  1.00 40.74      .382 H
ATOM   4014  CG2 THR A 275     -21.638 -58.770  49.948  1.00 38.98      .034 C
ATOM   4015 1HG2 THR A 275     -22.241 -57.880  49.769  1.00 38.98      .034 H
ATOM   4016 2HG2 THR A 275     -21.693 -59.041  51.003  1.00 38.98      .034 H
ATOM   4017 3HG2 THR A 275     -22.015 -59.593  49.341  1.00 38.98      .034 H
ATOM   4018  N   ARG A 276     -20.169 -55.713  48.542  1.00 26.87      .337 N
ATOM   4019  H   ARG A 276     -19.383 -55.815  49.167  1.00 26.87      .337 H
ATOM   4020  CA  ARG A 276     -20.795 -54.426  48.410  1.00 24.97      .160 C
ATOM   4021  HA  ARG A 276     -21.817 -54.536  48.773  1.00 24.97      .160 H
ATOM   4022  C   ARG A 276     -20.819 -53.850  46.999  1.00 30.39      .254 C
ATOM   4023  O   ARG A 276     -19.809 -54.082  46.313  1.00 29.98      .270 O
ATOM   4024  CB  ARG A 276     -20.067 -53.404  49.350  1.00 29.51      .034 C
ATOM   4025 1HB  ARG A 276     -19.049 -53.241  48.997  1.00 29.51      .034 H
ATOM   4026 2HB  ARG A 276     -20.473 -52.399  49.235  1.00 29.51      .034 H
ATOM   4027  CG  ARG A 276     -19.987 -53.699  50.878  1.00 28.92      .027 C
ATOM   4028 1HG  ARG A 276     -19.871 -54.771  51.036  1.00 28.92      .027 H
ATOM   4029 2HG  ARG A 276     -19.119 -53.241  51.352  1.00 28.92      .027 H
ATOM   4030  CD  ARG A 276     -21.258 -53.218  51.578  1.00 33.03      .116 C
ATOM   4031 1HD  ARG A 276     -21.266 -52.141  51.742  1.00 33.03      .116 H
ATOM   4032 2HD  ARG A 276     -22.138 -53.444  50.976  1.00 33.03      .116 H
ATOM   4033  NE  ARG A 276     -21.366 -53.904  52.870  1.00 32.87      .212 N
ATOM   4034  HE  ARG A 276     -20.888 -54.792  52.929  1.00 32.87      .212 H
ATOM   4035  CZ  ARG A 276     -21.940 -53.360  53.935  1.00 38.01      .666 C
ATOM   4036  NH1 ARG A 276     -22.543 -52.256  53.953  1.00 38.64      .235 N
ATOM   4037 1HH1 ARG A 276     -22.983 -51.846  53.141  1.00 38.64      .235 H
ATOM   4038 2HH1 ARG A 276     -22.851 -51.995  54.879  1.00 38.64      .235 H
ATOM   4039  NH2 ARG A 276     -21.800 -53.975  55.051  1.00 34.54      .235 N
ATOM   4040 1HH2 ARG A 276     -21.280 -54.839  55.005  1.00 34.54      .235 H
ATOM   4041 2HH2 ARG A 276     -22.322 -53.742  55.884  1.00 34.54      .235 H
ATOM   4042  N   PRO A 277     -21.893 -53.219  46.501  1.00 30.00      .312 N
ATOM   4043  CA  PRO A 277     -22.087 -52.856  45.090  1.00 28.67      .163 C
ATOM   4044  HA  PRO A 277     -21.794 -53.649  44.401  1.00 28.67      .163 H
ATOM   4045  C   PRO A 277     -21.353 -51.574  44.740  1.00 33.99      .251 C
ATOM   4046  O   PRO A 277     -21.245 -50.726  45.625  1.00 31.93      .271 O
ATOM   4047  CB  PRO A 277     -23.623 -52.694  44.976  1.00 23.85      .034 C
ATOM   4048 1HB  PRO A 277     -23.937 -52.032  44.168  1.00 23.85      .034 H
ATOM   4049 2HB  PRO A 277     -24.075 -53.679  44.855  1.00 23.85      .034 H
ATOM   4050  CG  PRO A 277     -23.996 -52.103  46.318  1.00 29.45      .027 C
ATOM   4051 1HG  PRO A 277     -23.741 -51.046  46.395  1.00 29.45      .027 H
ATOM   4052 2HG  PRO A 277     -25.044 -52.357  46.473  1.00 29.45      .027 H
ATOM   4053  CD  PRO A 277     -23.118 -52.920  47.249  1.00 28.32      .105 C
ATOM   4054 1HD  PRO A 277     -22.862 -52.258  48.076  1.00 28.32      .105 H
ATOM   4055 2HD  PRO A 277     -23.579 -53.863  47.545  1.00 28.32      .105 H
ATOM   4056  N   ALA A 278     -20.855 -51.568  43.483  1.00 31.40      .338 N
ATOM   4057  H   ALA A 278     -21.063 -52.318  42.840  1.00 31.40      .338 H
ATOM   4058  CA  ALA A 278     -19.962 -50.521  43.069  1.00 28.42      .159 C
ATOM   4059  HA  ALA A 278     -18.966 -50.744  43.452  1.00 28.42      .159 H
ATOM   4060  C   ALA A 278     -20.351 -49.106  43.561  1.00 28.93      .251 C
ATOM   4061  O   ALA A 278     -19.372 -48.389  43.992  1.00 25.96      .271 O
ATOM   4062  CB  ALA A 278     -19.897 -50.627  41.482  1.00 26.96      .034 C
ATOM   4063 1HB  ALA A 278     -19.253 -49.824  41.124  1.00 26.96      .034 H
ATOM   4064 2HB  ALA A 278     -20.894 -50.510  41.057  1.00 26.96      .034 H
ATOM   4065 3HB  ALA A 278     -19.482 -51.588  41.178  1.00 26.96      .034 H
ATOM   4066  N   GLN A 279     -21.666 -48.724  43.609  1.00 28.41      .338 N
ATOM   4067  H   GLN A 279     -22.407 -49.315  43.258  1.00 28.41      .338 H
ATOM   4068  CA  GLN A 279     -22.112 -47.360  44.025  1.00 30.33      .160 C
ATOM   4069  HA  GLN A 279     -21.635 -46.678  43.322  1.00 30.33      .160 H
ATOM   4070  C   GLN A 279     -21.734 -46.968  45.448  1.00 33.06      .251 C
ATOM   4071  O   GLN A 279     -21.477 -45.762  45.712  1.00 29.64      .271 O
ATOM   4072  CB  GLN A 279     -23.608 -47.246  43.789  1.00 23.47      .042 C
ATOM   4073 1HB  GLN A 279     -23.898 -47.427  42.755  1.00 23.47      .042 H
ATOM   4074 2HB  GLN A 279     -24.048 -48.050  44.379  1.00 23.47      .042 H
ATOM   4075  CG  GLN A 279     -24.252 -45.913  44.241  1.00 23.74      .090 C
ATOM   4076 1HG  GLN A 279     -24.054 -45.797  45.307  1.00 23.74      .090 H
ATOM   4077 2HG  GLN A 279     -23.673 -45.127  43.756  1.00 23.74      .090 H
ATOM   4078  CD  GLN A 279     -25.705 -45.802  43.933  1.00 33.49      .227 C
ATOM   4079  OE1 GLN A 279     -26.130 -46.298  42.958  1.00 42.40      .273 O
ATOM   4080  NE2 GLN A 279     -26.474 -45.057  44.672  1.00 30.82      .369 N
ATOM   4081 1HE2 GLN A 279     -27.440 -44.923  44.408  1.00 30.82      .369 H
ATOM   4082 2HE2 GLN A 279     -26.105 -44.594  45.490  1.00 30.82      .369 H
ATOM   4083  N   VAL A 280     -21.807 -47.895  46.416  1.00 24.82      .338 N
ATOM   4084  H   VAL A 280     -21.841 -48.891  46.251  1.00 24.82      .338 H
ATOM   4085  CA  VAL A 280     -21.652 -47.498  47.838  1.00 33.54      .159 C
ATOM   4086  HA  VAL A 280     -22.214 -46.569  47.940  1.00 33.54      .159 H
ATOM   4087  C   VAL A 280     -20.149 -47.132  48.126  1.00 31.38      .251 C
ATOM   4088  O   VAL A 280     -19.895 -46.286  48.958  1.00 33.93      .271 O
ATOM   4089  CB  VAL A 280     -22.300 -48.572  48.772  1.00 34.75      .029 C
ATOM   4090  HB  VAL A 280     -23.214 -48.908  48.282  1.00 34.75      .029 H
ATOM   4091  CG1 VAL A 280     -21.443 -49.894  48.935  1.00 30.77      .002 C
ATOM   4092 1HG1 VAL A 280     -22.048 -50.642  49.448  1.00 30.77      .002 H
ATOM   4093 2HG1 VAL A 280     -20.537 -49.703  49.510  1.00 30.77      .002 H
ATOM   4094 3HG1 VAL A 280     -21.175 -50.261  47.944  1.00 30.77      .002 H
ATOM   4095  CG2 VAL A 280     -22.606 -47.961  50.177  1.00 25.24      .002 C
ATOM   4096 1HG2 VAL A 280     -21.706 -47.713  50.740  1.00 25.24      .002 H
ATOM   4097 2HG2 VAL A 280     -23.183 -48.707  50.723  1.00 25.24      .002 H
ATOM   4098 3HG2 VAL A 280     -23.209 -47.063  50.040  1.00 25.24      .002 H
ATOM   4099  N   LEU A 281     -19.216 -47.773  47.362  1.00 30.01      .338 N
ATOM   4100  H   LEU A 281     -19.525 -48.405  46.637  1.00 30.01      .338 H
ATOM   4101  CA  LEU A 281     -17.797 -47.369  47.297  1.00 30.05      .159 C
ATOM   4102  HA  LEU A 281     -17.393 -47.304  48.307  1.00 30.05      .159 H
ATOM   4103  C   LEU A 281     -17.679 -45.921  46.689  1.00 27.76      .251 C
ATOM   4104  O   LEU A 281     -16.828 -45.120  47.161  1.00 33.36      .271 O
ATOM   4105  CB  LEU A 281     -16.942 -48.441  46.553  1.00 26.59      .032 C
ATOM   4106 1HB  LEU A 281     -17.455 -48.673  45.620  1.00 26.59      .032 H
ATOM   4107 2HB  LEU A 281     -15.972 -47.991  46.342  1.00 26.59      .032 H
ATOM   4108  CG  LEU A 281     -16.657 -49.791  47.276  1.00 28.04      .002 C
ATOM   4109  HG  LEU A 281     -16.066 -49.566  48.164  1.00 28.04      .002 H
ATOM   4110  CD1 LEU A 281     -17.839 -50.593  47.838  1.00 27.45      .000 C
ATOM   4111 1HD1 LEU A 281     -18.512 -50.030  48.485  1.00 27.45      .000 H
ATOM   4112 2HD1 LEU A 281     -17.396 -51.415  48.401  1.00 27.45      .000 H
ATOM   4113 3HD1 LEU A 281     -18.398 -50.992  46.991  1.00 27.45      .000 H
ATOM   4114  CD2 LEU A 281     -15.748 -50.622  46.361  1.00 24.18      .000 C
ATOM   4115 1HD2 LEU A 281     -16.329 -50.868  45.472  1.00 24.18      .000 H
ATOM   4116 2HD2 LEU A 281     -15.484 -51.539  46.889  1.00 24.18      .000 H
ATOM   4117 3HD2 LEU A 281     -14.839 -50.096  46.068  1.00 24.18      .000 H
ATOM   4118  N   VAL A 282     -18.345 -45.609  45.542  1.00 24.60      .338 N
ATOM   4119  H   VAL A 282     -18.917 -46.297  45.073  1.00 24.60      .338 H
ATOM   4120  CA  VAL A 282     -18.169 -44.323  44.873  1.00 30.33      .159 C
ATOM   4121  HA  VAL A 282     -17.089 -44.178  44.863  1.00 30.33      .159 H
ATOM   4122  C   VAL A 282     -18.845 -43.159  45.563  1.00 33.63      .251 C
ATOM   4123  O   VAL A 282     -18.440 -42.012  45.370  1.00 34.80      .271 O
ATOM   4124  CB  VAL A 282     -18.712 -44.477  43.463  1.00 23.95      .029 C
ATOM   4125  HB  VAL A 282     -19.728 -44.871  43.495  1.00 23.95      .029 H
ATOM   4126  CG1 VAL A 282     -18.752 -43.183  42.601  1.00 24.10      .002 C
ATOM   4127 1HG1 VAL A 282     -19.015 -43.410  41.568  1.00 24.10      .002 H
ATOM   4128 2HG1 VAL A 282     -17.783 -42.684  42.630  1.00 24.10      .002 H
ATOM   4129 3HG1 VAL A 282     -19.511 -42.530  43.034  1.00 24.10      .002 H
ATOM   4130  CG2 VAL A 282     -17.677 -45.400  42.703  1.00 23.86      .002 C
ATOM   4131 1HG2 VAL A 282     -17.786 -46.402  43.119  1.00 23.86      .002 H
ATOM   4132 2HG2 VAL A 282     -16.662 -45.043  42.876  1.00 23.86      .002 H
ATOM   4133 3HG2 VAL A 282     -17.875 -45.428  41.632  1.00 23.86      .002 H
ATOM   4134  N   ASN A 283     -19.842 -43.419  46.424  1.00 32.75      .337 N
ATOM   4135  H   ASN A 283     -20.041 -44.403  46.541  1.00 32.75      .337 H
ATOM   4136  CA  ASN A 283     -20.478 -42.478  47.317  1.00 32.23      .169 C
ATOM   4137  HA  ASN A 283     -20.793 -41.617  46.728  1.00 32.23      .169 H
ATOM   4138  C   ASN A 283     -19.516 -41.971  48.418  1.00 31.93      .251 C
ATOM   4139  O   ASN A 283     -19.824 -41.042  49.160  1.00 31.18      .271 O
ATOM   4140  CB  ASN A 283     -21.732 -43.241  47.894  1.00 30.33      .119 C
ATOM   4141 1HB  ASN A 283     -22.275 -43.584  47.014  1.00 30.33      .119 H
ATOM   4142 2HB  ASN A 283     -21.469 -44.108  48.500  1.00 30.33      .119 H
ATOM   4143  CG  ASN A 283     -22.616 -42.304  48.704  1.00 33.60      .230 C
ATOM   4144  OD1 ASN A 283     -22.876 -42.521  49.809  1.00 33.22      .273 O
ATOM   4145  ND2 ASN A 283     -23.042 -41.190  48.093  1.00 30.13      .369 N
ATOM   4146 1HD2 ASN A 283     -23.800 -40.638  48.470  1.00 30.13      .369 H
ATOM   4147 2HD2 ASN A 283     -22.785 -41.097  47.120  1.00 30.13      .369 H
ATOM   4148  N   HIS A 284     -18.328 -42.560  48.556  1.00 24.43      .337 N
ATOM   4149  H   HIS A 284     -18.024 -43.190  47.827  1.00 24.43      .337 H
ATOM   4150  CA  HIS A 284     -17.289 -42.278  49.595  1.00 33.00      .165 C
ATOM   4151  HA  HIS A 284     -17.541 -41.318  50.046  1.00 33.00      .165 H
ATOM   4152  C   HIS A 284     -15.915 -42.067  48.861  1.00 34.33      .251 C
ATOM   4153  O   HIS A 284     -14.837 -42.355  49.464  1.00 34.18      .271 O
ATOM   4154  CB  HIS A 284     -17.217 -43.337  50.668  1.00 32.38      .077 C
ATOM   4155 1HB  HIS A 284     -16.925 -44.309  50.270  1.00 32.38      .077 H
ATOM   4156 2HB  HIS A 284     -16.541 -43.004  51.455  1.00 32.38      .077 H
ATOM   4157  CG  HIS A 284     -18.615 -43.455  51.250  1.00 42.07      .057 C
ATOM   4158  ND1 HIS A 284     -19.440 -44.501  51.044  1.00 44.72      .338 N
ATOM   4159  HD1 HIS A 284     -19.350 -45.232  50.353  1.00 44.72      .338 H
ATOM   4160  CD2 HIS A 284     -19.308 -42.610  52.038  1.00 31.89      .113 C
ATOM   4161  HD2 HIS A 284     -18.979 -41.650  52.407  1.00 31.89      .113 H
ATOM   4162  CE1 HIS A 284     -20.595 -44.272  51.660  1.00 38.32      .175 C
ATOM   4163  HE1 HIS A 284     -21.538 -44.762  51.466  1.00 38.32      .175 H
ATOM   4164  NE2 HIS A 284     -20.556 -43.103  52.288  1.00 40.01      .223 N
ATOM   4165  N   GLU A 285     -15.876 -41.605  47.626  1.00 34.17      .337 N
ATOM   4166  H   GLU A 285     -16.754 -41.303  47.227  1.00 34.17      .337 H
ATOM   4167  CA  GLU A 285     -14.728 -41.563  46.655  1.00 33.28      .160 C
ATOM   4168  HA  GLU A 285     -14.483 -42.580  46.348  1.00 33.28      .160 H
ATOM   4169  C   GLU A 285     -13.546 -40.807  47.117  1.00 31.74      .251 C
ATOM   4170  O   GLU A 285     -12.436 -41.299  47.293  1.00 26.88      .271 O
ATOM   4171  CB  GLU A 285     -15.220 -40.940  45.316  1.00 28.94      .043 C
ATOM   4172 1HB  GLU A 285     -16.002 -41.580  44.908  1.00 28.94      .043 H
ATOM   4173 2HB  GLU A 285     -15.638 -39.960  45.545  1.00 28.94      .043 H
ATOM   4174  CG  GLU A 285     -14.173 -40.723  44.167  1.00 30.34      .100 C
ATOM   4175 1HG  GLU A 285     -14.709 -40.543  43.235  1.00 30.34      .100 H
ATOM   4176 2HG  GLU A 285     -13.589 -39.818  44.337  1.00 30.34      .100 H
ATOM   4177  CD  GLU A 285     -13.224 -41.904  43.981  1.00 34.90      .185 C
ATOM   4178  OE1 GLU A 285     -12.036 -41.876  44.442  1.00 33.45      .647 O
ATOM   4179  OE2 GLU A 285     -13.708 -42.916  43.457  1.00 30.99      .647 O
ATOM   4180  N   TRP A 286     -13.736 -39.540  47.362  1.00 26.72      .337 N
ATOM   4181  H   TRP A 286     -14.690 -39.249  47.206  1.00 26.72      .337 H
ATOM   4182  CA  TRP A 286     -12.795 -38.490  47.780  1.00 32.01      .164 C
ATOM   4183  HA  TRP A 286     -11.853 -38.503  47.231  1.00 32.01      .164 H
ATOM   4184  C   TRP A 286     -12.472 -38.440  49.287  1.00 35.78      .251 C
ATOM   4185  O   TRP A 286     -11.498 -37.801  49.739  1.00 32.35      .271 O
ATOM   4186  CB  TRP A 286     -13.350 -37.072  47.412  1.00 26.15      .059 C
ATOM   4187 1HB  TRP A 286     -14.163 -36.912  48.120  1.00 26.15      .059 H
ATOM   4188 2HB  TRP A 286     -12.580 -36.328  47.612  1.00 26.15      .059 H
ATOM   4189  CG  TRP A 286     -13.815 -37.018  46.028  1.00 30.54      .016 C
ATOM   4190  CD1 TRP A 286     -15.048 -37.212  45.506  1.00 30.84      .097 C
ATOM   4191  HD1 TRP A 286     -15.988 -37.318  46.028  1.00 30.84      .097 H
ATOM   4192  CD2 TRP A 286     -12.918 -36.943  44.820  1.00 26.55      .001 C
ATOM   4193  NE1 TRP A 286     -15.037 -37.191  44.119  1.00 25.87      .365 N
ATOM   4194  HE1 TRP A 286     -15.818 -37.155  43.479  1.00 25.87      .365 H
ATOM   4195  CE2 TRP A 286     -13.723 -36.961  43.634  1.00 28.66      .042 C
ATOM   4196  CE3 TRP A 286     -11.521 -36.831  44.609  1.00 26.79      .014 C
ATOM   4197  HE3 TRP A 286     -10.863 -36.825  45.466  1.00 26.79      .014 H
ATOM   4198  CZ2 TRP A 286     -13.183 -36.720  42.358  1.00 23.83      .030 C
ATOM   4199  HZ2 TRP A 286     -13.838 -36.682  41.501  1.00 23.83      .030 H
ATOM   4200  CZ3 TRP A 286     -10.963 -36.717  43.323  1.00 25.35      .001 C
ATOM   4201  HZ3 TRP A 286      -9.889 -36.707  43.210  1.00 25.35      .001 H
ATOM   4202  CH2 TRP A 286     -11.807 -36.670  42.238  1.00 24.43      .002 C
ATOM   4203  HH2 TRP A 286     -11.318 -36.798  41.283  1.00 24.43      .002 H
ATOM   4204  N   HIS A 287     -13.369 -38.938  50.105  1.00 36.28      .337 N
ATOM   4205  H   HIS A 287     -14.177 -39.366  49.676  1.00 36.28      .337 H
ATOM   4206  CA  HIS A 287     -13.406 -38.813  51.573  1.00 34.94      .165 C
ATOM   4207  HA  HIS A 287     -13.216 -37.749  51.719  1.00 34.94      .165 H
ATOM   4208  C   HIS A 287     -12.288 -39.625  52.201  1.00 34.99      .251 C
ATOM   4209  O   HIS A 287     -11.917 -39.237  53.316  1.00 44.11      .271 O
ATOM   4210  CB  HIS A 287     -14.771 -39.362  52.083  1.00 37.41      .077 C
ATOM   4211 1HB  HIS A 287     -14.822 -40.400  51.753  1.00 37.41      .077 H
ATOM   4212 2HB  HIS A 287     -14.718 -39.326  53.172  1.00 37.41      .077 H
ATOM   4213  CG  HIS A 287     -16.033 -38.650  51.636  1.00 49.46      .057 C
ATOM   4214  ND1 HIS A 287     -17.251 -39.244  51.793  1.00 54.02      .338 N
ATOM   4215  CD2 HIS A 287     -16.216 -37.335  51.403  1.00 46.20      .113 C
ATOM   4216  HD2 HIS A 287     -15.496 -36.533  51.331  1.00 46.20      .113 H
ATOM   4217  CE1 HIS A 287     -18.115 -38.298  51.516  1.00 52.51      .175 C
ATOM   4218  HE1 HIS A 287     -19.137 -38.516  51.241  1.00 52.51      .175 H
ATOM   4219  NE2 HIS A 287     -17.537 -37.156  51.229  1.00 59.58      .223 N
ATOM   4220  HE2 HIS A 287     -18.031 -36.380  50.810  1.00 59.58      .223 H
ATOM   4221  N   VAL A 288     -11.722 -40.654  51.530  1.00 36.90      .338 N
ATOM   4222  H   VAL A 288     -12.059 -40.819  50.592  1.00 36.90      .338 H
ATOM   4223  CA  VAL A 288     -10.599 -41.338  52.041  1.00 30.26      .159 C
ATOM   4224  HA  VAL A 288     -10.713 -41.634  53.084  1.00 30.26      .159 H
ATOM   4225  C   VAL A 288      -9.257 -40.543  51.942  1.00 30.86      .251 C
ATOM   4226  O   VAL A 288      -8.240 -41.040  52.458  1.00 34.34      .271 O
ATOM   4227  CB  VAL A 288     -10.437 -42.696  51.285  1.00 31.90      .029 C
ATOM   4228  HB  VAL A 288      -9.478 -43.117  51.587  1.00 31.90      .029 H
ATOM   4229  CG1 VAL A 288     -11.536 -43.765  51.568  1.00 34.01      .002 C
ATOM   4230 1HG1 VAL A 288     -11.139 -44.724  51.236  1.00 34.01      .002 H
ATOM   4231 2HG1 VAL A 288     -12.442 -43.532  51.007  1.00 34.01      .002 H
ATOM   4232 3HG1 VAL A 288     -11.770 -43.816  52.631  1.00 34.01      .002 H
ATOM   4233  CG2 VAL A 288     -10.380 -42.488  49.788  1.00 22.44      .002 C
ATOM   4234 1HG2 VAL A 288      -9.516 -41.876  49.527  1.00 22.44      .002 H
ATOM   4235 2HG2 VAL A 288     -11.289 -42.008  49.427  1.00 22.44      .002 H
ATOM   4236 3HG2 VAL A 288     -10.281 -43.472  49.330  1.00 22.44      .002 H
ATOM   4237  N   LEU A 289      -9.132 -39.469  51.143  1.00 28.61      .338 N
ATOM   4238  H   LEU A 289      -9.939 -39.140  50.633  1.00 28.61      .338 H
ATOM   4239  CA  LEU A 289      -7.886 -38.709  50.937  1.00 31.47      .160 C
ATOM   4240  HA  LEU A 289      -7.050 -39.329  50.611  1.00 31.47      .160 H
ATOM   4241  C   LEU A 289      -7.484 -38.017  52.255  1.00 35.32      .254 C
ATOM   4242  O   LEU A 289      -8.406 -37.528  52.940  1.00 34.79      .270 O
ATOM   4243  CB  LEU A 289      -7.993 -37.646  49.801  1.00 22.19      .032 C
ATOM   4244 1HB  LEU A 289      -8.898 -37.066  49.985  1.00 22.19      .032 H
ATOM   4245 2HB  LEU A 289      -7.178 -36.936  49.945  1.00 22.19      .032 H
ATOM   4246  CG  LEU A 289      -7.909 -38.280  48.350  1.00 26.54      .002 C
ATOM   4247  HG  LEU A 289      -8.520 -39.182  48.390  1.00 26.54      .002 H
ATOM   4248  CD1 LEU A 289      -8.619 -37.349  47.409  1.00 16.75      .000 C
ATOM   4249 1HD1 LEU A 289      -8.106 -36.395  47.531  1.00 16.75      .000 H
ATOM   4250 2HD1 LEU A 289      -9.672 -37.232  47.665  1.00 16.75      .000 H
ATOM   4251 3HD1 LEU A 289      -8.531 -37.679  46.373  1.00 16.75      .000 H
ATOM   4252  CD2 LEU A 289      -6.504 -38.809  48.008  1.00 25.36      .000 C
ATOM   4253 1HD2 LEU A 289      -6.613 -39.256  47.019  1.00 25.36      .000 H
ATOM   4254 2HD2 LEU A 289      -6.233 -39.581  48.728  1.00 25.36      .000 H
ATOM   4255 3HD2 LEU A 289      -5.724 -38.048  47.979  1.00 25.36      .000 H
ATOM   4256  N   PRO A 290      -6.253 -38.027  52.691  1.00 34.08      .312 N
ATOM   4257  CA  PRO A 290      -5.848 -37.398  53.910  1.00 33.67      .163 C
ATOM   4258  HA  PRO A 290      -6.194 -37.958  54.779  1.00 33.67      .163 H
ATOM   4259  C   PRO A 290      -6.267 -35.936  54.058  1.00 34.58      .251 C
ATOM   4260  O   PRO A 290      -6.361 -35.447  55.205  1.00 41.20      .271 O
ATOM   4261  CB  PRO A 290      -4.308 -37.476  53.881  1.00 31.84      .034 C
ATOM   4262 1HB  PRO A 290      -3.855 -36.628  53.366  1.00 31.84      .034 H
ATOM   4263 2HB  PRO A 290      -3.862 -37.553  54.872  1.00 31.84      .034 H
ATOM   4264  CG  PRO A 290      -4.009 -38.757  53.096  1.00 40.19      .027 C
ATOM   4265 1HG  PRO A 290      -3.052 -38.838  52.579  1.00 40.19      .027 H
ATOM   4266 2HG  PRO A 290      -4.204 -39.607  53.750  1.00 40.19      .027 H
ATOM   4267  CD  PRO A 290      -5.131 -38.655  52.058  1.00 32.87      .105 C
ATOM   4268 1HD  PRO A 290      -4.836 -38.104  51.165  1.00 32.87      .105 H
ATOM   4269 2HD  PRO A 290      -5.404 -39.644  51.688  1.00 32.87      .105 H
ATOM   4270  N   GLN A 291      -6.190 -35.213  52.942  1.00 37.51      .338 N
ATOM   4271  H   GLN A 291      -6.114 -35.751  52.091  1.00 37.51      .338 H
ATOM   4272  CA  GLN A 291      -6.378 -33.779  52.823  1.00 34.40      .160 C
ATOM   4273  HA  GLN A 291      -7.003 -33.445  53.651  1.00 34.40      .160 H
ATOM   4274  C   GLN A 291      -7.101 -33.454  51.506  1.00 32.41      .251 C
ATOM   4275  O   GLN A 291      -7.039 -34.231  50.559  1.00 36.76      .271 O
ATOM   4276  CB  GLN A 291      -5.033 -33.088  52.815  1.00 41.43      .042 C
ATOM   4277 1HB  GLN A 291      -4.377 -33.611  52.118  1.00 41.43      .042 H
ATOM   4278 2HB  GLN A 291      -5.165 -32.088  52.402  1.00 41.43      .042 H
ATOM   4279  CG  GLN A 291      -4.429 -33.032  54.189  1.00 43.40      .090 C
ATOM   4280 1HG  GLN A 291      -5.178 -32.558  54.824  1.00 43.40      .090 H
ATOM   4281 2HG  GLN A 291      -4.177 -34.030  54.549  1.00 43.40      .090 H
ATOM   4282  CD  GLN A 291      -3.151 -32.170  54.230  1.00 53.77      .227 C
ATOM   4283  OE1 GLN A 291      -2.096 -32.792  54.202  1.00 48.56      .273 O
ATOM   4284  NE2 GLN A 291      -3.154 -30.845  54.014  1.00 42.95      .369 N
ATOM   4285 1HE2 GLN A 291      -2.320 -30.312  53.811  1.00 42.95      .369 H
ATOM   4286 2HE2 GLN A 291      -4.035 -30.371  54.150  1.00 42.95      .369 H
ATOM   4287  N   GLU A 292      -7.874 -32.319  51.490  1.00 32.38      .338 N
ATOM   4288  H   GLU A 292      -7.921 -31.816  52.365  1.00 32.38      .338 H
ATOM   4289  CA  GLU A 292      -8.616 -31.702  50.365  1.00 29.72      .160 C
ATOM   4290  HA  GLU A 292      -9.062 -32.560  49.862  1.00 29.72      .160 H
ATOM   4291  C   GLU A 292      -7.577 -31.087  49.376  1.00 35.49      .251 C
ATOM   4292  O   GLU A 292      -7.801 -30.056  48.825  1.00 37.52      .271 O
ATOM   4293  CB  GLU A 292      -9.667 -30.732  50.795  1.00 33.26      .043 C
ATOM   4294 1HB  GLU A 292      -9.059 -29.945  51.240  1.00 33.26      .043 H
ATOM   4295 2HB  GLU A 292     -10.132 -30.378  49.875  1.00 33.26      .043 H
ATOM   4296  CG  GLU A 292     -10.665 -31.281  51.754  1.00 48.14      .100 C
ATOM   4297 1HG  GLU A 292     -11.069 -32.201  51.331  1.00 48.14      .100 H
ATOM   4298 2HG  GLU A 292     -10.160 -31.541  52.684  1.00 48.14      .100 H
ATOM   4299  CD  GLU A 292     -11.809 -30.318  52.053  1.00 55.58      .185 C
ATOM   4300  OE1 GLU A 292     -12.039 -29.339  51.301  1.00 50.51      .647 O
ATOM   4301  OE2 GLU A 292     -12.514 -30.541  53.075  1.00 61.30      .647 O
ATOM   4302  N   SER A 293      -6.550 -31.851  48.985  1.00 27.52      .336 N
ATOM   4303  H   SER A 293      -6.473 -32.756  49.427  1.00 27.52      .336 H
ATOM   4304  CA  SER A 293      -5.502 -31.459  48.058  1.00 25.58      .189 C
ATOM   4305  HA  SER A 293      -5.149 -30.481  48.386  1.00 25.58      .189 H
ATOM   4306  C   SER A 293      -6.045 -31.387  46.657  1.00 27.39      .253 C
ATOM   4307  O   SER A 293      -6.805 -32.243  46.131  1.00 32.07      .270 O
ATOM   4308  CB  SER A 293      -4.340 -32.422  48.024  1.00 24.93      .169 C
ATOM   4309 1HB  SER A 293      -4.585 -33.299  47.425  1.00 24.93      .169 H
ATOM   4310 2HB  SER A 293      -3.459 -31.945  47.593  1.00 24.93      .169 H
ATOM   4311  OG  SER A 293      -3.967 -32.949  49.306  1.00 27.41      .380 O
ATOM   4312  HG  SER A 293      -3.711 -32.199  49.847  1.00 27.41      .380 H
ATOM   4313  N   VAL A 294      -5.531 -30.412  45.993  1.00 27.30      .337 N
ATOM   4314  H   VAL A 294      -4.873 -29.859  46.525  1.00 27.30      .337 H
ATOM   4315  CA  VAL A 294      -5.565 -30.192  44.549  1.00 23.38      .159 C
ATOM   4316  HA  VAL A 294      -6.551 -30.249  44.086  1.00 23.38      .159 H
ATOM   4317  C   VAL A 294      -4.693 -31.299  43.842  1.00 24.64      .251 C
ATOM   4318  O   VAL A 294      -3.568 -31.601  44.241  1.00 23.18      .271 O
ATOM   4319  CB  VAL A 294      -4.970 -28.821  44.292  1.00 24.79      .029 C
ATOM   4320  HB  VAL A 294      -3.965 -28.764  44.711  1.00 24.79      .029 H
ATOM   4321  CG1 VAL A 294      -4.831 -28.528  42.751  1.00 26.24      .002 C
ATOM   4322 1HG1 VAL A 294      -4.280 -27.604  42.576  1.00 26.24      .002 H
ATOM   4323 2HG1 VAL A 294      -5.853 -28.416  42.389  1.00 26.24      .002 H
ATOM   4324 3HG1 VAL A 294      -4.345 -29.347  42.222  1.00 26.24      .002 H
ATOM   4325  CG2 VAL A 294      -5.809 -27.664  44.763  1.00 23.02      .002 C
ATOM   4326 1HG2 VAL A 294      -6.809 -27.561  44.342  1.00 23.02      .002 H
ATOM   4327 2HG2 VAL A 294      -5.243 -26.749  44.583  1.00 23.02      .002 H
ATOM   4328 3HG2 VAL A 294      -5.882 -27.842  45.836  1.00 23.02      .002 H
ATOM   4329  N   PHE A 295      -5.301 -31.965  42.832  1.00 24.25      .337 N
ATOM   4330  H   PHE A 295      -6.311 -31.964  42.831  1.00 24.25      .337 H
ATOM   4331  CA  PHE A 295      -4.657 -32.952  41.945  1.00 18.76      .164 C
ATOM   4332  HA  PHE A 295      -5.473 -33.277  41.299  1.00 18.76      .164 H
ATOM   4333  C   PHE A 295      -4.131 -34.161  42.724  1.00 22.92      .251 C
ATOM   4334  O   PHE A 295      -2.959 -34.394  42.902  1.00 24.32      .271 O
ATOM   4335  CB  PHE A 295      -3.611 -32.210  41.100  1.00 17.57      .056 C
ATOM   4336 1HB  PHE A 295      -4.129 -31.298  40.805  1.00 17.57      .056 H
ATOM   4337 2HB  PHE A 295      -2.730 -32.024  41.716  1.00 17.57      .056 H
ATOM   4338  CG  PHE A 295      -3.080 -32.850  39.776  1.00 20.30      .044 C
ATOM   4339  CD1 PHE A 295      -2.983 -34.228  39.511  1.00 17.45      .008 C
ATOM   4340  HD1 PHE A 295      -3.384 -34.916  40.240  1.00 17.45      .008 H
ATOM   4341  CD2 PHE A 295      -2.675 -31.940  38.850  1.00 18.14      .008 C
ATOM   4342  HD2 PHE A 295      -2.716 -30.872  39.004  1.00 18.14      .008 H
ATOM   4343  CE1 PHE A 295      -2.453 -34.649  38.316  1.00 18.18      .001 C
ATOM   4344  HE1 PHE A 295      -2.369 -35.700  38.081  1.00 18.18      .001 H
ATOM   4345  CE2 PHE A 295      -2.155 -32.323  37.629  1.00 19.72      .001 C
ATOM   4346  HE2 PHE A 295      -1.943 -31.603  36.852  1.00 19.72      .001 H
ATOM   4347  CZ  PHE A 295      -2.088 -33.675  37.401  1.00 15.67      .000 C
ATOM   4348  HZ  PHE A 295      -1.730 -34.086  36.468  1.00 15.67      .000 H
ATOM   4349  N   ARG A 296      -5.042 -34.899  43.350  1.00 18.05      .338 N
ATOM   4350  H   ARG A 296      -5.999 -34.579  43.403  1.00 18.05      .338 H
ATOM   4351  CA  ARG A 296      -4.797 -36.046  44.351  1.00 21.16      .159 C
ATOM   4352  HA  ARG A 296      -3.999 -36.605  43.861  1.00 21.16      .159 H
ATOM   4353  C   ARG A 296      -6.079 -36.929  44.288  1.00 23.12      .251 C
ATOM   4354  O   ARG A 296      -7.210 -36.410  44.309  1.00 20.28      .271 O
ATOM   4355  CB  ARG A 296      -4.424 -35.649  45.820  1.00 18.49      .034 C
ATOM   4356 1HB  ARG A 296      -5.184 -34.995  46.248  1.00 18.49      .034 H
ATOM   4357 2HB  ARG A 296      -4.453 -36.593  46.364  1.00 18.49      .034 H
ATOM   4358  CG  ARG A 296      -3.050 -35.009  45.978  1.00 23.57      .027 C
ATOM   4359 1HG  ARG A 296      -3.216 -34.105  45.391  1.00 23.57      .027 H
ATOM   4360 2HG  ARG A 296      -2.895 -34.671  47.003  1.00 23.57      .027 H
ATOM   4361  CD  ARG A 296      -1.909 -35.813  45.469  1.00 25.95      .116 C
ATOM   4362 1HD  ARG A 296      -1.866 -36.769  45.991  1.00 25.95      .116 H
ATOM   4363 2HD  ARG A 296      -1.896 -36.032  44.401  1.00 25.95      .116 H
ATOM   4364  NE  ARG A 296      -0.728 -35.017  45.815  1.00 28.30      .212 N
ATOM   4365  HE  ARG A 296      -0.219 -35.461  46.566  1.00 28.30      .212 H
ATOM   4366  CZ  ARG A 296      -0.341 -33.855  45.310  1.00 27.16      .666 C
ATOM   4367  NH1 ARG A 296      -0.915 -33.258  44.331  1.00 21.89      .235 N
ATOM   4368 1HH1 ARG A 296      -1.863 -33.509  44.087  1.00 21.89      .235 H
ATOM   4369 2HH1 ARG A 296      -0.449 -32.508  43.841  1.00 21.89      .235 H
ATOM   4370  NH2 ARG A 296       0.657 -33.273  45.924  1.00 22.49      .235 N
ATOM   4371 1HH2 ARG A 296       1.212 -33.641  46.684  1.00 22.49      .235 H
ATOM   4372 2HH2 ARG A 296       0.901 -32.388  45.502  1.00 22.49      .235 H
ATOM   4373  N   PHE A 297      -5.840 -38.242  44.102  1.00 21.88      .337 N
ATOM   4374  H   PHE A 297      -4.885 -38.530  43.947  1.00 21.88      .337 H
ATOM   4375  CA  PHE A 297      -6.890 -39.203  43.791  1.00 22.59      .164 C
ATOM   4376  HA  PHE A 297      -7.860 -38.777  44.050  1.00 22.59      .164 H
ATOM   4377  C   PHE A 297      -6.717 -40.514  44.589  1.00 24.31      .251 C
ATOM   4378  O   PHE A 297      -5.633 -40.925  45.059  1.00 25.76      .271 O
ATOM   4379  CB  PHE A 297      -7.005 -39.525  42.320  1.00 18.27      .056 C
ATOM   4380 1HB  PHE A 297      -6.410 -40.399  42.057  1.00 18.27      .056 H
ATOM   4381 2HB  PHE A 297      -8.014 -39.801  42.013  1.00 18.27      .056 H
ATOM   4382  CG  PHE A 297      -6.555 -38.388  41.348  1.00 17.67      .044 C
ATOM   4383  CD1 PHE A 297      -7.383 -37.309  41.022  1.00 18.03      .008 C
ATOM   4384  HD1 PHE A 297      -8.391 -37.234  41.401  1.00 18.03      .008 H
ATOM   4385  CD2 PHE A 297      -5.276 -38.489  40.827  1.00 19.89      .008 C
ATOM   4386  HD2 PHE A 297      -4.639 -39.330  41.060  1.00 19.89      .008 H
ATOM   4387  CE1 PHE A 297      -6.923 -36.285  40.143  1.00 20.47      .001 C
ATOM   4388  HE1 PHE A 297      -7.470 -35.377  39.939  1.00 20.47      .001 H
ATOM   4389  CE2 PHE A 297      -4.803 -37.475  39.915  1.00 19.79      .001 C
ATOM   4390  HE2 PHE A 297      -3.847 -37.658  39.447  1.00 19.79      .001 H
ATOM   4391  CZ  PHE A 297      -5.628 -36.424  39.550  1.00 19.51      .000 C
ATOM   4392  HZ  PHE A 297      -5.291 -35.656  38.870  1.00 19.51      .000 H
ATOM   4393  N   SER A 298      -7.830 -41.214  44.829  1.00 24.71      .336 N
ATOM   4394  H   SER A 298      -8.712 -40.811  44.547  1.00 24.71      .336 H
ATOM   4395  CA  SER A 298      -7.940 -42.087  46.055  1.00 27.45      .189 C
ATOM   4396  HA  SER A 298      -7.507 -41.592  46.925  1.00 27.45      .189 H
ATOM   4397  C   SER A 298      -7.254 -43.466  45.907  1.00 26.14      .254 C
ATOM   4398  O   SER A 298      -6.368 -43.822  46.663  1.00 28.28      .270 O
ATOM   4399  CB  SER A 298      -9.394 -42.228  46.538  1.00 23.34      .169 C
ATOM   4400 1HB  SER A 298     -10.010 -42.549  45.699  1.00 23.34      .169 H
ATOM   4401 2HB  SER A 298      -9.426 -42.977  47.330  1.00 23.34      .169 H
ATOM   4402  OG  SER A 298      -9.894 -40.964  46.958  1.00 30.43      .380 O
ATOM   4403  HG  SER A 298     -10.848 -41.042  47.036  1.00 30.43      .380 H
ATOM   4404  N   PHE A 299      -7.624 -44.232  44.850  1.00 23.00      .337 N
ATOM   4405  H   PHE A 299      -8.418 -43.928  44.305  1.00 23.00      .337 H
ATOM   4406  CA  PHE A 299      -6.973 -45.472  44.463  1.00 23.92      .164 C
ATOM   4407  HA  PHE A 299      -6.220 -45.774  45.191  1.00 23.92      .164 H
ATOM   4408  C   PHE A 299      -6.181 -45.235  43.112  1.00 27.99      .251 C
ATOM   4409  O   PHE A 299      -6.701 -45.487  42.052  1.00 21.70      .271 O
ATOM   4410  CB  PHE A 299      -8.072 -46.558  44.363  1.00 23.64      .056 C
ATOM   4411 1HB  PHE A 299      -8.839 -46.213  43.669  1.00 23.64      .056 H
ATOM   4412 2HB  PHE A 299      -7.598 -47.461  43.978  1.00 23.64      .056 H
ATOM   4413  CG  PHE A 299      -8.719 -46.871  45.699  1.00 25.23      .044 C
ATOM   4414  CD1 PHE A 299      -8.053 -47.755  46.600  1.00 27.98      .008 C
ATOM   4415  HD1 PHE A 299      -7.122 -48.137  46.208  1.00 27.98      .008 H
ATOM   4416  CD2 PHE A 299      -9.805 -46.202  46.205  1.00 22.29      .008 C
ATOM   4417  HD2 PHE A 299     -10.350 -45.465  45.633  1.00 22.29      .008 H
ATOM   4418  CE1 PHE A 299      -8.474 -47.942  47.873  1.00 23.47      .001 C
ATOM   4419  HE1 PHE A 299      -8.005 -48.676  48.512  1.00 23.47      .001 H
ATOM   4420  CE2 PHE A 299     -10.342 -46.472  47.492  1.00 25.92      .001 C
ATOM   4421  HE2 PHE A 299     -11.202 -45.906  47.817  1.00 25.92      .001 H
ATOM   4422  CZ  PHE A 299      -9.714 -47.382  48.299  1.00 24.79      .000 C
ATOM   4423  HZ  PHE A 299     -10.010 -47.556  49.324  1.00 24.79      .000 H
ATOM   4424  N   VAL A 300      -4.849 -45.080  43.316  1.00 22.10      .338 N
ATOM   4425  H   VAL A 300      -4.506 -45.077  44.266  1.00 22.10      .338 H
ATOM   4426  CA  VAL A 300      -3.766 -44.939  42.284  1.00 22.42      .160 C
ATOM   4427  HA  VAL A 300      -4.269 -45.056  41.324  1.00 22.42      .160 H
ATOM   4428  C   VAL A 300      -2.698 -46.055  42.395  1.00 20.22      .254 C
ATOM   4429  O   VAL A 300      -2.703 -46.723  43.440  1.00 21.24      .270 O
ATOM   4430  CB  VAL A 300      -3.163 -43.510  42.375  1.00 23.10      .029 C
ATOM   4431  HB  VAL A 300      -2.350 -43.449  41.651  1.00 23.10      .029 H
ATOM   4432  CG1 VAL A 300      -4.146 -42.419  41.955  1.00 18.44      .002 C
ATOM   4433 1HG1 VAL A 300      -4.664 -42.644  41.023  1.00 18.44      .002 H
ATOM   4434 2HG1 VAL A 300      -3.678 -41.437  41.884  1.00 18.44      .002 H
ATOM   4435 3HG1 VAL A 300      -4.860 -42.423  42.779  1.00 18.44      .002 H
ATOM   4436  CG2 VAL A 300      -2.418 -43.149  43.662  1.00 20.54      .002 C
ATOM   4437 1HG2 VAL A 300      -1.778 -42.298  43.429  1.00 20.54      .002 H
ATOM   4438 2HG2 VAL A 300      -1.807 -43.976  44.023  1.00 20.54      .002 H
ATOM   4439 3HG2 VAL A 300      -3.136 -42.864  44.432  1.00 20.54      .002 H
ATOM   4440  N   PRO A 301      -1.877 -46.477  41.401  1.00 24.37      .312 N
ATOM   4441  CA  PRO A 301      -0.685 -47.329  41.557  1.00 25.07      .163 C
ATOM   4442  HA  PRO A 301      -1.128 -48.320  41.461  1.00 25.07      .163 H
ATOM   4443  C   PRO A 301       0.068 -47.260  42.896  1.00 30.22      .251 C
ATOM   4444  O   PRO A 301       0.053 -46.287  43.603  1.00 25.83      .271 O
ATOM   4445  CB  PRO A 301       0.083 -47.060  40.282  1.00 23.26      .034 C
ATOM   4446 1HB  PRO A 301       0.684 -46.153  40.350  1.00 23.26      .034 H
ATOM   4447 2HB  PRO A 301       0.789 -47.834  39.982  1.00 23.26      .034 H
ATOM   4448  CG  PRO A 301      -1.001 -46.899  39.241  1.00 26.00      .027 C
ATOM   4449 1HG  PRO A 301      -0.643 -46.389  38.347  1.00 26.00      .027 H
ATOM   4450 2HG  PRO A 301      -1.429 -47.881  39.036  1.00 26.00      .027 H
ATOM   4451  CD  PRO A 301      -1.932 -46.042  40.034  1.00 19.57      .105 C
ATOM   4452 1HD  PRO A 301      -1.667 -44.988  39.958  1.00 19.57      .105 H
ATOM   4453 2HD  PRO A 301      -2.921 -46.228  39.615  1.00 19.57      .105 H
ATOM   4454  N   VAL A 302       0.698 -48.314  43.349  1.00 28.76      .338 N
ATOM   4455  H   VAL A 302       0.830 -49.138  42.779  1.00 28.76      .338 H
ATOM   4456  CA  VAL A 302       1.388 -48.417  44.693  1.00 28.19      .159 C
ATOM   4457  HA  VAL A 302       1.471 -47.422  45.132  1.00 28.19      .159 H
ATOM   4458  C   VAL A 302       2.807 -48.966  44.467  1.00 34.31      .251 C
ATOM   4459  O   VAL A 302       2.953 -49.960  43.742  1.00 32.40      .271 O
ATOM   4460  CB  VAL A 302       0.474 -49.159  45.706  1.00 33.01      .029 C
ATOM   4461  HB  VAL A 302      -0.508 -48.685  45.675  1.00 33.01      .029 H
ATOM   4462  CG1 VAL A 302       0.168 -50.608  45.408  1.00 33.69      .002 C
ATOM   4463 1HG1 VAL A 302      -0.568 -50.934  46.143  1.00 33.69      .002 H
ATOM   4464 2HG1 VAL A 302       1.061 -51.228  45.487  1.00 33.69      .002 H
ATOM   4465 3HG1 VAL A 302      -0.252 -50.702  44.406  1.00 33.69      .002 H
ATOM   4466  CG2 VAL A 302       0.956 -48.930  47.103  1.00 35.82      .002 C
ATOM   4467 1HG2 VAL A 302       1.142 -47.860  47.200  1.00 35.82      .002 H
ATOM   4468 2HG2 VAL A 302       1.849 -49.483  47.396  1.00 35.82      .002 H
ATOM   4469 3HG2 VAL A 302       0.124 -49.215  47.747  1.00 35.82      .002 H
ATOM   4470  N   VAL A 303       3.782 -48.363  45.136  1.00 38.19      .338 N
ATOM   4471  H   VAL A 303       3.584 -47.569  45.728  1.00 38.19      .338 H
ATOM   4472  CA  VAL A 303       5.066 -49.036  45.347  1.00 37.52      .159 C
ATOM   4473  HA  VAL A 303       5.309 -49.350  44.332  1.00 37.52      .159 H
ATOM   4474  C   VAL A 303       4.920 -50.312  46.213  1.00 38.56      .251 C
ATOM   4475  O   VAL A 303       4.426 -50.334  47.360  1.00 42.58      .271 O
ATOM   4476  CB  VAL A 303       6.127 -48.043  45.903  1.00 39.71      .029 C
ATOM   4477  HB  VAL A 303       5.680 -47.528  46.754  1.00 39.71      .029 H
ATOM   4478  CG1 VAL A 303       7.522 -48.733  46.244  1.00 36.03      .002 C
ATOM   4479 1HG1 VAL A 303       7.908 -49.228  45.353  1.00 36.03      .002 H
ATOM   4480 2HG1 VAL A 303       7.405 -49.464  47.045  1.00 36.03      .002 H
ATOM   4481 3HG1 VAL A 303       8.219 -47.956  46.560  1.00 36.03      .002 H
ATOM   4482  CG2 VAL A 303       6.454 -46.926  44.935  1.00 37.39      .002 C
ATOM   4483 1HG2 VAL A 303       7.136 -47.233  44.142  1.00 37.39      .002 H
ATOM   4484 2HG2 VAL A 303       6.918 -46.140  45.530  1.00 37.39      .002 H
ATOM   4485 3HG2 VAL A 303       5.529 -46.552  44.495  1.00 37.39      .002 H
ATOM   4486  N   ASP A 304       5.279 -51.489  45.671  1.00 38.42      .337 N
ATOM   4487  H   ASP A 304       5.873 -51.485  44.854  1.00 38.42      .337 H
ATOM   4488  CA  ASP A 304       4.963 -52.878  46.169  1.00 42.73      .170 C
ATOM   4489  HA  ASP A 304       4.683 -52.846  47.222  1.00 42.73      .170 H
ATOM   4490  C   ASP A 304       6.109 -53.933  46.039  1.00 44.58      .252 C
ATOM   4491  O   ASP A 304       5.901 -55.060  46.453  1.00 50.09      .271 O
ATOM   4492  CB  ASP A 304       3.766 -53.425  45.334  1.00 41.11      .129 C
ATOM   4493 1HB  ASP A 304       3.498 -54.304  45.920  1.00 41.11      .129 H
ATOM   4494 2HB  ASP A 304       3.016 -52.635  45.382  1.00 41.11      .129 H
ATOM   4495  CG  ASP A 304       4.090 -53.787  43.922  1.00 40.98      .188 C
ATOM   4496  OD1 ASP A 304       3.226 -54.453  43.346  1.00 40.45      .647 O
ATOM   4497  OD2 ASP A 304       5.119 -53.381  43.334  1.00 50.49      .647 O
ATOM   4498  N   GLY A 305       7.160 -53.574  45.368  1.00 39.12      .336 N
ATOM   4499  H   GLY A 305       7.159 -52.660  44.937  1.00 39.12      .336 H
ATOM   4500  CA  GLY A 305       8.315 -54.436  45.015  1.00 37.31      .189 C
ATOM   4501 1HA  GLY A 305       9.071 -53.859  44.482  1.00 37.31      .189 H
ATOM   4502 2HA  GLY A 305       8.703 -54.822  45.958  1.00 37.31      .189 H
ATOM   4503  C   GLY A 305       7.891 -55.620  44.137  1.00 44.74      .253 C
ATOM   4504  O   GLY A 305       8.627 -56.572  43.939  1.00 46.74      .270 O
ATOM   4505  N   ASP A 306       6.733 -55.583  43.417  1.00 41.02      .337 N
ATOM   4506  H   ASP A 306       6.246 -54.698  43.410  1.00 41.02      .337 H
ATOM   4507  CA  ASP A 306       6.435 -56.490  42.293  1.00 38.02      .170 C
ATOM   4508  HA  ASP A 306       7.238 -57.225  42.246  1.00 38.02      .170 H
ATOM   4509  C   ASP A 306       6.387 -55.766  40.919  1.00 43.86      .252 C
ATOM   4510  O   ASP A 306       6.953 -56.213  39.902  1.00 40.78      .271 O
ATOM   4511  CB  ASP A 306       5.161 -57.358  42.517  1.00 37.18      .129 C
ATOM   4512 1HB  ASP A 306       5.281 -58.125  43.282  1.00 37.18      .129 H
ATOM   4513 2HB  ASP A 306       4.288 -56.833  42.904  1.00 37.18      .129 H
ATOM   4514  CG  ASP A 306       4.653 -58.126  41.228  1.00 47.53      .188 C
ATOM   4515  OD1 ASP A 306       3.832 -57.601  40.433  1.00 39.59      .647 O
ATOM   4516  OD2 ASP A 306       5.041 -59.332  41.201  1.00 52.97      .647 O
ATOM   4517  N   PHE A 307       5.777 -54.581  40.914  1.00 38.70      .337 N
ATOM   4518  H   PHE A 307       5.276 -54.218  41.713  1.00 38.70      .337 H
ATOM   4519  CA  PHE A 307       5.757 -53.650  39.727  1.00 31.70      .164 C
ATOM   4520  HA  PHE A 307       6.152 -54.136  38.835  1.00 31.70      .164 H
ATOM   4521  C   PHE A 307       6.572 -52.351  39.954  1.00 37.55      .251 C
ATOM   4522  O   PHE A 307       7.206 -51.922  39.020  1.00 40.20      .271 O
ATOM   4523  CB  PHE A 307       4.270 -53.252  39.421  1.00 35.00      .056 C
ATOM   4524 1HB  PHE A 307       3.657 -54.066  39.808  1.00 35.00      .056 H
ATOM   4525 2HB  PHE A 307       4.019 -52.405  40.060  1.00 35.00      .056 H
ATOM   4526  CG  PHE A 307       4.016 -52.981  38.002  1.00 30.59      .044 C
ATOM   4527  CD1 PHE A 307       3.085 -53.776  37.348  1.00 27.47      .008 C
ATOM   4528  HD1 PHE A 307       2.401 -54.425  37.876  1.00 27.47      .008 H
ATOM   4529  CD2 PHE A 307       4.619 -51.924  37.390  1.00 30.22      .008 C
ATOM   4530  HD2 PHE A 307       5.232 -51.206  37.915  1.00 30.22      .008 H
ATOM   4531  CE1 PHE A 307       2.860 -53.589  35.944  1.00 29.22      .001 C
ATOM   4532  HE1 PHE A 307       2.089 -54.131  35.416  1.00 29.22      .001 H
ATOM   4533  CE2 PHE A 307       4.374 -51.655  36.041  1.00 26.08      .001 C
ATOM   4534  HE2 PHE A 307       4.945 -50.898  35.525  1.00 26.08      .001 H
ATOM   4535  CZ  PHE A 307       3.446 -52.461  35.328  1.00 26.19      .000 C
ATOM   4536  HZ  PHE A 307       3.247 -52.220  34.294  1.00 26.19      .000 H
ATOM   4537  N   LEU A 308       6.605 -51.821  41.197  1.00 33.65      .338 N
ATOM   4538  H   LEU A 308       6.103 -52.296  41.934  1.00 33.65      .338 H
ATOM   4539  CA  LEU A 308       7.301 -50.586  41.565  1.00 39.58      .159 C
ATOM   4540  HA  LEU A 308       7.923 -50.257  40.733  1.00 39.58      .159 H
ATOM   4541  C   LEU A 308       8.181 -50.849  42.781  1.00 40.30      .251 C
ATOM   4542  O   LEU A 308       7.642 -51.052  43.840  1.00 44.59      .271 O
ATOM   4543  CB  LEU A 308       6.172 -49.515  41.844  1.00 35.62      .032 C
ATOM   4544 1HB  LEU A 308       5.385 -50.046  42.380  1.00 35.62      .032 H
ATOM   4545 2HB  LEU A 308       6.646 -48.728  42.430  1.00 35.62      .032 H
ATOM   4546  CG  LEU A 308       5.527 -48.821  40.633  1.00 41.43      .002 C
ATOM   4547  HG  LEU A 308       5.223 -49.583  39.914  1.00 41.43      .002 H
ATOM   4548  CD1 LEU A 308       4.385 -47.983  41.200  1.00 33.84      .000 C
ATOM   4549 1HD1 LEU A 308       3.917 -47.482  40.353  1.00 33.84      .000 H
ATOM   4550 2HD1 LEU A 308       4.704 -47.241  41.932  1.00 33.84      .000 H
ATOM   4551 3HD1 LEU A 308       3.670 -48.664  41.661  1.00 33.84      .000 H
ATOM   4552  CD2 LEU A 308       6.546 -47.889  39.884  1.00 30.55      .000 C
ATOM   4553 1HD2 LEU A 308       7.487 -48.365  39.610  1.00 30.55      .000 H
ATOM   4554 2HD2 LEU A 308       6.735 -47.097  40.609  1.00 30.55      .000 H
ATOM   4555 3HD2 LEU A 308       6.080 -47.465  38.995  1.00 30.55      .000 H
ATOM   4556  N   SER A 309       9.473 -51.062  42.504  1.00 34.30      .336 N
ATOM   4557  H   SER A 309       9.628 -51.219  41.519  1.00 34.30      .336 H
ATOM   4558  CA  SER A 309      10.567 -51.484  43.402  1.00 44.40      .189 C
ATOM   4559  HA  SER A 309      10.320 -52.435  43.874  1.00 44.40      .189 H
ATOM   4560  C   SER A 309      10.898 -50.475  44.535  1.00 43.27      .254 C
ATOM   4561  O   SER A 309      11.295 -50.946  45.575  1.00 50.15      .270 O
ATOM   4562  CB  SER A 309      11.844 -51.541  42.599  1.00 38.91      .169 C
ATOM   4563 1HB  SER A 309      11.958 -50.641  41.993  1.00 38.91      .169 H
ATOM   4564 2HB  SER A 309      12.704 -51.682  43.254  1.00 38.91      .169 H
ATOM   4565  OG  SER A 309      11.757 -52.746  41.826  1.00 45.78      .380 O
ATOM   4566  HG  SER A 309      12.377 -52.653  41.099  1.00 45.78      .380 H
ATOM   4567  N   ASP A 310      10.698 -49.170  44.337  1.00 45.10      .337 N
ATOM   4568  H   ASP A 310      10.519 -48.944  43.369  1.00 45.10      .337 H
ATOM   4569  CA  ASP A 310      10.954 -48.063  45.248  1.00 44.33      .170 C
ATOM   4570  HA  ASP A 310      10.404 -48.300  46.159  1.00 44.33      .170 H
ATOM   4571  C   ASP A 310      10.308 -46.794  44.631  1.00 40.79      .252 C
ATOM   4572  O   ASP A 310       9.737 -46.890  43.554  1.00 40.13      .271 O
ATOM   4573  CB  ASP A 310      12.447 -47.924  45.533  1.00 47.92      .129 C
ATOM   4574 1HB  ASP A 310      12.808 -48.872  45.932  1.00 47.92      .129 H
ATOM   4575 2HB  ASP A 310      12.929 -47.755  44.570  1.00 47.92      .129 H
ATOM   4576  CG  ASP A 310      12.849 -46.799  46.491  1.00 52.63      .188 C
ATOM   4577  OD1 ASP A 310      12.037 -46.379  47.372  1.00 45.33      .647 O
ATOM   4578  OD2 ASP A 310      14.072 -46.433  46.456  1.00 53.26      .647 O
ATOM   4579  N   THR A 311      10.421 -45.638  45.308  1.00 40.30      .336 N
ATOM   4580  H   THR A 311      10.888 -45.714  46.201  1.00 40.30      .336 H
ATOM   4581  CA  THR A 311       9.861 -44.314  44.983  1.00 39.03      .187 C
ATOM   4582  HA  THR A 311       8.779 -44.338  45.108  1.00 39.03      .187 H
ATOM   4583  C   THR A 311      10.155 -43.969  43.501  1.00 39.52      .257 C
ATOM   4584  O   THR A 311      11.339 -44.092  43.068  1.00 41.00      .270 O
ATOM   4585  CB  THR A 311      10.224 -43.343  46.004  1.00 44.58      .140 C
ATOM   4586  HB  THR A 311      10.081 -43.685  47.029  1.00 44.58      .140 H
ATOM   4587  OG1 THR A 311       9.440 -42.176  45.905  1.00 44.53      .382 O
ATOM   4588  HG1 THR A 311       8.547 -42.383  46.191  1.00 44.53      .382 H
ATOM   4589  CG2 THR A 311      11.681 -42.795  45.972  1.00 34.09      .034 C
ATOM   4590 1HG2 THR A 311      12.293 -43.649  46.265  1.00 34.09      .034 H
ATOM   4591 2HG2 THR A 311      11.875 -41.961  46.647  1.00 34.09      .034 H
ATOM   4592 3HG2 THR A 311      11.929 -42.503  44.952  1.00 34.09      .034 H
ATOM   4593  N   PRO A 312       9.140 -43.556  42.619  1.00 38.37      .312 N
ATOM   4594  CA  PRO A 312       9.267 -43.216  41.192  1.00 36.87      .163 C
ATOM   4595  HA  PRO A 312       9.492 -44.169  40.713  1.00 36.87      .163 H
ATOM   4596  C   PRO A 312      10.517 -42.294  40.925  1.00 37.32      .251 C
ATOM   4597  O   PRO A 312      11.132 -42.430  39.837  1.00 37.83      .271 O
ATOM   4598  CB  PRO A 312       7.947 -42.699  40.634  1.00 32.85      .034 C
ATOM   4599 1HB  PRO A 312       7.935 -41.621  40.792  1.00 32.85      .034 H
ATOM   4600 2HB  PRO A 312       7.728 -42.853  39.577  1.00 32.85      .034 H
ATOM   4601  CG  PRO A 312       7.003 -43.417  41.523  1.00 32.08      .027 C
ATOM   4602 1HG  PRO A 312       6.121 -42.803  41.703  1.00 32.08      .027 H
ATOM   4603 2HG  PRO A 312       6.780 -44.388  41.082  1.00 32.08      .027 H
ATOM   4604  CD  PRO A 312       7.726 -43.642  42.864  1.00 36.52      .105 C
ATOM   4605 1HD  PRO A 312       7.439 -42.960  43.665  1.00 36.52      .105 H
ATOM   4606 2HD  PRO A 312       7.476 -44.606  43.307  1.00 36.52      .105 H
ATOM   4607  N   GLU A 313      10.629 -41.283  41.710  1.00 40.47      .338 N
ATOM   4608  H   GLU A 313       9.886 -41.125  42.376  1.00 40.47      .338 H
ATOM   4609  CA  GLU A 313      11.712 -40.247  41.749  1.00 41.44      .160 C
ATOM   4610  HA  GLU A 313      11.545 -39.575  40.907  1.00 41.44      .160 H
ATOM   4611  C   GLU A 313      13.085 -40.853  41.687  1.00 43.11      .251 C
ATOM   4612  O   GLU A 313      14.010 -40.333  41.045  1.00 44.39      .271 O
ATOM   4613  CB  GLU A 313      11.560 -39.551  43.096  1.00 40.97      .043 C
ATOM   4614 1HB  GLU A 313      10.641 -38.965  43.057  1.00 40.97      .043 H
ATOM   4615 2HB  GLU A 313      11.404 -40.273  43.898  1.00 40.97      .043 H
ATOM   4616  CG  GLU A 313      12.705 -38.597  43.543  1.00 40.40      .100 C
ATOM   4617 1HG  GLU A 313      12.357 -38.085  44.440  1.00 40.40      .100 H
ATOM   4618 2HG  GLU A 313      13.524 -39.246  43.852  1.00 40.40      .100 H
ATOM   4619  CD  GLU A 313      13.141 -37.627  42.494  1.00 41.13      .185 C
ATOM   4620  OE1 GLU A 313      14.245 -37.075  42.546  1.00 41.54      .647 O
ATOM   4621  OE2 GLU A 313      12.294 -37.161  41.665  1.00 34.24      .647 O
ATOM   4622  N   ALA A 314      13.263 -41.960  42.435  1.00 39.34      .338 N
ATOM   4623  H   ALA A 314      12.495 -42.400  42.922  1.00 39.34      .338 H
ATOM   4624  CA  ALA A 314      14.580 -42.579  42.581  1.00 40.75      .159 C
ATOM   4625  HA  ALA A 314      15.349 -41.816  42.465  1.00 40.75      .159 H
ATOM   4626  C   ALA A 314      14.701 -43.544  41.367  1.00 43.85      .251 C
ATOM   4627  O   ALA A 314      15.824 -43.693  40.893  1.00 43.87      .271 O
ATOM   4628  CB  ALA A 314      14.735 -43.294  43.887  1.00 41.36      .034 C
ATOM   4629 1HB  ALA A 314      14.208 -44.248  43.890  1.00 41.36      .034 H
ATOM   4630 2HB  ALA A 314      14.385 -42.681  44.717  1.00 41.36      .034 H
ATOM   4631 3HB  ALA A 314      15.806 -43.470  43.992  1.00 41.36      .034 H
ATOM   4632  N   LEU A 315      13.664 -44.224  40.895  1.00 45.66      .338 N
ATOM   4633  H   LEU A 315      12.724 -44.038  41.214  1.00 45.66      .338 H
ATOM   4634  CA  LEU A 315      13.694 -45.223  39.748  1.00 37.09      .159 C
ATOM   4635  HA  LEU A 315      14.401 -46.022  39.975  1.00 37.09      .159 H
ATOM   4636  C   LEU A 315      14.024 -44.572  38.436  1.00 38.04      .251 C
ATOM   4637  O   LEU A 315      14.821 -45.073  37.625  1.00 38.97      .271 O
ATOM   4638  CB  LEU A 315      12.361 -46.005  39.691  1.00 40.59      .032 C
ATOM   4639 1HB  LEU A 315      11.563 -45.298  39.467  1.00 40.59      .032 H
ATOM   4640 2HB  LEU A 315      12.414 -46.705  38.856  1.00 40.59      .032 H
ATOM   4641  CG  LEU A 315      11.896 -46.763  40.932  1.00 43.56      .002 C
ATOM   4642  HG  LEU A 315      11.582 -46.051  41.695  1.00 43.56      .002 H
ATOM   4643  CD1 LEU A 315      10.658 -47.689  40.621  1.00 36.99      .000 C
ATOM   4644 1HD1 LEU A 315       9.792 -47.141  40.251  1.00 36.99      .000 H
ATOM   4645 2HD1 LEU A 315      10.390 -48.220  41.535  1.00 36.99      .000 H
ATOM   4646 3HD1 LEU A 315      10.986 -48.404  39.867  1.00 36.99      .000 H
ATOM   4647  CD2 LEU A 315      12.912 -47.705  41.506  1.00 44.42      .000 C
ATOM   4648 1HD2 LEU A 315      12.519 -48.298  42.333  1.00 44.42      .000 H
ATOM   4649 2HD2 LEU A 315      13.799 -47.163  41.836  1.00 44.42      .000 H
ATOM   4650 3HD2 LEU A 315      13.175 -48.364  40.679  1.00 44.42      .000 H
ATOM   4651  N   ILE A 316      13.614 -43.340  38.236  1.00 36.19      .338 N
ATOM   4652  H   ILE A 316      12.925 -42.978  38.880  1.00 36.19      .338 H
ATOM   4653  CA  ILE A 316      14.000 -42.504  37.115  1.00 39.95      .159 C
ATOM   4654  HA  ILE A 316      13.753 -43.003  36.178  1.00 39.95      .159 H
ATOM   4655  C   ILE A 316      15.466 -42.070  37.078  1.00 40.32      .251 C
ATOM   4656  O   ILE A 316      16.142 -42.093  36.092  1.00 44.96      .271 O
ATOM   4657  CB  ILE A 316      13.020 -41.231  37.095  1.00 37.42      .029 C
ATOM   4658  HB  ILE A 316      12.872 -40.991  38.148  1.00 37.42      .029 H
ATOM   4659  CG1 ILE A 316      11.719 -41.579  36.377  1.00 38.94      .002 C
ATOM   4660 1HG1 ILE A 316      11.396 -42.577  36.673  1.00 38.94      .002 H
ATOM   4661 2HG1 ILE A 316      10.920 -40.930  36.737  1.00 38.94      .002 H
ATOM   4662  CG2 ILE A 316      13.660 -39.918  36.506  1.00 34.48      .002 C
ATOM   4663 1HG2 ILE A 316      14.383 -39.468  37.187  1.00 34.48      .002 H
ATOM   4664 2HG2 ILE A 316      12.810 -39.247  36.384  1.00 34.48      .002 H
ATOM   4665 3HG2 ILE A 316      14.130 -40.090  35.538  1.00 34.48      .002 H
ATOM   4666  CD1 ILE A 316      11.782 -41.482  34.805  1.00 33.67      .000 C
ATOM   4667 1HD1 ILE A 316      12.730 -41.913  34.483  1.00 33.67      .000 H
ATOM   4668 2HD1 ILE A 316      11.720 -40.447  34.470  1.00 33.67      .000 H
ATOM   4669 3HD1 ILE A 316      10.959 -42.053  34.375  1.00 33.67      .000 H
ATOM   4670  N   ASN A 317      16.114 -41.786  38.257  1.00 51.63      .337 N
ATOM   4671  H   ASN A 317      15.550 -41.652  39.085  1.00 51.63      .337 H
ATOM   4672  CA  ASN A 317      17.530 -41.431  38.357  1.00 48.94      .169 C
ATOM   4673  HA  ASN A 317      17.808 -40.679  37.618  1.00 48.94      .169 H
ATOM   4674  C   ASN A 317      18.418 -42.648  38.223  1.00 47.69      .251 C
ATOM   4675  O   ASN A 317      19.543 -42.490  37.815  1.00 56.86      .271 O
ATOM   4676  CB  ASN A 317      17.691 -40.807  39.798  1.00 46.15      .119 C
ATOM   4677 1HB  ASN A 317      16.998 -39.989  39.993  1.00 46.15      .119 H
ATOM   4678 2HB  ASN A 317      17.491 -41.612  40.506  1.00 46.15      .119 H
ATOM   4679  CG  ASN A 317      19.122 -40.303  40.015  1.00 52.93      .230 C
ATOM   4680  OD1 ASN A 317      19.690 -39.380  39.468  1.00 56.06      .273 O
ATOM   4681  ND2 ASN A 317      19.880 -41.161  40.669  1.00 55.78      .369 N
ATOM   4682 1HD2 ASN A 317      20.786 -40.790  40.916  1.00 55.78      .369 H
ATOM   4683 2HD2 ASN A 317      19.441 -41.855  41.258  1.00 55.78      .369 H
ATOM   4684  N   ALA A 318      17.974 -43.840  38.686  1.00 50.93      .338 N
ATOM   4685  H   ALA A 318      17.046 -43.945  39.069  1.00 50.93      .338 H
ATOM   4686  CA  ALA A 318      18.784 -45.059  38.586  1.00 46.95      .159 C
ATOM   4687  HA  ALA A 318      19.826 -44.741  38.621  1.00 46.95      .159 H
ATOM   4688  C   ALA A 318      18.594 -45.843  37.249  1.00 51.65      .251 C
ATOM   4689  O   ALA A 318      18.743 -47.061  37.235  1.00 52.04      .271 O
ATOM   4690  CB  ALA A 318      18.492 -45.981  39.759  1.00 43.38      .034 C
ATOM   4691 1HB  ALA A 318      17.469 -46.358  39.765  1.00 43.38      .034 H
ATOM   4692 2HB  ALA A 318      18.693 -45.459  40.694  1.00 43.38      .034 H
ATOM   4693 3HB  ALA A 318      19.186 -46.815  39.651  1.00 43.38      .034 H
ATOM   4694  N   GLY A 319      18.280 -45.221  36.101  1.00 49.62      .336 N
ATOM   4695  H   GLY A 319      18.367 -44.215  36.108  1.00 49.62      .336 H
ATOM   4696  CA  GLY A 319      17.969 -45.878  34.854  1.00 37.36      .189 C
ATOM   4697 1HA  GLY A 319      17.377 -46.772  35.050  1.00 37.36      .189 H
ATOM   4698 2HA  GLY A 319      17.224 -45.294  34.312  1.00 37.36      .189 H
ATOM   4699  C   GLY A 319      19.130 -46.213  33.942  1.00 41.98      .253 C
ATOM   4700  O   GLY A 319      20.242 -45.805  34.222  1.00 45.58      .270 O
ATOM   4701  N   ASP A 320      18.923 -46.848  32.742  1.00 37.58      .337 N
ATOM   4702  H   ASP A 320      18.041 -47.335  32.663  1.00 37.58      .337 H
ATOM   4703  CA  ASP A 320      19.971 -47.182  31.797  1.00 43.63      .170 C
ATOM   4704  HA  ASP A 320      20.762 -46.435  31.860  1.00 43.63      .170 H
ATOM   4705  C   ASP A 320      19.446 -47.123  30.309  1.00 44.73      .252 C
ATOM   4706  O   ASP A 320      20.053 -47.664  29.381  1.00 42.42      .271 O
ATOM   4707  CB  ASP A 320      20.627 -48.559  32.194  1.00 40.28      .129 C
ATOM   4708 1HB  ASP A 320      21.619 -48.687  31.762  1.00 40.28      .129 H
ATOM   4709 2HB  ASP A 320      20.969 -48.610  33.228  1.00 40.28      .129 H
ATOM   4710  CG  ASP A 320      19.820 -49.851  31.904  1.00 51.11      .188 C
ATOM   4711  OD1 ASP A 320      18.593 -49.767  31.563  1.00 52.23      .647 O
ATOM   4712  OD2 ASP A 320      20.331 -50.975  32.016  1.00 57.71      .647 O
ATOM   4713  N   PHE A 321      18.435 -46.328  30.027  1.00 40.53      .337 N
ATOM   4714  H   PHE A 321      18.182 -45.769  30.830  1.00 40.53      .337 H
ATOM   4715  CA  PHE A 321      17.590 -46.121  28.824  1.00 34.15      .164 C
ATOM   4716  HA  PHE A 321      17.372 -47.127  28.465  1.00 34.15      .164 H
ATOM   4717  C   PHE A 321      18.281 -45.372  27.624  1.00 41.70      .251 C
ATOM   4718  O   PHE A 321      17.794 -44.540  26.893  1.00 38.14      .271 O
ATOM   4719  CB  PHE A 321      16.216 -45.457  29.107  1.00 31.78      .056 C
ATOM   4720 1HB  PHE A 321      16.473 -44.501  29.563  1.00 31.78      .056 H
ATOM   4721 2HB  PHE A 321      15.603 -45.340  28.213  1.00 31.78      .056 H
ATOM   4722  CG  PHE A 321      15.514 -46.334  30.103  1.00 37.41      .044 C
ATOM   4723  CD1 PHE A 321      14.925 -47.532  29.764  1.00 30.90      .008 C
ATOM   4724  HD1 PHE A 321      14.712 -47.820  28.745  1.00 30.90      .008 H
ATOM   4725  CD2 PHE A 321      15.598 -45.883  31.422  1.00 34.59      .008 C
ATOM   4726  HD2 PHE A 321      16.193 -45.015  31.666  1.00 34.59      .008 H
ATOM   4727  CE1 PHE A 321      14.402 -48.317  30.817  1.00 30.60      .001 C
ATOM   4728  HE1 PHE A 321      13.971 -49.286  30.616  1.00 30.60      .001 H
ATOM   4729  CE2 PHE A 321      14.959 -46.629  32.459  1.00 37.44      .001 C
ATOM   4730  HE2 PHE A 321      14.885 -46.170  33.434  1.00 37.44      .001 H
ATOM   4731  CZ  PHE A 321      14.406 -47.845  32.156  1.00 38.03      .000 C
ATOM   4732  HZ  PHE A 321      13.944 -48.477  32.899  1.00 38.03      .000 H
ATOM   4733  N   HIS A 322      19.598 -45.715  27.400  1.00 39.99      .337 N
ATOM   4734  H   HIS A 322      19.997 -46.402  28.023  1.00 39.99      .337 H
ATOM   4735  CA  HIS A 322      20.381 -45.266  26.274  1.00 45.55      .165 C
ATOM   4736  HA  HIS A 322      20.322 -44.179  26.321  1.00 45.55      .165 H
ATOM   4737  C   HIS A 322      19.879 -45.790  24.972  1.00 42.42      .251 C
ATOM   4738  O   HIS A 322      19.426 -46.953  24.799  1.00 41.22      .271 O
ATOM   4739  CB  HIS A 322      21.793 -45.791  26.539  1.00 43.13      .077 C
ATOM   4740 1HB  HIS A 322      22.050 -45.578  27.577  1.00 43.13      .077 H
ATOM   4741 2HB  HIS A 322      21.743 -46.880  26.521  1.00 43.13      .077 H
ATOM   4742  CG  HIS A 322      22.843 -45.292  25.619  1.00 40.16      .057 C
ATOM   4743  ND1 HIS A 322      23.032 -45.504  24.306  1.00 37.83      .338 N
ATOM   4744  HD1 HIS A 322      22.395 -46.000  23.699  1.00 37.83      .338 H
ATOM   4745  CD2 HIS A 322      23.824 -44.426  25.949  1.00 35.53      .113 C
ATOM   4746  HD2 HIS A 322      24.061 -43.964  26.896  1.00 35.53      .113 H
ATOM   4747  CE1 HIS A 322      24.076 -44.847  23.860  1.00 40.44      .175 C
ATOM   4748  HE1 HIS A 322      24.491 -44.843  22.863  1.00 40.44      .175 H
ATOM   4749  NE2 HIS A 322      24.614 -44.121  24.826  1.00 38.10      .223 N
ATOM   4750  N   GLY A 323      19.743 -44.854  24.051  1.00 38.52      .336 N
ATOM   4751  H   GLY A 323      20.028 -43.896  24.199  1.00 38.52      .336 H
ATOM   4752  CA  GLY A 323      19.137 -45.181  22.767  1.00 41.24      .189 C
ATOM   4753 1HA  GLY A 323      19.303 -44.380  22.047  1.00 41.24      .189 H
ATOM   4754 2HA  GLY A 323      19.558 -46.109  22.381  1.00 41.24      .189 H
ATOM   4755  C   GLY A 323      17.575 -45.404  22.806  1.00 40.91      .253 C
ATOM   4756  O   GLY A 323      17.040 -45.390  21.706  1.00 45.29      .270 O
ATOM   4757  N   LEU A 324      16.875 -45.318  23.963  1.00 37.18      .337 N
ATOM   4758  H   LEU A 324      17.262 -45.112  24.873  1.00 37.18      .337 H
ATOM   4759  CA  LEU A 324      15.373 -45.314  23.932  1.00 34.07      .159 C
ATOM   4760  HA  LEU A 324      14.977 -46.189  23.417  1.00 34.07      .159 H
ATOM   4761  C   LEU A 324      14.888 -44.054  23.203  1.00 26.56      .251 C
ATOM   4762  O   LEU A 324      15.198 -42.948  23.630  1.00 30.78      .271 O
ATOM   4763  CB  LEU A 324      14.920 -45.307  25.444  1.00 34.43      .032 C
ATOM   4764 1HB  LEU A 324      15.255 -46.257  25.862  1.00 34.43      .032 H
ATOM   4765 2HB  LEU A 324      15.285 -44.369  25.863  1.00 34.43      .032 H
ATOM   4766  CG  LEU A 324      13.414 -45.137  25.629  1.00 31.32      .002 C
ATOM   4767  HG  LEU A 324      13.080 -44.251  25.089  1.00 31.32      .002 H
ATOM   4768  CD1 LEU A 324      12.577 -46.297  25.114  1.00 27.23      .000 C
ATOM   4769 1HD1 LEU A 324      12.599 -46.319  24.025  1.00 27.23      .000 H
ATOM   4770 2HD1 LEU A 324      11.547 -46.199  25.456  1.00 27.23      .000 H
ATOM   4771 3HD1 LEU A 324      13.004 -47.221  25.505  1.00 27.23      .000 H
ATOM   4772  CD2 LEU A 324      13.069 -44.902  27.009  1.00 26.28      .000 C
ATOM   4773 1HD2 LEU A 324      13.216 -45.814  27.588  1.00 26.28      .000 H
ATOM   4774 2HD2 LEU A 324      12.013 -44.629  27.022  1.00 26.28      .000 H
ATOM   4775 3HD2 LEU A 324      13.658 -44.095  27.445  1.00 26.28      .000 H
ATOM   4776  N   GLN A 325      14.074 -44.283  22.139  1.00 26.91      .338 N
ATOM   4777  H   GLN A 325      13.785 -45.231  21.945  1.00 26.91      .338 H
ATOM   4778  CA  GLN A 325      13.433 -43.225  21.357  1.00 32.12      .160 C
ATOM   4779  HA  GLN A 325      14.115 -42.374  21.374  1.00 32.12      .160 H
ATOM   4780  C   GLN A 325      12.182 -42.871  22.168  1.00 29.99      .251 C
ATOM   4781  O   GLN A 325      11.259 -43.688  22.449  1.00 29.51      .271 O
ATOM   4782  CB  GLN A 325      13.041 -43.636  19.901  1.00 33.24      .042 C
ATOM   4783 1HB  GLN A 325      12.477 -44.568  19.863  1.00 33.24      .042 H
ATOM   4784 2HB  GLN A 325      12.383 -42.876  19.480  1.00 33.24      .042 H
ATOM   4785  CG  GLN A 325      14.315 -43.744  19.108  1.00 35.15      .090 C
ATOM   4786 1HG  GLN A 325      14.800 -42.773  19.003  1.00 35.15      .090 H
ATOM   4787 2HG  GLN A 325      15.105 -44.326  19.584  1.00 35.15      .090 H
ATOM   4788  CD  GLN A 325      14.041 -44.318  17.718  1.00 42.38      .227 C
ATOM   4789  OE1 GLN A 325      13.222 -45.236  17.575  1.00 44.08      .273 O
ATOM   4790  NE2 GLN A 325      14.624 -43.834  16.654  1.00 48.06      .369 N
ATOM   4791 1HE2 GLN A 325      14.396 -44.176  15.731  1.00 48.06      .369 H
ATOM   4792 2HE2 GLN A 325      15.155 -42.982  16.760  1.00 48.06      .369 H
ATOM   4793  N   VAL A 326      12.035 -41.618  22.597  1.00 29.09      .338 N
ATOM   4794  H   VAL A 326      12.716 -40.887  22.448  1.00 29.09      .338 H
ATOM   4795  CA  VAL A 326      10.868 -41.144  23.455  1.00 27.12      .159 C
ATOM   4796  HA  VAL A 326       9.961 -41.739  23.342  1.00 27.12      .159 H
ATOM   4797  C   VAL A 326      10.571 -39.688  23.151  1.00 29.09      .251 C
ATOM   4798  O   VAL A 326      11.455 -38.920  22.814  1.00 30.47      .271 O
ATOM   4799  CB  VAL A 326      11.235 -41.320  24.999  1.00 30.99      .029 C
ATOM   4800  HB  VAL A 326      11.592 -42.346  25.085  1.00 30.99      .029 H
ATOM   4801  CG1 VAL A 326      12.422 -40.425  25.441  1.00 31.05      .002 C
ATOM   4802 1HG1 VAL A 326      12.123 -39.450  25.826  1.00 31.05      .002 H
ATOM   4803 2HG1 VAL A 326      13.133 -40.292  24.626  1.00 31.05      .002 H
ATOM   4804 3HG1 VAL A 326      12.888 -41.003  26.239  1.00 31.05      .002 H
ATOM   4805  CG2 VAL A 326      10.057 -41.215  25.929  1.00 36.39      .002 C
ATOM   4806 1HG2 VAL A 326       9.235 -41.875  25.652  1.00 36.39      .002 H
ATOM   4807 2HG2 VAL A 326       9.747 -40.177  25.807  1.00 36.39      .002 H
ATOM   4808 3HG2 VAL A 326      10.333 -41.393  26.968  1.00 36.39      .002 H
ATOM   4809  N   LEU A 327       9.289 -39.318  23.057  1.00 26.83      .338 N
ATOM   4810  H   LEU A 327       8.558 -39.984  23.266  1.00 26.83      .338 H
ATOM   4811  CA  LEU A 327       8.754 -37.936  22.879  1.00 25.10      .159 C
ATOM   4812  HA  LEU A 327       9.609 -37.300  22.646  1.00 25.10      .159 H
ATOM   4813  C   LEU A 327       7.981 -37.542  24.156  1.00 24.82      .251 C
ATOM   4814  O   LEU A 327       7.165 -38.297  24.685  1.00 26.01      .271 O
ATOM   4815  CB  LEU A 327       8.014 -37.804  21.530  1.00 23.82      .032 C
ATOM   4816 1HB  LEU A 327       8.751 -37.856  20.729  1.00 23.82      .032 H
ATOM   4817 2HB  LEU A 327       7.425 -38.708  21.374  1.00 23.82      .032 H
ATOM   4818  CG  LEU A 327       7.090 -36.601  21.303  1.00 26.62      .002 C
ATOM   4819  HG  LEU A 327       6.580 -36.364  22.236  1.00 26.62      .002 H
ATOM   4820  CD1 LEU A 327       8.030 -35.419  20.826  1.00 27.61      .000 C
ATOM   4821 1HD1 LEU A 327       8.839 -35.279  21.543  1.00 27.61      .000 H
ATOM   4822 2HD1 LEU A 327       7.420 -34.516  20.784  1.00 27.61      .000 H
ATOM   4823 3HD1 LEU A 327       8.448 -35.621  19.840  1.00 27.61      .000 H
ATOM   4824  CD2 LEU A 327       6.031 -36.842  20.269  1.00 30.20      .000 C
ATOM   4825 1HD2 LEU A 327       6.545 -37.181  19.369  1.00 30.20      .000 H
ATOM   4826 2HD2 LEU A 327       5.487 -35.922  20.052  1.00 30.20      .000 H
ATOM   4827 3HD2 LEU A 327       5.330 -37.610  20.598  1.00 30.20      .000 H
ATOM   4828  N   VAL A 328       8.201 -36.328  24.626  1.00 23.86      .338 N
ATOM   4829  H   VAL A 328       8.885 -35.719  24.199  1.00 23.86      .338 H
ATOM   4830  CA  VAL A 328       7.607 -35.868  25.885  1.00 24.94      .159 C
ATOM   4831  HA  VAL A 328       6.704 -36.462  26.023  1.00 24.94      .159 H
ATOM   4832  C   VAL A 328       7.062 -34.387  25.598  1.00 24.06      .251 C
ATOM   4833  O   VAL A 328       7.609 -33.629  24.875  1.00 21.42      .271 O
ATOM   4834  CB  VAL A 328       8.531 -35.984  27.157  1.00 23.74      .029 C
ATOM   4835  HB  VAL A 328       8.554 -37.042  27.419  1.00 23.74      .029 H
ATOM   4836  CG1 VAL A 328      10.006 -35.614  26.974  1.00 22.32      .002 C
ATOM   4837 1HG1 VAL A 328      10.105 -34.565  26.695  1.00 22.32      .002 H
ATOM   4838 2HG1 VAL A 328      10.302 -36.243  26.135  1.00 22.32      .002 H
ATOM   4839 3HG1 VAL A 328      10.645 -35.825  27.831  1.00 22.32      .002 H
ATOM   4840  CG2 VAL A 328       8.004 -35.213  28.382  1.00 21.83      .002 C
ATOM   4841 1HG2 VAL A 328       7.980 -34.127  28.291  1.00 21.83      .002 H
ATOM   4842 2HG2 VAL A 328       8.657 -35.495  29.208  1.00 21.83      .002 H
ATOM   4843 3HG2 VAL A 328       6.996 -35.585  28.571  1.00 21.83      .002 H
ATOM   4844  N   GLY A 329       6.054 -33.965  26.322  1.00 18.02      .336 N
ATOM   4845  H   GLY A 329       5.543 -34.665  26.842  1.00 18.02      .336 H
ATOM   4846  CA  GLY A 329       5.692 -32.577  26.505  1.00 18.90      .189 C
ATOM   4847 1HA  GLY A 329       6.442 -32.060  27.104  1.00 18.90      .189 H
ATOM   4848 2HA  GLY A 329       5.737 -31.989  25.588  1.00 18.90      .189 H
ATOM   4849  C   GLY A 329       4.325 -32.420  27.148  1.00 22.66      .253 C
ATOM   4850  O   GLY A 329       3.669 -33.258  27.773  1.00 19.46      .270 O
ATOM   4851  N   VAL A 330       3.888 -31.152  27.000  1.00 17.93      .337 N
ATOM   4852  H   VAL A 330       4.443 -30.491  26.475  1.00 17.93      .337 H
ATOM   4853  CA  VAL A 330       2.865 -30.552  27.891  1.00 18.46      .159 C
ATOM   4854  HA  VAL A 330       2.217 -31.339  28.277  1.00 18.46      .159 H
ATOM   4855  C   VAL A 330       1.969 -29.528  27.149  1.00 24.94      .251 C
ATOM   4856  O   VAL A 330       2.163 -29.220  26.024  1.00 21.09      .271 O
ATOM   4857  CB  VAL A 330       3.507 -29.945  29.164  1.00 21.64      .029 C
ATOM   4858  HB  VAL A 330       2.762 -29.309  29.644  1.00 21.64      .029 H
ATOM   4859  CG1 VAL A 330       3.872 -30.942  30.196  1.00 20.24      .002 C
ATOM   4860 1HG1 VAL A 330       4.695 -31.487  29.733  1.00 20.24      .002 H
ATOM   4861 2HG1 VAL A 330       3.065 -31.635  30.434  1.00 20.24      .002 H
ATOM   4862 3HG1 VAL A 330       4.221 -30.463  31.111  1.00 20.24      .002 H
ATOM   4863  CG2 VAL A 330       4.692 -28.891  28.954  1.00 19.18      .002 C
ATOM   4864 1HG2 VAL A 330       4.859 -28.255  29.824  1.00 19.18      .002 H
ATOM   4865 2HG2 VAL A 330       4.334 -28.283  28.123  1.00 19.18      .002 H
ATOM   4866 3HG2 VAL A 330       5.626 -29.377  28.673  1.00 19.18      .002 H
ATOM   4867  N   VAL A 331       0.880 -29.042  27.811  1.00 21.32      .338 N
ATOM   4868  H   VAL A 331       0.703 -29.343  28.758  1.00 21.32      .338 H
ATOM   4869  CA  VAL A 331       0.114 -27.766  27.469  1.00 23.09      .159 C
ATOM   4870  HA  VAL A 331       0.205 -27.588  26.397  1.00 23.09      .159 H
ATOM   4871  C   VAL A 331       0.739 -26.567  28.210  1.00 26.05      .251 C
ATOM   4872  O   VAL A 331       1.463 -26.661  29.152  1.00 23.57      .271 O
ATOM   4873  CB  VAL A 331      -1.410 -27.777  27.755  1.00 25.63      .029 C
ATOM   4874  HB  VAL A 331      -1.820 -26.826  27.415  1.00 25.63      .029 H
ATOM   4875  CG1 VAL A 331      -2.213 -28.835  26.949  1.00 18.82      .002 C
ATOM   4876 1HG1 VAL A 331      -3.271 -28.722  27.185  1.00 18.82      .002 H
ATOM   4877 2HG1 VAL A 331      -1.896 -29.853  27.174  1.00 18.82      .002 H
ATOM   4878 3HG1 VAL A 331      -2.052 -28.629  25.890  1.00 18.82      .002 H
ATOM   4879  CG2 VAL A 331      -1.781 -28.036  29.188  1.00 21.06      .002 C
ATOM   4880 1HG2 VAL A 331      -1.200 -27.429  29.883  1.00 21.06      .002 H
ATOM   4881 2HG2 VAL A 331      -1.657 -29.090  29.434  1.00 21.06      .002 H
ATOM   4882 3HG2 VAL A 331      -2.835 -27.766  29.263  1.00 21.06      .002 H
ATOM   4883  N   LYS A 332       0.376 -25.314  27.815  1.00 26.90      .338 N
ATOM   4884  H   LYS A 332      -0.187 -25.232  26.981  1.00 26.90      .338 H
ATOM   4885  CA  LYS A 332       1.023 -24.064  28.421  1.00 29.99      .159 C
ATOM   4886  HA  LYS A 332       2.093 -24.245  28.319  1.00 29.99      .159 H
ATOM   4887  C   LYS A 332       0.627 -23.894  29.907  1.00 29.15      .251 C
ATOM   4888  O   LYS A 332       1.314 -23.243  30.667  1.00 27.12      .271 O
ATOM   4889  CB  LYS A 332       0.591 -22.828  27.622  1.00 31.15      .032 C
ATOM   4890 1HB  LYS A 332       0.753 -23.018  26.560  1.00 31.15      .032 H
ATOM   4891 2HB  LYS A 332      -0.469 -22.643  27.800  1.00 31.15      .032 H
ATOM   4892  CG  LYS A 332       1.416 -21.585  27.859  1.00 27.70      .004 C
ATOM   4893 1HG  LYS A 332       1.244 -21.198  28.864  1.00 27.70      .004 H
ATOM   4894 2HG  LYS A 332       2.480 -21.814  27.796  1.00 27.70      .004 H
ATOM   4895  CD  LYS A 332       1.159 -20.500  26.826  1.00 34.51      .032 C
ATOM   4896 1HD  LYS A 332       1.645 -19.574  27.132  1.00 34.51      .032 H
ATOM   4897 2HD  LYS A 332       1.477 -20.843  25.841  1.00 34.51      .032 H
ATOM   4898  CE  LYS A 332      -0.373 -20.158  26.720  1.00 35.15      .206 C
ATOM   4899 1HE  LYS A 332      -0.462 -19.382  25.959  1.00 35.15      .206 H
ATOM   4900 2HE  LYS A 332      -0.877 -21.088  26.456  1.00 35.15      .206 H
ATOM   4901  NZ  LYS A 332      -0.879 -19.706  28.014  1.00 46.13      .064 N
ATOM   4902 1HZ  LYS A 332      -1.852 -19.497  27.840  1.00 46.13      .064 H
ATOM   4903 2HZ  LYS A 332      -0.410 -18.877  28.349  1.00 46.13      .064 H
ATOM   4904 3HZ  LYS A 332      -0.810 -20.436  28.709  1.00 46.13      .064 H
ATOM   4905  N   ASP A 333      -0.557 -24.410  30.271  1.00 23.08      .337 N
ATOM   4906  H   ASP A 333      -1.105 -24.745  29.491  1.00 23.08      .337 H
ATOM   4907  CA  ASP A 333      -1.265 -24.226  31.541  1.00 26.75      .170 C
ATOM   4908  HA  ASP A 333      -0.440 -23.926  32.188  1.00 26.75      .170 H
ATOM   4909  C   ASP A 333      -1.879 -25.519  32.134  1.00 26.56      .251 C
ATOM   4910  O   ASP A 333      -2.998 -25.612  32.640  1.00 27.52      .271 O
ATOM   4911  CB  ASP A 333      -2.255 -23.089  31.397  1.00 25.08      .129 C
ATOM   4912 1HB  ASP A 333      -3.129 -23.336  30.796  1.00 25.08      .129 H
ATOM   4913 2HB  ASP A 333      -2.542 -22.817  32.413  1.00 25.08      .129 H
ATOM   4914  CG  ASP A 333      -1.619 -21.810  30.756  1.00 29.59      .188 C
ATOM   4915  OD1 ASP A 333      -0.848 -21.094  31.447  1.00 32.00      .647 O
ATOM   4916  OD2 ASP A 333      -1.874 -21.547  29.586  1.00 26.66      .647 O
ATOM   4917  N   GLU A 334      -0.933 -26.418  32.388  1.00 26.23      .337 N
ATOM   4918  H   GLU A 334       0.028 -26.248  32.128  1.00 26.23      .337 H
ATOM   4919  CA  GLU A 334      -1.191 -27.732  33.027  1.00 24.52      .160 C
ATOM   4920  HA  GLU A 334      -1.818 -28.348  32.382  1.00 24.52      .160 H
ATOM   4921  C   GLU A 334      -1.915 -27.701  34.428  1.00 26.78      .251 C
ATOM   4922  O   GLU A 334      -2.472 -28.798  34.790  1.00 25.34      .271 O
ATOM   4923  CB  GLU A 334       0.181 -28.500  33.097  1.00 21.93      .043 C
ATOM   4924 1HB  GLU A 334       0.866 -27.790  33.562  1.00 21.93      .043 H
ATOM   4925 2HB  GLU A 334       0.086 -29.328  33.800  1.00 21.93      .043 H
ATOM   4926  CG  GLU A 334       0.819 -29.024  31.800  1.00 19.96      .100 C
ATOM   4927 1HG  GLU A 334       0.828 -28.118  31.194  1.00 19.96      .100 H
ATOM   4928 2HG  GLU A 334       1.800 -29.468  31.968  1.00 19.96      .100 H
ATOM   4929  CD  GLU A 334      -0.078 -30.063  31.113  1.00 26.36      .185 C
ATOM   4930  OE1 GLU A 334      -1.180 -30.452  31.540  1.00 24.03      .647 O
ATOM   4931  OE2 GLU A 334       0.353 -30.616  30.090  1.00 23.90      .647 O
ATOM   4932  N   GLY A 335      -1.972 -26.574  35.164  1.00 23.90      .336 N
ATOM   4933  H   GLY A 335      -1.502 -25.755  34.806  1.00 23.90      .336 H
ATOM   4934  CA  GLY A 335      -2.515 -26.521  36.504  1.00 22.42      .189 C
ATOM   4935 1HA  GLY A 335      -2.509 -27.545  36.878  1.00 22.42      .189 H
ATOM   4936 2HA  GLY A 335      -1.932 -25.960  37.233  1.00 22.42      .189 H
ATOM   4937  C   GLY A 335      -3.915 -25.990  36.410  1.00 23.54      .253 C
ATOM   4938  O   GLY A 335      -4.710 -26.220  37.277  1.00 20.98      .270 O
ATOM   4939  N   SER A 336      -4.206 -25.119  35.365  1.00 23.11      .335 N
ATOM   4940  H   SER A 336      -3.599 -24.908  34.585  1.00 23.11      .335 H
ATOM   4941  CA  SER A 336      -5.359 -24.141  35.485  1.00 26.70      .189 C
ATOM   4942  HA  SER A 336      -5.131 -23.608  36.408  1.00 26.70      .189 H
ATOM   4943  C   SER A 336      -6.723 -24.790  35.582  1.00 27.34      .254 C
ATOM   4944  O   SER A 336      -7.631 -24.223  36.205  1.00 29.04      .270 O
ATOM   4945  CB  SER A 336      -5.273 -23.174  34.286  1.00 27.44      .169 C
ATOM   4946 1HB  SER A 336      -6.037 -22.406  34.409  1.00 27.44      .169 H
ATOM   4947 2HB  SER A 336      -4.249 -22.807  34.214  1.00 27.44      .169 H
ATOM   4948  OG  SER A 336      -5.687 -23.862  33.110  1.00 28.54      .380 O
ATOM   4949  HG  SER A 336      -5.703 -23.223  32.394  1.00 28.54      .380 H
ATOM   4950  N   TYR A 337      -6.851 -26.029  35.124  1.00 27.57      .337 N
ATOM   4951  H   TYR A 337      -6.114 -26.370  34.522  1.00 27.57      .337 H
ATOM   4952  CA  TYR A 337      -8.058 -26.787  35.259  1.00 24.96      .164 C
ATOM   4953  HA  TYR A 337      -8.848 -26.268  34.716  1.00 24.96      .164 H
ATOM   4954  C   TYR A 337      -8.429 -27.066  36.666  1.00 25.09      .251 C
ATOM   4955  O   TYR A 337      -9.610 -27.065  36.990  1.00 28.42      .271 O
ATOM   4956  CB  TYR A 337      -7.758 -28.122  34.623  1.00 29.14      .056 C
ATOM   4957 1HB  TYR A 337      -7.143 -28.090  33.724  1.00 29.14      .056 H
ATOM   4958 2HB  TYR A 337      -7.173 -28.723  35.320  1.00 29.14      .056 H
ATOM   4959  CG  TYR A 337      -9.015 -28.968  34.264  1.00 28.05      .044 C
ATOM   4960  CD1 TYR A 337      -9.355 -29.150  32.909  1.00 28.74      .011 C
ATOM   4961  HD1 TYR A 337      -8.696 -28.750  32.153  1.00 28.74      .011 H
ATOM   4962  CD2 TYR A 337      -9.897 -29.557  35.263  1.00 27.72      .011 C
ATOM   4963  HD2 TYR A 337      -9.739 -29.311  36.303  1.00 27.72      .011 H
ATOM   4964  CE1 TYR A 337     -10.452 -29.937  32.538  1.00 26.86      .037 C
ATOM   4965  HE1 TYR A 337     -10.571 -30.225  31.504  1.00 26.86      .037 H
ATOM   4966  CE2 TYR A 337     -10.964 -30.376  34.887  1.00 27.01      .037 C
ATOM   4967  HE2 TYR A 337     -11.568 -30.845  35.650  1.00 27.01      .037 H
ATOM   4968  CZ  TYR A 337     -11.240 -30.562  33.532  1.00 25.53      .065 C
ATOM   4969  OH  TYR A 337     -12.387 -31.203  33.103  1.00 26.03      .361 O
ATOM   4970  HH  TYR A 337     -12.952 -31.445  33.840  1.00 26.03      .361 H
ATOM   4971  N   PHE A 338      -7.428 -27.325  37.485  1.00 22.82      .337 N
ATOM   4972  H   PHE A 338      -6.459 -27.210  37.222  1.00 22.82      .337 H
ATOM   4973  CA  PHE A 338      -7.680 -27.787  38.857  1.00 21.85      .164 C
ATOM   4974  HA  PHE A 338      -8.483 -28.524  38.842  1.00 21.85      .164 H
ATOM   4975  C   PHE A 338      -8.173 -26.659  39.861  1.00 26.20      .251 C
ATOM   4976  O   PHE A 338      -8.650 -26.963  40.892  1.00 20.06      .271 O
ATOM   4977  CB  PHE A 338      -6.440 -28.393  39.356  1.00 24.01      .056 C
ATOM   4978 1HB  PHE A 338      -5.572 -27.745  39.235  1.00 24.01      .056 H
ATOM   4979 2HB  PHE A 338      -6.571 -28.604  40.418  1.00 24.01      .056 H
ATOM   4980  CG  PHE A 338      -6.131 -29.723  38.651  1.00 20.39      .044 C
ATOM   4981  CD1 PHE A 338      -5.497 -29.745  37.370  1.00 21.01      .008 C
ATOM   4982  HD1 PHE A 338      -5.164 -28.807  36.950  1.00 21.01      .008 H
ATOM   4983  CD2 PHE A 338      -6.368 -30.986  39.311  1.00 19.20      .008 C
ATOM   4984  HD2 PHE A 338      -6.936 -30.948  40.229  1.00 19.20      .008 H
ATOM   4985  CE1 PHE A 338      -5.273 -30.945  36.713  1.00 22.38      .001 C
ATOM   4986  HE1 PHE A 338      -4.880 -30.897  35.708  1.00 22.38      .001 H
ATOM   4987  CE2 PHE A 338      -6.175 -32.184  38.603  1.00 19.97      .001 C
ATOM   4988  HE2 PHE A 338      -6.548 -33.112  39.012  1.00 19.97      .001 H
ATOM   4989  CZ  PHE A 338      -5.589 -32.128  37.327  1.00 17.92      .000 C
ATOM   4990  HZ  PHE A 338      -5.419 -33.042  36.778  1.00 17.92      .000 H
ATOM   4991  N   LEU A 339      -7.783 -25.415  39.562  1.00 26.33      .338 N
ATOM   4992  H   LEU A 339      -7.813 -25.136  38.592  1.00 26.33      .338 H
ATOM   4993  CA  LEU A 339      -7.984 -24.292  40.529  1.00 29.21      .159 C
ATOM   4994  HA  LEU A 339      -7.533 -24.645  41.457  1.00 29.21      .159 H
ATOM   4995  C   LEU A 339      -9.511 -24.064  40.855  1.00 32.14      .251 C
ATOM   4996  O   LEU A 339      -9.904 -24.199  42.004  1.00 30.47      .271 O
ATOM   4997  CB  LEU A 339      -7.351 -23.038  40.023  1.00 24.76      .032 C
ATOM   4998 1HB  LEU A 339      -7.777 -22.726  39.069  1.00 24.76      .032 H
ATOM   4999 2HB  LEU A 339      -7.442 -22.221  40.738  1.00 24.76      .032 H
ATOM   5000  CG  LEU A 339      -5.839 -23.158  39.770  1.00 24.66      .002 C
ATOM   5001  HG  LEU A 339      -5.682 -23.719  38.848  1.00 24.66      .002 H
ATOM   5002  CD1 LEU A 339      -5.337 -21.727  39.536  1.00 25.37      .000 C
ATOM   5003 1HD1 LEU A 339      -5.900 -21.398  38.662  1.00 25.37      .000 H
ATOM   5004 2HD1 LEU A 339      -4.269 -21.640  39.335  1.00 25.37      .000 H
ATOM   5005 3HD1 LEU A 339      -5.597 -21.105  40.392  1.00 25.37      .000 H
ATOM   5006  CD2 LEU A 339      -4.947 -23.786  40.848  1.00 21.23      .000 C
[truncated: 250,230 more chars]
