# Supplementary material for: An evaluation of Roluperidone as a promising repurposing candidate for Alzheimer’s Disease: A Computational Investigation
Source: PLoS One. 2025 Dec 17;20(12):e0338211. doi: 10.1371/journal.pone.0338211 (PMC12711050; doi:10.1371/journal.pone.0338211)
Supplement: S7 File — (ZIP) [file pone.0338211.s007.zip › S6.Molecular Dynamic Simulation/S6.Molecular Dynamic Simulation/Result napitane+roluperidone/Result 2/Complex one/Complex one_plotres_conMolA.tab]

Per-residue number of contacts of molecule A
Time_ps ns\ResNum 265 266 267 268 269 270 271 272 273 274 275 276 277 278 279 280 281 282 283 284 285 286 287 288 289 290 291 292 293 294 295 296 297 298 299 300 301 302 303 304 305 306 307 308 309 310 311 312 313 314 315 316 317 318 319 320 321 322 323 324 325 326 327 328 329 330 331 332 333 334 335 336 337 338 339 340 341 342 343 344 345 346 347 348 349 350 351 352 353 354 355 356 357 358 359 3…
0 0 3 5 3 4 9 8 4 5 10 8 4 7 2 5 3 5 10 7 4 7 10 8 6 9 6 6 3 2 4 8 7 9 10 5 11 8 9 9 6 2 2 1 9 8 2 5 5 9 5 4 9 9 4 2 3 3 10 3 1 8 4 10 9 8 2 9 10 5 7 8 5 6 10 10 12 10 8 2 4 5 4 9 6 7 3 4 3 7 4 10 5 8 3 6 11 6 5 6 8 7 8 6 7 7 2 6 3 3 4 7 6 4 7 8 8 3 6 10 5 4 4 3 4 7 4 5 6 3 4 10 11 5 6 11 5 7 9 9 7 9 8 9 10 9 7 11 8 5 6 9 7 5 6 9 7 4 9 4 5 6 9 11 7 12 10 13 7 9 7 4 5 3 6 2 13 5 2 12 8 5 7 9 9 4 1…
250 0 3 5 4 3 8 9 3 5 12 5 3 8 3 4 3 5 11 7 3 9 9 6 3 10 6 4 3 1 3 5 7 10 10 5 11 8 8 9 6 5 2 2 9 9 2 4 6 9 5 4 8 8 4 2 3 3 7 4 0 8 6 10 11 11 5 9 9 3 7 8 4 7 9 7 11 9 7 2 3 7 2 9 5 5 2 3 3 7 4 9 3 7 2 4 12 6 6 6 8 9 7 7 6 5 3 7 4 3 2 7 7 4 5 9 8 4 4 10 7 5 3 3 5 8 4 5 6 3 4 10 11 4 6 10 5 7 9 8 6 7 7 9 10 9 7 12 7 5 5 10 6 4 5 7 8 3 10 3 6 6 9 11 6 11 10 11 7 8 7 5 3 2 6 4 11 7 2 11 8 4 7 9 8 5 …
500 0 3 5 3 3 8 8 4 6 10 8 2 6 2 5 4 5 13 8 5 8 8 6 6 9 7 4 4 0 4 7 7 11 10 5 10 8 7 10 5 6 2 1 10 8 1 5 5 7 5 4 8 8 4 2 3 3 8 3 1 5 5 9 8 8 2 8 8 5 6 7 4 5 10 5 9 8 8 3 4 4 1 9 5 5 2 4 4 6 4 8 5 8 4 6 8 4 3 5 7 7 6 6 7 8 1 8 5 3 3 7 6 5 5 10 8 4 5 9 5 4 4 3 4 7 4 5 7 4 4 10 10 5 4 7 5 5 7 7 6 5 9 8 9 7 6 11 7 5 6 9 8 5 7 9 6 4 9 4 6 7 8 10 6 12 11 12 7 9 7 3 4 3 6 4 13 5 3 10 8 5 7 9 8 5 11 8 9 …
750 0 3 5 4 3 9 9 4 5 9 9 1 7 3 4 3 4 9 8 2 7 9 7 5 7 7 4 1 1 3 5 8 10 9 5 9 8 9 7 4 7 3 1 9 8 1 5 6 10 6 5 8 10 3 2 3 3 9 4 1 8 8 9 9 8 3 8 8 5 8 8 5 7 9 7 10 7 7 2 6 6 2 9 4 6 2 4 3 6 4 9 5 4 3 6 11 6 5 7 7 6 7 6 5 4 1 5 3 3 4 7 6 3 7 8 8 3 7 9 5 5 3 3 4 5 2 4 6 5 5 9 9 4 6 9 5 6 7 9 5 6 7 8 8 8 5 11 7 6 3 8 6 5 6 6 8 4 9 4 5 5 7 12 6 11 11 12 7 8 8 4 4 2 7 4 10 5 2 12 8 5 7 8 8 4 9 7 10 7 15 1…
1000 1 3 6 5 5 7 8 4 5 9 9 0 8 3 6 3 5 11 7 3 6 10 7 4 9 5 1 2 1 3 6 7 10 9 5 8 8 9 9 6 4 3 1 9 7 1 5 5 5 4 4 7 10 4 2 5 3 11 3 0 9 7 12 10 9 4 10 8 4 8 7 6 7 9 5 10 7 6 4 3 6 2 9 4 5 2 3 3 6 4 9 4 5 3 6 10 5 4 5 9 6 7 5 7 6 0 6 4 2 4 7 6 4 7 8 7 4 5 9 5 5 3 3 5 5 3 5 7 5 4 9 10 6 6 8 6 6 9 8 6 8 7 8 9 6 7 11 9 4 5 10 6 4 6 7 7 3 6 5 6 4 8 11 5 12 10 13 7 9 7 4 4 2 6 2 12 5 2 11 8 5 8 9 8 4 8 7 1…
1250 1 3 5 3 3 8 8 4 4 10 9 3 9 3 5 4 7 11 7 2 6 10 7 4 8 6 3 2 1 4 6 6 10 10 5 11 9 9 9 7 5 3 1 8 7 3 4 4 6 4 4 8 11 5 3 5 1 9 3 1 8 6 8 10 9 5 10 8 5 7 7 5 6 9 5 9 8 7 3 3 6 2 9 5 6 3 5 4 7 4 11 5 5 3 5 10 6 5 6 7 7 9 5 6 7 1 7 3 3 3 6 6 4 6 9 7 3 6 10 3 5 3 3 5 5 4 5 6 4 5 8 11 5 6 10 6 6 8 7 6 7 7 7 10 8 5 8 10 5 7 9 7 5 7 10 6 4 7 4 5 6 8 11 6 12 9 12 8 9 7 5 5 4 7 4 13 5 3 12 9 6 8 9 8 5 10…
1500 1 3 5 2 3 9 8 4 5 10 9 3 5 2 4 3 5 10 8 5 9 9 5 5 11 5 3 1 1 3 6 7 10 10 5 9 6 9 7 5 5 2 1 9 7 1 5 5 8 3 5 8 11 3 4 3 3 10 3 1 8 7 11 10 8 3 9 9 4 7 6 5 5 9 7 10 8 7 1 4 4 2 9 4 6 1 4 3 7 4 9 3 5 2 5 11 5 5 6 7 5 6 4 7 4 0 8 4 3 3 7 7 3 7 8 7 3 6 10 5 5 3 3 5 7 4 5 6 4 5 9 10 5 6 10 5 6 9 9 6 7 7 8 9 7 6 11 6 4 6 9 6 4 6 8 6 5 7 4 7 7 9 11 5 12 10 10 7 9 8 6 5 3 7 3 13 5 2 11 8 5 6 9 8 5 7 7…
1750 1 3 5 4 4 8 8 4 4 11 9 2 8 3 4 3 5 11 8 3 7 8 6 7 9 6 1 3 3 3 4 6 9 10 4 9 7 9 10 6 8 2 2 10 9 0 4 5 8 4 3 7 10 4 2 4 3 8 3 1 8 6 10 9 9 4 9 9 5 6 8 5 7 8 8 9 10 7 2 3 6 3 9 5 7 2 4 3 8 4 10 4 5 2 6 9 5 3 6 7 4 6 5 5 5 0 6 5 3 4 7 6 4 8 9 5 3 5 11 4 5 3 3 5 6 4 5 6 3 5 10 10 4 6 10 7 5 8 9 6 7 7 8 8 8 6 12 9 6 5 8 7 5 6 9 5 3 7 2 7 8 9 12 5 12 11 12 7 8 8 6 2 3 5 2 13 5 1 10 8 3 8 7 9 6 11 8…
2000 2 3 5 3 4 9 8 4 4 10 8 2 8 3 5 3 5 11 9 5 9 9 6 6 9 7 2 2 3 5 10 7 9 9 5 10 7 9 8 6 4 1 1 7 8 2 4 3 7 4 4 7 10 3 2 2 3 8 2 0 7 7 12 9 8 6 10 8 5 7 7 5 5 9 6 12 9 7 4 4 5 2 9 6 6 2 3 3 6 4 9 3 5 2 5 10 5 3 6 6 6 6 6 7 5 0 6 4 2 4 7 5 4 7 9 6 3 6 10 5 4 3 3 4 6 2 4 6 3 4 9 9 4 6 9 6 6 8 8 5 6 6 8 9 8 5 10 7 5 5 9 7 4 6 9 6 5 7 4 6 5 9 12 6 10 11 11 7 7 7 6 3 3 6 4 12 6 3 10 9 4 6 9 8 5 8 7 9 8…
2250 2 3 5 4 4 8 10 4 6 8 9 2 6 3 4 3 5 9 8 4 9 8 6 4 10 6 3 2 1 4 7 9 9 10 6 10 8 9 7 5 6 3 3 9 8 2 5 4 6 4 4 8 11 3 2 3 1 7 3 1 8 8 12 10 9 4 9 9 5 8 7 6 5 11 9 10 9 8 2 5 7 2 8 5 6 3 4 3 6 4 10 4 4 1 7 10 3 5 6 7 8 6 4 7 5 0 7 5 3 3 6 6 3 7 10 6 4 6 11 4 5 4 3 3 5 2 4 5 4 5 8 11 5 5 10 6 6 10 10 6 7 6 8 9 7 6 10 9 5 5 9 7 5 6 10 5 5 5 3 6 5 9 12 5 12 10 12 5 9 7 6 4 4 7 2 13 5 2 10 8 5 8 8 7 5…
2500 2 3 5 3 3 7 8 4 5 13 9 3 9 2 5 2 6 10 6 4 7 8 4 5 8 5 0 4 0 4 6 8 8 10 5 11 9 9 10 7 6 2 1 9 9 4 5 4 7 3 2 8 8 1 1 4 3 9 3 1 7 6 11 9 9 3 9 8 5 8 8 5 7 8 10 9 6 8 4 4 6 4 9 3 7 2 6 4 6 4 8 2 2 1 4 9 3 5 6 6 8 7 5 8 7 2 7 4 2 3 7 6 4 8 10 7 3 6 11 4 5 3 3 4 5 2 5 7 4 7 6 10 5 6 10 7 7 9 8 6 7 8 8 9 6 5 11 8 5 5 10 7 6 5 9 7 5 8 4 6 5 9 12 5 11 10 12 7 8 7 5 3 3 5 3 13 5 3 9 9 4 8 10 8 5 10 8 …
2750 2 2 4 4 4 7 8 4 5 12 8 3 8 2 5 3 5 9 8 4 7 8 7 5 10 7 6 5 0 5 5 8 9 9 5 10 8 9 7 7 6 2 1 8 10 4 5 4 8 4 5 10 10 4 4 3 3 9 4 1 11 8 11 8 9 3 9 8 5 7 6 4 7 9 8 9 11 8 1 4 6 2 9 5 6 2 5 4 7 5 10 5 4 3 5 11 5 5 6 8 7 7 4 7 7 3 7 4 3 5 6 6 4 7 8 7 4 6 10 5 5 3 3 5 5 3 5 6 4 5 8 10 4 6 10 5 5 8 9 5 5 8 8 9 8 4 10 9 5 5 10 4 5 6 8 7 3 10 3 7 5 8 13 6 12 11 11 7 8 8 6 3 3 6 3 12 6 3 11 9 4 6 6 7 5 8…
3000 3 3 5 4 2 6 8 4 4 10 7 4 5 3 6 3 4 9 8 3 7 9 4 3 8 7 3 3 0 4 7 8 9 9 5 11 7 9 6 5 4 3 1 8 7 3 5 5 7 5 3 7 9 3 4 2 3 9 3 0 8 6 9 9 7 3 9 9 5 7 8 5 6 6 10 10 7 9 4 3 6 2 9 4 3 2 3 3 6 4 9 4 3 2 6 9 4 5 6 10 10 7 6 6 6 3 6 3 3 4 6 7 3 8 9 6 4 4 10 5 4 3 3 5 4 2 4 6 4 5 9 7 3 5 9 6 5 11 10 6 6 7 8 10 10 3 9 7 5 4 9 7 5 5 8 9 3 11 4 6 5 8 12 7 12 11 14 8 9 7 7 4 3 7 4 12 4 3 9 8 5 8 10 7 5 10 9 8…
3250 3 3 3 4 3 9 9 4 4 10 8 2 8 3 5 4 5 11 8 4 8 9 6 5 9 7 3 3 1 4 6 8 9 9 5 11 8 8 10 7 8 4 1 8 8 3 5 4 8 4 5 9 11 5 4 3 2 8 3 1 8 6 11 9 9 3 10 9 5 7 7 5 5 10 10 10 8 7 3 4 5 2 8 3 5 2 4 4 6 4 7 4 3 2 6 9 5 5 6 9 9 7 6 7 6 3 6 4 3 3 7 7 4 7 10 7 3 7 10 5 5 3 2 5 4 3 5 6 4 4 8 8 3 6 8 6 5 9 8 7 10 6 9 9 9 4 10 8 5 5 9 7 6 6 8 7 1 8 3 6 5 9 12 5 10 10 11 7 9 7 4 3 1 5 3 14 5 2 11 8 4 7 8 9 5 9 8 …
3500 3 3 4 3 2 8 9 4 7 10 7 2 5 1 6 3 5 11 8 3 7 9 6 2 9 7 4 3 1 5 6 9 9 9 5 11 8 9 9 4 4 2 1 8 7 2 6 4 7 3 4 6 11 3 2 4 2 8 3 1 6 7 10 10 8 3 9 8 4 5 8 5 5 7 7 10 9 9 5 5 5 1 9 4 6 1 3 3 6 4 8 5 4 3 3 11 6 2 6 9 6 7 6 7 7 3 5 3 3 3 5 7 5 6 9 8 4 6 11 5 5 4 4 4 5 3 4 5 4 5 9 7 4 6 9 6 6 11 7 4 9 7 8 9 8 4 9 9 6 4 9 7 6 6 9 7 5 8 5 6 5 9 13 7 11 8 11 6 8 8 7 3 4 5 3 13 5 2 9 7 5 8 7 8 4 8 8 10 9 1…
3750 3 3 5 4 3 7 7 4 4 10 9 3 8 3 4 3 4 8 8 2 7 8 6 3 8 8 5 3 1 4 5 9 11 10 5 9 8 9 6 4 4 2 2 8 6 3 4 4 6 3 4 8 10 5 2 5 3 10 4 0 10 7 10 10 8 5 9 8 5 7 8 5 6 9 9 8 10 7 3 4 3 0 9 5 6 2 3 4 7 5 8 5 6 3 4 11 5 3 5 10 7 5 6 7 5 1 7 5 3 2 5 8 4 5 9 8 5 7 12 6 4 3 3 3 5 3 4 7 5 5 9 9 3 7 10 7 5 10 8 5 7 6 8 9 8 4 11 8 5 5 8 6 5 6 11 6 6 9 3 6 5 8 13 6 11 7 11 5 9 7 6 3 3 5 3 13 5 2 10 8 5 7 9 8 4 8 7…
4000 4 3 5 4 3 7 10 4 4 9 7 2 7 3 5 3 4 10 8 2 7 8 8 4 8 6 4 1 1 5 7 8 11 10 6 10 8 9 8 3 4 2 2 8 7 2 5 4 7 3 3 8 9 3 2 2 2 9 3 0 7 6 9 8 7 3 9 8 5 7 7 5 5 9 9 9 10 8 3 3 2 0 9 5 4 1 3 3 5 4 7 4 7 3 4 12 6 4 7 9 10 6 6 9 5 2 7 5 1 3 7 6 5 6 9 8 5 7 12 6 5 4 3 4 5 3 5 7 5 6 9 11 5 6 11 6 6 9 9 5 9 7 8 8 8 5 12 7 5 5 9 7 5 6 9 7 5 8 4 5 4 8 12 5 12 11 12 7 9 7 6 1 2 5 3 13 4 3 7 9 4 7 7 9 3 7 7 8 8…
4250 4 3 4 4 4 7 7 4 3 10 7 2 7 3 5 3 6 12 7 4 7 11 9 6 10 6 4 1 1 3 8 7 10 10 6 9 8 9 9 5 5 0 1 9 6 1 4 5 8 4 4 8 10 5 2 4 3 8 3 1 6 6 11 11 10 3 8 8 4 5 8 5 6 8 9 11 8 9 3 6 4 0 9 4 6 2 3 3 7 5 7 3 7 2 4 10 6 3 6 8 7 8 4 5 5 1 7 5 3 3 6 8 7 7 10 8 5 6 10 5 5 3 3 5 4 4 5 6 5 6 9 9 4 6 8 6 6 8 9 7 7 9 9 10 9 6 11 9 6 8 11 8 6 7 9 5 5 9 2 5 6 10 11 6 12 11 12 7 9 7 5 3 2 6 4 13 5 2 8 8 6 8 8 8 4 8…
4500 4 3 4 3 3 9 7 4 5 10 9 2 5 2 5 3 5 9 8 3 8 9 7 5 10 6 4 2 1 2 7 7 10 9 6 11 8 9 7 3 4 2 1 9 7 2 4 4 6 4 3 6 10 3 3 2 1 7 3 1 8 8 11 10 8 2 9 9 4 7 8 5 5 9 5 10 8 8 3 5 3 2 9 4 5 1 4 3 6 4 7 4 6 2 4 10 5 2 6 9 7 8 5 8 5 3 8 5 4 6 7 7 5 8 8 7 3 7 11 5 4 1 3 4 5 4 5 7 4 5 9 8 4 6 10 7 5 7 9 7 7 8 8 10 8 4 11 7 5 6 9 8 4 6 8 6 4 8 4 5 5 9 12 6 12 10 12 5 9 8 7 4 4 7 2 13 5 2 10 8 5 7 8 9 4 7 6 9…
4750 4 3 5 4 3 7 8 4 3 9 8 3 6 3 5 3 4 9 9 4 6 9 7 6 9 6 3 4 1 4 9 9 10 10 5 10 9 9 8 6 4 1 1 10 7 2 5 3 7 3 5 9 9 3 3 3 3 10 4 0 8 5 11 8 9 2 9 6 3 4 7 4 6 9 4 11 8 8 1 4 3 1 9 5 4 3 4 4 6 4 8 4 6 2 4 10 6 4 6 11 7 7 4 7 6 2 8 5 3 3 7 7 4 7 9 7 4 7 11 5 5 2 4 5 4 2 5 7 5 6 8 10 5 6 10 7 6 10 9 6 7 7 8 10 7 4 9 8 6 5 9 7 7 7 10 7 4 8 3 6 5 9 10 6 12 10 12 6 9 7 6 3 4 7 4 13 4 2 10 9 4 8 8 8 4 10 …
5000 5 3 4 4 3 8 8 4 5 9 8 3 7 4 5 3 5 12 8 3 8 8 6 4 11 8 4 3 1 4 7 9 10 10 5 10 10 9 9 6 6 3 2 8 9 4 5 3 7 4 4 8 8 4 2 3 3 9 3 0 8 6 10 10 8 5 10 7 3 4 6 5 5 8 9 11 8 9 4 5 5 1 9 5 4 1 5 3 5 4 8 4 5 4 5 11 7 4 6 7 7 6 3 7 5 2 7 5 3 3 6 7 5 4 8 7 2 5 11 4 4 1 3 4 5 2 5 8 4 6 8 8 5 6 9 7 6 9 10 7 8 7 9 10 8 4 10 7 5 5 8 6 4 6 8 7 3 8 3 6 5 8 12 6 11 9 12 6 8 7 4 2 1 9 4 13 4 2 9 9 5 6 6 6 3 9 7 9…
5250 5 3 4 4 3 8 9 4 5 9 9 2 9 3 4 3 6 9 6 4 9 9 7 3 11 6 1 5 2 3 3 7 9 9 5 10 7 9 9 3 4 1 1 9 8 0 3 5 8 4 4 7 11 4 3 2 3 10 3 1 8 7 9 9 9 3 9 6 3 5 7 4 8 9 7 11 9 9 3 5 5 0 9 5 5 2 3 3 4 4 6 3 5 2 4 12 7 4 5 10 9 9 5 7 6 2 7 5 3 3 6 8 6 7 10 6 4 7 11 4 4 3 3 5 4 4 6 6 5 5 7 11 2 6 10 6 6 9 7 4 8 7 8 10 8 4 11 8 5 5 9 8 4 6 9 5 2 8 4 4 6 7 10 6 11 9 11 5 8 8 7 3 3 8 3 14 5 3 8 10 4 9 7 9 4 9 9 11…
5500 5 3 5 5 4 7 6 4 4 9 8 2 6 3 4 4 5 11 8 4 7 9 8 3 9 7 3 4 2 3 7 8 10 10 5 7 8 8 7 4 6 1 1 9 8 1 4 4 6 4 3 8 9 4 2 5 3 9 4 1 10 6 11 7 8 4 10 7 3 3 7 5 5 8 8 9 10 9 4 5 4 0 9 3 6 2 2 4 5 4 8 4 5 1 4 10 6 4 6 9 7 8 4 7 5 2 7 5 3 5 7 7 7 7 10 7 4 7 9 5 5 3 3 5 4 3 5 7 5 7 8 10 4 6 12 6 5 10 8 7 8 6 8 9 6 5 9 9 5 5 8 7 5 6 9 7 3 7 6 5 6 10 12 7 9 11 10 5 8 7 5 4 2 8 4 14 5 2 9 7 5 5 7 8 4 10 8 11…
5750 5 3 5 5 4 6 8 4 3 9 8 3 6 4 4 3 6 12 6 5 7 7 5 4 10 5 3 2 1 3 6 7 8 10 5 11 8 8 8 4 8 3 1 10 8 2 4 4 8 4 4 7 10 4 2 3 3 8 4 1 8 6 10 8 9 5 10 6 4 5 7 5 6 8 8 10 8 7 0 5 3 1 8 4 5 2 4 3 6 5 8 3 5 2 4 11 7 4 4 8 6 7 4 6 5 0 7 4 3 4 6 7 6 5 8 7 4 6 11 5 4 4 4 5 6 3 6 6 4 5 8 7 3 6 7 7 6 11 10 6 8 7 8 9 8 5 11 9 6 6 11 7 7 6 8 7 4 8 3 6 6 9 10 7 11 8 10 5 7 6 4 3 2 8 2 12 4 3 9 10 6 9 8 8 4 10 7…
6000 6 3 5 5 4 7 8 4 6 9 9 2 5 2 4 4 4 11 8 4 8 7 8 4 9 7 4 4 1 3 6 9 10 10 5 8 8 9 9 5 6 2 1 10 8 4 6 5 8 3 4 8 10 3 1 4 3 9 4 0 9 6 10 8 7 5 9 6 3 6 7 5 6 9 6 7 9 9 2 3 2 1 9 3 5 2 3 4 5 5 9 3 6 2 4 11 7 3 5 11 9 8 4 7 6 0 7 5 3 4 6 8 5 6 6 7 5 7 10 5 4 4 4 5 3 3 4 6 5 6 7 9 4 6 8 8 5 8 5 4 7 7 8 8 8 4 9 8 6 5 9 7 6 6 8 7 3 7 3 6 7 9 11 7 11 9 12 4 8 7 5 3 3 8 5 15 5 3 10 10 6 10 8 9 5 11 10 11…
6250 6 3 4 3 2 8 8 4 5 10 9 2 8 3 4 3 6 12 8 3 8 8 5 5 10 6 4 4 0 3 6 8 10 10 5 10 8 9 8 7 6 3 1 8 7 2 2 4 9 4 3 7 10 3 2 3 3 9 3 0 8 6 10 8 7 4 9 8 3 5 6 7 5 7 8 10 8 9 4 3 3 1 9 4 5 2 4 4 5 5 9 4 5 3 4 13 7 4 7 11 9 7 6 9 5 0 7 6 3 4 7 9 6 10 10 8 4 6 10 6 5 4 4 4 4 2 5 6 5 6 9 10 4 6 10 6 6 10 8 4 7 5 8 9 8 4 10 8 5 5 9 6 6 6 8 6 4 7 5 5 6 9 11 6 11 8 11 5 9 7 6 5 3 9 3 13 5 2 8 9 5 10 9 7 4 7…
6500 6 3 5 4 1 8 9 3 4 8 8 3 6 3 5 3 5 13 8 5 8 6 6 4 9 7 5 4 0 5 5 7 11 10 4 9 7 9 10 5 6 4 2 9 8 2 4 3 7 4 4 9 11 4 3 4 3 9 4 1 9 6 11 11 8 3 9 9 5 6 8 5 7 8 9 11 9 9 4 4 2 1 9 4 4 1 3 2 4 4 8 3 5 1 4 12 6 4 6 11 8 8 5 7 5 0 6 5 3 4 7 8 6 8 9 7 4 4 12 4 4 3 3 6 5 3 5 6 4 4 9 8 4 6 9 7 6 10 10 5 7 7 7 10 9 4 8 8 6 4 9 7 5 6 9 6 3 9 3 6 5 7 10 6 12 10 12 5 9 7 7 1 2 8 4 13 5 2 10 8 6 10 8 8 4 10 …
6750 6 3 4 3 3 8 9 4 6 9 8 4 6 3 4 3 5 10 8 4 8 7 8 4 11 5 3 2 1 3 6 6 10 10 5 9 8 9 7 3 4 3 2 9 7 1 4 4 7 3 2 7 10 5 1 4 2 7 4 1 10 6 9 9 7 2 9 7 4 7 8 6 7 8 10 10 8 9 3 5 3 1 7 3 4 1 3 2 4 4 7 5 6 3 4 11 8 3 6 10 7 8 6 7 5 0 7 4 2 3 5 7 6 7 9 7 5 7 11 6 5 5 4 5 6 2 6 6 5 5 8 9 4 6 9 7 6 10 8 7 8 9 9 8 7 4 9 7 5 6 9 6 4 6 8 4 4 9 3 5 5 8 9 6 11 10 11 7 9 7 5 2 2 7 3 13 4 2 9 9 5 11 7 8 4 11 9 9 …
7000 7 3 4 3 3 8 8 4 5 10 8 2 9 4 6 7 7 11 7 3 7 4 7 3 9 8 4 3 1 5 7 10 11 10 6 8 8 8 9 5 4 2 1 9 8 1 4 5 6 3 4 8 11 5 2 5 3 10 4 1 9 7 11 9 8 4 9 10 4 5 9 6 5 10 8 10 10 9 2 4 3 1 8 3 5 1 4 3 4 4 8 4 6 3 4 11 7 4 5 11 7 8 4 5 4 0 7 4 3 4 5 8 5 8 7 8 5 4 12 5 5 3 3 6 7 4 5 7 5 5 10 7 3 6 8 6 6 8 7 7 8 7 8 8 8 5 8 9 5 4 9 7 4 6 9 5 5 8 5 6 5 9 11 7 11 10 9 5 8 8 6 3 3 8 4 14 4 2 7 8 5 10 7 7 5 10 …
7250 7 3 4 4 3 7 8 4 4 10 9 3 8 4 6 6 7 11 8 3 8 9 7 3 10 7 6 2 1 6 7 8 11 10 6 9 8 9 10 6 8 1 1 9 8 1 5 5 8 4 4 8 9 5 2 5 2 8 4 1 9 8 12 10 9 2 9 8 4 6 7 5 6 9 7 10 8 8 4 4 3 1 9 4 4 1 4 3 5 5 8 5 6 3 4 10 7 3 5 10 7 7 5 6 6 1 7 4 2 3 6 8 5 7 9 7 4 6 10 4 5 3 3 5 5 3 5 7 5 5 8 9 4 6 7 7 6 9 10 6 7 6 8 10 10 5 11 8 6 4 8 8 5 6 9 6 4 7 4 5 5 8 12 6 12 8 11 5 9 7 6 4 2 9 3 13 4 2 9 9 5 9 9 8 4 10 7…
7500 7 3 4 3 3 7 8 4 4 8 7 2 7 3 5 2 5 11 8 3 8 8 7 4 9 7 4 5 1 4 7 8 10 10 6 9 9 9 10 6 6 2 1 7 7 2 3 4 7 4 4 7 10 5 2 4 2 8 4 0 9 7 11 9 9 4 11 9 5 7 7 5 5 9 8 10 9 7 3 4 2 1 9 3 4 1 4 3 5 6 7 3 5 2 4 11 7 4 5 9 9 7 7 7 5 1 4 5 3 3 7 7 5 7 9 7 5 6 10 6 5 3 3 5 5 4 6 6 4 5 7 8 3 6 10 7 6 10 10 7 9 9 9 10 8 5 10 8 5 8 10 7 4 5 8 8 2 8 5 5 5 8 12 5 11 10 11 6 8 7 7 5 3 9 5 14 4 3 8 9 6 9 10 8 3 10…
7750 7 3 4 4 2 7 8 4 3 8 8 3 6 4 5 5 8 10 7 4 6 6 7 6 9 7 5 5 1 4 9 8 11 10 5 9 6 9 8 8 3 4 2 6 7 1 4 4 5 4 4 7 8 3 2 4 2 9 4 1 9 8 11 11 8 2 8 8 4 6 7 3 5 6 6 11 7 9 4 5 3 3 10 3 5 1 4 3 6 4 8 5 6 2 4 11 7 5 5 11 7 9 7 5 8 2 8 5 3 4 6 8 6 7 8 8 5 4 10 5 5 3 3 5 6 2 5 6 3 5 8 8 2 6 9 7 6 11 10 6 7 8 9 10 8 6 7 6 5 5 7 7 5 6 9 7 4 6 4 5 5 9 12 5 12 10 13 6 8 7 6 5 3 9 4 14 5 3 10 10 6 10 7 8 3 8 8…
8000 8 3 4 4 2 7 8 4 5 9 10 2 5 3 5 6 6 12 8 3 8 7 4 4 8 8 5 3 0 4 7 8 9 10 5 9 7 8 10 7 5 1 1 7 5 2 3 5 7 3 5 9 10 4 2 2 3 10 4 0 8 6 12 10 8 3 8 8 4 4 9 5 6 9 10 9 8 4 2 4 2 1 8 5 5 3 4 3 5 4 6 4 5 2 4 12 7 5 5 11 8 8 6 9 5 0 7 6 3 5 6 8 6 7 8 8 4 5 11 4 5 4 4 5 6 3 5 7 4 5 9 9 4 6 7 6 5 10 10 6 6 7 8 9 8 5 11 7 6 4 9 7 5 7 8 7 4 8 2 6 6 10 12 6 12 8 11 4 9 6 6 4 2 8 3 12 5 2 6 8 5 8 8 7 4 9 9 …
8250 8 3 5 4 4 9 8 4 4 10 8 2 9 4 5 4 7 8 6 4 8 9 7 2 10 7 5 4 2 6 8 9 9 10 5 10 9 8 8 5 4 3 1 9 8 2 4 5 8 3 5 10 11 5 2 4 2 7 3 1 8 8 11 10 10 5 9 6 3 4 8 4 8 9 10 9 9 7 4 4 2 2 7 3 5 2 4 4 7 4 6 4 5 3 4 11 7 2 6 10 9 8 6 5 5 1 6 5 3 2 7 8 6 6 8 7 3 6 11 4 4 2 4 5 4 4 6 6 3 4 9 7 3 6 8 7 6 9 10 5 10 6 9 9 8 5 10 9 5 3 9 6 6 6 8 7 4 7 3 4 5 9 12 5 11 9 11 6 7 7 6 2 4 7 3 14 5 3 8 10 7 11 8 6 3 8 …
8500 8 3 6 3 3 7 7 4 4 9 8 2 8 4 5 4 5 11 8 4 8 7 6 4 10 7 3 5 2 4 8 6 10 10 5 10 8 9 9 7 5 3 1 6 6 2 2 6 7 5 3 9 10 3 2 4 4 10 3 1 8 5 11 11 9 4 11 8 4 5 7 6 5 9 7 10 8 7 4 4 2 1 9 3 4 1 4 4 6 5 8 3 6 2 4 11 8 3 6 8 7 8 6 6 5 0 6 5 4 4 6 8 6 6 8 8 5 7 11 6 4 4 4 5 5 4 5 6 3 4 9 8 3 6 7 7 5 9 8 6 8 8 9 9 7 5 9 9 5 4 8 7 5 7 9 6 4 8 4 6 5 9 12 5 11 10 11 6 9 7 6 3 4 7 2 14 5 2 8 9 6 9 8 8 4 9 7 10…
8750 8 3 5 3 3 5 7 4 5 8 10 2 6 2 5 6 6 6 7 4 9 8 6 5 11 6 3 4 2 3 8 9 10 10 5 9 8 9 8 7 6 2 1 9 8 1 4 6 9 3 3 8 10 3 2 3 3 9 3 1 7 6 11 9 8 3 8 6 4 5 9 5 7 9 9 9 7 8 5 5 4 1 9 3 5 1 4 4 4 4 8 5 5 2 4 11 7 3 5 9 4 6 5 5 6 3 7 3 4 5 7 8 5 5 8 8 4 7 11 6 5 3 3 5 6 4 7 6 4 5 8 8 4 6 8 6 6 10 10 6 8 9 8 11 9 5 12 9 5 3 9 7 4 6 9 7 4 8 5 6 6 9 12 6 11 8 12 6 8 7 6 3 2 8 4 12 5 2 8 9 5 10 7 9 4 11 8 9 …
9000 9 3 4 3 3 8 9 4 7 10 9 2 8 4 6 4 7 9 8 3 8 8 7 3 6 6 2 2 1 4 7 8 11 9 5 10 8 9 9 6 5 2 1 8 8 2 4 5 8 3 4 7 9 4 0 5 3 8 4 1 7 8 10 10 10 3 8 6 5 7 8 5 5 8 8 10 7 7 3 5 2 2 9 6 5 1 5 3 5 4 8 5 5 3 4 10 7 4 5 9 6 7 6 7 7 1 7 2 2 4 7 7 5 7 8 8 5 5 11 4 5 3 3 5 4 3 5 6 4 5 7 8 3 7 8 7 6 8 7 6 8 7 8 8 7 4 8 9 6 3 10 7 5 6 7 6 4 8 4 6 5 9 13 7 11 9 12 4 10 8 6 5 3 7 5 14 5 3 8 9 5 7 6 10 4 9 8 8 7 …
9250 9 3 5 3 3 6 7 4 4 10 7 3 7 4 6 6 6 11 7 3 7 6 6 5 9 7 2 3 1 4 7 7 10 9 5 8 7 9 10 7 4 2 2 8 9 2 4 5 10 3 5 9 10 3 3 3 2 9 4 0 7 7 9 8 10 3 9 9 3 7 7 6 6 10 7 12 9 7 1 5 2 2 9 5 5 2 3 2 5 5 8 4 6 3 4 11 7 4 6 10 7 7 6 7 6 0 9 5 2 4 7 7 5 5 9 8 4 6 10 4 5 4 3 6 5 5 6 6 5 5 10 9 4 6 9 5 7 10 9 5 7 8 8 8 9 5 8 9 6 5 9 6 5 6 6 7 4 9 4 6 5 8 10 6 11 8 9 5 9 6 7 2 3 7 5 11 4 2 7 8 4 8 8 9 4 10 7 10…
9500 9 3 4 5 4 7 7 3 4 10 6 3 8 4 6 7 6 15 7 5 8 9 7 3 10 6 3 4 1 2 8 9 7 10 5 9 8 9 11 7 5 3 1 8 8 3 4 5 8 3 4 8 9 4 2 4 2 9 3 0 8 5 10 10 9 3 9 8 4 5 8 4 5 10 8 11 8 7 4 4 3 1 9 4 5 2 4 5 7 4 8 3 5 3 4 12 7 5 6 8 7 6 5 7 4 2 8 5 5 5 7 8 6 7 9 6 4 7 11 6 4 4 3 5 6 3 4 6 5 6 10 10 4 6 11 6 6 8 8 6 8 6 7 9 9 4 11 8 6 5 9 7 4 7 9 6 5 6 5 5 5 9 11 6 12 10 12 4 8 6 6 5 3 9 4 14 5 2 8 9 6 9 8 9 5 10 1…
9750 9 3 5 3 4 8 7 4 4 13 9 2 7 4 6 6 7 12 8 4 8 8 7 4 10 7 3 4 0 3 7 7 6 10 5 10 9 8 9 5 5 3 1 9 8 2 4 6 8 4 4 8 10 5 2 5 3 9 4 1 8 6 11 10 8 3 9 7 4 6 8 5 4 9 8 10 6 8 1 4 3 1 9 4 4 1 4 3 6 5 8 5 6 2 5 12 7 5 5 10 6 6 5 6 6 3 8 4 4 4 7 8 5 6 8 7 3 3 10 4 5 4 4 5 5 3 5 6 4 6 9 10 4 7 9 8 5 8 8 6 9 7 9 10 7 6 10 7 5 5 9 6 4 6 8 8 3 9 5 6 5 9 11 6 12 9 10 5 8 6 5 4 3 8 4 12 4 3 8 10 7 10 8 8 4 9 9…
10000 10 2 5 3 3 5 7 4 5 9 8 2 8 4 6 6 7 10 7 3 7 8 9 3 11 5 3 3 1 3 7 8 9 10 5 10 8 9 9 8 4 3 1 6 7 2 4 6 10 4 6 9 10 3 3 3 3 9 3 1 8 6 9 10 6 3 8 9 3 6 7 4 7 9 9 9 9 7 3 5 2 0 9 4 5 1 3 2 4 4 7 4 5 3 4 11 7 3 5 10 7 5 6 5 6 2 7 4 4 4 6 8 6 7 9 8 3 6 11 4 5 3 3 5 4 3 5 6 4 5 9 9 5 6 9 6 6 11 9 6 7 8 8 8 7 4 10 7 6 4 9 7 6 7 9 7 4 9 3 5 6 8 11 6 11 9 11 5 7 7 6 4 4 6 4 14 4 2 8 9 5 10 9 8 4 9 7 8…
10250 10 2 4 3 3 6 7 4 4 8 9 2 7 4 7 5 7 12 6 4 7 4 7 3 8 7 5 4 0 6 7 8 11 9 6 8 7 9 9 7 5 3 1 6 7 2 4 5 9 4 4 8 9 3 2 4 3 9 3 2 6 6 10 10 9 4 9 8 4 4 7 4 5 9 7 9 8 9 3 4 3 2 10 5 6 2 5 3 7 4 8 4 6 3 4 12 7 4 5 9 6 6 5 7 6 1 7 4 4 4 6 8 6 7 9 6 5 7 9 6 5 3 3 4 4 3 4 6 3 5 9 9 3 7 10 8 5 10 8 5 8 7 8 10 7 5 10 9 6 2 8 7 4 6 8 6 4 7 5 5 3 9 11 6 11 9 11 5 9 8 6 5 3 7 2 13 4 3 7 9 3 10 8 7 4 9 8 9 8…
10500 10 3 4 3 3 6 8 4 3 8 9 3 6 4 6 6 5 9 8 2 8 8 7 2 10 6 2 3 1 3 7 8 10 9 5 10 8 9 8 7 5 3 2 7 8 1 3 4 8 5 5 7 8 4 2 4 3 10 3 1 7 8 12 11 9 2 8 9 4 5 8 3 7 10 7 10 8 9 1 5 3 1 9 4 4 2 3 2 6 5 9 4 6 3 4 12 6 3 6 8 7 6 5 5 5 0 5 4 3 6 6 7 6 7 8 8 4 6 12 6 5 3 3 5 6 4 5 6 4 5 10 9 4 5 9 5 5 9 9 6 8 10 9 10 9 5 11 8 6 4 8 7 5 6 8 6 4 7 4 5 3 9 10 6 12 9 11 4 8 7 5 4 3 9 3 13 4 2 9 9 5 10 8 8 4 10 …
10750 10 3 5 3 3 7 8 4 4 10 9 2 5 3 5 6 5 10 7 3 9 10 7 3 10 7 6 5 0 4 9 9 11 10 5 10 8 9 10 6 6 3 1 7 8 2 3 3 8 3 4 9 8 4 2 3 3 9 4 2 7 9 11 10 10 2 10 7 4 7 9 5 4 9 7 11 8 9 2 4 2 1 9 6 5 1 5 3 6 5 9 3 5 2 4 11 8 4 6 10 6 7 6 7 7 1 7 5 3 4 7 8 6 6 8 7 5 6 12 4 5 4 3 5 4 3 6 6 5 5 9 9 4 6 10 6 6 11 9 6 9 7 10 9 9 4 11 8 5 5 8 7 4 6 9 7 4 7 6 5 5 9 12 5 11 10 9 6 6 8 6 4 3 8 4 14 5 2 8 9 5 7 7 9 …
11000 11 3 5 3 3 9 8 4 4 11 8 2 9 4 5 6 8 12 6 2 5 9 7 3 9 7 4 4 1 4 7 7 9 10 6 10 8 9 9 7 5 3 2 6 8 3 4 4 7 3 5 8 10 5 2 5 2 10 3 1 5 6 10 10 9 3 9 8 4 5 8 4 5 8 8 12 9 9 2 3 2 0 9 6 5 1 3 3 6 4 8 3 6 2 4 12 8 4 6 10 6 7 4 6 7 0 5 4 3 5 6 7 6 6 9 7 4 6 12 4 5 4 4 4 7 2 6 6 4 5 11 9 6 6 9 6 6 11 8 5 9 7 9 8 9 5 10 7 6 6 8 7 5 5 8 7 3 7 4 5 5 10 11 7 11 10 13 7 8 8 6 3 4 6 4 15 5 2 8 7 4 7 7 7 4 8…
11250 11 3 5 3 3 6 8 4 5 10 9 2 7 4 7 5 6 7 6 3 9 9 7 3 11 7 6 6 0 4 5 7 10 10 5 10 8 9 10 6 5 1 1 6 8 1 4 6 9 4 5 7 9 5 2 4 3 8 4 1 7 6 9 9 9 2 8 10 6 8 5 4 5 8 6 9 8 9 4 4 3 1 9 6 5 2 4 3 6 4 8 4 6 3 4 11 8 3 6 10 6 7 4 6 6 1 6 5 3 4 7 8 6 6 8 8 4 6 10 4 5 3 3 5 6 3 6 6 4 5 8 8 5 6 8 6 6 10 10 4 8 6 9 10 8 4 9 7 5 4 9 7 5 6 8 7 4 10 3 5 4 9 11 6 11 10 11 4 9 7 5 4 3 6 4 13 5 2 8 8 5 8 9 9 4 10 …
11500 11 3 5 3 3 9 8 4 5 11 9 2 8 3 6 5 8 12 8 4 7 7 4 1 9 7 5 5 2 3 9 8 10 9 4 10 9 9 8 6 5 2 1 6 8 1 5 6 9 4 4 6 10 3 0 4 3 9 4 2 6 7 11 10 7 3 9 10 6 7 8 4 6 8 8 11 9 8 3 3 2 1 9 3 2 1 3 3 4 4 8 4 6 3 4 11 7 4 5 10 5 8 5 6 6 0 6 4 3 4 7 8 6 7 9 8 5 6 12 5 5 3 3 5 5 3 5 6 4 5 8 10 5 6 8 6 6 10 9 6 9 9 10 9 8 4 10 6 6 3 10 6 6 6 8 6 5 8 4 6 4 8 11 5 12 11 12 5 9 7 6 2 2 6 5 13 4 3 7 9 5 8 9 7 4 …
11750 11 3 5 4 3 9 8 4 5 11 8 2 6 3 5 5 6 9 8 4 8 7 5 3 8 7 7 6 1 5 8 7 10 10 5 10 9 8 10 6 5 2 2 6 8 1 4 6 9 4 4 7 9 2 2 3 3 9 3 1 6 5 11 8 10 6 10 9 6 6 6 5 6 7 8 9 7 7 0 5 3 1 9 6 6 2 6 4 5 5 8 4 4 3 4 11 7 4 5 11 9 7 8 6 7 3 7 5 4 5 7 8 5 6 8 8 4 5 10 5 5 5 4 6 6 3 5 6 4 5 9 10 4 6 9 7 5 9 8 4 8 8 8 10 9 6 11 8 6 6 9 6 5 6 9 5 4 8 4 7 6 9 11 7 11 9 10 7 7 8 7 1 3 6 3 11 5 3 10 9 5 6 8 8 4 9 7…
12000 12 3 7 3 4 8 8 4 3 8 9 3 8 4 5 6 6 9 8 4 8 9 7 4 10 6 4 5 1 3 6 7 10 10 7 9 9 9 9 6 5 3 2 6 9 1 4 6 8 4 3 6 7 3 2 3 3 7 3 1 8 7 11 10 9 4 7 8 6 7 7 5 6 9 9 9 8 7 1 3 2 1 9 6 5 3 4 3 6 4 9 4 5 2 5 10 8 2 5 9 6 7 4 7 7 2 7 5 5 4 5 8 6 6 10 8 4 5 10 4 5 3 3 5 5 3 4 6 4 6 10 10 6 6 9 7 6 7 9 6 8 8 8 8 9 5 11 8 6 5 9 7 5 5 9 6 3 8 2 7 5 10 10 5 11 9 11 3 7 7 5 3 2 5 3 13 5 2 8 5 5 4 8 8 4 12 9 1…
12250 12 2 5 4 3 5 8 4 4 9 9 3 8 4 4 4 6 9 7 4 8 7 9 5 8 7 3 5 0 4 7 7 9 10 5 11 7 9 9 7 4 2 2 7 7 2 3 5 11 3 4 7 8 5 4 3 3 10 3 2 8 8 12 9 9 3 10 8 5 8 8 5 6 9 8 11 9 8 3 4 2 0 8 3 5 2 4 4 6 4 8 4 6 3 4 12 7 4 5 10 6 7 4 5 6 2 8 5 4 5 6 8 6 8 9 7 5 6 10 6 5 3 3 5 6 3 5 6 4 5 9 8 5 6 7 5 6 10 9 6 7 7 9 10 9 5 9 8 5 6 10 6 4 6 7 7 5 8 5 6 5 9 12 6 12 9 12 5 9 8 6 4 2 7 5 13 5 3 9 9 4 7 8 8 4 7 8 8…
12500 12 3 4 3 3 8 7 4 5 10 9 3 7 4 6 5 7 10 7 4 9 9 9 4 8 7 4 6 2 2 6 6 9 10 6 10 8 9 9 6 5 2 2 5 9 1 4 6 10 4 4 7 9 3 2 2 1 7 4 1 7 8 10 8 7 3 9 8 5 8 7 5 6 8 7 9 9 9 3 5 6 3 10 5 6 1 4 3 6 4 10 4 6 2 5 13 7 5 6 8 4 8 5 6 6 2 8 4 3 4 7 7 5 7 10 8 5 5 11 5 5 4 4 4 6 3 5 6 4 5 10 8 5 7 9 7 6 9 8 5 8 8 9 10 8 4 9 7 5 4 9 7 6 4 8 7 3 7 5 5 6 9 11 6 10 11 11 6 8 7 6 3 3 6 3 13 5 3 10 9 5 6 7 8 4 10 …
12750 12 3 5 4 4 7 9 4 6 9 9 3 7 2 4 5 6 9 8 3 8 8 5 4 7 7 4 4 2 3 6 7 11 9 5 8 7 8 8 7 5 3 1 7 9 1 4 5 9 5 5 7 9 4 3 3 2 11 4 4 7 8 10 11 9 3 10 11 6 7 8 5 6 9 9 9 10 9 4 5 6 3 10 6 4 2 4 4 7 4 10 4 6 3 4 11 6 5 6 10 3 8 6 4 5 0 6 4 3 4 7 7 5 7 9 7 5 5 10 5 5 3 3 6 6 4 5 7 5 5 7 8 4 6 9 6 6 9 6 6 9 8 9 9 8 4 10 9 5 4 9 7 5 6 8 8 2 9 3 5 6 9 11 6 12 8 11 4 8 8 7 4 4 5 2 14 4 2 10 8 5 7 8 8 4 7 7 …
13000 13 3 5 4 4 9 9 5 4 9 8 2 5 4 5 7 5 10 6 4 8 8 8 4 8 8 3 4 2 5 3 7 9 10 5 10 8 9 9 6 5 1 2 6 8 1 4 6 7 6 5 8 9 4 4 2 1 10 4 2 7 8 12 10 11 5 9 6 4 9 7 5 6 7 7 10 8 8 1 5 6 2 10 4 4 2 2 2 7 4 8 4 5 4 6 10 8 5 6 9 4 7 5 6 5 1 6 5 5 3 5 6 6 6 10 8 3 6 12 5 5 3 4 5 4 3 5 6 4 6 9 8 4 6 10 6 5 9 7 6 8 5 9 9 7 5 9 9 5 5 11 7 3 7 8 5 2 7 4 5 4 8 10 6 11 9 13 8 8 8 6 3 2 6 4 13 4 3 8 9 5 6 8 7 4 8 7 …
13250 13 3 4 4 3 8 10 3 7 10 8 3 7 4 5 4 4 10 8 3 8 6 6 4 10 8 4 4 1 4 6 7 10 10 5 10 7 9 9 8 5 3 2 7 8 1 3 6 9 6 6 6 10 4 3 2 1 9 3 4 7 5 9 8 8 4 10 8 5 6 6 5 7 8 8 9 9 8 3 5 5 3 9 5 6 1 5 3 6 4 9 4 6 3 5 11 7 4 7 9 3 6 5 4 4 1 5 4 2 4 7 6 5 6 8 8 5 7 9 5 4 2 3 4 3 4 5 6 5 5 8 8 4 5 8 6 6 10 9 7 7 8 8 9 8 5 8 10 5 5 10 7 5 7 9 5 3 6 4 6 6 8 11 6 10 9 12 6 9 7 5 4 4 7 3 13 5 2 6 8 4 7 8 10 6 10 9…
13500 13 3 4 4 3 6 8 4 5 9 9 2 6 3 4 5 7 9 8 3 9 6 6 3 7 4 3 3 2 4 8 10 10 10 6 8 9 9 11 7 5 2 2 6 6 1 4 5 9 5 5 11 9 4 2 1 2 11 3 2 6 6 11 11 8 3 11 9 5 6 8 4 5 8 6 9 8 8 3 4 3 2 9 5 5 1 4 3 7 4 9 5 5 2 4 11 7 4 6 10 4 7 6 8 6 1 7 4 3 4 7 5 6 5 9 8 4 6 11 4 5 4 4 5 5 3 5 6 4 5 9 8 6 6 9 5 5 10 9 7 10 9 9 11 7 7 9 7 5 5 9 7 5 7 9 8 4 6 5 5 5 8 12 6 11 9 11 6 8 7 6 3 4 7 4 12 5 2 10 7 5 6 9 6 5 10…
13750 13 3 4 4 3 9 9 4 4 11 8 2 9 3 4 5 6 11 9 2 7 11 7 5 9 8 5 4 1 4 10 9 11 10 5 10 8 9 8 5 6 3 2 6 7 1 4 6 8 4 4 7 9 3 3 2 1 9 3 0 8 6 10 10 8 3 8 8 6 6 9 3 5 8 8 10 8 9 4 5 5 2 9 7 5 3 4 4 6 4 9 4 5 2 4 10 7 5 5 10 3 9 5 6 6 1 5 4 3 4 6 7 5 8 9 8 4 5 11 6 5 4 2 7 6 4 5 6 4 5 9 10 5 5 11 6 4 8 8 5 8 7 10 10 8 5 8 7 5 5 8 7 7 6 9 8 3 7 4 5 5 10 12 6 12 10 11 6 9 8 8 4 3 7 3 13 5 2 10 8 5 6 7 8 …
14000 14 3 5 4 3 8 8 4 5 9 8 3 6 4 4 4 5 11 8 3 8 9 8 4 10 8 4 5 1 3 8 7 10 10 6 10 9 9 10 6 5 2 3 6 5 1 3 6 9 4 6 9 8 5 3 1 2 8 4 2 7 7 11 8 8 2 7 8 5 7 7 5 7 9 9 9 8 7 1 5 3 1 9 5 5 2 6 5 7 4 8 3 6 2 4 10 7 4 7 8 2 6 4 6 5 0 4 4 3 5 6 7 4 6 9 9 5 4 9 5 5 4 4 5 6 4 5 6 5 6 10 10 5 6 9 5 6 8 9 6 8 8 8 9 8 4 12 7 4 5 10 7 4 6 7 7 3 9 3 6 5 7 11 6 12 10 11 7 9 7 5 3 3 6 2 11 5 3 10 9 5 6 8 8 5 10 7…
14250 14 3 6 3 4 9 8 5 6 9 9 3 8 4 4 4 5 11 8 2 9 8 7 4 9 6 5 2 3 3 7 6 10 10 6 9 8 9 9 6 6 3 1 7 8 1 4 6 10 3 7 9 11 3 4 3 2 10 4 1 7 7 10 10 9 2 8 8 5 6 6 3 6 8 8 9 7 7 3 3 4 1 9 6 5 3 4 3 6 4 8 4 6 2 4 10 7 4 5 10 4 7 6 8 3 0 6 3 1 4 6 6 6 7 9 8 5 5 9 4 4 5 3 6 3 4 6 7 5 6 9 8 5 7 10 6 6 8 8 5 6 7 8 8 8 4 9 9 6 3 9 7 4 6 8 6 4 8 5 5 5 9 12 6 10 9 10 6 9 7 4 3 2 7 5 14 5 3 8 8 5 6 8 9 4 10 8 11…
14500 14 3 5 3 3 9 9 4 3 11 8 2 7 2 5 4 5 11 7 4 9 8 6 3 11 5 3 2 1 2 8 8 10 10 5 11 7 9 9 8 5 3 2 7 9 1 5 6 10 4 4 7 10 4 4 2 2 11 2 1 8 6 9 10 9 3 10 8 5 8 8 4 6 8 8 10 8 8 1 3 2 1 9 2 5 1 5 4 6 4 8 4 6 4 4 12 8 4 6 9 4 5 5 6 5 2 7 4 3 5 6 6 6 6 6 8 5 5 11 6 5 3 3 5 6 4 7 6 5 7 9 8 5 6 8 6 5 9 9 6 8 8 8 10 9 4 11 9 4 4 11 7 5 7 7 7 4 6 4 5 6 8 11 5 13 8 9 7 8 8 7 2 3 5 3 13 6 2 8 8 5 5 7 8 4 7 …
14750 14 3 4 4 4 8 8 4 6 11 9 3 9 4 4 3 5 9 8 4 8 8 7 4 9 4 3 1 1 3 8 9 8 10 5 11 9 9 9 5 4 3 2 6 8 1 4 6 8 5 4 8 10 3 4 3 2 12 3 1 5 5 8 9 9 2 8 7 4 7 8 4 6 8 9 10 7 7 1 5 3 2 9 4 4 1 5 3 5 5 8 4 6 3 4 12 7 4 5 9 3 5 4 6 4 1 6 4 2 5 5 7 7 7 9 8 5 5 10 4 4 3 3 5 5 5 6 6 4 5 9 8 5 6 7 5 5 9 10 5 8 8 10 9 9 4 11 8 4 6 10 7 6 6 9 6 2 8 3 5 4 9 12 7 12 9 10 8 8 8 7 3 3 6 4 13 5 3 9 9 5 6 9 8 4 10 8 1…
15000 15 3 6 4 4 8 9 4 4 11 8 2 7 3 4 3 5 10 7 4 8 10 8 4 10 4 3 3 1 5 8 8 7 9 5 10 7 9 7 5 4 2 1 6 7 1 3 4 8 4 5 8 11 3 5 3 2 9 3 2 6 7 9 11 9 3 9 9 5 7 8 4 5 8 7 9 9 8 1 5 5 1 9 5 5 2 4 3 6 3 8 4 6 2 5 11 7 6 5 8 3 5 4 6 6 3 5 4 3 5 7 5 7 6 9 8 5 5 11 6 5 3 3 5 5 4 5 6 3 6 10 8 6 6 10 7 6 8 8 7 9 7 9 10 9 5 10 8 5 5 10 8 6 7 8 5 5 7 5 4 6 10 11 6 11 9 13 7 8 7 6 3 4 5 3 14 5 3 8 8 4 7 9 8 4 10 …
15250 15 3 4 3 3 7 7 4 5 8 9 2 6 2 5 3 5 7 8 4 7 6 7 4 9 7 4 3 2 3 9 7 10 10 5 8 6 8 8 5 3 2 1 5 5 2 4 6 8 5 4 9 10 4 3 3 3 10 4 1 8 7 12 11 10 2 9 10 4 6 7 5 4 9 8 10 8 9 3 6 6 1 9 3 5 1 3 2 5 5 7 3 6 2 5 10 7 5 7 8 4 9 5 5 6 1 6 5 3 3 6 7 7 5 8 9 6 5 9 5 4 3 3 4 5 3 3 5 3 5 10 8 4 6 8 6 6 9 6 6 8 7 9 9 7 5 10 8 5 3 11 8 4 7 10 6 3 8 5 5 5 9 13 7 12 8 11 7 9 8 6 2 4 6 4 14 5 3 6 8 5 7 7 11 4 12 …
15500 15 3 5 3 1 7 7 3 3 9 8 2 6 2 5 3 5 10 7 3 8 8 5 4 7 5 3 1 1 2 9 8 7 10 5 10 10 9 9 5 2 2 2 6 8 1 4 5 9 6 4 6 10 4 2 3 2 9 3 1 6 6 11 11 10 3 8 7 4 7 7 4 5 8 8 9 8 9 1 5 3 1 9 5 6 1 6 3 6 4 8 4 6 3 4 11 7 3 5 10 4 8 5 8 5 1 7 4 4 5 6 7 6 6 9 7 4 6 11 4 5 3 3 4 5 2 5 6 4 5 8 8 5 7 9 7 5 10 10 5 8 6 10 9 9 4 10 8 5 6 8 5 5 7 9 7 3 8 6 5 5 9 11 6 12 8 11 7 9 7 5 3 2 5 1 13 5 2 9 8 5 7 7 9 5 10 …
15750 15 3 4 4 3 8 10 4 5 10 7 1 7 2 4 3 5 11 8 3 9 9 8 3 11 5 1 2 3 4 10 8 10 10 5 10 9 9 11 4 5 2 1 6 5 1 4 4 9 5 5 8 10 5 2 3 3 10 4 2 9 7 12 10 10 4 9 8 5 7 7 6 5 9 9 11 9 9 3 4 2 1 9 4 4 1 6 4 6 4 8 3 6 2 4 11 7 5 5 8 5 6 3 6 3 0 5 3 3 4 6 6 5 7 8 8 6 7 11 6 5 3 3 4 5 2 4 5 4 5 10 10 4 6 9 7 6 9 8 6 9 8 8 10 9 4 10 8 6 5 11 7 5 7 9 7 3 8 5 6 5 9 14 5 12 10 13 6 8 8 6 4 4 7 4 13 4 2 9 8 4 7 7…
16000 16 2 4 3 3 8 7 4 5 11 8 2 8 3 5 3 5 8 8 2 7 8 6 3 10 6 3 1 1 3 8 8 10 10 5 11 9 9 9 5 3 2 1 6 7 2 4 4 6 5 3 8 11 4 4 2 1 9 4 1 6 7 12 11 10 5 11 9 4 7 7 5 5 9 7 12 8 9 3 6 6 1 9 5 5 1 4 3 6 4 8 4 5 3 5 11 7 4 6 9 5 8 5 6 5 1 6 4 2 5 6 8 5 7 9 8 4 6 11 5 4 3 3 4 5 3 4 6 4 5 9 8 5 6 10 6 6 10 9 7 9 6 10 10 8 4 9 8 4 7 11 6 6 8 9 6 4 7 3 5 5 9 13 7 13 9 11 7 8 8 6 2 3 6 2 13 5 2 8 7 5 6 9 9 5 …
16250 16 3 5 4 2 7 8 3 5 8 7 3 6 3 5 3 5 10 8 3 5 7 8 3 10 7 2 1 0 3 8 8 11 10 6 9 8 8 9 6 4 2 1 5 6 2 4 5 9 4 4 8 10 3 3 2 2 9 3 3 7 7 11 11 9 2 7 9 4 5 5 4 6 7 9 8 8 8 4 3 5 1 9 5 6 2 5 4 6 4 8 4 5 3 5 11 6 5 6 9 3 6 4 4 4 1 7 4 3 3 7 7 4 6 9 8 4 5 11 5 5 4 4 5 4 2 5 8 5 6 8 10 4 6 8 6 4 10 7 6 9 6 8 9 6 6 8 8 6 6 9 6 4 7 10 7 3 7 3 6 6 8 13 6 11 7 10 6 9 7 5 4 2 7 4 13 5 3 10 7 5 6 9 9 5 9 8 1…
16500 16 3 5 4 3 4 9 4 7 9 9 2 5 3 4 4 5 11 8 4 9 8 8 4 11 6 4 1 1 3 9 6 10 9 6 10 8 9 11 8 4 4 2 5 6 2 5 6 7 4 4 9 11 3 3 2 1 9 3 0 5 6 11 10 10 4 8 8 5 6 6 3 5 6 8 9 7 9 3 5 5 1 9 4 7 1 6 4 5 4 7 3 6 1 4 11 6 5 6 8 4 6 6 6 5 1 8 4 2 3 6 7 5 6 9 7 6 6 10 4 4 3 3 5 4 4 5 7 5 4 8 10 5 6 8 5 5 10 9 4 9 8 9 10 8 5 10 8 4 7 9 6 6 7 8 7 3 9 4 5 5 8 13 6 12 8 11 6 9 8 7 4 4 6 3 11 5 3 9 7 5 6 7 10 5 10…
16750 16 3 4 3 4 6 7 4 5 9 9 3 5 3 5 3 4 7 8 3 9 5 7 3 11 8 5 2 1 3 9 8 10 10 5 9 8 9 9 8 5 3 2 7 8 1 5 6 7 5 4 7 11 3 4 2 1 10 4 3 6 9 10 10 9 4 7 7 4 9 7 5 5 7 7 11 9 7 1 5 5 1 9 4 6 1 4 2 6 3 7 5 6 3 5 11 6 5 6 9 3 6 4 6 5 2 8 4 3 3 6 7 5 5 8 8 5 6 10 6 5 4 4 5 4 2 6 5 5 5 7 8 5 6 8 6 5 11 9 5 9 9 9 9 7 5 10 9 6 5 10 7 5 7 8 7 3 7 5 6 7 8 13 6 12 8 11 6 9 8 6 3 2 6 3 14 5 3 8 8 4 6 6 10 5 10 8…
17000 17 3 5 4 3 7 8 4 6 8 9 2 8 3 5 3 6 12 8 4 9 7 6 4 9 6 4 1 1 3 9 9 10 10 5 10 9 9 9 7 4 2 1 7 8 1 5 6 8 5 3 7 11 3 3 2 1 8 3 1 7 7 10 11 9 3 9 8 5 6 8 5 5 9 7 10 9 9 2 5 5 1 9 4 6 1 5 3 6 4 10 4 6 2 4 11 7 5 5 9 4 7 4 6 3 1 5 2 3 4 6 7 6 6 9 8 4 5 10 5 5 3 3 4 6 4 5 6 3 5 11 8 5 6 9 6 5 9 7 6 8 7 10 9 7 5 10 9 5 5 7 7 4 7 11 6 5 8 4 5 5 8 12 6 12 11 12 7 9 8 6 4 3 6 2 14 5 3 7 8 4 7 7 7 4 10…
17250 17 3 5 4 2 6 9 3 4 9 7 2 6 2 5 3 5 9 8 3 9 9 9 5 10 6 2 1 0 2 8 8 10 10 6 10 10 9 10 5 6 1 2 7 8 0 3 5 7 4 3 7 9 4 3 2 1 8 3 0 8 6 10 8 9 3 9 6 4 6 8 6 6 9 6 11 9 9 2 4 4 0 9 5 4 1 3 4 6 4 8 3 6 2 5 11 8 4 6 9 5 4 3 5 5 1 8 5 5 5 7 8 6 6 9 8 5 7 11 6 4 4 2 6 4 4 5 6 5 5 9 8 4 6 9 6 6 9 8 5 9 8 8 11 10 5 12 8 6 5 10 8 5 6 10 8 4 7 5 5 5 8 12 6 12 10 12 7 9 7 6 2 3 6 5 14 4 2 8 7 5 7 7 10 4 8…
17500 17 2 4 1 3 8 9 4 5 11 7 3 8 4 6 3 6 9 8 3 6 8 8 4 9 6 2 1 1 3 9 9 10 10 6 9 8 8 8 8 6 3 3 7 5 1 5 6 11 5 5 6 12 4 3 2 3 9 2 1 6 7 11 11 10 5 10 8 4 9 7 6 4 9 7 10 8 9 1 3 1 2 9 7 6 2 5 4 5 4 8 5 6 3 4 11 8 4 5 8 5 5 4 7 6 2 7 4 4 4 5 7 6 4 9 7 4 5 9 4 5 2 3 4 3 3 5 6 4 6 11 8 6 6 9 6 5 8 8 7 9 10 9 9 7 5 11 8 5 4 11 7 4 4 8 7 3 7 4 6 5 9 12 7 12 11 11 6 9 8 6 4 4 6 2 14 5 3 9 9 5 7 7 8 3 8 …
17750 17 3 5 3 3 7 7 4 5 11 10 3 9 3 6 3 7 8 8 3 7 8 8 6 8 7 3 2 1 5 10 8 11 9 5 9 9 9 10 8 6 3 1 7 6 1 4 5 7 3 5 6 12 4 4 1 1 10 4 2 7 8 12 11 9 3 8 10 6 7 8 5 5 9 7 10 10 9 4 6 6 2 9 6 5 1 4 3 6 4 9 4 6 2 4 11 8 5 6 10 6 9 3 6 6 2 8 5 4 3 6 8 6 5 8 8 5 6 9 6 5 4 3 6 5 4 5 6 4 5 7 8 5 6 7 6 5 11 9 7 6 9 7 9 7 5 9 6 5 3 8 7 5 7 11 6 3 9 4 5 6 8 11 6 12 10 12 8 9 7 7 4 3 6 3 13 4 2 8 7 5 7 8 10 5 …
18000 18 3 5 3 3 7 8 4 3 10 8 3 8 4 5 3 5 9 8 4 8 8 7 4 9 7 3 2 2 4 8 6 9 10 5 9 8 9 9 5 5 1 1 7 9 0 4 4 8 4 4 7 11 4 5 2 1 10 4 2 7 7 11 10 10 4 9 9 5 6 6 4 6 9 7 10 8 8 3 6 7 4 9 4 5 1 3 3 7 4 9 3 6 2 6 11 6 5 6 11 3 8 4 6 3 0 7 4 3 4 6 6 5 7 8 8 5 6 12 6 5 3 3 4 5 4 5 6 4 5 7 7 5 6 8 6 6 10 7 6 8 8 9 9 10 4 7 7 6 5 9 6 5 6 7 5 4 8 4 6 5 7 12 6 12 11 11 7 9 8 6 2 3 6 2 12 5 3 8 8 5 6 7 8 5 12 8…
18250 18 3 4 4 3 7 9 4 6 9 9 3 7 4 5 3 5 10 8 3 9 7 8 4 11 6 3 1 2 3 8 8 8 10 5 9 8 9 10 8 4 4 2 4 7 2 4 5 8 4 4 8 9 4 3 2 1 9 3 1 7 7 10 9 8 3 8 8 4 6 5 4 5 9 7 12 9 9 3 5 4 3 9 5 6 2 4 3 6 3 7 4 6 3 4 11 8 5 7 9 3 8 4 6 3 1 6 4 3 5 6 7 6 6 8 7 5 7 11 5 5 3 3 5 3 3 6 6 4 5 7 6 5 7 8 7 6 11 9 6 9 7 9 9 7 4 8 6 5 5 7 7 3 6 9 6 3 8 5 5 5 8 12 5 12 11 11 7 9 8 7 2 2 5 2 13 6 4 7 9 4 6 7 9 5 9 7 10 7…
18500 18 3 4 4 3 7 8 4 4 10 8 3 7 3 5 4 6 12 8 4 9 8 7 4 9 4 2 1 1 3 8 8 9 10 7 10 8 8 10 7 5 2 2 6 7 2 5 5 9 5 5 7 10 5 0 3 2 9 3 3 4 6 9 10 10 6 10 9 6 7 7 5 6 6 9 9 8 7 3 5 4 1 9 3 5 1 2 2 5 4 8 4 5 3 4 10 5 5 5 9 6 8 4 7 5 1 7 5 3 4 7 7 5 7 9 8 6 6 12 5 5 4 3 5 3 2 5 6 4 5 8 8 4 6 10 6 6 11 10 8 9 9 9 9 8 5 10 9 7 6 8 7 5 6 9 5 4 7 4 3 5 8 11 6 12 11 12 6 9 8 7 2 3 6 4 12 5 2 7 7 5 7 8 9 4 9 …
18750 18 3 4 2 2 7 7 3 5 10 9 3 6 3 5 3 5 10 8 3 7 8 5 3 8 5 3 1 0 3 8 8 9 10 5 10 7 9 8 6 4 2 1 7 7 1 4 6 6 4 4 8 9 3 2 3 3 9 3 5 6 6 10 9 8 4 11 9 4 5 7 5 6 7 7 11 7 7 3 5 4 0 9 5 5 2 4 3 5 4 8 4 6 3 4 10 7 5 6 8 5 7 4 5 2 0 7 5 4 4 7 8 5 7 9 8 5 5 10 5 5 3 3 4 4 1 4 5 4 5 8 9 4 6 9 8 6 10 8 3 8 7 9 9 8 4 7 8 6 4 9 7 6 6 9 6 4 9 4 6 4 8 11 5 11 9 11 7 9 7 6 3 3 6 3 13 4 2 8 7 4 8 8 9 5 10 8 9 7…
19000 19 2 4 2 2 8 7 3 5 9 10 2 7 3 6 2 6 10 8 4 9 8 6 3 11 6 4 2 1 4 7 8 10 10 5 10 6 7 10 7 5 2 2 6 9 2 5 5 9 3 4 8 10 3 1 2 3 10 4 2 7 5 9 10 9 5 7 7 5 9 8 6 6 7 7 7 8 7 3 4 1 2 9 6 5 2 3 3 4 4 8 4 5 3 4 11 7 4 5 9 6 6 5 6 5 1 8 3 3 3 7 8 7 7 10 9 5 6 11 4 5 3 3 5 5 4 6 6 4 5 8 9 5 6 8 6 6 10 9 8 6 8 9 10 9 4 9 7 6 4 8 6 6 6 7 6 4 6 5 5 4 8 10 6 11 9 11 7 9 8 6 5 3 7 5 14 5 3 6 9 4 7 8 10 5 9 …
19250 19 3 6 4 4 6 9 5 5 11 9 3 6 2 6 3 4 7 8 4 9 9 6 3 12 5 3 1 0 1 9 8 9 10 6 11 8 9 9 7 4 2 1 6 6 1 3 5 8 3 3 6 8 4 3 2 3 11 4 3 8 5 11 10 11 3 8 8 4 6 8 5 6 6 9 10 10 7 3 5 2 1 9 4 3 1 5 4 4 4 9 5 5 3 4 12 7 4 4 11 5 5 4 4 3 0 6 4 3 3 5 8 6 5 8 8 4 6 10 5 5 3 3 4 6 3 4 5 4 5 9 10 5 6 9 7 6 10 9 7 9 6 8 9 9 4 9 8 5 7 10 8 6 7 8 7 4 8 5 7 5 9 10 6 12 9 11 7 9 8 7 3 3 7 3 12 4 3 9 8 4 7 8 10 5 8…
19500 19 3 5 5 3 6 8 4 4 9 9 3 7 2 4 3 4 9 8 3 8 7 8 3 11 8 4 2 1 3 8 7 9 9 6 8 8 9 10 5 4 3 2 7 7 2 4 4 7 3 3 8 10 5 3 2 1 8 3 1 5 7 10 11 9 2 8 7 2 6 7 4 5 9 5 10 9 8 2 6 7 1 9 6 5 2 4 3 5 4 8 3 6 1 5 11 6 4 6 9 5 8 3 5 4 0 8 4 3 4 6 8 5 7 8 7 5 5 9 6 5 4 4 5 5 3 5 6 4 6 10 8 6 6 9 6 5 8 7 6 7 7 10 8 8 5 10 7 5 4 10 7 6 4 6 7 3 8 4 6 4 8 11 5 12 8 11 6 9 8 6 2 2 5 1 13 5 3 8 8 5 7 10 8 4 10 8 1…
19750 19 2 4 4 3 8 8 3 3 9 7 2 8 3 5 3 5 11 7 3 8 7 7 3 7 7 2 1 0 3 9 8 10 9 6 10 7 9 10 6 5 3 2 6 6 2 4 5 6 4 4 8 9 5 3 3 1 9 4 2 7 7 11 9 7 5 11 10 4 6 8 5 5 8 10 11 10 5 3 6 6 1 9 4 5 1 4 3 5 4 9 4 4 2 5 10 7 5 6 10 5 7 5 4 3 1 6 4 4 5 5 7 6 6 8 7 4 5 9 4 5 4 3 5 6 2 6 6 5 6 7 10 5 6 12 7 7 8 8 5 9 7 10 9 9 4 11 8 6 4 9 7 5 6 9 8 4 10 4 6 3 8 10 6 12 10 12 7 8 7 8 4 4 6 4 13 5 3 10 8 5 6 8 9 5…
20000 20 2 4 4 3 4 8 4 4 8 6 2 7 3 5 3 5 8 7 3 8 7 7 3 11 6 4 3 2 6 9 8 8 9 5 11 7 9 10 6 5 2 1 6 4 2 4 6 8 4 4 7 10 4 1 3 4 11 4 1 7 6 10 10 10 3 10 10 5 6 8 4 6 8 9 10 10 6 4 5 4 2 9 7 5 1 4 3 4 4 7 4 5 2 4 11 8 5 7 9 6 9 6 5 5 3 6 3 3 3 7 7 6 6 9 8 4 4 11 4 5 4 4 5 4 3 4 6 4 5 8 10 5 6 10 6 6 9 9 6 8 8 10 9 9 5 10 10 6 4 9 7 5 7 9 7 4 8 4 5 3 10 10 7 12 9 13 7 9 7 6 2 3 5 3 13 5 2 8 7 6 8 6 10…
20250 20 2 6 3 5 7 7 3 6 11 9 3 6 3 5 3 5 11 8 3 7 9 6 4 8 5 3 3 2 2 5 8 10 9 5 9 8 9 9 6 6 2 1 7 8 1 4 5 10 4 4 7 12 5 3 3 1 9 3 3 5 6 9 10 9 4 8 9 5 7 7 4 5 7 8 10 8 5 1 4 6 1 9 5 4 2 3 4 6 4 8 5 6 3 5 12 7 5 6 10 6 10 5 7 6 5 6 2 1 3 6 7 5 6 9 8 5 6 10 6 5 4 4 5 5 3 5 6 4 6 10 9 6 7 10 6 6 10 8 5 8 9 9 9 10 6 10 7 5 4 9 7 5 6 8 7 5 7 5 7 6 10 12 6 12 10 11 7 9 8 6 4 3 6 3 11 5 2 8 7 5 7 8 9 4 …
20500 20 2 4 4 4 5 8 4 5 10 8 2 6 3 5 4 6 11 8 3 9 7 8 3 9 6 3 3 1 4 9 8 9 9 5 9 9 9 10 7 6 2 1 7 8 1 5 6 8 4 4 7 10 4 4 3 1 8 4 0 7 5 11 9 7 5 10 9 5 8 7 5 6 7 7 11 8 7 1 4 3 1 9 5 6 1 5 3 6 4 8 3 5 2 4 11 6 4 6 10 6 7 5 6 7 4 7 2 3 3 7 7 5 5 7 7 3 5 12 4 5 3 3 5 6 3 6 6 4 5 8 10 5 6 10 6 6 8 7 5 9 8 8 9 6 5 8 7 5 5 8 7 6 6 9 7 4 7 5 6 3 8 11 6 12 11 12 7 9 8 8 2 3 6 4 11 5 3 8 9 4 7 8 10 5 11 8…
20750 20 3 5 4 3 6 7 3 4 10 9 3 8 2 6 3 6 11 7 3 8 6 6 3 8 5 3 2 0 3 7 7 9 10 5 9 7 9 10 7 5 2 1 7 6 3 5 6 8 3 5 8 9 3 2 5 2 10 4 2 8 6 12 8 9 2 9 7 5 7 7 5 6 7 8 9 8 7 2 6 5 1 9 5 4 1 4 2 6 5 9 3 5 2 4 10 7 4 6 11 4 10 6 7 7 1 7 4 3 5 5 7 6 7 10 9 4 6 10 6 5 4 4 5 5 3 5 6 5 6 10 9 4 6 11 6 5 10 10 6 7 8 9 8 8 4 7 7 5 4 9 7 5 7 9 8 4 7 6 7 5 9 13 6 11 9 11 7 9 7 5 5 3 7 3 13 5 3 8 9 5 7 8 9 4 10 …
21000 21 2 5 6 4 6 8 4 4 9 8 3 8 4 7 4 8 10 8 4 8 8 7 4 9 5 3 2 1 4 9 9 10 10 5 9 9 9 8 7 6 3 2 7 7 2 4 4 8 3 4 8 10 4 1 3 4 13 3 0 9 6 10 8 8 6 10 9 5 8 9 4 5 6 8 7 8 5 2 5 2 1 9 6 5 2 3 3 6 4 8 4 6 3 4 11 7 4 5 11 5 8 6 6 6 1 7 4 3 4 6 8 6 6 9 7 5 6 10 7 5 4 3 5 4 3 5 6 4 5 9 10 5 6 10 6 6 9 9 6 8 9 9 10 10 5 9 8 5 6 9 7 5 7 9 6 4 6 3 7 3 8 10 5 11 10 11 7 7 7 5 4 3 6 3 11 5 3 11 9 4 6 8 10 5 9…
21250 21 3 5 5 4 5 8 4 3 10 8 2 6 3 6 4 4 11 8 4 9 7 6 4 8 8 2 3 2 4 10 8 11 10 6 7 10 9 9 7 4 2 3 5 9 1 6 6 10 4 4 8 11 3 3 2 1 9 3 0 7 6 11 8 9 3 9 7 4 8 7 5 6 7 7 10 10 6 3 6 6 1 9 6 7 1 6 3 6 4 8 5 6 3 5 11 7 5 6 9 4 8 6 6 3 0 6 5 3 5 6 7 6 6 9 8 5 7 9 6 5 4 4 5 4 2 4 7 4 7 9 8 5 6 9 7 6 9 8 6 9 8 9 10 8 5 11 8 5 5 11 7 6 6 8 7 2 7 5 5 4 9 10 6 12 8 11 6 9 7 6 2 3 6 4 13 5 2 8 8 4 7 9 9 5 10 …
21500 21 3 5 4 4 7 7 4 4 10 9 2 5 1 5 4 6 10 8 4 8 6 5 3 10 5 3 3 1 4 8 8 8 9 5 9 8 9 10 8 6 2 3 7 8 2 5 6 9 5 5 9 10 4 3 3 3 11 4 3 8 4 12 9 9 3 10 9 4 8 8 5 6 8 6 11 7 6 4 6 6 2 9 5 3 2 3 2 7 4 9 4 6 2 5 11 7 5 6 10 7 6 4 6 2 0 6 4 3 4 6 8 6 6 8 8 4 7 10 6 5 4 4 5 6 5 5 6 4 6 12 9 6 6 9 6 5 10 8 4 9 7 8 10 8 6 10 8 6 5 9 7 5 5 9 8 5 10 6 7 4 9 12 6 11 8 11 7 8 8 6 5 3 6 1 10 4 2 9 9 5 8 9 9 5 1…
21750 21 2 6 4 5 7 9 4 8 12 8 3 6 3 5 3 5 9 7 4 8 8 8 4 7 7 4 1 1 3 7 8 9 10 5 9 9 9 10 7 5 2 1 5 6 1 4 6 8 5 4 8 9 4 4 2 1 10 5 3 5 6 9 8 9 6 11 8 3 5 9 5 5 9 8 12 8 7 2 6 6 0 9 5 4 2 3 3 6 4 8 4 6 3 5 12 6 5 7 8 6 8 3 6 3 0 6 4 3 3 6 7 5 5 8 7 4 7 10 5 5 4 4 4 6 3 5 6 4 6 11 10 3 6 10 7 6 10 9 7 9 7 9 10 9 5 11 8 5 6 10 7 5 6 6 8 4 11 2 6 4 9 9 5 11 8 11 7 9 7 5 4 3 6 4 12 4 3 7 8 4 7 8 8 5 10 …
22000 22 3 6 4 5 7 7 4 5 11 8 2 6 3 6 4 6 10 8 3 9 8 6 4 9 5 1 1 2 3 9 7 9 10 5 10 9 9 10 7 6 3 2 6 8 1 5 6 9 5 3 7 9 4 4 2 1 7 3 2 8 7 10 11 9 4 8 8 4 6 7 5 6 6 8 10 7 7 2 6 5 1 9 6 5 1 6 4 5 5 8 4 7 2 5 11 7 5 7 8 4 7 4 4 5 1 7 5 3 5 6 6 5 7 9 8 5 7 11 6 5 4 3 4 5 5 5 7 3 5 10 8 5 6 9 6 6 9 8 6 9 6 8 10 10 3 10 8 6 4 10 7 6 5 8 6 3 8 3 3 4 7 10 6 12 10 11 6 9 7 6 3 3 6 4 12 5 2 7 6 4 6 9 8 4 9 …
22250 22 2 4 4 4 6 7 4 7 12 9 3 6 3 5 1 6 10 7 5 8 7 3 5 7 6 2 2 1 4 8 9 7 7 5 10 9 9 9 5 6 1 2 7 9 1 4 6 10 4 3 7 8 5 2 2 1 10 4 1 6 8 10 11 9 5 11 10 4 8 7 7 5 7 6 12 10 6 4 6 6 1 9 5 7 2 5 3 5 4 8 3 6 2 5 10 6 5 6 9 5 7 4 6 2 1 6 4 3 4 6 7 4 6 10 8 4 6 11 6 5 3 3 4 5 4 5 7 5 6 10 9 4 6 10 6 6 10 9 6 9 8 9 11 8 4 8 8 5 6 11 7 5 6 8 8 5 10 3 6 4 9 11 5 11 10 11 7 9 8 7 3 4 5 1 11 5 2 11 8 4 7 8 …
22500 22 3 5 3 7 8 7 4 6 9 8 2 7 3 6 3 5 10 8 4 9 7 6 5 10 7 3 3 1 5 10 9 11 9 5 7 8 8 8 9 5 3 1 5 6 2 4 5 11 3 4 8 10 5 3 2 2 10 4 2 7 6 10 11 9 5 10 8 3 7 7 7 5 7 7 12 9 9 3 6 5 1 9 5 6 1 5 3 6 4 9 4 6 2 5 12 6 5 6 9 6 9 4 5 4 2 6 5 3 4 7 8 5 6 8 8 5 8 11 6 5 4 4 3 6 2 4 5 4 5 10 10 4 7 10 8 6 10 8 7 10 8 9 9 8 4 11 7 4 6 10 7 5 7 7 7 3 7 3 6 3 7 11 6 12 9 12 6 7 7 5 2 3 6 2 12 5 2 11 8 5 7 10 …
22750 22 2 4 4 4 5 8 4 4 9 6 2 6 2 4 3 6 10 7 4 9 9 7 5 9 7 2 5 2 6 10 10 9 8 5 10 7 9 9 6 4 2 1 6 6 2 4 5 10 3 4 8 8 4 3 2 2 11 4 4 7 8 9 10 8 4 9 9 4 7 8 4 5 7 7 11 8 7 4 6 5 0 9 6 6 2 3 3 5 4 7 4 6 4 5 13 7 5 5 10 4 9 6 4 3 1 6 3 3 3 7 7 7 6 10 6 5 6 10 4 5 4 2 6 2 2 5 6 4 5 8 10 5 6 10 6 6 9 9 4 8 8 8 9 8 6 11 7 7 4 10 7 6 6 8 7 3 7 5 6 5 9 12 6 12 11 12 7 9 7 5 4 3 6 3 12 5 2 10 7 4 7 9 9 5 …
23000 23 2 4 3 4 6 7 4 5 10 8 3 8 3 5 2 6 12 8 4 9 8 7 5 10 5 2 2 2 4 9 9 10 10 5 9 9 9 10 6 5 3 2 5 9 2 5 6 9 4 4 8 9 6 1 3 2 8 3 1 7 5 9 8 9 6 9 9 4 7 8 4 5 6 8 10 9 6 4 4 5 2 9 7 5 1 4 3 5 4 8 5 4 3 5 11 7 4 6 9 5 7 4 6 3 1 6 4 3 2 6 8 4 6 8 8 4 5 9 4 4 4 3 6 2 2 4 5 4 5 8 8 5 7 7 6 6 8 8 5 10 9 9 9 8 6 9 7 6 4 10 8 6 6 10 7 3 7 4 5 5 8 11 5 11 11 12 5 8 7 5 5 3 6 3 13 5 2 8 8 4 7 9 10 5 8 9 1…
23250 23 3 6 4 5 6 7 4 4 11 10 3 7 3 5 2 5 9 8 4 8 9 8 5 11 6 3 1 1 3 8 7 10 9 6 9 8 8 10 7 7 4 2 6 8 2 5 7 8 4 3 8 8 4 3 2 1 9 4 1 8 7 11 9 9 5 9 9 4 7 8 4 5 6 7 10 9 6 4 5 6 0 9 5 5 1 4 4 6 4 8 4 6 3 4 11 6 3 6 8 5 8 4 6 4 0 7 3 4 3 7 7 5 5 8 8 4 7 9 5 5 3 3 5 4 2 5 6 4 5 8 10 5 6 10 7 5 10 7 5 9 6 8 10 8 6 10 6 6 3 9 7 4 6 10 8 3 9 5 5 4 9 12 6 11 11 12 6 9 7 6 4 4 5 1 11 5 2 9 8 3 7 8 9 5 9 8…
23500 23 1 5 4 5 7 9 4 5 10 9 2 7 2 5 3 6 12 8 4 9 9 6 3 11 6 4 2 2 4 9 8 11 8 5 9 7 9 9 7 4 3 1 4 7 2 5 6 9 4 4 8 9 5 3 3 2 10 4 2 8 6 12 11 9 4 9 10 4 5 8 5 5 6 9 10 8 6 2 6 6 0 9 5 7 1 4 3 5 4 7 4 5 3 5 11 6 5 6 8 3 6 6 5 3 0 5 4 3 4 7 7 6 7 12 7 5 7 9 6 5 3 3 5 4 2 5 5 4 5 8 10 4 7 9 6 5 9 7 7 8 7 8 11 9 6 9 8 5 6 9 7 6 6 9 6 2 7 3 5 5 7 12 6 12 8 11 5 9 7 6 3 3 5 3 12 6 2 10 6 4 7 9 8 5 6 8 …
23750 23 2 5 3 5 6 7 4 4 9 9 3 7 3 5 3 6 10 7 4 9 7 5 6 9 4 2 2 1 3 9 10 8 7 5 11 10 9 8 9 3 4 3 5 7 2 4 6 9 4 3 7 9 6 1 2 1 8 4 2 8 7 12 8 9 2 10 9 4 7 8 6 6 8 6 11 9 6 3 6 7 1 9 6 6 3 4 3 5 4 8 4 6 2 5 11 7 5 6 9 6 8 5 5 3 1 7 4 3 3 7 8 6 8 8 6 5 7 11 5 4 3 3 4 3 1 5 7 5 4 8 10 5 6 11 6 6 9 7 5 7 6 8 9 8 4 8 6 4 5 11 8 6 6 8 8 4 9 3 7 5 8 12 6 11 9 11 5 8 7 5 4 4 6 3 13 6 2 12 7 7 6 9 10 5 8 9 …
24000 24 2 4 4 4 5 8 4 7 12 9 3 7 3 6 3 5 8 7 4 8 6 7 5 8 6 4 1 2 5 10 8 10 10 6 8 9 7 9 7 5 3 1 7 7 2 5 6 10 4 4 8 9 5 1 2 1 8 4 1 8 6 10 9 8 4 8 8 5 7 8 5 6 6 8 11 8 6 4 5 5 1 9 5 7 2 5 3 6 4 8 4 5 4 6 12 6 5 6 7 5 6 4 5 4 0 6 4 3 4 7 8 6 6 9 7 5 4 8 5 5 3 3 4 4 1 5 6 4 5 8 9 5 6 8 7 5 9 7 6 9 6 9 9 10 5 10 7 5 5 8 8 4 6 8 7 4 8 4 6 5 8 12 5 12 10 12 5 9 7 5 3 2 5 3 11 5 3 11 8 5 7 8 9 5 7 8 9 …
24250 24 2 5 4 4 7 9 4 5 10 8 4 7 4 5 4 4 11 8 2 8 8 7 3 11 5 3 2 1 3 9 8 9 10 6 10 9 9 9 8 4 2 1 6 7 2 5 6 9 4 4 7 8 6 2 1 2 9 2 0 6 6 10 9 11 6 10 9 3 6 7 5 6 6 6 11 10 6 3 6 5 0 9 5 5 3 4 3 6 5 9 4 5 3 5 12 7 5 6 10 7 6 6 7 3 1 8 5 3 4 6 8 6 5 7 8 4 5 10 6 5 3 3 4 5 3 4 6 4 5 10 9 5 6 10 6 5 11 9 7 9 8 8 9 7 6 10 10 6 5 11 8 4 5 8 7 4 9 2 4 5 7 11 5 12 10 12 7 9 7 6 5 4 6 3 13 5 2 11 7 3 7 9 9…
24500 24 3 4 5 4 6 7 4 5 9 8 1 6 3 5 4 5 11 6 4 9 7 9 4 11 7 3 1 1 3 7 8 9 8 5 8 9 9 10 8 6 4 1 7 8 2 5 5 8 3 3 8 8 6 2 2 1 9 4 1 6 7 9 10 9 4 9 8 5 7 6 5 5 6 4 10 9 7 2 4 5 0 9 6 5 2 4 4 5 5 9 5 6 4 6 11 7 5 6 8 5 5 4 5 4 0 7 3 4 3 8 6 6 6 9 8 5 5 11 5 4 3 3 5 5 4 4 7 3 5 9 9 5 6 9 7 5 10 7 6 9 7 8 10 8 4 9 9 6 4 10 8 6 6 11 8 5 9 2 5 6 10 13 5 12 10 11 7 9 7 6 4 3 6 2 14 6 3 10 8 5 8 10 9 4 7 7…
24750 24 0 5 4 3 6 9 4 6 11 9 2 8 4 5 3 5 10 8 4 9 10 9 5 11 7 3 3 1 3 8 8 9 10 5 10 8 8 10 6 5 2 1 5 7 1 4 4 8 3 3 8 9 4 4 2 1 11 3 1 6 7 9 9 9 5 11 10 4 9 7 6 7 7 7 11 9 6 2 6 6 0 9 6 5 2 3 3 6 5 10 4 5 3 5 12 8 3 7 11 4 8 5 6 4 2 6 5 3 3 7 8 5 6 8 7 3 6 10 7 6 5 3 4 6 2 5 6 4 5 10 10 5 6 10 5 6 10 8 4 9 8 9 9 7 4 9 8 6 6 9 6 6 6 7 7 4 8 5 4 5 9 14 4 12 9 10 7 8 8 5 5 3 5 3 12 6 2 12 8 5 8 8 9 …
25000 25 2 6 3 5 7 8 4 5 9 10 2 8 3 6 2 7 11 8 4 9 9 8 5 10 5 2 1 0 3 8 8 10 9 5 9 9 9 10 8 5 2 1 7 6 2 4 5 9 3 4 8 10 3 5 3 3 10 4 3 9 7 11 9 9 6 9 8 5 8 5 5 5 7 5 10 9 7 3 3 1 2 9 5 5 1 4 3 7 4 9 5 5 3 4 11 6 4 5 9 5 7 3 4 5 2 8 3 2 3 7 7 6 7 9 7 3 5 11 6 5 4 3 7 6 4 5 6 4 5 10 9 5 6 8 6 6 7 7 6 7 5 8 9 8 4 11 7 5 4 9 8 4 6 10 6 3 11 4 7 4 9 12 6 13 10 10 7 9 8 8 5 4 7 4 13 5 2 12 8 4 7 7 5 3 8…
25250 25 2 4 3 4 7 7 4 7 11 7 3 5 2 4 2 5 11 6 4 6 10 8 5 8 6 2 2 0 3 8 8 9 9 6 10 9 9 10 6 5 2 2 6 7 2 4 6 9 3 3 8 10 3 3 2 1 8 4 1 7 7 9 8 7 4 9 7 4 7 8 5 6 6 5 11 9 8 4 4 6 3 9 5 3 3 3 2 7 5 10 3 5 2 6 11 6 5 6 9 5 6 4 4 3 0 7 7 3 4 7 7 5 7 8 8 4 6 11 6 5 4 3 5 6 3 5 6 4 5 10 9 5 6 9 7 5 10 7 7 9 6 8 10 10 6 12 8 5 4 10 7 5 6 9 4 3 9 2 5 7 7 8 5 12 8 11 5 8 7 5 5 3 7 3 10 5 2 9 8 5 7 8 8 5 10 …
25500 25 2 4 3 3 8 8 4 5 10 8 2 9 3 7 3 6 10 8 4 8 9 7 3 10 4 3 2 1 6 10 9 10 10 4 11 8 9 10 6 5 2 1 6 7 2 5 6 8 3 3 8 10 4 3 2 1 9 4 4 7 6 9 8 9 2 10 11 6 7 8 4 5 6 7 11 7 8 4 6 5 2 8 3 7 1 5 4 8 3 9 4 5 3 5 11 7 5 7 10 5 7 6 6 4 1 7 7 3 4 7 8 6 7 10 8 5 3 11 4 5 4 3 4 4 3 4 6 3 5 9 9 4 6 10 5 5 9 8 5 9 10 8 10 9 6 12 8 4 4 10 6 4 6 10 6 4 9 5 5 6 7 12 5 11 11 11 7 10 7 6 4 3 6 3 12 5 2 13 8 5 7…
25750 25 3 5 4 4 8 7 4 3 9 9 2 5 2 5 3 4 11 8 3 7 7 7 2 9 6 3 3 1 2 6 8 9 10 5 9 9 9 10 6 5 1 1 6 7 1 5 6 9 2 3 9 8 4 3 1 1 9 4 2 7 5 11 10 10 4 10 9 4 7 6 4 5 8 8 11 10 7 3 4 4 2 8 6 6 2 4 3 7 4 8 5 5 2 4 11 6 4 6 10 5 6 5 6 3 0 7 3 3 4 6 8 5 6 7 8 4 4 11 4 4 0 3 6 5 4 5 6 4 4 9 8 4 7 7 7 6 10 9 6 9 9 8 10 8 4 9 9 4 5 10 5 5 6 10 6 3 9 3 7 7 9 13 5 12 9 12 7 9 6 6 3 3 6 3 10 6 3 8 8 5 7 9 10 4 8…
26000 26 2 5 3 5 7 7 4 6 9 8 3 8 3 6 4 4 12 7 3 8 7 9 5 11 8 4 2 1 4 5 7 11 8 6 8 8 9 9 7 5 2 2 7 8 2 3 6 10 4 2 9 9 4 3 3 3 11 5 0 7 5 10 11 10 4 11 9 6 7 6 5 6 6 4 9 8 7 3 4 6 2 9 5 5 2 1 3 6 4 8 3 4 2 5 11 7 5 6 8 4 8 5 5 5 1 7 4 3 4 6 7 6 6 7 6 3 2 8 5 5 4 3 4 5 2 4 5 4 5 8 10 4 6 7 6 6 8 7 5 9 9 8 10 8 5 10 8 5 6 11 7 7 7 7 7 4 8 3 5 5 9 11 6 12 9 11 5 8 7 6 3 3 5 3 11 5 3 10 9 5 6 8 8 4 8 6…
26250 26 2 5 3 4 7 7 4 6 11 10 2 5 2 5 3 5 9 8 4 9 9 5 4 9 6 3 2 3 4 7 8 7 10 5 10 7 9 10 6 4 2 1 5 8 2 4 6 10 2 5 8 8 4 4 2 2 9 4 3 8 7 12 11 10 4 9 9 5 7 7 5 5 7 5 10 6 6 3 6 5 1 9 6 6 3 5 2 6 5 9 4 5 3 5 10 6 5 5 8 5 6 3 6 2 1 6 6 5 5 8 7 5 6 9 8 5 7 10 5 5 3 3 5 4 3 5 6 4 6 11 8 5 6 7 5 5 9 7 6 8 8 8 9 10 4 11 9 5 5 11 7 5 6 8 8 4 7 4 6 4 8 12 7 12 10 9 7 8 7 5 3 2 5 3 10 5 2 8 7 4 6 7 8 4 7 …
26500 26 2 5 3 4 7 8 4 4 10 9 4 9 3 5 3 5 10 8 3 8 9 8 5 11 6 3 2 1 3 8 9 11 10 5 11 9 9 10 7 4 2 1 7 6 2 4 6 10 5 5 8 9 4 4 2 2 9 4 3 9 8 11 9 8 4 9 8 4 7 6 6 5 8 6 10 8 6 4 6 6 1 9 5 4 1 4 3 5 4 7 4 6 2 5 11 6 5 6 8 5 7 3 4 1 1 5 5 4 5 7 8 5 7 9 8 3 5 9 5 4 3 3 6 6 4 4 6 3 4 9 8 4 7 8 7 6 10 7 5 9 6 8 10 10 6 11 7 5 6 10 7 6 6 11 7 5 10 4 4 5 8 12 6 12 10 12 6 8 7 5 2 2 5 3 11 4 2 9 8 4 7 8 7 5…
26750 26 3 6 4 5 7 7 3 4 12 9 3 6 2 4 3 5 9 8 3 6 6 8 5 10 6 3 2 2 3 9 7 8 9 6 9 7 9 9 6 6 3 2 7 7 1 4 5 9 3 4 7 8 4 2 2 2 8 4 3 7 8 11 10 10 4 9 9 5 7 7 5 6 7 8 8 9 7 3 5 4 0 9 6 5 1 3 3 6 4 8 4 5 2 5 11 5 3 6 11 5 7 6 6 4 0 8 5 4 3 8 8 4 7 10 7 4 5 10 5 5 4 3 4 7 2 6 6 4 4 9 8 4 7 10 7 6 9 7 5 11 8 10 9 9 4 10 8 5 5 11 8 5 6 9 6 6 9 4 6 5 9 12 6 11 9 13 6 9 8 7 5 4 7 4 13 5 3 9 9 5 7 7 7 5 10 8…
27000 27 2 3 3 4 5 9 5 3 10 9 3 7 2 5 3 4 10 8 4 9 7 5 4 8 5 2 6 2 4 8 8 8 8 5 11 8 9 11 8 5 3 2 7 6 2 4 5 9 4 4 8 8 5 2 2 2 8 4 1 7 5 9 11 11 4 10 9 5 6 8 3 6 6 10 10 8 6 3 6 4 2 9 7 6 2 3 2 5 5 8 4 6 2 4 10 7 3 6 9 6 8 5 6 6 1 7 3 3 2 7 8 6 8 10 7 4 5 11 6 6 5 3 5 6 4 4 6 3 6 10 8 3 6 9 5 6 8 8 5 9 9 8 8 9 4 11 9 5 6 10 7 6 7 9 7 3 11 3 7 5 9 12 5 12 10 11 7 9 6 6 2 3 5 3 10 5 2 7 6 4 7 9 11 5 …
27250 27 3 4 3 5 9 7 4 5 10 8 1 7 3 6 3 4 9 8 4 9 7 8 5 10 3 0 1 2 4 10 8 9 7 5 10 11 9 9 8 4 3 2 6 7 2 4 6 8 4 3 7 9 5 2 2 2 10 4 1 6 6 11 11 7 2 7 7 3 8 9 5 5 7 8 11 7 7 3 5 5 1 9 6 6 2 3 2 5 4 8 3 4 3 5 12 5 4 6 9 5 7 5 6 4 0 7 4 3 4 7 7 5 7 9 7 4 5 12 6 5 3 3 4 5 2 5 6 4 5 9 10 4 6 10 5 6 10 10 7 9 7 8 8 7 5 10 8 5 4 10 7 4 6 9 6 4 9 5 7 5 7 10 7 12 10 12 6 9 8 6 4 2 5 3 11 6 2 9 8 5 7 8 9 4 …
27500 27 3 4 2 3 7 8 4 6 11 7 3 9 3 4 3 5 7 7 2 8 6 7 3 10 6 2 2 2 3 10 7 8 10 5 11 10 9 9 6 4 3 2 7 8 1 4 6 10 3 4 8 8 5 1 2 3 9 2 1 6 6 12 10 9 5 9 8 4 8 8 5 5 7 8 10 8 6 3 6 6 1 9 4 6 1 5 3 6 4 9 5 6 2 5 11 7 5 6 9 5 7 4 5 5 1 8 5 3 3 7 8 7 7 10 8 5 5 10 6 6 5 3 7 6 2 4 5 4 6 11 9 5 6 8 7 4 10 6 6 8 8 9 10 9 6 9 9 4 4 10 7 5 6 8 7 4 10 4 8 5 7 11 6 12 10 12 7 9 7 5 3 3 6 3 11 5 2 8 8 6 7 9 8 4…
27750 27 3 3 4 4 6 8 4 5 9 8 2 7 3 6 4 6 9 7 4 8 8 8 4 10 7 2 3 3 2 9 8 10 8 5 11 8 9 10 7 4 3 1 5 7 2 5 5 7 4 4 6 9 6 2 1 2 8 4 1 7 6 8 9 8 5 9 8 5 7 8 6 5 6 8 8 9 7 3 6 6 1 9 5 6 2 5 2 5 4 9 4 5 1 5 11 6 4 6 9 4 7 4 6 4 1 7 4 3 3 7 7 6 7 8 7 5 4 12 5 5 4 4 5 4 2 5 6 4 6 9 9 4 6 9 7 6 9 8 7 9 8 9 10 10 4 11 10 5 5 11 8 3 5 9 6 2 8 5 6 4 9 11 5 12 8 11 6 9 7 5 5 3 5 2 11 5 3 9 8 5 7 8 9 5 9 9 12 …
28000 28 3 6 4 5 7 8 3 5 9 8 3 7 4 4 3 6 11 7 4 7 8 7 4 10 8 2 4 3 3 8 8 10 8 5 10 6 8 9 9 4 2 1 4 7 2 5 6 8 4 4 8 10 3 4 2 2 11 4 4 8 8 9 9 8 3 10 7 4 9 6 5 5 8 6 11 10 7 2 6 5 0 9 6 6 3 4 3 6 4 9 5 5 3 5 12 7 5 6 9 4 6 4 4 5 1 8 4 3 4 7 7 6 8 8 7 3 6 9 6 5 4 4 4 6 2 5 6 4 5 9 10 5 6 10 6 6 9 8 6 8 7 9 9 6 4 10 7 4 5 11 7 3 6 10 8 4 7 5 7 6 9 12 5 12 9 13 7 7 8 6 4 4 6 5 13 5 3 11 9 5 8 10 9 5 8…
28250 28 2 4 3 4 8 9 5 5 11 9 2 8 3 5 3 4 10 6 3 8 7 7 4 11 8 2 5 2 4 10 8 10 9 5 10 8 9 10 6 4 2 1 5 8 1 3 4 10 3 4 7 8 4 2 4 3 10 5 3 7 6 10 10 8 4 10 10 5 5 8 5 6 8 6 11 10 6 4 6 5 0 9 6 5 1 2 2 6 5 10 5 6 4 6 11 7 5 6 9 5 7 6 6 6 1 8 3 3 3 7 7 6 6 9 8 4 6 11 5 5 4 4 7 5 4 5 6 4 5 9 9 4 6 8 7 6 10 9 6 9 8 10 10 10 6 12 10 4 5 9 7 5 6 9 7 3 8 4 8 6 10 12 7 12 11 12 6 9 8 7 2 3 7 2 11 5 2 10 7 5…
28500 28 3 4 4 4 7 8 4 3 12 9 4 8 3 5 3 4 8 8 3 7 6 9 4 8 7 2 4 3 3 7 8 10 8 5 8 8 9 10 8 6 2 1 6 8 3 4 4 9 4 3 7 8 4 2 4 3 10 4 3 6 6 11 9 9 4 9 9 4 8 7 5 5 6 6 10 8 6 2 4 3 1 9 6 4 1 3 3 6 5 9 5 7 2 6 10 7 4 5 9 6 7 2 7 3 0 8 3 3 2 6 8 6 4 8 8 5 5 12 6 4 3 3 5 5 4 5 6 4 4 9 9 5 6 8 6 6 8 7 7 10 6 9 10 10 5 10 7 4 6 9 7 4 6 8 6 4 8 3 5 5 8 11 6 12 10 12 7 8 8 6 4 3 6 2 9 6 2 8 7 5 7 8 10 5 9 8 1…
28750 28 3 5 4 4 7 8 4 4 12 8 1 6 3 5 3 5 8 7 3 7 7 6 4 8 6 4 5 1 4 8 8 10 10 5 11 8 8 11 6 4 3 2 5 8 2 4 6 9 3 5 8 9 3 3 2 2 9 3 3 6 5 10 8 8 5 11 8 3 7 6 4 5 8 7 11 9 6 3 6 7 2 10 5 5 2 5 3 6 5 10 4 6 3 5 11 7 5 6 9 4 7 4 5 5 1 7 3 3 3 7 7 6 6 9 9 4 6 9 5 5 4 4 5 4 3 5 6 4 6 10 10 4 6 11 6 6 10 9 7 8 7 9 9 8 4 10 8 4 6 8 7 5 5 8 7 3 6 4 5 5 8 11 6 12 8 11 7 9 7 6 2 3 5 3 11 4 3 10 9 4 8 11 9 5 …
29000 29 3 5 5 4 8 10 4 5 9 10 2 8 3 5 3 5 10 7 3 7 6 7 3 9 5 2 6 2 4 9 9 9 9 5 9 7 9 6 5 3 3 2 6 8 2 3 5 9 5 3 6 9 3 1 3 2 9 3 2 8 7 11 10 10 4 10 8 4 7 9 5 6 8 9 9 8 6 3 5 4 2 10 6 7 1 3 3 6 5 9 4 7 3 4 10 7 4 6 8 6 8 4 6 3 0 7 5 4 2 8 7 6 7 8 8 5 6 11 5 4 3 3 3 6 4 4 6 4 4 10 10 4 7 10 7 6 8 7 6 9 7 8 10 10 4 12 8 5 7 11 8 5 5 9 8 3 6 4 5 5 9 12 6 11 8 12 8 9 7 6 4 3 7 4 10 5 3 10 8 5 7 7 9 4 …
29250 29 3 5 5 4 6 7 4 4 12 8 4 7 2 6 3 6 10 8 3 8 8 6 6 10 6 3 5 2 3 10 8 10 9 5 9 8 9 10 9 4 3 2 8 8 2 5 5 9 3 5 9 8 4 1 5 2 9 4 3 9 8 12 11 9 2 9 9 5 7 7 5 5 7 7 12 8 7 3 6 7 2 11 3 5 1 4 2 5 4 8 4 7 3 5 11 7 5 6 8 4 8 3 5 5 2 8 6 3 3 7 7 6 7 9 7 5 6 11 5 5 5 4 6 6 5 5 6 3 6 11 9 5 6 11 6 6 10 9 7 10 7 8 10 7 4 11 6 5 8 11 9 4 6 9 7 4 8 4 5 5 7 10 6 12 11 12 7 9 7 6 5 4 6 2 11 5 2 8 8 5 8 9 7 …
29500 29 3 7 4 5 7 8 4 5 8 6 2 3 2 5 3 6 11 7 4 7 8 6 5 8 7 5 5 2 4 8 8 10 10 6 9 8 8 8 8 5 3 2 9 10 1 6 4 9 3 6 8 9 4 3 2 2 8 4 3 10 8 11 8 10 6 10 8 4 6 8 4 5 8 9 12 9 6 4 4 2 1 9 5 5 2 4 3 5 4 7 3 6 2 4 11 8 4 5 10 5 7 4 7 7 3 8 4 4 3 6 7 6 7 8 8 4 7 12 6 4 4 4 4 6 4 4 6 3 4 10 10 4 6 10 6 6 10 9 6 8 10 8 10 10 5 11 8 3 5 10 6 6 6 9 7 4 7 6 7 7 7 11 5 11 8 11 6 9 7 6 5 5 6 4 11 5 3 11 8 4 7 8 …
29750 29 2 5 5 4 6 8 4 6 11 7 1 8 3 4 3 5 10 8 4 9 7 8 4 8 5 3 5 2 4 8 7 11 8 5 10 8 9 9 9 4 2 1 8 8 2 5 3 8 3 2 7 8 4 2 2 2 9 3 1 7 6 11 9 8 3 10 9 4 10 8 6 6 7 7 10 9 6 4 3 3 1 9 5 5 2 4 3 5 4 8 4 6 2 4 11 7 4 5 8 5 8 6 6 5 3 7 5 2 4 7 7 7 6 9 9 4 7 9 4 5 4 4 4 5 2 5 6 4 5 8 10 5 6 9 6 6 10 8 7 7 8 8 9 8 5 9 8 4 6 10 8 4 7 9 7 4 9 2 6 3 9 10 6 12 10 12 6 9 8 6 2 2 5 2 10 5 2 11 8 5 7 8 9 5 10 7…
30000 30 3 5 5 4 8 8 4 7 11 7 3 9 3 5 3 5 11 9 3 9 7 7 3 10 5 3 3 1 6 9 9 9 8 5 9 8 9 6 7 2 2 1 8 9 3 4 6 10 4 3 6 8 3 2 3 2 8 5 2 7 7 9 10 8 4 10 8 3 7 9 6 7 8 8 11 10 6 5 4 2 0 9 6 5 2 3 3 5 4 8 5 6 3 4 12 6 4 5 9 5 7 4 5 3 3 7 4 3 4 6 7 5 8 10 9 5 6 12 6 5 4 3 6 5 4 5 6 4 5 9 10 4 6 9 7 6 10 8 6 7 8 8 11 8 6 9 7 4 5 11 7 5 7 8 5 4 9 3 8 5 9 10 6 11 7 11 4 9 7 6 3 3 5 3 12 5 3 10 9 5 7 7 10 5 9…
30250 30 3 6 4 4 5 7 4 4 10 7 2 6 3 6 3 6 10 8 4 9 7 6 4 10 7 3 5 2 6 9 9 9 9 5 9 7 9 9 9 5 2 1 6 10 3 5 5 11 3 4 7 9 3 2 2 2 8 4 2 6 7 8 9 10 3 10 9 5 8 7 5 5 7 7 11 10 7 4 5 3 1 9 5 5 3 5 4 5 4 9 4 6 2 4 11 7 4 5 8 6 6 3 5 4 2 5 4 4 3 7 7 7 7 10 8 6 7 10 5 5 3 3 4 5 2 6 6 4 5 8 10 5 6 9 5 6 10 7 6 8 7 10 10 9 5 9 9 4 7 10 5 5 6 9 6 5 9 4 6 3 8 9 6 12 10 12 5 8 7 5 3 3 5 3 11 5 2 11 8 4 7 8 10 5…
30500 30 3 6 5 5 7 8 4 5 11 8 2 8 3 4 4 6 13 8 5 8 7 7 3 7 8 4 7 3 4 9 10 11 10 6 9 9 9 10 8 5 2 1 7 10 3 6 6 10 4 4 8 9 4 2 4 3 10 4 3 7 7 10 10 10 4 9 8 4 5 9 5 6 8 8 11 10 6 3 6 7 1 9 5 5 2 4 3 6 4 10 5 6 3 5 11 7 5 6 10 6 10 4 5 6 3 8 3 4 2 8 8 5 7 9 8 3 6 11 4 5 3 3 4 7 4 4 5 2 5 10 8 4 6 9 6 6 10 8 6 9 6 9 8 8 4 10 8 5 6 9 6 6 6 8 7 2 7 4 5 6 10 11 7 12 8 12 4 8 7 5 4 2 6 3 14 5 3 11 8 5 6 …
30750 30 2 6 3 5 8 8 4 4 11 10 2 8 3 5 3 6 9 8 4 9 6 6 4 8 6 3 1 1 4 10 8 9 8 5 10 9 9 8 9 4 2 1 8 10 4 4 6 10 4 2 7 10 3 3 2 2 10 3 3 6 6 9 10 9 4 9 9 5 7 8 4 6 8 7 12 7 7 2 5 4 1 9 5 5 3 4 3 6 4 9 5 4 3 5 11 6 4 6 10 4 8 4 5 2 0 6 8 3 3 7 7 5 7 7 8 4 5 11 5 4 3 2 5 6 3 5 6 4 4 10 11 4 7 10 6 6 9 9 6 7 7 10 10 10 4 11 8 6 6 11 8 5 6 10 7 3 8 6 7 5 9 12 6 12 9 9 5 9 7 6 4 4 5 3 12 5 2 9 7 5 7 9 1…
31000 31 1 6 4 4 7 8 4 5 10 9 3 2 2 4 3 4 8 7 4 8 8 5 3 10 5 3 1 1 4 10 10 10 10 5 10 9 9 9 9 4 2 1 10 10 4 5 6 10 4 5 7 10 4 2 4 2 9 4 0 7 6 10 10 10 4 10 9 5 6 8 6 5 8 7 10 10 6 3 3 3 1 9 6 7 2 5 3 6 4 8 4 4 2 5 11 7 5 5 8 5 6 6 6 6 1 8 3 3 3 7 7 5 7 9 8 3 5 11 5 6 4 3 4 6 2 4 6 4 5 10 9 4 6 8 6 6 9 7 6 8 6 9 10 9 4 11 8 6 7 10 7 6 6 10 7 4 7 5 5 5 9 10 6 12 9 11 6 9 7 5 4 3 6 3 10 5 2 10 7 4 7…
31250 31 2 6 3 4 8 8 4 3 11 8 2 7 3 4 3 5 9 8 4 8 7 7 3 11 6 3 1 2 4 11 8 9 10 5 10 8 9 10 8 5 3 0 7 10 2 6 6 9 5 4 7 10 3 1 4 3 10 3 0 7 5 10 10 9 4 10 9 5 7 8 5 6 8 8 12 8 8 4 5 4 1 9 6 6 1 5 3 6 5 9 3 3 2 5 11 6 5 6 9 5 7 4 5 4 1 7 3 4 2 8 7 5 7 9 8 4 6 11 5 5 4 4 4 6 3 5 8 3 6 9 9 3 6 9 7 6 9 7 6 9 7 9 9 8 5 8 8 5 5 7 7 4 6 9 8 4 7 3 7 6 9 12 6 12 9 10 5 9 8 6 3 3 5 3 12 5 2 12 7 5 7 8 9 5 8 …
31500 31 2 5 3 3 7 7 4 5 10 9 2 7 3 5 4 5 12 9 4 9 9 8 3 11 5 1 0 3 5 10 10 8 9 5 9 8 9 8 6 5 3 1 8 10 3 5 6 8 4 5 9 8 4 2 3 3 10 4 2 9 7 10 10 10 5 10 7 5 8 9 5 6 7 7 11 9 8 4 6 5 3 9 7 5 2 4 3 6 4 8 4 5 2 5 11 7 5 5 7 3 7 5 5 5 2 6 8 3 3 7 7 5 5 9 6 5 5 12 5 6 4 3 5 6 4 5 7 4 6 8 10 5 6 10 6 5 10 8 5 9 8 8 10 10 5 11 9 6 6 11 8 6 6 8 6 2 7 4 5 4 8 11 6 12 10 12 6 9 7 6 4 4 4 3 11 5 2 12 8 5 7 7…
31750 31 2 7 4 4 6 8 4 4 7 9 2 6 2 5 3 5 10 8 4 8 7 8 3 10 6 2 0 2 5 10 8 10 9 5 10 6 9 7 7 5 4 3 7 8 2 5 5 9 3 4 6 9 4 1 2 3 10 4 3 7 7 11 10 9 3 9 9 5 8 8 5 5 7 7 11 9 6 3 5 2 1 9 5 6 2 5 3 4 5 9 5 5 2 4 11 5 5 5 10 5 7 4 6 6 2 9 8 3 4 7 7 4 6 9 7 4 6 9 5 5 2 3 4 3 3 5 6 4 5 10 9 6 6 9 7 5 9 7 6 9 9 8 9 8 4 10 7 6 6 10 7 5 5 10 7 4 9 6 6 5 8 13 6 10 11 11 7 9 7 5 4 3 6 2 10 5 3 11 9 5 7 9 10 5 …
32000 32 3 5 4 3 7 7 5 6 9 8 2 9 3 4 2 4 10 8 4 8 9 6 6 9 7 3 2 1 3 8 8 9 9 5 11 8 9 11 7 4 2 1 6 7 2 5 5 8 3 5 7 10 4 4 2 2 8 3 1 7 5 8 8 7 4 10 8 4 8 7 5 6 7 7 11 11 7 3 5 5 2 9 6 6 2 5 3 7 5 11 4 7 2 5 11 7 5 5 8 4 7 3 6 4 2 6 8 3 3 7 7 5 7 9 8 3 5 11 5 5 5 3 6 5 4 5 6 4 5 10 10 5 6 10 6 6 10 7 5 8 8 8 9 10 6 10 9 6 5 9 6 6 8 10 8 4 10 5 5 4 9 10 5 11 8 12 7 9 8 7 2 3 5 3 11 6 3 12 10 5 9 9 10…
32250 32 3 4 4 4 8 7 5 5 12 7 3 6 3 4 3 5 10 7 4 8 8 5 4 11 9 3 1 2 5 10 8 10 10 6 9 8 9 7 6 3 3 1 6 7 1 4 5 8 4 4 7 10 3 1 2 2 6 4 1 6 6 8 7 8 3 9 9 5 9 7 3 6 7 8 12 9 7 4 6 5 2 9 7 6 1 5 3 6 3 9 4 6 2 5 10 8 4 7 10 5 8 4 7 4 1 7 6 3 3 7 8 5 8 8 8 4 6 10 6 6 5 4 5 6 4 5 6 5 6 10 9 4 6 10 5 5 8 9 5 8 7 8 9 8 4 11 8 6 5 9 7 5 6 8 8 4 9 4 5 4 8 9 6 11 9 12 7 9 7 5 4 2 5 3 11 5 3 11 9 5 7 8 8 4 8 8 …
32500 32 2 7 4 4 6 7 4 5 10 10 3 9 3 4 3 5 9 7 4 8 7 8 5 10 8 2 3 0 2 8 8 8 8 6 10 7 8 10 7 5 3 2 8 7 1 5 6 10 5 5 6 9 4 2 2 2 9 4 1 8 7 11 9 9 4 9 8 4 6 8 5 6 8 8 10 9 6 3 5 5 1 9 6 6 2 5 3 5 5 8 3 6 2 5 11 6 5 6 9 5 7 3 5 2 1 6 7 2 5 6 7 4 9 9 7 3 6 11 5 5 5 3 5 8 4 6 6 5 6 10 9 4 6 9 6 6 8 8 7 8 6 8 10 10 4 9 7 5 5 11 7 5 6 9 9 2 8 6 5 5 8 9 6 11 9 11 6 8 7 5 5 3 6 3 11 5 3 8 8 5 8 7 7 5 8 7 1…
32750 32 3 6 4 4 5 8 3 4 9 6 2 4 2 5 4 5 9 8 4 7 9 6 4 9 5 4 1 0 3 9 7 9 9 5 9 7 9 10 6 5 2 1 6 6 2 5 6 10 4 6 8 11 4 1 4 3 11 2 0 6 6 10 9 9 2 8 9 5 7 7 4 6 6 8 9 9 5 5 5 3 1 9 6 6 3 5 3 5 4 5 4 5 2 4 10 6 4 5 10 4 7 6 6 5 0 7 5 4 3 8 7 4 8 6 7 4 6 9 6 5 3 3 4 6 3 5 6 3 6 8 7 4 7 8 8 6 8 7 5 9 9 8 8 7 4 9 6 6 4 10 8 6 5 9 7 2 7 5 5 5 8 11 5 12 11 12 7 8 7 5 4 3 6 4 12 6 2 8 7 3 6 7 8 5 10 9 8 7 …
33000 33 3 5 5 3 5 8 4 4 10 8 2 5 2 4 3 5 8 7 3 9 7 8 2 12 7 4 2 1 4 10 8 10 10 6 10 9 9 10 6 5 2 1 7 8 2 4 5 8 3 4 6 10 5 1 4 2 9 5 0 9 6 12 11 8 3 9 9 5 8 8 3 7 4 5 9 10 5 4 5 2 1 9 5 6 2 4 3 5 4 9 5 7 4 5 12 7 4 6 9 4 7 3 6 5 1 7 3 3 3 7 6 5 6 10 7 3 6 11 5 5 4 3 5 5 4 5 6 4 5 9 10 5 7 9 7 5 9 7 5 9 8 8 9 9 4 10 7 4 7 10 7 5 7 10 6 3 7 3 7 4 8 10 6 12 10 12 5 8 7 6 3 3 6 3 12 5 3 12 9 4 7 9 8 …
33250 33 3 6 4 5 6 8 4 3 10 8 2 7 3 4 4 5 11 8 3 8 8 8 2 10 6 2 3 2 2 9 8 9 10 6 11 9 9 10 7 5 1 1 7 8 1 4 6 10 4 4 8 12 5 3 4 2 8 3 2 8 4 6 7 9 3 10 8 5 7 6 6 5 8 8 11 9 7 4 4 3 0 9 4 6 2 4 3 6 4 8 4 6 4 4 12 7 4 5 10 4 6 6 5 5 1 6 4 3 3 7 7 4 6 9 7 4 6 9 5 5 4 4 5 5 5 5 6 4 5 9 10 4 6 8 6 6 11 10 5 9 10 8 10 8 7 11 8 4 7 10 6 5 7 9 8 4 6 4 6 3 8 12 6 11 10 12 8 9 6 5 5 3 7 4 11 5 3 10 8 5 6 9 1…
33500 33 3 6 5 4 7 9 4 4 12 9 4 7 3 4 3 5 11 7 4 9 8 7 4 10 6 2 1 1 4 8 8 10 10 5 10 8 9 7 7 4 2 2 6 8 1 5 6 10 5 4 8 11 5 2 5 3 10 4 2 8 6 9 11 7 4 9 9 5 8 6 5 6 6 6 10 7 6 2 4 1 2 9 6 5 2 4 3 6 5 9 4 6 3 3 12 6 2 5 9 4 5 3 5 3 1 6 4 3 4 7 7 4 7 8 7 3 6 9 6 5 4 3 5 7 5 5 6 4 5 11 10 5 6 9 6 5 10 9 5 9 7 8 10 6 6 10 7 5 8 10 8 5 7 9 7 4 6 4 7 5 8 10 7 12 11 12 7 5 6 4 5 3 6 3 10 6 2 11 8 4 6 9 9 …
33750 33 4 6 4 3 5 9 3 7 11 10 3 10 3 4 4 5 11 9 4 8 5 7 2 8 6 1 1 4 5 8 8 11 10 6 8 7 9 9 6 5 2 1 6 6 2 4 5 7 4 4 8 10 3 1 4 3 11 4 1 7 7 10 10 10 5 8 9 4 8 8 4 6 8 10 11 8 10 6 4 2 2 9 7 6 2 5 4 5 4 6 4 5 3 4 10 8 4 5 9 5 6 6 6 4 1 7 3 3 2 4 7 5 6 8 8 4 7 10 5 5 4 4 4 5 3 5 7 4 6 9 9 5 6 7 6 5 11 8 6 9 9 9 9 10 7 11 7 5 6 11 8 7 7 8 7 2 6 5 5 5 9 10 5 11 9 11 5 10 8 6 3 3 5 2 12 6 2 11 8 5 7 8 …
34000 34 3 5 4 5 8 7 4 4 10 7 2 7 3 5 3 6 10 8 3 9 8 6 3 10 6 3 3 4 4 7 8 9 9 5 9 8 9 10 6 5 1 1 6 7 1 3 4 8 4 4 8 10 4 2 4 3 10 3 0 8 8 11 7 6 3 8 8 4 7 7 5 4 7 5 9 9 6 4 6 5 1 9 6 8 2 6 5 6 4 7 4 5 2 4 11 5 5 6 9 5 9 4 6 3 1 6 4 3 4 4 7 4 7 8 6 4 4 11 5 5 3 3 5 9 4 5 5 4 5 10 9 5 6 10 6 6 10 7 5 8 7 8 10 9 6 12 7 3 7 9 6 5 8 9 5 4 6 2 4 4 8 13 6 12 10 12 6 10 6 6 5 4 7 3 10 6 2 11 8 6 7 9 10 5 …
34250 34 3 5 5 4 5 8 4 3 10 8 1 8 3 5 3 7 11 8 2 8 8 7 4 8 5 4 1 3 4 10 8 10 9 5 9 8 9 8 5 4 2 1 6 5 2 3 5 10 3 4 8 9 5 1 4 2 6 3 1 7 7 10 10 6 3 9 9 5 8 8 5 6 7 9 11 9 7 4 5 2 2 9 7 5 2 5 4 6 4 8 3 8 2 4 11 7 4 5 10 4 9 5 5 3 0 7 4 2 4 6 6 5 6 8 8 6 4 11 6 5 4 4 4 6 4 4 6 3 5 9 10 5 6 9 7 5 9 7 8 7 8 8 10 8 5 11 7 4 4 9 5 4 5 8 6 3 7 5 5 5 6 11 6 12 9 11 6 9 8 7 4 4 6 4 11 6 3 12 9 6 7 9 11 5 11…
34500 34 3 4 3 3 9 9 4 5 10 9 2 7 3 3 3 5 12 6 3 9 8 8 4 9 7 2 3 3 6 9 8 10 10 5 8 7 9 10 6 5 3 3 7 9 1 4 6 9 5 6 8 9 5 2 4 2 8 4 2 9 6 9 11 9 4 10 9 6 7 8 6 6 8 6 10 5 7 4 4 1 0 8 6 6 2 4 3 6 4 8 5 5 4 5 12 6 4 5 9 4 7 4 4 4 1 7 4 3 2 6 7 3 5 8 7 4 6 11 5 5 5 3 4 7 3 5 6 4 5 9 10 4 6 9 6 6 9 8 7 9 8 8 10 9 5 12 8 5 6 9 7 5 6 9 5 3 5 3 5 4 9 12 7 12 10 11 3 8 7 6 2 3 5 3 9 5 3 9 8 6 8 7 9 5 10 8 …
34750 34 3 4 4 4 9 8 4 4 10 8 3 7 4 5 4 4 10 8 3 7 8 8 4 9 6 6 1 2 5 9 10 9 10 6 9 10 9 10 6 6 2 1 6 6 1 4 5 7 4 4 8 9 3 4 2 4 10 4 2 8 8 10 10 8 5 11 9 5 7 9 6 6 8 9 12 10 7 5 3 1 1 9 4 6 2 6 4 6 4 8 4 7 3 4 12 8 3 6 9 4 5 5 5 5 1 6 4 3 4 6 7 5 7 7 8 3 6 10 7 5 3 3 5 6 5 5 6 4 5 9 10 5 6 9 7 5 10 6 6 8 9 9 10 9 5 10 8 4 5 8 6 5 6 9 7 4 9 6 5 5 8 12 6 13 11 11 8 9 7 5 3 3 5 3 11 6 4 11 9 5 8 8 10…
35000 35 3 6 5 4 9 8 4 4 9 7 1 5 2 5 3 5 9 8 4 8 9 7 6 8 7 3 1 3 6 10 8 9 10 5 9 8 9 9 6 5 2 1 7 7 2 4 5 8 3 5 9 11 5 2 2 2 10 4 2 7 8 10 9 9 4 11 9 5 9 7 5 6 7 8 11 8 6 5 5 1 1 9 6 6 2 4 3 5 3 8 3 8 3 4 10 7 3 5 8 3 7 3 4 4 1 4 3 3 3 6 7 5 7 8 8 4 5 10 8 5 5 4 5 7 5 5 6 3 5 10 10 5 6 9 7 6 10 8 8 8 6 9 10 8 5 9 10 5 6 9 6 5 5 8 7 5 8 6 6 5 9 13 5 12 10 13 7 8 6 5 3 2 7 2 10 5 2 12 8 6 7 9 9 5 10…
35250 35 3 7 5 4 5 8 4 3 8 8 3 8 3 4 3 5 8 8 3 10 7 8 3 10 6 3 1 3 4 9 9 9 9 5 10 8 9 10 6 5 1 1 6 6 1 3 5 7 3 4 8 10 5 2 4 2 8 3 1 7 6 9 8 9 4 10 8 4 9 8 5 6 7 6 9 9 6 4 4 1 1 9 6 5 2 5 4 6 3 8 3 8 2 4 13 6 4 5 9 6 8 4 5 5 1 7 4 3 4 7 8 4 5 9 8 3 5 9 6 5 6 4 4 7 4 5 6 3 5 10 10 5 6 9 6 4 9 9 6 8 7 8 10 10 5 8 8 5 4 9 7 5 6 8 8 4 7 4 6 5 9 12 5 12 10 12 6 9 7 5 4 2 6 2 11 6 2 11 8 5 7 8 7 6 10 8 …
35500 35 3 6 4 4 8 7 4 4 11 8 3 7 3 5 3 5 11 8 4 8 9 6 4 11 6 3 4 3 5 10 8 10 9 5 10 9 9 10 5 5 2 2 5 7 2 3 4 8 4 4 6 10 4 3 2 2 8 2 1 7 6 9 11 9 3 9 8 4 8 6 4 5 7 7 12 7 6 5 5 4 2 10 6 5 1 3 3 6 5 10 5 7 3 4 12 6 5 6 8 4 7 5 5 4 0 6 3 3 2 4 6 4 6 8 7 3 5 9 5 5 5 4 5 7 4 5 6 4 5 10 10 5 7 9 7 5 8 8 6 9 8 9 9 9 8 9 8 7 5 8 7 6 6 8 6 4 7 3 5 5 9 11 5 12 11 13 8 8 7 5 4 2 5 3 10 5 2 9 7 4 7 8 8 5 9 …
35750 35 3 6 5 5 6 8 4 4 10 6 2 7 1 4 2 5 9 7 4 8 6 6 4 7 7 2 2 3 3 6 10 8 7 5 11 9 9 9 6 5 2 1 6 6 2 3 5 7 4 3 7 9 4 2 2 3 10 3 2 7 7 11 10 8 4 9 9 5 7 9 4 5 8 6 10 9 7 5 6 6 3 9 6 6 1 6 4 7 5 10 4 8 4 6 12 7 4 6 9 5 6 3 5 4 1 5 4 3 3 5 8 4 7 8 8 3 5 11 7 5 6 3 6 7 5 4 5 4 5 11 8 4 6 8 5 6 10 8 6 9 8 10 9 9 4 11 7 4 7 9 7 6 6 7 7 4 8 4 7 6 8 12 5 12 9 11 7 9 7 5 3 2 6 3 13 5 2 10 8 3 7 8 10 5 8 …
36000 36 3 6 4 5 6 7 4 5 10 6 3 6 2 5 3 5 10 8 4 9 8 8 4 10 7 2 1 2 5 8 8 9 10 6 11 10 9 10 7 5 3 3 7 9 1 4 5 10 3 4 7 9 4 4 3 2 8 5 1 9 6 10 9 8 4 10 9 6 8 8 5 6 7 7 10 9 6 5 4 1 1 9 6 5 2 4 3 5 4 7 4 7 2 4 11 4 3 5 9 5 8 4 7 4 1 6 2 3 2 6 7 3 7 8 8 3 6 11 6 5 5 4 6 7 5 5 8 5 5 10 9 5 6 8 6 6 9 9 8 9 7 10 10 10 6 10 8 4 7 8 7 3 6 9 5 3 7 4 4 5 8 12 5 11 11 12 7 7 7 6 3 3 5 2 12 5 2 12 8 6 7 10 1…
36250 36 2 7 3 5 7 7 4 5 9 7 4 5 3 4 3 4 8 8 3 7 7 8 3 11 6 2 2 2 2 8 9 9 8 6 9 7 8 6 7 6 2 2 7 9 1 5 6 9 4 4 8 10 3 3 2 2 10 4 1 8 6 10 9 9 4 9 8 5 7 8 5 6 7 9 11 8 6 2 5 4 1 9 4 6 2 5 3 6 4 6 3 8 3 6 12 8 3 7 11 3 8 5 5 4 1 6 3 2 3 5 7 4 6 9 8 4 5 8 6 5 5 3 4 6 3 5 7 3 6 8 9 4 6 10 5 6 10 7 7 8 7 8 9 10 7 10 8 4 7 9 7 7 7 10 8 5 8 6 5 5 9 11 5 11 11 12 7 9 7 6 3 3 5 1 11 5 3 7 9 4 7 8 10 5 8 8 …
36500 36 3 6 4 4 7 9 3 7 9 7 2 6 3 5 4 4 9 8 3 8 8 7 2 11 6 2 1 1 6 10 9 11 10 5 9 8 9 9 7 5 2 1 7 7 1 5 6 8 5 4 5 11 4 3 2 2 9 2 1 9 7 11 8 10 4 8 7 5 7 8 4 7 7 7 8 7 5 4 7 5 1 9 7 5 1 4 4 6 5 8 4 8 3 4 11 7 4 7 10 3 10 6 5 7 1 5 4 3 3 7 7 5 7 7 7 3 5 9 7 5 4 3 4 7 4 5 6 4 5 11 10 4 6 9 6 5 12 9 8 7 9 9 10 8 4 8 10 5 5 10 7 4 6 8 5 5 8 5 4 5 7 12 6 11 10 12 4 7 7 6 3 3 5 3 11 6 2 10 7 4 7 8 9 4 …
36750 36 2 6 4 3 7 8 3 6 8 6 3 6 3 6 4 4 10 8 4 9 8 7 4 11 7 2 1 1 3 7 8 9 9 5 10 7 8 8 7 5 2 1 6 6 2 3 5 8 5 4 7 10 4 4 2 3 10 4 2 7 7 11 10 9 3 11 8 4 7 8 3 7 8 9 10 9 6 5 4 6 1 9 4 5 2 4 3 5 5 9 5 8 3 5 11 7 5 5 7 3 8 5 6 5 0 5 3 5 2 8 7 4 6 7 8 3 5 8 7 5 6 4 5 6 5 4 6 3 5 10 10 4 5 9 6 4 7 9 6 9 7 8 8 10 7 10 6 4 4 9 7 4 6 9 8 4 10 5 7 6 8 12 4 13 8 11 7 9 7 5 3 4 4 3 11 5 2 12 7 4 7 8 10 5 9…
37000 37 2 6 3 3 8 6 4 5 8 7 2 7 3 5 3 6 10 8 3 8 8 9 5 11 7 4 1 2 5 11 9 10 10 6 11 11 9 10 8 3 2 1 6 8 2 5 6 9 5 4 8 10 4 3 3 2 11 4 2 9 6 11 11 10 4 11 9 5 7 8 5 6 8 7 12 9 6 3 4 3 1 9 6 7 1 4 3 6 4 8 3 7 1 4 11 6 4 5 10 5 9 6 7 7 1 5 5 4 5 7 7 5 6 9 7 3 5 9 7 5 4 3 5 7 5 5 6 4 5 11 10 5 6 9 6 6 11 9 6 9 8 8 10 10 5 11 8 3 6 12 7 7 7 9 7 4 8 4 6 5 9 11 5 11 10 12 7 8 7 6 3 4 6 1 12 5 3 12 8 5 …
37250 37 2 5 5 4 8 7 5 5 10 7 2 6 2 6 4 5 10 8 2 7 9 6 4 8 6 3 3 1 4 8 7 11 10 5 9 8 8 7 8 4 3 1 6 5 2 5 5 7 4 4 8 9 4 4 2 2 9 4 0 7 7 10 9 10 3 10 9 3 7 7 3 7 9 7 11 9 5 4 5 3 1 9 7 5 1 4 4 6 4 8 4 8 2 4 11 7 3 6 11 6 10 5 6 7 2 7 4 4 2 7 8 4 7 9 8 4 5 8 6 5 4 3 5 7 4 5 6 4 5 10 9 6 6 12 5 5 10 9 5 8 8 9 10 7 5 10 7 6 6 10 7 7 6 6 7 3 8 5 6 6 9 11 7 12 10 11 7 9 7 5 3 3 5 3 11 5 3 11 9 6 8 8 10 …
37500 37 2 6 4 5 8 8 4 5 10 7 2 7 3 4 4 5 11 8 4 9 7 6 3 9 5 1 2 2 3 7 8 9 9 5 9 8 9 9 6 6 3 1 5 7 2 4 5 6 4 4 10 10 5 2 5 3 10 4 2 6 5 10 9 9 5 9 7 4 8 8 5 5 7 7 9 9 6 4 4 4 1 9 6 6 3 6 3 6 6 9 5 8 2 4 11 6 3 5 9 6 10 6 6 6 1 7 4 3 1 6 8 4 7 8 8 3 5 11 6 5 4 3 5 6 5 5 6 4 5 10 10 5 6 8 6 5 10 10 5 8 9 8 9 8 4 9 8 5 6 9 8 4 5 8 7 4 7 5 6 5 8 11 5 12 9 12 6 9 7 5 3 2 6 2 12 5 2 8 8 4 7 8 10 5 10 8…
37750 37 2 6 4 5 6 8 4 5 9 7 3 4 3 4 4 6 10 8 4 7 9 6 3 8 6 3 1 0 5 9 7 9 9 5 10 8 9 9 8 5 3 2 7 5 3 5 5 8 4 4 8 9 4 2 5 3 8 3 3 8 6 10 10 10 4 9 7 4 5 8 5 5 8 8 12 6 6 3 5 1 1 8 4 5 2 5 4 4 4 6 4 8 3 4 11 6 4 5 8 3 6 5 4 5 3 6 3 3 2 6 7 5 7 8 8 3 4 10 5 5 4 3 5 6 5 5 7 5 5 9 10 4 6 9 7 5 10 8 5 9 7 8 9 9 6 8 7 5 7 9 7 6 6 8 6 3 5 4 5 6 8 11 6 11 8 11 7 8 8 7 3 3 5 2 11 5 2 9 7 4 6 8 10 4 8 7 11 …
38000 38 3 5 6 4 8 8 4 6 9 7 2 7 3 5 3 5 9 6 4 8 7 8 3 10 5 3 3 1 4 8 8 10 10 5 8 8 9 10 7 5 2 1 6 6 1 4 5 9 4 5 8 10 4 2 5 4 10 4 1 8 7 10 8 7 3 8 9 4 7 8 5 8 7 11 10 8 6 4 3 2 1 9 5 5 2 4 3 6 5 9 4 8 3 4 12 6 4 5 10 3 9 5 6 4 2 4 4 3 4 7 6 5 6 6 8 4 5 9 6 5 5 3 5 7 5 5 6 4 5 10 10 5 6 9 6 5 10 11 6 9 9 8 8 8 6 12 6 5 7 9 6 5 6 8 6 3 7 3 4 5 7 12 6 12 11 12 7 10 7 6 4 4 6 2 10 5 3 10 9 4 7 9 10 …
38250 38 3 6 4 4 7 8 4 6 12 6 3 7 2 6 3 7 8 7 4 8 9 6 4 9 7 3 4 1 4 9 7 11 10 5 10 8 8 9 6 4 2 1 6 7 1 4 5 7 4 4 7 9 4 2 5 3 10 4 2 7 6 10 10 8 3 11 9 5 7 8 4 4 7 8 9 9 7 2 3 1 1 9 5 5 2 4 3 6 5 9 3 8 2 4 13 6 4 5 9 3 4 6 4 3 2 6 5 4 5 8 7 4 6 9 8 3 5 8 7 5 6 4 5 7 5 4 5 4 5 11 10 5 6 9 7 5 11 8 7 9 7 9 10 9 6 11 8 5 7 8 7 5 6 9 6 4 6 5 7 6 10 13 6 11 11 12 7 9 7 5 2 3 6 4 11 5 2 11 8 4 8 8 8 5 7…
38500 38 3 5 4 3 6 9 4 6 9 8 2 9 3 4 3 5 9 8 3 7 8 7 3 9 5 3 5 2 6 10 8 11 10 6 10 7 8 9 5 5 3 1 7 7 2 4 5 6 5 4 8 10 4 2 5 4 9 4 1 9 6 9 11 8 3 8 8 5 6 8 4 5 5 8 8 7 5 3 6 4 1 7 5 6 2 5 2 5 5 8 4 8 2 4 11 6 4 4 10 5 10 5 7 7 2 7 4 3 4 7 7 4 7 8 7 3 4 10 7 5 5 4 5 6 4 5 7 5 5 10 8 5 6 10 6 5 10 9 6 8 10 8 9 8 7 11 6 3 8 10 6 7 7 9 6 3 5 3 4 5 7 10 5 11 11 12 7 9 8 7 5 5 6 5 10 5 3 6 7 4 7 8 9 5 8…
38750 38 3 5 4 3 6 8 3 4 11 7 2 9 3 6 4 6 12 8 4 7 6 7 3 10 5 3 2 1 3 9 9 10 10 5 9 9 9 10 6 6 2 1 6 7 1 3 5 8 4 5 8 9 4 2 5 3 9 2 2 7 7 11 9 9 5 9 10 6 9 8 4 7 9 6 12 10 5 1 5 2 2 8 8 6 1 4 3 5 4 8 4 8 2 4 12 7 5 5 8 4 6 5 4 4 1 6 4 4 4 6 6 4 6 8 7 3 5 9 6 4 5 4 5 7 5 5 6 4 4 10 10 6 6 8 7 5 10 8 6 10 8 8 9 9 7 11 7 5 7 9 7 6 6 8 7 4 6 4 6 5 9 11 7 12 10 12 6 7 7 5 3 4 6 3 11 6 3 12 9 6 7 8 10 5…
39000 39 3 5 3 3 7 7 4 5 12 8 2 7 3 4 3 4 10 8 3 8 8 5 4 10 5 5 1 1 4 9 7 9 10 5 10 8 9 9 5 3 2 1 6 7 2 5 4 7 4 5 7 11 5 2 4 2 10 4 3 7 6 12 11 8 4 10 10 5 8 6 5 6 8 8 12 7 8 3 4 3 1 8 4 5 1 3 2 4 5 7 4 8 4 5 11 7 3 5 10 5 5 3 4 4 1 6 5 3 4 6 8 4 6 8 8 3 6 10 5 5 4 3 4 7 4 4 5 4 5 10 10 5 6 10 7 6 9 7 5 10 7 8 9 7 6 11 8 5 7 9 7 5 5 9 8 3 9 4 5 6 8 10 6 12 11 12 7 9 7 6 3 4 5 4 14 5 3 7 9 5 8 10 …
39250 39 3 4 3 3 6 8 4 3 10 9 2 5 3 6 5 4 10 8 3 8 7 7 2 10 5 3 1 1 2 7 6 8 9 6 10 9 9 10 5 5 2 1 5 5 2 3 4 7 2 5 8 10 5 2 4 2 10 3 3 6 9 10 10 10 3 10 9 4 7 8 5 7 10 7 11 6 5 2 5 5 2 9 6 7 2 5 3 7 3 7 3 8 3 5 10 6 4 6 9 4 9 5 6 4 0 6 4 3 3 7 6 3 5 7 8 3 5 10 5 5 5 3 3 8 2 6 6 4 5 9 9 5 6 9 7 6 9 9 7 8 8 8 7 9 6 11 10 5 5 10 7 6 7 8 6 4 9 4 6 4 8 12 5 11 9 10 5 9 8 7 3 3 6 3 11 5 2 8 9 4 7 9 10 6…
39500 39 3 6 5 4 9 9 4 4 9 8 2 5 3 5 3 3 8 7 2 8 8 7 3 10 8 3 5 2 3 7 6 9 7 5 9 7 9 9 2 5 1 1 8 6 1 4 4 6 2 5 9 9 4 4 3 2 9 4 2 9 6 10 11 9 4 9 9 4 5 7 5 4 7 9 11 8 8 0 5 3 1 9 6 5 2 3 2 5 4 7 3 7 2 4 12 6 3 5 10 5 8 4 6 4 0 6 4 2 4 6 7 4 6 8 9 4 5 11 5 5 4 3 5 5 3 5 6 5 6 10 9 4 6 8 6 5 9 9 6 8 9 9 9 9 5 11 8 6 5 9 6 6 6 8 5 3 8 5 6 5 7 11 5 12 10 12 5 9 7 5 3 3 6 4 14 5 2 7 7 4 7 8 7 5 10 7 9 7…
39750 39 3 5 4 2 6 7 4 3 11 8 2 8 3 5 4 5 10 7 4 9 9 9 5 11 6 3 4 1 2 8 6 8 7 5 9 9 9 9 5 5 2 1 6 5 3 2 4 7 4 3 8 9 4 2 3 2 10 3 1 7 6 10 9 10 4 10 8 5 6 7 5 6 7 11 9 8 5 1 3 2 1 8 5 5 2 4 3 5 4 8 6 4 3 5 10 6 4 4 9 5 4 4 5 4 1 6 4 3 4 6 6 5 6 7 8 4 6 10 5 4 3 3 6 5 3 4 7 3 5 8 9 3 6 8 6 6 8 9 5 9 9 11 11 8 7 11 8 5 5 10 7 6 6 9 7 4 9 5 6 5 8 12 6 13 8 11 5 9 7 6 1 2 5 3 11 5 3 9 9 5 7 9 7 4 6 8 …
40000 40 3 5 4 3 8 9 4 6 10 9 1 5 2 5 3 6 12 7 4 9 7 5 7 9 6 2 3 2 4 8 6 10 9 6 9 8 9 11 7 6 2 2 7 8 3 5 3 8 3 4 8 7 3 2 3 2 11 4 1 7 7 11 8 9 4 10 9 5 7 6 5 7 7 8 10 9 4 3 6 5 1 9 6 4 2 4 4 6 4 8 3 2 2 5 11 7 5 6 9 4 6 5 4 4 1 5 3 3 4 7 7 5 6 9 6 3 4 10 6 5 4 4 5 6 3 6 6 4 5 8 8 4 6 9 6 6 9 7 6 9 8 10 10 8 6 9 8 6 4 10 7 5 6 7 5 5 6 4 5 6 10 11 7 11 10 12 5 8 7 5 3 4 5 3 11 5 3 11 8 5 8 7 8 6 8 …
40250 40 3 5 4 3 7 9 4 6 12 9 4 8 2 5 4 5 9 7 3 7 9 6 4 10 8 5 4 1 4 8 8 11 10 5 9 7 9 10 5 5 1 2 6 5 2 3 4 8 4 4 6 8 3 1 2 2 8 4 2 7 6 10 10 9 2 10 10 4 7 8 5 5 6 8 10 9 4 3 4 1 1 9 7 5 2 4 3 5 4 8 4 4 3 4 11 8 4 6 9 4 6 5 5 6 2 7 3 3 5 8 7 6 7 8 8 3 5 11 4 5 3 3 5 5 3 5 6 4 6 9 10 5 6 9 7 6 10 11 7 8 7 8 9 9 6 9 8 4 6 8 7 7 7 8 7 3 7 3 6 5 8 11 6 12 11 12 6 9 7 6 3 4 5 3 13 6 3 12 9 5 7 7 7 4 9…
40500 40 3 5 3 2 8 9 4 5 11 9 3 7 3 5 3 5 10 8 4 8 7 4 4 9 8 2 4 0 4 9 8 10 8 5 9 7 9 9 7 6 3 1 6 5 2 4 5 6 3 4 8 8 3 2 3 3 8 3 3 7 9 11 10 9 4 9 8 5 7 8 5 4 7 9 11 9 8 1 5 3 0 9 5 6 1 4 3 5 4 6 4 4 1 4 10 6 4 5 8 6 6 5 7 6 2 7 4 3 3 7 7 5 5 8 8 4 6 9 6 5 4 4 5 4 2 4 5 4 5 9 8 5 6 7 6 5 9 9 6 8 7 8 10 10 4 12 7 5 7 10 7 6 6 8 7 3 6 3 6 5 9 13 4 11 11 12 7 8 7 6 3 3 5 3 13 5 2 10 8 4 7 6 9 5 9 8 9…
40750 40 3 5 4 3 6 8 4 4 8 8 2 6 2 6 4 6 11 9 4 9 7 5 4 9 6 3 5 1 3 9 8 10 10 5 9 7 9 10 5 5 2 1 5 5 3 4 5 7 5 5 8 10 4 1 4 3 10 5 3 6 6 9 9 8 4 8 9 5 8 7 6 5 7 8 9 7 7 2 5 2 1 8 5 5 2 5 4 6 4 9 5 5 1 4 11 7 4 5 8 4 5 3 3 4 2 6 4 4 3 6 7 5 5 8 8 3 6 10 4 5 4 4 4 7 4 6 6 4 5 10 9 5 6 8 7 5 10 9 6 8 8 7 9 8 6 9 7 5 6 9 7 6 6 8 6 2 6 4 6 6 8 13 5 13 10 12 5 8 7 6 4 4 5 2 13 6 3 9 9 4 7 8 10 5 10 7 1…
41000 41 3 5 5 2 8 8 4 4 11 11 5 9 5 4 3 5 11 6 5 8 7 7 7 10 7 3 2 2 5 9 8 10 10 5 8 6 8 10 6 6 2 1 7 7 1 3 4 7 3 3 6 10 3 2 2 3 10 3 1 8 7 10 9 7 3 8 9 5 7 9 4 7 7 8 11 9 6 5 5 2 2 9 7 5 2 4 3 4 4 8 4 6 3 4 11 8 4 5 9 4 6 4 4 5 1 7 3 4 2 6 7 5 4 9 8 4 5 10 4 5 5 4 7 6 4 5 6 4 5 8 8 4 6 8 5 6 8 8 7 9 7 9 11 8 5 9 7 5 5 8 7 4 6 9 5 4 6 4 5 5 8 12 6 12 11 12 6 9 7 5 4 2 7 4 12 6 3 11 9 5 7 8 9 5 11…
41250 41 3 5 4 3 9 11 4 6 10 8 2 6 2 5 4 4 10 8 3 5 8 7 6 9 5 0 0 1 5 10 8 10 8 7 11 9 9 10 7 5 2 2 6 9 2 6 5 10 3 3 7 11 3 2 3 3 10 3 2 8 7 10 10 9 5 10 9 4 8 8 5 4 9 6 11 10 7 2 3 1 1 8 5 7 2 4 3 5 5 8 4 8 2 4 12 6 3 5 10 6 6 4 5 6 1 7 4 3 3 6 8 6 7 9 7 3 5 8 5 5 5 3 5 7 4 5 6 4 5 10 10 5 6 9 6 5 9 10 6 7 9 8 10 8 5 8 9 6 6 8 7 6 6 8 9 5 8 4 5 5 7 10 7 11 9 11 4 9 8 6 5 3 6 2 13 5 2 11 8 5 7 7 …
41500 41 3 5 3 3 9 8 4 4 11 9 4 9 3 5 3 6 10 8 4 8 8 7 6 9 5 2 2 4 4 9 10 7 8 5 10 8 9 10 7 5 2 1 6 4 2 5 6 8 3 4 7 9 4 2 4 2 10 2 3 8 7 9 10 7 3 10 10 5 9 9 5 4 7 8 10 9 5 3 4 3 2 9 7 6 2 5 2 7 5 8 4 8 2 4 12 7 4 5 9 4 7 4 5 6 1 7 3 3 3 7 7 4 6 10 8 4 5 10 7 5 6 4 5 7 5 5 7 5 5 11 8 5 6 7 4 5 9 8 4 7 9 10 10 10 5 8 7 4 5 9 6 5 6 8 5 2 6 3 5 5 8 11 5 12 11 12 5 7 8 5 3 2 7 4 12 6 3 9 9 4 7 7 9 5 …
41750 41 3 5 4 2 6 7 3 4 8 7 2 8 3 4 3 5 10 8 4 8 8 9 5 11 6 3 2 3 3 8 7 9 8 6 10 7 8 10 7 5 2 2 8 8 2 5 5 8 3 4 9 10 4 2 5 2 9 3 2 8 6 10 10 9 2 9 9 5 9 8 3 6 7 8 11 7 7 4 5 3 1 8 5 5 2 4 3 5 4 8 4 8 3 4 12 6 3 6 10 4 10 4 5 4 1 6 4 3 3 7 7 4 7 8 6 3 6 10 7 5 6 4 6 8 4 5 6 4 5 10 9 5 6 11 5 6 9 6 5 10 7 8 11 8 5 8 7 5 5 9 7 6 7 9 5 3 5 3 5 5 7 11 5 11 9 11 6 9 7 4 4 3 7 4 13 5 3 9 8 4 7 8 10 5 8…
42000 42 2 5 4 3 6 9 4 5 9 8 4 6 1 4 3 5 10 6 4 6 9 6 4 9 7 4 3 1 5 10 8 10 9 5 8 7 9 9 6 5 3 1 7 6 2 4 5 8 2 5 7 10 2 2 5 3 10 4 2 8 8 11 10 9 4 9 10 4 6 9 5 5 6 7 11 8 7 4 5 4 1 9 4 6 2 4 3 6 4 9 5 7 3 4 11 6 4 5 10 4 9 4 7 5 2 5 4 2 4 5 7 4 7 9 7 4 5 10 7 5 5 4 4 7 4 5 6 4 5 11 10 4 6 10 5 5 8 8 4 9 9 8 11 9 6 11 7 6 5 9 7 5 6 9 8 2 6 3 7 5 9 13 5 11 11 12 7 7 8 5 4 3 6 5 14 5 3 9 9 5 6 8 7 5 …
42250 42 3 5 3 3 6 8 4 5 9 10 3 5 3 4 2 4 8 8 4 9 7 6 3 10 6 4 3 2 3 9 8 10 10 6 10 8 9 10 8 5 3 1 7 6 1 4 6 9 4 6 9 9 4 2 5 4 10 4 3 8 7 9 8 8 3 10 9 4 7 8 5 6 7 9 10 9 7 2 6 6 1 9 5 6 2 6 4 5 4 9 5 8 2 5 11 7 4 5 8 2 6 6 6 3 1 5 3 3 2 8 6 5 7 9 6 3 6 8 5 5 5 4 5 7 5 5 6 3 5 10 7 5 6 10 6 7 9 9 7 8 9 9 9 9 5 12 8 5 5 9 7 4 6 8 4 3 7 5 6 8 8 11 8 12 10 12 6 9 6 6 3 3 5 3 12 5 3 10 8 5 7 8 9 4 8 8…
42500 42 3 5 4 2 8 9 4 5 11 9 2 7 3 5 2 4 8 7 4 7 7 7 4 8 8 4 4 1 4 8 8 11 10 5 10 8 8 9 7 4 3 2 6 9 2 5 5 9 3 4 8 10 5 2 4 3 10 3 2 8 7 11 10 8 4 9 8 4 7 8 5 5 7 8 10 10 7 1 5 4 1 9 6 8 3 4 2 6 4 9 5 8 3 4 12 7 5 6 9 3 8 6 5 7 2 7 4 2 2 7 7 4 8 9 8 3 6 10 6 5 5 4 4 8 4 6 6 4 5 10 8 4 6 10 6 6 10 10 6 9 8 10 9 9 6 9 9 5 5 7 6 4 6 10 6 5 7 3 6 6 7 11 7 11 7 12 5 9 7 5 5 3 6 1 14 5 3 11 10 5 6 9 9 …
42750 42 3 5 4 3 7 9 4 5 9 9 2 5 5 6 4 4 8 8 3 7 7 9 6 8 6 3 5 2 4 8 8 9 10 5 11 9 9 10 6 5 2 2 6 7 1 5 6 8 3 3 8 10 4 1 4 2 8 2 4 7 7 11 9 7 2 9 8 5 8 8 5 5 6 8 10 9 6 3 4 4 0 9 7 5 3 5 4 7 5 9 3 7 2 5 10 5 3 5 8 5 7 6 6 7 1 5 3 2 4 4 8 4 5 9 6 3 5 9 6 5 5 3 6 6 4 5 6 3 5 8 10 5 6 10 6 6 9 9 7 10 8 9 9 8 7 10 9 5 5 9 5 5 6 9 8 4 6 4 5 5 8 11 7 12 9 10 7 7 6 6 4 4 5 3 12 6 2 12 7 4 6 8 9 6 11 10 …
43000 43 3 5 4 3 7 9 4 6 13 8 3 7 5 5 5 6 13 8 5 7 9 7 6 10 8 3 4 1 5 8 8 12 10 6 10 10 9 11 6 6 1 1 7 7 1 4 6 8 4 4 8 10 5 2 5 2 10 4 1 9 7 9 9 8 3 9 9 4 7 7 4 5 6 5 10 8 6 2 6 6 0 9 7 5 1 2 3 6 5 11 4 8 2 5 12 7 4 6 7 4 7 3 5 8 1 6 3 3 4 8 7 5 6 8 8 3 5 10 7 5 5 2 4 6 4 5 6 4 5 9 10 5 6 11 5 4 10 8 5 7 7 8 10 9 7 12 10 6 5 9 7 5 5 8 7 3 9 4 6 5 8 12 8 13 10 11 7 9 7 6 2 3 6 2 12 4 2 10 8 5 9 8 …
43250 43 2 4 5 4 8 9 4 5 10 9 3 7 3 6 4 6 8 8 4 8 8 6 5 9 8 4 6 2 4 9 9 11 10 5 9 8 9 9 4 5 3 1 7 6 1 3 5 8 4 3 7 10 4 2 5 2 9 2 3 8 7 10 9 7 4 9 9 5 6 8 5 5 7 7 11 8 5 3 4 5 0 8 5 6 3 2 2 4 4 7 5 9 1 5 12 6 3 7 8 9 9 5 6 6 1 7 5 3 3 6 7 4 6 7 8 3 5 10 7 5 4 3 4 5 3 5 6 4 5 10 10 5 6 10 7 5 10 10 7 8 9 9 10 8 6 11 7 6 6 9 7 4 6 8 7 3 6 3 6 4 8 12 7 12 11 12 7 9 7 5 5 3 7 4 12 5 3 10 8 5 7 7 5 5 1…
43500 43 3 5 2 4 7 8 4 7 13 7 3 8 3 5 3 5 10 8 3 8 7 4 5 8 6 3 4 1 4 10 7 9 8 5 11 7 8 9 8 6 3 2 7 7 2 3 5 8 4 2 7 9 3 0 2 3 8 3 2 9 6 9 9 9 3 9 9 4 5 7 5 5 6 8 11 7 7 3 3 3 1 8 6 5 3 5 2 5 4 9 5 8 3 5 11 7 4 5 8 5 5 6 5 5 0 5 4 3 4 6 7 4 6 9 8 3 4 9 6 5 4 3 5 7 5 4 6 3 5 11 10 4 6 9 7 6 11 10 6 8 7 9 9 8 6 8 7 5 7 10 6 5 6 8 7 3 8 2 5 4 8 12 7 12 10 12 5 10 8 6 3 2 6 3 12 6 2 9 7 4 8 8 8 5 9 9 1…
43750 43 3 4 4 3 7 8 4 4 9 9 3 5 3 4 3 6 10 7 4 9 7 8 3 10 3 2 4 2 5 9 6 11 9 5 10 8 9 10 7 6 3 2 6 7 2 4 4 7 4 4 7 10 4 2 4 2 8 2 1 6 5 10 10 10 4 9 9 6 9 8 6 6 6 7 11 8 6 3 6 6 0 9 5 5 1 3 3 5 3 9 5 8 3 5 12 6 6 6 11 5 10 5 5 8 2 7 3 3 2 4 6 3 5 7 7 3 5 11 6 5 4 3 4 7 4 5 6 5 6 11 10 5 6 10 6 5 10 7 5 8 8 9 9 8 7 11 7 5 7 10 7 7 7 9 7 4 6 3 5 4 9 11 6 12 10 13 6 9 7 6 5 4 7 2 13 5 2 9 9 5 8 9 9…
44000 44 3 5 4 3 8 9 4 4 10 9 4 6 3 4 2 5 12 7 3 7 7 6 2 8 4 2 3 2 4 8 10 10 10 5 9 8 9 9 8 6 3 1 7 7 1 6 5 9 5 4 8 10 4 2 3 3 9 4 3 8 6 9 10 8 2 9 9 4 7 9 7 6 6 7 10 9 6 4 3 3 0 9 6 5 2 2 4 6 5 9 5 8 3 5 12 7 3 6 9 4 7 5 2 6 2 5 4 3 4 7 7 4 7 9 8 3 4 8 6 5 5 3 6 6 5 5 6 3 5 9 9 5 6 8 7 5 10 9 6 8 6 8 10 7 5 11 7 6 7 7 6 6 6 9 6 4 5 4 5 4 7 12 7 12 9 13 5 9 7 5 4 3 5 4 12 5 2 11 8 5 8 7 7 5 6 7 9…
44250 44 3 4 4 3 8 9 4 5 10 8 3 6 2 5 4 4 9 8 3 9 7 6 3 10 6 3 4 3 3 8 8 9 9 5 9 9 9 8 7 5 3 1 6 4 3 4 5 7 4 4 8 10 3 3 3 2 8 4 4 9 7 10 11 9 2 9 9 5 7 8 4 5 7 8 11 9 6 3 5 6 0 9 5 7 1 4 3 6 5 11 4 9 2 6 11 7 4 5 8 4 8 3 3 7 3 5 4 3 4 7 6 5 7 8 9 3 5 9 6 5 5 3 4 7 4 4 6 3 5 10 8 5 6 9 5 5 9 9 8 8 7 10 11 9 6 12 10 6 7 11 7 5 6 9 7 4 6 5 6 5 9 12 7 11 9 12 7 9 8 5 3 3 6 2 13 5 3 11 8 5 8 9 7 4 11 …
44500 44 3 5 3 3 7 7 4 5 10 8 2 4 3 5 3 6 12 9 5 9 7 7 4 9 6 3 4 2 6 10 8 12 9 5 11 8 9 9 8 5 3 2 6 6 2 4 6 7 5 4 7 8 3 2 3 2 9 3 0 8 6 9 11 7 3 6 8 3 7 7 5 6 7 9 12 9 7 4 6 4 0 9 6 5 1 4 3 6 3 8 4 8 4 6 12 7 5 4 8 7 9 5 6 5 3 6 4 3 5 7 9 6 9 10 9 3 5 9 5 5 5 3 5 7 5 4 6 3 5 10 9 5 5 8 7 3 9 8 7 8 8 8 10 7 6 11 7 4 6 9 6 5 6 7 6 3 6 2 4 4 9 11 8 12 9 11 7 9 8 6 4 4 6 3 12 5 3 9 9 5 7 7 8 6 10 8 1…
44750 44 3 5 4 2 9 9 4 6 11 8 2 7 3 5 3 5 12 7 3 7 6 7 5 7 5 3 6 2 5 9 9 10 10 5 8 8 9 10 8 5 3 1 7 7 1 6 4 9 3 4 7 8 4 2 4 3 8 3 2 9 6 10 8 8 7 9 8 5 8 5 4 4 7 6 10 11 6 2 5 3 0 9 5 8 2 5 3 5 5 8 3 8 2 4 12 7 4 5 8 5 6 4 4 6 2 5 4 3 3 7 7 4 6 8 8 3 6 11 7 5 5 3 5 7 5 5 6 4 5 10 11 5 7 11 6 6 10 8 5 9 7 8 11 8 7 12 11 5 5 8 5 5 6 8 7 4 6 3 5 5 8 10 7 11 10 12 7 9 8 6 4 3 7 4 14 5 3 12 9 5 7 8 8 5…
45000 45 3 5 4 3 7 9 3 5 8 8 3 7 3 3 3 6 9 7 4 8 7 8 2 7 7 3 5 1 5 10 10 11 9 5 10 7 9 8 8 4 2 1 5 5 2 6 4 8 4 4 7 8 5 2 5 2 9 4 1 8 6 10 10 9 5 10 9 4 7 9 5 5 6 7 10 11 7 2 5 7 0 9 6 7 3 4 3 6 4 9 3 8 2 5 12 7 4 6 9 7 7 6 4 8 4 7 3 3 2 6 8 6 7 10 8 3 5 10 7 5 4 3 4 6 3 4 6 3 5 9 10 5 6 11 5 5 10 8 6 9 8 9 8 7 7 11 11 5 7 9 6 5 7 8 5 3 6 4 4 4 9 10 7 12 9 12 7 9 7 6 4 2 6 3 13 5 3 11 8 6 8 9 8 5 …
45250 45 3 5 2 3 8 8 4 6 10 8 2 7 2 6 3 6 11 8 4 9 7 10 4 7 6 1 6 2 5 10 8 10 10 5 9 8 9 11 9 5 3 1 7 6 2 4 5 8 4 6 9 9 4 2 4 2 8 4 1 8 7 11 10 9 4 9 7 4 8 7 4 5 6 6 10 9 6 4 6 6 1 9 6 6 2 3 2 6 4 9 4 7 3 5 11 8 3 6 10 9 9 5 5 5 2 5 4 4 2 4 8 4 6 8 8 4 5 10 6 5 3 3 4 6 4 5 6 5 5 11 10 4 6 11 5 6 10 9 5 9 8 9 10 10 6 10 7 4 7 9 6 5 6 8 7 3 6 5 5 4 8 10 7 13 9 11 7 7 7 6 4 4 6 4 11 4 3 9 9 5 6 8 9 …
45500 45 3 4 4 2 7 8 4 5 11 7 2 8 3 4 3 5 9 6 3 9 6 8 4 11 8 3 6 2 4 9 8 10 10 5 9 10 9 10 6 5 2 1 6 7 1 4 4 7 3 4 7 7 5 2 5 3 10 4 2 7 7 10 10 8 3 8 9 4 6 7 5 5 6 6 10 8 6 1 5 5 2 9 6 7 2 5 3 6 4 8 3 7 2 5 12 7 5 6 8 7 9 5 5 6 2 7 5 4 2 5 8 6 4 9 8 3 6 12 7 5 5 4 5 7 5 5 6 4 4 11 9 4 6 9 5 6 9 9 7 8 9 9 9 8 5 11 8 5 7 9 5 4 6 8 6 3 6 5 6 5 7 10 6 12 11 12 7 9 7 5 2 2 5 3 12 6 2 11 7 5 7 8 9 5 11…
45750 45 3 5 3 3 7 7 4 4 10 8 3 5 1 4 5 7 10 7 4 9 8 7 5 9 5 2 7 2 6 9 8 12 10 6 11 9 9 9 7 5 2 1 8 7 2 5 4 7 4 4 8 8 4 2 4 2 9 3 2 9 7 9 9 10 4 7 7 4 8 7 6 5 6 8 11 10 6 3 5 6 1 9 5 7 1 5 4 6 3 9 4 7 2 5 11 6 4 6 8 5 9 6 4 5 2 7 4 3 3 6 7 4 6 8 8 3 5 8 5 6 4 3 5 7 5 4 5 4 5 11 10 5 5 12 7 3 9 8 6 9 8 8 10 9 6 11 8 4 7 9 8 3 6 9 8 4 6 4 6 3 9 11 7 12 8 11 7 9 7 4 5 3 6 3 13 5 3 11 8 4 7 9 10 5 10…
46000 46 3 7 3 6 9 8 3 6 11 8 1 9 3 6 3 6 8 8 3 7 7 6 4 8 5 2 5 1 4 9 9 10 9 6 10 10 9 9 7 4 2 1 7 6 2 5 4 8 3 5 8 6 4 2 4 2 9 4 1 9 6 11 10 8 4 9 8 4 6 8 5 5 7 5 12 9 8 3 6 7 0 9 5 5 1 3 3 6 4 9 5 6 3 5 12 7 4 6 9 7 8 4 3 4 2 6 4 4 2 6 8 5 4 8 7 2 5 10 5 5 2 4 4 6 3 5 6 3 5 10 9 4 6 11 6 6 10 8 4 8 7 9 10 9 7 11 8 4 8 9 6 4 6 8 7 3 8 3 6 4 8 9 6 11 11 11 7 9 8 6 3 3 5 2 12 5 2 7 8 5 7 9 9 5 9 8 …
46250 46 2 6 3 4 6 8 3 3 10 7 3 7 3 3 3 5 10 8 2 7 8 7 4 7 5 2 5 1 4 8 8 8 9 5 9 9 9 10 7 5 2 1 7 7 2 5 4 7 3 5 10 9 4 1 4 2 9 4 2 7 7 9 11 9 3 8 7 5 8 7 6 5 8 7 12 8 7 3 4 3 1 9 6 5 2 5 2 6 4 8 3 6 2 4 11 7 3 6 9 7 7 5 6 5 2 6 5 4 2 6 8 5 5 8 8 2 5 9 4 6 1 3 4 6 4 4 5 4 5 10 9 5 6 9 5 5 8 10 6 8 9 8 9 6 6 11 8 5 8 11 6 5 6 8 6 3 6 3 5 5 7 10 6 12 9 10 7 8 7 6 4 4 6 3 13 4 2 8 7 5 7 10 7 4 9 8 10…
46500 46 2 5 3 4 8 8 4 5 9 7 2 8 3 4 3 4 9 8 1 8 8 9 3 12 6 3 6 3 6 7 8 11 9 5 9 9 9 8 7 6 2 2 6 8 1 4 5 9 3 4 7 7 4 2 4 3 10 3 4 7 8 12 11 9 4 9 10 5 7 8 6 6 8 8 10 9 6 3 6 7 0 9 6 8 2 4 2 6 4 9 3 8 2 6 11 8 4 6 8 7 9 6 3 7 3 5 3 5 3 5 7 5 5 8 8 2 4 10 6 5 2 3 5 5 4 5 6 3 5 9 9 6 6 11 6 6 9 8 5 9 8 8 10 7 7 11 8 5 8 9 7 5 7 9 6 2 6 2 6 4 8 7 7 11 10 11 7 9 7 6 4 3 5 4 12 6 3 9 8 5 8 8 9 4 9 8 9 …
46750 46 3 6 5 4 8 9 4 6 9 7 2 6 1 6 3 6 7 7 4 9 7 7 4 11 6 2 4 3 5 9 7 11 9 5 11 9 9 9 6 4 2 2 5 8 2 5 5 9 5 4 7 11 5 2 4 3 11 4 3 7 7 10 9 7 3 8 9 5 8 7 4 5 7 8 12 10 8 2 6 5 1 9 6 6 1 4 3 5 4 8 3 7 2 5 12 8 5 6 8 10 7 4 6 6 2 8 5 4 3 6 8 5 6 7 9 3 7 10 8 5 3 3 5 3 4 5 7 5 5 10 8 5 6 9 6 5 10 9 7 8 7 8 9 7 6 10 6 6 5 9 6 7 7 8 8 4 7 6 8 6 9 12 7 13 10 11 6 9 7 5 5 2 6 3 13 5 3 10 8 3 7 8 8 6 11…
47000 47 2 7 2 4 8 8 4 4 9 8 2 8 3 4 3 5 9 7 4 8 6 8 4 10 5 4 6 3 5 6 6 10 10 5 9 8 9 7 8 5 3 1 5 8 2 5 6 11 2 6 10 9 4 2 4 3 9 3 2 7 5 9 9 7 4 8 8 4 6 6 3 4 8 5 12 7 7 2 6 2 1 9 7 6 1 4 2 5 4 8 5 7 3 4 11 4 3 4 7 6 6 3 6 6 3 6 5 3 1 5 6 4 6 8 8 3 5 10 5 5 4 4 6 6 5 5 6 4 4 9 10 5 6 9 6 6 9 7 6 8 7 9 7 7 5 12 8 5 5 10 6 6 7 10 7 2 8 3 6 5 7 9 5 11 10 12 7 9 8 7 4 3 6 3 12 5 2 8 8 5 6 10 9 5 11 9 …
47250 47 3 7 4 3 6 8 3 7 11 8 3 8 4 7 3 5 9 8 3 8 9 7 2 10 5 2 5 3 4 8 7 10 9 6 12 8 9 10 7 5 2 2 7 7 1 4 6 9 3 4 7 8 4 2 3 2 8 4 3 8 8 11 9 8 4 9 8 4 7 7 5 6 6 6 9 10 6 3 6 5 0 9 6 6 2 5 4 6 4 9 5 7 3 5 12 8 2 6 10 7 7 6 5 6 2 7 5 4 3 6 8 5 6 9 8 3 5 10 5 5 2 3 5 5 3 5 6 4 5 9 10 5 6 10 7 6 9 7 5 8 8 7 9 10 6 11 9 5 5 8 7 5 6 12 6 3 5 2 6 5 9 11 6 11 10 13 8 9 8 5 4 3 7 4 12 5 3 11 9 3 8 9 8 4 1…
47500 47 2 4 4 3 6 8 4 5 10 6 3 6 3 6 2 4 11 8 2 7 7 5 4 7 6 5 5 2 6 8 7 10 9 5 10 8 8 10 7 5 1 2 6 6 1 5 6 8 2 4 8 8 3 2 3 2 9 4 2 8 7 10 10 9 5 10 9 4 7 6 5 4 5 4 12 7 6 2 5 2 1 9 5 5 2 5 4 6 4 7 2 8 1 3 11 4 2 5 8 6 7 5 5 7 2 7 3 3 3 6 8 5 7 8 7 3 6 9 6 5 4 3 5 6 4 5 6 4 5 10 9 5 6 10 6 7 9 11 5 8 9 9 8 8 4 10 9 5 4 9 7 6 7 9 5 2 7 4 6 5 9 10 7 11 10 11 7 8 7 5 3 2 6 2 12 5 2 11 7 5 7 6 8 5 11…
47750 47 1 6 3 3 6 8 4 4 9 6 2 5 3 6 3 4 9 8 4 9 7 6 3 12 7 3 4 2 5 10 9 9 8 6 11 8 8 10 8 5 2 2 7 7 2 5 5 9 4 5 8 8 4 2 2 2 7 4 3 7 6 8 10 7 5 9 9 5 7 7 6 5 6 5 12 10 6 3 6 6 1 9 6 8 2 5 3 6 4 8 4 8 3 5 12 7 5 6 8 5 9 5 4 4 1 5 4 2 4 7 7 5 7 8 8 3 5 9 7 5 5 4 4 7 4 5 6 4 5 10 10 5 6 9 6 5 9 8 5 9 7 8 9 7 5 11 6 5 5 9 5 5 7 9 6 3 7 5 6 6 8 11 8 12 11 11 7 9 7 5 4 3 5 3 11 5 3 12 8 5 7 7 10 6 8 9 …
48000 48 2 6 4 4 7 8 3 6 10 5 2 6 1 5 3 6 9 8 4 9 5 6 4 6 5 2 5 2 3 7 9 9 7 5 9 9 9 9 8 5 1 2 7 7 2 6 5 10 4 5 8 10 3 2 3 2 9 4 2 8 5 8 9 9 4 8 7 5 8 9 6 6 6 7 11 9 6 1 5 5 1 9 6 5 2 4 3 6 4 8 4 7 3 5 11 7 4 6 9 6 6 5 7 6 1 6 3 3 3 5 7 5 5 8 8 2 4 9 5 5 4 2 6 6 5 5 6 5 5 11 10 5 6 9 6 5 9 10 7 9 8 9 9 7 5 11 8 6 5 11 8 4 7 10 7 3 6 6 8 7 8 11 6 10 10 12 7 9 7 5 2 1 6 3 12 5 2 10 8 5 7 8 9 5 9 8 9…
48250 48 3 6 5 4 8 9 4 5 10 6 3 7 4 5 4 6 11 6 2 7 9 8 2 10 5 1 3 2 3 8 7 10 10 6 10 7 8 10 6 5 2 2 7 7 2 3 4 9 3 3 8 9 4 2 5 3 9 3 2 8 6 10 10 10 3 8 7 4 7 8 4 6 6 9 9 10 6 4 6 5 1 10 5 7 1 4 4 5 4 8 5 7 3 5 10 6 4 5 7 4 7 5 4 5 1 6 5 3 4 7 7 5 7 7 7 3 6 8 6 4 4 3 4 7 3 4 5 4 4 10 10 5 6 9 5 6 8 10 5 9 8 9 10 9 5 11 9 5 6 10 7 5 7 10 7 4 9 4 7 7 7 12 6 12 9 11 7 9 7 5 3 3 5 3 12 6 2 12 8 5 8 9 8…
48500 48 2 6 4 6 7 8 4 5 9 5 3 5 2 5 3 5 12 8 4 7 8 6 7 9 6 2 6 2 5 7 9 10 10 5 10 7 8 9 7 5 2 2 6 9 3 6 2 6 4 4 7 11 4 2 3 2 9 4 3 7 6 9 10 7 4 8 8 5 6 9 5 6 7 6 10 10 6 4 5 2 1 9 5 6 2 4 2 5 4 7 4 6 0 4 9 5 3 5 10 5 7 6 3 5 1 7 4 3 3 6 7 4 6 7 7 2 6 11 7 5 4 3 5 6 4 4 5 4 5 10 10 4 6 9 6 5 9 8 6 8 6 9 10 8 4 8 7 5 6 10 6 4 7 9 7 4 7 6 8 6 7 11 7 12 9 12 7 9 7 5 4 3 6 3 13 5 3 10 9 4 7 8 9 6 10 …
48750 48 3 7 4 5 9 8 4 5 9 7 4 6 2 4 3 4 10 8 4 7 6 7 5 9 4 2 4 2 4 7 6 10 10 5 10 9 9 10 7 5 3 2 7 6 2 4 5 10 3 5 7 8 3 1 4 3 8 4 4 9 5 9 9 7 3 9 10 4 6 6 5 5 6 6 10 9 7 2 4 3 1 9 6 6 2 5 3 5 5 7 4 8 3 4 12 6 4 7 7 3 5 4 5 7 1 6 4 3 2 7 7 4 6 9 8 4 5 11 7 5 5 4 5 7 5 4 5 4 5 11 8 4 6 8 7 5 9 7 6 6 8 9 10 8 4 8 8 5 6 9 6 5 6 8 7 4 7 5 7 5 7 9 6 11 11 12 7 8 8 7 2 3 6 4 13 5 3 11 9 5 6 8 8 5 10 7 …
49000 49 2 7 3 5 8 8 4 4 10 5 3 5 3 3 4 5 11 7 4 8 8 7 4 11 7 3 4 2 2 9 9 11 10 5 10 7 9 10 7 5 2 2 7 7 1 6 4 9 3 4 7 8 3 2 5 2 9 3 2 8 7 10 10 7 6 10 8 3 5 8 5 6 6 8 9 9 5 2 5 5 1 9 5 6 2 5 3 5 3 9 5 7 3 4 11 7 3 6 8 4 8 4 7 5 1 7 4 4 5 6 7 5 5 8 8 3 4 10 5 5 3 3 4 6 4 4 5 3 5 9 9 4 6 8 5 6 9 9 6 7 9 7 10 9 5 10 9 5 6 8 6 4 6 10 6 3 6 4 6 7 8 12 6 12 8 10 5 8 7 5 3 3 6 4 12 5 3 11 8 4 7 8 7 4 8 …
49250 49 2 6 3 4 8 8 4 6 12 7 3 8 3 4 4 6 12 7 3 7 6 6 3 9 6 2 5 2 4 8 9 10 8 5 9 8 8 9 7 5 0 2 7 6 1 4 5 8 4 5 9 10 3 2 3 2 9 4 2 8 7 10 10 8 4 8 9 4 7 8 5 4 6 6 10 9 8 2 5 6 1 9 6 5 2 4 3 6 4 8 4 7 3 5 11 6 4 6 8 6 7 5 5 6 2 8 3 2 3 7 6 5 7 10 9 4 5 11 5 5 4 4 4 7 4 5 6 4 5 11 8 5 5 8 5 6 9 8 7 9 8 9 9 7 6 10 6 3 7 10 6 5 6 10 5 3 6 4 5 9 8 10 7 12 10 10 5 8 7 6 3 3 5 3 13 5 3 7 9 5 6 8 9 5 11 …
49500 49 3 5 5 3 10 9 4 5 10 7 2 10 3 6 3 4 11 8 3 7 6 5 4 8 5 3 7 1 3 7 7 8 7 6 11 8 8 9 8 4 2 2 7 8 2 5 6 7 5 4 8 9 4 2 4 2 9 3 3 7 7 10 10 10 3 9 9 5 8 8 6 6 6 7 11 7 6 3 6 6 1 9 6 5 2 5 4 6 4 9 3 8 2 5 12 5 3 6 6 7 7 3 5 5 3 6 5 3 3 7 7 4 7 9 6 4 4 10 7 5 4 3 5 7 5 5 6 5 6 10 11 4 7 11 5 5 9 7 6 11 9 10 9 8 5 10 7 4 7 9 6 3 7 10 4 3 6 4 6 6 8 11 6 11 11 10 7 9 7 5 4 4 5 3 11 5 2 12 8 5 7 9 10…
49750 49 3 6 6 3 7 8 4 7 11 7 2 6 3 5 4 5 9 8 3 9 6 7 4 8 5 3 6 3 5 6 7 11 10 5 9 8 9 10 7 4 2 2 6 6 2 3 6 9 3 4 8 9 4 2 4 2 8 2 4 7 7 11 9 7 5 10 10 6 7 7 4 5 6 4 9 8 8 2 5 6 0 9 6 7 1 4 3 6 4 7 4 8 3 5 11 6 5 6 8 6 8 6 5 7 2 6 3 2 1 6 7 4 6 9 8 3 4 10 7 5 4 3 5 7 5 5 6 4 5 11 10 4 5 11 6 5 9 7 5 8 8 8 9 9 7 11 9 4 5 6 7 5 7 10 7 3 5 4 6 8 9 12 6 12 11 13 8 9 7 5 3 4 5 2 11 6 3 11 9 6 7 9 9 6 9 …
50000 50 2 6 4 5 6 7 4 4 10 8 3 8 3 5 3 6 13 8 4 7 9 8 6 8 7 2 5 3 4 9 9 10 10 6 10 7 9 9 8 4 2 1 7 7 0 4 5 7 4 4 6 9 4 1 5 3 9 3 4 9 7 9 11 7 5 9 9 3 5 8 6 6 7 6 12 9 7 3 5 6 0 9 6 7 2 4 3 6 3 9 3 8 2 5 12 6 5 6 8 5 8 6 5 5 0 6 5 2 4 7 6 3 7 7 6 3 6 10 5 4 5 3 6 6 3 5 6 3 5 8 10 4 6 10 6 6 9 8 5 9 8 9 10 9 5 11 7 5 8 11 6 5 6 9 6 3 7 4 6 6 8 11 5 11 9 11 7 8 7 4 3 2 5 3 11 6 2 11 7 6 6 9 7 5 11 …
50250 50 2 5 2 4 8 7 3 4 9 7 3 7 3 5 3 4 10 8 3 9 6 7 2 9 4 2 6 3 6 8 6 9 9 5 11 10 8 10 6 4 3 1 7 9 2 4 4 9 4 3 9 9 4 2 5 2 9 2 3 7 7 10 10 10 3 9 9 4 7 8 4 6 6 6 10 10 7 4 6 5 1 9 5 6 2 5 3 6 4 8 4 8 4 5 13 5 5 6 9 6 10 5 3 7 3 6 3 3 3 7 7 4 6 6 9 5 3 10 7 6 6 4 5 7 5 5 6 3 5 11 10 5 6 9 5 6 9 8 5 7 8 8 10 8 5 10 9 6 5 10 7 4 6 9 6 3 6 2 7 6 9 9 6 10 9 12 8 8 7 5 2 2 6 4 13 6 3 10 9 3 7 8 9 5 8…
50500 50 2 4 3 4 7 7 4 6 11 8 4 7 2 6 3 6 12 8 4 8 7 5 4 9 8 5 6 3 5 8 8 10 10 5 8 9 8 10 6 4 3 1 6 9 2 6 4 10 4 4 8 9 5 2 5 3 9 2 4 8 7 9 10 9 2 9 7 5 8 7 5 5 6 5 10 8 7 2 5 4 1 8 5 5 2 5 4 5 5 9 5 7 3 5 12 6 5 6 10 5 9 5 5 5 3 7 4 2 5 6 6 5 7 9 7 3 4 9 6 5 4 3 6 8 4 5 6 5 5 12 9 5 6 9 5 6 10 10 5 7 9 9 10 9 5 10 9 4 6 10 7 5 7 9 5 3 8 5 6 8 7 10 6 12 10 12 7 7 7 5 4 3 7 3 12 5 3 9 9 5 7 9 8 5 1…
50750 50 2 5 3 5 6 7 4 5 10 8 3 6 2 5 4 6 11 8 3 9 8 9 4 10 5 3 6 3 5 8 8 12 10 6 10 9 9 10 9 3 2 2 7 11 2 5 6 10 6 5 10 8 5 2 5 2 8 2 4 6 8 9 11 9 4 8 10 3 6 6 5 5 7 6 11 8 8 2 6 7 3 10 6 5 2 4 4 7 4 10 5 7 4 6 11 7 5 6 8 5 9 6 5 7 3 6 3 3 3 7 6 4 5 9 9 5 3 11 6 5 3 3 4 7 4 5 6 4 4 10 10 3 6 11 6 5 10 8 8 8 7 9 10 7 5 11 10 5 7 8 7 5 7 6 7 4 10 2 7 7 8 12 7 12 10 11 6 9 7 5 3 2 7 4 12 4 2 8 7 5 …
51000 51 2 5 3 4 8 7 4 5 10 7 2 6 2 5 3 5 10 9 4 9 7 7 5 8 6 4 5 3 4 9 9 11 10 5 11 8 10 10 8 4 3 1 6 10 2 5 3 8 4 4 9 9 4 0 5 2 8 2 3 7 6 9 9 6 3 10 8 4 7 8 6 5 6 6 11 7 7 2 6 6 2 8 6 7 2 5 3 6 4 10 5 8 3 5 11 6 4 6 9 6 7 5 8 6 2 6 4 3 3 7 7 5 7 8 8 3 4 11 5 5 4 3 4 7 4 5 6 3 5 10 9 4 6 10 6 6 10 8 7 9 7 8 10 8 6 10 8 5 6 9 7 4 6 9 6 3 7 2 6 7 8 9 6 10 9 10 6 9 7 7 4 3 6 5 13 5 2 9 7 6 8 9 8 3 8…
51250 51 1 5 1 4 7 5 3 6 9 6 2 5 1 6 3 7 10 7 4 8 10 7 5 9 8 2 5 3 4 8 9 11 10 6 10 8 9 11 7 5 2 2 7 10 2 6 3 9 4 4 9 9 4 2 4 3 10 5 2 9 7 9 9 7 4 11 9 4 6 8 6 4 8 7 9 9 7 3 5 6 1 9 6 8 3 5 2 6 5 10 5 8 2 4 12 6 5 7 11 5 9 5 4 6 2 7 3 3 5 6 8 5 6 7 7 3 5 9 7 5 4 3 4 6 4 5 6 4 5 10 9 5 6 9 5 6 9 7 7 7 7 8 8 9 5 12 9 5 6 10 7 5 6 10 5 3 6 4 6 8 7 12 6 11 11 11 7 9 8 6 5 3 6 4 12 5 3 8 7 4 7 7 8 5 1…
51500 51 3 1 2 4 6 6 3 5 7 7 2 7 2 5 3 5 10 8 3 7 8 8 4 9 5 1 6 2 5 7 8 12 9 6 10 9 8 9 7 4 2 1 6 9 2 5 3 6 4 4 8 7 4 2 5 3 9 3 3 7 6 8 8 7 4 8 8 3 8 9 5 7 6 8 10 9 7 3 4 4 0 9 6 6 2 5 4 5 5 9 3 8 2 5 11 6 5 7 8 6 8 3 5 4 1 7 3 4 2 7 7 3 5 9 8 3 5 10 6 5 5 3 6 6 5 5 6 5 5 11 9 5 7 9 6 5 11 8 7 9 6 9 10 8 6 10 9 6 7 10 7 6 7 9 6 3 5 3 6 6 9 11 6 10 8 9 6 9 6 5 4 3 6 3 12 5 3 10 8 4 6 8 8 4 9 8 10 …
51750 51 2 5 3 4 6 8 4 6 11 6 2 8 3 5 3 4 10 8 4 9 6 4 4 8 7 4 5 2 4 8 9 10 10 5 10 8 9 9 7 4 3 1 6 10 1 5 6 9 5 5 8 9 4 2 5 2 10 3 3 8 7 10 11 8 4 11 9 5 7 8 5 6 6 7 10 9 6 3 4 6 1 9 6 5 1 5 3 6 4 9 4 7 3 5 11 8 4 7 8 4 6 5 4 7 3 6 4 3 4 7 7 4 7 9 8 3 5 12 5 5 4 3 5 7 4 3 5 3 5 10 9 4 6 10 6 6 10 9 6 8 7 9 9 10 5 10 7 5 6 8 5 5 6 9 6 2 6 3 5 8 6 10 7 12 12 11 8 9 8 6 5 3 7 2 10 5 3 10 8 5 7 8 8 …
52000 52 2 5 3 2 8 8 3 6 9 7 4 8 3 4 3 5 10 7 4 8 7 6 5 10 5 2 4 2 3 8 7 11 8 5 9 8 8 11 6 5 2 1 5 8 3 4 4 8 5 5 8 7 4 2 4 2 9 3 2 7 8 11 8 8 4 8 9 5 7 8 5 5 7 8 11 8 6 1 6 4 1 9 6 5 2 4 3 6 5 8 4 8 2 5 12 6 5 5 10 6 8 6 3 4 2 7 4 3 4 6 7 4 7 10 10 3 5 10 7 5 5 3 5 7 5 4 6 3 5 11 10 4 6 8 7 6 9 9 5 8 6 9 10 7 5 9 6 4 7 9 6 5 6 9 5 2 6 3 5 8 8 12 5 12 10 11 6 8 8 5 4 3 6 3 12 5 2 10 8 6 7 10 9 5 9…
52250 52 3 6 5 5 7 10 4 6 9 6 2 3 1 5 3 6 9 6 3 8 7 7 4 10 8 2 5 2 2 7 7 10 9 5 9 8 9 8 7 4 1 1 7 8 1 4 4 8 5 5 9 9 5 1 5 2 12 2 1 6 6 9 10 9 3 9 9 5 8 7 4 5 7 7 12 9 8 2 4 4 1 9 6 6 3 5 3 6 4 8 4 7 2 4 11 5 3 6 9 4 8 3 8 3 1 7 4 4 5 7 6 4 6 7 7 3 3 9 5 5 5 3 6 7 5 5 6 3 5 10 10 5 6 9 5 4 8 7 5 7 7 8 10 9 5 11 7 6 6 9 7 4 5 9 7 4 7 3 4 5 9 12 5 12 10 10 6 9 7 5 4 3 5 3 12 5 2 11 7 6 7 7 5 3 7 7 1…
52500 52 2 5 3 4 6 9 4 6 9 9 2 5 3 6 3 5 9 7 3 9 6 8 3 9 6 0 6 2 4 8 7 11 10 5 10 9 9 9 6 3 2 2 7 8 2 4 5 8 5 4 8 10 4 3 3 3 9 3 3 7 8 11 8 8 2 10 9 5 5 7 4 6 7 9 10 7 7 4 5 7 1 9 4 4 1 3 2 5 4 9 3 9 2 6 12 8 5 7 7 5 9 6 4 4 0 5 4 3 3 7 8 5 8 9 7 3 5 10 6 5 4 3 5 7 5 5 6 4 5 10 10 4 6 11 5 6 9 9 4 8 8 9 10 9 4 12 8 4 6 10 6 7 7 8 7 4 8 4 6 5 8 11 6 12 8 10 7 9 6 4 3 3 6 3 12 5 2 7 8 5 8 9 9 5 11 …
52750 52 2 6 3 4 6 8 4 5 9 6 2 7 3 4 2 6 10 6 4 7 8 6 4 7 6 3 5 2 3 7 7 8 10 5 12 10 9 7 5 5 2 2 7 9 2 6 5 9 5 5 9 9 5 2 4 2 7 4 2 7 6 9 10 9 5 9 9 4 8 8 5 5 7 8 11 7 7 4 6 6 0 9 6 7 2 5 4 5 4 8 4 8 2 6 12 6 5 6 9 5 6 3 5 3 0 5 2 3 3 7 8 4 8 8 8 3 5 11 5 5 3 3 5 6 5 5 6 4 5 9 8 5 6 11 6 6 10 8 6 7 7 9 9 8 6 12 9 4 8 11 7 7 7 9 7 4 6 5 7 5 8 12 6 13 10 12 7 9 7 5 5 4 7 3 13 5 3 10 8 5 7 9 9 5 12 8…
53000 53 2 6 2 3 8 8 4 5 10 7 1 5 1 4 2 4 10 7 3 10 7 7 2 8 5 1 6 2 4 10 8 10 10 6 9 11 9 11 8 4 2 1 6 11 3 5 5 8 5 4 8 9 4 3 5 3 10 4 3 8 6 10 11 7 4 10 9 5 8 7 4 6 5 8 10 10 6 2 6 5 1 9 5 6 2 4 2 5 3 9 4 8 2 5 11 8 5 6 9 4 7 5 5 6 2 8 5 2 2 7 7 4 6 9 8 3 6 10 5 5 4 3 4 6 4 5 6 3 5 9 10 5 6 10 7 6 10 8 5 9 7 8 9 8 5 10 8 6 5 9 6 6 7 8 7 3 6 3 6 8 8 11 6 11 10 11 7 9 7 5 3 2 6 3 13 5 3 10 8 6 8 1…
53250 53 2 4 3 4 6 7 4 4 9 8 3 4 3 4 3 4 9 8 3 7 7 7 4 9 6 2 4 2 3 6 7 11 10 5 9 7 9 8 9 4 2 1 6 10 2 5 5 9 5 5 8 9 5 2 3 3 8 3 2 7 6 10 11 7 4 8 9 4 8 8 6 5 7 7 12 9 8 3 5 5 0 9 6 5 2 3 3 6 4 7 4 8 3 5 12 7 5 7 8 4 7 6 4 4 1 5 5 4 4 7 7 4 6 7 8 3 5 10 6 4 4 3 5 6 5 4 5 4 4 9 10 4 6 10 6 6 10 7 5 7 9 7 10 8 6 9 9 5 6 9 6 7 7 9 6 4 6 4 6 4 8 11 7 12 9 11 8 9 7 5 4 2 7 3 13 5 3 11 9 4 7 9 9 4 9 7 8…
53500 53 2 3 4 4 9 9 4 4 11 7 4 9 3 5 3 5 10 9 6 8 7 7 5 8 7 3 7 2 4 8 8 10 10 6 10 8 9 7 8 3 2 1 7 8 2 5 6 9 5 4 8 7 6 2 3 2 7 2 1 7 6 11 11 9 7 10 10 4 6 9 5 6 6 8 11 8 6 2 6 7 1 9 6 6 1 4 3 6 5 10 5 7 1 5 11 5 3 6 8 4 9 5 4 4 1 6 5 3 3 7 7 3 6 8 8 3 5 11 7 6 5 3 5 7 5 5 6 4 5 11 10 4 6 10 6 6 6 7 5 8 7 8 10 8 4 9 8 6 6 9 6 6 7 8 7 4 5 3 7 6 10 13 6 11 9 9 7 9 7 5 5 3 6 4 13 5 2 12 7 5 7 8 9 4 …
53750 53 3 6 4 4 8 8 4 6 12 8 4 5 3 5 2 4 9 8 2 7 8 9 4 10 5 2 5 1 4 8 7 11 10 6 10 8 8 8 7 4 2 1 6 6 1 4 6 9 5 5 9 8 5 1 3 2 9 4 2 8 7 9 8 9 4 9 9 4 8 7 3 6 7 5 12 10 7 3 4 4 1 9 6 6 2 6 4 6 5 9 4 8 3 5 12 6 4 4 8 5 5 6 4 6 1 6 4 3 3 6 8 5 5 8 8 3 5 9 7 5 5 4 5 7 5 4 5 4 5 11 10 5 6 9 5 5 9 5 5 7 8 8 10 8 5 11 8 4 8 10 7 7 7 8 7 4 7 5 6 6 7 11 7 12 10 13 8 8 8 7 5 4 6 3 13 5 3 12 10 6 9 9 8 5 11…
54000 54 3 4 3 4 8 7 4 5 7 10 3 6 3 4 2 5 10 5 4 6 8 7 7 8 6 1 7 2 4 7 7 10 9 5 10 8 9 10 5 5 2 2 7 8 2 2 5 9 5 4 8 7 5 2 2 2 8 3 1 7 6 9 8 7 4 10 8 5 6 7 4 4 7 6 12 9 7 3 4 5 0 9 6 5 2 3 3 6 4 8 4 7 3 5 12 7 5 6 9 4 10 4 3 3 1 6 4 3 2 7 8 4 9 9 9 4 5 10 5 5 6 4 4 8 4 6 6 4 5 11 10 5 5 10 6 4 8 8 5 8 7 9 10 7 5 11 9 4 8 10 7 6 6 8 6 2 6 4 5 6 8 12 7 11 11 12 7 9 7 6 3 2 5 2 13 5 2 9 8 5 7 6 7 3 9…
54250 54 3 4 3 4 8 8 4 4 11 8 4 5 4 4 4 5 12 6 4 8 9 8 4 10 6 3 5 2 4 7 7 10 7 6 10 9 9 10 5 4 2 1 7 6 2 4 5 8 4 4 8 8 4 2 4 3 8 3 1 8 7 9 7 9 5 9 9 6 7 8 5 6 7 5 11 8 6 3 6 6 1 9 6 5 1 5 4 6 4 8 4 8 3 5 11 8 4 6 9 4 6 4 4 5 1 7 4 2 4 6 6 5 6 8 8 3 4 9 7 5 5 4 5 7 4 5 7 5 5 11 8 6 5 9 6 6 9 8 5 8 6 8 10 9 5 11 10 5 7 10 7 5 6 8 7 3 7 3 5 4 10 11 7 10 9 11 6 9 8 6 3 4 6 4 13 4 3 9 9 5 8 9 9 6 10 8…
54500 54 3 3 5 4 5 8 4 5 10 6 1 6 3 4 4 4 9 6 4 8 8 7 4 10 7 3 7 1 5 6 7 10 9 6 9 9 9 11 8 6 3 2 6 9 2 5 6 9 5 4 9 6 6 2 4 3 9 4 0 7 6 9 8 6 3 7 7 3 8 8 5 5 6 6 10 7 7 3 5 5 1 9 6 7 2 6 4 5 5 9 3 8 2 5 11 7 5 5 9 5 5 4 4 5 1 8 4 3 4 7 6 5 7 9 8 4 5 10 5 5 4 2 3 5 3 4 5 5 5 10 10 5 6 10 7 5 10 7 6 8 7 9 10 8 7 11 8 4 6 9 6 4 6 7 6 2 7 3 5 5 8 12 5 10 9 12 5 9 8 5 4 2 6 3 11 5 2 11 7 5 7 8 8 7 11 8…
54750 54 2 7 1 4 9 9 3 5 9 8 2 6 3 4 3 4 10 7 4 7 9 9 4 11 5 3 4 3 5 5 7 9 9 6 10 9 9 10 8 5 3 2 7 8 2 5 5 7 4 4 8 7 4 2 4 3 10 3 1 6 7 10 10 8 5 10 9 5 7 8 3 5 6 7 9 10 7 3 5 7 2 9 6 8 1 5 3 5 4 8 4 7 3 5 11 5 4 6 10 5 11 4 5 4 1 7 5 3 2 7 7 4 7 8 7 5 7 9 7 5 4 3 4 5 2 5 6 4 5 8 8 5 6 8 4 6 10 8 5 8 7 8 8 7 5 10 8 5 6 9 7 4 6 8 6 3 7 3 4 6 8 10 7 11 10 11 7 8 7 5 3 3 6 4 13 5 2 11 7 4 8 9 7 4 10…
55000 55 2 4 3 3 8 8 4 4 9 6 2 5 2 6 2 6 10 8 3 7 7 8 5 9 7 4 5 2 2 8 6 9 8 5 10 7 9 8 4 5 2 1 7 6 2 3 6 8 5 4 8 9 4 3 3 2 8 4 0 8 8 11 9 8 3 9 8 4 7 7 5 5 6 6 10 9 7 2 6 8 1 9 6 6 2 4 2 6 6 10 5 8 3 5 12 8 5 7 9 4 8 4 4 4 2 7 4 3 3 7 7 4 7 8 7 3 5 11 6 5 4 3 4 7 4 4 5 4 5 10 9 5 5 9 7 3 11 9 6 8 7 7 8 9 4 8 7 5 7 7 5 5 6 10 6 4 7 3 5 5 7 11 6 12 9 12 7 9 7 5 5 4 6 2 12 5 3 10 8 4 7 8 9 5 11 8 10…
55250 55 3 4 4 4 9 9 4 4 10 7 2 6 2 5 3 5 9 8 3 9 7 7 5 8 4 2 3 2 4 7 7 10 9 5 9 10 8 7 7 3 2 2 6 8 2 5 6 9 3 3 8 8 3 4 3 2 7 4 1 7 6 10 9 8 4 10 10 5 8 8 5 7 6 8 11 8 6 1 5 6 1 9 5 6 2 4 3 5 4 9 4 8 3 5 11 7 4 6 9 5 7 4 5 6 1 6 5 2 4 7 9 3 7 8 9 3 6 8 7 5 5 3 4 7 5 5 6 3 5 11 10 5 6 9 6 4 10 8 6 7 7 9 10 8 4 11 9 5 5 9 4 5 6 7 7 4 9 3 5 5 7 12 6 12 10 10 6 7 7 5 2 3 6 2 12 5 3 12 9 4 7 10 7 4 7 …
55500 55 2 3 4 4 9 9 4 3 9 7 3 4 3 4 4 4 9 7 4 8 9 6 5 11 8 5 4 2 3 6 7 9 9 5 9 9 7 8 5 4 2 1 6 6 2 4 6 7 4 4 7 10 6 3 3 1 9 3 1 8 6 7 8 7 3 9 8 5 7 7 5 6 7 7 12 9 8 3 5 4 1 9 5 5 2 4 3 6 5 9 3 8 2 4 10 7 5 5 10 4 8 4 5 6 2 5 3 4 3 7 7 4 7 7 7 3 5 10 6 5 4 3 5 7 5 4 5 4 5 11 10 4 6 10 6 6 9 7 6 9 8 9 11 8 5 11 7 4 5 9 6 5 6 8 8 3 7 6 5 5 9 11 7 12 10 11 7 9 7 4 3 2 6 4 13 5 3 12 9 5 7 8 8 5 8 7 9…
55750 55 3 4 6 5 8 9 4 6 10 7 2 9 3 5 4 6 10 6 4 6 8 6 6 12 6 4 4 3 4 6 7 10 8 5 10 10 9 8 6 5 2 2 7 8 1 4 6 11 2 2 6 9 4 3 2 2 8 3 3 7 6 11 9 9 5 9 8 5 7 6 3 5 7 6 11 11 6 3 4 3 1 9 5 6 2 4 3 6 5 10 5 8 3 4 11 6 4 6 10 4 7 4 4 5 2 7 4 3 3 7 7 4 6 6 8 6 5 11 7 5 6 4 6 7 4 5 6 4 5 10 10 5 6 10 5 6 9 9 6 8 7 8 10 8 6 9 7 5 6 11 6 4 6 7 8 4 8 5 7 4 9 12 6 12 11 12 7 9 7 5 3 2 6 1 12 6 2 11 7 5 8 8 6…
56000 56 2 3 6 4 5 8 4 6 10 9 2 7 3 4 4 4 10 6 3 8 7 7 3 8 6 3 4 4 5 11 10 11 10 5 9 7 9 9 7 5 2 1 7 8 2 5 6 9 3 3 8 6 5 3 2 2 8 3 3 9 8 11 8 9 4 10 9 5 6 8 5 5 6 8 10 10 7 4 6 4 1 9 6 6 2 4 2 6 4 8 3 7 2 4 12 6 3 7 9 5 7 4 4 7 2 7 3 3 4 6 7 4 6 9 7 3 5 10 6 5 4 3 6 7 5 4 6 3 5 10 9 4 6 9 5 5 9 8 5 7 7 8 10 8 5 12 8 5 6 9 7 6 6 9 8 4 8 5 7 5 8 11 6 12 9 11 7 8 7 6 4 4 5 3 12 6 3 7 9 4 6 8 10 4 8 …
56250 56 2 4 5 4 5 10 4 6 10 8 2 8 3 4 3 4 10 8 4 7 6 8 3 10 6 2 4 2 4 6 8 11 10 5 8 7 8 9 8 5 2 1 6 6 1 4 6 10 3 6 8 6 4 3 3 2 7 4 3 7 7 10 9 9 5 10 10 5 8 7 6 5 7 6 11 9 6 1 5 5 1 9 6 5 2 4 3 5 4 8 4 8 2 4 12 6 4 6 9 4 8 4 6 5 2 5 4 3 4 7 6 3 6 8 8 3 5 10 5 5 4 2 3 7 4 4 5 4 5 10 10 4 6 9 7 4 9 7 6 9 7 9 10 8 4 11 8 5 5 11 8 4 5 9 7 4 8 4 6 5 8 12 6 12 10 12 7 9 8 7 4 4 5 4 12 6 3 12 9 4 8 7 9 …
56500 56 2 4 6 6 7 10 3 4 11 7 1 7 3 4 3 4 10 7 4 9 6 5 5 8 7 4 3 1 4 8 7 9 9 5 10 8 9 9 7 5 2 1 7 6 1 5 6 7 3 5 9 8 7 3 4 2 8 4 2 7 5 11 9 10 3 9 9 6 8 8 5 6 8 7 12 9 8 2 6 6 1 9 5 5 1 5 3 4 4 10 5 9 3 6 12 7 5 6 7 5 5 3 3 4 2 6 4 3 2 6 8 5 6 7 6 3 4 8 7 5 5 3 6 7 5 5 6 4 5 11 10 5 6 10 6 6 10 7 7 8 6 8 8 8 5 11 9 5 5 9 8 4 7 7 7 3 10 3 7 3 9 11 7 11 9 12 6 9 7 5 3 2 4 2 13 5 3 9 9 6 7 8 7 4 10 …
56750 56 3 4 4 5 7 7 4 4 11 7 2 6 2 7 3 5 10 8 4 9 7 6 4 9 8 5 6 2 4 8 6 9 9 5 9 8 9 7 6 4 2 2 7 7 0 4 6 8 3 4 8 8 4 2 3 2 11 2 3 8 8 10 9 10 4 10 9 4 8 7 4 8 6 6 11 9 8 3 4 2 1 9 4 5 2 4 3 5 4 8 4 8 3 4 12 7 5 5 8 5 6 5 5 5 3 5 4 4 5 7 7 5 6 8 8 3 5 9 7 5 5 3 6 7 5 5 6 4 5 11 10 5 6 10 5 5 9 6 5 8 8 8 10 7 4 9 8 4 8 9 6 5 8 11 8 4 8 5 6 4 9 12 7 12 11 11 7 9 7 5 2 2 5 3 13 5 2 11 8 5 8 8 9 5 11 …
57000 57 2 4 4 4 8 8 4 6 10 9 3 8 2 5 3 5 8 6 4 9 6 8 5 10 7 3 4 1 3 7 7 9 10 5 8 9 9 9 8 6 3 2 7 8 1 5 6 8 3 5 7 8 4 2 3 3 10 4 1 7 7 11 9 7 3 8 9 5 8 8 5 5 7 6 12 9 7 2 6 5 1 9 6 6 2 5 3 6 5 9 4 8 2 5 9 6 3 6 7 5 6 3 5 4 2 5 5 3 4 7 7 4 6 8 5 2 5 7 6 5 6 3 5 6 4 4 6 3 5 12 9 6 6 9 6 5 9 8 5 7 7 8 8 8 4 11 7 5 6 9 7 4 6 8 6 2 6 4 5 3 9 9 7 13 8 11 6 9 7 5 3 3 5 3 12 5 2 11 9 5 9 10 8 5 11 9 11 9…
57250 57 1 4 4 5 6 9 4 5 10 6 2 6 3 4 3 5 12 7 4 9 7 7 5 11 7 5 4 1 5 6 7 11 9 6 11 9 9 9 6 4 1 2 7 7 1 5 5 8 3 4 8 10 4 4 3 1 8 3 1 6 4 11 11 10 4 11 9 4 9 9 5 6 6 7 11 9 6 2 5 3 1 9 7 5 2 3 4 7 4 9 5 8 3 4 12 6 4 6 6 3 6 6 5 4 2 4 4 2 2 6 7 3 7 6 7 3 6 11 7 6 7 4 4 7 4 5 6 4 5 11 10 5 6 9 4 6 9 7 6 9 8 8 10 10 5 10 8 6 5 11 7 5 6 8 7 3 6 5 6 3 9 10 5 12 9 12 5 8 7 5 3 3 6 3 12 6 3 11 9 4 7 8 7 …
57500 57 1 5 4 4 5 8 2 4 10 7 2 8 3 5 4 5 12 8 3 8 7 8 5 10 5 2 4 2 4 6 8 10 9 6 11 9 9 9 7 4 1 1 6 5 0 3 6 9 2 3 8 8 4 1 2 1 8 4 4 6 7 10 9 8 3 9 8 4 8 8 5 6 6 8 10 8 6 4 5 6 1 9 5 6 2 4 3 5 4 9 4 7 3 5 12 6 5 5 8 5 9 4 5 6 2 6 3 3 4 6 8 4 8 8 7 3 6 9 7 5 4 4 4 6 4 5 6 3 5 9 10 5 6 10 6 5 8 7 7 9 8 9 9 7 4 11 9 5 4 10 8 5 5 9 6 4 8 5 4 4 7 11 6 12 8 11 7 9 7 5 5 4 6 3 11 5 2 10 7 5 7 9 7 5 9 7 8…
57750 57 2 3 5 4 5 8 4 5 10 7 3 7 3 6 3 4 10 7 4 8 10 8 6 9 6 2 5 1 3 6 7 10 8 5 10 8 9 8 7 3 4 2 6 8 1 6 6 8 4 4 6 10 5 2 3 2 9 3 3 6 8 12 9 8 4 9 9 5 6 8 4 4 6 7 10 7 7 4 5 5 1 9 6 7 2 5 3 6 5 9 4 8 4 6 12 5 4 6 10 4 8 4 4 5 2 7 4 3 5 8 8 4 6 8 6 3 5 10 6 4 4 3 5 7 5 4 5 4 4 11 10 4 5 9 5 5 10 8 7 8 6 7 10 9 5 10 8 5 5 12 6 4 5 10 5 3 6 5 6 5 8 10 7 13 10 10 7 9 7 5 2 3 5 3 10 5 3 10 7 6 7 9 7 …
58000 58 1 5 3 6 6 9 4 4 7 7 2 4 2 5 2 5 8 7 4 5 4 6 4 7 7 1 5 1 4 7 7 11 9 6 10 8 9 8 6 3 2 2 5 8 1 4 6 11 2 4 9 8 5 3 3 2 9 4 3 6 6 11 10 9 3 9 8 3 8 8 5 6 7 8 10 7 7 3 5 5 2 9 5 6 2 5 3 7 4 9 4 8 1 5 12 6 3 6 7 4 7 5 5 4 1 6 3 3 3 7 7 5 7 10 6 3 5 10 5 5 5 4 5 7 5 5 6 4 5 10 8 4 6 8 5 5 10 10 6 8 9 9 10 8 7 11 7 6 5 11 7 5 6 9 6 3 7 5 7 4 8 11 5 11 8 12 7 9 7 5 4 3 7 1 10 5 2 12 7 5 7 9 7 5 8 …
58250 58 2 4 5 4 7 8 4 6 10 8 2 5 2 7 3 5 10 8 3 8 6 8 4 7 6 4 5 3 4 3 7 9 10 6 10 9 8 7 6 3 2 1 6 8 2 3 6 10 5 3 8 10 4 2 3 1 9 4 4 7 5 11 11 10 3 7 8 4 7 7 3 5 7 8 9 7 7 0 5 6 1 9 4 5 2 4 2 6 4 9 5 8 3 5 10 7 5 6 8 4 5 4 6 7 2 6 3 4 2 8 7 4 6 7 9 3 5 8 5 5 6 4 5 7 5 5 6 4 5 10 10 4 5 9 6 5 10 8 4 9 8 9 9 6 5 8 7 5 7 10 8 4 5 9 7 3 6 4 6 4 9 9 6 12 7 11 5 9 7 3 3 2 5 3 10 4 3 8 9 5 7 9 8 7 9 8 1…
58500 58 2 3 6 4 5 9 4 6 10 9 2 8 3 4 3 4 10 7 4 8 6 7 4 8 8 3 5 2 5 9 7 10 10 5 11 10 8 9 7 4 2 2 6 8 1 4 6 6 4 3 7 8 5 2 3 2 9 5 3 6 7 10 10 9 3 8 8 4 7 8 5 5 6 8 11 9 7 3 6 6 0 9 6 6 2 5 4 5 5 9 4 8 3 5 13 7 5 6 8 4 7 5 6 5 2 8 3 3 1 6 7 4 6 10 9 3 5 10 7 5 6 3 3 7 3 6 6 4 5 9 10 4 6 9 6 6 8 10 6 8 8 8 9 8 6 10 8 5 8 9 7 5 6 9 6 3 7 5 5 3 9 12 6 11 9 11 7 9 8 7 2 5 6 3 11 6 2 11 8 5 7 8 8 4 7 …
58750 58 2 4 3 4 5 9 4 5 10 7 1 8 3 4 3 4 8 8 2 8 7 7 3 10 5 3 5 0 4 6 9 9 9 6 10 8 9 9 5 4 2 2 6 7 1 3 4 8 3 3 8 8 4 2 3 0 8 3 3 7 8 11 9 9 3 9 10 5 8 9 6 5 7 8 12 10 7 3 5 6 1 9 6 6 2 5 4 6 4 9 4 9 2 6 12 7 4 6 9 5 9 3 7 6 2 6 3 3 3 7 7 4 7 9 7 3 6 9 6 5 4 3 4 7 4 4 5 3 5 10 10 5 6 9 5 5 10 6 5 9 9 8 9 9 5 11 7 5 6 11 8 6 6 8 6 4 7 4 4 5 7 9 6 12 11 12 6 9 7 5 2 3 5 3 12 5 3 10 8 4 7 7 9 5 11 7…
59000 59 2 4 4 4 7 9 4 6 9 8 4 6 3 4 3 5 9 7 4 8 7 6 4 9 7 3 5 1 4 8 7 10 9 5 11 7 9 9 6 5 1 1 7 8 1 4 6 10 2 4 7 6 3 2 3 2 11 4 2 6 7 11 10 8 3 8 8 5 7 7 5 5 6 8 9 9 5 3 6 7 1 9 6 6 2 3 2 5 4 9 4 9 3 6 13 7 3 6 7 5 8 4 7 5 2 6 3 3 4 6 7 5 6 9 9 3 5 8 6 5 6 4 5 7 5 5 6 4 5 10 8 4 6 9 6 4 9 7 7 7 8 9 9 7 5 12 8 5 4 9 6 5 8 10 7 4 6 5 6 4 8 12 5 12 10 11 7 9 7 4 4 2 6 2 10 6 2 9 8 5 7 8 10 6 11 8 1…
59250 59 2 3 2 6 7 8 3 6 9 8 1 6 3 5 3 4 8 8 4 7 8 4 3 7 4 3 5 1 4 8 8 10 9 5 10 9 9 7 6 4 2 1 7 8 1 4 6 8 1 5 8 8 3 3 3 1 8 4 2 7 6 10 9 9 4 9 8 4 6 8 5 6 6 6 11 9 8 2 6 7 1 9 6 5 2 5 4 5 3 9 5 9 3 6 11 7 5 6 9 6 6 6 8 4 1 6 4 4 2 7 7 4 7 8 6 3 5 9 5 5 4 3 4 7 4 5 7 4 5 10 9 5 6 12 7 5 9 7 7 8 7 9 9 7 4 11 7 6 6 11 8 6 7 9 7 3 7 4 5 4 7 12 5 12 9 11 7 9 6 5 5 4 5 3 11 5 3 11 8 4 7 6 9 5 10 8 10 …
59500 59 1 2 1 2 7 9 2 5 8 8 2 6 3 7 3 5 8 7 4 6 7 6 4 9 5 4 5 1 3 8 7 8 10 5 10 7 8 9 8 5 2 1 7 6 1 4 6 9 4 4 8 8 4 1 2 3 10 3 3 9 6 10 10 9 4 8 9 5 7 6 4 5 6 7 9 9 6 3 6 6 1 9 6 6 1 5 3 5 4 8 4 8 3 5 11 7 5 6 7 5 6 4 7 4 3 7 4 3 2 6 7 4 6 9 7 3 5 9 5 4 5 4 5 7 5 5 7 5 4 10 8 5 7 9 8 6 11 9 7 7 8 8 8 8 4 11 5 4 6 10 8 6 7 10 6 2 6 2 6 5 8 13 6 11 9 11 7 9 8 6 2 3 6 4 11 5 2 10 7 5 7 7 7 5 9 8 9 …
59750 59 2 4 2 4 7 7 3 6 9 8 3 5 5 5 5 6 11 7 2 6 8 9 3 10 8 5 5 1 4 8 8 10 10 5 10 9 8 9 6 5 2 1 7 7 1 4 6 9 2 4 8 8 3 3 4 2 11 2 1 7 7 11 9 10 6 10 9 4 8 7 5 5 6 7 11 8 6 3 4 5 1 9 5 5 2 5 4 5 4 9 5 8 3 5 11 7 4 6 8 5 5 3 7 5 2 6 4 3 3 5 8 4 7 8 7 4 5 9 6 5 5 3 6 7 4 5 7 5 5 9 10 5 6 10 5 5 7 7 6 9 6 8 10 9 3 10 8 6 4 9 6 5 5 9 7 3 6 4 5 5 9 13 7 12 9 12 6 8 7 6 4 4 5 2 13 5 3 10 8 5 7 7 8 4 8 …
60000 60 3 4 6 3 10 7 3 4 9 7 2 5 3 5 3 6 10 7 3 7 10 6 5 9 8 4 5 0 4 7 7 11 9 6 9 9 9 9 7 5 2 1 5 6 2 2 5 9 4 2 9 9 4 2 2 2 11 4 3 7 5 8 10 7 3 8 8 5 7 8 5 5 7 7 11 9 5 2 4 5 1 9 4 4 1 4 3 6 5 9 4 8 3 5 11 7 4 6 7 5 7 4 5 5 3 5 8 3 2 7 8 4 6 9 8 3 6 10 8 4 4 3 5 7 5 5 6 4 4 11 10 4 6 9 6 5 8 6 4 7 7 8 10 8 5 10 7 5 7 9 8 6 6 10 7 4 6 6 6 4 7 11 5 12 11 10 7 10 7 3 4 2 6 3 12 5 3 11 9 5 7 9 8 5 1…
60250 60 2 4 3 4 6 8 4 4 9 8 3 5 3 3 3 5 11 8 4 7 9 7 5 10 6 5 6 1 5 6 6 10 9 7 9 8 9 8 7 4 2 2 7 7 1 5 6 9 4 4 8 8 4 1 4 2 9 5 4 7 7 11 10 8 2 9 10 5 6 8 4 7 6 5 10 9 7 3 5 5 1 9 6 6 2 5 3 6 4 8 4 8 3 5 12 7 5 6 11 6 9 6 4 6 2 8 4 3 4 7 8 5 7 8 8 3 4 11 5 5 4 3 5 8 5 5 5 4 5 10 10 5 6 11 6 5 10 8 6 8 8 9 10 9 5 11 7 4 4 10 7 6 7 11 7 4 7 5 6 4 8 12 7 11 10 11 7 9 8 5 4 3 5 3 13 5 2 12 7 4 8 9 8 …
60500 60 3 3 2 3 9 8 3 4 10 7 2 4 3 5 5 4 10 8 3 8 7 8 5 9 7 3 5 1 5 8 8 9 10 5 9 8 9 8 5 5 2 1 7 6 2 3 5 9 5 5 10 8 4 3 3 1 10 3 3 8 7 9 10 8 5 9 7 4 7 8 6 6 7 8 12 10 6 2 5 3 1 9 6 5 2 4 3 5 5 9 4 8 2 4 11 7 4 5 7 4 6 4 6 5 1 6 4 4 2 8 7 4 7 8 8 3 3 9 6 5 4 3 4 7 3 5 6 4 5 10 10 4 6 9 6 5 8 6 6 8 7 8 10 9 5 10 8 5 6 11 8 4 5 9 6 4 6 6 6 4 8 12 6 12 8 11 5 9 7 4 3 3 6 3 12 5 2 12 8 5 7 8 8 5 11 …
60750 60 2 4 4 2 8 9 3 4 10 8 4 6 2 7 3 6 11 8 3 9 8 9 2 9 7 4 5 0 4 6 6 9 9 5 9 7 9 8 6 4 2 1 7 7 2 4 5 9 2 3 10 8 5 1 4 2 10 5 3 7 6 11 10 10 5 10 8 5 7 8 4 6 7 5 11 10 8 4 5 6 1 9 6 6 2 4 3 6 4 10 4 8 2 4 11 7 4 6 8 5 7 4 5 3 1 7 4 3 4 7 7 4 8 9 8 3 4 9 5 5 4 3 4 6 4 5 6 4 5 9 10 4 6 9 5 5 10 5 5 9 7 8 9 7 6 11 8 4 7 10 8 6 5 10 8 3 6 3 5 3 9 10 6 12 10 12 7 8 7 4 3 2 7 1 14 5 2 12 9 5 7 9 7 4…
61000 61 3 4 5 4 6 9 4 5 9 6 2 5 3 5 3 4 8 8 4 7 6 7 5 7 7 3 5 0 5 8 7 10 10 6 10 8 9 8 7 4 2 1 7 6 2 4 6 9 5 4 7 8 2 2 3 2 9 2 2 7 7 10 10 10 2 10 9 5 7 7 4 5 6 8 11 9 8 3 5 4 1 9 6 6 2 6 4 5 4 8 5 8 3 4 11 7 5 6 9 7 9 4 6 6 3 6 3 3 3 6 8 5 8 9 7 3 2 10 6 5 4 3 5 7 5 5 6 4 5 10 10 3 6 9 4 6 11 9 6 7 6 8 10 7 5 10 9 3 6 11 7 6 6 11 8 4 5 4 5 4 9 12 6 12 10 11 7 8 6 4 2 4 6 2 10 5 3 11 9 5 6 9 9 4…
61250 61 2 1 4 4 7 5 2 4 10 6 3 7 2 6 4 6 10 8 4 9 8 6 4 10 7 3 6 2 4 7 8 10 10 5 9 8 9 8 3 4 2 2 6 7 1 3 5 7 4 4 8 7 4 3 3 1 9 4 4 7 6 9 9 8 4 9 10 5 5 7 5 6 6 7 12 10 6 4 5 6 1 9 6 5 2 5 2 5 4 8 3 8 2 5 12 7 3 6 8 6 6 5 6 7 2 6 4 3 4 6 7 5 6 8 8 3 6 10 5 4 4 3 4 8 4 6 6 4 5 11 9 4 6 9 6 6 10 6 8 8 7 9 11 8 5 9 9 5 5 9 7 4 5 9 5 3 9 3 6 5 8 10 6 12 8 10 6 9 8 5 5 3 6 4 13 5 3 11 8 5 7 7 8 4 9 8 …
61500 61 3 5 2 4 10 7 2 4 7 9 4 5 2 5 4 4 7 7 4 8 6 6 5 10 7 3 5 1 5 9 7 11 10 5 9 7 9 9 8 4 2 1 5 6 2 3 6 9 5 2 8 8 3 1 3 2 9 4 2 6 7 11 10 10 4 8 9 4 6 7 4 6 6 6 6 10 6 3 4 5 0 9 6 5 2 3 3 6 4 8 4 8 3 5 12 6 4 5 9 8 5 4 6 5 1 6 5 3 3 6 8 4 7 8 8 3 4 10 7 5 4 3 4 8 4 6 6 4 5 11 10 5 6 8 6 5 10 6 5 8 5 10 9 7 4 11 8 5 6 11 7 5 6 9 6 3 6 4 4 4 8 10 6 13 9 10 7 9 7 4 3 2 5 3 13 5 3 11 8 5 7 8 8 6 1…
61750 61 2 5 1 3 8 7 2 3 9 7 2 5 2 6 4 4 9 8 3 8 7 7 5 8 7 2 6 2 5 8 7 10 9 6 10 9 8 8 5 4 2 2 6 7 2 3 5 7 5 5 8 9 3 0 2 1 9 5 3 7 6 7 10 8 3 8 9 4 6 7 5 5 6 6 10 7 7 2 5 5 1 9 6 6 2 5 3 6 4 9 5 8 3 5 12 7 4 5 8 6 8 5 6 6 2 7 4 3 2 5 8 4 6 8 9 3 5 11 6 5 4 3 4 8 4 6 6 4 5 10 10 5 6 8 6 5 8 7 4 8 8 8 9 8 5 9 9 5 7 8 6 5 7 10 6 3 5 3 5 3 8 9 8 13 10 11 7 9 7 4 2 1 6 2 11 4 2 12 7 5 7 6 8 4 12 8 11 …
62000 62 2 3 1 5 10 6 2 5 8 7 2 8 3 4 4 6 11 7 4 9 7 5 3 12 6 4 4 1 4 6 6 9 8 5 10 8 9 10 7 4 3 1 5 5 1 3 6 10 4 3 6 10 3 1 3 1 8 4 2 6 5 8 8 8 3 9 9 5 8 8 6 6 7 8 12 11 8 4 5 4 1 9 6 8 2 5 2 6 5 10 5 8 3 4 11 7 4 6 9 6 7 5 5 4 0 8 4 3 3 7 8 4 6 8 7 3 3 10 6 5 4 3 4 7 3 4 6 6 5 11 9 3 5 9 6 6 9 7 5 8 7 8 9 7 5 9 7 4 5 11 7 5 6 9 7 4 6 5 6 5 9 11 5 12 10 11 7 9 7 6 3 1 7 4 13 5 2 10 8 4 7 8 8 5 10…
62250 62 3 4 1 5 8 7 2 5 10 7 2 6 2 5 3 6 10 7 3 6 7 8 2 8 6 4 8 2 3 5 7 9 9 5 7 7 8 9 4 5 0 2 6 7 1 4 5 7 4 5 10 10 4 3 3 2 9 4 2 6 6 7 9 6 3 8 9 4 8 8 4 7 7 7 11 9 7 2 5 4 1 9 7 5 1 4 3 5 4 8 3 8 2 5 12 6 3 5 7 6 8 5 6 4 2 5 3 3 2 5 7 4 6 8 8 3 4 11 7 5 4 3 4 7 4 5 6 4 5 11 10 5 6 10 6 5 9 7 7 8 7 9 9 7 6 11 9 6 7 8 6 5 7 8 5 4 7 5 5 5 7 11 5 12 9 12 7 9 7 4 3 2 5 2 12 6 2 12 8 6 8 8 9 6 10 8 1…
62500 62 1 3 2 4 9 8 2 5 9 8 3 7 3 5 3 5 9 8 4 7 5 7 4 7 7 4 6 4 3 7 8 9 10 5 9 6 9 8 4 4 1 1 6 8 0 4 5 8 4 4 7 10 3 3 3 1 8 5 3 7 5 9 11 11 6 9 8 5 7 7 5 4 7 6 12 10 7 5 5 6 1 9 6 7 2 6 3 5 5 9 5 8 3 5 11 7 5 6 9 6 9 4 5 5 2 6 4 3 2 6 7 4 7 8 8 4 3 9 6 6 5 3 5 7 5 5 7 5 5 10 9 4 6 8 6 6 10 7 7 9 6 9 9 8 4 9 9 5 6 10 7 5 6 9 6 4 5 5 4 4 9 11 6 11 9 12 7 9 8 5 4 2 6 2 12 5 3 10 9 4 7 8 7 5 11 9 11…
62750 62 3 3 2 4 10 7 2 4 9 7 2 5 3 6 4 4 11 8 3 8 8 7 4 8 9 3 7 4 4 9 8 11 9 5 9 6 9 8 5 4 2 1 7 6 1 3 4 6 3 3 7 9 4 4 3 1 9 2 1 5 6 8 9 9 4 9 8 4 7 7 5 5 7 5 11 10 6 5 4 4 0 9 5 8 1 5 4 6 2 7 4 7 3 5 11 7 5 6 9 7 8 5 6 4 3 5 4 3 4 6 7 5 6 8 8 3 5 9 6 5 5 2 6 5 4 4 5 3 5 8 9 5 6 11 7 4 10 8 6 8 8 10 10 9 5 12 9 7 5 9 7 5 6 9 7 3 7 6 3 6 7 11 7 12 9 12 6 9 8 7 4 4 6 3 12 5 2 12 6 4 7 8 8 5 11 10 …
63000 63 1 3 3 1 8 8 2 5 10 8 2 6 2 6 3 5 8 7 4 8 7 8 5 10 3 1 5 3 5 9 8 10 9 4 11 9 9 8 7 4 2 1 7 6 1 4 6 8 2 3 9 7 5 2 3 2 9 3 2 7 6 9 9 10 4 9 9 4 7 9 4 5 7 8 11 11 8 6 6 5 1 9 5 6 2 5 3 5 4 9 5 8 3 4 12 7 4 6 9 6 9 4 4 5 1 7 3 4 3 7 8 5 7 9 7 3 3 10 7 5 4 3 5 7 4 5 6 4 5 10 9 5 6 9 5 5 10 7 5 7 7 8 9 8 5 12 10 5 5 8 6 5 5 6 7 4 7 5 6 5 8 11 6 12 11 12 7 7 7 3 4 3 7 4 12 5 3 10 9 5 6 7 8 4 10 …
63250 63 2 5 7 6 8 9 4 4 10 8 2 6 3 5 3 5 9 9 4 8 8 6 5 8 8 3 6 3 5 7 8 10 10 5 9 7 8 8 6 5 2 1 6 6 2 4 6 8 4 4 7 10 5 2 4 2 9 3 2 7 6 8 11 9 3 8 8 4 7 8 5 6 7 9 10 10 7 5 6 5 1 9 5 6 1 5 3 5 3 9 4 7 2 4 11 7 4 6 8 6 9 5 5 5 3 5 4 3 4 6 7 4 7 8 7 3 3 11 5 5 4 3 4 8 4 6 6 3 5 10 9 4 6 12 5 7 10 6 7 8 7 9 8 7 6 11 9 5 5 8 6 6 6 8 6 4 7 5 6 4 8 11 6 12 11 12 8 9 8 6 2 1 7 3 14 5 3 10 9 5 8 8 10 6 11…
63500 63 1 4 3 3 6 8 4 5 9 8 2 6 3 6 3 6 8 7 4 8 5 8 4 9 7 2 7 2 5 8 7 10 10 5 8 6 8 9 6 4 2 2 6 7 2 5 6 8 2 6 9 7 4 2 3 4 12 3 0 5 6 10 10 9 3 9 8 5 7 6 5 5 7 6 12 10 7 4 5 4 1 9 6 7 2 4 2 6 5 9 5 8 3 6 11 8 5 6 9 6 8 4 6 6 2 7 4 3 4 6 7 4 7 9 7 4 4 9 6 4 4 3 6 7 5 5 6 4 4 10 10 4 6 9 7 5 10 8 5 8 6 7 10 7 4 10 8 5 5 9 6 5 6 9 7 4 6 4 5 5 9 12 5 12 10 12 7 9 8 6 3 3 7 3 12 5 2 9 8 5 7 8 8 4 11 7…
63750 63 1 5 4 5 6 8 4 4 9 8 2 6 2 5 3 6 10 8 5 9 7 6 4 7 7 4 8 4 7 9 7 10 9 5 9 8 8 8 8 4 2 1 6 7 2 5 6 8 3 4 9 7 3 2 3 3 10 4 1 7 6 10 10 9 4 10 8 4 7 7 5 5 6 8 10 9 8 4 5 7 1 9 6 6 2 5 4 6 5 10 4 8 3 5 11 6 5 6 10 5 10 3 5 4 3 6 4 3 3 6 7 4 7 9 8 5 5 8 7 5 4 3 4 7 4 5 7 5 5 11 8 5 6 9 6 5 9 8 7 9 6 9 10 8 5 10 8 5 4 11 7 6 7 8 7 4 6 4 5 6 9 11 6 11 10 11 5 7 6 3 2 2 5 3 12 6 2 8 7 4 5 9 7 5 11…
64000 64 2 5 5 5 6 7 4 5 10 7 2 8 1 4 3 4 9 8 4 9 8 6 4 10 7 3 7 3 5 8 7 10 10 5 10 9 8 8 8 3 3 1 7 6 3 5 5 8 1 3 8 7 2 2 3 2 9 3 0 7 7 11 11 10 3 9 8 4 7 7 3 5 6 7 10 8 8 4 5 7 1 9 6 7 3 3 3 6 4 9 3 8 2 5 11 6 5 6 10 5 9 2 5 4 2 6 3 4 3 7 8 3 7 8 9 2 3 9 6 5 4 3 4 6 3 5 6 4 5 7 8 4 5 9 5 6 9 8 5 10 7 8 10 9 5 10 8 5 4 10 7 6 7 9 6 2 6 3 4 5 8 12 6 12 8 11 6 9 7 4 2 2 5 2 12 5 3 10 7 5 7 9 9 4 9 …
64250 64 2 3 3 4 6 9 5 5 9 8 2 6 2 4 3 4 10 8 2 6 8 6 4 9 9 6 6 2 4 7 8 10 9 5 10 8 8 9 6 5 2 1 7 7 1 4 6 8 4 3 8 6 3 1 3 0 8 3 2 6 5 10 10 8 3 8 8 3 7 8 6 5 5 8 10 8 8 3 4 3 0 9 6 5 2 3 3 6 4 8 5 8 3 4 12 7 3 6 8 6 6 4 5 6 2 7 3 3 3 5 6 4 7 7 8 3 5 10 8 5 4 3 5 7 5 5 6 4 5 11 10 5 6 10 7 6 10 7 4 10 6 8 8 7 4 9 6 5 6 11 6 4 6 8 6 5 9 3 4 4 7 10 7 12 9 11 7 9 7 5 3 4 4 3 13 5 1 7 7 5 8 9 9 6 9 10…
64500 64 2 5 3 5 7 6 3 4 10 6 4 7 3 6 3 5 11 7 3 7 9 8 4 8 6 3 7 3 6 8 7 10 9 5 10 8 9 9 7 5 2 2 7 7 2 5 5 8 4 4 9 9 4 4 3 1 8 4 4 7 6 9 10 8 3 8 8 4 8 7 5 5 5 4 10 8 6 4 4 2 1 9 6 6 1 6 3 5 4 8 4 8 2 4 11 6 3 4 10 5 8 5 4 5 2 5 3 3 2 6 7 4 5 8 8 3 5 8 7 5 5 3 5 7 3 5 7 5 5 10 11 5 7 9 7 6 10 9 7 7 8 7 9 8 5 10 9 5 7 10 6 5 6 8 7 4 8 5 6 6 8 9 7 12 10 13 8 9 7 4 4 3 6 3 14 5 3 8 8 4 7 9 9 6 11 8 …
64750 64 2 4 3 3 8 7 3 5 10 7 2 4 3 6 4 6 12 6 4 7 9 6 5 9 7 3 7 4 6 8 9 11 9 5 11 9 9 9 6 4 2 1 6 5 1 4 6 8 4 5 10 7 5 2 3 1 9 4 1 5 6 11 9 10 6 10 10 4 7 9 5 5 7 7 12 8 7 4 6 5 1 9 5 5 2 5 4 5 5 8 3 9 2 6 13 7 4 7 9 5 7 4 7 4 1 6 4 3 4 6 7 3 7 9 7 4 4 11 7 4 5 3 5 6 4 5 6 4 5 11 9 5 6 8 6 6 9 7 6 8 8 8 10 9 5 12 8 5 5 11 7 7 6 9 7 4 6 5 4 6 9 12 5 12 10 12 7 8 7 4 3 1 6 4 13 7 3 9 9 4 6 9 9 5 1…
65000 65 3 4 3 3 7 5 4 4 10 7 2 5 3 4 3 3 10 8 2 6 8 7 2 8 5 4 5 3 5 6 7 9 7 5 9 8 9 9 8 4 3 1 6 7 2 5 5 8 4 4 9 7 4 3 3 1 10 5 2 8 6 9 11 10 5 9 9 4 8 7 6 5 7 7 11 8 9 3 4 6 2 9 6 5 2 3 4 7 4 8 4 9 2 5 11 7 5 6 7 6 8 5 6 6 2 7 5 3 3 6 8 5 8 9 7 3 5 11 6 5 6 3 3 7 5 3 5 4 5 11 10 5 6 9 6 5 10 9 4 8 8 9 9 8 4 10 9 4 7 11 7 5 7 9 6 3 8 5 8 6 9 12 5 11 10 10 7 7 8 4 5 3 6 2 11 6 2 8 8 5 8 9 9 6 11 8…
65250 65 3 4 4 2 6 8 4 6 9 8 3 5 2 7 4 6 7 9 4 6 5 7 5 9 6 4 6 3 5 8 8 10 10 5 9 9 9 8 7 3 1 2 6 9 1 4 6 10 4 3 9 6 3 0 3 2 9 4 3 8 6 9 10 7 2 9 9 4 7 8 4 5 6 8 9 8 8 2 6 5 1 9 6 6 2 4 2 6 4 8 5 8 3 4 12 7 5 6 11 6 9 4 6 6 2 6 3 2 5 6 8 5 6 8 7 3 5 8 6 5 5 3 6 7 5 5 6 4 5 10 10 5 5 10 6 5 10 9 7 8 8 10 10 7 5 11 9 3 7 11 6 5 8 9 6 3 5 4 6 5 7 10 5 12 9 12 5 8 8 4 4 2 6 3 12 5 3 8 9 5 7 8 7 5 10 8…
65500 65 3 4 3 3 7 8 4 6 10 9 3 8 3 5 3 6 10 8 4 7 8 8 4 10 6 3 7 2 3 6 7 11 10 5 10 8 9 8 6 4 2 1 7 7 2 5 6 8 2 6 9 7 3 2 3 3 9 3 1 6 5 9 11 9 4 9 8 3 7 8 5 5 5 7 11 8 7 3 4 5 1 9 6 7 1 6 4 6 5 8 4 8 2 6 12 7 4 6 9 7 8 4 5 3 2 5 4 3 3 6 8 4 6 8 6 3 4 10 6 5 4 3 5 7 4 4 5 4 4 9 9 4 6 10 7 6 10 7 4 9 7 9 11 8 5 11 8 6 6 13 7 6 6 8 7 3 6 4 6 6 9 11 6 12 10 11 5 8 8 4 3 3 6 4 14 5 3 11 8 4 6 10 8 5 …
65750 65 3 5 3 4 7 8 4 4 9 7 2 6 2 5 4 4 11 9 2 7 7 7 4 10 6 2 6 2 6 9 8 10 10 5 11 8 8 9 6 5 2 2 8 7 2 4 6 8 4 3 10 7 5 2 3 3 11 4 2 7 5 10 9 9 3 9 9 5 7 8 4 5 7 8 12 10 8 4 5 4 1 9 4 6 1 3 2 5 4 8 3 7 2 4 12 6 4 6 8 7 6 4 6 6 3 6 5 3 4 5 7 4 5 9 8 3 6 10 6 5 4 4 6 7 3 5 6 4 5 9 10 4 6 11 6 5 9 8 7 7 7 8 10 8 4 11 8 5 7 10 6 4 6 6 4 4 9 4 7 5 9 13 7 11 10 11 6 8 7 4 5 3 6 3 13 6 4 9 10 5 7 9 8 5…
66000 66 2 4 4 4 6 9 4 5 10 8 2 9 3 6 3 5 11 8 3 7 9 4 4 9 8 4 6 2 5 7 6 8 9 5 9 7 8 9 7 5 2 2 7 8 2 4 6 8 3 4 10 7 4 2 3 2 9 3 1 6 7 11 9 9 4 11 9 3 8 6 4 5 7 6 10 9 6 2 6 5 1 9 6 6 1 4 3 6 4 8 4 7 3 4 12 6 5 6 11 5 9 4 5 6 2 7 4 3 4 7 7 4 7 8 7 3 6 10 6 5 3 3 4 7 3 5 6 4 5 9 9 5 6 9 5 6 10 6 4 9 7 8 12 9 4 9 8 4 6 9 7 5 7 7 7 4 7 4 6 5 9 11 5 13 10 10 7 7 10 5 2 1 7 2 11 5 3 11 9 5 8 8 8 5 11 7…
66250 66 3 4 4 3 7 9 4 4 8 8 2 7 3 5 3 4 10 6 3 5 8 8 4 10 5 3 7 3 4 8 6 10 9 7 11 7 9 8 7 3 3 2 6 8 1 4 5 8 3 4 9 6 5 2 3 1 8 5 3 5 6 10 11 10 3 9 10 5 8 7 4 5 8 6 12 8 7 2 5 4 1 9 6 6 1 5 3 6 4 8 4 7 3 4 13 6 4 6 9 7 8 4 6 5 3 5 4 3 3 6 8 4 7 9 8 3 4 9 8 5 5 2 6 6 5 4 7 3 6 11 10 4 6 10 5 6 10 7 6 8 6 9 10 9 5 10 9 5 7 11 8 5 6 9 6 3 7 3 5 6 9 9 7 13 10 11 5 7 8 4 3 3 5 2 11 5 3 11 9 5 7 8 9 5 …
66500 66 3 5 4 4 7 9 4 4 9 8 2 5 2 5 4 4 12 8 3 7 9 7 4 10 7 3 4 3 4 8 8 10 10 5 10 8 9 9 8 4 2 1 7 5 2 5 6 9 4 3 8 8 4 3 3 2 8 4 0 7 6 9 11 9 3 10 9 3 8 7 5 6 6 6 11 10 7 3 5 6 1 9 6 7 1 5 3 6 4 8 4 7 3 5 11 6 5 6 9 6 8 5 5 7 2 7 4 3 4 6 7 5 7 8 7 3 4 10 5 5 4 3 4 5 4 5 7 5 5 10 10 5 6 10 6 5 9 8 6 8 7 8 11 9 4 9 8 4 4 9 5 5 7 8 6 4 8 5 5 5 8 10 6 13 9 12 5 7 7 4 3 2 5 2 13 5 3 12 10 4 8 9 9 6 1…
66750 66 2 4 3 3 8 7 4 4 9 6 3 6 3 6 3 7 11 8 4 8 9 7 4 10 6 6 4 2 4 6 8 10 9 5 9 7 9 9 8 5 2 1 6 7 2 5 4 7 4 3 9 8 3 3 3 3 10 4 2 7 6 11 10 8 4 9 9 4 8 8 5 5 6 7 10 10 6 3 4 7 0 9 6 5 2 3 3 5 4 9 4 8 1 5 12 6 4 6 11 4 9 6 5 6 3 7 5 3 4 6 6 3 6 7 9 3 4 12 7 5 6 3 4 8 4 6 7 5 5 10 9 5 6 10 7 7 9 8 6 8 7 8 9 8 5 11 9 5 7 9 8 6 6 8 5 2 5 5 4 5 7 12 6 11 11 13 5 7 9 4 4 3 6 4 13 4 3 10 10 4 8 9 9 5 9…
67000 67 3 4 4 3 7 8 4 4 10 7 2 8 3 6 3 5 10 7 3 8 8 6 3 10 6 3 6 2 4 9 8 8 10 6 10 10 9 9 8 6 3 1 7 6 1 4 6 9 2 3 8 7 5 3 3 2 9 3 2 6 5 9 9 9 3 8 9 3 6 8 5 6 5 8 11 8 7 3 6 6 1 9 5 6 2 5 3 6 4 7 4 8 3 5 10 6 5 6 11 4 11 3 5 5 2 6 5 3 4 6 7 3 6 9 7 4 5 11 7 5 5 4 4 7 4 5 6 4 5 10 10 5 6 10 6 6 8 9 6 8 7 8 10 8 5 10 9 5 5 9 7 5 5 7 7 4 8 4 6 5 9 10 6 11 9 12 6 7 7 4 4 4 5 3 11 5 3 12 8 4 8 9 9 4 8…
67250 67 3 4 3 2 6 8 3 4 11 7 3 7 3 6 3 4 10 8 2 6 8 8 4 10 4 3 3 1 2 6 7 9 9 6 10 9 9 9 7 4 2 1 7 6 2 3 5 8 4 4 8 8 4 2 3 2 10 4 2 8 7 11 9 9 3 10 9 5 8 8 4 6 7 7 12 8 6 1 5 7 0 9 5 6 2 5 4 6 4 9 4 8 2 5 11 6 4 6 9 5 9 4 6 6 3 7 3 3 4 6 6 4 6 9 7 4 4 9 6 4 6 3 4 6 4 4 8 5 4 9 10 5 6 11 7 5 9 8 5 9 7 10 9 8 4 11 8 4 4 10 6 4 7 10 7 4 7 6 6 5 10 12 7 13 11 12 7 7 8 5 5 3 6 3 12 5 2 11 8 4 7 8 8 4 …
67500 67 2 3 4 5 5 8 3 4 9 7 2 7 3 4 3 5 10 8 2 9 7 6 3 9 4 3 4 3 5 7 9 10 10 5 10 8 9 8 7 4 2 2 6 9 2 5 6 9 4 4 9 8 4 4 3 2 10 4 2 9 6 11 9 9 4 9 10 5 8 8 5 6 6 7 10 8 6 3 5 3 1 9 6 6 2 5 4 5 4 8 5 8 3 4 13 7 3 6 10 5 9 4 6 6 2 7 3 3 3 6 7 5 6 8 7 3 4 10 7 5 4 3 4 7 3 4 5 4 5 10 10 5 6 10 5 6 9 8 6 9 8 9 9 8 4 11 8 5 5 11 7 6 8 10 5 3 6 5 5 6 8 12 7 12 10 12 7 8 6 4 4 3 5 3 11 5 2 12 8 5 7 9 7 5…
67750 67 3 1 3 3 7 8 4 6 10 8 2 7 1 6 3 6 8 6 4 5 7 7 5 10 6 3 5 2 3 7 8 10 9 5 10 8 9 8 7 3 2 1 6 7 2 4 6 8 4 4 8 6 4 1 3 2 10 4 0 9 7 10 8 8 4 10 9 5 8 7 4 5 6 6 11 9 6 3 4 6 1 9 5 5 1 3 3 5 4 8 4 8 3 5 12 6 4 5 10 5 8 3 6 3 1 6 3 3 4 6 8 4 6 10 8 5 4 10 6 5 4 3 4 7 4 5 6 3 5 10 10 5 6 10 5 5 9 8 5 7 7 9 9 7 6 9 8 4 5 9 4 5 7 9 6 3 6 5 5 5 9 11 8 13 10 12 6 7 8 5 5 3 7 3 12 5 3 9 9 3 7 8 7 4 9 …
68000 68 1 4 4 3 6 7 4 4 11 7 2 7 2 5 4 5 8 8 4 9 7 7 4 9 6 2 4 3 4 7 8 11 10 5 9 8 9 8 7 3 2 1 6 7 2 4 6 8 4 4 9 11 3 3 3 2 10 4 5 9 7 10 8 9 3 7 7 4 9 8 4 8 8 10 11 12 7 3 4 5 1 9 5 8 2 5 3 5 4 8 5 8 3 6 13 5 5 6 9 4 9 4 6 6 2 5 3 3 5 6 6 4 7 9 7 3 4 12 7 5 4 3 5 7 5 5 6 4 5 11 10 5 6 9 6 6 7 7 5 7 7 10 9 7 3 10 10 5 4 10 7 5 7 11 5 3 4 5 6 5 8 10 8 13 8 10 6 8 7 4 4 3 6 3 13 5 3 11 10 4 6 8 8 …
68250 68 3 4 4 5 9 8 4 4 10 7 2 6 3 4 3 5 10 8 4 8 9 6 4 10 5 3 3 2 3 6 7 8 10 6 11 9 9 9 7 4 3 2 7 6 1 3 5 8 3 5 8 8 4 2 3 2 9 5 3 9 7 8 8 9 2 10 8 4 8 6 4 5 6 6 11 9 6 2 6 5 1 8 5 5 2 4 4 4 4 7 5 8 3 4 11 7 4 6 10 5 8 5 4 7 2 7 4 3 3 6 7 5 7 8 9 3 5 10 5 5 4 3 5 6 5 5 6 4 5 9 10 5 7 11 7 4 10 7 6 8 9 8 9 7 6 11 8 3 4 11 7 5 5 9 7 4 5 5 6 6 9 14 6 13 8 10 5 7 8 5 5 3 7 4 12 5 3 11 9 5 6 8 7 4 11…
68500 68 3 5 4 4 6 7 4 3 10 6 2 7 2 5 4 5 12 7 4 6 8 8 4 11 6 2 5 3 4 7 7 9 8 6 10 8 9 9 6 4 1 1 6 8 0 4 4 8 2 4 7 8 3 3 3 2 9 4 3 7 6 10 10 9 3 10 10 4 5 6 4 5 7 5 11 10 5 2 3 6 0 9 5 5 2 4 4 5 5 9 4 8 4 5 12 7 5 6 8 4 8 3 5 6 2 5 5 0 4 6 6 5 6 8 8 3 4 10 6 5 4 3 4 7 4 4 5 3 5 9 10 4 4 10 6 5 10 6 7 8 7 10 8 8 4 11 7 6 4 11 8 4 6 9 4 2 7 4 6 6 8 11 5 13 11 12 7 8 8 6 5 3 7 3 12 5 2 10 8 3 7 7 7 …
68750 68 2 4 3 3 5 10 3 5 10 7 4 8 4 4 3 6 9 7 4 9 7 6 4 9 7 3 6 3 5 7 6 11 9 5 10 8 9 9 7 4 2 1 6 6 3 6 6 9 5 5 9 8 4 3 3 3 12 3 1 7 7 12 10 10 3 9 9 5 7 7 3 5 6 5 10 8 6 1 5 7 1 9 6 6 3 5 3 6 5 9 6 7 3 5 10 7 4 7 9 3 9 4 5 5 2 6 3 3 2 7 7 4 6 7 7 3 4 9 5 5 4 3 5 7 5 5 8 5 5 10 9 5 6 9 5 6 8 9 5 9 8 7 10 8 6 10 9 6 4 10 7 6 7 9 6 3 8 6 6 6 9 11 5 12 9 11 4 6 7 4 3 2 6 3 13 5 2 9 8 4 6 9 9 6 11 8…
69000 69 3 3 4 2 8 9 3 5 8 8 2 7 2 5 3 6 9 8 3 7 8 6 4 8 5 3 7 3 4 9 9 11 8 5 9 9 8 9 8 5 2 1 5 6 2 5 5 11 4 5 9 9 4 1 3 2 10 4 0 9 7 11 11 8 3 8 9 5 7 7 5 6 7 5 12 8 7 4 4 5 1 9 5 6 2 5 3 5 5 9 4 7 3 5 11 5 3 6 8 7 7 5 6 6 2 5 4 3 3 5 8 4 6 8 7 4 4 9 7 5 3 3 4 6 4 5 6 4 5 9 10 4 6 10 5 6 8 6 6 7 7 8 9 7 4 11 10 6 6 9 5 5 5 9 7 3 7 4 6 5 9 12 6 12 9 12 3 8 8 4 4 3 6 4 12 5 3 12 9 5 7 9 8 5 8 8 10…
69250 69 3 4 5 4 10 9 4 5 10 7 2 5 3 5 4 7 11 7 4 7 9 8 6 10 7 2 6 2 5 9 10 11 10 6 10 9 9 9 5 5 2 1 7 7 2 4 5 8 5 4 7 7 3 1 3 2 9 4 2 7 8 11 11 10 3 8 9 5 8 8 6 5 7 6 10 7 8 2 6 7 1 9 6 6 2 5 2 6 4 7 4 7 3 5 10 6 5 6 8 5 8 3 5 6 3 6 4 3 3 6 6 4 6 8 8 3 4 9 6 5 4 4 4 8 3 6 6 4 5 10 9 4 6 9 5 6 10 8 5 9 8 8 9 7 5 11 8 5 5 9 6 5 4 8 8 5 9 4 6 5 9 11 7 13 10 11 7 8 6 5 4 3 6 4 14 5 3 8 8 4 6 8 7 5 1…
69500 69 3 3 4 3 7 11 4 6 9 7 2 5 3 6 3 3 9 7 4 5 9 7 6 9 7 3 5 3 5 5 8 10 9 6 10 9 9 9 8 6 3 2 7 8 1 4 6 8 4 4 7 7 3 3 3 2 9 3 2 8 7 11 7 9 4 10 9 5 8 8 5 6 6 8 9 9 6 3 5 5 2 9 7 5 2 4 3 6 4 9 5 8 3 5 13 5 4 6 10 4 9 4 5 6 1 7 3 3 2 6 7 4 6 8 7 3 6 10 6 5 5 3 4 6 3 5 7 5 5 9 10 5 6 11 7 6 8 7 6 7 8 8 10 9 5 10 8 5 4 9 7 5 6 9 6 3 7 4 5 6 8 9 6 11 9 11 5 6 8 5 5 4 7 4 11 6 2 12 8 4 6 8 8 4 10 8 9…
69750 69 3 4 4 3 9 10 4 4 9 7 2 7 3 4 2 5 10 7 4 8 9 6 5 10 7 2 5 3 4 6 7 10 8 5 11 9 9 9 7 4 3 1 6 5 2 4 6 8 3 4 10 6 5 3 3 2 8 4 1 8 6 9 10 8 4 9 9 5 8 7 5 5 7 4 11 10 7 2 5 7 1 9 5 6 2 4 4 5 3 8 4 8 2 5 12 6 5 6 9 5 9 5 5 5 2 7 4 3 2 6 7 3 6 7 7 4 6 11 6 5 5 4 4 8 4 6 7 4 5 11 10 5 6 9 6 6 11 6 6 7 6 8 10 9 4 10 10 3 5 11 7 5 6 8 6 3 8 3 6 5 8 12 7 12 10 11 7 7 8 4 5 4 7 3 12 5 3 10 9 5 6 8 6 …
70000 70 2 4 4 3 7 8 4 5 11 8 2 7 3 5 3 4 9 8 4 7 7 5 3 8 6 3 7 2 3 8 8 10 9 5 10 8 8 9 5 4 2 1 7 7 1 3 4 9 3 4 8 8 4 4 3 3 9 4 4 7 8 11 8 8 2 10 9 5 8 8 3 5 6 7 10 9 8 1 5 2 1 8 6 6 2 6 4 6 4 8 5 8 4 5 11 7 4 5 9 6 9 4 6 5 2 7 3 3 2 6 7 4 6 7 7 3 5 9 6 5 5 2 5 6 4 5 6 4 5 9 10 5 6 10 6 5 9 10 5 7 7 8 10 8 6 10 8 5 8 10 6 4 6 8 8 4 8 4 6 4 9 9 5 11 10 12 5 8 7 4 2 2 6 3 13 5 3 10 9 4 7 8 8 5 9 8 …
70250 70 3 4 4 3 8 9 4 4 10 8 3 8 4 4 4 5 10 7 2 7 9 7 4 7 8 2 7 2 4 7 8 9 10 6 10 9 9 9 6 5 2 1 7 6 2 4 6 6 2 2 8 8 2 3 2 3 10 5 5 9 8 11 9 8 5 10 9 5 7 8 5 5 6 9 11 8 6 3 5 5 1 9 5 5 2 5 4 5 4 8 4 8 2 5 12 7 4 6 10 5 7 4 3 5 3 6 3 3 3 7 7 4 6 9 8 3 4 11 6 5 4 3 4 6 3 4 5 4 5 8 10 5 6 11 8 5 9 9 6 7 6 9 8 9 6 8 8 5 4 8 7 5 5 10 5 4 9 5 5 7 9 10 7 13 9 12 6 7 7 4 4 2 6 3 11 5 3 11 7 5 7 7 9 4 11 …
70500 70 3 3 2 3 7 9 4 6 8 7 3 6 3 6 3 4 10 7 4 8 7 6 3 9 7 4 6 3 4 7 6 10 8 6 10 9 9 9 8 4 1 2 6 8 1 5 5 9 4 4 8 7 4 3 3 2 10 4 1 7 7 10 9 8 4 11 9 4 9 7 6 6 7 7 12 7 7 0 6 5 1 9 3 5 2 3 3 5 5 8 4 8 3 4 11 8 5 7 8 4 8 3 6 7 2 6 3 2 3 6 6 4 7 8 8 3 5 12 6 5 4 3 4 6 4 5 6 4 5 9 10 5 6 9 7 6 10 9 6 7 7 8 9 8 5 10 7 3 5 10 5 4 6 8 6 3 7 5 5 4 9 12 6 11 12 12 7 9 7 5 4 2 6 3 12 5 1 9 8 3 7 8 9 6 11 8…
70750 70 2 3 2 5 9 8 4 5 11 8 3 7 3 5 3 5 7 6 4 6 8 7 5 9 4 2 2 1 3 8 8 7 10 4 11 10 9 9 9 4 2 1 5 7 1 4 5 8 5 3 8 9 4 4 3 2 9 3 3 8 9 10 9 9 5 8 8 4 8 9 6 7 7 10 12 10 6 3 7 7 2 9 5 6 2 5 3 5 4 9 3 8 0 5 12 6 3 6 9 4 8 7 7 5 2 6 3 3 4 6 7 5 7 9 7 3 4 10 7 5 4 3 4 8 4 5 5 4 5 11 10 5 6 10 7 5 11 8 7 8 7 8 10 9 6 12 9 5 5 10 5 5 6 8 6 4 8 5 5 6 7 12 7 13 11 11 6 8 7 3 2 1 5 3 13 5 3 10 9 4 7 9 9 4…
71000 71 3 4 4 3 9 9 4 4 10 8 2 7 2 5 3 4 8 8 4 8 7 7 5 11 9 4 3 2 3 6 6 11 9 5 11 9 9 7 4 2 2 2 5 11 2 5 4 7 5 4 8 8 5 2 4 2 10 3 3 5 8 10 10 9 2 9 9 3 7 7 3 5 7 6 11 8 6 3 5 5 1 9 5 6 2 5 4 7 4 8 3 9 2 6 11 7 3 6 10 4 8 3 6 5 0 7 4 3 5 6 7 5 8 8 8 3 5 12 6 5 4 3 5 8 4 3 5 3 5 11 10 5 6 9 5 6 9 7 6 9 8 9 9 8 5 9 7 6 5 10 6 6 6 9 7 3 6 6 5 6 7 11 7 11 10 11 7 9 7 4 2 3 6 3 11 5 3 10 9 5 8 9 10 5 …
71250 71 3 3 4 3 8 10 3 5 11 7 2 6 3 6 3 5 10 8 3 7 8 7 5 9 8 4 3 1 3 8 10 9 8 5 10 7 9 9 6 5 2 2 8 10 3 5 4 9 5 4 8 9 4 3 4 2 9 4 1 7 7 10 9 10 3 9 10 5 9 9 7 5 6 8 11 8 6 2 5 4 1 9 6 7 2 5 3 6 3 8 3 8 2 4 12 7 4 6 9 4 8 3 4 4 2 7 3 3 3 7 7 5 7 8 7 3 3 10 6 5 5 3 6 7 4 5 6 3 5 10 10 5 6 10 7 5 10 9 7 7 6 9 9 8 4 12 9 6 5 8 7 5 6 9 8 3 7 4 5 6 9 10 7 11 11 13 6 9 8 5 1 2 5 3 11 5 3 11 9 4 7 8 8 5…
71500 71 3 3 2 3 7 8 4 4 9 7 2 7 3 4 3 4 10 9 4 7 8 8 5 10 5 3 4 1 3 9 10 10 8 5 10 8 9 8 7 4 4 2 11 11 4 4 4 8 4 2 7 10 4 2 2 2 9 4 1 9 6 10 11 8 3 10 8 4 7 9 5 5 7 7 11 10 8 3 6 8 1 9 4 5 1 3 3 5 4 8 3 7 2 5 11 5 4 6 8 4 6 5 5 4 1 6 4 3 4 5 7 4 7 9 6 4 4 9 7 5 5 3 5 6 4 4 5 4 6 9 10 5 6 11 5 5 8 8 6 8 8 8 10 8 5 11 8 6 5 10 7 6 6 8 7 4 9 4 7 5 8 10 8 12 10 11 7 8 8 4 2 1 6 3 11 5 2 10 8 5 7 8 9…
71750 71 3 2 2 3 6 7 4 4 13 7 3 8 3 4 4 5 11 8 4 7 8 8 4 9 6 3 4 1 4 10 9 10 10 6 9 6 9 7 6 3 2 1 7 8 3 3 4 9 7 5 10 9 4 2 3 2 7 4 2 9 8 11 10 9 3 9 9 4 8 9 5 6 7 7 11 9 6 3 6 6 1 9 6 7 2 5 3 5 4 7 4 8 3 5 12 7 5 6 7 5 8 3 5 5 2 7 4 3 4 4 7 5 7 7 9 3 5 9 7 5 5 3 5 8 5 6 6 4 5 11 10 5 6 9 6 6 9 6 6 8 6 7 10 8 6 8 8 5 5 10 7 6 7 10 8 4 6 5 6 4 9 11 7 12 10 12 5 5 6 4 1 2 5 3 11 5 2 12 9 5 6 8 9 5 9…
72000 72 3 3 4 3 7 9 4 4 10 7 2 8 3 6 3 5 8 8 3 7 8 6 5 10 7 6 6 2 5 6 8 9 9 5 9 8 9 9 6 4 2 1 5 9 2 3 5 8 4 3 8 6 5 2 5 2 8 4 0 7 5 10 10 10 3 10 9 3 7 8 5 6 6 8 10 9 7 4 5 5 1 9 5 6 2 5 4 7 3 7 4 7 3 5 13 7 4 6 8 6 7 4 7 6 2 6 3 3 2 6 8 4 7 9 9 3 4 9 7 5 3 3 5 6 5 5 6 4 5 10 9 4 6 9 7 6 9 9 6 8 7 7 9 8 6 10 8 5 6 9 7 5 6 9 6 4 7 3 5 6 9 12 8 13 8 11 7 8 8 4 2 3 5 2 11 5 3 11 9 4 7 9 9 5 11 9 9 …
72250 72 3 4 4 3 9 10 5 4 9 6 2 8 3 5 4 6 9 8 3 6 8 5 4 8 7 2 4 1 4 8 8 11 9 5 9 8 10 8 7 4 3 2 8 8 3 3 4 7 5 3 8 9 4 2 3 2 10 3 2 7 8 11 9 8 6 10 8 5 7 8 6 5 7 7 11 8 6 2 4 4 0 9 6 6 2 4 3 7 6 9 3 8 2 5 12 7 3 6 11 4 5 5 6 6 1 7 4 2 4 7 6 4 6 9 9 3 4 12 7 5 4 3 5 7 4 5 7 5 5 10 9 5 6 10 7 5 10 8 6 9 8 8 11 9 4 12 8 6 5 9 7 6 7 9 8 5 7 4 6 5 8 12 7 12 10 11 7 9 8 5 3 2 6 4 14 5 3 9 8 5 7 7 7 4 12…
72500 72 3 4 4 3 8 8 4 4 9 7 2 7 4 5 4 6 11 9 6 7 8 6 3 7 7 4 5 2 4 8 9 11 9 5 9 7 9 10 5 3 2 1 7 11 2 5 4 9 6 5 10 10 4 2 3 2 10 2 0 8 6 10 10 10 5 10 8 4 7 7 5 5 6 6 11 10 6 1 4 6 1 9 6 7 2 6 3 6 3 9 5 8 3 5 12 7 4 6 9 4 6 3 5 4 1 6 4 3 5 8 7 5 7 8 7 3 4 9 6 5 4 3 5 7 5 5 6 3 5 10 10 4 6 7 6 5 10 9 5 8 8 8 9 7 5 11 9 7 5 8 7 6 5 9 7 4 7 3 5 4 9 11 6 12 9 12 7 7 9 5 2 0 6 3 12 5 3 8 9 4 6 9 6 4 …
72750 72 3 4 3 4 8 8 4 6 11 9 3 7 3 4 3 6 10 5 4 7 7 7 4 10 7 5 4 1 5 8 7 10 9 6 9 9 9 9 3 3 2 2 8 10 2 4 4 9 4 3 8 9 4 2 3 2 8 3 1 7 6 10 10 10 4 9 10 5 7 6 5 5 5 5 9 8 6 2 6 5 1 9 6 5 2 4 3 6 3 8 3 8 2 5 12 6 4 6 9 5 7 3 6 6 2 7 3 3 2 5 7 4 7 9 10 3 5 10 7 5 6 3 6 7 5 5 6 4 6 11 9 5 6 10 7 5 9 9 6 8 7 8 9 8 6 11 8 4 6 10 6 5 6 9 8 4 8 3 5 3 9 10 6 11 9 11 7 8 7 2 2 1 6 3 12 5 3 9 7 5 7 8 8 5 11…
73000 73 3 4 2 4 8 8 3 4 10 7 2 8 3 5 3 5 10 7 4 8 7 8 5 9 6 3 4 0 4 8 7 11 10 6 9 8 8 9 5 3 4 2 9 9 3 4 5 9 7 2 10 10 5 3 3 2 8 2 0 7 6 10 10 8 3 8 8 3 7 8 5 4 6 8 11 8 7 3 5 4 0 9 6 7 2 4 3 6 5 9 4 8 3 4 12 7 4 6 9 4 7 4 5 7 2 5 5 3 4 6 7 5 6 9 8 3 5 11 7 5 5 3 6 7 5 4 5 4 5 11 10 4 6 10 7 6 10 9 6 9 8 9 10 8 6 7 8 5 6 8 5 6 8 9 5 2 7 2 4 5 9 10 7 12 9 12 7 8 7 5 1 2 6 2 13 5 2 10 7 4 7 8 8 5 1…
73250 73 3 3 2 3 8 8 4 4 8 6 2 8 3 4 5 7 10 8 3 8 7 8 4 10 8 3 3 1 4 8 9 11 10 6 11 9 9 8 3 5 2 1 5 7 2 4 4 9 5 3 8 8 4 3 3 2 9 4 1 9 7 9 9 9 3 9 9 5 7 8 5 6 7 8 11 10 6 3 6 6 0 9 5 5 2 5 4 6 5 11 5 8 3 5 11 5 4 5 8 3 6 4 6 5 1 4 4 2 4 6 7 5 8 9 8 4 5 10 5 5 4 3 5 6 5 5 6 4 5 9 10 4 6 9 6 6 9 8 5 7 6 8 9 8 5 10 8 6 6 11 8 6 8 9 8 3 7 4 6 4 9 11 8 13 10 11 7 8 8 4 3 2 7 4 12 4 2 12 8 5 7 8 10 5 12…
73500 73 3 4 3 3 9 8 5 6 11 8 2 7 3 5 3 6 10 7 3 8 9 7 5 10 8 4 4 1 5 9 8 9 9 5 10 8 9 10 9 4 2 1 7 11 2 5 5 8 5 4 8 11 4 4 3 2 8 3 0 7 7 11 9 8 5 9 8 5 8 8 5 6 7 7 11 10 7 3 4 6 1 9 6 6 2 5 3 5 5 10 5 8 3 5 11 5 4 6 10 4 6 3 5 5 1 6 5 2 5 6 6 5 7 9 8 3 4 10 5 5 6 4 6 7 5 5 6 4 5 10 9 5 6 8 7 5 10 7 7 8 6 9 9 8 5 11 9 5 7 11 5 8 8 9 3 3 8 3 4 5 10 11 7 11 11 13 8 8 7 2 2 1 7 5 13 5 3 12 10 6 9 8 …
73750 73 3 4 4 4 8 7 4 4 10 6 3 7 4 5 3 7 9 7 4 8 7 7 4 9 8 5 3 0 4 8 7 10 10 5 10 9 9 8 6 5 2 1 6 7 1 5 5 7 6 4 7 10 4 3 2 2 8 3 1 7 6 11 9 9 5 9 8 3 6 7 4 5 6 6 11 9 7 3 6 6 1 9 5 6 1 6 4 6 4 7 4 7 3 5 11 6 5 6 10 4 7 3 5 6 2 7 3 2 4 6 7 5 7 9 10 5 5 11 8 6 5 3 6 8 5 4 5 4 5 11 10 4 6 10 6 6 9 7 6 10 7 8 11 9 5 11 9 5 5 8 7 6 6 9 7 5 6 4 6 4 9 9 6 11 9 12 7 9 7 4 2 1 6 3 13 5 2 11 8 5 7 8 8 4 1…
74000 74 3 4 3 3 8 9 4 6 12 8 2 10 3 3 4 6 11 8 3 8 7 6 5 12 6 3 2 1 3 10 9 11 9 5 11 8 10 10 7 6 2 3 5 12 3 5 4 8 4 4 8 8 5 2 5 4 11 4 3 9 9 10 9 9 4 9 8 4 8 8 6 6 6 7 10 10 6 3 6 6 1 9 6 5 2 5 4 6 5 11 4 7 2 5 12 7 4 7 9 5 6 6 4 4 1 7 4 3 4 6 7 5 6 7 7 3 6 10 7 5 4 3 4 7 4 4 5 4 5 11 10 4 6 11 7 5 11 9 7 8 7 8 8 7 5 9 8 6 6 9 6 5 6 8 7 3 8 5 5 4 9 10 6 12 9 11 6 9 8 4 2 1 5 2 10 6 2 11 8 4 7 9 …
74250 74 4 4 4 3 8 10 4 6 11 8 2 7 3 5 2 5 10 8 2 7 7 7 3 9 9 3 3 2 4 8 7 11 10 5 11 9 9 9 9 5 2 1 8 9 3 4 5 8 4 5 9 10 4 2 4 3 9 4 2 8 7 9 9 9 3 9 9 5 7 8 5 6 5 8 9 10 7 3 5 4 1 9 6 5 2 4 3 5 4 7 3 7 1 4 11 7 4 6 10 3 7 5 7 5 1 6 4 2 3 6 7 5 5 9 7 4 5 11 7 5 4 3 4 7 4 4 5 4 5 11 10 5 6 11 7 6 10 7 6 9 8 9 10 7 5 11 9 5 5 9 7 5 5 9 7 4 7 5 6 4 9 12 6 12 9 11 6 8 8 5 1 1 6 3 13 5 3 10 7 5 6 9 8 4 …
74500 74 3 4 4 3 7 8 5 4 11 7 4 9 3 5 2 5 10 6 4 8 8 8 5 10 7 3 1 1 4 6 7 10 8 7 11 7 9 10 9 5 2 1 6 11 3 6 5 9 4 4 6 10 3 3 2 4 11 5 0 8 6 10 11 10 6 9 9 5 7 8 5 5 6 8 11 8 6 3 5 6 1 9 5 6 1 5 3 6 4 7 4 6 3 5 12 7 5 7 8 3 7 3 6 5 0 7 3 2 2 6 7 4 7 8 7 4 1 9 6 5 3 3 4 7 4 3 5 3 5 10 10 4 6 7 5 6 11 8 5 9 8 8 9 8 5 10 8 4 5 7 6 5 5 8 6 4 6 4 5 5 9 10 5 11 11 13 7 8 8 3 1 1 5 1 11 5 1 9 6 4 7 8 9 5…
74750 74 3 3 1 2 6 6 3 3 10 8 2 7 3 4 4 5 10 8 4 7 10 6 4 7 7 3 3 1 4 7 7 11 10 6 11 9 8 10 10 5 3 2 7 10 3 4 4 8 4 4 7 8 4 2 2 3 9 4 1 8 6 9 9 8 4 9 9 4 8 7 3 6 6 6 10 10 7 3 5 4 1 9 4 5 1 3 3 4 3 9 4 8 2 4 12 7 4 6 9 3 7 5 6 4 0 6 3 2 3 6 7 5 7 9 10 6 5 11 7 5 4 3 4 7 4 4 6 2 4 10 10 5 6 8 6 5 11 7 5 9 9 8 10 9 5 12 8 6 5 9 7 6 6 9 6 3 9 5 5 3 8 10 6 12 10 12 6 8 6 4 1 1 5 3 13 5 3 9 9 4 8 9 9 …
75000 75 2 3 3 3 6 6 4 5 9 6 3 9 4 4 2 6 10 7 4 7 9 6 5 7 8 5 5 0 4 7 8 9 9 7 11 10 9 8 9 5 2 1 5 9 3 4 5 8 5 4 9 11 4 2 3 2 8 4 1 7 7 10 10 9 6 10 8 5 7 7 5 6 6 8 10 9 7 3 6 6 1 9 6 5 2 5 3 6 5 9 4 6 3 5 11 6 4 6 9 4 7 4 5 2 0 6 5 2 5 6 7 4 8 8 8 4 4 10 5 5 4 4 5 7 4 5 6 4 5 9 9 4 6 8 5 5 10 6 5 7 6 10 9 8 5 10 9 6 5 11 7 7 7 8 6 4 9 3 6 4 7 10 7 13 10 13 8 9 8 6 1 1 5 2 11 5 3 10 9 4 7 8 9 5 10…
75250 75 3 4 4 3 8 9 3 4 9 6 3 7 4 6 4 4 9 8 3 8 7 6 3 11 7 4 5 0 5 7 8 8 10 5 9 8 9 10 10 5 2 1 7 11 3 5 5 9 5 4 9 11 5 2 4 2 10 4 4 7 7 12 11 9 3 8 7 4 7 8 4 5 7 8 11 7 8 2 4 2 1 9 6 5 1 6 3 5 4 7 4 5 3 4 11 6 3 6 10 3 6 4 4 4 1 5 5 2 4 7 7 5 8 8 6 4 4 9 7 6 6 4 6 7 5 4 5 4 5 11 10 4 6 9 3 5 9 6 5 7 7 8 10 8 4 10 8 6 5 9 7 6 7 10 7 4 7 5 7 4 8 11 6 12 9 12 5 7 8 5 2 2 6 3 13 5 2 8 8 5 7 8 7 4 1…
75500 75 3 4 3 3 7 8 4 4 11 7 2 8 4 6 4 7 10 7 4 6 10 7 5 11 7 5 4 0 4 7 9 10 8 6 11 9 8 9 7 4 2 1 8 9 3 3 4 7 4 4 8 9 4 3 3 3 11 3 1 7 7 11 7 9 6 9 8 4 5 6 5 7 6 8 10 9 7 4 5 5 1 9 6 4 1 4 4 6 4 8 3 8 2 6 13 7 6 6 9 3 6 3 5 4 1 5 4 1 4 6 6 5 6 9 9 4 4 11 7 5 3 2 3 6 4 5 6 3 5 10 10 5 5 10 4 6 11 7 7 9 6 9 8 8 5 9 6 6 4 9 7 4 5 8 6 2 6 5 5 5 7 11 7 11 10 10 7 7 7 2 1 0 5 4 13 5 3 12 8 5 7 8 9 6 1…
75750 75 3 4 3 3 6 7 4 5 10 7 2 7 4 6 5 5 10 6 3 5 7 6 2 8 7 5 5 0 5 8 9 9 10 5 10 8 10 10 9 5 1 2 5 10 2 6 5 9 5 3 7 8 4 2 2 3 11 3 3 6 9 10 11 9 3 8 8 4 8 6 6 5 7 8 11 9 6 4 5 4 1 9 6 5 1 5 3 6 6 9 4 7 3 4 11 6 3 6 8 4 7 4 6 6 2 5 5 3 4 7 8 4 8 9 8 3 4 12 5 5 2 3 5 7 5 5 6 4 5 10 10 5 6 11 5 6 10 9 5 9 7 9 9 7 4 10 8 6 5 10 6 5 8 8 6 4 9 5 6 5 7 12 7 12 10 11 7 6 7 4 3 2 5 3 13 5 3 9 8 5 7 10 9…
76000 76 2 5 5 4 9 10 4 5 10 7 2 8 4 6 6 7 12 6 3 8 7 7 2 10 4 3 4 1 3 7 7 9 10 5 11 8 9 10 10 5 2 1 6 8 3 3 5 10 4 3 8 8 4 1 2 2 8 4 2 8 6 10 10 8 3 10 10 5 8 8 4 5 7 7 10 9 6 2 4 4 1 9 5 6 1 4 2 4 4 6 4 8 3 4 11 5 2 6 11 5 8 5 6 8 3 8 4 3 4 6 7 4 7 9 9 3 6 11 6 5 5 4 6 8 5 5 6 4 5 10 9 5 6 9 6 6 10 6 5 8 8 10 9 8 7 11 8 6 6 8 6 3 7 9 6 4 7 4 4 4 9 11 8 11 11 11 7 9 6 4 3 2 5 3 13 5 3 8 8 3 7 8 …
76250 76 3 6 5 5 6 8 4 3 9 7 2 3 2 6 4 5 10 8 3 8 8 8 4 8 7 3 4 0 3 8 7 10 9 5 9 9 9 10 9 5 2 1 9 11 1 5 6 10 4 4 7 9 4 3 6 3 9 5 2 9 5 10 8 10 5 9 9 5 7 6 4 5 7 5 11 10 7 3 5 5 1 9 7 6 2 5 3 6 4 9 4 7 3 5 12 7 2 6 9 4 5 5 5 7 3 6 5 3 5 6 7 5 6 8 9 3 5 10 7 5 5 4 5 7 5 5 7 5 6 11 11 5 6 11 5 6 9 8 6 7 8 8 11 8 6 10 8 5 7 10 6 5 6 8 3 3 4 4 5 5 8 10 6 12 11 12 7 7 7 4 2 0 6 2 12 6 3 11 8 5 6 8 9 5…
76500 76 3 4 4 3 6 8 4 5 11 6 3 7 2 7 5 5 12 8 3 7 8 6 5 7 8 2 4 1 3 8 8 10 9 6 10 9 10 9 4 7 3 1 9 9 2 3 6 9 4 3 7 9 4 4 2 2 10 4 2 11 6 10 10 10 5 10 10 6 7 8 5 6 7 7 10 9 8 2 3 5 1 9 6 4 2 5 4 6 4 8 5 6 3 5 11 6 4 7 9 6 8 5 6 7 2 6 3 3 3 5 8 4 6 8 7 3 6 10 5 5 3 3 4 6 4 4 5 4 5 9 9 4 6 9 5 5 10 9 6 7 9 9 9 7 7 11 7 4 6 9 7 3 6 7 3 3 9 3 7 6 9 12 7 12 10 11 7 8 7 4 2 1 5 1 11 6 3 10 9 4 8 10 8 …
76750 76 3 6 4 4 5 9 4 4 9 6 2 6 3 6 4 6 9 6 3 6 10 7 6 10 6 3 4 0 4 9 7 8 7 4 11 7 10 10 6 6 2 1 9 10 3 6 5 8 3 4 7 7 4 3 3 2 10 4 2 8 7 12 10 9 7 10 9 5 8 6 6 5 6 5 9 9 6 3 2 2 1 8 6 5 2 4 3 6 4 8 3 8 2 4 11 7 3 5 10 5 7 5 7 5 3 6 3 3 3 5 8 5 6 8 8 3 5 10 7 5 5 3 5 7 4 5 6 4 5 10 10 4 6 10 6 6 8 7 6 8 6 9 9 7 4 11 9 5 5 11 7 4 7 9 5 4 7 4 6 5 9 12 7 12 10 11 6 9 7 4 4 3 5 3 13 6 2 10 8 5 9 10 8…
77000 77 3 4 4 3 6 9 4 5 8 9 2 6 3 5 4 4 10 8 4 8 7 6 4 9 9 3 5 2 3 10 8 8 9 5 8 8 10 9 4 6 2 2 10 10 2 3 5 8 5 3 6 8 3 2 2 3 9 3 1 8 7 9 10 10 5 9 9 5 8 7 4 6 6 5 11 9 7 4 3 2 1 9 5 5 2 4 2 6 5 8 5 8 3 4 10 6 3 6 10 5 7 5 6 7 2 7 4 3 6 7 7 5 5 9 9 2 5 12 5 5 4 3 4 7 4 5 5 4 5 9 8 5 6 9 5 6 10 9 5 9 8 8 11 8 4 10 7 6 2 9 7 5 5 11 6 5 5 4 5 5 9 12 7 12 11 11 6 9 7 4 5 3 7 4 13 5 3 11 8 5 8 10 8 4 …
77250 77 3 3 3 3 6 9 4 6 11 8 2 6 2 5 4 6 9 8 3 7 8 6 3 8 7 4 3 1 3 10 8 11 10 5 10 7 9 9 6 6 2 1 10 10 3 4 5 9 3 4 9 7 3 3 3 2 8 3 2 6 6 10 11 10 5 9 7 5 8 7 5 6 7 6 10 7 6 3 5 3 2 9 5 5 2 4 3 7 5 8 3 7 2 5 12 6 2 5 10 4 7 4 7 6 3 7 4 2 3 8 7 4 6 9 7 3 5 10 6 5 4 3 4 7 4 5 6 4 5 10 10 5 6 10 6 6 9 8 6 6 7 9 10 9 4 11 8 5 5 10 6 6 7 10 7 3 5 4 6 7 8 12 6 12 10 12 5 8 7 4 3 4 6 4 12 5 2 12 8 5 6 8…
77500 77 2 4 4 5 7 9 4 4 9 6 3 9 4 7 6 6 10 8 3 7 5 7 3 9 5 3 3 3 4 11 7 10 10 5 8 7 8 9 5 6 3 1 10 10 2 6 6 10 5 6 7 6 5 2 4 2 7 4 2 8 6 9 10 9 4 9 9 5 8 7 4 6 7 6 10 9 7 2 3 2 1 9 5 5 2 5 3 6 5 8 4 8 3 4 11 6 4 4 10 6 7 4 8 8 2 7 3 3 3 7 8 4 7 10 7 4 5 8 5 5 4 3 4 7 4 5 6 4 5 10 10 5 6 10 6 6 10 9 7 7 9 9 10 9 5 11 8 5 4 11 7 4 6 8 5 3 6 4 5 5 8 13 7 12 10 12 7 9 7 3 5 3 6 3 10 5 3 12 9 5 7 8 8…
77750 77 2 4 5 4 6 8 4 6 10 6 2 6 3 5 4 4 9 6 4 6 8 7 4 9 7 2 3 3 4 7 8 9 9 5 9 8 9 8 6 6 2 1 9 11 3 6 5 9 4 4 8 10 4 3 2 2 8 3 4 6 7 9 10 6 3 8 9 4 9 8 4 6 7 6 10 9 6 2 5 5 1 9 5 5 2 5 4 5 4 8 4 8 3 5 11 7 2 6 10 5 7 5 5 5 0 6 3 3 2 5 7 4 6 9 9 4 6 9 6 5 4 3 5 7 4 4 5 4 5 10 9 5 6 9 6 6 8 8 5 8 8 8 10 9 7 12 9 6 6 10 6 5 7 9 6 3 7 5 4 6 8 11 8 12 9 11 6 8 7 3 4 3 7 4 13 5 3 11 9 4 7 9 9 4 12 8 1…
78000 78 2 5 4 4 5 8 4 4 8 5 3 5 3 6 3 6 9 6 3 8 6 6 2 10 4 4 4 2 6 6 8 10 10 4 9 7 9 10 8 7 3 1 9 10 2 5 5 10 3 4 8 7 3 3 2 3 10 4 1 9 7 9 10 10 6 10 9 4 6 8 4 5 7 7 10 9 6 3 4 6 1 9 6 6 2 5 3 5 5 9 5 8 3 5 11 7 4 6 10 4 4 4 5 6 2 7 4 3 4 6 7 5 6 6 8 3 5 12 6 4 6 3 5 7 4 5 6 5 5 12 10 4 6 11 6 6 8 8 6 9 9 9 10 9 5 10 9 6 4 9 7 7 7 9 7 3 5 5 5 5 8 10 6 12 10 12 7 8 7 3 2 3 5 2 11 5 3 10 9 6 8 9 1…
78250 78 3 4 4 4 7 8 3 5 10 6 3 6 4 5 5 5 9 8 3 7 6 6 3 8 3 2 3 2 5 9 9 10 9 4 9 7 9 10 8 6 1 2 10 11 3 5 6 10 4 4 7 9 3 1 5 3 11 2 3 6 7 11 9 8 4 8 9 4 9 9 6 5 6 8 12 10 6 4 5 4 1 9 6 5 2 4 3 4 4 7 4 8 3 4 12 7 3 5 10 6 9 6 5 6 1 3 4 3 3 6 7 4 7 8 8 3 5 11 7 5 5 4 5 7 5 5 6 4 5 11 9 4 5 10 7 5 10 8 6 9 7 8 10 9 5 10 7 5 3 9 6 6 6 9 5 4 6 5 6 6 8 11 7 11 10 11 7 7 7 3 2 1 6 3 12 6 2 10 8 3 6 9 9 …
78500 78 2 4 5 4 5 8 4 3 9 7 2 6 2 7 5 6 10 6 3 8 5 7 3 10 6 3 2 3 4 10 7 10 9 5 10 6 8 8 5 6 2 1 9 9 3 6 5 9 3 3 8 6 4 2 2 2 7 3 3 7 8 11 9 9 3 8 8 5 8 8 5 7 6 7 10 11 8 3 5 3 2 9 6 6 1 5 4 8 3 7 4 8 3 4 10 7 3 6 10 5 7 5 6 5 1 6 5 3 4 7 8 4 7 8 6 3 5 8 6 5 4 3 5 7 4 5 6 3 5 10 10 5 6 9 6 6 11 7 6 9 6 8 10 7 5 10 7 6 4 10 7 6 7 9 6 2 4 4 5 4 9 11 6 11 11 12 7 8 6 4 3 2 6 3 13 5 3 11 10 5 9 8 9 5…
78750 78 2 6 3 5 7 7 4 4 9 7 2 7 4 8 5 6 10 5 4 8 5 8 3 10 6 2 5 3 4 9 9 10 10 6 10 9 8 9 6 6 2 1 10 11 3 5 5 10 2 3 8 6 3 3 2 3 9 4 4 7 6 10 9 8 2 8 9 5 8 9 4 6 5 9 11 7 8 4 5 3 1 8 5 5 2 4 3 6 4 7 4 8 3 4 12 7 3 5 11 6 8 6 7 6 2 6 5 3 4 8 8 5 7 9 9 3 5 11 6 5 4 2 3 7 4 4 6 3 5 11 10 5 6 11 6 5 11 8 7 9 7 8 10 8 5 11 8 5 4 9 7 6 6 8 7 2 7 5 6 5 9 12 6 12 10 12 6 8 7 3 2 2 5 2 12 5 2 12 6 5 7 8 8…
79000 79 2 4 6 5 4 7 3 3 10 6 2 5 4 6 5 5 11 9 3 8 6 8 7 7 7 1 4 2 6 7 8 10 9 6 9 8 9 10 8 7 3 1 10 7 2 5 5 7 1 3 8 7 3 2 2 2 8 3 4 9 6 10 10 9 4 10 8 4 7 8 5 4 5 7 8 8 7 2 3 2 2 9 7 6 2 5 3 5 4 8 4 8 2 4 12 7 4 6 11 8 8 4 5 6 3 6 5 4 5 6 8 5 6 8 8 4 5 9 6 4 4 3 4 6 4 4 5 4 5 10 9 5 6 9 5 5 10 9 6 9 8 8 10 10 5 11 8 6 5 11 7 6 6 9 7 5 6 4 7 5 9 10 7 12 9 12 7 7 8 4 3 2 7 4 11 5 2 11 7 5 6 9 8 4 1…
79250 79 1 5 5 4 7 9 4 5 10 8 2 7 3 6 5 5 11 6 3 6 7 7 4 10 6 3 3 2 4 9 7 10 10 5 11 9 8 8 4 6 2 1 9 8 2 6 5 11 3 4 6 5 4 2 2 2 8 4 3 7 7 10 9 8 5 9 8 5 8 9 4 5 5 8 11 8 6 2 6 4 1 9 5 5 3 4 2 5 4 7 4 8 2 4 11 7 3 7 9 6 8 6 4 3 1 6 5 3 4 8 8 5 6 8 9 4 8 12 6 4 4 2 4 6 5 4 5 4 4 9 9 5 6 8 3 6 8 7 6 8 8 8 8 8 6 10 8 3 5 10 6 5 6 10 7 4 6 5 6 5 9 10 7 12 11 12 7 7 8 3 2 0 6 3 11 5 2 10 7 6 7 9 9 4 9 …
79500 79 2 4 4 4 8 8 4 6 9 6 2 7 4 5 4 4 7 8 4 6 5 5 4 8 6 3 2 2 3 9 9 11 9 5 9 10 10 9 7 6 2 1 10 9 3 3 6 9 3 2 8 7 4 3 2 2 9 4 4 8 8 9 10 10 3 9 8 4 8 9 5 6 5 7 9 9 7 4 4 3 2 9 7 5 2 5 4 5 4 8 3 9 3 6 12 6 4 6 10 3 9 6 6 5 0 6 3 3 3 7 7 4 7 9 8 3 5 10 7 5 5 4 4 7 4 5 6 4 5 11 10 4 6 11 7 6 10 9 5 8 8 8 9 8 6 9 8 4 6 11 6 4 6 6 4 2 8 3 7 5 7 11 7 12 8 12 8 9 6 4 1 0 5 3 11 6 2 13 8 5 7 6 6 4 5 9…
79750 79 2 6 6 5 5 8 4 4 10 6 2 6 4 6 5 6 9 6 5 6 6 8 4 11 6 3 3 3 4 8 8 9 8 5 7 8 9 10 8 6 2 1 8 10 2 5 6 10 3 3 6 8 2 3 2 2 9 4 3 7 7 9 9 9 5 9 10 4 7 8 6 5 9 8 11 11 6 3 5 4 1 9 6 6 2 4 3 6 4 9 5 8 3 4 12 8 5 7 8 2 8 4 5 2 0 6 4 2 4 7 7 4 7 8 7 3 5 10 5 5 4 3 5 7 5 3 5 3 5 10 10 5 6 10 7 5 9 8 8 8 7 9 10 7 7 11 8 5 4 9 6 4 6 7 3 3 6 5 6 4 8 10 8 12 9 11 6 9 7 4 3 0 7 4 13 5 2 11 8 5 7 9 7 3 9 …
80000 80 1 5 3 4 6 9 4 5 10 8 2 6 4 6 3 4 11 7 3 8 6 9 4 9 6 2 2 1 4 7 7 10 8 6 9 7 9 10 8 7 2 1 9 9 3 5 5 8 3 3 6 8 4 4 2 3 10 3 2 7 7 9 10 8 3 9 9 4 7 8 4 6 7 5 9 10 6 3 4 4 1 9 5 5 2 5 4 4 4 8 5 7 3 4 12 7 4 6 8 5 6 4 5 3 0 5 4 3 2 4 8 4 6 7 7 3 4 10 7 5 4 3 5 7 3 4 5 4 5 11 10 5 6 9 5 6 8 5 5 8 7 8 8 8 7 12 7 4 6 9 7 6 7 8 7 3 7 6 6 4 9 9 7 12 11 12 7 9 7 5 2 0 6 3 13 5 2 11 8 3 7 8 7 4 9 8 9…
80250 80 2 5 5 4 5 8 4 5 9 6 3 7 2 7 5 4 8 8 3 5 7 7 5 8 7 3 3 2 6 6 7 9 9 5 9 7 8 9 6 7 2 1 10 10 2 5 5 9 5 4 7 7 5 2 4 3 8 4 0 7 8 12 8 8 3 9 11 6 8 8 4 4 7 9 11 10 8 3 4 4 1 9 6 7 2 4 2 5 4 8 4 8 4 4 11 6 3 6 7 4 8 3 6 4 1 7 4 2 4 5 6 3 7 7 8 3 5 10 5 5 6 4 4 8 4 6 6 4 5 10 9 4 5 9 5 5 10 8 7 8 7 8 9 7 6 11 8 6 7 9 6 5 5 8 5 4 6 3 4 3 7 11 8 12 9 11 7 9 7 6 2 2 5 3 13 6 2 10 8 6 7 7 7 4 10 7 1…
80500 80 2 5 4 4 7 9 3 4 8 7 2 5 3 4 4 5 9 6 5 6 8 7 7 10 6 3 3 1 4 7 8 9 10 6 11 10 9 9 8 6 2 1 10 10 3 5 6 11 5 3 6 6 3 2 3 3 9 4 4 7 7 10 9 9 3 9 9 5 8 7 6 4 7 6 11 8 6 3 4 5 1 9 6 5 2 4 3 6 5 10 3 8 2 5 12 6 5 6 9 4 6 5 4 4 2 7 4 4 4 6 6 3 6 9 7 2 5 10 6 4 5 3 6 6 5 5 6 4 5 10 9 4 6 9 5 6 9 8 5 9 7 8 10 8 6 11 8 6 7 10 6 4 6 6 7 4 7 4 7 5 9 9 6 12 10 11 7 9 7 5 5 2 6 3 12 5 3 9 8 5 7 9 6 4 9 …
80750 80 2 4 3 3 5 9 3 6 10 8 2 7 3 6 4 5 10 6 3 6 7 6 6 8 3 0 1 1 3 9 10 10 9 4 9 8 10 10 6 6 2 1 9 12 2 6 5 8 5 3 8 8 4 2 3 3 8 4 2 10 6 10 11 8 4 8 9 5 6 7 5 5 6 8 9 9 7 4 5 7 1 8 5 5 2 4 3 5 4 8 4 7 3 5 12 6 4 6 9 4 7 4 5 6 1 6 4 2 4 6 6 5 6 9 9 3 5 11 7 5 4 2 6 5 5 5 6 4 5 10 9 3 6 9 4 6 9 8 6 9 8 8 10 7 7 10 7 5 6 10 8 5 6 8 6 4 7 4 6 5 7 10 7 11 11 12 6 7 6 5 3 2 7 4 12 5 3 7 7 5 6 8 8 4 1…
81000 81 1 5 3 5 7 8 4 5 9 6 3 8 4 6 5 6 9 8 3 7 7 8 3 9 5 2 1 1 3 9 8 10 9 6 9 9 9 10 6 6 2 1 9 12 3 5 5 9 5 3 8 9 4 3 3 2 8 4 1 7 5 10 9 6 3 8 9 4 6 7 5 5 6 6 9 7 7 2 4 3 1 9 6 5 2 2 2 6 3 7 4 6 3 4 11 5 4 6 9 2 9 4 6 5 2 6 4 2 4 7 7 4 6 8 7 3 5 11 6 5 4 4 5 6 5 5 6 3 5 9 7 4 6 8 7 5 7 7 5 9 7 9 9 7 6 10 8 5 6 9 6 5 6 8 6 3 9 4 4 7 8 11 7 11 8 10 6 9 7 5 4 2 8 3 13 5 2 7 7 6 8 9 8 4 10 7 11 7 1…
81250 81 2 4 2 4 9 8 3 6 9 8 2 5 4 6 5 4 10 6 5 7 6 7 3 8 7 4 3 1 3 4 6 10 9 5 9 7 9 10 8 6 2 2 10 10 2 5 6 9 4 2 5 7 3 1 3 2 7 4 3 8 7 11 11 10 4 9 9 5 8 8 4 4 7 7 9 8 8 2 4 7 1 9 6 4 2 5 3 6 4 10 5 8 3 5 11 6 4 6 10 4 5 2 5 3 2 6 5 3 5 6 7 2 6 9 7 3 5 10 7 5 4 2 4 7 4 5 6 4 5 8 9 5 7 10 6 4 9 6 6 10 7 8 10 7 6 8 7 6 6 10 6 5 6 7 7 3 7 5 6 7 9 12 7 10 10 10 7 9 7 4 4 2 5 4 10 4 2 9 7 5 8 9 8 3 1…
81500 81 1 3 2 3 7 8 3 4 9 7 2 6 4 7 5 5 11 6 4 6 7 8 7 12 5 3 2 1 4 8 7 10 7 5 11 9 9 9 6 7 2 1 9 10 3 5 5 9 4 4 8 7 3 2 4 3 9 2 2 7 6 10 9 8 4 9 9 5 6 6 4 5 6 4 8 9 7 1 5 5 1 9 6 7 1 6 3 6 4 8 4 8 3 5 11 6 4 6 10 5 8 3 5 4 2 5 2 2 3 5 7 4 6 8 7 3 5 10 6 5 5 3 5 6 3 5 6 4 5 9 10 4 5 11 7 6 10 8 3 9 8 8 10 9 6 12 7 7 7 8 7 6 5 9 7 2 4 4 7 5 7 12 7 11 10 10 7 9 7 4 3 1 6 5 11 4 2 10 7 5 7 8 6 5 10…
81750 81 2 3 5 4 5 8 4 3 8 7 2 5 2 6 4 6 10 5 5 8 7 7 4 9 4 3 4 2 4 8 8 8 9 5 9 7 9 8 6 5 1 1 7 7 3 4 5 8 6 3 7 9 4 3 2 3 11 3 3 7 6 10 8 8 4 10 9 5 8 8 6 4 8 7 10 8 6 4 6 6 1 9 5 5 3 4 3 5 4 8 5 6 4 6 12 5 4 7 10 5 9 3 5 4 1 7 3 3 3 7 7 4 7 8 7 3 6 11 6 5 3 3 5 7 5 5 6 4 5 10 9 4 6 10 6 6 7 7 5 7 7 8 9 8 5 11 10 7 6 10 6 5 8 9 6 3 7 5 5 5 8 12 8 12 10 11 7 9 7 5 2 4 6 3 11 5 3 10 9 5 9 9 7 3 10 …
82000 82 2 3 4 3 6 7 3 4 9 7 2 5 3 5 5 4 12 7 4 5 8 6 4 8 7 4 2 1 4 9 8 9 9 5 10 8 8 10 8 7 2 1 10 11 3 5 5 9 5 5 9 8 5 2 3 3 10 4 2 8 8 11 10 9 4 10 9 5 8 8 4 5 6 7 11 8 6 2 5 3 0 9 7 5 2 3 2 5 4 7 4 8 3 4 12 6 4 6 11 5 5 5 5 5 0 7 4 3 4 6 8 4 7 9 10 3 5 9 7 5 6 4 4 7 4 4 5 4 5 11 10 5 6 10 5 6 10 9 5 8 8 8 10 8 5 10 8 6 7 10 7 3 7 9 4 2 9 5 7 7 7 10 5 12 11 12 7 9 7 6 3 1 5 3 11 6 2 10 8 4 7 8 …
82250 82 2 5 5 6 7 8 4 5 11 5 3 8 4 7 5 5 11 8 3 8 6 6 3 8 8 2 2 1 2 10 9 9 9 5 10 8 9 10 7 6 2 1 10 9 3 4 4 9 4 3 5 10 4 2 2 2 9 3 0 7 6 10 10 9 3 9 8 6 9 7 5 5 7 5 12 9 7 3 5 4 2 9 6 5 2 5 3 6 4 8 4 8 3 4 11 6 4 6 9 5 5 4 7 4 0 7 4 3 3 6 7 4 7 9 9 3 5 10 5 4 4 3 4 5 4 5 6 4 5 11 10 5 6 10 6 6 12 8 7 8 8 10 10 8 5 10 7 5 5 9 7 3 6 8 5 2 8 4 6 6 8 12 7 13 9 11 7 9 5 6 2 3 6 3 11 4 2 10 9 6 8 8 8 …
82500 82 3 2 2 5 9 7 3 4 10 8 2 9 4 6 5 5 11 7 5 8 6 6 4 8 7 2 0 2 4 7 9 9 8 5 9 6 7 7 7 6 2 1 10 9 3 6 6 11 4 5 8 7 3 2 3 2 8 5 2 9 6 11 10 10 4 10 9 4 9 9 6 5 6 6 10 8 7 4 5 3 0 9 5 6 3 3 2 5 3 8 5 5 3 4 10 5 4 6 7 5 8 5 5 3 0 6 5 3 5 8 7 4 7 9 8 3 5 9 4 5 4 3 5 5 3 5 5 3 5 9 10 5 6 9 8 6 9 7 5 7 7 8 9 7 6 11 8 5 5 11 8 6 6 8 8 3 5 4 6 5 9 11 7 12 11 12 6 8 5 5 3 2 6 5 11 4 3 6 9 6 8 8 7 3 9 9 …
82750 82 2 2 1 5 8 7 3 6 8 9 2 7 4 4 6 6 11 7 4 8 7 7 5 10 7 4 3 2 4 9 9 10 9 5 9 7 8 9 4 5 2 1 9 8 3 4 5 6 5 4 8 10 4 3 2 2 10 3 2 9 6 11 8 8 3 9 9 5 7 7 4 5 7 6 12 10 7 4 5 5 1 9 5 6 2 6 4 5 4 8 5 6 3 4 10 6 3 7 10 6 8 3 5 4 2 6 3 3 3 6 7 5 6 9 7 4 5 10 4 5 5 3 6 9 4 6 6 4 5 10 10 4 6 10 6 6 9 8 5 9 6 8 10 6 5 10 9 5 5 9 7 5 6 10 5 4 7 6 6 6 10 11 7 12 11 12 7 8 5 6 2 3 6 2 10 4 3 12 9 6 7 6 6 …
83000 83 4 2 2 4 8 5 3 4 10 7 3 6 4 5 6 4 10 7 4 7 6 6 4 7 7 3 3 1 4 8 8 11 10 6 9 10 9 10 6 6 2 1 9 7 2 5 5 10 5 6 7 9 4 2 2 2 9 3 1 6 7 10 7 9 4 7 9 5 7 8 5 6 7 8 11 10 9 4 4 6 1 9 5 6 2 4 2 6 5 10 5 6 3 5 11 7 6 6 9 6 6 4 6 3 0 7 4 3 3 7 8 5 7 9 8 4 6 11 4 5 4 3 5 8 4 5 6 4 5 10 10 4 6 10 7 5 8 7 6 8 7 9 9 7 6 9 9 5 6 7 7 5 6 9 6 5 7 4 5 5 8 13 7 10 10 11 7 8 5 5 1 2 4 3 11 4 3 10 10 5 8 8 8 5…
83250 83 3 1 1 5 8 6 3 6 10 6 2 5 4 5 5 6 9 8 3 6 6 7 2 8 8 2 5 2 4 9 9 11 10 5 10 9 9 9 5 7 3 2 10 11 2 4 6 8 5 3 8 9 4 2 5 2 11 4 2 8 8 11 7 9 3 9 9 5 7 8 5 5 6 7 11 10 8 4 6 8 0 9 4 6 3 5 2 6 4 9 5 6 3 5 11 6 5 6 9 5 10 4 5 4 1 6 4 3 4 7 7 4 7 7 7 4 4 10 4 5 5 3 4 8 4 6 6 4 5 10 9 5 6 11 6 6 8 8 7 8 6 9 12 8 6 10 8 6 6 9 6 3 5 9 5 2 5 4 6 6 9 12 7 13 11 12 6 8 5 4 3 2 6 3 13 4 3 9 10 6 9 8 6 4…
83500 83 3 2 1 5 8 8 3 7 10 7 3 7 3 5 5 5 10 6 5 6 8 6 7 9 6 2 3 0 3 9 8 10 8 5 10 8 9 10 7 6 3 1 9 9 2 5 5 9 4 6 7 10 3 2 3 2 9 5 1 8 6 11 8 9 5 9 7 4 6 6 4 3 6 7 11 10 6 2 4 4 1 9 6 6 1 5 3 6 4 8 4 6 4 6 12 6 5 5 7 6 7 4 6 3 0 5 4 4 5 6 6 2 7 9 7 5 5 12 5 4 4 3 5 7 4 4 6 3 5 10 10 4 6 9 4 6 9 6 6 10 6 10 10 8 6 9 8 6 6 10 6 5 6 7 7 5 8 5 6 4 9 12 5 10 8 10 6 8 5 4 3 1 7 4 12 4 2 11 8 5 7 7 5 3 …
83750 83 3 3 1 5 9 7 3 6 10 8 2 5 3 4 5 6 9 7 3 7 6 7 3 11 7 4 3 1 4 8 9 10 9 6 9 7 9 10 5 6 3 2 9 9 2 5 5 9 4 5 9 9 4 4 3 3 9 3 1 7 6 9 10 9 4 10 10 4 8 9 6 6 6 8 11 8 6 2 5 6 1 9 5 4 2 4 3 5 4 8 5 6 3 7 11 6 4 6 11 5 9 6 5 4 1 6 4 3 4 7 7 4 6 9 8 3 5 10 4 5 5 3 5 7 4 5 6 3 5 10 10 4 6 11 7 6 8 9 6 7 9 8 10 8 4 10 7 4 6 11 8 7 6 9 7 4 8 5 6 5 9 12 6 12 9 12 7 9 7 4 3 2 6 3 11 4 3 9 9 6 7 8 7 3 1…
84000 84 3 2 1 5 8 5 3 5 10 8 3 8 3 6 4 6 11 7 3 9 9 6 4 9 8 4 5 1 4 7 8 10 10 6 10 7 9 10 7 5 3 2 8 10 2 6 6 8 5 4 7 8 4 2 5 4 9 4 2 8 7 11 10 10 4 10 8 4 7 8 4 4 8 7 10 10 7 2 6 6 1 9 6 6 1 4 3 6 4 8 4 5 3 4 11 6 5 6 7 5 8 4 6 4 2 5 4 4 3 6 7 4 7 8 7 3 5 11 4 5 4 4 4 7 2 6 7 5 5 9 10 4 6 10 4 6 8 7 6 8 6 7 9 8 5 9 9 6 5 11 8 6 6 8 6 3 7 4 5 6 9 10 7 12 9 12 8 8 7 4 1 1 5 0 12 5 3 11 9 5 7 9 8 5…
84250 84 4 2 2 6 7 7 3 7 9 7 2 6 3 7 5 7 10 8 3 6 7 5 3 9 7 3 4 1 4 9 8 10 10 6 9 8 9 10 8 6 3 2 9 9 2 5 5 10 3 4 7 9 5 2 4 3 9 3 2 6 7 11 11 10 5 10 9 5 5 7 4 4 8 7 11 9 7 3 6 7 1 9 4 5 2 4 3 5 4 8 4 6 2 5 11 6 5 6 9 4 8 5 5 6 3 7 4 4 3 6 7 4 6 9 8 3 4 10 4 5 5 4 5 6 5 5 5 4 5 9 9 4 6 9 5 6 9 8 5 7 8 8 9 8 5 12 8 4 5 11 5 5 6 7 7 3 8 5 7 7 7 12 7 11 11 12 7 8 6 4 3 2 6 2 12 4 3 10 8 5 7 7 8 5 10…
84500 84 2 3 1 5 8 8 3 5 9 7 3 5 3 4 5 5 11 8 3 8 6 4 3 7 6 4 5 1 4 8 9 7 10 5 7 8 8 9 8 6 2 1 9 9 3 6 6 8 4 4 6 9 3 3 2 2 10 3 2 9 8 10 9 9 2 9 8 5 6 8 3 4 8 9 10 10 5 3 5 5 2 9 3 5 1 5 4 6 5 8 2 5 2 5 11 6 5 5 8 4 5 5 5 4 2 6 4 3 4 8 7 5 6 8 6 5 5 9 5 5 5 3 5 7 4 5 6 4 5 7 8 4 6 9 6 6 8 8 6 8 7 10 11 9 6 11 8 3 6 9 6 4 5 7 5 3 5 4 5 5 7 11 8 12 11 12 6 9 7 5 2 2 6 4 12 5 3 9 8 4 7 7 6 3 12 8 10…
84750 84 2 2 1 5 7 6 2 5 10 7 2 3 3 5 4 6 8 7 3 8 5 3 4 7 5 3 2 1 3 7 10 9 9 5 11 9 8 9 9 6 1 2 6 10 2 5 5 10 5 5 8 9 6 2 3 2 8 4 2 8 7 10 10 10 3 10 9 5 8 8 6 5 7 8 10 8 7 4 4 5 1 9 3 5 1 5 3 6 5 7 4 6 3 5 12 5 5 6 9 4 5 4 5 4 0 7 4 3 3 5 7 4 7 9 7 5 5 9 6 5 4 3 4 8 4 5 5 3 5 10 10 5 6 10 5 6 9 6 6 9 7 8 10 7 4 11 7 5 7 9 7 6 6 9 7 4 7 5 5 5 9 10 8 11 11 11 7 9 7 5 2 2 6 1 11 4 2 8 7 4 7 8 7 3 9…
85000 85 3 2 1 5 9 7 3 4 9 7 2 6 3 4 4 5 11 7 3 8 8 5 4 11 7 4 3 1 5 10 7 10 9 5 9 8 9 9 5 5 2 2 6 11 2 5 4 9 6 4 5 9 6 1 5 3 8 4 3 6 7 10 11 9 3 10 9 5 8 7 5 5 6 7 10 9 6 3 5 5 1 9 2 4 1 3 2 5 5 9 3 6 2 4 12 6 5 6 8 6 8 5 6 4 1 6 4 3 4 6 8 4 6 9 7 4 5 10 5 5 4 3 4 7 4 5 6 4 5 10 10 4 5 9 6 5 10 9 7 7 8 10 9 8 5 10 7 6 5 9 7 6 7 8 7 4 8 5 6 5 9 11 7 12 10 11 7 10 6 5 2 2 5 3 13 4 2 6 8 5 7 8 6 4 …
85250 85 3 3 1 5 7 6 3 4 9 8 3 4 3 8 5 5 9 7 3 8 7 4 5 9 4 2 2 2 4 8 10 8 9 5 9 8 9 10 8 5 1 1 7 9 3 5 3 11 5 5 8 8 4 2 6 5 10 4 2 8 7 9 11 9 4 10 10 5 8 7 6 5 7 8 10 8 6 2 5 6 1 9 4 6 1 4 3 4 4 8 5 6 4 5 12 5 4 6 7 5 7 5 7 5 1 6 3 2 2 6 6 4 7 6 7 3 5 10 6 4 4 2 3 8 3 5 6 4 4 10 10 6 6 11 6 5 9 10 5 9 8 9 9 7 4 11 8 6 5 9 7 5 7 9 6 4 8 5 5 4 8 11 6 12 11 12 7 9 7 6 4 3 7 2 12 5 3 9 8 5 7 6 7 4 10…
85500 85 3 4 1 5 7 6 3 4 10 7 1 6 4 5 6 6 12 8 3 8 7 6 3 10 6 4 3 1 4 5 7 11 10 5 9 7 8 9 4 7 2 1 9 10 3 5 4 9 5 6 7 11 5 3 4 2 9 4 3 8 7 11 10 9 5 9 9 4 8 7 5 6 7 7 9 8 6 2 5 6 1 9 3 5 2 4 3 4 4 8 4 8 1 4 11 6 5 6 9 5 7 5 5 4 0 6 3 3 4 6 8 5 7 8 7 5 7 10 7 5 4 3 5 6 4 5 6 4 5 9 9 5 6 10 7 6 7 8 5 9 7 9 9 6 5 10 9 5 6 9 7 4 7 9 6 4 7 5 7 5 9 10 7 12 10 12 6 9 7 5 3 3 7 1 11 4 2 8 7 5 8 7 6 3 9 7 …
85750 85 3 4 3 4 8 7 3 5 11 7 2 8 4 7 5 6 11 8 4 8 6 7 4 7 7 6 4 1 5 8 8 11 10 5 9 7 9 10 6 6 2 1 9 9 3 5 3 9 5 4 6 9 4 2 4 2 9 3 3 7 6 9 9 7 4 10 9 4 6 7 4 4 8 7 9 7 7 2 5 6 1 9 4 4 2 4 4 5 5 10 4 9 2 8 11 8 4 6 8 5 8 4 6 5 0 5 4 3 2 7 6 4 7 8 8 4 5 8 6 5 5 3 4 7 3 5 6 5 5 11 10 4 6 10 7 6 10 8 6 7 7 9 9 8 4 11 7 6 5 9 6 5 7 9 7 4 9 4 6 5 9 11 7 12 10 10 6 9 7 6 3 3 5 0 12 4 3 5 8 6 7 8 7 3 9 9 …
86000 86 1 2 0 4 8 7 4 4 10 7 2 7 2 8 4 7 11 8 3 8 8 8 4 10 6 3 3 1 4 9 8 10 10 5 11 9 10 10 6 5 2 1 9 10 3 4 4 9 5 4 7 8 5 2 5 3 9 4 4 7 7 9 10 8 3 9 9 5 7 8 4 5 8 8 11 7 7 2 6 7 1 9 3 4 2 4 3 5 4 8 3 7 0 4 12 8 4 7 8 6 8 5 6 4 2 6 4 5 3 6 7 6 6 9 8 4 5 8 5 5 4 3 5 5 3 4 6 5 5 9 9 5 7 9 7 6 11 7 7 8 9 9 9 8 5 11 8 5 7 9 6 5 7 8 7 3 8 4 5 4 8 10 8 13 11 12 7 9 6 5 2 3 6 0 12 5 3 7 9 4 7 9 9 5 11 …
86250 86 3 1 2 4 7 6 3 4 10 7 2 5 2 4 5 5 11 7 1 8 11 7 3 9 7 2 3 1 4 6 8 11 9 6 10 9 9 10 6 6 2 1 9 10 3 4 3 10 5 6 7 8 5 2 4 3 8 5 3 7 7 10 10 10 4 8 9 5 9 7 6 5 6 9 10 8 5 3 4 3 1 9 5 4 2 5 5 5 4 8 5 8 3 5 11 7 5 5 8 3 7 5 5 4 1 5 3 4 2 3 7 5 4 7 8 4 5 10 5 5 5 3 6 6 4 5 6 4 5 8 9 5 6 9 7 5 10 10 5 8 8 9 11 9 6 12 7 5 9 10 6 4 7 8 6 3 7 5 4 7 9 12 7 12 9 11 6 7 7 5 2 3 5 3 13 5 2 9 8 5 6 8 8 5…
86500 86 2 2 2 5 7 6 3 4 8 7 2 4 3 7 5 5 9 7 4 6 10 7 6 9 6 2 3 0 4 8 8 10 8 5 11 8 10 10 7 7 2 1 9 11 3 5 4 10 5 6 7 9 5 2 4 2 9 4 3 8 7 9 8 7 2 7 9 5 8 8 6 6 7 9 11 9 5 2 7 6 1 9 4 4 2 3 2 4 4 8 3 7 2 5 11 5 4 7 9 4 7 5 5 5 2 5 2 3 2 6 5 3 6 9 7 3 5 8 7 5 5 3 5 6 4 5 6 4 5 9 10 5 6 10 6 5 9 9 5 9 8 8 8 7 6 11 7 5 8 9 5 6 7 9 7 4 7 5 6 7 7 11 8 12 10 11 7 8 6 3 2 1 6 2 12 5 3 8 9 5 7 6 8 4 9 8 8…
86750 86 2 3 2 4 7 8 3 5 9 7 3 6 2 6 3 6 8 8 4 8 7 7 4 11 6 3 4 1 4 9 8 10 9 6 9 8 9 10 8 6 3 1 9 11 3 6 3 10 5 4 8 10 5 2 4 4 10 3 2 6 5 10 8 9 6 9 8 5 6 8 4 5 7 7 12 11 6 3 6 3 1 9 6 7 2 5 3 5 4 7 3 8 2 4 12 7 4 6 8 2 6 3 4 5 1 6 3 3 3 5 7 5 6 8 7 3 5 11 6 5 4 3 4 7 4 5 6 4 5 11 9 5 6 8 4 6 11 7 6 8 7 8 9 7 6 11 9 5 8 9 6 3 7 9 6 3 8 5 7 7 9 12 7 12 10 11 7 9 7 5 3 2 6 3 13 5 3 11 9 4 7 7 7 4 1…
87000 87 3 3 2 6 8 8 3 7 9 8 2 5 4 4 4 6 9 6 4 7 8 6 5 7 9 5 5 0 4 7 8 11 10 5 10 8 10 10 7 7 2 1 10 11 2 5 6 9 5 3 8 9 4 2 5 3 9 4 3 7 7 9 9 7 3 9 9 5 8 6 5 5 9 7 10 9 7 3 4 6 1 9 6 5 2 4 2 5 4 7 4 8 3 5 12 7 4 7 8 2 7 3 5 6 2 5 3 2 2 3 7 5 5 7 8 3 3 10 7 5 5 3 4 8 4 6 6 5 5 11 8 5 6 9 7 5 10 9 6 8 7 9 10 8 5 9 7 5 8 10 7 4 8 9 6 3 6 5 4 7 8 10 7 12 11 12 7 9 7 5 3 3 6 3 12 5 3 8 9 5 7 8 5 4 11 …
87250 87 4 3 2 5 8 6 3 5 10 6 2 5 4 5 5 6 9 6 4 8 5 7 6 7 8 4 5 0 5 7 8 11 10 5 10 8 9 10 5 6 2 2 9 11 3 4 4 8 5 3 8 8 4 2 5 2 9 4 2 9 7 10 10 8 4 10 9 5 7 8 4 5 8 8 10 9 7 1 4 6 0 9 6 6 3 5 3 5 4 8 4 6 3 7 11 7 3 5 7 4 5 4 6 6 3 5 5 2 2 7 6 4 6 8 8 3 2 9 5 5 5 3 5 7 5 5 6 4 5 10 9 5 6 8 4 6 9 9 5 10 8 8 11 8 6 11 8 5 8 9 7 4 7 9 7 3 6 5 6 3 9 11 7 11 10 11 7 8 7 5 2 1 6 3 13 5 2 10 7 4 6 8 8 5 1…
87500 87 3 3 1 4 8 5 3 3 11 6 3 6 3 5 2 6 11 6 4 8 8 9 4 10 6 2 4 1 4 7 9 9 9 5 9 7 8 10 6 6 2 1 9 7 3 3 4 7 5 3 7 9 4 2 5 4 10 4 2 8 9 11 10 9 6 10 9 4 8 9 5 5 7 9 11 9 7 3 5 6 0 9 4 7 1 2 2 5 2 8 4 6 3 6 12 7 4 7 8 4 6 5 5 6 1 4 3 2 4 8 7 4 5 8 6 4 4 10 7 5 4 3 5 6 4 5 6 4 5 10 8 4 6 9 6 6 8 8 6 7 8 9 10 9 7 11 9 5 7 10 6 5 7 9 7 4 7 4 7 5 9 11 7 12 10 10 6 9 7 6 2 3 7 3 13 5 3 8 9 5 7 9 9 5 11…
87750 87 3 2 0 4 9 7 3 4 10 7 2 5 3 5 4 5 9 6 3 6 7 8 2 8 7 4 4 1 5 7 7 11 10 5 9 9 9 10 6 7 2 1 9 11 3 4 5 8 5 3 8 8 3 3 4 2 7 3 4 7 7 10 10 10 4 9 9 5 7 8 4 4 8 7 10 8 7 2 5 5 1 8 5 6 3 4 3 6 4 9 5 7 3 5 12 7 4 6 8 4 8 4 6 5 3 5 4 4 0 6 7 4 6 8 8 3 5 11 6 5 4 3 5 7 4 5 6 4 5 9 10 4 6 10 5 6 10 8 4 9 8 8 10 8 5 11 8 5 5 10 8 5 7 9 7 4 6 5 5 5 9 10 7 11 10 11 7 9 7 5 2 3 7 2 13 6 3 10 9 6 7 8 9 6…
88000 88 3 3 0 5 9 7 3 6 11 7 2 4 3 7 5 6 7 6 2 7 7 9 4 7 6 4 4 1 4 9 8 10 9 5 10 8 10 10 6 8 1 1 9 12 3 4 6 9 5 5 9 11 3 2 3 3 9 4 3 7 7 8 10 8 4 10 9 5 6 8 5 4 6 8 10 8 6 3 5 5 2 9 6 6 1 5 3 6 4 9 5 8 3 5 12 7 5 6 7 2 7 4 5 6 3 5 3 2 3 7 5 4 6 8 8 4 6 11 7 4 4 3 5 7 5 4 5 4 4 11 10 4 6 10 7 6 9 10 5 9 8 8 11 8 6 11 8 5 6 10 6 5 5 9 6 2 6 2 4 4 8 9 7 12 9 11 7 8 7 4 1 2 5 1 12 5 3 9 8 5 7 7 8 4 …
88250 88 2 3 1 5 7 8 3 4 8 8 2 4 2 3 3 4 8 7 3 6 9 8 4 9 5 3 2 1 4 11 8 10 9 5 11 9 9 10 5 6 2 1 9 10 3 4 5 10 4 3 8 8 3 2 4 4 10 4 2 8 7 10 10 7 4 9 9 4 5 7 5 4 7 8 12 10 7 2 5 7 1 9 5 6 2 4 3 6 4 10 5 8 3 5 11 7 5 6 8 4 8 3 4 4 2 7 3 3 2 6 7 4 7 8 9 4 6 9 7 5 5 3 5 7 5 5 6 4 5 11 10 5 6 10 7 5 7 8 6 9 7 9 10 8 4 10 8 4 6 9 6 4 6 8 6 3 7 5 5 6 8 10 7 11 10 11 7 9 5 5 1 2 5 0 9 4 2 11 7 4 7 6 8 4…
88500 88 2 3 1 3 8 9 2 6 12 8 2 9 2 5 2 6 12 6 3 6 6 8 6 9 7 3 2 2 2 8 8 9 9 6 11 8 6 10 4 8 3 1 9 11 3 5 5 9 4 4 8 9 4 2 5 2 10 4 2 8 7 11 10 7 4 9 9 5 7 8 4 6 8 6 10 9 6 2 5 8 1 9 5 6 1 5 3 5 4 9 4 8 1 5 12 7 6 6 10 6 6 4 4 3 1 6 3 2 2 6 7 4 5 8 8 3 4 11 7 5 4 3 5 7 5 5 6 4 5 11 10 4 6 11 6 6 10 8 5 9 7 8 9 9 6 12 8 5 7 9 7 5 6 8 5 3 6 3 6 6 7 11 8 12 11 12 7 9 5 6 2 3 6 1 11 4 3 11 9 6 8 9 8 4…
88750 88 3 2 1 3 6 6 3 5 10 7 2 5 4 4 4 4 8 8 4 9 6 7 4 9 9 6 4 0 3 6 9 12 10 5 9 8 9 9 7 7 2 1 8 11 2 5 3 7 4 5 8 10 4 2 5 2 9 5 3 7 7 8 9 8 5 9 9 4 8 8 6 5 9 8 10 8 7 2 5 5 1 9 7 6 2 4 3 6 4 9 4 7 2 5 11 6 5 6 7 4 6 2 5 5 2 6 4 4 4 8 7 4 6 8 7 4 4 11 6 5 4 3 6 6 4 4 6 3 5 9 9 5 5 9 5 6 10 7 6 9 6 8 10 8 6 9 8 4 6 8 7 5 5 7 8 4 7 5 5 5 8 10 7 10 11 12 6 8 5 5 3 3 4 2 10 4 3 11 8 5 7 8 8 3 10 6 9…
89000 89 2 5 2 5 8 6 3 3 10 7 2 6 2 3 3 6 8 7 3 8 7 7 4 9 7 3 3 1 4 6 7 12 9 5 9 10 8 10 5 7 2 1 9 7 1 4 4 6 3 4 7 8 4 2 5 2 8 4 3 9 7 11 10 7 5 10 7 3 6 8 5 6 8 8 10 9 8 2 3 5 1 9 5 7 2 5 3 6 4 8 4 8 2 5 12 7 5 6 8 4 6 6 6 7 2 7 4 4 3 8 7 5 6 7 8 3 4 11 6 5 4 3 4 7 4 5 6 4 5 10 8 4 6 10 7 6 9 6 6 8 6 7 9 9 6 9 8 4 6 9 7 5 6 9 7 4 6 6 7 7 9 11 7 11 9 11 7 9 5 6 3 3 5 3 12 4 3 11 8 5 7 6 9 4 13 8 …
89250 89 1 4 4 5 6 9 3 5 10 8 2 5 2 6 3 4 9 9 4 8 9 6 5 10 7 4 5 1 4 8 7 11 9 5 11 10 9 9 8 5 3 2 4 8 2 5 5 7 4 4 8 9 4 2 5 3 7 4 2 8 6 10 8 9 4 8 7 4 8 8 5 5 8 8 11 9 7 4 5 5 1 9 5 5 2 5 4 5 4 8 4 7 2 4 11 7 5 5 8 6 7 5 6 7 2 7 3 3 2 6 7 5 6 9 8 3 4 11 5 5 3 3 4 7 4 5 6 3 5 10 9 5 6 7 4 6 8 5 5 8 8 8 9 7 6 10 7 4 7 10 5 6 6 9 6 3 7 5 6 5 9 10 6 12 8 11 7 8 5 4 1 2 5 1 12 5 3 10 9 4 8 7 6 3 12 6 …
89500 89 2 4 3 4 8 8 4 5 10 7 2 4 3 6 4 4 10 7 5 8 7 8 5 10 8 2 5 2 3 5 7 9 10 5 10 6 9 10 10 5 2 1 6 8 3 5 4 10 3 6 8 9 3 3 4 3 8 5 2 9 6 10 9 8 5 10 8 5 8 7 6 4 9 6 10 8 6 3 5 7 1 9 5 7 2 5 3 5 4 9 5 8 3 5 10 6 5 7 8 4 8 3 4 5 2 6 4 3 5 6 7 4 3 8 7 4 5 9 7 4 4 3 4 6 4 5 6 4 5 10 10 5 6 10 6 6 8 4 4 9 7 9 10 8 5 10 8 5 5 9 7 5 6 8 6 5 7 3 5 6 9 10 6 12 10 12 7 8 5 5 1 4 5 3 11 4 1 9 6 4 7 7 8 4 …
89750 89 2 4 4 4 8 9 4 3 9 8 1 7 3 5 3 4 8 7 4 8 8 6 4 8 7 4 5 0 4 7 8 9 10 5 10 9 9 9 6 6 2 1 9 10 2 5 5 9 2 4 7 8 4 4 3 3 9 4 3 8 7 11 11 9 3 8 10 5 8 7 5 5 11 8 11 7 7 3 5 5 1 9 6 5 0 4 2 6 4 9 5 8 3 5 12 6 5 7 9 5 7 3 4 3 1 5 4 2 4 5 7 4 6 7 8 4 5 8 9 4 5 3 5 6 4 4 5 4 5 11 9 5 6 9 5 6 10 8 6 9 6 9 8 8 7 10 8 4 7 10 6 4 6 6 6 1 7 4 7 5 8 12 8 12 10 11 7 9 5 6 2 3 5 3 11 4 3 6 8 4 8 7 8 4 11 7…
90000 90 2 4 4 4 7 8 4 5 11 5 2 6 3 6 3 4 9 8 3 7 6 8 2 11 7 1 2 0 3 7 7 11 9 5 7 8 10 9 6 5 2 1 10 11 3 4 5 8 4 4 8 9 4 2 4 2 8 4 3 6 6 10 10 9 3 8 9 5 6 8 5 5 6 7 12 8 7 3 6 5 1 9 6 6 2 5 4 6 4 9 4 8 2 4 13 7 5 6 8 6 7 3 6 4 2 5 3 3 3 7 8 6 6 10 8 3 5 10 7 5 5 3 4 7 4 5 6 4 5 11 9 4 6 9 5 5 9 7 5 8 6 9 10 9 6 10 7 4 7 9 7 4 6 8 4 2 6 3 5 5 8 11 8 12 11 11 7 10 5 5 1 3 6 1 10 4 2 9 5 4 7 7 7 4 1…
90250 90 2 4 5 4 6 8 4 5 10 8 2 7 3 4 3 6 10 6 3 8 7 7 2 9 7 5 5 1 4 8 8 12 10 6 10 10 9 9 6 6 2 1 9 11 2 6 3 8 2 4 5 9 4 2 4 3 10 5 3 8 6 8 10 8 4 9 9 5 7 7 6 5 7 9 7 9 6 2 5 4 1 9 6 7 3 4 2 6 4 8 3 7 2 4 11 7 3 7 9 4 8 3 6 5 3 4 4 2 4 7 6 6 7 9 9 4 6 9 5 5 6 4 5 6 4 5 6 4 5 9 10 5 6 10 6 6 11 8 8 9 6 8 11 9 5 11 8 4 6 10 6 5 6 8 6 3 7 4 5 5 7 12 8 12 11 11 6 9 7 5 1 1 6 3 11 6 3 7 8 5 7 8 6 3 1…
90500 90 2 5 3 5 7 6 4 5 11 7 3 9 2 6 3 6 11 8 3 7 8 8 3 9 8 3 5 1 4 8 8 10 10 6 10 9 10 10 7 6 2 1 9 12 3 6 4 10 3 4 8 7 4 1 4 3 8 4 1 9 8 11 10 8 3 8 9 5 5 8 4 6 9 9 9 9 6 3 6 7 1 9 6 7 2 6 4 6 5 10 5 8 3 5 12 7 5 6 10 6 6 5 6 4 0 6 5 3 4 6 7 4 6 8 7 4 5 11 7 4 4 3 5 6 5 5 6 4 5 11 9 4 6 9 6 5 11 7 5 11 7 9 10 8 6 11 8 4 7 9 6 5 6 9 5 2 6 3 5 5 7 12 8 13 11 12 7 8 7 4 1 1 5 1 11 5 3 9 8 4 7 8 9…
90750 90 2 3 4 4 7 8 3 4 7 8 2 3 2 7 2 6 9 7 3 8 8 7 3 8 7 2 5 2 4 7 8 9 8 5 11 8 9 9 6 8 3 1 9 8 2 4 5 10 5 3 6 9 4 2 4 2 9 3 2 6 5 9 10 8 4 8 8 5 8 8 4 5 8 8 8 8 5 2 6 8 1 9 5 7 1 6 3 6 4 10 5 8 3 5 12 7 6 6 10 5 9 4 6 5 2 5 4 3 4 6 7 5 7 8 8 5 5 8 8 5 6 4 5 7 5 5 6 4 5 12 8 6 5 9 4 5 9 8 5 7 8 8 9 6 5 11 9 5 6 9 5 4 6 7 5 3 9 5 5 5 9 13 6 12 10 12 7 8 7 4 2 1 6 3 13 5 3 9 7 5 6 8 7 3 9 7 11 6 …
91000 91 3 6 4 5 8 9 4 5 9 7 2 5 2 6 3 7 11 7 4 9 5 7 4 9 7 4 3 0 4 7 7 11 8 5 11 8 9 10 6 7 3 1 9 10 2 6 5 9 3 5 10 8 5 2 3 2 9 3 2 9 6 10 11 10 3 7 9 5 8 8 4 6 7 9 10 9 6 2 5 4 1 9 6 7 1 4 2 5 5 8 4 8 3 5 12 5 4 6 8 5 8 2 4 5 2 6 4 3 4 7 8 4 7 8 6 5 5 9 6 5 7 4 6 6 4 5 7 5 4 8 9 4 6 9 5 5 10 6 5 7 7 8 9 8 5 10 8 5 7 9 7 4 6 8 7 4 8 4 7 6 9 12 7 12 10 11 6 9 6 4 2 3 6 2 12 5 2 8 7 4 7 8 9 4 10 7…
91250 91 3 7 3 6 7 9 4 6 7 7 2 4 2 5 4 4 8 6 4 6 8 6 3 8 8 5 4 0 4 7 8 11 9 6 8 8 9 9 8 6 2 1 8 8 2 6 5 11 3 4 8 7 4 4 2 2 10 3 1 9 7 10 9 8 4 9 9 5 7 8 4 6 9 8 10 7 7 3 6 5 1 9 6 6 2 5 2 6 4 9 5 8 3 4 12 6 4 6 10 6 8 4 6 6 3 5 3 2 4 6 7 5 6 8 8 3 5 8 7 5 4 3 5 7 5 5 6 4 5 11 10 4 5 10 6 5 9 8 6 9 9 9 11 9 6 11 9 5 7 9 6 3 5 8 8 3 9 6 6 6 10 12 8 12 11 11 7 9 7 5 3 4 6 3 13 5 3 9 9 5 7 8 7 3 11 7…
91500 91 3 7 4 5 8 8 5 4 11 6 2 7 3 6 3 4 9 6 3 4 7 8 4 9 8 7 5 2 4 7 8 10 9 5 9 8 9 10 7 6 2 1 10 8 2 5 4 9 3 5 7 10 3 5 2 1 10 5 4 7 7 9 10 10 7 10 9 5 6 8 5 5 8 7 8 8 6 2 6 6 1 9 6 5 2 4 3 6 5 9 4 8 3 5 12 7 5 6 8 3 6 5 6 5 3 5 3 3 4 7 6 5 6 9 7 3 5 8 7 5 4 3 5 7 4 4 5 4 5 10 9 4 6 10 6 6 9 7 5 9 9 8 8 8 6 12 9 5 6 9 6 6 6 8 6 4 8 4 7 5 9 11 8 12 11 12 7 9 7 5 2 2 6 5 14 5 3 7 8 3 7 9 9 4 10 8…
91750 91 2 5 3 2 8 8 3 6 11 7 3 8 2 5 3 7 10 8 4 8 6 6 4 8 7 4 5 0 5 10 8 11 9 5 10 8 9 10 6 6 2 1 9 11 2 4 5 10 3 3 7 8 4 3 2 2 7 3 3 7 7 9 10 8 5 9 8 4 8 7 5 6 8 8 10 8 6 2 6 5 0 9 6 6 2 4 2 6 4 8 4 8 2 4 12 8 5 7 9 2 7 6 6 7 3 4 3 3 5 7 5 5 6 8 8 3 4 11 6 5 5 2 6 6 5 5 6 4 5 11 9 6 6 9 6 5 10 10 7 9 9 10 9 7 4 10 7 5 5 7 5 6 6 8 6 4 7 5 6 5 9 12 7 12 8 11 7 8 7 5 3 1 7 3 12 5 2 8 8 4 7 8 7 4 1…
92000 92 2 5 5 2 8 7 4 4 7 6 3 8 2 7 3 6 7 6 4 9 10 7 5 10 3 3 5 0 4 9 7 9 8 4 9 6 8 10 7 6 3 2 9 9 3 4 5 10 4 3 8 10 5 2 4 3 8 3 2 8 8 11 9 9 3 8 8 5 7 8 5 6 8 10 11 9 6 2 6 5 1 9 5 7 2 5 3 5 4 7 4 8 3 4 11 7 4 7 10 3 8 3 5 6 2 5 4 3 4 7 8 4 8 8 7 3 5 8 6 5 5 3 5 7 3 4 5 4 5 10 8 4 7 8 7 6 9 7 6 9 7 9 10 8 5 9 8 5 6 10 8 6 6 8 8 4 8 3 5 5 9 11 7 10 9 11 7 8 7 5 2 1 7 4 13 5 2 8 7 3 6 8 8 3 10 8 …
92250 92 2 5 4 3 8 9 3 3 10 7 4 6 3 6 4 7 9 6 2 8 5 6 3 8 7 2 5 1 5 10 8 10 10 6 9 8 10 10 6 6 2 1 9 11 3 3 5 9 4 3 8 8 5 2 5 4 10 4 2 8 6 10 9 8 2 9 8 4 5 8 6 5 9 8 11 9 8 3 6 6 1 8 5 7 3 4 2 5 4 8 5 8 3 5 12 7 5 6 9 3 7 4 4 5 2 5 4 3 5 6 7 5 7 8 7 4 6 10 7 5 4 3 4 7 4 5 6 5 6 11 8 4 6 8 6 6 10 10 5 8 8 9 9 8 4 12 7 6 6 8 7 6 6 8 7 2 9 4 6 5 8 10 7 12 10 11 7 8 7 4 2 0 6 2 14 5 2 5 7 5 6 7 7 3 9…
92500 92 1 6 5 4 9 9 3 4 9 7 2 6 3 6 3 3 10 8 4 6 9 5 6 8 8 6 5 0 4 7 8 12 9 5 9 8 9 9 4 6 2 1 9 10 3 4 4 8 3 3 6 7 4 2 4 2 8 4 2 8 6 10 10 8 3 8 8 5 9 7 7 5 10 9 11 7 6 3 4 4 1 8 6 6 2 6 3 5 4 8 3 8 1 5 12 7 3 6 8 4 6 3 5 5 3 5 3 3 3 5 7 4 6 7 7 4 6 9 6 5 4 3 5 6 5 5 8 5 6 9 9 6 6 10 6 6 9 8 7 8 8 8 10 9 4 11 8 6 6 7 7 3 5 8 8 4 7 5 7 6 9 12 6 12 11 12 7 9 7 5 2 1 7 3 13 5 3 8 7 6 7 8 6 3 11 7 1…
92750 92 2 6 3 2 7 9 3 6 8 7 2 7 4 7 4 7 10 7 4 7 5 6 5 9 7 2 3 0 4 8 9 10 10 5 10 6 8 10 8 6 2 1 8 10 3 4 5 9 3 3 8 9 4 2 4 2 9 4 4 8 10 10 8 10 4 8 8 5 6 6 6 6 8 8 10 9 6 4 5 7 2 9 6 7 2 6 4 6 5 9 4 7 3 6 11 8 4 6 9 4 7 6 5 5 1 6 4 3 4 5 7 4 5 8 7 4 5 8 7 5 4 4 5 6 3 5 6 4 5 10 10 5 6 12 5 6 10 7 7 8 7 9 9 7 6 11 8 4 5 10 7 6 6 9 7 3 6 4 6 5 9 11 6 12 10 11 7 8 7 5 2 1 5 3 13 5 3 9 7 6 8 9 7 5 …
93000 93 1 6 5 2 7 8 3 3 8 7 2 5 3 4 3 4 8 8 4 8 5 8 4 9 5 2 4 1 4 7 8 9 9 5 10 10 9 10 8 6 2 2 9 11 2 5 6 9 5 4 8 8 2 2 4 2 9 4 2 8 7 11 11 8 2 8 8 4 8 8 6 5 9 7 12 9 6 3 5 5 1 9 6 5 2 4 4 5 4 8 4 8 2 5 12 6 4 6 7 4 8 5 6 5 1 6 5 3 3 6 7 4 6 8 8 4 5 10 7 4 7 3 5 6 4 4 5 4 5 10 10 5 6 11 6 6 9 7 6 7 8 9 10 9 6 10 7 6 7 9 7 6 7 9 6 4 6 4 6 5 8 12 6 11 8 11 7 8 7 4 2 2 6 4 13 5 3 11 7 5 7 9 8 3 10 …
93250 93 2 7 5 2 6 8 3 4 11 7 4 7 1 5 3 5 7 7 4 9 7 8 4 7 7 5 5 0 4 6 8 11 9 5 8 8 9 9 8 7 3 1 10 10 3 4 6 8 5 4 8 8 5 2 5 2 9 3 2 10 6 10 10 9 6 10 8 5 8 7 6 5 7 7 10 8 6 2 5 6 1 9 4 4 2 5 3 6 4 9 4 8 3 5 11 7 4 6 8 5 7 4 6 5 3 4 4 3 3 5 7 4 5 8 9 4 6 10 6 3 6 2 5 5 3 5 6 4 5 8 10 5 6 11 6 5 7 8 7 9 9 8 11 8 6 10 7 5 6 9 7 7 7 8 6 3 6 5 6 7 9 12 7 12 9 11 7 8 6 5 2 4 7 3 13 4 3 8 8 5 6 8 8 5 12 …
93500 93 1 5 4 5 7 7 4 6 9 8 2 5 4 6 5 6 7 8 4 5 7 5 5 8 7 2 4 0 4 8 8 10 9 6 10 7 7 10 9 7 3 1 8 10 3 6 5 10 4 4 7 9 4 2 4 3 8 5 3 8 6 11 9 8 2 8 8 5 7 7 4 4 8 5 10 7 6 3 5 6 1 9 5 7 2 5 2 5 5 9 4 8 2 5 11 6 3 6 8 5 6 5 6 4 1 4 3 3 3 7 7 4 7 8 8 6 5 11 6 4 5 3 6 5 4 5 6 4 5 8 9 4 6 11 6 6 9 8 5 8 7 10 10 9 6 9 8 6 8 11 6 7 6 9 6 4 5 5 7 6 8 13 5 11 10 10 6 8 6 6 1 2 5 1 11 5 2 8 7 4 6 8 8 3 9 7 …
93750 93 2 6 5 3 10 9 4 5 6 8 3 9 4 6 5 7 10 7 4 7 6 4 3 8 7 3 5 2 3 8 7 11 9 6 7 8 9 10 8 5 2 1 9 9 3 5 6 9 2 5 7 7 3 2 2 3 7 4 3 8 7 10 8 9 6 9 8 5 7 7 5 6 9 9 10 7 7 3 4 5 1 9 6 6 2 4 3 6 4 7 4 8 3 5 10 6 5 5 9 4 9 5 5 5 1 7 3 3 3 6 6 4 7 8 7 3 5 8 5 5 6 4 5 8 4 6 7 5 5 10 9 4 5 10 7 6 9 9 5 9 9 9 9 8 6 10 8 4 6 10 7 5 6 9 5 3 6 6 5 7 9 10 8 12 11 12 6 8 7 6 2 3 7 4 13 6 2 8 6 4 6 8 8 3 12 8 9…
94000 94 1 6 4 3 6 8 3 4 10 7 2 6 3 5 5 6 10 8 4 7 10 7 6 8 8 3 4 0 4 9 7 11 10 6 11 10 8 9 8 6 3 2 10 9 3 5 6 9 4 3 9 7 5 1 4 2 8 4 2 9 7 10 9 7 4 9 9 5 7 6 4 5 7 6 10 9 7 1 6 6 1 9 6 6 2 4 4 6 6 9 5 9 4 7 12 6 4 6 8 5 4 6 5 5 2 5 4 3 3 5 8 4 7 10 10 5 6 10 6 5 6 3 4 6 3 4 6 4 5 10 9 4 6 11 5 5 9 6 6 9 8 9 9 7 6 12 7 3 6 9 5 5 6 8 7 3 7 6 6 7 8 12 7 12 10 12 7 9 7 5 2 0 7 3 12 5 3 10 8 7 8 9 8 3…
94250 94 2 6 4 2 8 9 3 4 11 7 2 5 2 6 5 5 8 8 1 7 8 8 5 9 6 2 5 1 4 6 9 10 9 6 10 9 9 10 4 5 2 1 10 11 3 6 4 9 4 4 7 9 3 1 3 3 10 4 2 7 7 11 11 9 3 9 9 5 5 8 5 6 8 8 10 9 8 2 4 4 0 9 6 6 1 5 4 6 3 7 4 8 3 5 12 7 4 6 8 4 8 3 7 4 1 6 3 2 2 5 6 4 6 8 8 4 6 9 7 5 5 3 5 8 5 6 7 4 5 11 10 4 6 8 6 5 9 7 6 9 8 9 9 9 6 11 8 3 7 9 6 4 6 9 6 4 7 5 7 5 8 12 7 12 11 12 7 9 7 6 2 2 7 2 14 5 2 9 6 4 7 8 6 3 10 …
94500 94 1 7 4 3 8 8 3 5 10 6 2 6 2 6 4 7 10 7 3 5 9 5 5 8 5 4 5 0 4 7 10 10 9 5 9 9 10 9 5 7 3 1 9 11 3 5 4 8 5 4 8 7 5 2 4 3 8 4 1 7 8 10 10 9 4 9 9 4 7 9 7 5 8 8 11 9 6 2 4 6 0 9 6 7 2 5 4 5 4 9 5 8 3 5 11 6 5 5 9 5 6 2 5 6 2 8 3 3 3 6 8 5 6 9 7 4 6 9 7 5 4 2 4 7 4 4 5 4 5 10 10 4 6 10 7 6 9 6 6 8 7 9 9 7 6 11 7 5 5 9 6 4 6 9 6 3 8 6 7 6 8 11 7 11 11 12 7 8 7 6 1 3 6 2 13 5 3 12 9 5 6 8 8 4 11…
94750 94 1 4 2 2 7 7 3 4 9 8 2 6 3 5 5 7 10 7 3 7 6 4 3 10 5 2 3 1 3 6 8 10 9 6 10 10 8 11 6 6 2 1 9 10 3 4 5 9 3 4 8 10 5 2 4 2 9 4 3 7 6 10 11 8 5 9 8 4 7 9 6 5 9 8 10 8 7 2 4 5 1 9 6 5 2 4 3 6 4 8 4 8 4 5 13 6 4 7 8 5 6 5 8 5 1 7 4 3 4 6 7 4 7 9 9 4 6 9 7 5 7 4 6 6 5 4 6 3 5 10 10 4 6 9 7 6 11 9 6 7 7 9 10 8 4 8 9 5 4 8 7 6 5 9 8 3 8 7 7 7 9 11 7 12 11 11 7 8 7 5 2 1 6 1 12 5 3 9 8 5 7 7 8 4 9…
95000 95 3 6 4 2 8 7 3 4 9 7 3 7 4 5 6 7 7 7 4 10 7 9 3 10 7 5 4 0 4 6 8 10 10 6 9 9 9 10 5 7 2 2 9 12 2 5 6 9 4 4 8 8 4 2 5 2 10 4 2 9 8 9 10 7 2 8 9 4 8 5 4 5 8 8 9 8 5 3 5 5 1 9 6 7 3 5 2 5 4 8 4 8 2 4 12 7 5 6 9 4 7 6 4 6 1 5 4 3 3 7 7 4 7 7 7 3 5 9 7 5 4 2 4 7 4 5 6 5 5 11 10 5 6 11 5 6 9 9 4 8 9 10 10 7 5 8 7 4 4 9 7 6 5 9 6 4 6 5 6 6 9 11 7 12 9 11 7 9 7 5 2 0 6 2 12 5 3 9 8 4 8 10 8 4 10 …
95250 95 3 7 1 3 8 8 2 5 12 8 2 7 4 5 5 5 10 8 2 8 9 6 4 9 7 3 5 1 4 6 7 9 10 5 11 8 9 10 6 6 2 1 9 10 3 5 6 8 4 4 8 10 4 3 2 2 9 4 2 8 6 9 10 8 4 8 9 3 8 8 4 6 9 10 10 10 6 2 5 6 1 9 5 8 1 5 3 6 4 9 5 8 3 5 12 7 5 6 9 6 6 4 5 6 3 7 4 3 4 6 7 6 6 9 8 4 3 8 7 4 5 2 5 7 5 4 5 4 4 11 10 4 6 9 5 5 10 8 6 9 6 8 9 8 5 10 9 5 5 10 6 6 6 9 7 4 7 6 7 6 7 11 7 12 10 12 7 9 6 5 1 2 5 0 12 5 3 11 8 4 7 7 7 4…
95500 95 2 5 5 2 7 7 3 3 9 7 2 5 3 4 5 5 6 8 3 7 8 8 5 8 8 3 5 1 4 7 8 10 9 5 9 6 9 10 6 6 2 1 10 11 3 4 4 9 5 4 8 10 4 2 4 4 8 4 4 7 7 10 10 9 5 9 9 5 8 8 6 6 7 11 11 10 5 2 6 5 2 9 5 7 2 6 4 5 4 9 3 8 2 4 12 6 5 6 8 4 6 5 5 7 2 7 4 3 5 5 7 4 7 8 8 4 5 10 6 5 5 3 6 6 4 5 6 5 6 10 10 4 6 10 7 6 8 8 5 9 8 9 11 8 5 11 8 5 6 10 8 5 5 8 7 4 7 4 7 6 9 11 7 12 11 13 7 9 7 6 2 2 7 1 12 5 3 11 8 5 7 8 8 …
95750 95 2 5 3 2 6 7 4 4 11 7 3 7 4 6 6 6 10 8 3 8 8 6 3 7 8 6 5 0 4 7 8 8 9 5 11 9 9 10 8 6 2 1 8 9 3 5 6 9 5 4 8 8 4 2 5 2 9 3 3 7 6 7 9 6 5 9 10 5 7 7 6 5 9 7 10 8 6 2 5 4 1 9 6 6 2 4 3 6 4 7 5 8 4 5 11 6 5 6 8 3 7 5 4 6 3 5 3 3 2 5 7 6 5 9 10 3 7 11 7 5 5 3 5 6 4 5 6 3 5 9 10 4 6 9 6 6 10 8 5 9 7 8 11 8 8 10 8 5 6 9 5 5 6 9 7 4 6 5 6 4 7 10 6 13 9 12 6 8 8 7 2 3 6 4 13 5 2 9 7 4 7 9 7 4 8 7 1…
96000 96 2 5 3 3 8 7 3 4 9 7 2 5 3 5 6 6 10 7 3 6 8 8 5 9 6 3 4 1 4 8 8 10 10 5 8 8 9 10 9 6 3 1 9 10 3 6 6 11 5 4 7 7 4 1 4 2 11 4 3 7 6 10 11 6 3 10 10 6 8 6 5 5 7 7 9 9 7 3 6 7 0 9 6 7 2 3 2 5 4 8 5 8 2 5 12 6 5 6 10 4 6 4 5 7 2 6 4 3 4 6 7 3 8 8 8 3 5 10 6 5 6 3 3 7 3 5 6 4 5 9 10 4 6 11 6 7 10 10 7 8 8 9 10 7 6 12 7 5 6 9 5 6 6 9 6 3 6 5 6 3 7 9 7 12 11 12 7 8 6 5 2 1 6 3 12 5 2 9 6 5 6 7 7 …
96250 96 3 6 5 4 8 8 4 4 10 7 2 7 4 7 6 6 10 8 4 7 8 7 5 9 6 3 5 0 5 8 8 11 10 6 10 9 9 9 7 6 2 1 8 10 3 5 6 8 5 5 8 8 4 1 4 2 8 4 1 9 6 10 8 8 3 10 6 4 7 7 5 5 6 7 11 9 6 3 4 2 1 9 6 6 2 4 3 4 4 7 3 7 2 4 12 5 3 6 10 5 6 5 5 6 1 6 4 3 4 5 7 4 6 8 6 4 6 9 6 4 5 3 5 6 3 5 6 4 5 8 9 4 6 10 6 6 10 10 7 8 8 8 9 8 6 11 7 4 5 9 6 5 6 10 7 3 6 2 5 3 8 10 6 13 8 11 7 8 7 6 2 1 6 2 12 5 2 10 7 5 7 7 5 2 9…
96500 96 3 5 5 5 8 7 3 4 11 6 2 7 3 6 4 5 10 8 3 8 8 8 3 7 7 4 5 0 4 8 8 10 10 5 10 8 9 10 8 6 2 1 8 10 3 2 4 8 4 3 8 8 3 3 4 2 8 5 4 8 6 9 9 9 4 8 8 5 8 8 6 6 8 9 8 9 5 4 6 5 0 9 6 6 3 5 3 6 5 9 5 7 3 5 12 6 5 6 9 5 7 4 6 5 1 7 2 3 3 8 7 5 6 8 8 4 5 10 5 5 4 3 5 7 5 5 6 4 5 10 10 5 6 8 6 5 9 8 4 8 7 9 10 7 6 11 8 5 7 10 8 5 6 9 7 3 6 4 7 4 9 12 6 12 11 12 7 9 7 6 2 3 7 2 11 5 3 9 9 5 7 6 9 4 11 …
96750 96 3 4 5 4 9 8 4 3 9 7 3 7 2 4 4 6 11 8 3 7 7 7 5 7 7 6 5 1 5 9 9 10 9 5 10 9 9 8 3 7 3 1 10 9 2 4 4 8 3 4 6 9 6 0 4 2 9 3 2 7 6 9 11 8 4 9 8 4 6 8 5 5 8 8 10 8 7 2 5 6 1 9 6 6 3 5 3 5 4 9 4 8 2 5 11 6 5 7 8 5 7 1 3 6 3 7 4 3 4 8 7 4 7 9 8 4 6 9 6 5 4 3 5 7 5 5 6 4 5 11 9 4 7 10 7 5 11 9 6 8 6 6 9 8 7 10 8 6 6 11 6 6 6 8 8 4 7 6 6 5 9 12 8 13 10 12 6 8 8 4 2 0 7 3 13 5 3 9 8 5 8 9 8 5 8 9 7…
97000 97 3 4 1 3 10 8 4 4 9 6 2 8 3 6 3 4 9 8 2 8 7 8 5 10 7 6 5 0 4 9 9 11 10 6 9 8 9 9 6 7 2 1 9 10 3 3 6 8 4 3 8 7 5 2 5 2 8 3 3 8 6 11 9 9 4 8 7 5 6 8 5 5 8 8 9 10 6 3 6 7 0 9 4 5 3 4 2 6 4 8 3 8 0 5 10 5 5 6 11 4 7 4 5 6 2 8 5 3 3 7 7 5 5 8 8 4 5 8 5 5 5 3 5 5 5 5 6 4 5 9 10 4 6 13 4 6 9 8 6 9 7 8 11 8 6 11 8 4 6 9 7 6 6 9 7 3 8 4 6 6 9 12 7 10 9 9 6 9 7 6 1 1 6 5 13 4 3 7 8 6 8 8 9 4 9 9 9 …
97250 97 2 4 6 4 8 8 3 6 9 8 3 6 2 6 3 7 9 7 3 8 8 7 4 9 7 2 4 0 4 7 9 10 10 7 10 10 9 10 7 6 2 1 10 10 3 5 4 8 3 4 8 8 5 2 4 2 9 4 1 10 7 10 9 9 6 10 9 4 6 8 6 5 9 8 11 9 7 2 5 6 1 9 4 5 1 4 3 5 4 7 4 8 3 5 12 6 5 6 8 6 7 4 4 4 3 5 4 3 2 7 9 5 8 8 7 4 5 10 6 5 5 4 4 7 4 5 6 4 5 11 9 4 6 9 6 5 9 8 7 8 8 8 9 7 5 9 9 4 5 10 7 5 6 9 7 4 8 5 5 4 9 12 6 11 11 12 7 9 7 6 2 2 5 2 12 5 3 11 9 5 7 5 8 4 9…
97500 97 2 3 6 2 8 9 2 4 11 6 2 8 3 4 3 4 9 8 4 8 8 6 4 8 7 3 5 0 4 7 8 10 7 6 10 8 9 10 7 6 2 1 8 11 2 5 6 9 4 5 7 9 5 2 4 3 10 4 2 8 7 7 10 9 4 9 9 5 6 7 5 5 8 8 10 9 7 3 6 5 1 9 4 6 2 4 3 5 4 6 4 7 3 4 10 7 5 6 9 5 7 3 4 6 3 7 4 4 3 5 8 4 5 9 7 4 6 9 6 5 5 4 5 6 4 5 6 4 5 8 7 3 5 8 6 5 10 8 7 9 7 8 10 8 6 10 6 7 6 8 6 6 6 7 8 4 6 5 6 4 9 12 9 12 10 11 7 8 8 7 1 3 6 1 12 5 2 10 7 4 7 7 8 3 10 8…
97750 97 1 4 5 3 7 7 3 5 10 7 4 6 2 6 3 6 9 7 4 8 6 8 3 8 6 3 6 2 4 7 8 11 10 5 9 6 9 10 7 6 3 2 9 10 3 5 5 9 4 4 9 8 6 2 5 2 9 4 1 9 6 10 10 7 3 10 8 4 7 7 5 6 9 9 11 7 7 3 5 6 1 9 6 5 2 3 2 4 4 8 6 7 2 5 12 5 4 6 8 4 8 4 6 5 4 6 4 4 3 5 7 4 6 9 6 3 4 9 7 4 5 3 5 6 5 4 6 3 5 11 10 4 6 11 5 4 9 7 6 8 8 8 9 7 6 10 7 6 7 10 7 5 8 9 6 3 7 2 4 3 9 10 7 11 7 11 6 9 7 5 2 2 6 2 13 5 3 8 8 5 8 10 7 4 8 …
98000 98 2 3 6 2 6 8 2 4 9 8 2 9 3 5 3 7 12 8 4 8 8 6 4 8 7 5 3 0 4 9 8 11 10 5 10 8 9 10 9 6 2 1 10 10 3 5 5 10 3 5 7 7 4 2 3 3 9 4 3 8 7 9 10 8 3 8 8 5 8 6 6 6 8 6 11 7 7 2 5 6 1 9 5 5 2 4 3 6 4 10 5 8 3 5 12 8 5 6 8 6 5 3 5 4 2 5 4 5 4 5 8 5 6 8 9 4 4 10 6 5 4 3 4 7 4 5 6 3 5 10 10 4 6 9 7 6 9 6 4 9 6 8 9 8 6 10 8 5 6 11 6 6 6 9 6 1 8 5 4 5 8 11 7 12 11 12 7 8 6 6 1 2 5 3 12 5 2 11 7 4 8 9 6 4…
98250 98 2 3 5 3 5 8 3 3 9 7 3 7 3 5 4 6 12 6 3 8 7 6 2 10 6 5 4 0 4 9 8 10 10 6 11 10 9 10 9 6 2 1 9 10 3 4 6 10 4 4 8 9 5 2 5 2 9 4 3 8 6 10 10 8 3 9 8 5 7 8 6 5 8 8 11 8 7 2 6 6 1 9 6 7 2 2 2 5 3 8 3 8 2 5 12 6 5 6 8 7 7 5 5 4 2 6 4 4 2 7 8 3 7 8 9 4 4 9 7 5 6 3 5 7 3 5 7 4 5 10 11 4 7 10 7 5 10 9 6 9 7 8 10 9 6 10 8 6 7 10 5 5 6 9 7 4 7 5 6 5 9 11 7 12 10 11 6 7 7 5 1 3 6 4 13 5 2 9 7 5 6 7 7…
98500 98 3 3 5 2 7 6 3 4 10 7 2 9 2 6 4 6 9 7 3 7 8 9 5 7 6 6 6 1 5 8 8 8 9 5 9 9 9 8 7 7 2 1 9 10 3 5 5 10 5 6 7 9 3 1 5 2 9 4 2 8 6 10 8 7 3 9 10 5 9 7 5 6 10 10 9 8 6 3 6 7 1 9 5 6 1 4 2 6 5 10 4 8 2 5 12 7 6 6 9 5 5 4 5 5 3 7 4 3 4 7 7 5 7 9 7 3 4 10 5 5 4 3 4 8 3 6 6 4 5 10 8 6 6 10 6 6 9 8 5 8 7 8 8 8 6 12 7 3 6 8 5 4 6 8 7 4 7 5 6 5 8 11 7 13 11 12 5 8 7 5 2 3 7 3 13 5 3 7 9 4 7 9 8 4 10 8…
98750 98 2 3 6 3 6 8 3 6 8 8 2 4 3 5 5 5 10 7 3 7 8 6 3 8 7 5 5 0 4 6 9 10 8 5 11 7 9 10 6 6 2 1 9 11 3 6 6 10 5 4 8 8 4 2 5 3 10 5 3 8 7 10 9 7 4 9 9 5 5 8 6 4 9 7 8 9 6 2 4 8 1 9 5 6 1 5 2 6 4 9 3 8 2 5 11 7 4 6 6 5 7 3 5 3 1 6 4 4 2 7 7 3 4 8 6 4 4 10 6 5 5 3 6 6 5 5 6 4 5 9 10 4 6 10 6 6 8 7 5 9 6 10 9 7 6 10 7 4 6 8 6 5 6 8 8 4 10 4 8 5 9 10 7 12 11 12 6 7 7 5 1 2 5 3 13 5 3 8 8 6 7 8 9 4 11…
99000 99 2 3 4 3 5 8 3 7 11 7 2 5 3 6 3 5 10 7 4 9 7 7 2 9 8 5 5 0 5 8 9 10 10 5 9 7 9 10 5 7 3 1 9 10 3 6 5 10 4 5 8 10 5 2 5 1 9 3 3 7 6 8 8 10 6 10 9 5 6 9 6 4 9 9 11 10 7 3 6 8 1 8 4 5 1 4 3 5 5 9 5 8 3 5 13 6 4 6 8 5 7 4 5 6 2 7 4 3 4 4 7 4 5 9 8 3 4 10 7 5 5 3 5 7 5 5 6 3 5 11 9 4 7 10 6 5 10 8 6 8 7 8 9 8 6 11 8 5 7 10 8 5 5 8 7 4 7 5 6 5 9 12 7 12 11 12 6 8 7 6 2 2 6 2 13 6 3 8 7 4 6 8 9 …
99250 99 2 3 7 4 7 8 3 4 8 6 4 5 2 5 4 5 10 8 3 9 9 6 5 8 9 4 5 1 4 5 7 11 10 5 10 9 10 10 8 6 2 1 9 11 2 5 6 8 4 4 7 5 2 2 3 3 8 5 3 8 7 7 7 6 5 8 8 3 7 8 4 6 8 9 9 8 8 1 4 6 0 9 5 5 3 4 2 5 4 8 5 7 3 5 11 7 4 6 8 5 6 2 5 5 1 6 4 3 2 5 6 4 4 8 9 4 7 10 6 5 3 3 4 7 3 4 5 4 5 9 8 4 6 9 5 5 10 9 7 8 7 9 10 9 6 10 8 6 7 9 5 4 6 9 6 4 6 4 5 4 8 10 7 10 10 12 6 8 6 5 2 1 6 2 14 5 3 9 8 5 7 7 7 3 10 9 …
99500 99 2 4 3 3 8 7 4 4 10 6 3 5 3 5 4 5 11 8 4 5 9 9 5 9 6 3 5 1 4 6 8 10 10 6 9 6 9 10 6 5 2 1 9 10 3 4 4 10 4 5 8 8 4 2 4 2 9 3 3 7 7 8 9 8 4 9 8 4 7 8 5 5 8 7 9 9 7 3 4 3 1 9 6 6 3 5 2 5 4 8 5 8 3 4 11 7 5 5 8 4 7 5 4 6 3 6 5 3 2 7 8 4 6 7 8 5 4 9 6 5 4 3 4 8 4 5 6 3 5 10 10 4 6 10 7 5 11 8 8 9 8 8 10 8 7 11 8 4 7 10 7 5 6 9 7 4 7 4 6 4 8 12 7 12 8 10 7 8 7 4 2 1 7 2 12 7 3 7 7 4 7 8 8 4 9 9…
99750 99 2 4 4 2 5 7 3 4 11 7 2 8 4 5 4 5 11 7 4 8 7 8 3 10 7 3 4 1 4 9 8 10 9 5 9 9 10 10 7 6 2 1 9 8 3 5 6 11 4 5 8 8 5 2 4 4 9 4 2 8 7 10 9 8 3 8 9 5 7 7 4 6 8 7 10 9 9 2 6 8 0 9 5 7 2 5 3 6 3 9 5 8 3 5 10 7 4 5 8 5 7 4 5 7 2 7 5 5 3 7 8 4 6 8 7 4 6 10 6 5 5 3 4 6 4 5 6 4 5 10 8 4 7 10 6 6 11 8 7 9 7 9 10 8 8 11 6 4 7 10 6 5 6 9 7 3 8 4 5 5 9 11 6 11 10 9 7 9 7 6 1 2 4 2 12 5 2 11 6 5 7 6 6 3 …
100000 100 2 3 5 3 6 7 3 3 9 7 2 9 1 4 3 6 9 8 3 8 6 7 2 9 7 5 5 0 3 7 7 11 10 5 9 9 9 10 8 6 2 1 9 9 3 3 5 7 3 3 7 7 3 1 3 2 9 4 3 8 6 10 10 9 5 10 9 5 8 7 5 5 10 8 10 10 7 1 5 5 0 9 4 6 1 4 2 5 4 8 5 8 3 5 11 6 4 6 8 4 6 4 5 5 1 7 4 3 2 7 7 4 7 8 8 3 3 9 6 5 5 3 5 7 5 5 6 4 5 11 9 4 6 9 7 4 11 8 6 8 7 9 10 8 7 10 8 7 5 10 7 3 6 9 6 3 6 4 6 5 9 11 8 12 10 11 7 9 7 5 1 1 5 2 12 4 2 9 8 5 7 9 8 5 …
<=1 % 7 1 7 1 0 0 0 0 0 0 4 0 3 0 0 0 0 0 1 0 0 0 0 0 0 5 12 55 0 0 0 0 0 0 0 0 0 0 0 0 9 66 0 0 30 0 0 0 1 0 0 0 0 14 1 12 0 0 39 0 0 0 0 0 0 0 0 0 0 0 0 0 0 0 0 0 0 10 0 3 82 0 0 0 30 0 0 0 0 0 0 0 6 0 0 0 0 0 0 0 0 0 0 0 51 0 0 1 1 0 0 0 0 0 0 0 0 0 0 0 1 0 0 0 1 0 0 0 0 0 0 0 0 0 0 0 0 0 0 0 0 0 0 0 0 0 0 0 0 0 0 0 0 0 0 1 0 0 0 0 0 0 0 0 0 0 0 0 0 0 8 13 0 7 0 0 1 0 0 0 0 0 0 0 0 0 0 0 0 0 0…
2 % 35 3 8 9 0 0 4 0 0 0 57 0 23 0 6 0 0 0 8 0 0 0 7 0 0 23 13 29 5 0 0 0 0 0 0 0 0 0 0 1 61 31 0 0 45 1 0 0 6 3 0 0 2 53 25 50 0 7 29 0 0 0 0 0 10 0 0 0 0 0 0 0 0 0 0 0 0 27 0 10 15 0 0 0 60 2 18 0 0 0 1 0 37 0 0 0 3 0 0 2 0 2 0 2 33 0 2 14 17 0 0 0 0 0 0 2 1 0 0 0 2 6 0 0 9 0 0 0 0 0 0 0 0 0 0 0 0 0 0 0 0 0 0 0 0 0 0 0 0 0 0 0 0 0 0 10 0 5 0 0 0 0 0 0 0 0 0 0 0 1 25 27 0 20 0 0 45 0 0 0 0 0 0 0…
3 % 57 12 28 35 0 0 25 9 0 0 31 1 54 2 50 1 0 0 38 0 0 0 24 0 1 38 17 13 25 1 0 0 0 0 0 0 0 0 2 6 27 2 0 0 24 13 4 0 26 22 0 0 24 23 35 33 0 34 23 0 0 0 0 0 34 0 0 9 0 0 5 0 0 0 0 0 0 38 8 13 2 0 5 1 10 15 57 0 7 0 20 1 50 1 0 0 17 0 0 8 0 15 3 10 15 0 26 68 33 0 0 6 0 0 0 47 4 0 0 0 20 70 3 2 22 1 0 18 0 0 0 5 0 0 0 1 0 0 0 0 0 0 0 0 1 0 0 4 2 0 0 4 0 0 1 37 0 20 1 6 0 0 0 0 0 0 1 0 0 3 29 43 0 …
4 % 1 32 39 35 1 0 68 36 0 0 7 4 18 26 25 21 0 0 48 0 1 3 38 0 4 20 20 2 46 0 0 0 0 3 0 0 0 0 5 25 3 0 1 1 2 40 21 0 41 50 0 0 48 9 24 4 0 51 8 0 1 0 0 0 33 0 0 38 1 0 26 9 0 2 0 0 1 21 24 14 1 0 13 8 0 40 24 6 67 0 51 3 6 41 0 1 41 2 0 27 1 34 14 22 1 3 48 15 36 2 0 41 2 0 0 32 18 0 11 14 44 24 34 7 43 23 0 64 9 0 0 41 0 0 3 4 0 0 6 0 0 0 0 0 26 0 0 19 14 0 1 21 1 0 2 43 1 35 8 19 0 0 1 0 0 0 3 …
5 % 0 32 14 16 8 1 3 32 0 2 0 17 1 41 12 39 0 1 5 3 4 7 22 0 17 9 24 0 18 3 0 0 0 68 0 0 0 0 13 35 0 0 8 5 0 36 38 0 24 20 1 0 22 1 15 0 0 7 1 3 9 0 0 0 15 0 0 47 8 1 49 47 3 7 0 0 6 3 40 24 0 0 32 40 0 34 1 36 24 0 28 13 0 48 0 9 38 25 0 30 7 29 35 30 0 18 21 2 12 11 1 34 11 0 0 16 43 0 29 82 24 0 47 16 25 65 17 17 79 0 0 48 7 0 21 37 0 1 30 0 1 0 0 0 37 0 0 49 32 0 7 43 12 0 12 8 6 31 34 46 0 0…
6 % 0 14 3 2 20 4 0 18 0 12 0 23 0 25 5 29 0 13 0 10 13 27 7 0 29 4 9 0 6 13 7 0 0 27 0 5 0 1 27 25 0 0 27 14 0 10 36 5 2 5 8 4 3 0 0 0 0 0 0 13 39 0 0 3 6 0 2 5 17 10 18 35 26 16 0 1 33 0 27 23 0 0 43 35 0 7 0 49 1 2 1 21 0 9 0 34 2 62 1 19 20 18 31 24 0 35 1 0 1 40 15 16 40 2 8 2 25 0 34 3 7 0 14 28 0 10 70 0 11 0 0 5 84 0 45 56 0 7 40 2 15 0 0 3 28 0 5 26 27 0 29 26 58 3 32 0 24 8 39 20 0 0 41…
7 % 0 4 0 0 30 24 0 4 2 32 0 26 0 6 1 8 4 29 0 26 30 33 2 10 33 0 4 0 0 22 27 2 3 2 2 19 1 5 27 6 0 0 28 23 0 0 0 14 0 0 27 10 0 0 0 0 5 0 0 37 36 1 2 12 1 3 8 0 38 33 2 7 32 28 1 12 36 0 1 9 0 1 6 13 0 0 0 8 0 13 0 16 0 1 0 46 0 11 8 9 30 1 13 11 0 34 1 0 0 39 56 2 39 10 33 0 9 0 23 0 1 0 1 37 0 0 11 0 1 3 2 0 8 4 27 2 3 23 20 19 38 4 0 21 8 1 26 2 17 3 51 5 25 7 39 0 30 0 15 7 15 0 32 0 1 0 53 …
8 % 0 0 0 0 28 43 0 0 9 32 0 19 0 1 0 1 10 52 0 39 29 22 0 21 13 0 0 0 0 28 44 7 10 0 7 41 19 16 18 2 0 0 9 23 0 0 0 31 0 0 45 25 0 0 0 0 24 0 0 30 13 5 14 27 0 21 32 0 29 45 0 1 21 31 3 29 15 0 0 2 0 7 0 3 0 0 0 1 0 43 0 41 0 0 0 9 0 0 29 1 24 0 2 2 0 9 1 0 0 6 27 0 7 42 46 0 0 8 2 0 0 0 0 7 0 0 2 0 0 12 17 0 0 15 2 0 15 33 3 38 32 50 10 43 1 7 43 0 5 12 12 0 3 34 13 0 22 0 2 2 35 0 7 0 12 0 5 3…
9 % 0 0 0 0 11 23 0 0 30 18 0 8 0 0 0 0 22 4 0 21 17 6 0 28 2 0 0 0 0 21 17 24 36 0 35 27 74 36 6 0 0 0 19 13 0 0 0 30 0 0 14 28 0 0 0 0 37 0 0 14 2 22 28 38 0 43 46 0 6 10 0 0 14 12 16 35 8 0 0 0 0 89 0 0 0 0 0 0 0 31 0 3 0 0 1 0 0 0 32 2 13 0 1 0 0 0 0 0 0 0 1 0 1 37 10 0 0 23 0 0 0 0 0 0 0 0 0 0 0 25 29 0 0 36 0 0 35 25 0 36 13 36 39 24 0 16 21 0 0 41 0 0 0 43 1 0 13 0 0 0 44 6 0 0 25 2 0 54 0…
10 % 0 0 0 0 2 3 0 0 35 3 0 1 0 0 0 0 33 0 0 1 4 0 0 27 0 0 0 0 0 10 5 43 50 0 37 7 5 38 1 0 0 0 7 13 0 0 0 15 0 0 4 24 0 0 0 0 24 0 0 2 0 37 37 18 0 27 10 0 0 0 0 0 3 4 34 19 0 0 0 0 0 2 0 0 0 0 0 0 0 8 0 0 0 0 12 0 0 0 22 1 3 0 0 0 0 0 0 0 0 0 0 0 0 8 2 0 0 35 0 0 0 0 0 0 0 0 0 0 0 37 48 0 0 31 0 0 36 9 0 4 1 9 42 8 0 30 4 0 0 28 0 0 0 11 0 0 3 0 0 0 5 20 0 5 36 9 0 2 0 0 0 0 0 0 7 0 0 21 4 0 2…
11 % 0 0 0 0 0 0 0 0 18 0 0 0 0 0 0 0 20 0 0 0 1 0 0 12 0 0 0 0 0 1 0 21 0 0 18 1 0 4 0 0 0 0 0 8 0 0 0 4 0 0 0 8 0 0 0 0 7 0 0 0 0 28 18 1 0 5 1 0 0 0 0 0 0 1 32 2 0 0 0 0 0 0 0 0 0 0 0 0 0 1 0 0 0 0 46 0 0 0 7 0 0 0 0 0 0 0 0 0 0 0 0 0 0 0 0 0 0 26 0 0 0 0 0 0 0 0 0 0 0 21 3 0 0 12 0 0 9 1 0 1 0 0 7 0 0 35 0 0 0 16 0 0 0 2 0 0 1 0 0 0 0 33 0 29 24 41 0 0 0 0 0 0 0 0 21 0 0 21 0 0 0 0 1 0 17 0 1…
12 % 0 0 0 0 0 0 0 0 5 0 0 0 0 0 0 0 9 0 0 0 0 0 0 2 0 0 0 0 0 0 0 2 0 0 0 0 0 0 0 0 0 0 0 1 0 0 0 0 0 0 0 1 0 0 0 0 1 0 0 0 0 7 0 0 0 0 0 0 0 0 0 0 0 0 14 0 0 0 0 0 0 0 0 0 0 0 0 0 0 0 0 0 0 0 36 0 0 0 0 0 0 0 0 0 0 0 0 0 0 0 0 0 0 0 0 0 0 7 0 0 0 0 0 0 0 0 0 0 0 1 0 0 0 2 0 0 0 0 0 0 0 0 0 0 0 10 0 0 0 0 0 0 0 0 0 0 0 0 0 0 0 33 0 57 0 41 0 0 0 0 0 0 0 0 28 0 0 12 0 0 0 0 0 0 7 0 1 0 43 0 33 0 …
13 % 0 0 0 0 0 0 0 0 1 0 0 0 0 0 0 0 1 0 0 0 0 0 0 0 0 0 0 0 0 0 0 0 0 0 0 0 0 0 0 0 0 0 0 0 0 0 0 0 0 0 0 0 0 0 0 0 0 0 0 0 0 0 0 0 0 0 0 0 0 0 0 0 0 0 0 0 0 0 0 0 0 0 0 0 0 0 0 0 0 0 0 0 0 0 4 0 0 0 0 0 0 0 0 0 0 0 0 0 0 0 0 0 0 0 0 0 0 0 0 0 0 0 0 0 0 0 0 0 0 0 0 0 0 0 0 0 0 0 0 0 0 0 0 0 0 0 0 0 0 0 0 0 0 0 0 0 0 0 0 0 0 7 0 9 0 6 0 0 0 0 0 0 0 0 33 0 0 0 0 0 0 0 0 0 1 0 0 0 16 0 12 0 0 0 0 0…
14 % 0 0 0 0 0 0 0 0 0 0 0 0 0 0 0 0 0 0 0 0 0 0 0 0 0 0 0 0 0 0 0 0 0 0 0 0 0 0 0 0 0 0 0 0 0 0 0 0 0 0 0 0 0 0 0 0 0 0 0 0 0 0 0 0 0 0 0 0 0 0 0 0 0 0 0 0 0 0 0 0 0 0 0 0 0 0 0 0 0 0 0 0 0 0 0 0 0 0 0 0 0 0 0 0 0 0 0 0 0 0 0 0 0 0 0 0 0 0 0 0 0 0 0 0 0 0 0 0 0 0 0 0 0 0 0 0 0 0 0 0 0 0 0 0 0 0 0 0 0 0 0 0 0 0 0 0 0 0 0 0 0 1 0 0 0 0 0 0 0 0 0 0 0 0 9 0 0 0 0 0 0 0 0 0 0 0 0 0 2 0 0 0 0 0 0 0 0 …
>=15 % 0 0 0 0 0 0 0 0 0 0 0 0 0 0 0 0 0 0 0 0 0 0 0 0 0 0 0 0 0 0 0 0 0 0 0 0 0 0 0 0 0 0 0 0 0 0 0 0 0 0 0 0 0 0 0 0 0 0 0 0 0 0 0 0 0 0 0 0 0 0 0 0 0 0 0 0 0 0 0 0 0 0 0 0 0 0 0 0 0 0 0 0 0 0 0 0 0 0 0 0 0 0 0 0 0 0 0 0 0 0 0 0 0 0 0 0 0 0 0 0 0 0 0 0 0 0 0 0 0 0 0 0 0 0 0 0 0 0 0 0 0 0 0 0 0 0 0 0 0 0 0 0 0 0 0 0 0 0 0 0 0 0 0 0 0 0 0 0 0 0 0 0 0 0 0 0 0 0 0 0 0 0 0 0 0 0 0 0 1 0 0 0 0 0 0 0 …
