# Supplementary material for: An evaluation of Roluperidone as a promising repurposing candidate for Alzheimer’s Disease: A Computational Investigation
Source: PLoS One. 2025 Dec 17;20(12):e0338211. doi: 10.1371/journal.pone.0338211 (PMC12711050; doi:10.1371/journal.pone.0338211)
Supplement: S7 File — (ZIP) [file pone.0338211.s007.zip › S6.Molecular Dynamic Simulation/S6.Molecular Dynamic Simulation/Result napitane+roluperidone/Result 2/Complex one/Complex one_plotres_secstrMolA.tab]

Per-residue protein secondary structure of molecule A
Time_ps ns\ResNum 265 266 267 268 269 270 271 272 273 274 275 276 277 278 279 280 281 282 283 284 285 286 287 288 289 290 291 292 293 294 295 296 297 298 299 300 301 302 303 304 305 306 307 308 309 310 311 312 313 314 315 316 317 318 319 320 321 322 323 324 325 326 327 328 329 330 331 332 333 334 335 336 337 338 339 340 341 342 343 344 345 346 347 348 349 350 351 352 353 354 355 356 357 358 359 3…
0 0 1 1 1 1 1 1 1 1 1 1 1 4 4 1 1 1 1 1 1 5 5 5 5 5 4 4 4 4 4 4 4 4 4 4 4 4 4 4 4 4 4 4 4 4 4 4 1 1 1 1 1 1 1 1 4 4 3 3 3 2 2 2 2 2 2 2 2 2 3 3 3 3 4 3 3 3 3 4 4 4 4 4 4 4 4 4 4 4 4 4 1 1 1 1 1 1 1 1 1 1 1 1 1 4 4 4 1 1 1 1 1 1 1 1 1 1 1 1 4 3 3 3 3 4 4 1 1 1 1 1 1 1 1 1 1 1 1 1 1 1 1 4 1 1 1 1 1 1 1 1 1 1 1 1 1 1 1 4 4 2 2 2 2 2 2 2 2 4 4 3 3 3 3 4 4 4 3 3 3 3 4 4 4 4 4 1 1 1 1 1 1 5 5 5 5 3 3 3…
250 0 1 1 1 1 1 1 1 1 1 1 1 1 4 1 1 1 1 1 1 4 4 4 4 4 4 4 4 4 4 4 4 4 4 4 4 4 2 2 2 4 4 4 4 4 4 4 1 1 1 1 1 1 1 1 1 4 3 3 3 2 2 2 2 2 2 4 4 4 4 4 3 3 3 3 4 4 4 4 3 3 3 3 4 4 4 4 4 4 4 4 1 1 1 1 1 1 1 1 1 1 1 1 1 4 4 4 1 1 1 1 1 1 1 1 1 1 4 4 4 3 3 3 3 4 4 1 1 1 1 1 1 1 1 1 1 1 1 1 4 4 4 4 1 1 1 1 1 1 1 1 1 1 1 1 3 3 3 3 4 2 2 2 2 2 2 2 2 4 4 3 3 3 3 4 4 3 3 3 3 4 4 4 4 4 4 4 1 1 1 1 1 1 3 3 3 3 4…
500 0 4 1 1 1 1 1 1 1 1 4 4 4 4 1 1 1 1 1 1 3 3 3 3 4 4 4 4 4 4 4 4 4 4 4 4 4 4 4 4 4 4 4 4 4 4 4 1 1 1 1 1 1 1 1 1 4 3 3 3 2 2 2 2 2 2 2 2 2 4 4 5 5 5 5 5 4 4 4 3 3 3 3 4 4 4 4 4 4 4 4 1 1 1 1 1 1 1 4 1 1 1 1 1 4 4 4 1 1 1 1 1 1 1 1 1 1 1 1 1 3 3 3 3 4 4 1 1 1 1 1 1 1 1 1 1 1 1 1 1 1 1 1 4 1 1 1 1 1 1 1 1 1 1 1 1 1 1 4 4 2 2 2 2 2 2 2 2 4 4 3 3 3 3 4 4 3 3 3 3 4 4 4 4 4 4 5 5 5 5 5 5 3 3 3 3 3 3…
750 0 1 1 1 1 1 1 1 1 1 1 1 1 4 1 1 1 1 1 1 4 3 3 3 3 4 4 4 4 4 4 4 4 4 4 4 4 4 4 4 4 4 4 4 4 4 4 4 1 1 1 1 1 1 4 4 4 3 3 3 2 2 2 2 2 2 2 2 2 4 4 5 5 5 5 5 4 4 4 3 3 3 3 4 4 4 4 4 4 4 4 1 1 1 1 1 1 1 1 1 1 1 1 1 4 4 4 4 4 1 1 1 1 1 1 1 1 1 1 1 3 3 3 3 4 4 1 1 1 1 1 1 1 1 1 1 1 1 1 1 1 1 1 4 1 1 1 1 1 1 1 1 1 1 1 3 3 3 3 4 2 2 2 2 2 2 2 2 4 4 3 3 3 3 4 4 3 3 3 3 4 4 4 4 4 4 5 5 5 5 5 4 3 3 3 3 3 3…
1000 1 1 1 1 1 1 1 1 1 1 1 4 4 4 1 1 1 1 1 1 3 3 3 3 4 4 4 4 4 4 4 4 4 4 4 4 4 4 4 4 4 4 4 4 4 4 4 3 3 3 3 4 3 3 3 3 4 3 3 3 2 2 2 2 2 2 2 2 2 4 4 4 5 5 5 5 4 4 4 3 3 3 3 4 4 4 4 4 4 4 4 1 1 1 1 1 1 1 1 1 1 1 1 1 4 4 4 1 1 1 1 1 1 1 1 1 1 1 1 4 3 3 3 3 4 4 1 1 1 1 1 1 1 1 1 1 1 1 1 1 1 1 4 1 1 1 1 1 1 1 1 1 1 1 1 1 1 1 4 4 2 2 2 2 2 2 2 2 4 4 3 3 3 3 4 4 4 3 3 3 3 4 4 4 4 4 5 5 5 5 5 4 3 3 3 3 3 …
1250 1 1 1 1 1 1 1 1 1 1 1 4 4 4 1 1 1 1 1 1 3 3 3 3 4 4 4 4 4 4 4 4 4 4 4 4 4 4 4 4 4 4 4 4 4 4 4 1 1 1 1 1 1 1 4 4 4 3 3 3 2 2 2 2 2 2 2 2 2 4 4 1 1 1 1 1 1 4 4 3 3 3 3 4 4 4 4 4 4 4 4 1 1 1 1 1 1 1 1 1 1 1 1 1 4 4 4 1 1 1 1 1 1 1 1 1 1 1 1 1 3 3 3 3 4 4 1 1 1 1 1 1 1 1 1 1 1 1 1 1 1 1 4 1 1 1 1 1 1 1 1 1 1 1 1 1 1 4 4 4 2 2 2 2 2 2 2 2 4 4 3 3 3 3 4 4 3 3 3 3 4 4 4 4 4 4 4 1 1 1 1 1 3 3 3 3 3 …
1500 1 1 1 1 1 1 1 1 1 1 1 1 1 4 1 1 1 1 1 1 4 4 4 4 4 4 4 4 4 4 4 4 4 4 4 4 4 4 4 4 4 4 4 4 4 4 4 1 1 1 1 1 1 1 4 4 4 3 3 3 2 2 2 2 2 2 2 2 2 4 4 3 3 3 3 3 3 3 3 3 3 3 3 4 4 4 4 4 4 4 4 1 1 1 1 1 1 1 1 1 4 4 4 4 4 4 4 1 1 1 1 1 1 1 1 1 1 1 1 1 3 3 3 3 4 4 1 1 1 1 1 1 1 1 1 1 1 1 1 1 1 1 4 1 1 1 1 1 1 1 1 1 1 1 1 1 1 1 4 4 2 2 2 2 2 2 2 2 4 4 4 4 4 4 4 4 3 3 3 3 4 4 4 4 4 4 1 1 1 1 1 1 1 3 3 3 3 …
1750 1 1 1 1 1 1 1 1 1 1 1 4 4 4 1 1 1 1 1 1 3 3 3 3 4 4 4 4 4 4 4 4 4 4 4 4 4 4 4 4 4 4 4 4 4 4 4 1 1 1 1 1 1 1 1 4 4 3 3 3 2 2 2 2 2 2 2 2 2 4 4 5 5 5 5 5 4 4 4 4 4 4 4 4 4 4 4 4 4 4 4 1 1 1 1 1 1 1 1 1 1 1 1 1 4 4 4 1 1 1 1 1 1 1 1 1 1 1 1 1 3 3 3 3 4 4 1 1 1 1 1 1 1 1 1 1 1 1 1 1 1 1 4 1 1 1 1 1 1 1 1 1 1 1 1 1 1 1 4 4 2 2 2 2 2 2 2 2 4 4 3 3 3 3 4 4 3 3 3 3 4 4 4 4 4 4 5 5 5 5 5 4 3 3 3 3 3 …
2000 2 1 1 1 1 1 1 1 1 1 1 1 1 4 1 1 1 1 1 1 4 5 5 5 5 4 4 4 4 4 4 4 4 4 4 4 4 4 4 4 4 4 4 4 4 4 4 1 1 1 1 1 1 1 4 4 4 3 3 3 2 2 2 2 2 2 2 2 2 4 4 5 5 5 5 5 4 4 4 4 4 4 4 3 3 3 3 4 4 4 4 1 1 1 1 1 1 1 1 1 1 1 1 1 4 4 4 1 1 1 1 1 1 1 1 1 1 1 1 4 3 3 3 3 4 4 1 1 1 1 1 1 1 1 1 1 1 1 1 1 1 1 1 4 1 1 1 1 1 1 1 1 1 1 1 1 1 1 4 4 2 2 2 2 2 2 2 2 4 4 3 3 3 3 4 4 3 3 3 3 4 4 3 3 3 3 3 3 3 3 4 4 3 3 3 3 3 …
2250 2 1 1 1 1 1 1 1 1 1 1 1 1 4 1 1 1 1 1 1 3 3 3 3 4 4 4 4 4 4 4 4 4 4 4 4 4 4 4 4 4 4 4 4 4 4 4 4 1 1 1 1 1 1 4 4 4 3 3 3 2 2 2 2 2 2 2 2 2 4 4 4 5 5 5 5 5 4 4 4 4 4 4 4 4 4 4 4 4 4 4 1 1 1 1 1 1 1 1 1 1 1 1 4 4 4 4 4 4 4 1 1 1 1 1 1 1 1 1 1 3 3 3 3 4 4 1 1 1 1 1 1 1 1 1 1 1 1 1 1 1 1 4 1 1 1 1 1 1 1 1 1 1 1 1 1 4 4 4 4 2 2 2 2 2 2 2 2 4 4 3 3 3 3 4 4 3 3 3 3 4 4 4 4 4 4 1 1 1 1 1 1 1 3 3 3 3 …
2500 2 1 1 1 1 1 1 1 1 1 4 4 4 4 1 1 1 1 1 1 3 3 3 3 4 4 4 4 4 4 4 4 4 4 4 4 4 4 4 4 4 4 4 4 4 4 4 1 1 1 1 1 1 4 4 4 4 3 3 3 2 2 2 2 2 2 2 2 2 4 4 1 1 1 1 1 1 4 4 4 4 4 4 3 3 3 3 4 4 4 4 4 4 4 4 1 1 1 1 1 1 1 1 1 4 4 4 1 1 1 1 1 1 1 1 1 1 1 1 4 3 3 3 3 4 4 3 3 3 3 1 1 1 1 1 1 1 1 1 1 1 1 4 1 1 1 1 1 1 1 1 1 1 1 1 1 1 1 4 4 2 2 2 2 2 2 2 2 4 4 3 3 3 3 4 4 3 3 3 3 4 4 4 4 4 4 1 1 1 1 1 1 3 3 3 3 3 …
2750 2 1 1 1 1 1 1 1 1 1 1 1 1 5 5 5 5 5 5 4 3 3 3 3 4 4 4 4 4 4 4 4 4 4 4 4 4 4 4 4 4 4 4 4 4 4 4 1 1 1 1 1 1 1 4 4 4 3 3 3 2 2 2 2 2 2 2 2 2 4 4 5 5 5 5 5 5 5 4 4 4 4 4 4 4 4 4 4 4 4 4 1 1 1 1 1 1 1 1 1 1 1 1 1 4 4 4 1 1 1 1 1 1 1 1 1 1 1 1 1 3 3 3 3 4 4 1 1 1 1 1 1 1 1 1 1 1 1 1 1 1 1 1 4 1 1 1 1 1 1 1 1 1 1 1 1 1 1 4 4 2 2 2 2 2 2 2 2 4 4 3 3 3 3 4 4 4 3 3 3 3 4 4 4 4 4 4 3 3 3 3 4 3 3 3 3 3 …
3000 3 1 1 1 1 1 1 1 1 1 1 1 1 4 1 1 1 1 1 1 3 3 3 3 4 4 4 4 4 4 4 4 4 4 4 4 4 4 4 4 4 4 4 4 4 4 4 1 1 1 1 1 1 1 4 4 4 4 4 4 2 2 2 2 2 2 2 2 2 3 3 3 3 4 4 3 3 3 3 3 3 3 3 4 4 4 4 4 4 4 4 1 1 1 1 1 1 1 1 1 1 1 1 1 4 4 4 1 1 1 1 1 1 1 1 1 1 1 1 1 3 3 3 3 4 4 1 1 1 1 1 1 1 1 1 1 1 1 1 1 1 1 4 1 1 1 1 1 1 1 1 1 1 1 1 1 1 4 4 4 2 2 2 2 2 2 2 2 4 4 3 3 3 3 4 4 4 3 3 3 3 4 4 4 4 4 1 1 1 1 1 1 3 3 3 3 3 …
3250 3 4 4 1 1 1 1 1 1 1 1 1 1 4 1 1 1 1 1 1 3 3 3 3 4 4 4 4 4 4 4 4 4 4 4 4 4 4 4 4 4 4 4 4 4 4 4 4 3 3 3 3 3 3 3 3 4 3 3 3 2 2 2 2 2 2 2 2 2 4 4 5 5 5 5 5 4 4 4 4 4 4 4 4 4 4 4 4 4 4 4 1 1 1 1 1 1 1 1 1 1 1 1 1 4 4 4 1 1 1 1 1 1 1 1 1 1 1 1 4 3 3 3 3 4 4 1 1 1 1 1 1 1 1 1 1 1 1 1 1 1 1 4 1 1 1 1 1 1 1 1 1 1 1 1 1 1 1 4 4 2 2 2 2 2 2 2 2 4 4 3 3 3 3 4 4 3 3 3 3 4 4 4 4 4 4 5 5 5 5 5 4 3 3 3 3 3 …
3500 3 1 1 1 1 1 1 1 1 1 1 4 4 3 3 3 3 4 3 3 3 3 4 4 4 4 4 4 4 4 4 4 4 4 4 4 4 4 4 4 4 4 4 4 4 4 4 1 1 1 1 1 1 1 1 4 4 3 3 3 2 2 2 2 2 2 2 2 2 4 4 5 5 5 5 5 4 4 4 4 4 4 4 4 4 4 4 4 4 4 4 1 1 1 1 1 1 1 1 1 1 1 1 1 4 4 4 1 1 1 1 1 1 1 1 1 1 1 1 4 3 3 3 3 4 4 1 1 1 1 1 1 1 1 1 1 1 1 1 1 1 1 4 1 1 1 1 1 1 1 1 1 1 1 1 1 1 1 4 4 2 2 2 2 2 2 2 2 4 4 3 3 3 3 4 4 4 3 3 3 3 4 3 3 3 3 5 5 5 5 5 4 3 3 3 3 3 …
3750 3 4 4 1 1 1 1 1 1 1 1 4 4 4 1 1 1 1 1 1 4 4 3 3 3 3 4 4 4 4 4 4 4 4 4 4 4 4 4 4 4 4 4 4 4 4 4 1 1 1 1 1 1 1 1 4 4 4 4 4 2 2 2 2 2 2 2 2 2 4 4 3 3 3 3 4 4 4 4 4 4 4 4 4 4 4 4 4 4 4 4 1 1 1 1 1 1 1 1 1 1 1 1 1 4 4 4 1 1 1 1 1 1 1 1 1 1 1 1 4 3 3 3 3 4 4 1 1 1 1 1 1 1 1 1 1 1 1 1 1 1 1 4 1 1 1 1 1 1 1 1 1 1 1 1 1 1 4 4 4 2 2 2 2 2 2 2 2 4 4 3 3 3 3 4 4 3 3 3 3 4 4 4 4 4 4 1 1 1 1 1 1 3 3 3 3 3 …
4000 4 1 1 1 1 1 1 1 1 1 1 1 1 4 1 1 1 1 1 1 3 3 3 3 4 4 4 4 4 4 4 4 4 4 4 4 4 4 4 4 4 4 4 4 4 4 4 1 1 1 1 1 1 1 4 4 4 3 3 3 2 2 2 2 2 2 2 2 2 3 3 3 3 4 4 3 3 3 3 4 4 4 4 4 4 4 4 4 4 4 4 1 1 1 1 1 1 1 1 1 1 1 1 1 4 4 4 4 4 4 1 1 1 1 1 1 1 1 1 4 3 3 3 3 4 4 1 1 1 1 1 1 1 1 1 1 1 1 1 1 1 1 4 1 1 1 1 1 1 1 1 1 1 1 1 1 1 1 1 4 2 2 2 2 2 2 2 2 4 4 3 3 3 3 4 4 3 3 3 3 4 4 3 3 3 3 4 3 3 3 3 4 3 3 3 3 3 …
4250 4 3 3 3 3 1 1 1 1 1 1 1 1 4 1 1 1 1 1 1 3 3 3 3 4 4 4 4 4 4 4 4 4 4 4 4 4 4 4 4 4 4 4 4 4 4 4 1 1 1 1 1 1 1 1 1 4 3 3 3 2 2 2 2 2 2 2 2 2 3 3 3 3 4 3 3 3 3 4 3 3 3 3 4 4 4 4 4 4 4 4 1 1 1 1 1 1 1 1 1 1 1 1 1 4 4 4 1 1 1 1 1 1 1 1 1 1 1 1 1 3 3 3 3 4 4 1 1 1 1 1 1 1 1 1 1 1 1 1 1 1 1 4 1 1 1 1 1 1 1 1 1 1 1 1 1 4 4 4 4 2 2 2 2 2 2 2 2 4 4 3 3 3 3 4 4 4 3 3 3 3 4 4 4 4 4 1 1 1 1 1 1 1 3 3 3 3 …
4500 4 1 1 1 1 1 1 1 1 1 1 1 1 4 1 1 1 1 1 1 3 3 3 3 4 4 4 4 4 4 4 4 4 4 4 4 4 4 4 4 4 4 4 4 4 4 4 3 3 3 3 3 3 3 3 4 4 3 3 3 2 2 2 2 2 2 2 2 2 4 4 3 3 3 3 3 3 3 3 3 3 3 3 4 4 4 4 4 4 4 4 1 1 1 1 1 1 1 1 1 1 1 1 1 4 4 4 1 1 1 1 1 1 1 1 1 1 1 1 4 3 3 3 3 4 4 4 4 4 1 1 1 1 1 1 1 1 1 1 1 1 1 4 1 1 1 1 1 1 1 1 1 1 1 1 1 1 1 4 4 2 2 2 2 2 2 2 2 4 4 3 3 3 3 4 4 4 3 3 3 3 4 4 4 4 4 4 1 1 1 1 1 1 3 3 3 3 …
4750 4 1 1 1 1 1 1 1 1 1 1 1 1 4 1 1 1 1 1 1 3 3 3 3 4 4 4 4 4 4 4 4 4 4 4 4 4 4 4 4 4 4 4 4 4 4 4 4 1 1 1 1 1 1 4 4 4 3 3 3 2 2 2 2 2 2 2 2 2 4 4 5 5 5 5 5 4 4 4 3 3 3 3 4 4 4 4 4 4 4 4 1 1 1 1 1 1 1 1 1 1 4 4 4 4 4 4 1 1 1 1 1 1 1 1 1 1 1 1 4 3 3 3 3 4 4 1 1 1 1 1 1 1 1 1 1 1 1 1 1 1 1 4 1 1 1 1 1 1 1 1 1 1 1 1 1 1 1 4 4 2 2 2 2 2 2 2 2 4 4 3 3 3 3 4 4 3 3 3 3 4 4 3 3 3 3 5 5 5 5 5 4 3 3 3 3 3 …
5000 5 1 1 1 1 1 1 1 1 1 1 1 1 4 1 1 1 1 1 1 4 4 3 3 3 3 4 4 4 4 4 4 4 4 4 4 4 4 4 4 4 4 4 4 4 4 4 1 1 1 1 1 1 1 1 1 4 4 4 4 2 2 2 2 2 2 2 2 2 4 4 5 5 5 5 5 4 4 4 4 4 4 4 4 4 4 4 4 4 4 4 1 1 1 1 1 1 1 1 1 1 1 1 1 4 4 4 1 1 1 1 1 1 1 1 1 1 1 1 1 3 3 3 3 4 4 1 1 1 1 1 1 1 1 1 1 1 1 1 1 1 1 1 4 1 1 1 1 1 1 1 1 1 1 1 1 1 1 4 4 2 2 2 2 2 2 2 2 4 4 3 3 3 3 4 4 3 3 3 3 4 4 3 3 3 3 4 1 1 1 1 1 1 3 3 3 3 …
5250 5 1 1 1 1 1 1 1 1 1 1 1 1 4 1 1 1 1 1 1 3 3 3 3 4 4 4 4 4 4 4 4 4 4 4 4 4 4 4 4 4 4 4 4 4 4 4 1 1 1 1 1 1 1 1 4 4 3 3 3 2 2 2 2 2 2 2 2 2 3 3 3 3 4 5 5 5 5 4 3 3 3 3 4 4 4 4 4 4 4 4 1 1 1 1 1 1 1 1 1 1 1 1 1 4 4 4 1 1 1 1 1 1 1 1 1 1 1 1 4 3 3 3 3 4 4 3 3 3 3 4 4 1 1 1 1 1 1 1 1 1 1 1 4 1 1 1 1 1 1 1 1 1 1 1 1 1 1 4 4 2 2 2 2 2 2 2 2 4 4 3 3 3 3 4 4 3 3 3 3 4 4 3 3 3 3 3 3 3 3 4 4 3 3 3 3 3 …
5500 5 1 1 1 1 1 1 1 1 1 1 1 1 4 1 1 1 1 1 1 3 3 3 3 4 4 4 4 4 4 4 4 4 4 4 4 4 4 4 4 4 4 4 4 4 4 4 1 1 1 1 1 1 1 1 4 4 3 3 3 2 2 2 2 2 2 2 2 2 4 4 3 3 3 3 4 4 4 4 3 3 3 3 4 4 4 4 4 4 4 4 1 1 1 1 1 1 1 1 1 1 4 4 4 4 4 4 1 1 1 1 1 1 1 1 1 1 1 1 4 3 3 3 3 4 4 1 1 1 1 1 1 1 1 1 1 1 1 1 1 1 1 1 4 1 1 1 1 1 1 1 1 1 1 1 1 1 1 4 4 2 2 2 2 2 2 2 2 4 4 4 4 4 4 4 4 4 3 3 3 3 4 4 4 4 4 1 1 1 1 1 1 5 5 5 5 3 …
5750 5 1 1 1 1 1 1 1 1 1 1 1 4 1 1 1 1 1 1 1 4 4 3 3 3 3 4 4 4 4 4 4 4 4 4 4 4 4 4 4 4 4 4 4 4 4 4 1 1 1 1 1 1 1 1 1 4 3 3 3 2 2 2 2 2 2 2 2 2 4 4 4 4 4 4 3 3 3 3 3 3 3 3 4 4 4 4 4 4 4 4 1 1 1 1 1 1 1 1 1 1 1 1 1 4 4 4 1 1 1 1 1 1 1 1 1 1 1 1 4 3 3 3 3 4 4 4 1 1 1 1 1 1 1 1 1 1 1 1 1 1 1 4 1 1 1 1 1 1 1 1 1 1 1 1 1 1 1 4 4 2 2 2 2 2 2 2 2 4 4 3 3 3 3 4 4 3 3 3 3 4 4 3 3 3 3 5 5 5 5 5 4 3 3 3 3 3 …
6000 6 1 1 1 1 1 1 1 1 1 1 1 1 4 1 1 1 1 1 1 3 3 3 3 4 4 4 4 4 4 4 4 4 4 4 4 4 4 4 4 4 4 4 4 4 4 4 1 1 1 1 1 1 1 1 1 4 3 3 3 2 2 2 2 4 4 2 2 2 4 4 1 1 1 1 1 1 4 4 4 4 4 4 4 4 4 4 4 4 4 4 1 1 1 1 1 1 1 1 1 1 1 1 1 4 4 4 4 4 1 1 1 1 1 1 1 1 1 1 1 3 3 3 3 4 4 4 1 1 1 1 1 1 1 1 1 1 1 1 1 1 1 1 4 1 1 1 1 1 1 1 1 1 1 1 1 1 1 1 4 2 4 4 4 2 2 2 2 4 4 3 3 3 3 4 4 3 3 3 3 4 4 4 4 4 3 3 3 3 3 3 3 3 3 3 3 3 …
6250 6 4 1 1 1 1 1 1 1 1 4 4 4 4 4 4 5 5 5 5 4 4 4 4 4 4 4 4 4 4 4 4 4 4 4 4 4 4 4 4 4 4 4 4 4 4 4 1 1 1 1 1 1 1 4 4 4 4 4 4 2 2 2 2 2 2 2 2 2 4 4 5 5 5 5 5 4 4 4 3 3 3 3 4 4 4 4 4 4 4 4 1 1 1 1 1 1 1 1 1 4 4 4 4 4 4 4 1 1 1 1 1 1 1 1 1 1 1 1 4 3 3 3 3 4 4 4 1 1 1 1 1 1 1 1 1 1 1 1 1 1 1 1 4 1 1 1 1 1 1 1 1 1 1 1 1 1 1 4 4 2 2 2 2 2 2 2 2 4 4 3 3 3 3 4 4 3 3 3 3 4 4 4 4 4 3 3 3 3 3 3 3 3 3 3 3 3 …
6500 6 1 1 1 1 1 1 1 4 4 4 4 4 3 3 3 3 3 3 3 3 4 4 4 4 4 4 4 4 4 4 4 4 4 4 4 4 2 2 2 4 4 4 4 4 4 4 4 5 5 5 5 5 4 4 4 4 3 3 3 2 2 2 2 2 2 2 2 2 4 4 5 5 5 5 5 4 4 4 3 3 3 3 4 4 4 4 4 4 4 4 1 1 1 1 1 1 1 1 1 1 4 4 4 4 4 4 1 1 1 1 1 1 1 1 1 1 1 1 1 3 3 3 3 4 4 1 1 1 1 1 1 1 1 1 1 1 1 1 1 1 1 1 4 1 1 1 1 1 1 1 1 1 1 1 1 1 4 4 4 2 2 2 2 2 2 2 2 4 4 4 4 4 4 4 4 3 3 3 3 4 4 3 3 3 3 4 4 4 3 3 3 3 3 3 3 3 …
6750 6 1 1 1 1 1 1 1 1 1 1 1 4 1 1 1 1 1 1 1 3 3 3 3 4 4 4 4 4 4 4 4 4 4 4 4 4 4 4 4 4 4 4 4 4 4 4 1 1 1 1 1 1 4 4 4 4 3 3 3 2 2 2 2 2 2 2 4 4 3 3 3 3 4 3 3 3 3 4 3 3 3 3 4 4 4 4 4 4 4 4 1 1 1 1 1 1 1 1 1 1 4 4 4 4 4 4 1 1 1 1 1 1 1 1 1 1 1 1 4 3 3 3 3 4 4 1 1 1 1 1 1 1 1 1 1 1 1 1 1 1 1 1 4 1 1 1 1 1 1 1 1 1 1 1 1 1 1 4 4 2 2 2 2 2 2 2 2 4 4 4 4 4 4 4 4 3 3 3 3 4 4 3 3 3 3 4 3 3 3 3 4 3 3 3 3 3 …
7000 7 1 1 1 1 1 1 1 1 1 1 1 1 4 1 1 1 1 1 1 4 4 3 3 3 3 4 4 4 4 4 4 4 4 4 4 4 4 4 4 4 4 4 4 4 4 4 1 1 1 1 1 1 1 1 4 4 3 3 3 2 2 2 2 2 2 2 2 2 4 4 5 5 5 5 5 4 4 4 3 3 3 3 4 4 4 4 4 4 4 4 1 1 1 1 1 1 1 1 1 1 4 4 4 4 4 4 4 4 1 1 1 1 1 1 1 1 1 1 4 3 3 3 3 4 4 1 1 1 1 1 1 1 1 1 1 1 1 1 1 1 1 1 4 1 1 1 1 1 1 1 1 1 1 1 1 1 1 4 4 2 2 2 2 2 2 2 2 4 4 4 4 4 4 4 4 3 3 3 3 4 4 4 4 4 4 1 1 1 1 1 1 3 3 3 3 4 …
7250 7 1 1 1 1 1 1 1 1 1 1 1 1 4 1 1 1 1 1 1 4 4 3 3 3 3 4 4 4 4 4 4 4 4 4 4 4 4 4 4 4 4 4 4 4 4 4 1 1 1 1 1 1 1 1 4 4 3 3 3 2 2 2 2 2 2 2 2 2 3 3 3 3 4 3 3 3 3 4 4 4 4 4 4 4 4 4 4 4 4 4 1 1 1 1 1 1 1 1 1 1 4 4 4 4 4 4 4 4 1 1 1 1 1 1 1 1 1 1 4 3 3 3 3 4 4 1 1 1 1 1 1 1 1 1 1 1 1 1 1 1 1 1 4 1 1 1 1 1 1 1 1 1 1 1 1 1 1 4 4 2 2 2 2 2 2 2 2 4 4 4 4 4 4 4 4 3 3 3 3 4 4 3 3 3 3 4 4 4 4 4 4 3 3 3 3 3 …
7500 7 1 1 1 1 1 1 1 1 1 1 4 4 4 1 1 1 1 1 1 3 3 3 3 4 4 4 4 4 4 4 4 4 4 4 4 4 2 2 2 4 4 4 4 4 4 4 1 1 1 1 1 1 1 1 1 4 3 3 3 2 2 2 2 2 2 2 2 2 4 4 3 3 3 3 4 4 4 4 3 3 3 3 4 4 4 4 4 4 4 4 1 1 1 1 1 1 1 1 1 1 1 1 3 3 3 3 1 1 1 1 1 1 1 1 1 1 1 1 4 3 3 3 3 4 4 1 1 1 1 1 1 1 1 1 1 1 1 1 1 1 1 1 4 1 1 1 1 1 1 1 1 1 1 1 1 1 4 4 4 2 2 2 2 2 2 2 2 4 4 3 3 3 3 4 4 3 3 3 3 4 4 4 4 4 5 5 5 5 5 5 4 3 3 3 3 3 …
7750 7 4 1 1 1 1 1 1 1 1 1 1 1 4 1 1 1 1 1 1 4 4 3 3 3 3 4 4 4 4 4 4 4 4 4 4 4 2 2 2 4 4 4 4 4 4 4 1 1 1 1 1 1 1 1 1 4 3 3 3 2 2 2 2 2 2 2 2 2 4 4 3 3 3 3 3 3 3 3 3 3 3 3 4 4 4 4 4 4 4 4 1 1 1 1 1 1 1 1 1 1 1 1 1 4 4 4 1 1 1 1 1 1 1 1 1 1 1 1 4 3 3 3 3 4 4 1 1 1 1 1 1 1 1 1 1 1 1 1 1 1 1 4 1 1 1 1 1 1 1 1 1 1 1 1 1 1 1 4 4 2 2 2 2 2 2 2 2 4 4 3 3 3 3 4 4 3 3 3 3 4 4 3 3 3 3 5 5 5 5 5 4 4 3 3 3 3 …
8000 8 4 1 1 1 1 1 1 1 1 1 1 1 4 1 1 1 1 1 1 3 3 3 3 4 4 4 4 4 4 4 4 4 4 4 4 4 2 2 2 4 4 4 4 4 4 4 1 1 1 1 1 1 1 4 4 4 4 4 4 2 2 2 2 2 2 2 3 3 3 3 4 3 3 3 3 4 4 4 4 4 4 4 4 4 4 4 4 4 4 4 1 1 1 1 1 1 1 1 1 1 1 1 1 4 4 4 4 4 1 1 1 1 1 1 1 1 1 1 1 3 3 3 3 4 4 1 1 1 1 1 1 1 1 1 1 1 1 1 1 1 4 4 1 1 1 1 1 1 1 1 1 1 1 1 1 1 1 4 4 2 2 2 2 2 2 2 2 4 4 3 3 3 3 4 4 3 3 3 3 4 4 3 3 3 3 5 5 5 5 5 4 3 3 3 3 3 …
8250 8 1 1 1 1 1 1 1 1 1 1 1 1 4 1 1 1 1 1 1 4 4 3 3 3 3 4 4 4 4 4 4 4 4 4 4 4 4 4 4 4 4 4 4 4 4 4 1 1 1 1 1 1 1 1 4 4 3 3 3 2 2 2 2 2 2 2 2 2 4 4 1 1 1 1 1 1 1 4 4 4 4 4 4 4 4 4 4 4 4 4 1 1 1 1 1 1 1 1 1 1 1 1 1 4 4 4 1 1 1 1 1 1 1 1 1 1 1 1 1 3 3 3 3 4 4 1 1 1 1 1 1 1 1 1 1 1 1 1 1 1 1 4 1 1 1 1 1 1 1 1 1 1 1 1 1 1 1 4 4 2 2 2 2 2 2 2 2 4 4 3 3 3 3 4 4 4 3 3 3 3 4 3 3 3 3 4 3 3 3 3 4 3 3 3 3 3 …
8500 8 1 1 1 1 1 1 1 1 1 1 1 1 4 1 1 1 1 1 1 3 3 3 3 4 4 4 4 4 4 4 4 4 4 4 4 4 2 2 2 4 4 4 4 4 4 4 1 1 1 1 1 1 1 4 4 4 3 3 3 2 2 2 2 2 2 2 2 2 3 3 3 3 4 3 3 3 3 4 3 3 3 3 3 3 3 3 4 4 4 4 1 1 1 1 1 1 1 1 1 1 1 1 1 4 4 4 1 1 1 1 1 1 1 1 1 1 1 1 4 3 3 3 3 4 4 1 1 1 1 1 1 1 1 1 1 1 1 1 1 1 1 1 4 1 1 1 1 1 1 1 1 1 1 1 1 1 1 4 4 2 2 2 2 2 2 2 2 4 4 4 4 4 4 4 4 3 3 3 3 4 4 3 3 3 3 5 5 5 5 5 4 3 3 3 3 3 …
8750 8 1 1 1 1 1 1 1 1 1 1 1 1 4 4 1 1 1 1 1 3 3 3 3 4 4 4 4 4 4 4 4 4 4 4 4 4 4 4 4 4 4 4 4 4 4 4 1 1 1 1 1 1 1 4 4 4 3 3 3 2 2 2 2 2 2 2 3 3 3 3 1 1 1 1 1 1 1 4 3 3 3 3 4 4 4 4 4 4 4 4 1 1 1 1 1 1 1 1 1 1 4 4 4 4 4 4 1 1 1 1 1 1 1 1 1 1 1 1 4 3 3 3 3 4 4 1 1 1 1 1 1 1 1 1 1 1 1 1 1 1 1 1 4 1 1 1 1 1 1 1 1 1 1 1 1 1 4 4 4 2 2 2 2 2 2 2 2 4 4 3 3 3 3 4 4 3 3 3 3 4 4 3 3 3 3 4 1 1 1 1 1 3 3 3 3 3 …
9000 9 1 1 1 1 1 1 1 1 1 4 4 4 3 3 3 3 3 3 3 3 4 3 3 3 3 4 4 4 4 4 4 4 4 4 4 4 4 4 4 4 4 4 4 4 4 4 1 1 1 1 1 1 1 1 4 4 3 3 3 2 2 2 2 2 2 2 2 2 4 4 5 5 5 5 5 4 4 4 3 3 3 3 4 4 4 4 4 4 4 4 1 1 1 1 1 1 1 1 1 1 1 1 1 4 4 4 4 4 1 1 1 1 1 1 1 1 1 1 1 3 3 3 3 4 4 1 1 1 1 1 1 1 1 1 1 1 1 1 1 1 1 1 4 1 1 1 1 1 1 1 1 1 1 1 1 1 1 4 4 2 2 2 2 2 2 2 2 4 4 3 3 3 3 4 4 3 3 3 3 4 4 3 3 3 3 5 5 5 5 5 4 3 3 3 3 3 …
9250 9 1 1 1 1 1 1 1 1 1 1 1 1 4 1 1 1 1 1 1 4 4 3 3 3 3 4 4 4 4 4 4 4 4 4 4 4 2 2 2 4 4 4 4 4 4 4 1 1 1 1 1 1 1 1 4 4 3 3 3 2 2 2 2 2 2 2 2 2 4 4 3 3 3 3 4 4 4 4 4 4 4 4 4 4 4 4 4 4 4 4 1 1 1 1 1 1 1 1 1 1 1 4 4 4 4 4 4 4 4 1 1 1 1 1 1 1 1 1 1 3 3 3 3 4 4 4 1 1 1 1 1 1 1 1 1 1 1 1 1 1 1 4 1 1 1 1 1 1 1 1 1 1 1 1 1 1 1 4 4 2 2 2 2 2 2 2 2 4 4 3 3 3 3 4 4 3 3 3 3 4 4 4 4 4 4 5 5 5 5 5 4 3 3 3 3 3 …
9500 9 4 1 1 1 1 1 1 1 1 1 4 4 1 1 1 1 1 1 1 4 4 3 3 3 3 4 4 4 4 4 4 4 4 4 4 4 4 4 4 4 4 4 4 4 4 4 1 1 1 1 1 1 1 1 4 4 3 3 3 2 2 2 2 2 2 2 2 2 4 4 5 5 5 5 5 4 4 4 4 4 4 4 4 4 4 4 4 4 4 4 1 1 1 1 1 1 1 1 1 1 4 4 4 4 4 4 1 1 1 1 1 1 1 1 1 1 1 1 4 3 3 3 3 4 4 1 1 1 1 1 1 1 1 1 1 1 1 1 1 1 1 1 4 1 1 1 1 1 1 1 1 1 1 1 1 1 1 4 4 2 2 2 2 2 2 2 2 4 4 3 3 3 3 4 4 3 3 3 3 4 4 4 4 4 5 5 5 5 5 5 4 3 3 3 3 3 …
9750 9 1 1 1 1 1 1 1 1 1 1 1 1 5 5 5 5 5 5 5 3 3 3 3 4 4 4 4 4 4 4 4 4 4 4 4 4 2 2 2 4 4 4 4 4 4 4 1 1 1 1 1 1 1 1 4 4 3 3 3 2 2 2 2 2 2 2 2 2 3 3 3 3 4 3 3 3 3 4 3 3 3 3 4 4 4 4 4 4 4 4 1 1 1 1 1 1 1 1 1 1 1 1 1 4 4 4 1 1 1 1 1 1 1 1 1 1 1 1 4 3 3 3 3 4 4 4 1 1 1 1 1 1 1 1 1 1 1 1 1 1 1 4 1 1 1 1 1 1 1 1 1 1 1 1 1 1 4 4 4 2 2 2 2 2 2 2 2 4 4 3 3 3 3 4 4 3 3 3 3 4 4 3 3 3 3 1 1 1 1 1 1 4 3 3 3 3 …
10000 10 4 1 1 1 1 1 1 1 1 1 1 1 5 5 5 5 5 4 4 3 3 3 3 4 4 4 4 4 4 4 4 4 4 4 4 4 2 2 2 4 4 4 4 4 4 4 1 1 1 1 1 1 1 4 4 4 3 3 3 2 2 2 2 2 2 2 2 2 4 4 5 5 5 5 5 4 4 4 4 4 4 4 4 4 4 4 4 4 4 4 1 1 1 1 1 1 1 1 1 1 4 4 3 3 3 3 1 1 1 1 1 1 1 1 1 1 1 1 1 3 3 3 3 4 4 1 1 1 1 1 1 1 1 1 1 1 1 1 1 1 1 4 1 1 1 1 1 1 1 1 1 1 1 1 1 1 4 4 4 2 2 2 2 2 2 2 2 4 4 3 3 3 3 4 4 3 3 3 3 4 4 4 4 4 3 3 3 3 3 3 3 3 3 3 3 …
10250 10 4 1 1 1 1 1 1 1 1 4 4 4 5 5 5 5 5 5 5 3 3 3 3 4 4 4 4 4 4 4 4 4 4 4 4 4 2 2 2 4 4 4 4 4 4 4 1 1 1 1 1 1 1 1 4 4 3 3 3 2 2 2 2 2 2 2 2 2 3 3 3 3 4 3 3 3 3 4 3 3 3 3 3 3 3 3 4 4 4 4 1 1 1 1 1 1 1 1 1 1 4 4 4 4 4 4 1 1 1 1 1 1 1 1 1 1 1 1 4 3 3 3 3 4 4 1 1 1 1 1 1 1 1 1 1 1 1 1 1 1 1 1 4 1 1 1 1 1 1 1 1 1 1 1 1 4 4 4 4 2 2 2 2 2 2 2 2 4 4 3 3 3 3 4 4 3 3 3 3 4 4 3 3 3 3 5 5 5 5 5 4 3 3 3 3 …
10500 10 1 1 1 1 1 1 1 1 1 4 4 4 5 5 5 5 5 5 5 4 4 3 3 3 3 4 4 4 4 4 4 4 4 4 4 4 2 2 2 4 4 4 4 4 4 4 1 1 1 1 1 1 1 1 4 4 3 3 3 2 2 2 2 2 2 2 2 2 4 4 5 5 5 5 5 4 4 4 4 4 4 4 4 4 4 4 4 4 4 4 1 1 1 1 1 1 1 1 1 1 4 4 4 4 4 4 1 1 1 1 1 1 1 1 1 1 1 1 1 3 3 3 3 4 4 1 1 1 1 1 1 1 1 1 1 1 1 1 1 1 1 1 4 1 1 1 1 1 1 1 1 1 1 1 1 1 1 4 4 2 2 2 2 2 2 2 2 4 4 4 4 4 4 4 4 3 3 3 3 4 4 3 3 3 3 5 5 5 5 5 4 3 3 3 3 …
10750 10 1 1 1 1 1 1 1 1 1 1 4 4 1 1 1 1 1 1 4 3 3 3 3 4 4 4 4 4 4 4 4 4 4 4 4 4 2 2 2 4 4 4 4 4 4 4 1 1 1 1 1 1 1 4 4 4 3 3 3 2 2 2 2 2 2 2 4 4 4 4 4 5 5 5 5 4 4 4 4 4 4 4 4 4 4 4 4 4 4 4 1 1 1 1 1 1 1 1 1 1 4 4 4 4 4 4 1 1 1 1 1 1 1 1 1 1 1 1 1 3 3 3 3 4 4 1 1 1 1 1 1 1 1 1 1 1 1 1 1 1 1 1 4 1 1 1 1 1 1 1 1 1 1 1 1 1 1 4 4 2 2 2 2 2 2 2 2 4 4 3 3 3 3 4 4 4 3 3 3 3 4 3 3 3 3 1 1 1 1 1 1 5 5 5 5 …
11000 11 4 1 1 1 1 1 1 1 1 1 1 4 3 3 3 3 3 3 3 3 4 4 4 4 4 4 4 4 4 4 4 4 4 4 4 4 2 2 2 4 4 4 4 4 4 4 1 1 1 1 1 1 1 1 4 4 3 3 3 2 2 2 2 2 2 2 2 2 4 4 5 5 5 5 5 4 4 4 3 3 3 3 4 4 4 4 4 4 4 4 1 1 1 1 1 1 1 1 1 1 4 4 3 3 3 3 1 1 1 1 1 1 1 1 1 1 1 1 1 3 3 3 3 4 4 1 1 1 1 1 1 1 1 1 1 1 1 1 1 1 1 4 1 1 1 1 1 1 1 1 1 1 1 1 1 1 1 4 4 2 2 2 2 2 2 2 2 4 4 3 3 3 3 4 4 3 3 3 3 4 4 3 3 3 3 3 3 3 3 4 4 3 3 3 3 …
11250 11 4 4 4 1 1 1 1 1 1 1 1 1 3 3 3 3 3 3 3 3 4 3 3 3 3 4 4 4 4 4 4 4 4 4 4 4 2 2 2 4 4 4 4 4 4 4 1 1 1 1 1 1 1 1 4 4 3 3 3 3 4 2 2 2 2 2 2 2 4 4 3 3 3 3 4 4 4 4 4 4 4 4 4 4 4 4 4 4 4 4 1 1 1 1 1 1 1 1 1 1 4 4 4 4 4 4 1 1 1 1 1 1 1 1 1 1 1 1 1 3 3 3 3 4 4 4 1 1 1 1 1 1 1 1 1 1 1 1 1 1 1 1 4 1 1 1 1 1 1 1 1 1 1 1 1 1 4 4 4 2 2 2 2 2 2 2 2 4 4 3 3 3 3 4 4 3 3 3 3 4 4 4 4 4 4 1 1 1 1 1 1 1 3 3 3 …
11500 11 1 1 1 1 1 1 1 1 1 1 1 1 5 5 5 5 5 5 5 4 4 3 3 3 3 4 4 4 4 4 4 4 4 4 4 4 2 2 2 4 4 4 4 4 4 4 1 1 1 1 1 1 1 1 4 4 3 3 3 2 2 2 2 2 2 2 2 2 3 3 3 3 4 4 3 3 3 3 3 3 3 3 3 3 3 3 4 4 4 4 1 1 1 1 1 1 1 1 1 1 4 4 4 4 4 4 1 1 1 1 1 1 1 1 1 1 1 1 1 3 3 3 3 4 4 1 1 1 1 1 1 1 1 1 1 1 1 1 1 1 1 1 4 1 1 1 1 1 1 1 1 1 1 1 1 1 1 4 4 2 2 2 2 2 2 2 2 4 4 3 3 3 3 4 4 3 3 3 3 4 4 4 4 4 4 1 1 1 1 1 1 4 3 3 3 …
11750 11 1 1 1 1 1 1 1 1 1 1 1 1 5 5 5 5 5 5 5 3 3 3 3 4 4 4 4 4 4 4 4 4 4 4 4 4 2 2 2 4 4 4 4 4 4 4 1 1 1 1 1 1 1 1 1 4 3 3 3 2 2 2 2 2 2 2 2 2 3 3 3 3 4 3 3 3 3 4 4 4 4 4 3 3 3 3 4 4 4 4 1 1 1 1 1 1 1 1 1 1 4 4 3 3 3 3 1 1 1 1 1 1 1 1 1 1 1 1 1 3 3 3 3 4 4 1 1 1 1 1 1 1 1 1 1 1 1 1 1 1 1 4 1 1 1 1 1 1 1 1 1 1 1 1 1 1 1 4 4 2 2 2 2 2 2 2 2 4 4 3 3 3 3 4 4 3 3 3 3 4 4 4 4 4 5 5 5 5 5 4 4 3 3 3 3 …
12000 12 1 1 1 1 1 1 1 1 1 1 1 4 1 1 1 1 1 1 1 4 4 3 3 3 3 4 4 4 4 4 4 4 4 4 4 4 4 4 4 4 4 4 4 4 4 4 1 1 1 1 1 1 1 4 4 4 3 3 3 2 2 2 2 2 2 2 2 2 4 4 4 4 4 1 1 1 1 1 3 3 3 3 3 3 3 3 4 4 4 4 1 1 1 1 1 1 1 1 1 4 4 4 4 4 4 4 1 1 1 1 1 1 1 1 1 1 1 1 4 3 3 3 3 4 4 4 1 1 1 1 1 1 1 1 1 1 1 1 1 1 1 1 4 1 1 1 1 1 1 1 1 1 1 1 1 1 4 4 4 2 2 2 2 2 2 2 2 4 4 3 3 3 3 4 4 4 3 3 3 3 4 4 4 4 5 5 5 5 5 5 4 3 3 3 3 …
12250 12 4 1 1 1 1 1 1 1 4 4 4 4 4 1 1 1 1 1 1 4 4 3 3 3 3 4 4 4 4 4 4 4 4 4 4 4 2 2 2 4 4 4 4 4 4 4 4 1 1 1 1 1 1 1 4 4 3 3 3 2 2 2 2 2 2 2 2 2 4 4 5 5 5 5 5 5 4 4 3 3 3 3 3 3 3 3 4 4 4 4 1 1 1 1 1 1 1 1 1 1 4 4 3 3 3 3 1 1 1 1 1 1 1 1 1 1 1 1 4 3 3 3 3 4 4 1 1 1 1 1 1 1 1 1 1 1 1 1 1 1 1 1 4 1 1 1 1 1 1 1 1 1 1 1 1 1 4 4 4 2 2 2 2 2 2 2 2 4 4 4 4 4 4 4 4 4 3 3 3 3 4 4 4 4 4 1 1 1 1 1 1 3 3 3 3 …
12500 12 1 1 1 1 1 1 1 1 1 4 4 4 4 1 1 1 1 1 1 3 3 3 3 4 4 4 4 4 4 4 4 4 4 4 4 4 2 2 2 4 4 4 4 4 4 4 1 1 1 1 1 1 1 4 4 4 3 3 3 2 2 2 2 2 2 2 2 2 4 4 4 3 3 3 3 4 4 4 3 3 3 3 4 4 4 4 4 4 4 4 1 1 1 1 1 1 1 1 1 1 1 1 1 4 4 4 1 1 1 1 1 1 1 1 1 1 1 4 4 3 3 3 3 4 4 1 1 1 1 1 1 1 1 1 1 1 1 1 1 1 1 1 4 1 1 1 1 1 1 1 1 1 1 1 1 1 4 4 4 2 2 2 2 2 2 2 2 4 4 3 3 3 3 4 4 4 3 3 3 3 4 4 4 3 3 3 3 4 3 3 3 3 3 3 3 …
12750 12 1 1 1 1 1 1 1 1 1 1 4 4 4 1 1 1 1 1 1 3 3 3 3 4 4 4 4 4 4 4 4 4 4 4 4 4 2 2 2 4 4 4 4 4 4 4 4 1 1 1 1 1 1 1 4 4 3 3 3 2 2 2 2 2 2 2 2 2 4 4 5 5 5 5 5 4 4 4 3 3 3 3 4 4 4 4 4 4 4 4 1 1 1 1 1 1 1 1 1 1 1 1 1 4 4 4 1 1 1 1 1 1 1 1 1 1 1 1 1 3 3 3 3 4 4 4 1 1 1 1 1 1 1 1 1 1 1 1 1 1 1 1 4 1 1 1 1 1 1 1 1 1 1 1 1 1 4 4 4 2 2 2 2 2 2 2 2 4 4 4 4 4 4 4 4 4 3 3 3 3 4 4 4 4 4 1 1 1 1 1 1 5 5 5 5 …
13000 13 1 1 1 1 1 1 1 1 1 1 1 1 4 1 1 1 1 1 1 4 4 3 3 3 3 4 4 4 4 4 4 4 4 4 4 4 2 2 2 4 4 4 4 4 4 4 1 1 1 1 1 1 1 4 4 4 3 3 3 2 2 2 2 2 2 2 2 2 4 4 3 3 3 3 3 3 3 3 3 3 3 3 3 3 3 3 4 4 4 4 1 1 1 1 1 1 1 1 1 1 1 1 4 4 4 4 1 1 1 1 1 1 1 1 1 1 1 1 4 3 3 3 3 4 4 4 1 1 1 1 1 1 1 1 1 1 1 1 1 1 1 4 1 1 1 1 1 1 1 1 1 1 1 1 1 1 1 4 4 2 2 2 2 2 2 2 2 4 4 3 3 3 3 4 4 4 3 3 3 3 4 4 4 4 4 1 1 1 1 1 1 3 3 3 3 …
13250 13 1 1 1 1 1 1 1 1 1 1 1 1 4 1 1 1 1 1 1 3 3 3 3 4 4 4 4 4 4 4 4 4 4 4 4 4 2 2 2 4 4 4 4 4 4 4 4 1 1 1 1 1 1 4 4 4 3 3 3 2 2 2 2 2 2 2 2 2 4 4 3 3 3 3 3 3 3 3 4 4 4 4 4 4 4 4 4 4 4 4 1 1 1 1 1 1 1 1 1 1 1 1 1 4 4 4 4 4 1 1 1 1 1 1 1 1 1 1 1 4 4 4 4 4 4 4 1 1 1 1 1 1 1 1 1 1 1 1 1 1 1 1 4 1 1 1 1 1 1 1 1 1 1 1 1 1 1 4 4 2 2 2 2 2 2 2 2 4 4 3 3 3 3 4 4 3 3 3 3 4 4 4 4 4 4 1 1 1 1 1 1 5 5 5 5 …
13500 13 1 1 1 1 1 1 1 1 1 1 4 4 1 1 1 1 1 1 1 3 3 3 3 4 4 4 4 4 4 4 4 4 4 4 4 4 2 2 2 4 4 4 4 4 4 4 4 1 1 1 1 1 1 4 4 4 3 3 3 3 2 2 2 2 2 2 2 2 4 4 5 5 5 5 5 5 4 4 3 3 3 3 3 3 3 3 4 4 4 4 1 1 1 1 1 1 1 1 1 1 1 1 1 4 4 4 1 1 1 1 1 1 1 1 1 1 1 1 4 3 3 3 3 4 4 4 1 1 1 1 1 1 1 1 1 1 1 1 1 1 1 1 4 1 1 1 1 1 1 1 1 1 1 1 1 1 4 4 4 4 4 2 2 2 2 2 2 4 4 3 3 3 3 4 4 3 3 3 3 4 4 4 4 4 4 1 1 1 1 1 1 3 3 3 3 …
13750 13 4 4 1 1 1 1 1 1 1 1 4 4 4 1 1 1 1 1 1 3 3 3 3 4 4 4 4 4 4 4 4 4 4 4 4 4 2 2 2 4 4 4 4 4 4 4 1 1 1 1 1 1 1 4 4 4 3 3 3 2 2 2 2 2 2 2 2 2 3 3 3 3 4 3 3 3 3 4 4 4 4 4 4 4 4 4 4 4 4 4 1 1 1 1 1 1 1 1 1 1 4 4 4 4 4 4 1 1 1 1 1 1 1 1 1 1 1 1 4 3 3 3 3 4 4 1 1 1 1 1 1 1 1 1 1 1 1 1 1 1 1 4 1 1 1 1 1 1 1 1 1 1 1 1 3 3 3 3 4 2 2 2 2 2 2 2 2 4 4 3 3 3 3 4 4 4 3 3 3 3 4 4 4 4 5 5 5 5 5 5 4 3 3 3 3 …
14000 14 1 1 1 1 1 1 1 1 1 1 4 4 1 1 1 1 1 1 1 3 3 3 3 4 4 4 4 4 4 4 4 4 4 4 4 4 2 2 2 4 4 4 4 4 4 4 1 1 1 1 1 1 4 4 4 4 3 3 3 2 2 2 2 2 2 2 2 2 3 3 3 3 4 3 3 3 3 4 3 3 3 3 3 3 3 3 4 4 4 4 1 1 1 1 1 1 1 1 1 1 4 4 4 4 4 4 1 1 1 1 1 1 1 1 1 1 1 1 1 3 3 3 3 4 4 1 1 1 1 1 1 1 1 1 1 1 1 1 1 1 1 4 1 1 1 1 1 1 1 1 1 1 1 1 1 1 4 4 4 2 2 2 2 2 2 2 2 4 4 3 3 3 3 4 4 3 3 3 3 4 4 4 4 4 4 5 5 5 5 5 4 3 3 3 3 …
14250 14 4 4 4 4 1 1 1 1 1 4 4 4 4 1 1 1 1 1 1 4 5 5 5 5 4 4 4 4 4 4 4 4 4 4 4 4 2 2 2 4 4 4 4 4 4 4 1 1 1 1 1 1 4 4 4 4 4 4 4 2 2 2 2 2 2 2 2 2 4 4 5 5 5 5 5 4 4 4 3 3 3 3 3 3 3 3 4 4 4 4 1 1 1 1 1 1 1 1 1 1 4 4 4 4 4 4 4 4 4 1 1 1 1 1 1 1 1 1 1 3 3 3 3 4 4 1 1 1 1 1 1 1 1 1 1 1 1 1 1 1 1 1 4 1 1 1 1 1 1 1 1 1 1 1 1 1 1 4 4 2 2 2 2 2 2 2 2 4 4 3 3 3 3 4 4 3 3 3 3 4 4 4 4 3 3 3 3 4 3 3 3 3 3 3 3 …
14500 14 1 1 1 1 1 1 1 1 1 1 1 1 4 1 1 1 1 1 1 4 5 5 5 5 4 4 4 4 4 4 4 4 4 4 4 4 4 4 4 4 4 4 4 4 4 4 1 1 1 1 1 1 4 4 4 4 3 3 3 2 2 2 2 2 2 2 4 4 4 4 1 1 1 1 1 4 4 4 3 3 3 3 3 3 3 3 4 4 4 4 1 1 1 1 1 1 1 1 1 1 4 4 4 4 4 4 1 1 1 1 1 1 1 1 1 1 1 1 4 3 3 3 3 4 4 4 1 1 1 1 1 1 1 1 1 1 1 1 1 1 1 1 4 1 1 1 1 1 1 1 1 1 1 1 1 1 1 4 4 2 2 2 2 2 2 2 2 4 4 3 3 3 3 4 4 3 3 3 3 4 4 4 4 4 4 1 1 1 1 1 1 3 3 3 3 …
14750 14 1 1 1 1 1 1 1 1 1 1 1 1 4 1 1 1 1 1 1 4 4 3 3 3 3 4 4 4 4 4 4 4 4 4 4 4 2 2 2 4 4 4 4 4 4 4 1 1 1 1 1 1 1 1 4 4 4 4 4 2 2 2 2 2 2 2 2 2 4 4 5 5 5 5 5 5 4 4 4 4 4 4 3 3 3 3 4 4 4 4 1 1 1 1 1 1 1 1 1 1 1 1 1 4 4 4 1 1 1 1 1 1 1 1 1 1 1 1 4 3 3 3 3 4 4 1 1 1 1 1 1 1 1 1 1 1 1 1 1 1 1 1 4 1 1 1 1 1 1 1 1 1 1 1 3 3 3 3 4 2 2 2 2 2 2 2 2 4 4 4 4 4 4 4 4 3 3 3 3 4 4 4 4 4 4 5 5 5 5 5 4 3 3 3 3 …
15000 15 1 1 1 1 1 1 1 1 1 1 4 4 4 1 1 1 1 1 1 4 4 3 3 3 3 4 4 4 4 4 4 4 4 4 4 4 2 2 2 4 4 4 4 4 4 4 1 1 1 1 1 1 4 4 4 4 4 4 4 2 2 2 2 2 2 2 2 2 4 4 5 5 5 5 5 4 4 4 3 3 3 3 4 4 4 4 4 4 4 4 1 1 1 1 1 1 1 1 1 1 1 1 1 4 4 4 1 1 1 1 1 1 1 1 1 1 1 1 4 3 3 3 3 4 4 1 1 1 1 1 1 1 1 1 1 1 1 1 1 1 1 4 1 1 1 1 1 1 1 1 1 1 1 1 1 1 1 4 4 2 2 2 2 2 2 2 2 4 4 3 3 3 3 4 4 3 3 3 3 4 4 4 4 4 4 1 1 1 1 1 1 4 3 3 3 …
15250 15 4 1 1 1 1 1 1 1 1 4 4 4 4 1 1 1 1 1 1 3 3 3 3 4 4 4 4 4 4 4 4 4 4 4 4 4 4 4 4 4 4 4 4 4 4 4 1 1 1 1 1 1 1 1 4 4 3 3 3 2 2 2 2 2 2 2 2 2 4 4 5 5 5 5 5 4 4 4 3 3 3 3 4 4 4 4 4 4 4 4 1 1 1 1 1 1 1 1 1 1 4 4 3 3 3 3 4 4 4 1 1 1 1 1 1 1 1 1 1 3 3 3 3 4 4 1 1 1 1 1 1 1 1 1 1 1 1 1 1 1 1 1 4 1 1 1 1 1 1 1 1 1 1 1 1 1 4 4 4 2 2 2 2 2 2 2 2 4 4 3 3 3 3 4 4 4 3 3 3 3 4 4 4 4 4 4 1 1 1 1 1 1 3 3 3 …
15500 15 1 1 1 1 1 1 1 1 1 1 1 1 4 1 1 1 1 1 1 3 3 3 3 4 4 4 4 4 4 4 4 4 4 4 4 4 2 2 2 4 4 4 4 4 4 4 4 1 1 1 1 1 1 1 4 4 3 3 3 2 2 2 2 2 2 2 2 2 3 3 3 3 4 4 3 3 3 3 4 4 4 4 3 3 3 3 4 4 4 4 1 1 1 1 1 1 1 1 1 1 4 4 4 4 4 4 1 1 1 1 1 1 1 1 1 1 1 1 1 3 3 3 3 4 4 1 1 1 1 1 1 1 1 1 1 1 1 1 1 1 1 1 4 1 1 1 1 1 1 1 1 1 1 1 1 1 4 4 4 2 2 2 2 2 2 2 2 4 4 3 3 3 3 4 4 4 3 3 3 3 4 4 4 4 4 5 5 5 5 5 4 3 3 3 3 …
15750 15 1 1 1 1 1 1 1 1 1 1 4 4 1 1 1 1 1 1 1 3 3 3 3 4 4 4 4 4 4 4 4 4 4 4 4 4 2 2 2 4 4 4 4 4 4 4 1 1 1 1 1 1 4 4 4 4 3 3 3 2 2 2 2 2 2 2 2 2 4 4 5 5 5 5 5 4 4 4 3 3 3 3 3 3 3 3 4 4 4 4 1 1 1 1 1 1 1 1 1 1 1 1 1 4 4 4 1 1 1 1 1 1 1 1 1 1 1 1 4 3 3 3 3 4 4 1 1 1 1 1 1 1 1 1 1 1 1 1 1 1 1 4 1 1 1 1 1 1 1 1 1 1 1 1 1 1 1 4 4 2 2 2 2 2 2 2 2 4 4 3 3 3 3 4 4 3 3 3 3 4 4 4 4 4 4 1 1 1 1 1 1 3 3 3 3 …
16000 16 1 1 1 1 1 1 1 1 1 1 1 1 4 1 1 1 1 1 1 3 3 3 3 4 4 4 4 4 4 4 4 4 4 4 4 4 2 2 2 4 4 4 4 4 4 4 1 1 1 1 1 1 1 4 4 4 3 3 3 2 2 2 2 2 2 2 2 2 3 3 3 3 4 4 3 3 3 3 3 3 3 3 3 3 3 3 4 4 4 4 1 1 1 1 1 1 1 1 1 1 1 1 1 4 4 4 1 1 1 1 1 1 1 1 1 1 1 1 1 3 3 3 3 4 4 1 1 1 1 1 1 1 1 1 1 1 1 1 1 1 1 4 1 1 1 1 1 1 1 1 1 1 1 1 1 1 4 4 4 2 2 2 2 2 2 2 2 4 4 3 3 3 3 4 4 4 3 3 3 3 4 4 4 4 4 1 1 1 1 1 1 5 5 5 5 …
16250 16 1 1 1 1 1 1 1 1 1 4 4 4 4 1 1 1 1 1 1 3 3 3 3 4 4 4 4 4 4 4 4 4 4 4 4 4 2 2 2 4 4 4 4 4 4 4 3 3 3 3 3 3 3 3 4 4 4 4 4 2 2 2 2 2 2 2 2 2 4 4 5 5 5 5 5 4 4 4 3 3 3 3 4 4 4 4 4 4 4 4 1 1 1 1 1 1 1 1 1 1 4 4 4 4 4 4 1 1 1 1 1 1 1 1 1 1 1 4 4 3 3 3 3 4 4 1 1 1 1 1 1 1 1 1 1 1 1 1 1 1 1 4 1 1 1 1 1 1 1 1 1 1 1 1 1 1 4 4 4 2 2 2 2 2 2 2 2 4 4 3 3 3 3 4 4 3 3 3 3 4 4 4 4 4 4 4 1 1 1 1 1 1 3 3 3 …
16500 16 1 1 1 1 1 1 1 1 1 1 1 1 4 1 1 1 1 1 1 4 4 3 3 3 3 4 4 4 4 4 4 4 4 4 4 4 2 2 2 4 4 4 4 4 4 4 1 1 1 1 1 1 1 1 4 4 4 4 4 2 2 2 2 2 2 2 2 2 4 4 5 5 5 5 5 4 4 4 3 3 3 3 3 3 3 3 4 4 4 4 1 1 1 1 1 1 1 1 1 1 4 4 4 4 4 4 1 1 1 1 1 1 1 1 1 1 1 1 1 3 3 3 3 4 4 1 1 1 1 1 1 1 1 1 1 1 1 1 4 4 4 4 1 1 1 1 1 1 1 1 1 1 1 1 4 4 4 4 4 2 2 2 2 2 2 2 2 4 4 3 3 3 3 4 4 4 3 3 3 3 4 4 4 4 4 1 1 1 1 1 1 1 3 3 3 …
16750 16 1 1 1 1 1 1 1 1 1 1 1 1 4 1 1 1 1 1 1 4 4 3 3 3 3 4 4 4 4 4 4 4 4 4 4 4 2 2 2 4 4 4 4 4 4 4 1 1 1 1 1 1 1 4 4 4 3 3 3 2 2 2 2 2 2 2 2 2 4 4 4 3 3 3 3 4 4 4 3 3 3 3 4 4 4 4 4 4 4 4 4 4 1 1 1 1 1 1 1 1 1 1 1 4 4 4 1 1 1 1 1 1 1 1 1 1 1 1 1 3 3 3 3 4 4 1 1 1 1 1 1 1 1 1 1 1 1 1 1 1 1 1 4 1 1 1 1 1 1 1 1 1 1 1 1 1 4 4 4 2 2 2 2 2 2 2 2 4 4 4 4 4 4 4 4 3 3 3 3 4 4 4 4 4 4 5 5 5 5 5 4 3 3 3 3 …
17000 17 4 1 1 1 1 1 1 1 1 4 4 4 4 1 1 1 1 1 1 4 4 4 4 4 4 4 4 4 4 4 4 4 4 4 4 4 2 2 2 4 4 4 4 4 4 4 1 1 1 1 1 1 1 4 4 4 3 3 3 2 2 2 2 2 2 2 2 2 4 4 5 5 5 5 5 4 4 4 3 3 3 3 3 3 3 3 4 4 4 4 1 1 1 1 1 1 1 1 1 1 1 1 1 4 4 4 1 1 1 1 1 1 1 1 1 1 1 1 4 3 3 3 3 4 4 1 1 1 1 1 1 1 1 1 1 1 1 1 1 1 1 4 1 1 1 1 1 1 1 1 1 1 1 1 1 1 1 4 4 2 2 2 2 2 2 2 2 4 4 4 4 4 4 4 4 3 3 3 3 4 4 4 4 4 4 1 1 1 1 1 1 3 3 3 3 …
17250 17 1 1 1 1 1 1 1 1 1 1 4 4 4 1 1 1 1 1 1 3 3 3 3 4 4 4 4 4 4 4 4 4 4 4 4 4 2 2 2 4 4 4 4 4 4 4 1 1 1 1 1 1 1 4 4 4 4 4 4 2 2 2 2 2 2 2 2 2 4 4 4 5 5 5 5 4 4 4 4 4 4 4 4 4 4 4 4 4 4 4 1 1 1 1 1 1 1 1 1 1 1 1 1 4 4 4 1 1 1 1 1 1 1 1 1 1 1 1 4 3 3 3 3 4 4 1 1 1 1 1 1 1 1 1 1 1 1 1 1 1 1 4 1 1 1 1 1 1 1 1 1 1 1 1 1 1 1 4 4 2 2 2 2 2 2 2 2 4 4 3 3 3 3 4 4 4 3 3 3 3 4 4 4 4 4 4 1 1 1 1 1 1 3 3 3 …
17500 17 1 1 1 1 1 1 1 1 1 1 4 4 4 1 1 1 1 1 1 4 4 3 3 3 3 4 4 4 4 4 4 4 4 4 4 4 2 2 2 4 4 4 4 4 4 4 1 1 1 1 1 1 4 4 4 4 3 3 3 2 2 2 2 2 2 2 2 2 4 4 3 3 3 3 3 3 3 3 4 4 4 4 4 4 4 4 4 4 4 4 1 1 1 1 1 1 1 1 1 1 1 1 1 4 4 4 1 1 1 1 1 1 1 1 1 1 1 1 1 3 3 3 3 4 4 1 1 1 1 1 1 1 1 1 1 1 1 1 1 1 1 1 4 1 1 1 1 1 1 1 1 1 1 1 1 1 4 4 4 2 2 2 2 2 2 2 2 4 4 4 4 4 4 4 4 4 3 3 3 3 4 4 4 4 4 5 5 5 5 5 4 3 3 3 3 …
17750 17 1 1 1 1 1 1 1 1 1 4 4 4 4 1 1 1 1 1 1 3 3 3 3 4 4 4 4 4 4 4 4 4 4 4 4 4 2 2 2 4 4 4 4 4 4 4 1 1 1 1 1 1 4 4 4 4 3 3 3 2 2 2 2 2 2 2 2 2 3 3 3 3 4 3 3 3 3 4 4 4 4 4 4 4 4 4 4 4 4 4 1 1 1 1 1 1 1 1 1 1 4 4 4 4 4 4 1 1 1 1 1 1 1 1 1 1 1 1 4 3 3 3 3 4 4 1 1 1 1 1 1 1 1 1 1 1 1 1 1 1 1 1 4 1 1 1 1 1 1 1 1 1 1 1 1 1 4 4 4 2 2 2 2 2 2 2 2 4 4 3 3 3 3 4 4 3 3 3 3 4 4 4 4 4 4 4 1 1 1 1 1 1 3 3 3 …
18000 18 1 1 1 1 1 1 1 1 1 1 1 1 4 1 1 1 1 1 1 3 3 3 3 4 4 4 4 4 4 4 4 4 4 4 4 4 2 2 2 4 4 4 4 4 4 4 1 1 1 1 1 1 4 4 4 4 3 3 3 2 2 2 2 2 2 2 2 2 4 4 5 5 5 5 5 4 4 4 3 3 3 3 4 4 4 4 4 4 4 4 1 1 1 1 1 1 1 1 1 1 4 4 4 4 4 4 1 1 1 1 1 1 1 1 1 1 1 1 1 3 3 3 3 4 4 1 1 1 1 1 1 1 1 1 1 1 1 1 1 1 1 1 4 1 1 1 1 1 1 1 1 1 1 1 1 1 4 4 4 2 2 2 2 2 2 2 2 4 4 3 3 3 3 4 4 3 3 3 3 4 4 4 4 4 4 1 1 1 1 1 1 1 3 3 3 …
18250 18 4 4 1 1 1 1 1 1 1 1 1 1 4 1 1 1 1 1 1 3 3 3 3 4 4 4 4 4 4 4 4 4 4 4 4 4 2 2 2 4 4 4 4 4 4 4 1 1 1 1 1 1 1 4 4 4 4 4 4 2 2 2 2 2 2 2 2 2 4 4 5 5 5 5 5 4 4 4 4 4 4 4 4 4 4 4 4 4 4 4 1 1 1 1 1 1 1 1 1 1 1 1 1 4 4 4 1 1 1 1 1 1 1 1 1 1 1 1 4 3 3 3 3 4 4 1 1 1 1 1 1 1 1 1 1 1 1 1 1 1 1 1 4 1 1 1 1 1 1 1 1 1 1 1 1 1 4 4 4 2 2 2 2 2 2 2 2 4 4 3 3 3 3 4 4 4 3 3 3 3 4 4 4 4 4 5 5 5 5 5 4 3 3 3 3 …
18500 18 1 1 1 1 1 1 1 1 1 1 4 4 4 1 1 1 1 1 1 4 4 4 4 4 4 4 4 4 4 4 4 4 4 4 4 4 2 2 2 4 4 4 4 4 4 4 1 1 1 1 1 1 1 1 4 4 3 3 3 2 2 2 2 2 2 2 2 2 4 4 3 3 3 3 3 3 3 3 3 3 3 3 4 4 4 4 4 4 4 4 1 1 1 1 1 1 1 1 1 1 4 4 4 4 4 4 1 1 1 1 1 1 1 1 1 1 1 1 4 3 3 3 3 4 4 1 1 1 1 1 1 1 1 1 1 1 1 1 1 1 1 4 1 1 1 1 1 1 1 1 1 1 1 1 1 1 1 4 4 2 2 2 2 2 2 2 2 4 4 3 3 3 3 4 4 3 3 3 3 4 4 4 4 4 4 3 3 3 3 4 4 3 3 3 3 …
18750 18 1 1 1 1 1 1 1 1 4 4 4 4 4 1 1 1 1 1 1 4 4 4 4 4 4 4 4 4 4 4 4 4 4 4 4 4 2 2 2 4 4 4 4 4 4 4 1 1 1 1 1 1 1 1 1 4 3 3 3 2 2 2 2 2 2 2 2 2 3 3 3 3 5 5 5 5 4 4 3 3 3 3 4 4 4 4 4 4 4 4 1 1 1 1 1 1 1 1 1 1 4 4 4 4 4 4 1 1 1 1 1 1 1 1 1 1 1 1 1 3 3 3 3 4 4 1 1 1 1 1 1 1 1 1 1 1 1 1 1 1 1 1 4 1 1 1 1 1 1 1 1 1 1 1 1 1 1 1 4 2 2 2 2 2 2 2 2 4 4 3 3 3 3 4 4 4 3 3 3 3 4 4 4 4 4 4 1 1 1 1 1 1 3 3 3 …
19000 19 1 1 1 1 1 1 1 1 1 1 1 1 4 1 1 1 1 1 1 4 4 3 3 3 3 4 4 4 4 4 4 4 4 4 4 4 2 2 2 4 4 4 4 4 4 4 4 4 4 5 5 5 5 4 4 4 3 3 3 2 2 2 2 2 2 2 2 2 3 3 3 3 3 3 3 3 4 4 4 4 4 4 4 4 4 4 4 4 4 4 1 1 1 1 1 1 1 1 1 1 1 1 1 4 4 4 1 1 1 1 1 1 1 1 1 1 1 1 1 3 3 3 3 4 4 1 1 1 1 1 1 1 1 1 1 1 1 1 1 1 1 1 4 1 1 1 1 1 1 1 1 1 1 1 1 1 1 4 4 2 2 2 2 2 2 2 2 4 4 3 3 3 3 4 4 3 3 3 3 4 4 4 4 4 4 4 1 1 1 1 1 1 3 3 3 …
19250 19 1 1 1 1 1 1 1 1 1 4 4 4 4 1 1 1 1 1 1 3 3 3 3 4 4 4 4 4 4 4 4 4 4 4 4 4 2 2 2 4 4 4 4 4 4 4 1 1 1 1 1 1 4 4 4 4 3 3 3 2 2 2 2 2 2 2 2 2 4 4 3 3 3 3 3 3 3 3 4 4 4 4 4 4 4 4 4 4 4 4 1 1 1 1 1 1 1 1 1 1 1 1 1 4 4 4 1 1 1 1 1 1 1 1 1 1 1 1 1 4 4 4 4 4 4 1 1 1 1 1 1 1 1 1 1 1 1 1 1 1 1 4 1 1 1 1 1 1 1 1 1 1 1 1 1 1 4 4 4 2 2 2 2 2 2 2 2 4 4 3 3 3 3 4 4 3 3 3 3 4 4 4 4 4 4 4 1 1 1 1 1 1 3 3 3 …
19500 19 3 3 3 3 1 1 1 1 1 1 1 1 4 1 1 1 1 1 1 3 3 3 3 4 4 4 4 4 4 4 4 4 4 4 4 4 2 2 2 4 4 4 4 4 4 4 1 1 1 1 1 1 4 4 4 4 3 3 3 2 2 2 2 2 2 2 2 2 4 4 5 5 5 5 5 4 4 4 3 3 3 3 4 4 4 4 4 4 4 4 1 1 1 1 1 1 1 1 1 1 4 4 4 4 4 4 1 1 1 1 1 1 1 1 1 1 1 1 1 3 3 3 3 4 4 1 1 1 1 1 1 1 1 1 1 1 1 1 1 1 1 1 4 1 1 1 1 1 1 1 1 1 1 1 1 1 4 4 4 2 2 2 2 2 2 2 2 4 4 3 3 3 3 4 4 4 3 3 3 3 4 4 4 3 3 3 3 4 3 3 3 3 3 3 3 …
19750 19 1 1 1 1 1 1 1 1 1 1 1 1 4 1 1 1 1 1 1 4 4 3 3 3 3 4 4 4 4 4 4 4 4 4 4 4 2 2 2 4 4 4 4 4 4 4 1 1 1 1 1 1 4 4 4 4 3 3 3 2 2 2 2 2 2 2 2 2 4 4 4 5 5 5 5 5 4 4 3 3 3 3 4 4 4 4 4 4 4 4 1 1 1 1 1 1 1 1 1 1 4 4 3 3 3 3 1 1 1 1 1 1 1 1 1 1 1 1 1 3 3 3 3 4 4 4 4 4 1 1 1 1 1 1 1 1 1 1 1 1 1 4 1 1 1 1 1 1 1 1 1 1 1 1 1 1 4 4 4 2 2 2 2 2 2 2 2 4 4 3 3 3 3 4 4 3 3 3 3 4 4 4 4 4 4 4 1 1 1 1 1 1 3 3 3 …
20000 20 1 1 1 1 1 1 1 1 1 1 1 1 4 1 1 1 1 1 1 3 3 3 3 4 4 4 4 4 4 4 4 4 4 4 4 4 2 2 2 4 4 4 4 4 4 4 1 1 1 1 1 1 1 1 4 4 3 3 3 2 2 2 2 2 2 2 2 2 4 4 4 5 5 5 5 5 4 4 3 3 3 3 4 4 4 4 4 4 4 4 1 1 1 1 1 1 1 1 1 1 1 1 1 4 4 4 1 1 1 1 1 1 1 1 1 1 1 1 4 3 3 3 3 4 4 1 1 1 1 1 1 1 1 1 1 1 1 1 1 1 1 1 4 1 1 1 1 1 1 1 1 1 1 1 1 1 4 4 4 2 2 2 2 2 2 2 2 4 4 3 3 3 3 4 4 3 3 3 3 4 4 3 3 3 3 4 5 5 5 5 4 3 3 3 3 …
20250 20 1 1 1 1 1 1 1 1 1 1 1 1 4 4 3 3 3 3 4 3 3 3 3 4 4 4 4 4 4 4 4 4 4 4 4 4 2 2 2 4 4 4 4 4 4 4 1 1 1 1 1 1 1 4 4 4 3 3 3 2 2 2 2 2 2 2 2 2 4 4 5 5 5 5 5 5 4 4 3 3 3 3 4 4 4 4 4 4 4 4 1 1 1 1 1 1 1 1 1 1 4 4 3 3 3 3 4 4 1 1 1 1 1 1 1 1 1 1 1 3 3 3 3 4 4 4 1 1 1 1 1 1 1 1 1 1 1 1 1 1 1 4 1 1 1 1 1 1 1 1 1 1 1 1 1 1 1 4 4 2 2 2 2 2 2 2 2 4 4 3 3 3 3 4 4 4 3 3 3 3 4 4 4 4 4 5 5 5 5 5 4 3 3 3 3 …
20500 20 1 1 1 1 1 1 1 1 1 1 1 1 4 4 3 3 3 3 4 3 3 3 3 4 4 4 4 4 4 4 4 4 4 4 4 4 2 2 2 4 4 4 4 4 4 4 1 1 1 1 1 1 4 4 4 4 3 3 3 2 2 2 2 2 2 2 2 2 3 3 3 3 5 5 5 5 4 4 4 4 4 4 4 4 4 4 4 4 4 4 1 1 1 1 1 1 1 1 1 1 4 4 3 3 3 3 1 1 1 1 1 1 1 1 1 1 1 1 4 3 3 3 3 4 4 1 1 1 1 1 1 1 1 1 1 1 1 1 1 1 1 1 4 1 1 1 1 1 1 1 1 1 1 1 1 1 1 4 4 2 2 2 2 2 2 2 2 4 4 3 3 3 3 4 4 3 3 3 3 4 4 4 4 4 4 5 5 5 5 5 4 3 3 3 3 …
20750 20 1 1 1 1 1 1 1 1 1 1 1 1 5 5 5 5 5 5 5 3 3 3 3 4 4 4 4 4 4 4 4 4 4 4 4 4 2 2 2 4 4 4 4 4 4 4 3 3 3 3 4 3 3 3 3 4 4 4 4 2 2 2 2 2 2 2 2 2 3 3 3 3 4 3 3 3 3 4 3 3 3 3 3 3 3 3 4 4 4 4 1 1 1 1 1 1 1 1 1 1 4 4 3 3 3 3 1 1 1 1 1 1 1 1 1 1 1 1 4 3 3 3 3 4 4 4 1 1 1 1 1 1 1 1 1 1 1 1 1 1 1 1 4 1 1 1 1 1 1 1 1 1 1 1 1 1 1 1 4 2 2 2 2 2 2 2 2 4 4 3 3 3 3 4 4 4 3 3 3 3 4 4 4 4 4 4 5 5 5 5 4 3 3 3 3 …
21000 21 4 1 1 1 1 1 1 1 4 4 4 4 4 1 1 1 1 1 1 3 3 3 3 4 4 4 4 4 4 4 4 4 4 4 4 4 2 2 2 4 4 4 4 4 4 4 1 1 1 1 1 1 1 1 4 4 4 4 4 2 2 2 2 2 2 2 2 2 3 3 3 3 4 3 3 3 3 4 4 4 4 4 4 4 4 4 4 4 4 4 1 1 1 1 1 1 1 1 1 1 4 4 3 3 3 3 1 1 1 1 1 1 1 1 1 1 1 1 4 3 3 3 3 4 4 1 1 1 1 1 1 1 1 1 1 1 1 1 1 1 1 4 1 1 1 1 1 1 1 1 1 1 1 1 1 1 1 4 4 2 2 2 2 2 2 2 2 4 4 3 3 3 3 4 4 3 3 3 3 4 4 4 4 4 4 4 1 1 1 1 1 1 3 3 3 …
21250 21 1 1 1 1 1 1 1 1 1 1 1 4 1 1 1 1 1 1 1 3 3 3 3 4 4 4 4 4 4 4 4 4 4 4 4 4 2 2 2 4 4 4 4 4 4 4 1 1 1 1 1 1 1 1 4 4 4 4 4 2 2 2 2 2 2 2 2 2 4 4 5 5 5 5 5 5 4 4 3 3 3 3 3 3 3 3 4 4 4 4 1 1 1 1 1 1 1 1 1 1 1 1 1 4 4 4 1 1 1 1 1 1 1 1 1 1 1 1 4 3 3 3 3 4 4 4 1 1 1 1 1 1 1 1 1 1 1 1 1 1 1 1 4 1 1 1 1 1 1 1 1 1 1 1 3 3 3 3 4 2 2 2 2 2 2 2 2 4 4 4 4 4 4 4 4 3 3 3 3 4 4 4 4 4 4 3 3 3 3 4 4 3 3 3 3 …
21500 21 1 1 1 1 1 1 1 1 1 1 1 1 4 1 1 1 1 1 1 4 4 4 4 4 4 4 4 4 4 4 4 4 4 4 4 4 2 2 2 4 4 4 4 4 4 4 4 1 1 1 1 1 1 1 4 4 3 3 3 3 2 2 2 2 2 2 2 2 4 4 4 4 4 5 5 5 5 4 3 3 3 3 4 4 4 4 4 4 4 4 1 1 1 1 1 1 1 1 1 1 1 4 4 4 4 4 1 1 1 1 1 1 1 1 1 1 1 1 1 3 3 3 3 4 4 1 1 1 1 1 1 1 1 1 1 1 1 1 1 1 1 1 4 1 1 1 1 1 1 1 1 1 1 1 1 1 4 4 4 4 4 2 2 2 2 2 2 4 4 3 3 3 3 4 4 3 3 3 3 4 4 4 4 4 4 5 5 5 5 5 4 3 3 3 3 …
21750 21 1 1 1 1 1 1 1 1 1 1 1 1 4 1 1 1 1 1 1 4 4 3 3 3 3 4 4 4 4 4 4 4 4 4 4 4 2 2 2 4 4 4 4 4 4 4 1 1 1 1 1 1 1 4 4 4 3 3 3 2 2 2 2 2 2 2 2 2 3 3 3 3 4 4 3 3 3 3 3 3 3 3 4 4 4 4 4 4 4 4 1 1 1 1 1 1 1 1 1 1 1 1 1 4 4 4 1 1 1 1 1 1 1 1 1 1 1 1 1 3 3 3 3 4 4 1 1 1 1 1 1 1 1 1 1 1 1 1 1 1 1 4 1 1 1 1 1 1 1 1 1 1 1 1 1 1 4 4 4 2 2 2 2 2 2 2 2 4 4 3 3 3 3 4 4 3 3 3 3 4 4 4 4 4 4 4 1 1 1 1 1 1 3 3 3 …
22000 22 4 4 4 1 1 1 1 1 1 1 1 4 1 1 1 1 1 1 1 3 3 3 3 4 4 4 4 4 4 4 4 4 4 4 4 4 2 2 2 4 4 4 4 4 4 4 1 1 1 1 1 1 4 4 4 4 3 3 3 2 2 2 2 2 2 2 2 2 4 4 5 5 5 5 5 4 4 4 3 3 3 3 3 3 3 3 4 4 4 4 1 1 1 1 1 1 1 1 1 1 1 1 1 4 4 4 1 1 1 1 1 1 1 1 1 1 1 1 4 3 3 3 3 4 4 1 1 1 1 1 1 1 1 1 1 1 1 1 1 1 1 1 4 1 1 1 1 1 1 1 1 1 1 1 1 1 4 4 4 2 2 2 2 2 2 2 2 4 4 3 3 3 3 4 4 3 3 3 3 4 4 4 4 4 4 3 3 3 3 4 4 4 3 3 3 …
22250 22 4 1 1 1 1 1 1 1 1 4 4 4 4 1 1 1 1 1 4 3 3 3 3 4 4 4 4 4 4 4 4 4 4 4 4 4 2 2 2 4 4 4 4 4 4 4 3 3 3 3 4 4 4 4 4 4 3 3 3 2 2 2 2 2 2 2 2 2 4 4 4 4 4 3 3 3 3 4 4 4 4 4 3 3 3 3 4 4 4 4 1 1 1 1 1 1 1 1 1 1 1 1 1 4 4 4 1 1 1 1 1 1 1 1 1 1 1 1 4 3 3 3 3 4 4 1 1 1 1 1 1 1 1 1 1 1 1 1 1 1 1 4 1 1 1 1 1 1 1 1 1 1 1 1 1 1 4 4 4 2 2 2 2 2 2 2 2 4 4 3 3 3 3 4 4 3 3 3 3 4 4 4 4 4 4 4 1 1 1 1 1 1 3 3 3 …
22500 22 3 3 3 3 1 1 1 1 1 1 1 4 1 1 1 1 1 1 1 4 4 3 3 3 3 4 4 4 4 4 4 4 4 4 4 4 2 2 2 4 4 4 4 4 4 4 1 1 1 1 1 1 4 4 4 4 3 3 3 2 2 2 2 2 2 2 2 2 3 3 3 3 3 3 3 3 4 4 3 3 3 3 3 3 3 3 4 4 4 4 1 1 1 1 1 1 1 1 1 1 4 4 4 4 4 4 1 1 1 1 1 1 1 1 1 1 1 1 4 3 3 3 3 4 4 1 1 1 1 1 1 1 1 1 1 1 1 1 1 1 1 4 1 1 1 1 1 1 1 1 1 1 1 1 1 1 1 4 4 2 2 2 2 2 2 2 2 4 4 3 3 3 3 4 4 3 3 3 3 4 4 4 4 4 4 1 1 1 1 1 1 3 3 3 3 …
22750 22 4 1 1 1 1 1 1 1 1 1 4 4 1 1 1 1 1 1 1 4 4 3 3 3 3 4 4 4 4 4 4 4 4 4 4 4 2 2 2 4 4 4 4 4 4 4 1 1 1 1 1 1 4 4 4 4 3 3 3 2 2 2 2 2 2 2 2 2 4 4 3 3 3 3 3 3 3 3 4 4 4 4 3 3 3 3 4 4 4 4 1 1 1 1 1 1 1 1 1 1 4 4 3 3 3 3 1 1 1 1 1 1 1 1 1 1 1 1 1 3 3 3 3 4 4 1 1 1 1 1 1 1 1 1 1 1 1 1 1 1 1 1 4 1 1 1 1 1 1 1 1 1 1 1 1 1 4 4 4 2 2 2 2 2 2 2 2 4 4 3 3 3 3 4 4 3 3 3 3 4 4 4 4 4 4 3 3 3 3 4 4 3 3 3 3 …
23000 23 1 1 1 1 1 1 1 1 1 1 1 4 5 5 5 5 5 5 5 3 3 3 3 4 4 4 4 4 4 4 4 4 4 4 4 4 2 2 2 4 4 4 4 4 4 4 3 3 3 3 3 3 3 3 4 4 4 4 4 2 2 2 2 2 2 2 2 2 4 4 3 3 3 3 3 3 3 3 3 3 3 3 3 3 3 3 4 4 4 4 1 1 1 1 1 1 1 1 1 1 4 4 4 4 4 4 1 1 1 1 1 1 1 1 1 1 1 1 1 3 3 3 3 4 4 1 1 1 1 1 1 1 1 1 1 1 1 1 1 1 1 4 1 1 1 1 1 1 1 1 1 1 1 1 1 1 1 4 4 2 2 2 2 2 2 2 2 4 4 3 3 3 3 4 4 3 3 3 3 4 4 4 4 4 4 4 5 5 5 5 4 3 3 3 3 …
23250 23 1 1 1 1 1 1 1 1 1 1 1 1 4 1 1 1 1 1 1 4 4 3 3 3 3 4 4 4 4 4 4 4 4 4 4 4 2 2 2 4 4 4 4 4 4 4 4 4 4 5 5 5 5 4 4 4 3 3 3 2 2 2 2 2 2 2 2 2 4 4 5 5 5 5 5 5 4 4 3 3 3 3 4 4 4 4 4 4 4 4 1 1 1 1 1 1 1 1 1 1 1 1 1 4 4 4 1 1 1 1 1 1 1 1 1 1 1 1 4 3 3 3 3 4 4 1 1 1 1 1 1 1 1 1 1 1 1 1 1 1 1 4 1 1 1 1 1 1 1 1 1 1 1 1 1 1 4 4 4 2 2 2 2 2 2 2 2 4 4 3 3 3 3 4 4 3 3 3 3 4 4 4 4 4 4 5 5 5 5 5 4 3 3 3 3 …
23500 23 4 1 1 1 1 1 1 1 1 1 1 1 4 1 1 1 1 1 1 3 3 3 3 4 4 4 4 4 4 4 4 4 4 4 4 4 2 2 2 4 4 4 4 4 4 4 1 1 1 1 1 1 4 4 4 4 3 3 3 2 2 2 2 2 2 2 2 2 4 4 5 5 5 5 5 5 4 4 3 3 3 3 4 4 4 4 4 4 4 4 1 1 1 1 1 1 1 1 1 1 1 1 1 4 4 4 1 1 1 1 1 1 1 1 1 1 1 1 4 3 3 3 3 4 4 1 1 1 1 1 1 1 1 1 1 1 1 1 1 1 1 4 1 1 1 1 1 1 1 1 1 1 1 1 1 1 4 4 4 2 2 2 2 2 2 2 2 4 4 3 3 3 3 4 4 3 3 3 3 4 4 4 4 4 4 4 1 1 1 1 1 4 3 3 3 …
23750 23 1 1 1 1 1 1 1 1 1 1 4 4 1 1 1 1 1 1 1 3 3 3 3 4 4 4 4 4 4 4 4 4 4 4 4 4 2 2 2 4 4 4 4 4 4 4 1 1 1 1 1 1 4 4 4 4 3 3 3 2 2 2 2 2 2 2 2 2 3 3 3 3 4 4 3 3 3 3 3 3 3 3 4 4 4 4 4 4 4 4 1 1 1 1 1 1 1 1 1 1 1 1 1 4 4 4 1 1 1 1 1 1 1 1 1 1 1 1 4 3 3 3 3 4 4 1 1 1 1 1 1 1 1 1 1 1 1 1 1 1 1 4 1 1 1 1 1 1 1 1 1 1 1 1 1 1 4 4 4 2 2 2 2 2 2 2 2 4 4 4 4 4 4 4 4 3 3 3 3 4 4 4 4 4 4 4 1 1 1 1 1 1 3 3 3 …
24000 24 1 1 1 1 1 1 1 1 1 1 4 4 3 3 3 3 3 3 3 3 4 3 3 3 3 4 4 4 4 4 4 4 4 4 4 4 2 2 2 4 4 4 4 4 4 4 3 3 3 3 4 4 4 4 4 4 3 3 3 2 2 2 2 2 2 2 2 2 4 4 4 4 5 5 5 5 5 4 3 3 3 3 3 3 3 3 4 4 4 4 1 1 1 1 1 1 1 1 1 1 4 4 4 4 4 4 1 1 1 1 1 1 1 1 1 1 1 1 1 3 3 3 3 4 4 1 1 1 1 1 1 1 1 1 1 1 1 1 1 1 1 4 1 1 1 1 1 1 1 1 1 1 1 1 1 1 4 4 4 2 2 2 2 2 2 2 2 4 4 3 3 3 3 4 4 3 3 3 3 4 4 4 4 4 4 5 5 5 5 5 4 3 3 3 3 …
24250 24 1 1 1 1 1 1 1 1 1 1 4 4 4 3 3 3 3 3 3 3 3 3 3 3 3 4 4 4 4 4 4 4 4 4 4 4 2 2 2 4 4 4 4 4 4 4 1 1 1 1 1 1 4 4 4 4 3 3 3 2 2 2 2 2 2 2 2 2 3 3 3 3 4 5 5 5 5 4 4 4 4 4 4 4 4 4 4 4 4 4 1 1 1 1 1 1 1 1 1 1 1 1 1 4 4 4 1 1 1 1 1 1 1 1 1 1 1 1 4 3 3 3 3 4 4 4 4 1 1 1 1 1 1 1 1 1 1 1 1 1 1 4 1 1 1 1 1 1 1 1 1 1 1 1 1 1 4 4 4 2 2 2 2 2 2 2 2 4 4 4 4 4 4 4 4 3 3 3 3 4 4 4 4 4 4 5 5 5 5 5 4 3 3 3 3 …
24500 24 3 3 3 3 1 1 1 1 1 4 4 4 4 1 1 1 1 1 1 3 3 3 3 4 4 4 4 4 4 4 4 4 4 4 4 4 2 2 2 4 4 4 4 4 4 4 1 1 1 1 1 1 4 4 4 4 3 3 3 2 2 2 2 2 2 2 2 2 3 3 3 3 4 3 3 3 3 4 4 4 4 4 4 4 4 4 4 4 4 4 1 1 1 1 1 1 1 1 1 1 1 1 1 4 4 4 1 1 1 1 1 1 1 1 1 1 1 1 1 3 3 3 3 4 4 3 3 3 3 1 1 1 1 1 1 1 1 1 1 1 1 1 4 1 1 1 1 1 1 1 1 1 1 1 1 1 4 4 4 2 2 2 2 2 2 2 2 4 4 3 3 3 3 4 4 3 3 3 3 4 4 4 4 4 4 4 1 1 1 1 1 1 3 3 3 …
24750 24 4 1 1 1 1 1 1 1 1 4 4 4 4 1 1 1 1 1 1 4 4 3 3 3 3 4 4 4 4 4 4 4 4 4 4 4 2 2 2 4 4 4 4 4 4 4 1 1 1 1 1 1 4 4 4 4 3 3 3 2 2 2 2 2 2 2 2 2 3 3 3 3 4 3 3 3 3 4 3 3 3 3 4 4 4 4 4 4 4 4 1 1 1 1 1 1 1 1 1 4 4 4 4 4 4 4 1 1 1 1 1 1 1 1 1 1 1 1 1 3 3 3 3 4 4 1 1 1 1 1 1 1 1 1 1 1 1 1 1 1 1 1 4 1 1 1 1 1 1 1 1 1 1 1 1 1 4 4 4 2 2 2 2 2 2 2 2 4 4 4 4 4 4 4 4 3 3 3 3 4 4 4 4 4 4 1 1 1 1 1 1 4 3 3 3 …
25000 25 1 1 1 1 1 1 1 1 1 1 1 1 5 5 5 5 5 5 4 3 3 3 3 4 4 4 4 4 4 4 4 4 4 4 4 4 2 2 2 4 4 4 4 4 4 4 1 1 1 1 1 1 4 4 4 4 3 3 3 2 2 2 2 2 2 2 2 2 3 3 3 3 4 5 5 5 5 4 4 4 4 4 4 4 4 4 4 4 4 4 1 1 1 1 1 1 1 1 1 1 1 1 1 4 4 4 1 1 1 1 1 1 1 1 1 1 1 1 1 3 3 3 3 4 4 1 1 1 1 1 1 1 1 1 1 1 1 1 1 1 1 4 1 1 1 1 1 1 1 1 1 1 1 1 1 1 4 4 4 2 2 2 4 4 2 2 2 4 4 3 3 3 3 4 4 4 3 3 3 3 4 3 3 3 3 1 1 1 1 1 1 3 3 3 3 …
25250 25 1 1 1 1 1 1 1 1 1 1 4 4 4 1 1 1 1 1 1 3 3 3 3 4 4 4 4 4 4 4 4 4 4 4 4 4 2 2 2 4 4 4 4 4 4 4 3 3 3 3 3 3 3 3 4 4 3 3 3 2 2 2 2 2 2 2 2 2 3 3 3 3 4 3 3 3 3 4 4 4 4 4 4 4 4 4 4 4 4 4 1 1 1 1 1 1 1 1 1 1 1 1 1 4 4 4 1 1 1 1 1 1 1 1 1 1 1 1 1 3 3 3 3 4 4 1 1 1 1 1 1 1 1 1 1 1 1 1 1 1 1 4 1 1 1 1 1 1 1 1 1 1 1 1 1 1 4 4 4 2 2 2 2 2 2 2 2 4 4 4 4 4 4 4 4 4 3 3 3 3 4 4 4 4 4 1 1 1 1 1 1 1 3 3 3 …
25500 25 1 1 1 1 1 1 1 1 1 1 1 1 5 5 5 5 5 5 5 4 4 3 3 3 3 4 4 4 4 4 4 4 4 4 4 4 2 2 2 4 4 4 4 4 4 4 1 1 1 1 1 1 4 4 4 4 4 4 4 2 2 2 2 2 2 2 2 2 3 3 3 3 4 3 3 3 3 4 4 4 4 4 4 4 4 4 4 4 4 4 1 1 1 1 1 1 1 1 1 1 1 1 1 4 4 4 1 1 1 1 1 1 1 1 1 1 1 1 4 3 3 3 3 4 4 1 1 1 1 1 1 1 1 1 1 1 1 1 1 1 1 1 4 1 1 1 1 1 1 1 1 1 1 1 1 1 1 4 4 2 2 2 2 2 2 2 2 4 4 3 3 3 3 4 4 3 3 3 3 4 4 4 4 4 4 1 1 1 1 1 1 3 3 3 3 …
25750 25 1 1 1 1 1 1 1 1 1 1 1 4 1 1 1 1 1 1 1 3 3 3 3 4 4 4 4 4 4 4 4 4 4 4 4 4 2 2 2 4 4 4 4 4 4 4 1 1 1 1 1 1 4 4 4 4 3 3 3 2 2 2 2 2 2 2 2 2 3 3 3 3 4 3 3 3 3 4 4 4 4 4 4 4 4 4 4 4 4 4 1 1 1 1 1 1 1 1 1 1 1 1 1 4 4 4 1 1 1 1 1 1 1 1 1 1 1 1 4 3 3 3 3 4 4 1 1 1 1 1 1 1 1 1 1 1 1 1 1 1 1 1 4 1 1 1 1 1 1 1 1 1 1 1 1 1 1 4 4 2 2 2 2 2 2 2 2 4 4 3 3 3 3 4 4 3 3 3 3 4 4 4 4 4 4 5 5 5 5 5 4 3 3 3 3 …
26000 26 1 1 1 1 1 1 1 1 1 1 4 4 4 1 1 1 1 1 1 4 4 3 3 3 3 4 4 4 4 4 4 4 4 4 4 4 2 2 2 4 4 4 4 4 4 4 1 1 1 1 1 1 4 4 4 4 3 3 3 2 2 2 2 2 2 2 2 2 3 3 3 3 4 5 5 5 5 4 3 3 3 3 4 4 4 4 4 4 4 4 1 1 1 1 1 1 1 1 1 1 1 1 3 3 3 3 1 1 1 1 1 1 1 1 1 1 1 1 1 3 3 3 3 4 4 1 1 1 1 1 1 1 1 1 1 1 1 1 1 1 1 4 1 1 1 1 1 1 1 1 1 1 1 1 1 1 1 4 4 2 2 2 2 2 2 2 2 4 4 3 3 3 3 4 4 3 3 3 3 4 4 4 4 3 3 3 3 4 4 4 4 3 3 3 3 …
26250 26 1 1 1 1 1 1 1 1 1 1 4 4 4 1 1 1 1 1 1 3 3 3 3 4 4 4 4 4 4 4 4 4 4 4 4 4 2 2 2 4 4 4 4 4 4 4 1 1 1 1 1 1 4 4 4 4 3 3 3 2 2 2 2 2 2 2 2 2 3 3 3 3 4 5 5 5 5 4 3 3 3 3 3 3 3 3 4 4 4 4 1 1 1 1 1 1 1 1 1 1 1 1 1 4 4 4 1 1 1 1 1 1 1 1 1 1 1 1 4 3 3 3 3 4 4 1 1 1 1 1 1 1 1 1 1 1 1 1 1 1 1 1 4 1 1 1 1 1 1 1 1 1 1 1 1 1 4 4 4 2 2 2 2 2 2 2 2 4 4 3 3 3 3 4 4 3 3 3 3 4 4 4 4 4 4 5 5 5 5 5 4 3 3 3 3 …
26500 26 1 1 1 1 1 1 1 1 1 1 4 4 4 1 1 1 1 1 1 4 4 3 3 3 3 4 4 4 4 4 4 4 4 4 4 4 2 2 2 4 4 4 4 4 4 4 1 1 1 1 1 1 4 4 4 4 3 3 3 2 2 2 2 2 2 2 2 2 4 4 5 5 5 5 5 4 4 4 3 3 3 3 3 3 3 3 4 4 4 4 1 1 1 1 1 1 1 1 1 1 1 1 1 4 4 4 1 1 1 1 1 1 1 1 1 1 1 1 1 3 3 3 3 4 4 1 1 1 1 1 1 1 1 1 1 1 1 1 1 1 1 1 4 1 1 1 1 1 1 1 1 1 1 1 1 1 4 4 4 2 2 2 2 2 2 2 2 4 4 4 4 4 4 4 4 3 3 3 3 4 4 4 4 4 4 1 1 1 1 1 1 5 5 5 5 …
26750 26 3 3 3 3 1 1 1 1 1 1 1 1 4 1 1 1 1 1 1 3 3 3 3 4 4 4 4 4 4 4 4 4 4 4 4 4 2 2 2 4 4 4 4 4 4 4 1 1 1 1 1 1 4 4 4 4 3 3 3 2 2 2 2 2 2 2 2 2 3 3 3 3 3 3 3 3 4 4 3 3 3 3 4 4 4 4 4 4 4 4 1 1 1 1 1 1 1 1 1 1 4 4 4 4 4 4 1 1 1 1 1 1 1 1 1 1 1 1 4 3 3 3 3 4 4 1 1 1 1 1 1 1 1 1 1 1 1 1 1 1 1 1 4 1 1 1 1 1 1 1 1 1 1 1 1 1 4 4 4 2 2 2 2 2 2 2 2 4 4 3 3 3 3 4 4 3 3 3 3 4 4 3 3 3 3 5 5 5 5 5 4 4 3 3 3 …
27000 27 1 1 1 1 1 1 1 1 1 1 1 4 1 1 1 1 1 1 1 3 3 3 3 4 4 4 4 4 4 4 4 4 4 4 4 4 2 2 2 4 4 4 4 4 4 4 1 1 1 1 1 1 4 4 4 4 4 4 4 2 2 2 2 2 2 2 2 2 4 4 5 5 5 5 5 5 4 4 4 4 4 4 4 4 4 4 4 4 4 4 1 1 1 1 1 1 1 1 1 1 1 1 1 4 4 4 1 1 1 1 1 1 1 1 1 1 1 1 4 3 3 3 3 4 4 1 1 1 1 1 1 1 1 1 1 1 1 1 1 1 1 4 1 1 1 1 1 1 1 1 1 1 1 1 1 1 4 4 4 2 2 2 2 2 2 2 2 4 4 3 3 3 3 4 4 3 3 3 3 4 4 4 4 4 4 4 1 1 1 1 1 1 3 3 3 …
27250 27 1 1 1 1 1 1 1 1 1 1 1 4 4 1 1 1 1 1 1 4 4 4 4 4 4 4 4 4 4 4 4 4 4 4 4 4 2 2 2 4 4 4 4 4 4 4 1 1 1 1 1 1 4 4 4 4 3 3 3 2 2 2 2 2 2 2 2 2 3 3 3 3 5 5 5 5 4 4 3 3 3 3 4 4 4 4 4 4 4 4 1 1 1 1 1 1 1 1 1 1 1 1 1 4 4 4 1 1 1 1 1 1 1 1 1 1 1 1 1 3 3 3 3 4 4 1 1 1 1 1 1 1 1 1 1 1 1 1 1 1 1 4 4 1 1 1 1 1 1 1 1 1 1 1 1 1 1 4 4 2 2 2 2 2 2 2 2 4 4 3 3 3 3 4 4 3 3 3 3 4 4 4 4 4 4 4 1 1 1 1 1 1 3 3 3 …
27500 27 1 1 1 1 1 1 1 1 1 1 1 1 4 1 1 1 1 1 1 3 3 3 3 4 4 4 4 4 4 4 4 4 4 4 4 4 2 2 2 4 4 4 4 4 4 4 3 3 3 3 3 3 3 3 4 4 3 3 3 2 2 2 2 2 2 2 2 2 4 4 5 5 5 5 5 5 4 4 3 3 3 3 3 3 3 3 4 4 4 4 1 1 1 1 1 1 1 1 1 1 1 1 1 4 4 4 1 1 1 1 1 1 1 1 1 1 1 1 1 3 3 3 3 4 4 4 1 1 1 1 1 1 1 1 1 1 1 1 1 1 1 4 1 1 1 1 1 1 1 1 1 1 1 1 1 1 1 4 4 2 2 2 2 2 2 2 2 4 4 3 3 3 3 4 4 4 3 3 3 3 4 4 4 4 4 1 1 1 1 1 1 4 3 3 3 …
27750 27 4 1 1 1 1 1 1 1 1 1 1 1 3 3 3 3 3 3 3 3 4 3 3 3 3 4 4 4 4 4 4 4 4 4 4 4 2 2 2 4 4 4 4 4 4 4 3 3 3 3 3 3 3 3 4 4 4 4 4 2 2 2 2 2 2 4 4 4 4 4 5 5 5 5 5 4 4 4 3 3 3 3 3 3 3 3 4 4 4 4 1 1 1 1 1 1 1 1 1 1 1 1 4 4 4 4 1 1 1 1 1 1 1 1 1 1 1 1 4 3 3 3 3 4 4 1 1 1 1 1 1 1 1 1 1 1 1 1 1 1 1 4 1 1 1 1 1 1 1 1 1 1 1 1 1 1 1 4 4 2 2 2 2 2 2 2 2 4 4 3 3 3 3 4 4 3 3 3 3 4 4 4 4 4 4 5 5 5 5 5 4 3 3 3 3 …
28000 28 4 1 1 1 1 1 1 1 1 1 1 4 4 1 1 1 1 1 1 4 4 3 3 3 3 4 4 4 4 4 4 4 4 4 4 4 2 2 2 4 4 4 4 4 4 4 1 1 1 1 1 1 4 4 4 4 3 3 3 2 2 2 2 2 2 2 2 2 4 4 5 5 5 5 5 5 4 4 4 4 4 4 4 4 4 4 4 4 4 4 1 1 1 1 1 1 1 1 1 1 1 1 1 4 4 4 1 1 1 1 1 1 1 1 1 1 1 1 4 3 3 3 3 4 4 4 4 1 1 1 1 1 1 1 1 1 1 1 1 1 1 1 4 1 1 1 1 1 1 1 1 1 1 1 1 1 1 4 4 2 2 2 2 2 2 2 2 4 4 4 4 4 4 4 4 4 3 3 3 3 4 4 4 4 4 5 5 5 5 5 4 3 3 3 3 …
28250 28 1 1 1 1 1 1 1 1 1 1 1 1 4 1 1 1 1 1 1 4 4 3 3 3 3 4 4 4 4 4 4 4 4 4 4 4 4 4 4 4 4 4 4 4 4 4 1 1 1 1 1 1 1 1 1 4 4 4 4 2 2 2 2 2 2 2 2 2 3 3 3 3 3 3 3 3 4 4 4 4 4 4 4 4 4 4 4 4 4 4 1 1 1 1 1 1 1 1 1 1 1 1 1 4 4 4 1 1 1 1 1 1 1 1 1 1 1 1 4 3 3 3 3 4 4 1 1 1 1 1 1 1 1 1 1 1 1 1 1 1 1 4 1 1 1 1 1 1 1 1 1 1 1 1 1 1 4 4 4 2 2 2 2 2 2 2 2 4 4 3 3 3 3 4 4 4 3 3 3 3 4 4 4 4 4 4 1 1 1 1 1 3 3 3 3 …
28500 28 1 1 1 1 1 1 1 1 1 1 1 4 1 1 1 1 1 1 1 4 4 3 3 3 3 4 4 4 4 4 4 4 4 4 4 4 2 2 2 4 4 4 4 4 4 4 1 1 1 1 1 1 4 4 4 4 3 3 3 2 2 2 2 2 2 2 2 2 3 3 3 3 4 5 5 5 5 4 3 3 3 3 4 4 4 4 4 4 4 4 3 3 3 3 1 1 1 1 1 1 1 1 1 4 4 4 1 1 1 1 1 1 1 1 1 1 1 1 1 3 3 3 3 4 4 1 1 1 1 1 1 1 1 1 1 1 1 1 1 1 1 4 1 1 1 1 1 1 1 1 1 1 1 1 1 1 4 4 4 2 2 2 2 2 2 2 2 4 4 3 3 3 3 4 4 3 3 3 3 4 4 4 4 4 4 3 3 3 3 4 4 3 3 3 3 …
28750 28 1 1 1 1 1 1 1 1 1 1 1 1 4 1 1 1 1 1 1 3 3 3 3 4 4 4 4 4 4 4 4 4 4 4 4 4 2 2 2 4 4 4 4 4 4 4 1 1 1 1 1 1 4 4 4 4 3 3 3 2 2 2 2 2 2 2 2 2 4 4 5 5 5 5 5 5 4 4 3 3 3 3 3 3 3 3 4 4 4 4 1 1 1 1 1 1 1 1 1 1 1 1 1 4 4 4 1 1 1 1 1 1 1 1 1 1 1 1 1 3 3 3 3 4 4 1 1 1 1 1 1 1 1 1 1 1 1 1 1 1 1 1 4 1 1 1 1 1 1 1 1 1 1 1 1 1 1 4 4 2 2 2 2 2 2 2 2 4 4 3 3 3 3 4 4 3 3 3 3 4 4 4 4 4 4 5 5 5 5 5 4 3 3 3 3 …
29000 29 1 1 1 1 1 1 1 1 4 4 4 4 1 1 1 1 1 1 1 3 3 3 3 4 4 4 4 4 4 4 4 4 4 4 4 4 4 4 4 4 4 4 4 4 4 4 1 1 1 1 1 1 4 4 4 4 3 3 3 2 2 2 2 2 2 2 4 4 4 4 5 5 5 5 5 4 4 4 3 3 3 3 4 4 4 4 4 4 4 4 1 1 1 1 1 1 1 1 1 1 1 1 1 4 4 4 1 1 1 1 1 1 1 1 1 1 1 1 1 3 3 3 3 4 4 1 1 1 1 1 1 1 1 1 1 1 1 1 1 1 1 4 1 1 1 1 1 1 1 1 1 1 1 1 1 1 1 4 4 2 2 2 2 2 2 2 2 4 4 3 3 3 3 4 4 3 3 3 3 4 4 4 4 4 4 5 5 5 5 5 4 3 3 3 3 …
29250 29 1 1 1 1 1 1 1 1 4 4 4 4 1 1 1 1 1 1 1 3 3 3 3 4 4 4 4 4 4 4 4 4 4 4 4 4 2 2 2 4 4 4 4 4 4 4 1 1 1 1 1 1 4 4 4 4 3 3 3 2 2 2 2 2 2 2 2 2 4 4 5 5 5 5 5 5 4 4 3 3 3 3 3 3 3 3 4 4 4 4 1 1 1 1 1 1 1 1 1 1 4 4 4 4 4 4 1 1 1 1 1 1 1 1 1 1 1 1 4 3 3 3 3 4 4 1 1 1 1 1 1 1 1 1 1 1 1 1 1 1 1 4 1 1 1 1 1 1 1 1 1 1 1 1 1 1 1 4 4 2 2 2 2 2 2 2 2 4 4 3 3 3 3 4 4 3 3 3 3 4 4 4 4 4 4 1 1 1 1 1 1 3 3 3 3 …
29500 29 1 1 1 1 1 1 1 1 1 1 1 1 4 1 1 1 1 1 1 3 3 3 3 4 4 4 4 4 4 4 4 4 4 4 4 4 2 2 2 4 4 4 4 4 4 4 1 1 1 1 1 1 4 4 4 4 3 3 3 2 2 2 2 2 2 2 2 2 4 4 4 5 5 5 5 5 4 4 4 4 4 4 4 4 4 4 4 4 4 4 1 1 1 1 1 1 1 1 1 1 1 1 1 4 4 4 1 1 1 1 1 1 1 1 1 1 1 1 4 3 3 3 3 4 4 1 1 1 1 1 1 1 1 1 1 1 1 1 1 1 1 1 4 1 1 1 1 1 1 1 1 1 1 1 1 1 4 4 4 2 2 2 2 2 2 2 2 4 4 3 3 3 3 4 4 3 3 3 3 4 4 4 4 4 4 4 1 1 1 1 1 1 3 3 3 …
29750 29 4 1 1 1 1 1 1 1 1 1 1 1 4 1 1 1 1 1 1 3 3 3 3 4 4 4 4 4 4 4 4 4 4 4 4 4 2 2 2 4 4 4 4 4 4 4 1 1 1 1 1 1 4 4 4 4 3 3 3 2 2 2 2 2 2 2 2 2 4 4 4 4 5 5 5 5 4 4 3 3 3 3 3 3 3 3 4 4 4 4 1 1 1 1 1 1 1 1 1 1 1 1 1 4 4 4 1 1 1 1 1 1 1 1 1 1 1 1 1 3 3 3 3 4 4 1 1 1 1 1 1 1 1 1 1 1 1 1 1 1 1 4 1 1 1 1 1 1 1 1 1 1 1 1 1 4 4 4 4 2 2 2 2 2 2 2 2 4 4 3 3 3 3 4 4 3 3 3 3 4 4 4 4 4 4 5 5 5 5 5 4 3 3 3 3 …
30000 30 1 1 1 1 1 1 1 1 1 1 1 1 4 1 1 1 1 1 1 3 3 3 3 4 4 4 4 4 4 4 4 4 4 4 4 4 4 4 4 4 4 4 4 4 4 4 1 1 1 1 1 1 4 4 4 4 3 3 3 2 2 2 2 2 2 2 2 2 3 3 3 3 3 3 3 3 4 4 3 3 3 3 4 4 4 4 4 4 4 4 1 1 1 1 1 1 1 1 1 1 1 1 1 4 4 4 1 1 1 1 1 1 1 1 1 1 1 1 4 3 3 3 3 4 4 1 1 1 1 1 1 1 1 1 1 1 1 1 1 1 1 4 1 1 1 1 1 1 1 1 1 1 1 1 1 4 4 4 4 2 2 2 2 2 2 2 2 4 4 3 3 3 3 4 4 3 3 3 3 4 4 4 4 4 4 1 1 1 1 1 1 1 3 3 3 …
30250 30 4 1 1 1 1 1 1 1 1 1 1 1 4 1 1 1 1 1 1 4 4 3 3 3 3 4 4 4 4 4 4 4 4 4 4 4 2 2 2 4 4 4 4 4 4 4 1 1 1 1 1 1 4 4 4 4 3 3 3 2 2 2 2 2 2 2 2 2 4 4 5 5 5 5 5 5 4 4 3 3 3 3 3 3 3 3 4 4 4 4 1 1 1 1 1 1 1 1 1 1 1 1 1 4 4 4 1 1 1 1 1 1 1 1 1 1 1 1 4 3 3 3 3 4 4 1 1 1 1 1 1 1 1 1 1 1 1 1 1 1 1 4 1 1 1 1 1 1 1 1 1 1 1 1 1 1 4 4 4 2 2 2 2 2 2 2 2 4 4 3 3 3 3 4 4 3 3 3 3 4 4 4 4 4 4 3 3 3 3 4 4 3 3 3 3 …
30500 30 1 1 1 1 1 1 1 1 1 1 4 4 1 1 1 1 1 1 1 3 3 3 3 4 4 4 4 4 4 4 4 4 4 4 4 4 2 2 2 4 4 4 4 4 4 4 1 1 1 1 1 1 4 4 4 4 3 3 3 2 2 2 2 2 2 2 2 2 4 4 5 5 5 5 5 4 4 4 3 3 3 3 3 3 3 3 4 4 4 4 1 1 1 1 1 1 1 1 1 1 1 1 1 4 4 4 3 3 3 3 1 1 1 1 1 1 1 1 4 3 3 3 3 4 4 1 1 1 1 1 1 1 1 1 1 1 1 1 1 1 1 4 1 1 1 1 1 1 1 1 1 1 1 1 1 1 1 4 4 2 2 2 2 2 2 2 2 4 4 4 4 4 4 4 4 4 3 3 3 3 4 4 4 4 4 5 5 5 5 5 4 3 3 3 3 …
30750 30 1 1 1 1 1 1 1 1 1 1 4 4 4 1 1 1 1 1 1 4 4 3 3 3 3 4 4 4 4 4 4 4 4 4 4 4 2 2 2 4 4 4 4 4 4 4 1 1 1 1 1 1 4 4 4 4 3 3 3 2 2 2 2 2 2 2 2 2 4 4 4 5 5 5 5 5 4 4 3 3 3 3 4 4 4 4 4 4 4 4 1 1 1 1 1 1 1 1 1 1 1 1 1 4 4 4 1 1 1 1 1 1 1 1 1 1 1 4 4 3 3 3 3 4 4 1 1 1 1 1 1 1 1 1 1 1 1 1 1 1 1 1 4 1 1 1 1 1 1 1 1 1 1 1 1 1 1 4 4 2 2 2 2 2 2 2 2 4 4 3 3 3 3 4 4 4 3 3 3 3 4 4 4 4 4 3 3 3 3 4 4 3 3 3 3 …
31000 31 4 1 1 1 1 1 1 1 1 1 1 4 1 1 1 1 1 1 1 4 4 3 3 3 3 4 4 4 4 4 4 4 4 4 4 4 2 2 2 4 4 4 4 4 4 4 1 1 1 1 1 1 4 4 4 4 3 3 3 2 2 2 2 2 2 2 2 2 4 4 3 3 3 3 3 3 3 3 3 3 3 3 3 3 3 3 4 4 4 4 1 1 1 1 1 1 1 1 1 1 1 1 3 3 3 3 1 1 1 1 1 1 1 1 1 1 1 1 1 3 3 3 3 4 4 1 1 1 1 1 1 1 1 1 1 1 1 1 1 1 1 4 1 1 1 1 1 1 1 1 1 1 1 1 1 1 1 4 4 2 2 2 2 2 2 2 2 4 4 3 3 3 3 4 4 3 3 3 3 4 4 4 4 4 4 5 5 5 5 5 4 3 3 3 3 …
31250 31 3 3 3 3 1 1 1 1 1 1 1 1 4 1 1 1 1 1 1 3 3 3 3 4 4 4 4 4 4 4 4 4 4 4 4 4 2 2 2 4 4 4 4 4 4 4 1 1 1 1 1 1 4 4 4 4 4 4 4 2 2 2 2 2 2 2 2 2 4 4 4 3 3 3 3 4 4 4 3 3 3 3 4 4 4 4 4 4 4 4 1 1 1 1 1 1 1 1 1 1 1 1 1 4 4 4 1 1 1 1 1 1 1 1 1 1 1 1 1 3 3 3 3 4 4 1 1 1 1 1 1 1 1 1 1 1 1 1 1 1 1 4 4 1 1 1 1 1 1 1 1 1 1 1 1 1 1 4 4 2 2 2 2 2 2 2 2 4 4 3 3 3 3 4 4 3 3 3 3 4 4 4 4 4 4 3 3 3 3 4 4 3 3 3 3 …
31500 31 1 1 1 1 1 1 1 1 1 1 1 4 1 1 1 1 1 1 1 3 3 3 3 4 4 4 4 4 4 4 4 4 4 4 4 4 2 2 2 4 4 4 4 4 4 4 1 1 1 1 1 1 1 1 4 4 4 4 4 2 2 2 2 2 2 2 2 2 4 4 5 5 5 5 5 5 4 4 4 4 4 4 4 4 4 4 4 4 4 4 1 1 1 1 1 1 1 1 1 1 1 1 1 4 4 4 1 1 1 1 1 1 1 1 1 1 1 4 4 3 3 3 3 4 4 1 1 1 1 1 1 1 1 1 1 1 1 1 1 1 1 1 4 1 1 1 1 1 1 1 1 1 1 1 1 1 1 1 4 2 2 2 2 2 2 2 2 4 4 3 3 3 3 4 4 4 3 3 3 3 4 4 4 4 4 4 5 5 5 5 4 3 3 3 3 …
31750 31 4 1 1 1 1 1 1 1 1 1 1 1 4 1 1 1 1 1 1 4 4 3 3 3 3 4 4 4 4 4 4 4 4 4 4 4 2 2 2 4 4 4 4 4 4 4 1 1 1 1 1 1 1 1 4 4 3 3 3 2 2 2 2 2 2 2 2 2 4 4 5 5 5 5 5 5 4 4 3 3 3 3 3 3 3 3 4 4 4 4 1 1 1 1 1 1 1 1 1 1 1 1 1 4 4 4 4 4 1 1 1 1 1 1 1 1 1 1 4 3 3 3 3 4 4 1 1 1 1 1 1 1 1 1 1 1 1 1 1 1 1 1 4 1 1 1 1 1 1 1 1 1 1 1 1 1 1 4 4 2 2 2 2 2 2 2 2 4 4 3 3 3 3 4 4 3 3 3 3 4 4 4 4 4 4 5 5 5 5 5 4 3 3 3 3 …
32000 32 1 1 1 1 1 1 1 1 1 1 1 1 4 1 1 1 1 1 1 3 3 3 3 4 4 4 4 4 4 4 4 4 4 4 4 4 2 2 2 4 4 4 4 4 4 4 1 1 1 1 1 1 1 4 4 4 3 3 3 2 2 2 2 2 2 2 2 2 4 4 4 5 5 5 5 5 4 4 3 3 3 3 4 4 4 4 4 4 4 4 1 1 1 1 1 1 1 1 1 1 1 1 1 4 4 4 1 1 1 1 1 1 1 1 1 1 1 1 4 3 3 3 3 4 4 1 1 1 1 1 1 1 1 1 1 1 1 1 1 1 1 4 1 1 1 1 1 1 1 1 1 1 1 1 1 1 4 4 4 2 2 2 2 2 2 2 2 4 4 4 4 4 4 4 4 3 3 3 3 4 4 4 4 4 4 4 1 1 1 1 1 3 3 3 3 …
32250 32 3 3 3 3 3 3 3 3 4 4 4 4 1 1 1 1 1 1 1 3 3 3 3 4 4 4 4 4 4 4 4 4 4 4 4 4 2 2 2 4 4 4 4 4 4 4 1 1 1 1 1 1 4 4 4 4 3 3 3 2 2 2 2 2 2 2 2 2 4 4 5 5 5 5 5 4 4 4 3 3 3 3 3 3 3 3 4 4 4 4 1 1 1 1 1 1 1 1 1 1 1 1 1 4 4 4 1 1 1 1 1 1 1 1 1 1 1 1 4 3 3 3 3 4 4 1 1 1 1 1 1 1 1 1 1 1 1 1 1 1 1 4 1 1 1 1 1 1 1 1 1 1 1 1 1 1 1 4 4 2 2 2 2 2 2 2 2 4 4 3 3 3 3 4 4 3 3 3 3 4 4 4 4 4 4 5 5 5 5 5 4 3 3 3 3 …
32500 32 1 1 1 1 1 1 1 3 3 3 3 4 1 1 1 1 1 1 1 4 4 3 3 3 3 4 4 4 4 4 4 4 4 4 4 4 2 2 2 4 4 4 4 4 4 4 1 1 1 1 1 1 4 4 4 4 4 4 4 2 2 2 2 2 2 2 2 2 3 3 3 3 3 3 3 3 4 4 4 4 4 4 3 3 3 3 4 4 4 4 1 1 1 1 1 1 1 1 1 1 1 1 1 4 4 4 4 4 4 1 1 1 1 1 1 1 1 1 1 3 3 3 3 4 4 1 1 1 1 1 1 1 1 1 1 1 1 1 1 1 1 4 4 1 1 1 1 1 1 1 1 1 1 1 1 1 1 4 4 2 2 2 2 2 2 2 2 4 4 3 3 3 3 4 4 3 3 3 3 4 4 4 4 4 4 4 5 5 5 5 4 3 3 3 3 …
32750 32 3 3 3 3 4 4 4 3 3 3 3 4 1 1 1 1 1 1 1 4 4 3 3 3 3 4 4 4 4 4 4 4 4 4 4 4 2 2 2 4 4 4 4 4 4 4 1 1 1 1 1 1 1 1 4 4 4 4 4 2 2 2 2 2 2 2 2 2 4 4 1 1 1 1 1 1 1 4 4 4 4 4 3 3 3 3 4 4 4 4 1 1 1 1 1 1 1 1 1 1 1 1 1 4 4 4 1 1 1 1 1 1 1 1 1 1 1 4 4 3 3 3 3 4 4 1 1 1 1 1 1 1 1 1 1 1 1 1 1 1 1 1 4 1 1 1 1 1 1 1 1 1 1 1 1 1 1 1 4 2 2 2 2 2 2 2 2 4 4 4 4 4 4 4 4 3 3 3 3 4 4 4 4 4 4 3 3 3 3 4 4 3 3 3 3 …
33000 33 4 1 1 1 1 1 1 1 1 1 4 4 4 1 1 1 1 1 1 4 3 3 3 3 4 4 4 4 4 4 4 4 4 4 4 4 2 2 2 4 4 4 4 4 4 4 1 1 1 1 1 1 1 1 4 4 4 4 4 2 2 2 2 2 2 2 2 2 4 4 5 5 5 5 5 4 4 4 3 3 3 3 4 4 4 4 4 4 4 4 1 1 1 1 1 1 1 1 1 1 1 1 1 4 4 4 1 1 1 1 1 1 1 1 1 1 1 1 4 3 3 3 3 4 4 1 1 1 1 1 1 1 1 1 1 1 1 1 1 1 1 4 1 1 1 1 1 1 1 1 1 1 1 1 1 1 1 1 4 2 2 2 2 2 2 2 2 4 4 3 3 3 3 4 4 4 3 3 3 3 4 4 4 4 4 5 5 5 5 5 4 3 3 3 3 …
33250 33 1 1 1 1 1 1 1 1 1 1 4 4 4 1 1 1 1 1 1 4 4 3 3 3 3 4 4 4 4 4 4 4 4 4 4 4 2 2 2 4 4 4 4 4 4 4 1 1 1 1 1 1 1 1 4 4 3 3 3 3 4 2 2 2 2 2 2 2 4 4 5 5 5 5 5 5 4 4 4 4 4 4 3 3 3 3 4 4 4 4 1 1 1 1 1 1 1 1 1 1 1 1 1 4 4 4 1 1 1 1 1 1 1 1 1 1 1 4 4 3 3 3 3 4 4 1 1 1 1 1 1 1 1 1 1 1 1 1 1 1 1 1 4 1 1 1 1 1 1 1 1 1 1 1 1 1 1 4 4 4 4 2 2 2 2 2 2 4 4 3 3 3 3 4 4 3 3 3 3 4 4 4 4 4 4 4 3 3 3 3 4 3 3 3 3 …
33500 33 1 1 1 1 1 1 4 3 3 3 3 4 4 1 1 1 1 1 1 4 4 3 3 3 3 4 4 4 4 4 4 4 4 4 4 4 2 2 2 4 4 4 4 4 4 4 1 1 1 1 1 1 1 1 4 4 3 3 3 3 2 2 2 2 2 2 2 2 3 3 3 3 4 3 3 3 3 4 4 4 4 4 4 4 4 4 4 4 4 4 1 1 1 1 1 1 1 1 1 1 4 4 4 4 4 4 1 1 1 1 1 1 1 1 1 1 1 1 1 3 3 3 3 4 4 1 1 1 1 1 1 1 1 1 1 1 1 1 1 1 1 4 1 1 1 1 1 1 1 1 1 1 1 1 1 1 1 4 4 4 4 2 2 2 2 2 2 4 4 3 3 3 3 4 4 3 3 3 3 4 4 4 4 4 4 4 5 5 5 5 4 3 3 3 3 …
33750 33 1 1 1 1 1 1 1 1 1 1 4 4 3 3 3 3 3 3 3 3 4 3 3 3 3 4 4 4 4 4 4 4 4 4 4 4 2 2 2 4 4 4 4 4 4 4 1 1 1 1 1 1 1 1 4 4 4 4 4 4 2 2 2 2 2 2 2 2 4 4 5 5 5 5 5 5 4 4 4 4 4 4 4 4 4 4 4 4 4 4 1 1 1 1 1 1 1 1 1 1 1 1 1 4 4 4 1 1 1 1 1 1 1 1 1 1 1 1 1 3 3 3 3 4 4 1 1 1 1 1 1 1 1 1 1 1 1 1 1 1 1 4 1 1 1 1 1 1 1 1 1 1 1 1 1 1 1 1 4 4 4 2 2 2 2 2 2 4 4 3 3 3 3 4 4 3 3 3 3 4 4 4 4 4 4 1 1 1 1 1 1 5 5 5 5 …
34000 34 1 1 1 1 1 1 1 1 1 1 1 1 4 1 1 1 1 1 1 4 4 4 4 4 4 4 4 4 4 4 4 4 4 4 4 4 4 4 4 4 4 4 4 4 4 4 1 1 1 1 1 1 1 1 4 4 4 4 4 2 2 2 2 2 2 2 2 2 3 3 3 3 4 5 5 5 5 4 3 3 3 3 3 3 3 3 4 4 4 4 1 1 1 1 1 1 1 1 1 1 1 1 1 4 4 4 1 1 1 1 1 1 1 1 1 1 1 1 4 3 3 3 3 4 4 1 1 1 1 1 1 1 1 1 1 1 1 1 1 1 1 4 1 1 1 1 1 1 1 1 1 1 4 4 4 4 4 4 4 2 2 2 2 2 2 2 2 4 4 3 3 3 3 4 4 3 3 3 3 4 4 4 4 4 4 4 1 1 1 1 1 1 3 3 3 …
34250 34 1 1 1 1 1 1 1 1 1 1 1 4 4 1 1 1 1 1 1 3 3 3 3 4 4 4 4 4 4 4 4 4 4 4 4 4 2 2 2 4 4 4 4 4 4 4 1 1 1 1 1 1 4 4 4 4 3 3 3 2 2 2 2 2 2 2 2 2 4 4 3 3 3 3 3 3 3 3 4 4 4 4 3 3 3 3 4 4 4 4 1 1 1 1 1 1 1 1 1 1 4 4 4 4 4 4 1 1 1 1 1 1 1 1 1 1 1 4 4 3 3 3 3 4 4 1 1 1 1 1 1 1 1 1 1 1 1 1 1 1 1 4 1 1 1 1 1 1 1 1 1 1 1 1 1 4 4 4 4 2 2 2 2 2 2 2 2 4 4 4 4 4 4 4 4 3 3 3 3 4 4 4 4 4 4 5 5 5 5 5 4 3 3 3 3 …
34500 34 1 1 1 1 1 1 1 1 1 1 1 1 3 3 3 3 3 3 3 3 4 3 3 3 3 4 4 4 4 4 4 4 4 4 4 4 2 2 2 4 4 4 4 4 4 4 1 1 1 1 1 1 1 1 4 4 4 4 4 2 2 2 2 2 2 2 2 2 3 3 3 3 4 3 3 3 3 4 4 4 4 4 3 3 3 3 4 4 4 4 1 1 1 1 1 1 1 1 1 1 4 4 3 3 3 3 1 1 1 1 1 1 1 1 1 1 1 1 1 3 3 3 3 4 4 1 1 1 1 1 1 1 1 1 1 1 1 1 1 1 1 1 4 1 1 1 1 1 1 1 1 1 1 1 1 1 1 4 4 2 2 2 2 2 2 2 2 4 4 3 3 3 3 4 4 4 3 3 3 3 4 4 4 4 4 4 3 3 3 3 4 3 3 3 3 …
34750 34 1 1 1 1 1 1 1 1 1 1 1 4 1 1 1 1 1 1 1 4 4 3 3 3 3 4 4 4 4 4 4 4 4 4 4 4 2 2 2 4 4 4 4 4 4 4 4 1 1 1 1 1 1 4 4 4 3 3 3 2 2 2 2 2 2 2 2 2 4 4 5 5 5 5 5 5 4 4 4 4 4 4 3 3 3 3 4 4 4 4 1 1 1 1 1 1 1 1 1 1 1 1 1 4 4 4 1 1 1 1 1 1 1 1 1 1 1 1 1 3 3 3 3 4 4 1 1 1 1 1 1 1 1 1 1 1 1 1 1 1 1 4 1 1 1 1 1 1 1 1 1 1 1 1 1 1 1 4 4 2 2 2 2 2 2 2 2 4 4 3 3 3 3 4 4 3 3 3 3 4 4 4 4 4 4 4 3 3 3 3 4 3 3 3 3 …
35000 35 1 1 1 1 1 1 1 1 1 1 1 1 5 5 5 5 5 5 5 4 4 3 3 3 3 4 4 4 4 4 4 4 4 4 4 4 2 2 2 4 4 4 4 4 4 4 4 1 1 1 1 1 1 4 4 4 4 4 4 2 2 2 2 2 2 2 2 2 3 3 3 3 4 3 3 3 3 4 4 4 4 4 3 3 3 3 4 4 4 4 1 1 1 1 1 1 1 1 1 1 4 4 4 4 4 4 1 1 1 1 1 1 1 1 1 1 1 1 4 3 3 3 3 4 4 1 1 1 1 1 1 1 1 1 1 1 1 1 1 1 1 4 1 1 1 1 1 1 1 1 1 1 1 1 1 1 1 4 4 2 2 2 2 2 2 2 2 4 4 3 3 3 3 4 4 3 3 3 3 4 4 3 3 3 3 4 5 5 5 5 4 3 3 3 3 …
35250 35 1 1 1 1 1 1 1 1 1 1 1 4 1 1 1 1 1 1 1 4 4 3 3 3 3 4 4 4 4 4 4 4 4 4 4 4 2 2 2 4 4 4 4 4 4 4 1 1 1 1 1 1 1 1 4 4 3 3 3 2 2 2 2 2 2 2 2 2 4 4 3 3 3 3 3 3 3 3 4 4 4 4 4 4 4 4 4 4 4 4 1 1 1 1 1 1 1 1 1 1 4 4 4 4 4 4 1 1 1 1 1 1 1 1 1 1 1 1 1 3 3 3 3 4 4 1 1 1 1 1 1 1 1 1 1 1 1 1 1 1 1 4 1 1 1 1 1 1 1 1 1 1 1 1 1 1 4 4 4 2 2 2 2 2 2 2 2 4 4 4 4 4 4 4 4 3 3 3 3 4 4 4 4 4 4 5 5 5 5 5 4 3 3 3 3 …
35500 35 1 1 1 1 1 1 1 1 1 1 1 1 4 1 1 1 1 1 1 3 3 3 3 4 4 4 4 4 4 4 4 4 4 4 4 4 2 2 2 4 4 4 4 4 4 4 1 1 1 1 1 1 4 4 4 4 3 3 3 2 2 2 2 2 2 2 2 2 4 4 5 5 5 5 5 5 4 4 3 3 3 3 4 4 4 4 4 4 4 4 1 1 1 1 1 1 1 1 1 1 4 4 4 4 4 4 1 1 1 1 1 1 1 1 1 1 1 1 4 3 3 3 3 4 4 1 1 1 1 1 1 1 1 1 1 1 1 1 1 1 1 4 1 1 1 1 1 1 1 1 1 1 1 1 1 1 4 4 4 2 2 2 2 2 2 2 2 4 4 3 3 3 3 4 4 3 3 3 3 4 4 4 4 4 4 4 1 1 1 1 1 1 3 3 3 …
35750 35 1 1 1 1 1 1 1 1 4 4 4 4 5 5 5 5 5 5 5 4 4 3 3 3 3 4 4 4 4 4 4 4 4 4 4 4 2 2 2 4 4 4 4 4 4 4 1 1 1 1 1 1 1 4 4 4 3 3 3 2 2 2 2 2 2 2 2 2 4 4 4 3 3 3 3 4 4 4 4 4 4 4 4 4 4 4 4 4 4 4 1 1 1 1 1 1 1 1 1 1 1 1 1 4 4 4 1 1 1 1 1 1 1 1 1 1 1 1 1 3 3 3 3 4 4 1 1 1 1 1 1 1 1 1 1 1 1 1 1 1 1 4 1 1 1 1 1 1 1 1 1 1 1 1 1 1 4 4 4 2 2 2 2 2 2 2 2 4 4 3 3 3 3 4 4 3 3 3 3 4 4 4 4 4 4 5 5 5 5 5 4 4 3 3 3 …
36000 36 1 1 1 1 1 1 1 1 1 1 1 4 4 1 1 1 1 1 1 3 3 3 3 4 4 4 4 4 4 4 4 4 4 4 4 4 2 2 2 4 4 4 4 4 4 4 1 1 1 1 1 1 4 4 4 4 3 3 3 2 2 2 2 2 2 2 2 2 3 3 3 3 4 3 3 3 3 4 3 3 3 3 3 3 3 3 4 4 4 4 4 4 4 1 1 1 1 1 1 1 4 4 4 4 4 4 1 1 1 1 1 1 1 1 1 1 1 1 1 3 3 3 3 4 4 1 1 1 1 1 1 1 1 1 1 1 1 1 1 1 1 4 1 1 1 1 1 1 1 1 1 1 1 1 1 1 1 4 4 2 2 2 2 2 2 2 2 4 4 3 3 3 3 4 4 3 3 3 3 4 4 4 4 4 4 5 5 5 5 5 4 3 3 3 3 …
36250 36 1 1 1 1 1 1 1 1 1 1 4 4 4 1 1 1 1 1 1 4 4 3 3 3 3 4 4 4 4 4 4 4 4 4 4 4 2 2 2 4 4 4 4 4 4 4 1 1 1 1 1 1 4 4 4 4 3 3 3 2 2 2 2 2 2 2 2 2 4 4 5 5 5 5 5 4 4 4 4 4 4 4 3 3 3 3 4 4 4 4 1 1 1 1 1 1 1 1 1 1 4 4 4 4 4 4 1 1 1 1 1 1 1 1 1 1 1 1 1 3 3 3 3 4 4 1 1 1 1 1 1 1 1 1 1 1 1 1 1 1 1 1 4 1 1 1 1 1 1 1 1 1 1 1 1 1 4 4 4 2 2 2 2 2 2 2 2 4 4 3 3 3 3 4 4 3 3 3 3 4 4 4 4 4 4 4 5 5 5 5 4 3 3 3 3 …
36500 36 1 1 1 1 1 1 1 1 1 1 4 4 4 1 1 1 1 1 1 3 3 3 3 4 4 4 4 4 4 4 4 4 4 4 4 4 2 2 2 4 4 4 4 4 4 4 1 1 1 1 1 1 1 4 4 4 3 3 3 2 2 2 2 2 2 2 2 2 4 4 5 5 5 5 5 4 4 4 4 4 4 4 4 4 4 4 4 4 4 4 1 1 1 1 1 1 1 1 1 1 4 4 3 3 3 3 1 1 1 1 1 1 1 1 1 1 1 1 1 3 3 3 3 4 4 1 1 1 1 1 1 1 1 1 1 1 1 1 1 1 1 1 4 1 1 1 1 1 1 1 1 1 1 1 1 1 4 4 4 2 2 2 2 2 2 2 2 4 4 3 3 3 3 4 4 3 3 3 3 4 4 4 4 4 4 5 5 5 5 5 4 3 3 3 3 …
36750 36 1 1 1 1 1 1 1 1 1 1 1 4 4 1 1 1 1 1 1 3 3 3 3 4 4 4 4 4 4 4 4 4 4 4 4 4 2 2 2 4 4 4 4 4 4 4 1 1 1 1 1 1 1 4 4 4 3 3 3 2 2 2 2 2 2 2 2 2 4 4 5 5 5 5 5 4 4 4 3 3 3 3 4 4 4 4 4 4 4 4 1 1 1 1 1 1 1 1 1 1 1 1 1 4 4 4 1 1 1 1 1 1 1 1 1 1 1 1 4 3 3 3 3 4 4 1 1 1 1 1 1 1 1 1 1 1 1 1 1 1 1 1 4 1 1 1 1 1 1 1 1 1 1 1 1 1 1 4 4 2 2 2 2 2 2 2 2 4 4 3 3 3 3 4 4 3 3 3 3 4 4 4 4 4 4 4 1 1 1 1 1 1 3 3 3 …
37000 37 1 1 1 1 1 1 1 1 1 1 4 4 4 1 1 1 1 1 1 4 4 3 3 3 3 4 4 4 4 4 4 4 4 4 4 4 2 2 2 4 4 4 4 4 4 4 1 1 1 1 1 1 1 4 4 4 3 3 3 2 2 2 2 2 2 2 2 2 4 4 3 3 3 3 3 3 3 3 3 3 3 3 3 3 3 3 4 4 4 4 4 4 4 1 1 1 1 1 1 1 1 1 1 4 4 4 1 1 1 1 1 1 1 1 1 1 1 1 4 3 3 3 3 4 4 1 1 1 1 1 1 1 1 1 1 1 1 1 1 1 1 4 1 1 1 1 1 1 1 1 1 1 1 1 1 1 4 4 4 2 2 2 2 2 2 2 2 4 4 3 3 3 3 4 4 3 3 3 3 4 4 4 4 4 4 5 5 5 5 5 4 3 3 3 3 …
37250 37 4 1 1 1 1 1 1 1 1 1 1 1 4 1 1 1 1 1 1 3 3 3 3 4 4 4 4 4 4 4 4 4 4 4 4 4 2 2 2 4 4 4 4 4 4 4 1 1 1 1 1 1 4 4 4 4 3 3 3 2 2 2 2 2 2 2 2 2 4 4 5 5 5 5 5 5 4 4 3 3 3 3 4 4 4 4 4 4 4 4 1 1 1 1 1 1 1 1 1 1 4 4 4 4 4 4 1 1 1 1 1 1 1 1 1 1 1 1 1 3 3 3 3 4 4 1 1 1 1 1 1 1 1 1 1 1 1 1 1 1 1 4 1 1 1 1 1 1 1 1 1 1 1 1 1 1 1 4 4 2 2 2 2 2 2 2 2 4 4 3 3 3 3 4 4 3 3 3 3 4 4 4 4 4 4 4 1 1 1 1 1 1 3 3 3 …
37500 37 4 1 1 1 1 1 1 1 1 1 1 1 4 1 1 1 1 1 1 4 4 3 3 3 3 4 4 4 4 4 4 4 4 4 4 4 2 2 2 4 4 4 4 4 4 4 1 1 1 1 1 1 1 1 4 4 3 3 3 2 2 2 2 2 2 2 2 2 4 4 5 5 5 5 5 4 4 4 3 3 3 3 3 3 3 3 4 4 4 4 1 1 1 1 1 1 1 1 1 1 4 4 4 4 4 4 1 1 1 1 1 1 1 1 1 1 1 1 1 3 3 3 3 4 4 1 1 1 1 1 1 1 1 1 1 1 1 1 1 1 1 1 4 1 1 1 1 1 1 1 1 1 1 1 1 1 1 4 4 2 2 2 2 2 2 2 2 4 4 3 3 3 3 4 4 3 3 3 3 4 4 4 4 4 4 5 5 5 5 5 4 3 3 3 3 …
37750 37 1 1 1 1 1 1 1 1 1 4 4 4 4 1 1 1 1 1 1 3 3 3 3 4 4 4 4 4 4 4 4 4 4 4 4 4 2 2 2 4 4 4 4 4 4 4 1 1 1 1 1 1 1 1 4 4 3 3 3 2 2 2 2 2 2 2 2 2 4 4 4 4 5 5 5 5 4 4 4 4 4 4 4 4 4 4 4 4 4 4 1 1 1 1 1 1 1 1 1 1 1 1 1 4 4 4 1 1 1 1 1 1 1 1 1 1 1 1 1 3 3 3 3 4 4 4 1 1 1 1 1 1 1 1 1 1 1 1 1 1 1 4 1 1 1 1 1 1 1 1 1 1 1 1 1 1 1 4 4 2 2 2 2 2 2 2 2 4 4 3 3 3 3 4 4 3 3 3 3 4 4 4 4 4 4 5 5 5 5 5 4 3 3 3 3 …
38000 38 1 1 1 1 1 1 1 1 1 4 4 4 4 1 1 1 1 1 1 4 4 3 3 3 3 4 4 4 4 4 4 4 4 4 4 4 4 4 4 4 4 4 4 4 4 4 1 1 1 1 1 1 1 1 4 4 3 3 3 2 2 2 2 2 2 2 2 2 4 4 4 4 4 1 1 1 1 1 4 4 4 4 3 3 3 3 4 4 4 4 1 1 1 1 1 1 1 1 1 1 4 4 4 4 4 4 1 1 1 1 1 1 1 1 1 1 1 1 1 3 3 3 3 4 4 1 1 1 1 1 1 1 1 1 1 1 1 1 1 1 1 1 4 1 1 1 1 1 1 1 1 1 1 1 1 1 1 1 4 2 2 2 2 2 2 2 2 4 4 3 3 3 3 4 4 4 3 3 3 3 4 4 4 4 4 1 1 1 1 1 1 3 3 3 3 …
38250 38 1 1 1 1 1 1 1 1 1 1 1 1 4 1 1 1 1 1 1 3 3 3 3 4 4 4 4 4 4 4 4 4 4 4 4 4 2 2 2 4 4 4 4 4 4 4 1 1 1 1 1 1 1 1 4 4 3 3 3 2 2 2 2 2 2 2 2 2 4 4 5 5 5 5 5 5 4 4 3 3 3 3 4 4 4 4 4 4 4 4 1 1 1 1 1 1 1 1 1 1 4 4 4 4 4 4 1 1 1 1 1 1 1 1 1 1 1 1 4 3 3 3 3 4 4 1 1 1 1 1 1 1 1 1 1 1 1 1 1 1 1 4 1 1 1 1 1 1 1 1 1 1 1 1 1 1 1 4 4 2 2 2 2 2 2 2 2 4 4 3 3 3 3 4 4 3 3 3 3 4 4 4 4 4 4 4 1 1 1 1 1 1 3 3 3 …
38500 38 1 1 1 1 1 1 1 1 4 4 4 4 1 1 1 1 1 1 1 4 4 3 3 3 3 4 4 4 4 4 4 4 4 4 4 4 2 2 2 4 4 4 4 4 4 4 1 1 1 1 1 1 4 4 4 4 3 3 3 2 2 2 2 2 2 2 2 2 4 4 5 5 5 5 5 5 4 4 4 4 4 4 4 4 4 4 4 4 4 4 1 1 1 1 1 1 1 1 1 1 4 4 4 4 4 4 1 1 1 1 1 1 1 1 1 1 1 1 1 3 3 3 3 4 4 1 1 1 1 1 1 1 1 1 1 1 1 1 1 1 1 1 4 1 1 1 1 1 1 1 1 1 1 1 1 1 4 4 4 2 2 2 2 2 2 2 2 4 4 3 3 3 3 4 4 3 3 3 3 4 4 4 4 4 4 1 1 1 1 1 1 1 3 3 3 …
38750 38 1 1 1 1 1 1 1 1 1 1 1 1 4 1 1 1 1 1 1 4 4 3 3 3 3 4 4 4 4 4 4 4 4 4 4 4 2 2 2 4 4 4 4 4 4 4 1 1 1 1 1 1 1 1 4 4 3 3 3 2 2 2 2 2 2 2 4 4 4 4 4 5 5 5 5 5 4 4 4 4 4 4 4 4 4 4 4 4 4 4 1 1 1 1 1 1 1 1 1 1 1 1 1 4 4 4 1 1 1 1 1 1 1 1 1 1 1 1 4 3 3 3 3 4 4 1 1 1 1 1 1 1 1 1 1 1 1 1 1 1 1 4 1 1 1 1 1 1 1 1 1 1 1 1 1 1 1 4 4 2 2 2 2 2 2 2 2 4 4 3 3 3 3 4 4 3 3 3 3 4 4 4 4 4 4 5 5 5 5 5 4 3 3 3 3 …
39000 39 1 1 1 1 1 1 1 1 1 1 1 1 4 1 1 1 1 1 1 3 3 3 3 4 4 4 4 4 4 4 4 4 4 4 4 4 2 2 2 4 4 4 4 4 4 4 1 1 1 1 1 1 1 1 4 4 3 3 3 2 2 2 2 2 2 2 2 2 4 4 4 4 5 5 5 5 4 4 4 4 4 4 4 4 4 4 4 4 4 4 1 1 1 1 1 1 1 1 1 1 4 4 4 4 4 4 1 1 1 1 1 1 1 1 1 1 1 1 4 3 3 3 3 4 4 1 1 1 1 1 1 1 1 1 1 1 1 1 1 1 1 4 1 1 1 1 1 1 1 1 1 1 1 1 1 1 4 4 4 2 2 2 2 2 2 2 2 4 4 3 3 3 3 4 4 3 3 3 3 4 4 4 4 4 4 4 4 4 3 3 3 3 3 3 3 …
39250 39 1 1 1 1 1 1 1 1 1 1 1 1 4 1 1 1 1 1 1 4 4 3 3 3 3 4 4 4 4 4 4 4 4 4 4 4 2 2 2 4 4 4 4 4 4 4 4 1 1 1 1 1 1 1 4 4 3 3 3 2 2 2 2 2 2 2 2 2 3 3 3 3 4 3 3 3 3 4 3 3 3 3 3 3 3 3 4 4 4 4 1 1 1 1 1 1 1 1 1 1 4 4 4 4 4 4 1 1 1 1 1 1 1 1 1 1 1 1 1 3 3 3 3 4 4 1 1 1 1 1 1 1 1 1 1 1 1 1 1 1 1 4 1 1 1 1 1 1 1 1 1 1 1 1 1 1 1 4 4 2 2 2 2 2 2 2 2 4 4 4 4 4 4 4 4 3 3 3 3 4 4 4 4 4 4 4 1 1 1 1 1 3 3 3 3 …
39500 39 1 1 1 1 1 1 1 1 1 1 1 1 4 1 1 1 1 1 1 3 3 3 3 4 4 4 4 4 4 4 4 4 4 4 4 4 2 2 2 4 4 4 4 4 4 4 4 1 1 1 1 1 1 4 4 4 3 3 3 2 2 2 2 2 2 2 2 2 4 4 4 3 3 3 3 4 4 4 3 3 3 3 4 4 4 4 4 4 4 4 1 1 1 1 1 1 1 1 1 1 4 4 4 4 4 4 4 4 1 1 1 1 1 1 1 1 1 1 1 3 3 3 3 4 4 4 3 3 3 3 1 1 1 1 1 1 1 1 1 1 1 1 4 1 1 1 1 1 1 1 1 1 1 1 1 1 1 1 4 2 2 2 2 2 2 2 2 4 4 3 3 3 3 4 4 3 3 3 3 4 4 4 4 4 4 4 1 1 1 1 1 1 3 3 3 …
39750 39 1 1 1 1 1 1 1 1 1 1 1 1 4 1 1 1 1 1 1 3 3 3 3 4 4 4 4 4 4 4 4 4 4 4 4 4 2 2 2 4 4 4 4 4 4 4 1 1 1 1 1 1 1 1 1 4 3 3 3 2 2 2 2 2 2 2 2 2 4 4 4 4 4 1 1 1 1 1 4 4 4 4 3 3 3 3 4 4 4 4 1 1 1 1 1 1 1 1 1 1 1 1 1 4 4 4 1 1 1 1 1 1 1 1 1 1 1 1 1 3 3 3 3 4 4 1 1 1 1 1 1 1 1 1 1 1 1 1 1 1 1 1 4 1 1 1 1 1 1 1 1 1 1 1 1 1 4 4 4 2 2 2 2 2 2 2 2 4 4 3 3 3 3 4 4 3 3 3 3 4 4 4 4 4 4 4 1 1 1 1 1 1 3 3 3 …
40000 40 1 1 1 1 1 1 1 1 1 1 1 4 4 1 1 1 1 1 1 3 3 3 3 4 4 4 4 4 4 4 4 4 4 4 4 4 2 2 2 4 4 4 4 4 4 4 4 4 4 1 1 1 1 1 4 4 4 4 4 2 2 2 2 2 2 2 2 2 4 4 4 4 4 4 3 3 3 3 3 3 3 3 3 3 3 3 4 4 4 4 1 1 1 1 1 1 1 1 1 1 4 4 4 4 4 4 1 1 1 1 1 1 1 1 1 1 1 1 1 3 3 3 3 4 4 1 1 1 1 1 1 1 1 1 1 1 1 1 1 1 1 1 4 1 1 1 1 1 1 1 1 1 1 1 1 1 4 4 4 2 2 2 2 2 2 2 2 4 4 3 3 3 3 4 4 3 3 3 3 4 4 4 4 4 4 4 1 1 1 1 1 1 3 3 3 …
40250 40 1 1 1 1 1 1 1 1 4 4 4 4 4 5 5 5 5 5 5 4 4 3 3 3 3 4 4 4 4 4 4 4 4 4 4 4 2 2 2 4 4 4 4 4 4 4 4 1 1 1 1 1 1 4 4 4 3 3 3 2 2 2 2 2 2 2 2 2 4 4 3 3 3 3 3 3 3 3 4 4 4 4 4 4 4 4 4 4 4 4 1 1 1 1 1 1 1 1 1 1 1 1 1 4 4 4 1 1 1 1 1 1 1 1 1 1 1 1 4 3 3 3 3 4 4 4 1 1 1 1 1 1 1 1 1 1 1 1 1 1 1 4 4 1 1 1 1 1 1 1 1 1 1 1 1 1 4 4 4 2 2 2 2 2 2 2 2 4 4 3 3 3 3 4 4 3 3 3 3 4 4 4 4 4 4 5 5 5 5 5 4 3 3 3 3 …
40500 40 1 1 1 1 1 1 1 1 1 1 1 1 4 1 1 1 1 1 1 4 4 4 4 4 4 4 4 4 4 4 4 4 4 4 4 4 2 2 2 4 4 4 4 4 4 4 1 1 1 1 1 1 1 4 4 4 3 3 3 2 2 2 2 2 2 2 2 2 4 4 4 4 4 1 1 1 1 1 3 3 3 3 4 4 4 4 4 4 4 4 1 1 1 1 1 1 1 1 1 1 1 1 1 4 4 4 1 1 1 1 1 1 1 1 1 1 1 1 4 3 3 3 3 4 4 4 1 1 1 1 1 1 1 1 1 1 1 1 1 1 1 4 1 1 1 1 1 1 1 1 1 1 1 1 1 1 4 4 4 2 2 2 2 2 2 2 2 4 4 3 3 3 3 4 4 3 3 3 3 4 4 4 4 4 4 5 5 5 5 5 4 3 3 3 3 …
40750 40 4 1 1 1 1 1 1 1 1 1 1 1 5 5 5 5 5 5 5 3 3 3 3 4 4 4 4 4 4 4 4 4 4 4 4 4 2 2 2 4 4 4 4 4 4 4 4 1 1 1 1 1 1 1 4 4 3 3 3 2 2 2 2 2 2 2 2 2 3 3 3 3 5 5 5 5 4 4 4 4 4 4 4 4 4 4 4 4 4 4 1 1 1 1 1 1 1 1 1 1 1 1 1 4 4 4 1 1 1 1 1 1 1 1 1 1 1 1 1 3 3 3 3 4 4 1 1 1 1 1 1 1 1 1 1 1 1 1 1 1 1 1 4 1 1 1 1 1 1 1 1 1 1 1 1 1 4 4 4 2 2 2 2 2 2 2 2 4 4 3 3 3 3 4 4 4 3 3 3 3 4 4 4 4 4 5 5 5 5 5 4 3 3 3 3 …
41000 41 4 1 1 1 1 1 1 1 1 1 4 4 1 1 1 1 1 1 4 3 3 3 3 4 4 4 4 4 4 4 4 4 4 4 4 4 2 2 2 4 4 4 4 4 4 4 1 1 1 1 1 1 1 4 4 4 3 3 3 2 2 2 2 2 2 2 2 2 3 3 3 3 4 3 3 3 3 4 3 3 3 3 3 3 3 3 4 4 4 4 1 1 1 1 1 1 1 1 1 1 4 4 3 3 3 3 1 1 1 1 1 1 1 1 1 1 1 1 4 3 3 3 3 4 4 1 1 1 1 1 1 1 1 1 1 1 1 1 1 1 1 1 4 1 1 1 1 1 1 1 1 1 1 1 1 4 4 4 4 2 2 2 2 2 2 2 2 4 4 3 3 3 3 4 4 3 3 3 3 4 4 4 4 4 4 4 4 4 3 3 3 3 3 3 3 …
41250 41 1 1 1 1 1 1 1 1 1 1 1 1 4 1 1 1 1 1 1 3 3 3 3 4 4 4 4 4 4 4 4 4 4 4 4 4 2 2 2 4 4 4 4 4 4 4 1 1 1 1 1 1 1 4 4 4 3 3 3 2 2 2 2 2 2 2 2 2 4 4 4 5 5 5 5 5 4 4 4 4 4 4 3 3 3 3 4 4 4 4 1 1 1 1 1 1 1 1 1 1 4 4 4 4 4 4 1 1 1 1 1 1 1 1 1 1 1 1 1 3 3 3 3 4 4 1 1 1 1 1 1 1 1 1 1 1 1 1 1 1 1 4 1 1 1 1 1 1 1 1 1 1 1 1 1 1 1 4 4 2 2 2 2 2 2 2 2 4 4 4 4 4 4 4 4 3 3 3 3 4 4 4 4 4 4 5 5 5 5 5 4 3 3 3 3 …
41500 41 1 1 1 1 1 1 1 1 1 1 4 4 4 1 1 1 1 1 1 3 3 3 3 4 4 4 4 4 4 4 4 4 4 4 4 4 2 2 2 4 4 4 4 4 4 4 4 1 1 1 1 1 1 1 4 4 3 3 3 2 2 2 2 2 2 2 2 2 3 3 3 3 5 5 5 5 4 4 4 4 4 4 3 3 3 3 4 4 4 4 1 1 1 1 1 1 1 1 1 1 4 4 4 4 4 4 1 1 1 1 1 1 1 1 1 1 1 1 1 3 3 3 3 4 4 1 1 1 1 1 1 1 1 1 1 1 1 1 1 1 1 1 4 1 1 1 1 1 1 1 1 1 1 1 1 1 1 1 4 2 2 2 2 2 2 2 2 4 4 3 3 3 3 4 4 3 3 3 3 4 4 4 4 4 4 4 5 5 5 5 4 3 3 3 3 …
41750 41 4 1 1 1 1 1 1 3 3 3 3 4 1 1 1 1 1 1 1 4 4 4 4 4 4 4 4 4 4 4 4 4 4 4 4 4 2 2 2 4 4 4 4 4 4 4 4 1 1 1 1 1 1 1 4 4 3 3 3 2 2 2 2 2 2 2 2 2 4 4 5 5 5 5 5 5 4 4 3 3 3 3 4 4 4 4 4 4 4 4 4 4 1 1 1 1 1 1 1 1 4 4 4 4 4 4 1 1 1 1 1 1 1 1 1 1 1 1 4 3 3 3 3 4 4 1 1 1 1 1 1 1 1 1 1 1 1 1 1 1 1 1 4 1 1 1 1 1 1 1 1 1 1 1 1 1 4 4 4 2 2 2 2 2 2 2 2 4 4 3 3 3 3 4 4 3 3 3 3 4 4 4 4 4 4 4 1 1 1 1 1 1 3 3 3 …
42000 42 4 1 1 1 1 1 1 1 1 1 4 4 4 1 1 1 1 1 1 3 3 3 3 4 4 4 4 4 4 4 4 4 4 4 4 4 2 2 2 4 4 4 4 4 4 4 3 3 3 3 4 3 3 3 3 4 3 3 3 2 2 2 2 2 2 2 2 2 4 4 4 3 3 3 3 4 4 4 4 4 4 4 3 3 3 3 4 4 4 4 1 1 1 1 1 1 1 1 1 1 4 4 4 4 4 4 1 1 1 1 1 1 1 1 1 1 1 1 4 3 3 3 3 4 4 1 1 1 1 1 1 1 1 1 1 1 1 1 1 1 1 1 4 1 1 1 1 1 1 1 1 1 1 1 1 1 1 1 4 2 2 2 2 2 2 2 2 4 4 3 3 3 3 4 4 3 3 3 3 4 4 4 4 4 4 5 5 5 5 5 4 3 3 3 3 …
42250 42 1 1 1 1 1 1 1 1 1 1 1 4 1 1 1 1 1 1 1 3 3 3 3 4 4 4 4 4 4 4 4 4 4 4 4 4 2 2 2 4 4 4 4 4 4 4 1 1 1 1 1 1 1 1 4 4 3 3 3 2 2 2 2 2 2 2 2 2 3 3 3 3 5 5 5 5 4 4 3 3 3 3 3 3 3 3 4 4 4 4 1 1 1 1 1 1 1 1 1 1 1 1 1 4 4 4 1 1 1 1 1 1 1 1 1 1 1 1 4 3 3 3 3 4 4 1 1 1 1 1 1 1 1 1 1 1 1 1 1 1 1 1 4 1 1 1 1 1 1 1 1 1 1 1 1 1 1 4 4 2 2 2 2 2 2 2 2 4 4 3 3 3 3 4 4 3 3 3 3 4 4 4 4 4 4 5 5 5 5 5 4 3 3 3 3 …
42500 42 1 1 1 1 1 1 1 3 3 3 3 4 1 1 1 1 1 1 1 3 3 3 3 4 4 4 4 4 4 4 4 4 4 4 4 4 2 2 2 4 4 4 4 4 4 4 1 1 1 1 1 1 1 1 4 4 3 3 3 2 2 2 2 2 2 2 2 2 4 4 4 4 5 5 5 5 4 4 3 3 3 3 3 3 3 3 4 4 4 4 1 1 1 1 1 1 1 1 1 1 4 4 4 4 4 4 4 4 4 1 1 1 1 1 1 1 1 1 4 3 3 3 3 4 4 1 1 1 1 1 1 1 1 1 1 1 1 1 1 1 1 4 1 1 1 1 1 1 1 1 1 1 1 1 1 4 4 4 4 2 2 2 2 2 2 2 2 4 4 3 3 3 3 4 4 3 3 3 3 4 4 4 4 4 4 4 1 1 1 1 1 1 3 3 3 …
42750 42 1 1 1 1 1 1 1 1 1 1 4 4 4 1 1 1 1 1 1 4 4 3 3 3 3 4 4 4 4 4 4 4 4 4 4 4 2 2 2 4 4 4 4 4 4 4 1 1 1 1 1 1 1 4 4 4 3 3 3 2 2 2 2 2 2 2 2 2 4 4 4 3 3 3 3 4 4 4 4 4 4 4 4 4 4 4 4 4 4 4 1 1 1 1 1 1 1 1 1 1 1 1 1 4 4 4 1 1 1 1 1 1 1 1 1 1 1 1 1 3 3 3 3 4 4 1 1 1 1 1 1 1 1 1 1 1 1 1 1 1 1 4 1 1 1 1 1 1 1 1 1 1 1 1 1 1 1 4 4 2 2 2 2 2 2 2 2 4 4 4 4 4 4 4 4 4 3 3 3 3 4 4 4 4 4 4 1 1 1 1 1 3 3 3 3 …
43000 43 1 1 1 1 1 1 1 1 1 1 1 4 4 1 1 1 1 1 1 3 3 3 3 4 4 4 4 4 4 4 4 4 4 4 4 4 2 2 2 4 4 4 4 4 4 4 1 1 1 1 1 1 1 1 4 4 3 3 3 2 2 2 2 2 2 2 2 2 3 3 3 3 4 3 3 3 3 4 3 3 3 3 4 4 4 4 4 4 4 4 1 1 1 1 1 1 1 1 1 1 1 4 4 4 4 4 1 1 1 1 1 1 1 1 1 1 1 1 1 3 3 3 3 4 4 1 1 1 1 1 1 1 1 1 1 1 1 1 1 1 1 4 1 1 1 1 1 1 1 1 1 1 1 1 1 1 1 4 4 2 2 2 2 2 2 2 2 4 4 3 3 3 3 4 4 3 3 3 3 4 4 4 4 4 4 5 5 5 5 5 4 3 3 3 3 …
43250 43 4 1 1 1 1 1 1 1 1 1 1 4 1 1 1 1 1 1 1 3 3 3 3 4 4 4 4 4 4 4 4 4 4 4 4 4 2 2 2 4 4 4 4 4 4 4 1 1 1 1 1 1 1 1 4 4 3 3 3 2 2 2 2 2 2 2 2 2 4 4 5 5 5 5 5 5 4 4 3 3 3 3 4 4 4 4 4 4 4 4 1 1 1 1 1 1 1 1 1 1 1 1 1 4 4 4 1 1 1 1 1 1 1 1 1 1 1 1 1 3 3 3 3 4 4 1 1 1 1 1 1 1 1 1 1 1 1 1 1 1 1 1 4 1 1 1 1 1 1 1 1 1 1 1 1 1 4 4 4 2 2 2 2 2 2 2 2 4 4 3 3 3 3 4 4 3 3 3 3 4 4 4 4 4 4 1 1 1 1 1 1 1 3 3 3 …
43500 43 1 1 1 1 1 1 1 1 4 4 4 4 1 1 1 1 1 1 1 3 3 3 3 4 4 4 4 4 4 4 4 4 4 4 4 4 2 2 2 4 4 4 4 4 4 4 1 1 1 1 1 1 1 4 4 4 3 3 3 2 2 2 2 2 2 2 2 2 4 4 5 5 5 5 5 4 4 4 4 4 4 4 4 4 4 4 4 4 4 4 1 1 1 1 1 1 1 1 1 1 1 1 1 4 4 4 1 1 1 1 1 1 1 1 1 1 1 1 1 3 3 3 3 4 4 1 1 1 1 1 1 1 1 1 1 1 1 1 1 1 1 4 1 1 1 1 1 1 1 1 1 1 1 1 1 1 4 4 4 2 2 2 2 2 2 2 2 4 4 4 4 4 4 4 4 4 3 3 3 3 4 4 4 4 4 4 1 1 1 1 1 1 3 3 3 …
43750 43 4 1 1 1 1 1 1 1 1 1 1 1 4 4 4 4 3 3 3 3 4 3 3 3 3 4 4 4 4 4 4 4 4 4 4 4 2 2 2 4 4 4 4 4 4 4 4 1 1 1 1 1 1 1 4 4 3 3 3 3 2 2 2 2 2 2 4 4 3 3 3 3 5 5 5 5 4 4 3 3 3 3 4 4 4 4 4 4 4 4 4 4 1 1 1 1 1 1 1 1 1 1 1 4 4 4 3 3 3 3 4 1 1 1 1 1 1 1 1 3 3 3 3 4 4 1 1 1 1 1 1 1 1 1 1 1 1 1 1 1 1 1 4 1 1 1 1 1 1 1 1 1 1 1 1 4 4 4 4 4 4 2 2 2 2 2 2 4 4 3 3 3 3 4 4 3 3 3 3 4 4 4 4 4 4 1 1 1 1 1 1 3 3 3 3 …
44000 44 1 1 1 1 1 1 1 1 1 1 1 4 4 1 1 1 1 1 1 3 3 3 3 4 4 4 4 4 4 4 4 4 4 4 4 4 2 2 2 4 4 4 4 4 4 4 4 1 1 1 1 1 1 1 4 4 3 3 3 3 2 2 2 2 2 2 2 2 3 3 3 3 4 3 3 3 3 4 4 4 4 4 4 4 4 4 4 4 4 4 1 1 1 1 1 1 1 1 1 1 4 4 4 4 4 4 1 1 1 1 1 1 1 1 1 1 1 1 1 3 3 3 3 4 4 1 1 1 1 1 1 1 1 1 1 1 1 1 1 1 1 4 1 1 1 1 1 1 1 1 1 1 1 1 1 1 1 1 4 4 4 2 2 2 2 2 2 4 4 4 4 4 4 4 4 4 3 3 3 3 4 4 4 4 4 3 3 3 3 4 4 3 3 3 3 …
44250 44 1 1 1 1 1 1 1 1 1 1 4 4 4 1 1 1 1 1 1 4 4 3 3 3 3 4 4 4 4 4 4 4 4 4 4 4 2 2 2 4 4 4 4 4 4 4 1 1 1 1 1 1 4 4 4 4 3 3 3 2 2 2 2 2 2 2 2 2 4 4 5 5 5 5 5 4 4 4 3 3 3 3 3 3 3 3 4 4 4 4 1 1 1 1 1 1 1 1 1 1 4 4 4 4 4 4 1 1 1 1 1 1 1 1 1 1 1 1 1 3 3 3 3 4 4 1 1 1 1 1 1 1 1 1 1 1 1 1 1 1 1 4 1 1 1 1 1 1 1 1 1 1 1 1 1 1 1 4 4 2 2 2 2 2 2 2 2 4 4 4 4 4 4 4 4 3 3 3 3 4 4 4 4 4 4 1 1 1 1 1 1 5 5 5 5 …
44500 44 1 1 1 1 1 1 1 1 1 1 1 1 4 1 1 1 1 1 1 3 3 3 3 4 4 4 4 4 4 4 4 4 4 4 4 4 2 2 2 4 4 4 4 4 4 4 1 1 1 1 1 1 4 4 4 4 3 3 3 2 2 2 2 2 2 2 2 2 4 4 5 5 5 5 5 5 4 4 4 4 4 4 4 4 4 4 4 4 4 4 1 1 1 1 1 1 1 1 1 1 4 4 4 4 4 4 1 1 1 1 1 1 1 1 1 1 1 1 4 3 3 3 3 4 4 1 1 1 1 1 1 1 1 1 1 1 1 1 1 1 1 4 1 1 1 1 1 1 1 1 1 1 1 1 1 1 4 4 4 2 2 2 2 2 2 2 2 4 4 4 4 4 4 4 4 4 3 3 3 3 4 4 4 4 4 5 5 5 5 5 4 3 3 3 3 …
44750 44 1 1 1 1 1 1 1 1 1 1 4 4 4 1 1 1 1 1 1 3 3 3 3 4 4 4 4 4 4 4 4 4 4 4 4 4 2 2 2 4 4 4 4 4 4 4 1 1 1 1 1 1 1 1 4 4 3 3 3 2 2 2 2 2 2 2 2 2 4 4 3 3 3 3 4 4 4 4 3 3 3 3 3 3 3 3 4 4 4 4 1 1 1 1 1 1 1 1 1 1 4 4 4 4 4 4 1 1 1 1 1 1 1 1 1 1 1 1 1 3 3 3 3 4 4 1 1 1 1 1 1 1 1 1 1 1 1 1 1 1 1 4 1 1 1 1 1 1 1 1 1 1 1 1 1 1 1 4 4 2 2 2 2 2 2 2 2 4 4 4 4 4 4 4 4 3 3 3 3 4 4 4 4 4 4 1 1 1 1 1 1 5 5 5 5 …
45000 45 1 1 1 1 1 1 1 1 1 1 4 4 4 5 5 5 5 5 5 3 3 3 3 4 4 4 4 4 4 4 4 4 4 4 4 4 2 2 2 4 4 4 4 4 4 4 1 1 1 1 1 1 1 1 4 4 3 3 3 2 2 2 2 2 2 2 2 2 3 3 3 3 5 5 5 5 4 4 3 3 3 3 3 3 3 3 4 4 4 4 1 1 1 1 1 1 1 1 1 1 4 4 4 4 4 4 1 1 1 1 1 1 1 1 1 1 1 1 4 3 3 3 3 4 4 1 1 1 1 1 1 1 1 1 1 1 1 1 1 1 1 4 1 1 1 1 1 1 1 1 1 1 1 1 1 4 4 4 4 2 2 2 2 2 2 2 2 4 4 3 3 3 3 4 4 3 3 3 3 4 4 4 4 4 4 5 5 5 5 5 4 3 3 3 3 …
45250 45 1 1 1 1 1 1 1 1 1 4 4 4 4 1 1 1 1 1 1 3 3 3 3 4 4 4 4 4 4 4 4 4 4 4 4 4 2 2 2 4 4 4 4 4 4 4 1 1 1 1 1 1 1 1 4 4 4 4 4 2 2 2 2 2 2 2 2 2 4 4 4 4 4 5 5 5 5 4 3 3 3 3 3 3 3 3 4 4 4 4 1 1 1 1 1 1 1 1 1 1 4 4 4 4 4 4 4 4 4 4 1 1 1 1 1 1 1 1 1 3 3 3 3 4 4 1 1 1 1 1 1 1 1 1 1 1 1 1 1 1 1 4 1 1 1 1 1 1 1 1 1 1 1 1 1 1 1 4 4 2 2 2 2 2 2 2 2 4 4 3 3 3 3 4 4 4 3 3 3 3 4 4 4 4 4 5 5 5 5 5 4 3 3 3 3 …
45500 45 1 1 1 1 1 1 1 1 1 1 1 1 4 1 1 1 1 1 1 3 3 3 3 4 4 4 4 4 4 4 4 4 4 4 4 4 2 2 2 4 4 4 4 4 4 4 1 1 1 1 1 1 1 1 4 4 3 3 3 2 2 2 2 2 2 2 2 2 4 4 4 5 5 5 5 5 4 4 3 3 3 3 3 3 3 3 4 4 4 4 1 1 1 1 1 1 1 1 1 1 4 4 4 4 4 4 1 1 1 1 1 1 1 1 1 1 1 1 1 3 3 3 3 4 4 1 1 1 1 1 1 1 1 1 1 1 1 1 1 1 1 1 4 1 1 1 1 1 1 1 1 1 1 1 1 1 1 4 4 2 2 2 2 2 2 2 2 4 4 3 3 3 3 4 4 3 3 3 3 4 4 4 4 4 4 1 1 1 1 1 1 5 5 5 5 …
45750 45 4 1 1 1 1 1 1 1 4 4 4 4 4 4 4 4 3 3 3 3 4 4 4 4 4 4 4 4 4 4 4 4 4 4 4 4 2 2 2 4 4 4 4 4 4 4 1 1 1 1 1 1 1 1 4 4 3 3 3 2 2 2 2 2 2 2 2 2 3 3 3 3 3 3 3 3 4 4 3 3 3 3 3 3 3 3 4 4 4 4 1 1 1 1 1 1 1 1 1 1 1 1 1 4 4 4 1 1 1 1 1 1 1 1 1 1 1 1 4 3 3 3 3 4 4 1 1 1 1 1 1 1 1 1 1 1 1 1 1 1 1 4 1 1 1 1 1 1 1 1 1 1 1 1 1 1 1 4 4 2 2 2 2 2 2 2 2 4 4 3 3 3 3 4 4 3 3 3 3 4 4 4 4 4 4 5 5 5 5 5 4 3 3 3 3 …
46000 46 3 3 3 3 1 1 1 1 1 4 4 4 1 1 1 1 1 1 1 3 3 3 3 4 4 4 4 4 4 4 4 4 4 4 4 4 2 2 2 4 4 4 4 4 4 4 1 1 1 1 1 1 4 4 4 4 3 3 3 2 2 2 2 2 2 2 2 2 4 4 5 5 5 5 5 5 4 4 3 3 3 3 3 3 3 3 4 4 4 4 4 4 4 1 1 1 1 1 1 1 4 4 4 4 4 4 1 1 1 1 1 1 1 1 1 1 1 1 4 3 3 3 3 4 4 1 1 1 1 1 1 1 1 1 1 1 1 1 1 1 1 4 1 1 1 1 1 1 1 1 1 1 1 1 1 1 1 4 4 2 2 2 2 2 2 2 2 4 4 3 3 3 3 4 4 3 3 3 3 4 4 4 4 4 4 1 1 1 1 1 1 1 3 3 3 …
46250 46 1 1 1 1 1 1 1 1 1 1 4 4 1 1 1 1 1 1 1 3 3 3 3 4 4 4 4 4 4 4 4 4 4 4 4 4 2 2 2 4 4 4 4 4 4 4 1 1 1 1 1 1 4 4 4 4 3 3 3 2 2 2 2 2 2 2 2 2 4 4 5 5 5 5 5 4 4 4 3 3 3 3 3 3 3 3 4 4 4 4 4 4 1 1 1 1 1 1 1 1 1 1 1 4 4 4 4 4 4 4 1 1 1 1 1 1 1 1 4 3 3 3 3 4 4 1 1 1 1 1 1 1 1 1 1 1 1 1 1 1 1 1 4 1 1 1 1 1 1 1 1 1 1 1 1 1 1 4 4 2 2 2 2 2 2 2 2 4 4 3 3 3 3 4 4 3 3 3 3 4 4 4 4 4 4 3 3 3 3 4 4 3 3 3 3 …
46500 46 1 1 1 1 1 1 1 1 1 1 1 1 4 1 1 1 1 1 1 3 3 3 3 4 4 4 4 4 4 4 4 4 4 4 4 4 2 2 2 4 4 4 4 4 4 4 1 1 1 1 1 1 1 1 4 4 3 3 3 2 2 2 2 2 2 2 2 2 4 4 5 5 5 5 5 4 4 4 3 3 3 3 3 3 3 3 4 4 4 4 1 1 1 1 1 1 1 1 1 1 4 4 4 4 4 4 1 1 1 1 1 1 1 1 1 1 1 1 1 3 3 3 3 4 4 1 1 1 1 1 1 1 1 1 1 1 1 1 1 1 1 4 1 1 1 1 1 1 1 1 1 1 1 1 1 1 1 1 4 2 2 2 2 2 2 2 2 4 4 3 3 3 3 4 4 3 3 3 3 4 4 4 4 4 4 1 1 1 1 1 1 3 3 3 3 …
46750 46 1 1 1 1 1 1 1 1 1 1 1 1 5 5 5 5 5 5 5 3 3 3 3 4 4 4 4 4 4 4 4 4 4 4 4 4 2 2 2 4 4 4 4 4 4 4 3 3 3 3 4 3 3 3 3 4 4 4 4 2 2 2 2 2 2 2 2 2 4 4 4 5 5 5 5 5 4 4 3 3 3 3 3 3 3 3 4 4 4 4 3 3 3 3 1 1 1 1 1 1 4 4 4 4 4 4 1 1 1 1 1 1 1 1 1 1 1 4 4 3 3 3 3 4 4 1 1 1 1 1 1 1 1 1 1 1 1 1 1 1 1 4 1 1 1 1 1 1 1 1 1 1 1 1 1 1 1 4 4 2 2 2 2 2 2 2 2 4 4 3 3 3 3 4 4 3 3 3 3 4 4 4 4 4 4 1 1 1 1 1 1 5 5 5 5 …
47000 47 3 3 3 3 1 1 1 1 1 1 1 1 4 1 1 1 1 1 1 4 4 3 3 3 3 4 4 4 4 4 4 4 4 4 4 4 4 4 4 4 4 4 4 4 4 4 1 1 1 1 1 1 4 4 4 4 3 3 3 2 2 2 2 2 2 2 2 2 4 4 4 5 5 5 5 4 4 4 3 3 3 3 4 4 4 4 4 4 4 4 1 1 1 1 1 1 1 1 1 1 1 1 1 4 4 4 1 1 1 1 1 1 1 1 1 1 1 1 4 3 3 3 3 4 4 1 1 1 1 1 1 1 1 1 1 1 1 1 1 1 1 1 4 1 1 1 1 1 1 1 1 1 1 1 1 1 1 4 4 2 2 2 2 2 2 2 2 4 4 3 3 3 3 4 4 4 3 3 3 3 4 4 4 4 4 4 3 3 3 3 4 3 3 3 3 …
47250 47 4 1 1 1 1 1 1 1 4 4 4 4 4 1 1 1 1 1 1 3 3 3 3 4 4 4 4 4 4 4 4 4 4 4 4 4 2 2 2 4 4 4 4 4 4 4 1 1 1 1 1 1 4 4 4 4 3 3 3 2 2 2 2 2 2 2 2 2 4 4 4 4 4 5 5 5 5 4 4 4 4 4 4 4 4 4 4 4 4 4 1 1 1 1 1 1 1 1 1 1 4 4 4 4 4 4 1 1 1 1 1 1 1 1 1 1 1 1 1 3 3 3 3 4 4 1 1 1 1 1 1 1 1 1 1 1 1 1 1 1 1 4 1 1 1 1 1 1 1 1 1 1 1 1 1 1 1 1 4 2 2 2 2 2 2 2 2 4 4 3 3 3 3 4 4 3 3 3 3 4 4 4 4 4 4 1 1 1 1 1 1 5 5 5 5 …
47500 47 4 1 1 1 1 1 1 1 1 1 4 4 1 1 1 1 1 1 1 3 3 3 3 4 4 4 4 4 4 4 4 4 4 4 4 4 2 2 2 4 4 4 4 4 4 4 1 1 1 1 1 1 4 4 4 4 3 3 3 2 2 2 2 2 2 2 2 2 4 4 5 5 5 5 5 5 4 4 4 4 4 4 4 4 4 4 4 4 4 4 1 1 1 1 1 1 1 1 1 1 4 4 4 4 4 4 1 1 1 1 1 1 1 1 1 1 1 1 1 3 3 3 3 4 4 1 1 1 1 1 1 1 1 1 1 1 1 1 1 1 1 1 4 1 1 1 1 1 1 1 1 1 1 1 1 1 1 4 4 2 2 2 2 2 2 2 2 4 4 3 3 3 3 4 4 3 3 3 3 4 4 4 4 4 4 1 1 1 1 1 1 4 3 3 3 …
47750 47 1 1 1 1 1 1 1 1 1 1 1 4 1 1 1 1 1 1 1 4 4 3 3 3 3 4 4 4 4 4 4 4 4 4 4 4 2 2 2 4 4 4 4 4 4 4 1 1 1 1 1 1 1 1 4 4 3 3 3 2 2 2 2 2 2 2 2 2 3 3 3 3 4 4 3 3 3 3 3 3 3 3 3 3 3 3 4 4 4 4 1 1 1 1 1 1 1 1 1 1 4 4 4 4 4 4 4 4 1 1 1 1 1 1 1 1 1 1 4 3 3 3 3 4 4 1 1 1 1 1 1 1 1 1 1 1 1 1 1 1 1 4 1 1 1 1 1 1 1 1 1 1 1 1 1 1 1 4 4 2 2 2 2 2 2 2 2 4 4 3 3 3 3 4 4 3 3 3 3 4 4 4 4 4 4 5 5 5 5 5 4 3 3 3 3 …
48000 48 1 1 1 1 1 1 1 1 1 1 1 1 3 3 3 3 3 3 3 3 4 3 3 3 3 4 4 4 4 4 4 4 4 4 4 4 2 2 2 4 4 4 4 4 4 4 1 1 1 1 1 1 4 4 4 4 3 3 3 2 2 2 2 2 2 2 2 2 4 4 4 3 3 3 3 4 4 4 3 3 3 3 4 4 4 4 4 4 4 4 1 1 1 1 1 1 1 1 1 1 4 4 4 4 4 4 1 1 1 1 1 1 1 1 1 1 1 1 1 3 3 3 3 4 4 1 1 1 1 1 1 1 1 1 1 1 1 1 1 1 1 1 4 1 1 1 1 1 1 1 1 1 1 1 1 1 1 4 4 2 2 2 2 2 2 2 2 4 4 4 4 4 4 4 4 3 3 3 3 4 4 4 4 4 4 3 3 3 3 4 4 3 3 3 3 …
48250 48 1 1 1 1 1 1 1 1 1 1 1 1 5 5 5 5 5 5 5 4 4 3 3 3 3 4 4 4 4 4 4 4 4 4 4 4 2 2 2 4 4 4 4 4 4 4 1 1 1 1 1 1 4 4 4 4 3 3 3 3 2 2 2 2 2 2 2 2 4 4 5 5 5 5 5 4 4 4 3 3 3 3 3 3 3 3 4 4 4 4 4 4 4 1 1 1 1 1 1 1 1 1 1 4 4 4 1 1 1 1 1 1 1 1 1 1 1 1 1 3 3 3 3 4 4 1 1 1 1 1 1 1 1 1 1 1 1 1 1 1 1 4 1 1 1 1 1 1 1 1 1 1 1 1 1 1 4 4 4 4 4 2 2 2 2 2 2 4 4 3 3 3 3 4 4 3 3 3 3 4 4 4 4 4 4 1 1 1 1 1 1 3 3 3 3 …
48500 48 1 1 1 1 1 1 1 1 1 1 1 4 1 1 1 1 1 1 1 4 4 4 4 4 4 4 4 4 4 4 4 4 4 4 4 4 2 2 2 4 4 4 4 4 4 4 4 1 1 1 1 1 1 1 4 4 3 3 3 2 2 2 2 2 2 2 2 2 3 3 3 3 4 4 3 3 3 3 3 3 3 3 4 4 4 4 4 4 4 4 4 4 4 1 1 1 1 1 1 1 1 1 1 4 4 4 1 1 1 1 1 1 1 1 1 1 1 1 1 3 3 3 3 4 4 1 1 1 1 1 1 1 1 1 1 1 1 1 1 1 1 4 1 1 1 1 1 1 1 1 1 1 1 1 1 1 1 4 4 2 2 2 2 2 2 2 2 4 4 3 3 3 3 4 4 4 3 3 3 3 4 4 4 4 4 4 3 3 3 3 4 3 3 3 3 …
48750 48 3 3 3 3 1 1 1 1 1 1 4 4 1 1 1 1 1 1 1 4 4 3 3 3 3 4 4 4 4 4 4 4 4 4 4 4 2 2 2 4 4 4 4 4 4 4 1 1 1 1 1 1 4 4 4 4 4 4 4 2 2 2 2 2 2 2 4 4 4 4 5 5 5 5 5 4 4 4 3 3 3 3 3 3 3 3 4 4 4 4 4 4 4 1 1 1 1 1 1 1 4 4 3 3 3 3 1 1 1 1 1 1 1 1 1 1 1 1 4 3 3 3 3 4 4 1 1 1 1 1 1 1 1 1 1 1 1 1 1 1 1 4 1 1 1 1 1 1 1 1 1 1 1 1 1 1 1 4 4 2 2 2 2 2 2 2 2 4 4 3 3 3 3 4 4 3 3 3 3 4 4 4 4 4 4 5 5 5 5 5 4 3 3 3 3 …
49000 49 3 3 3 3 1 1 1 1 1 1 1 1 4 1 1 1 1 1 1 4 4 3 3 3 3 4 4 4 4 4 4 4 4 4 4 4 2 2 2 4 4 4 4 4 4 4 1 1 1 1 1 1 4 4 4 4 3 3 3 2 2 2 2 2 2 2 2 2 4 4 4 3 3 3 3 4 4 4 3 3 3 3 3 3 3 3 4 4 4 4 4 4 4 1 1 1 1 1 1 1 4 4 4 4 4 4 1 1 1 1 1 1 1 1 1 1 1 4 4 3 3 3 3 4 4 1 1 1 1 1 1 1 1 1 1 1 1 1 1 1 1 4 1 1 1 1 1 1 1 1 1 1 1 1 1 1 1 1 4 2 2 2 2 2 2 2 2 4 4 3 3 3 3 4 4 3 3 3 3 4 4 4 4 4 4 1 1 1 1 1 1 4 3 3 3 …
49250 49 3 3 3 3 1 1 1 1 1 1 1 1 4 1 1 1 1 1 1 3 3 3 3 4 4 4 4 4 4 4 4 4 4 4 4 4 2 2 2 4 4 4 4 4 4 4 1 1 1 1 1 1 1 1 4 4 3 3 3 2 2 2 2 2 2 2 2 2 4 4 5 5 5 5 5 4 4 4 3 3 3 3 3 3 3 3 4 4 4 4 1 1 1 1 1 1 1 1 1 1 4 4 4 4 4 4 1 1 1 1 1 1 1 1 1 1 1 1 1 3 3 3 3 4 4 1 1 1 1 1 1 1 1 1 1 1 1 1 1 1 1 1 4 1 1 1 1 1 1 1 1 1 1 1 1 1 1 4 4 2 2 2 2 2 2 2 2 4 4 3 3 3 3 4 4 3 3 3 3 4 4 4 4 4 4 1 1 1 1 1 1 5 5 5 5 …
49500 49 4 1 1 1 1 1 1 1 1 1 1 1 4 1 1 1 1 1 1 3 3 3 3 4 4 4 4 4 4 4 4 4 4 4 4 4 2 2 2 4 4 4 4 4 4 4 1 1 1 1 1 1 1 1 4 4 3 3 3 2 2 2 2 2 2 2 2 2 3 3 3 3 4 4 3 3 3 3 3 3 3 3 4 4 4 4 4 4 4 4 1 1 1 1 1 1 1 1 1 1 4 4 4 4 4 4 1 1 1 1 1 1 1 1 1 1 1 1 1 3 3 3 3 4 4 1 1 1 1 1 1 1 1 1 1 1 1 1 1 1 1 4 1 1 1 1 1 1 1 1 1 1 1 1 1 1 1 4 4 2 2 2 2 2 2 2 2 4 4 3 3 3 3 4 4 3 3 3 3 4 4 4 4 4 4 5 5 5 5 5 4 3 3 3 3 …
49750 49 1 1 1 1 1 1 1 1 1 1 4 4 4 1 1 1 1 1 1 4 4 3 3 3 3 4 4 4 4 4 4 4 4 4 4 4 2 2 2 4 4 4 4 4 4 4 1 1 1 1 1 1 1 1 4 4 3 3 3 2 2 2 2 2 2 4 4 4 3 3 3 3 4 3 3 3 3 4 3 3 3 3 3 3 3 3 4 4 4 4 1 1 1 1 1 1 1 1 1 1 4 4 4 4 4 4 3 3 3 3 4 1 1 1 1 1 1 1 1 3 3 3 3 4 4 1 1 1 1 1 1 1 1 1 1 1 1 1 1 1 1 1 4 1 1 1 1 1 1 1 1 1 1 1 1 1 1 4 4 2 2 2 2 2 2 2 2 4 4 3 3 3 3 4 4 3 3 3 3 4 4 4 4 4 4 5 5 5 5 5 4 3 3 3 3 …
50000 50 4 4 4 1 1 1 1 1 1 1 1 1 4 1 1 1 1 1 1 4 5 5 5 5 4 4 4 4 4 4 4 4 4 4 4 4 2 2 2 4 4 4 4 4 4 4 1 1 1 1 1 1 1 1 4 4 3 3 3 2 2 2 2 2 2 2 2 2 3 3 3 3 4 5 5 5 5 4 4 4 4 4 3 3 3 3 4 4 4 4 1 1 1 1 1 1 1 1 1 1 4 4 4 4 4 4 1 1 1 1 1 1 1 1 1 1 1 1 1 3 3 3 3 4 4 1 1 1 1 1 1 1 1 1 1 1 1 1 1 1 1 1 4 1 1 1 1 1 1 1 1 1 1 1 1 1 1 4 4 2 2 2 2 2 2 2 2 4 4 3 3 3 3 4 4 3 3 3 3 4 4 4 4 4 4 5 5 5 5 4 4 3 3 3 3 …
50250 50 1 1 1 1 1 1 1 1 1 1 1 1 5 5 5 5 5 5 5 4 4 3 3 3 3 4 4 4 4 4 4 4 4 4 4 4 2 2 2 4 4 4 4 4 4 4 4 1 1 1 1 1 1 1 4 4 3 3 3 2 2 2 2 2 2 2 2 2 3 3 3 3 4 3 3 3 3 4 3 3 3 3 3 3 3 3 4 4 4 4 4 4 1 1 1 1 1 1 1 1 4 4 4 4 4 4 1 1 1 1 1 1 1 1 1 1 1 4 4 3 3 3 3 4 4 1 1 1 1 1 1 1 1 1 1 1 1 1 1 1 1 4 1 1 1 1 1 1 1 1 1 1 1 1 1 1 4 4 4 2 2 2 2 2 2 2 2 4 4 3 3 3 3 4 4 3 3 3 3 4 4 4 4 3 3 3 3 4 3 3 3 3 3 3 3 …
50500 50 1 1 1 1 1 1 1 1 1 1 4 4 4 1 1 1 1 1 1 3 3 3 3 4 4 4 4 4 4 4 4 4 4 4 4 4 2 2 2 4 4 4 4 4 4 4 1 1 1 1 1 1 1 1 4 4 3 3 3 2 2 2 2 2 2 2 2 2 3 3 3 3 4 5 5 5 5 4 4 4 4 4 3 3 3 3 4 4 4 4 1 1 1 1 1 1 1 1 1 1 4 4 4 4 4 4 1 1 1 1 1 1 1 1 1 1 1 1 1 3 3 3 3 4 4 1 1 1 1 1 1 1 1 1 1 1 1 1 1 1 1 1 4 1 1 1 1 1 1 1 1 1 1 1 1 1 4 4 4 2 2 2 2 2 2 2 2 4 4 3 3 3 3 4 4 4 3 3 3 3 4 4 4 4 4 5 5 5 5 5 4 3 3 3 3 …
50750 50 3 3 3 3 1 1 1 1 1 1 1 4 4 1 1 1 1 1 1 3 3 3 3 4 4 4 4 4 4 4 4 4 4 4 4 4 2 2 2 4 4 4 4 4 4 4 4 1 1 1 1 1 1 1 4 4 3 3 3 2 2 2 2 2 2 2 2 2 4 4 5 5 5 5 5 4 4 4 3 3 3 3 4 4 4 4 4 4 4 4 1 1 1 1 1 1 1 1 1 1 4 4 4 4 4 4 1 1 1 1 1 1 1 1 1 1 1 1 1 3 3 3 3 4 4 1 1 1 1 1 1 1 1 1 1 1 1 1 1 1 1 4 1 1 1 1 1 1 1 1 1 1 1 1 1 1 1 4 4 2 2 2 2 2 2 2 2 4 4 3 3 3 3 4 4 3 3 3 3 4 4 4 4 4 4 1 1 1 1 1 1 3 3 3 3 …
51000 51 1 1 1 1 1 1 1 1 1 4 4 4 5 5 5 5 5 5 5 3 3 3 3 4 4 4 4 4 4 4 4 4 4 4 4 4 2 2 2 4 4 4 4 4 4 4 1 1 1 1 1 1 1 1 4 4 3 3 3 2 2 2 2 2 2 2 4 4 4 4 3 3 3 3 3 3 3 3 3 3 3 3 3 3 3 3 4 4 4 4 1 1 1 1 1 1 1 1 1 1 4 4 4 4 4 4 1 1 1 1 1 1 1 1 1 1 1 1 1 3 3 3 3 4 4 1 1 1 1 1 1 1 1 1 1 1 1 1 1 1 1 4 1 1 1 1 1 1 1 1 1 1 1 1 1 1 1 4 4 2 2 2 2 2 2 2 2 4 4 3 3 3 3 4 4 3 3 3 3 4 4 4 4 4 4 1 1 1 1 1 1 3 3 3 3 …
51250 51 4 1 1 1 1 1 1 1 1 1 4 4 4 5 5 5 5 5 5 3 3 3 3 4 4 4 4 4 4 4 4 4 4 4 4 4 2 2 2 4 4 4 4 4 4 4 4 1 1 1 1 1 1 1 4 4 3 3 3 2 2 2 2 2 2 2 2 2 4 4 5 5 5 5 5 4 4 4 3 3 3 3 3 3 3 3 4 4 4 4 4 4 1 1 1 1 1 1 1 1 4 4 4 4 4 4 1 1 1 1 1 1 1 1 1 1 1 1 1 3 3 3 3 4 4 1 1 1 1 1 1 1 1 1 1 1 1 1 1 1 1 4 1 1 1 1 1 1 1 1 1 1 1 1 1 1 1 4 4 2 2 2 2 2 2 2 2 4 4 4 4 4 4 4 4 3 3 3 3 4 4 4 4 4 4 1 1 1 1 1 1 3 3 3 3 …
51500 51 3 3 3 3 4 1 1 1 1 1 1 4 1 1 1 1 1 1 1 3 3 3 3 4 4 4 4 4 4 4 4 4 4 4 4 4 2 2 2 4 4 4 4 4 4 4 1 1 1 1 1 1 1 1 4 4 4 4 4 2 2 2 2 2 2 2 2 2 3 3 3 3 4 5 5 5 5 4 3 3 3 3 4 4 4 4 4 4 4 4 1 1 1 1 1 1 1 1 1 1 4 4 4 4 4 4 1 1 1 1 1 1 1 1 1 1 1 1 4 3 3 3 3 4 4 1 1 1 1 1 1 1 1 1 1 1 1 1 1 1 1 4 1 1 1 1 1 1 1 1 1 1 1 1 1 1 1 4 4 2 2 2 2 2 2 2 2 4 4 3 3 3 3 4 4 3 3 3 3 4 4 4 4 4 4 1 1 1 1 1 1 5 5 5 5 …
51750 51 1 1 1 1 1 1 1 1 1 1 4 4 1 1 1 1 1 1 1 3 3 3 3 4 4 4 4 4 4 4 4 4 4 4 4 4 2 2 2 4 4 4 4 4 4 4 4 1 1 1 1 1 1 1 4 4 3 3 3 2 2 2 2 2 2 2 2 2 4 4 3 3 3 3 3 3 3 3 3 3 3 3 3 3 3 3 4 4 4 4 1 1 1 1 1 1 1 1 1 1 4 4 4 4 4 4 1 1 1 1 1 1 1 1 1 1 1 1 4 3 3 3 3 4 4 1 1 1 1 1 1 1 1 1 1 1 1 1 1 1 1 4 1 1 1 1 1 1 1 1 1 1 1 1 1 1 1 1 4 2 2 2 2 2 2 2 2 4 4 3 3 3 3 4 4 3 3 3 3 4 4 4 4 4 4 5 5 5 5 5 4 3 3 3 3 …
52000 52 4 1 1 1 1 1 1 1 1 1 4 4 4 1 1 1 1 1 1 3 3 3 3 4 4 4 4 4 4 4 4 4 4 4 4 4 2 2 2 4 4 4 4 4 4 4 1 1 1 1 1 1 1 1 4 4 3 3 3 2 2 2 2 2 2 2 2 2 3 3 3 3 4 4 3 3 3 3 3 3 3 3 4 4 4 4 4 4 4 4 1 1 1 1 1 1 1 1 1 1 4 4 4 4 4 4 1 1 1 1 1 1 1 1 1 1 1 1 1 3 3 3 3 4 4 1 1 1 1 1 1 1 1 1 1 1 1 1 1 1 1 4 1 1 1 1 1 1 1 1 1 1 1 1 1 1 1 1 4 2 2 2 2 2 2 2 2 4 4 4 4 4 4 4 4 3 3 3 3 4 4 4 4 4 4 4 1 1 1 1 1 4 3 3 3 …
52250 52 4 1 1 1 1 1 1 1 1 1 1 1 5 5 5 5 5 5 5 3 3 3 3 4 4 4 4 4 4 4 4 4 4 4 4 4 2 2 2 4 4 4 4 4 4 4 1 1 1 1 1 1 1 1 4 4 3 3 3 3 2 2 2 2 2 2 2 2 4 4 4 5 5 5 5 5 4 4 3 3 3 3 4 4 4 4 4 4 4 4 4 4 4 1 1 1 1 1 1 1 4 4 4 4 4 4 1 1 1 1 1 1 1 1 1 1 1 1 1 3 3 3 3 4 4 1 1 1 1 1 1 1 1 1 1 1 1 1 1 1 1 4 4 4 1 1 1 1 1 1 1 1 1 1 1 1 1 4 4 4 4 2 2 2 2 2 2 4 4 4 4 4 4 4 4 4 3 3 3 3 4 4 4 4 4 4 1 1 1 1 1 1 3 3 3 …
52500 52 4 1 1 1 1 1 1 1 1 1 1 4 3 3 3 3 3 3 3 3 4 3 3 3 3 4 4 4 4 4 4 4 4 4 4 4 2 2 2 4 4 4 4 4 4 4 1 1 1 1 1 1 1 1 4 4 3 3 3 2 2 2 2 2 2 2 2 2 4 4 5 5 5 5 5 4 4 4 3 3 3 3 4 4 4 4 4 4 4 4 1 1 1 1 1 1 1 1 1 1 1 1 1 4 4 4 1 1 1 1 1 1 1 1 1 1 1 1 4 3 3 3 3 4 4 1 1 1 1 1 1 1 1 1 1 1 1 1 1 1 1 1 4 1 1 1 1 1 1 1 1 1 1 1 1 1 4 4 4 2 2 2 2 2 2 2 2 4 4 3 3 3 3 4 4 3 3 3 3 4 4 4 4 4 4 1 1 1 1 1 1 5 5 5 5 …
52750 52 1 1 1 1 1 1 1 1 1 1 4 4 4 1 1 1 1 1 1 3 3 3 3 4 4 4 4 4 4 4 4 4 4 4 4 4 2 2 2 4 4 4 4 4 4 4 4 1 1 1 1 1 1 1 4 4 3 3 3 2 2 2 2 2 2 2 2 2 4 4 5 5 5 5 5 4 4 4 3 3 3 3 3 3 3 3 4 4 4 4 1 1 1 1 1 1 1 1 1 1 4 4 4 4 4 4 1 1 1 1 1 1 1 1 1 1 1 1 4 3 3 3 3 4 4 1 1 1 1 1 1 1 1 1 1 1 1 1 1 1 1 4 1 1 1 1 1 1 1 1 1 1 1 1 1 1 1 4 4 2 2 2 2 2 2 2 2 4 4 3 3 3 3 4 4 3 3 3 3 4 4 4 4 4 4 5 5 5 5 5 4 3 3 3 3 …
53000 53 1 1 1 1 1 1 1 1 1 1 1 4 4 1 1 1 1 1 1 4 4 3 3 3 3 4 4 4 4 4 4 4 4 4 4 4 2 2 2 4 4 4 4 4 4 4 1 1 1 1 1 1 1 4 4 4 3 3 3 2 2 2 2 2 2 2 2 2 4 4 5 5 5 5 5 5 4 4 3 3 3 3 3 3 3 3 4 4 4 4 1 1 1 1 1 1 1 1 1 1 1 1 1 4 4 4 1 1 1 1 1 1 1 1 1 1 1 1 1 3 3 3 3 4 4 1 1 1 1 1 1 1 1 1 1 1 1 1 1 1 1 4 1 1 1 1 1 1 1 1 1 1 1 1 1 1 1 4 4 2 2 2 2 2 2 2 2 4 4 3 3 3 3 4 4 3 3 3 3 4 4 4 4 4 4 1 1 1 1 1 1 5 5 5 5 …
53250 53 1 1 1 1 1 1 1 1 1 1 1 1 4 1 1 1 1 1 1 3 3 3 3 4 4 4 4 4 4 4 4 4 4 4 4 4 2 2 2 4 4 4 4 4 4 4 4 1 1 1 1 1 1 1 4 4 3 3 3 2 2 2 2 2 2 2 2 2 4 4 3 3 3 3 3 3 3 3 4 4 4 4 4 4 4 4 4 4 4 4 1 1 1 1 1 1 1 1 1 1 1 1 1 4 4 4 1 1 1 1 1 1 1 1 1 1 1 1 1 3 3 3 3 4 4 1 1 1 1 1 1 1 1 1 1 1 1 1 1 1 1 4 1 1 1 1 1 1 1 1 1 1 1 1 1 1 1 4 4 2 2 2 2 2 2 2 2 4 4 3 3 3 3 4 4 3 3 3 3 4 4 4 4 4 4 5 5 5 5 5 4 3 3 3 3 …
53500 53 4 4 1 1 1 1 1 1 1 1 4 4 4 1 1 1 1 1 1 3 3 3 3 4 4 4 4 4 4 4 4 4 4 4 4 4 2 2 2 4 4 4 4 4 4 4 1 1 1 1 1 1 1 1 4 4 3 3 3 2 2 2 2 2 2 2 2 2 4 4 4 4 4 3 3 3 3 4 3 3 3 3 4 4 4 4 4 4 4 4 1 1 1 1 1 1 1 1 1 1 1 1 1 4 4 4 1 1 1 1 1 1 1 1 1 1 1 1 1 3 3 3 3 4 4 4 4 4 1 1 1 1 1 1 1 1 1 1 1 1 1 4 1 1 1 1 1 1 1 1 1 1 1 1 1 1 1 4 4 2 2 2 2 2 2 2 2 4 4 3 3 3 3 4 4 3 3 3 3 4 4 4 4 4 4 1 1 1 1 1 1 5 5 5 5 …
53750 53 1 1 1 1 1 1 1 1 1 1 4 4 4 1 1 1 1 1 1 3 3 3 3 4 4 4 4 4 4 4 4 4 4 4 4 4 2 2 2 4 4 4 4 4 4 4 1 1 1 1 1 1 1 1 4 4 3 3 3 2 2 2 2 2 2 2 2 2 3 3 3 3 4 3 3 3 3 4 3 3 3 3 4 4 4 4 4 4 4 4 1 1 1 1 1 1 1 1 1 1 1 1 1 4 4 4 1 1 1 1 1 1 1 1 1 1 1 1 4 3 3 3 3 4 4 1 1 1 1 1 1 1 1 1 1 1 1 1 1 1 1 4 1 1 1 1 1 1 1 1 1 1 1 1 1 1 1 4 4 2 2 2 2 2 2 2 2 4 4 3 3 3 3 4 4 3 3 3 3 4 4 4 4 4 4 1 1 1 1 1 1 3 3 3 3 …
54000 54 1 1 1 1 1 1 1 1 1 1 4 4 4 1 1 1 1 1 1 4 4 3 3 3 3 4 4 4 4 4 4 4 4 4 4 4 2 2 2 4 4 4 4 4 4 4 1 1 1 1 1 1 1 1 4 4 3 3 3 2 2 2 2 2 2 2 2 2 4 4 5 5 5 5 5 5 4 4 3 3 3 3 4 4 4 4 4 4 4 4 1 1 1 1 1 1 1 1 1 1 1 1 1 4 4 4 1 1 1 1 1 1 1 1 1 1 1 1 1 3 3 3 3 4 4 1 1 1 1 1 1 1 1 1 1 1 1 1 1 1 1 4 1 1 1 1 1 1 1 1 1 1 1 1 1 1 1 1 4 2 2 2 2 2 2 2 2 4 4 3 3 3 3 4 4 3 3 3 3 4 4 4 4 3 3 3 3 4 4 4 4 3 3 3 3 …
54250 54 3 3 3 3 1 1 1 1 1 1 4 4 4 1 1 1 1 1 1 4 4 3 3 3 3 4 4 4 4 4 4 4 4 4 4 4 2 2 2 4 4 4 4 4 4 4 1 1 1 1 1 1 1 1 4 4 3 3 3 2 2 2 2 2 2 2 2 2 4 4 5 5 5 5 5 5 4 4 3 3 3 3 4 4 4 4 4 4 4 4 1 1 1 1 1 1 1 1 1 1 4 4 4 4 4 4 1 1 1 1 1 1 1 1 1 1 1 1 1 3 3 3 3 4 4 1 1 1 1 1 1 1 1 1 1 1 1 1 1 1 1 1 4 1 1 1 1 1 1 1 1 1 1 1 1 1 1 1 4 2 2 2 2 2 2 2 2 4 4 3 3 3 3 4 4 3 3 3 3 4 4 4 4 4 4 4 1 1 1 1 1 1 3 3 3 …
54500 54 4 4 1 1 1 1 1 1 1 1 4 4 4 1 1 1 1 1 1 4 4 3 3 3 3 4 4 4 4 4 4 4 4 4 4 4 2 2 2 4 4 4 4 4 4 4 1 1 1 1 1 1 1 1 1 4 3 3 3 2 2 2 2 2 2 2 2 2 3 3 3 3 4 3 3 3 3 4 3 3 3 3 3 3 3 3 4 4 4 4 1 1 1 1 1 1 1 1 1 1 1 1 1 4 4 4 1 1 1 1 1 1 1 1 1 1 1 1 4 3 3 3 3 4 4 1 1 1 1 1 1 1 1 1 1 1 1 1 1 1 1 4 1 1 1 1 1 1 1 1 1 1 1 1 1 1 1 1 4 2 2 2 2 2 2 2 2 4 4 3 3 3 3 4 4 3 3 3 3 4 4 4 4 4 4 4 1 1 1 1 1 1 3 3 3 …
54750 54 3 3 3 3 4 3 3 3 3 4 4 4 1 1 1 1 1 1 1 3 3 3 3 4 4 4 4 4 4 4 4 4 4 4 4 4 2 2 2 4 4 4 4 4 4 4 1 1 1 1 1 1 1 1 4 4 3 3 3 2 2 2 2 2 2 2 2 2 4 4 4 5 5 5 5 5 4 4 3 3 3 3 3 3 3 3 4 4 4 4 4 4 4 1 1 1 1 1 1 1 4 4 4 4 4 4 1 1 1 1 1 1 1 1 1 1 1 1 1 3 3 3 3 4 4 1 1 1 1 1 1 1 1 1 1 1 1 1 1 1 1 4 1 1 1 1 1 1 1 1 1 1 1 1 1 1 1 4 4 2 2 2 2 2 2 2 2 4 4 3 3 3 3 4 4 3 3 3 3 4 4 4 4 4 4 4 1 1 1 1 1 1 3 3 3 …
55000 55 1 1 1 1 1 1 1 1 1 1 1 1 4 1 1 1 1 1 1 3 3 3 3 4 4 4 4 4 4 4 4 4 4 4 4 4 2 2 2 4 4 4 4 4 4 4 1 1 1 1 1 1 1 4 4 4 4 4 4 2 2 2 2 2 2 2 2 2 4 4 5 5 5 5 5 5 4 4 3 3 3 3 4 4 4 4 4 4 4 4 1 1 1 1 1 1 1 1 1 1 1 1 1 4 4 4 1 1 1 1 1 1 1 1 1 1 1 1 1 3 3 3 3 4 4 1 1 1 1 1 1 1 1 1 1 1 1 1 1 1 1 1 4 1 1 1 1 1 1 1 1 1 1 1 1 1 1 4 4 2 2 2 2 2 2 2 2 4 4 3 3 3 3 4 4 3 3 3 3 4 4 4 4 4 4 1 1 1 1 1 1 3 3 3 3 …
55250 55 1 1 1 1 1 1 1 1 1 1 1 1 4 1 1 1 1 1 1 3 3 3 3 4 4 4 4 4 4 4 4 4 4 4 4 4 2 2 2 4 4 4 4 4 4 4 1 1 1 1 1 1 1 4 4 4 4 4 4 2 2 2 2 2 2 2 2 2 4 4 3 3 3 3 3 3 3 3 4 4 4 4 3 3 3 3 4 4 4 4 1 1 1 1 1 1 1 1 1 1 1 4 4 4 4 4 4 4 4 1 1 1 1 1 1 1 1 1 1 3 3 3 3 4 4 1 1 1 1 1 1 1 1 1 1 1 1 1 1 1 1 4 1 1 1 1 1 1 1 1 1 1 1 1 1 1 1 1 4 2 2 2 2 2 2 2 2 4 4 3 3 3 3 4 4 3 3 3 3 4 4 4 4 4 4 4 1 1 1 1 1 1 3 3 3 …
55500 55 4 4 1 1 1 1 1 1 1 1 1 1 4 1 1 1 1 1 1 4 4 4 4 4 4 4 4 4 4 4 4 4 4 4 4 4 2 2 2 4 4 4 4 4 4 4 1 1 1 1 1 1 1 4 4 4 4 4 4 2 2 2 2 2 2 2 2 2 4 4 5 5 5 5 5 5 4 4 3 3 3 3 3 3 3 3 4 4 4 4 1 1 1 1 1 1 1 1 1 1 4 4 4 4 4 4 1 1 1 1 1 1 1 1 1 1 1 1 1 3 3 3 3 4 4 1 1 1 1 1 1 1 1 1 1 1 1 1 1 1 1 4 1 1 1 1 1 1 1 1 1 1 1 1 1 1 1 4 4 2 2 2 2 2 2 2 2 4 4 3 3 3 3 4 4 3 3 3 3 4 4 4 4 4 4 1 1 1 1 1 1 5 5 5 5 …
55750 55 4 4 1 1 1 1 1 1 1 1 1 1 3 3 3 3 3 3 3 3 4 4 4 4 4 4 4 4 4 4 4 4 4 4 4 4 2 2 2 4 4 4 4 4 4 4 3 3 3 3 3 3 3 3 4 4 3 3 3 2 2 2 2 2 2 2 2 2 3 3 3 3 4 4 4 4 4 4 4 4 4 4 3 3 3 3 4 4 4 4 4 4 1 1 1 1 1 1 1 1 4 4 4 4 4 4 1 1 1 1 1 1 1 1 1 1 1 4 4 3 3 3 3 4 4 1 1 1 1 1 1 1 1 1 1 1 1 1 1 1 1 4 4 1 1 1 1 1 1 1 1 1 1 1 1 1 1 4 4 2 2 2 2 2 2 2 2 4 4 3 3 3 3 4 4 3 3 3 3 4 4 4 4 4 4 5 5 5 5 5 4 3 3 3 3 …
56000 56 4 4 1 1 1 1 1 1 1 1 1 1 5 5 5 5 5 5 5 3 3 3 3 4 4 4 4 4 4 4 4 4 4 4 4 4 2 2 2 4 4 4 4 4 4 4 1 1 1 1 1 1 4 4 4 4 3 3 3 2 2 2 2 2 2 2 2 2 3 3 3 3 4 3 3 3 3 4 3 3 3 3 3 3 3 3 4 4 4 4 1 1 1 1 1 1 1 1 1 1 4 4 4 4 4 4 1 1 1 1 1 1 1 1 1 1 1 1 1 3 3 3 3 4 4 1 1 1 1 1 1 1 1 1 1 1 1 1 1 1 1 1 4 1 1 1 1 1 1 1 1 1 1 1 1 1 1 4 4 2 2 2 2 2 2 2 2 4 4 3 3 3 3 4 4 3 3 3 3 4 4 4 4 4 4 1 1 1 1 1 1 5 5 5 5 …
56250 56 4 1 1 1 1 1 1 1 1 1 4 4 3 3 3 3 4 3 3 3 3 3 3 3 3 4 4 4 4 4 4 4 4 4 4 4 2 2 2 4 4 4 4 4 4 4 1 1 1 1 1 1 4 4 4 4 3 3 3 2 2 2 2 2 2 2 2 2 4 4 5 5 5 5 5 4 4 4 3 3 3 3 4 4 4 4 4 4 4 4 1 1 1 1 1 1 1 1 1 1 4 4 4 4 4 4 1 1 1 1 1 1 1 1 1 1 1 1 4 3 3 3 3 4 4 4 4 4 1 1 1 1 1 1 1 1 1 1 1 1 1 4 1 1 1 1 1 1 1 1 1 1 1 1 1 1 4 4 4 2 2 2 2 2 2 2 2 4 4 4 4 4 4 4 4 3 3 3 3 4 4 4 4 4 4 4 1 1 1 1 1 3 3 3 3 …
56500 56 3 3 3 3 4 4 4 3 3 3 3 4 4 1 1 1 1 1 1 3 3 3 3 4 4 4 4 4 4 4 4 4 4 4 4 4 2 2 2 4 4 4 4 4 4 4 1 1 1 1 1 1 4 4 4 4 3 3 3 2 2 2 2 2 2 2 2 2 4 4 4 3 3 3 3 4 4 4 3 3 3 3 3 3 3 3 4 4 4 4 1 1 1 1 1 1 1 1 1 1 4 4 4 4 4 4 1 1 1 1 1 1 1 1 1 1 1 1 1 3 3 3 3 4 4 4 4 1 1 1 1 1 1 1 1 1 1 1 1 1 1 4 1 1 1 1 1 1 1 1 1 1 1 1 1 4 4 4 4 2 2 2 2 2 2 2 2 4 4 3 3 3 3 4 4 4 3 3 3 3 4 4 4 4 4 1 1 1 1 1 1 3 3 3 3 …
56750 56 4 1 1 1 1 1 1 1 1 1 4 4 4 1 1 1 1 1 1 4 4 4 4 4 4 4 4 4 3 3 3 3 4 4 4 4 2 2 2 4 4 4 4 4 4 4 1 1 1 1 1 1 1 1 1 4 4 4 4 2 2 2 2 2 2 2 2 2 4 4 5 5 5 5 5 5 4 4 3 3 3 3 3 3 3 3 4 4 4 4 1 1 1 1 1 1 1 1 1 1 1 1 4 4 4 4 1 1 1 1 1 1 1 1 1 1 1 1 1 3 3 3 3 4 4 1 1 1 1 1 1 1 1 1 1 1 1 1 1 1 1 1 4 1 1 1 1 1 1 1 1 1 1 1 1 1 1 4 4 2 2 2 2 2 2 2 2 4 4 3 3 3 3 4 4 3 3 3 3 4 4 4 4 4 4 4 1 1 1 1 1 1 3 3 3 …
57000 57 4 4 1 1 1 1 1 1 1 1 4 4 3 3 3 3 3 3 3 3 4 3 3 3 3 4 4 4 4 4 4 4 4 4 4 4 2 2 2 4 4 4 4 4 4 4 1 1 1 1 1 1 4 4 4 4 4 4 4 2 2 2 2 2 2 2 2 2 3 3 3 3 4 5 5 5 5 4 3 3 3 3 3 3 3 3 4 4 4 4 1 1 1 1 1 1 1 1 1 1 1 1 1 4 4 4 1 1 1 1 1 1 1 1 1 1 1 1 1 3 3 3 3 4 4 1 1 1 1 1 1 1 1 1 1 1 1 1 1 1 1 1 4 1 1 1 1 1 1 1 1 1 1 1 1 1 4 4 4 2 2 2 2 2 2 2 2 4 4 3 3 3 3 4 4 3 3 3 3 4 4 4 4 4 4 1 1 1 1 1 1 3 3 3 3 …
57250 57 4 1 1 1 1 1 1 1 1 1 1 1 4 1 1 1 1 1 1 3 3 3 3 4 4 4 4 4 4 4 4 4 4 4 4 4 2 2 2 4 4 4 4 4 4 4 1 1 1 1 1 1 1 4 4 4 4 4 4 2 2 2 2 2 2 2 4 4 3 3 3 3 4 3 3 3 3 4 3 3 3 3 4 4 4 4 4 4 4 4 1 1 1 1 1 1 1 1 1 1 4 4 4 4 4 4 1 1 1 1 1 1 1 1 1 1 1 1 1 3 3 3 3 4 4 1 1 1 1 1 1 1 1 1 1 1 1 1 1 1 1 4 1 1 1 1 1 1 1 1 1 1 1 1 1 1 1 4 4 2 2 2 2 2 2 2 2 4 4 3 3 3 3 4 4 3 3 3 3 4 4 4 4 4 4 5 5 5 5 5 4 3 3 3 3 …
57500 57 4 4 1 1 1 1 1 1 1 1 4 4 4 1 1 1 1 1 1 4 4 3 3 3 3 4 4 4 4 4 4 4 4 4 4 4 2 2 2 4 4 4 4 4 4 4 1 1 1 1 1 1 4 4 4 4 3 3 3 2 2 2 2 2 2 2 2 2 4 4 5 5 5 5 5 4 4 4 3 3 3 3 3 3 3 3 4 4 4 4 1 1 1 1 1 1 1 1 1 1 4 4 4 4 4 4 1 1 1 1 1 1 1 1 1 1 1 1 1 3 3 3 3 4 4 1 1 1 1 1 1 1 1 1 1 1 1 1 1 1 1 4 1 1 1 1 1 1 1 1 1 1 1 1 1 1 1 4 4 2 2 2 2 2 2 2 2 4 4 3 3 3 3 4 4 3 3 3 3 4 4 4 4 4 4 4 1 1 1 1 1 1 3 3 3 …
57750 57 4 4 1 1 1 1 1 1 1 1 1 1 5 5 5 5 5 5 5 3 3 3 3 4 4 4 4 4 4 4 4 4 4 4 4 4 4 4 4 4 4 4 4 4 4 4 1 1 1 1 1 1 1 4 4 4 3 3 3 2 2 2 2 2 2 2 2 2 4 4 3 3 3 3 3 3 3 3 3 3 3 3 3 3 3 3 4 4 4 4 1 1 1 1 1 1 1 1 1 1 4 4 4 4 4 4 1 1 1 1 1 1 1 1 1 1 1 1 1 3 3 3 3 4 4 1 1 1 1 1 1 1 1 1 1 1 1 1 1 1 1 4 1 1 1 1 1 1 1 1 1 1 1 1 1 1 1 4 4 2 2 2 2 2 2 2 2 4 4 3 3 3 3 4 4 3 3 3 3 4 4 4 4 4 4 1 1 1 1 1 1 3 3 3 3 …
58000 58 4 1 1 1 1 1 1 1 1 1 1 1 4 1 1 1 1 1 1 3 3 3 3 4 4 4 4 4 4 4 4 4 4 4 4 4 2 2 2 4 4 4 4 4 4 4 1 1 1 1 1 1 4 4 4 4 3 3 3 2 2 2 2 2 2 2 2 2 3 3 3 3 4 3 3 3 3 4 3 3 3 3 3 3 3 3 4 4 4 4 4 4 4 1 1 1 1 1 1 1 1 1 1 4 4 4 1 1 1 1 1 1 1 1 1 1 1 1 4 3 3 3 3 4 4 1 1 1 1 1 1 1 1 1 1 1 1 1 1 1 1 1 4 1 1 1 1 1 1 1 1 1 1 1 1 1 1 4 4 2 2 2 2 2 2 2 2 4 4 3 3 3 3 4 4 3 3 3 3 4 4 4 4 4 4 4 1 1 1 1 1 1 3 3 3 …
58250 58 4 4 1 1 1 1 1 1 1 1 1 4 4 1 1 1 1 1 1 3 3 3 3 4 4 4 4 4 4 4 4 4 4 4 4 4 4 4 4 4 4 4 4 4 4 4 1 1 1 1 1 1 1 1 4 4 3 3 3 2 2 2 2 2 2 2 2 2 4 4 5 5 5 5 5 4 4 4 3 3 3 3 3 3 3 3 4 4 4 4 1 1 1 1 1 1 1 1 1 1 4 4 4 4 4 4 1 1 1 1 1 1 1 1 1 1 1 1 1 3 3 3 3 4 4 1 1 1 1 1 1 1 1 1 1 1 1 1 1 1 1 4 1 1 1 1 1 1 1 1 1 1 1 1 1 1 4 4 4 2 2 2 2 2 2 2 2 4 4 4 4 4 4 4 4 3 3 3 3 4 4 4 4 4 4 4 1 1 1 1 1 3 3 3 3 …
58500 58 4 4 1 1 1 1 1 1 1 1 4 4 4 1 1 1 1 1 1 4 4 4 4 4 4 4 4 4 4 4 4 4 4 4 4 4 2 2 2 4 4 4 4 4 4 4 1 1 1 1 1 1 1 1 4 4 3 3 3 2 2 2 2 2 2 2 2 2 3 3 3 3 4 3 3 3 3 4 4 4 4 4 3 3 3 3 4 4 4 4 1 1 1 1 1 1 1 1 1 1 4 4 4 4 4 4 1 1 1 1 1 1 1 1 1 1 1 1 4 3 3 3 3 4 4 1 1 1 1 1 1 1 1 1 1 1 1 1 1 1 1 4 1 1 1 1 1 1 1 1 1 1 1 1 1 1 1 1 4 2 2 2 2 2 2 2 2 4 4 3 3 3 3 4 4 3 3 3 3 4 4 4 4 4 4 1 1 1 1 1 1 5 5 5 5 …
58750 58 1 1 1 1 1 1 1 1 1 1 1 1 4 1 1 1 1 1 1 4 4 3 3 3 3 4 4 4 4 4 4 4 4 4 4 4 2 2 2 4 4 4 4 4 4 4 1 1 1 1 1 1 1 1 1 4 3 3 3 2 2 2 2 2 2 2 2 2 4 4 4 5 5 5 5 5 4 4 3 3 3 3 3 3 3 3 4 4 4 4 1 1 1 1 1 1 1 1 1 1 1 1 4 4 4 4 1 1 1 1 1 1 1 1 1 1 1 1 1 3 3 3 3 4 4 1 1 1 1 1 1 1 1 1 1 1 1 1 1 1 1 1 4 1 1 1 1 1 1 1 1 1 1 1 1 1 1 4 4 2 2 2 2 2 2 2 2 4 4 3 3 3 3 4 4 3 3 3 3 4 4 4 4 4 4 5 5 5 5 5 4 3 3 3 3 …
59000 59 4 1 1 1 1 1 1 1 1 1 4 4 4 5 5 5 5 5 4 3 3 3 3 4 4 4 4 4 4 4 4 4 4 4 4 4 2 2 2 4 4 4 4 4 4 4 1 1 1 1 1 1 4 4 4 4 3 3 3 2 2 2 2 2 2 2 2 2 4 4 5 5 5 5 5 4 4 4 3 3 3 3 3 3 3 3 4 4 4 4 1 1 1 1 1 1 1 1 1 1 1 1 1 4 4 4 1 1 1 1 1 1 1 1 1 1 1 1 1 3 3 3 3 4 4 1 1 1 1 1 1 1 1 1 1 1 1 1 1 1 1 4 1 1 1 1 1 1 1 1 1 1 1 1 1 1 1 4 4 2 2 2 2 2 2 2 2 4 4 3 3 3 3 4 4 3 3 3 3 4 4 4 4 4 4 1 1 1 1 1 1 5 5 5 5 …
59250 59 3 3 3 3 1 1 1 1 1 1 4 4 4 1 1 1 1 1 1 4 4 4 4 4 4 4 4 4 4 4 4 4 4 4 4 4 2 2 2 4 4 4 4 4 4 4 1 1 1 1 1 1 1 1 1 4 3 3 3 2 2 2 2 2 2 2 2 2 3 3 3 3 4 3 3 3 3 4 4 4 4 4 3 3 3 3 4 4 4 4 1 1 1 1 1 1 1 1 1 1 4 4 4 4 4 4 1 1 1 1 1 1 1 1 1 1 1 1 1 3 3 3 3 4 4 1 1 1 1 1 1 1 1 1 1 1 1 1 1 1 1 1 4 1 1 1 1 1 1 1 1 1 1 1 1 1 1 4 4 2 2 2 2 2 2 2 2 4 4 3 3 3 3 4 4 3 3 3 3 4 4 4 4 4 4 5 5 5 5 5 4 3 3 3 3 …
59500 59 3 3 3 3 4 4 4 4 4 4 4 4 4 1 1 1 1 1 1 3 3 3 3 4 4 4 4 4 4 4 4 4 4 4 4 4 2 2 2 4 4 4 4 4 4 4 1 1 1 1 1 1 4 4 4 4 3 3 3 2 2 2 2 2 2 2 2 2 3 3 3 3 4 3 3 3 3 4 3 3 3 3 4 4 4 4 4 4 4 4 1 1 1 1 1 1 1 1 1 1 1 1 1 4 4 4 1 1 1 1 1 1 1 1 1 1 1 1 1 3 3 3 3 4 4 1 1 1 1 1 1 1 1 1 1 1 1 1 1 1 1 4 1 1 1 1 1 1 1 1 1 1 1 1 1 1 1 1 4 2 2 2 2 2 2 2 2 4 4 3 3 3 3 4 4 4 3 3 3 3 4 4 4 4 4 1 1 1 1 1 1 5 5 5 5 …
59750 59 3 3 3 3 1 1 1 1 1 1 1 4 5 5 5 5 5 5 5 3 3 3 3 4 4 4 4 4 4 4 4 4 4 4 4 4 2 2 2 4 4 4 4 4 4 4 1 1 1 1 1 1 1 1 4 4 3 3 3 2 2 2 2 2 2 2 2 2 4 4 5 5 5 5 5 4 4 4 4 4 4 4 4 4 4 4 4 4 4 4 1 1 1 1 1 1 1 1 1 1 4 4 4 4 4 4 1 1 1 1 1 1 1 1 1 1 1 1 1 3 3 3 3 4 4 1 1 1 1 1 1 1 1 1 1 1 1 1 1 1 1 1 4 1 1 1 1 1 1 1 1 1 1 1 1 1 1 1 4 2 2 2 2 2 2 2 2 4 4 3 3 3 3 4 4 4 3 3 3 3 4 4 4 4 4 4 1 1 1 1 1 1 3 3 3 …
60000 60 4 1 1 1 1 1 1 1 1 1 1 1 4 1 1 1 1 1 1 4 4 4 4 4 4 4 4 4 4 4 4 4 4 4 4 4 2 2 2 4 4 4 4 4 4 4 1 1 1 1 1 1 1 1 4 4 3 3 3 2 2 2 2 2 2 2 2 2 4 4 5 5 5 5 5 5 5 4 3 3 3 3 3 3 3 3 4 4 4 4 1 1 1 1 1 1 1 1 1 1 1 1 1 4 4 4 1 1 1 1 1 1 1 1 1 1 1 1 4 3 3 3 3 4 4 1 1 1 1 1 1 1 1 1 1 1 1 1 4 4 4 4 1 1 1 1 1 1 1 1 1 1 1 1 1 1 1 4 4 2 2 2 2 2 2 2 2 4 4 4 4 4 4 4 4 3 3 3 3 4 4 4 4 4 4 5 5 5 5 5 4 3 3 3 3 …
60250 60 1 1 1 1 1 1 1 1 1 1 4 4 4 1 1 1 1 1 1 4 3 3 3 3 4 4 4 4 4 4 4 4 4 4 4 4 2 2 2 4 4 4 4 4 4 4 1 1 1 1 1 1 1 4 4 4 3 3 3 2 2 2 2 2 2 2 2 2 3 3 3 3 4 3 3 3 3 4 3 3 3 3 3 3 3 3 4 4 4 4 1 1 1 1 1 1 1 1 1 1 1 1 1 4 4 4 1 1 1 1 1 1 1 1 1 1 1 1 4 3 3 3 3 4 4 1 1 1 1 1 1 1 1 1 1 1 1 1 1 1 1 1 4 1 1 1 1 1 1 1 1 1 1 1 1 1 1 4 4 2 2 2 2 2 2 2 2 4 4 3 3 3 3 4 4 3 3 3 3 4 4 4 4 4 4 1 1 1 1 1 1 1 3 3 3 …
60500 60 3 3 3 3 1 1 1 1 1 1 1 1 4 1 1 1 1 1 1 3 3 3 3 4 4 4 4 4 4 4 4 4 4 4 4 4 2 2 2 4 4 4 4 4 4 4 1 1 1 1 1 1 1 1 1 4 3 3 3 3 2 2 2 2 2 2 2 2 4 4 5 5 5 5 5 5 4 4 3 3 3 3 3 3 3 3 4 4 4 4 1 1 1 1 1 1 1 1 1 1 1 1 1 4 4 4 1 1 1 1 1 1 1 1 1 1 1 1 1 3 3 3 3 4 4 4 1 1 1 1 1 1 1 1 1 1 1 1 1 1 1 4 1 1 1 1 1 1 1 1 1 1 1 1 1 4 4 4 4 4 4 2 2 2 2 2 2 4 4 3 3 3 3 4 4 4 3 3 3 3 4 4 4 4 4 4 3 3 3 3 4 3 3 3 3 …
60750 60 3 3 3 3 1 1 1 1 1 1 4 4 4 1 1 1 1 1 1 3 3 3 3 4 4 4 4 4 4 4 4 4 4 4 4 4 2 2 2 4 4 4 4 4 4 4 1 1 1 1 1 1 4 4 4 4 4 4 4 2 2 2 2 2 2 2 2 2 3 3 3 3 4 4 3 3 3 3 3 3 3 3 4 4 4 4 4 4 4 4 1 1 1 1 1 1 1 1 1 1 1 1 1 4 4 4 1 1 1 1 1 1 1 1 1 1 1 1 1 3 3 3 3 4 4 1 1 1 1 1 1 1 1 1 1 1 1 1 1 1 1 4 1 1 1 1 1 1 1 1 1 1 1 1 1 1 1 1 4 2 2 2 2 2 2 2 2 4 4 3 3 3 3 4 4 3 3 3 3 4 4 4 4 4 4 1 1 1 1 1 1 1 3 3 3 …
61000 61 4 1 1 1 1 1 1 1 1 1 1 4 1 1 1 1 1 1 1 4 4 4 4 4 4 4 4 4 4 4 4 4 4 4 4 4 2 2 2 4 4 4 4 4 4 4 4 1 1 1 1 1 1 1 4 4 3 3 3 2 2 2 2 2 2 2 2 2 3 3 3 3 4 4 3 3 3 3 3 3 3 3 3 3 3 3 4 4 4 4 1 1 1 1 1 1 1 1 1 1 1 1 1 4 4 4 1 1 1 1 1 1 1 1 1 1 4 4 4 3 3 3 3 4 4 1 1 1 1 1 1 1 1 1 1 1 1 1 1 1 1 4 1 1 1 1 1 1 1 1 1 1 1 1 1 1 1 1 4 2 2 2 2 2 2 2 2 4 4 4 4 4 4 4 4 3 3 3 3 4 4 4 4 4 4 4 1 1 1 1 1 3 3 3 3 …
61250 61 3 3 3 3 1 1 1 1 1 1 4 4 4 1 1 1 1 1 1 3 3 3 3 4 4 4 4 4 4 4 4 4 4 4 4 4 2 2 2 4 4 4 4 4 4 4 1 1 1 1 1 1 1 1 4 4 3 3 3 2 2 2 2 2 2 2 2 2 3 3 3 3 4 4 3 3 3 3 4 4 4 4 3 3 3 3 4 4 4 4 1 1 1 1 1 1 1 1 1 1 1 1 1 4 4 4 1 1 1 1 1 1 1 1 1 1 1 1 1 3 3 3 3 4 4 1 1 1 1 1 1 1 1 1 1 1 1 1 1 1 1 4 1 1 1 1 1 1 1 1 1 1 1 1 1 1 1 4 4 2 2 2 2 2 2 2 2 4 4 4 4 4 4 4 4 3 3 3 3 4 4 4 4 4 4 4 1 1 1 1 1 1 3 3 3 …
61500 61 3 3 3 3 1 1 1 1 1 1 4 4 5 5 5 5 5 5 4 4 4 4 4 4 4 4 4 4 4 4 4 4 4 4 4 4 2 2 2 4 4 4 4 4 4 4 1 1 1 1 1 1 1 4 4 4 3 3 3 2 2 2 2 2 2 2 2 2 4 4 5 5 5 5 5 4 4 4 4 4 4 4 3 3 3 3 4 4 4 4 4 4 4 1 1 1 1 1 1 1 1 1 1 4 4 4 1 1 1 1 1 1 1 1 1 1 1 1 1 3 3 3 3 4 4 1 1 1 1 1 1 1 1 1 1 1 1 1 1 1 1 4 1 1 1 1 1 1 1 1 1 1 1 1 1 1 1 4 4 2 2 2 2 2 2 2 2 4 4 3 3 3 3 4 4 3 3 3 3 4 4 4 4 4 4 5 5 5 5 5 4 3 3 3 3 …
61750 61 3 3 3 3 4 1 1 1 1 1 1 1 4 1 1 1 1 1 1 3 3 3 3 4 4 4 4 4 4 4 4 4 4 4 4 4 2 2 2 4 4 4 4 4 4 4 1 1 1 1 1 1 1 1 4 4 3 3 3 2 2 2 2 2 2 2 2 2 3 3 3 3 5 5 5 5 4 4 3 3 3 3 3 3 3 3 4 4 4 4 1 1 1 1 1 1 1 1 1 1 1 1 1 4 4 4 1 1 1 1 1 1 1 1 1 1 1 1 1 3 3 3 3 4 4 1 1 1 1 1 1 1 1 1 1 1 1 1 1 1 1 1 4 1 1 1 1 1 1 1 1 1 1 1 1 1 1 4 4 2 2 2 2 2 2 2 2 4 4 3 3 3 3 4 4 4 3 3 3 3 4 4 4 4 4 1 1 1 1 1 1 1 3 3 3 …
62000 62 3 3 3 3 1 1 1 1 1 1 4 4 4 1 1 1 1 1 1 3 3 3 3 4 4 4 4 4 4 4 4 4 4 4 4 4 2 2 2 4 4 4 4 4 4 4 1 1 1 1 1 1 4 4 4 4 3 3 3 2 2 2 2 2 2 2 2 2 3 3 3 3 4 4 3 3 3 3 3 3 3 3 3 3 3 3 4 4 4 4 1 1 1 1 1 1 1 1 1 1 1 4 3 3 3 3 1 1 1 1 1 1 1 1 1 1 1 1 4 3 3 3 3 4 4 4 1 1 1 1 1 1 1 1 1 1 1 1 1 1 1 4 1 1 1 1 1 1 1 1 1 1 1 1 1 1 1 4 4 2 2 2 2 2 2 2 2 4 4 3 3 3 3 4 4 4 3 3 3 3 4 4 4 4 4 4 1 1 1 1 1 1 3 3 3 …
62250 62 4 4 4 1 1 1 1 1 1 1 1 1 4 1 1 1 1 1 1 4 4 3 3 3 3 4 4 4 4 4 4 4 4 4 4 4 2 2 2 4 4 4 4 4 4 4 1 1 1 1 1 1 1 1 1 4 3 3 3 3 2 2 2 2 2 2 3 3 3 3 4 5 5 5 5 5 4 4 3 3 3 3 4 4 4 4 4 4 4 4 4 4 4 1 1 1 1 1 1 1 1 1 1 4 4 4 1 1 1 1 1 1 1 1 1 1 1 4 4 3 3 3 3 4 4 1 1 1 1 1 1 1 1 1 1 1 1 1 1 1 1 1 4 1 1 1 1 1 1 1 1 1 1 1 1 1 1 4 4 4 4 2 2 2 2 2 2 4 4 4 4 4 4 4 4 4 3 3 3 3 4 4 4 4 4 4 3 3 3 3 4 3 3 3 3 …
62500 62 3 3 3 3 1 1 1 1 1 1 1 1 4 1 1 1 1 1 1 3 3 3 3 4 4 4 4 4 4 4 4 4 4 4 4 4 2 2 2 4 4 4 4 4 4 4 1 1 1 1 1 1 1 4 4 4 3 3 3 2 2 2 2 2 2 2 2 2 4 4 4 5 5 5 5 5 4 4 4 4 4 4 3 3 3 3 4 4 4 4 1 1 1 1 1 1 1 1 1 1 1 1 1 4 4 4 1 1 1 1 1 1 1 1 1 1 1 1 1 3 3 3 3 4 4 1 1 1 1 1 1 1 1 1 1 1 1 1 1 1 1 4 1 1 1 1 1 1 1 1 1 1 1 1 1 1 1 4 4 2 2 2 2 2 2 2 2 4 4 3 3 3 3 4 4 3 3 3 3 4 4 4 4 4 4 1 1 1 1 1 1 5 5 5 5 …
62750 62 3 3 3 3 1 1 1 1 1 1 1 1 4 1 1 1 1 1 1 3 3 3 3 4 4 4 4 4 4 4 4 4 4 4 4 4 2 2 2 4 4 4 4 4 4 4 1 1 1 1 1 1 1 4 4 4 3 3 3 2 2 2 2 2 2 2 2 2 4 4 5 5 5 5 5 4 4 4 4 4 4 4 3 3 3 3 4 4 4 4 1 1 1 1 1 1 1 1 1 1 1 1 1 4 4 4 1 1 1 1 1 1 1 1 1 1 1 1 1 3 3 3 3 4 4 1 1 1 1 1 1 1 1 1 1 1 1 1 1 1 1 4 1 1 1 1 1 1 1 1 1 1 1 1 1 1 1 4 4 2 2 2 2 2 2 2 2 4 4 3 3 3 3 4 4 3 3 3 3 4 4 4 4 4 4 1 1 1 1 1 1 4 3 3 3 …
63000 63 4 3 3 3 3 1 1 1 1 1 1 1 4 1 1 1 1 1 1 4 4 4 4 4 4 4 4 4 4 4 4 4 4 4 4 4 2 2 2 4 4 4 4 4 4 4 1 1 1 1 1 1 1 1 4 4 3 3 3 2 2 2 2 2 2 4 4 4 4 4 4 5 5 5 5 4 4 4 3 3 3 3 3 3 3 3 4 4 4 4 1 1 1 1 1 1 1 1 1 1 1 1 1 4 4 4 1 1 1 1 1 1 1 1 1 1 1 1 1 3 3 3 3 4 4 1 1 1 1 1 1 1 1 1 1 1 1 1 1 1 1 4 1 1 1 1 1 1 1 1 1 1 1 1 1 4 4 4 4 2 2 2 2 2 2 2 2 4 4 4 4 4 4 4 4 3 3 3 3 4 4 4 4 4 4 4 1 1 1 1 1 3 3 3 3 …
63250 63 4 1 1 1 1 1 1 1 1 1 1 1 4 1 1 1 1 1 1 3 3 3 3 4 4 4 4 4 4 4 4 4 4 4 4 4 2 2 2 4 4 4 4 4 4 4 1 1 1 1 1 1 1 1 4 4 3 3 3 2 2 2 2 2 2 2 2 2 3 3 3 3 4 4 3 3 3 3 3 3 3 3 3 3 3 3 4 4 4 4 1 1 1 1 1 1 1 1 1 1 1 1 1 4 4 4 1 1 1 1 1 1 1 1 1 1 1 1 1 3 3 3 3 4 4 1 1 1 1 1 1 1 1 1 1 1 1 1 1 1 1 4 1 1 1 1 1 1 1 1 1 1 1 1 1 1 1 1 4 2 2 2 2 2 2 2 2 4 4 3 3 3 3 4 4 3 3 3 3 4 4 4 4 4 4 1 1 1 1 1 1 5 5 5 5 …
63500 63 4 1 1 1 1 1 1 1 1 1 4 4 4 1 1 1 1 1 1 4 4 3 3 3 3 4 4 4 4 4 4 4 4 4 4 4 2 2 2 4 4 4 4 4 4 4 1 1 1 1 1 1 4 4 4 4 4 4 4 2 2 2 2 2 2 2 2 2 3 3 3 3 4 3 3 3 3 4 3 3 3 3 3 3 3 3 4 4 4 4 1 1 1 1 1 1 1 1 1 1 1 1 1 4 4 4 4 4 4 1 1 1 1 1 1 1 1 1 1 3 3 3 3 4 4 1 1 1 1 1 1 1 1 1 1 1 1 1 1 1 1 4 1 1 1 1 1 1 1 1 1 1 1 1 1 1 1 1 4 2 2 2 2 2 2 2 2 4 4 4 4 4 4 4 4 4 3 3 3 3 4 4 4 4 4 5 5 5 5 5 4 3 3 3 3 …
63750 63 4 4 1 1 1 1 1 1 1 1 1 1 4 1 1 1 1 1 1 3 3 3 3 4 4 4 4 4 4 4 4 4 4 4 4 4 2 2 2 4 4 4 4 4 4 4 1 1 1 1 1 1 1 4 4 4 4 4 4 2 2 2 2 2 2 2 2 2 4 4 5 5 5 5 5 5 4 4 3 3 3 3 3 3 3 3 4 4 4 4 1 1 1 1 1 1 1 1 1 1 4 4 4 4 4 4 1 1 1 1 1 1 1 1 1 1 1 1 4 3 3 3 3 4 4 1 1 1 1 1 1 1 1 1 1 1 1 1 1 1 1 4 1 1 1 1 1 1 1 1 1 1 1 1 1 1 1 4 4 2 2 2 2 2 2 2 2 4 4 3 3 3 3 4 4 3 3 3 3 4 4 4 4 4 4 4 1 1 1 1 1 1 3 3 3 …
64000 64 4 4 1 1 1 1 1 1 1 1 1 1 3 3 3 3 3 3 3 3 4 3 3 3 3 4 4 4 4 4 4 4 4 4 4 4 2 2 2 4 4 4 4 4 4 4 1 1 1 1 1 1 4 4 4 4 3 3 3 2 2 2 2 2 2 2 2 2 4 4 5 5 5 5 5 4 4 4 3 3 3 3 3 3 3 3 4 4 4 4 1 1 1 1 1 1 1 1 1 1 4 4 4 4 4 4 1 1 1 1 1 1 1 1 1 1 1 1 1 3 3 3 3 4 4 4 1 1 1 1 1 1 1 1 1 1 1 1 1 1 1 4 1 1 1 1 1 1 1 1 1 1 1 1 1 1 1 4 4 2 2 2 2 2 2 2 2 4 4 3 3 3 3 4 4 3 3 3 3 4 4 4 4 4 4 1 1 1 1 1 1 4 3 3 3 …
64250 64 3 3 3 3 4 3 3 3 3 4 4 4 4 1 1 1 1 1 1 3 3 3 3 4 4 4 4 4 4 4 4 4 4 4 4 4 2 2 2 4 4 4 4 4 4 4 1 1 1 1 1 1 1 4 4 4 3 3 3 2 2 2 2 2 2 2 2 2 4 4 5 5 5 5 5 4 4 4 3 3 3 3 4 4 4 4 4 4 4 4 1 1 1 1 1 1 1 1 1 1 1 1 1 4 4 4 1 1 1 1 1 1 1 1 1 1 1 1 1 3 3 3 3 4 4 1 1 1 1 1 1 1 1 1 1 1 1 1 1 1 1 4 1 1 1 1 1 1 1 1 1 1 1 1 1 1 1 4 4 2 2 2 2 2 2 2 4 4 4 3 3 3 3 4 4 3 3 3 3 4 4 4 4 4 4 4 1 1 1 1 1 1 3 3 3 …
64500 64 4 4 4 1 1 1 1 1 1 1 4 4 4 5 5 5 5 4 4 3 3 3 3 4 4 4 4 4 4 4 4 4 4 4 4 4 2 2 2 4 4 4 4 4 4 4 1 1 1 1 1 1 1 4 4 4 3 3 3 2 2 2 2 2 2 2 2 2 3 3 3 3 4 4 3 3 3 3 3 3 3 3 3 3 3 3 4 4 4 4 1 1 1 1 1 1 1 1 1 1 1 1 1 4 4 4 4 4 4 1 1 1 1 1 1 1 1 1 4 3 3 3 3 4 4 1 1 1 1 1 1 1 1 1 1 1 1 1 1 1 1 4 1 1 1 1 1 1 1 1 1 1 1 1 1 1 1 4 4 2 2 2 2 2 2 2 2 4 4 3 3 3 3 4 4 3 3 3 3 4 4 4 4 4 4 5 5 5 5 5 4 3 3 3 3 …
64750 64 4 4 1 1 1 1 1 1 1 1 1 1 4 3 3 3 3 3 3 3 3 4 4 4 4 4 4 4 4 4 4 4 4 4 4 4 2 2 2 4 4 4 4 4 4 4 1 1 1 1 1 1 1 1 4 4 3 3 3 2 2 2 2 2 2 2 2 2 4 4 4 4 4 4 3 3 3 3 3 3 3 3 4 4 4 4 4 4 4 4 1 1 1 1 1 1 1 1 1 1 1 1 1 4 4 4 1 1 1 1 1 1 1 1 1 1 1 1 4 3 3 3 3 4 4 4 4 1 1 1 1 1 1 1 1 1 1 1 1 1 1 4 1 1 1 1 1 1 1 1 1 1 1 1 1 1 1 4 4 2 2 2 2 2 2 2 2 4 4 3 3 3 3 4 4 3 3 3 3 4 4 4 4 3 3 3 3 4 3 3 3 3 3 3 3 …
65000 65 1 1 1 1 1 1 1 1 1 1 1 1 4 1 1 1 1 1 1 3 3 3 3 4 4 4 4 4 4 4 4 4 4 4 4 4 2 2 2 4 4 4 4 4 4 4 4 1 1 1 1 1 1 1 1 4 3 3 3 2 2 2 2 2 2 2 2 2 4 4 4 4 5 5 5 5 4 4 3 3 3 3 4 4 4 4 4 4 4 4 1 1 1 1 1 1 1 1 1 1 1 1 1 4 4 4 1 1 1 1 1 1 1 1 1 1 1 1 1 3 3 3 3 4 4 1 1 1 1 1 1 1 1 1 1 1 1 1 1 1 1 1 4 1 1 1 1 1 1 1 1 1 1 1 1 1 1 4 4 2 2 2 2 2 2 2 2 4 4 4 4 4 4 4 4 4 3 3 3 3 4 4 4 4 4 4 1 1 1 1 1 3 3 3 3 …
65250 65 1 1 1 1 1 1 1 1 1 1 1 1 3 3 3 3 4 3 3 3 3 3 3 3 3 4 4 4 4 4 4 4 4 4 4 4 2 2 2 4 4 4 4 4 4 4 1 1 1 1 1 1 1 1 4 4 3 3 3 2 2 2 2 2 2 2 2 2 3 3 3 3 4 3 3 3 3 4 3 3 3 3 3 3 3 3 4 4 4 4 1 1 1 1 1 1 1 1 1 1 1 1 1 4 4 4 1 1 1 1 1 1 1 1 1 1 1 1 1 3 3 3 3 4 4 1 1 1 1 1 1 1 1 1 1 1 1 1 4 4 4 4 1 1 1 1 1 1 1 1 1 1 1 1 1 1 4 4 4 2 2 2 2 2 2 2 2 4 4 4 4 4 4 4 4 3 3 3 3 4 4 4 4 4 4 5 5 5 5 5 4 3 3 3 3 …
65500 65 4 4 1 1 1 1 1 1 1 1 1 1 4 1 1 1 1 1 1 3 3 3 3 4 4 4 4 4 4 4 4 4 4 4 4 4 2 2 2 4 4 4 4 4 4 4 1 1 1 1 1 1 4 4 4 4 3 3 3 2 2 2 2 2 2 2 2 2 4 4 5 5 5 5 5 4 4 4 3 3 3 3 3 3 3 3 4 4 4 4 1 1 1 1 1 1 1 1 1 1 1 1 1 4 4 4 1 1 1 1 1 1 1 1 1 1 1 1 1 3 3 3 3 4 4 1 1 1 1 1 1 1 1 1 1 1 1 1 1 1 1 4 1 1 1 1 1 1 1 1 1 1 1 1 1 1 1 4 4 2 2 2 2 2 2 2 4 4 4 4 4 4 4 4 4 3 3 3 3 4 4 4 4 4 4 5 5 5 5 4 4 3 3 3 3 …
65750 65 1 1 1 1 1 1 1 1 1 1 1 1 3 3 3 3 3 3 3 3 4 3 3 3 3 4 4 4 4 4 4 4 4 4 4 4 2 2 2 4 4 4 4 4 4 4 1 1 1 1 1 1 4 4 4 4 3 3 3 2 2 2 2 2 2 2 2 2 4 4 5 5 5 5 5 5 4 4 3 3 3 3 3 3 3 3 4 4 4 4 1 1 1 1 1 1 1 1 1 1 1 1 1 4 4 4 1 1 1 1 1 1 1 1 1 1 1 1 4 3 3 3 3 4 4 4 1 1 1 1 1 1 1 1 1 1 1 1 1 1 1 4 1 1 1 1 1 1 1 1 1 1 1 1 1 1 1 4 4 2 2 2 2 2 2 2 2 4 4 4 4 4 4 4 4 3 3 3 3 4 4 4 4 4 4 5 5 5 5 5 4 3 3 3 3 …
66000 66 4 1 1 1 1 1 1 1 1 1 1 1 4 1 1 1 1 1 1 3 3 3 3 4 4 4 4 4 4 4 4 4 4 4 4 4 4 4 4 4 4 4 4 4 4 4 1 1 1 1 1 1 4 4 4 4 4 4 4 2 2 2 2 2 2 2 2 2 3 3 3 3 4 4 3 3 3 3 3 3 3 3 3 3 3 3 4 4 4 4 1 1 1 1 1 1 1 1 1 1 4 4 4 4 4 4 1 1 1 1 1 1 1 1 1 1 1 1 4 3 3 3 3 4 4 1 1 1 1 1 1 1 1 1 1 1 1 1 1 1 1 4 1 1 1 1 1 1 1 1 1 1 1 1 1 1 1 4 4 2 2 2 2 2 2 2 2 4 4 3 3 3 3 4 4 3 3 3 3 4 4 4 4 4 4 4 1 1 1 1 1 1 3 3 3 …
66250 66 1 1 1 1 1 1 1 1 1 1 1 4 1 1 1 1 1 1 1 3 3 3 3 4 4 4 4 4 4 4 4 4 4 4 4 4 2 2 2 4 4 4 4 4 4 4 1 1 1 1 1 1 1 1 1 4 3 3 3 2 2 2 2 2 2 2 2 2 4 4 4 3 3 3 3 4 4 4 3 3 3 3 4 4 4 4 4 4 4 4 4 4 4 1 1 1 1 1 1 1 1 1 1 4 4 4 1 1 1 1 1 1 1 1 1 1 1 1 1 3 3 3 3 4 4 1 1 1 1 1 1 1 1 1 1 1 1 1 1 1 1 4 1 1 1 1 1 1 1 1 1 1 1 1 1 1 4 4 4 2 2 2 2 2 2 2 2 4 4 4 4 4 4 4 4 3 3 3 3 4 4 4 4 4 4 5 5 5 5 5 4 4 3 3 3 …
66500 66 1 1 1 1 1 1 1 1 1 1 1 1 4 1 1 1 1 1 1 4 5 5 5 5 4 4 4 4 4 4 4 4 4 4 4 4 2 2 2 4 4 4 4 4 4 4 1 1 1 1 1 1 4 4 4 4 3 3 3 2 2 2 2 2 2 2 2 2 4 4 5 5 5 5 5 5 5 4 3 3 3 3 3 3 3 3 4 4 4 4 4 4 1 1 1 1 1 1 1 1 1 1 1 4 4 4 1 1 1 1 1 1 1 1 1 1 1 1 1 3 3 3 3 4 4 1 1 1 1 1 1 1 1 1 1 1 1 1 1 1 1 4 1 1 1 1 1 1 1 1 1 1 1 1 1 1 1 4 4 2 2 2 2 2 2 2 2 4 4 4 4 4 4 4 4 3 3 3 3 4 4 4 4 4 4 4 3 3 3 3 4 3 3 3 3 …
66750 66 1 1 1 1 1 1 1 1 1 1 1 1 4 1 1 1 1 1 1 4 3 3 3 3 4 4 4 4 4 4 4 4 4 4 4 4 2 2 2 4 4 4 4 4 4 4 1 1 1 1 1 1 1 4 4 4 4 4 4 2 2 2 2 2 2 2 2 2 3 3 3 3 4 3 3 3 3 4 3 3 3 3 3 3 3 3 4 4 4 4 1 1 1 1 1 1 1 1 1 4 4 4 4 4 4 4 1 1 1 1 1 1 1 1 1 1 1 1 4 3 3 3 3 4 4 1 1 1 1 1 1 1 1 1 1 1 1 1 1 1 1 4 1 1 1 1 1 1 1 1 1 1 1 1 1 1 1 4 4 2 2 2 2 2 2 2 2 4 4 4 4 4 4 4 4 3 3 3 3 4 4 4 4 4 4 5 5 5 5 5 4 3 3 3 3 …
67000 67 1 1 1 1 1 1 1 1 1 1 1 1 4 1 1 1 1 1 1 4 4 3 3 3 3 4 4 4 4 4 4 4 4 4 4 4 2 2 2 4 4 4 4 4 4 4 1 1 1 1 1 1 4 4 4 4 3 3 3 2 2 2 2 2 2 2 2 2 4 4 3 3 3 3 4 4 4 4 4 4 4 4 4 4 4 4 4 4 4 4 1 1 1 1 1 1 1 1 1 1 4 4 4 4 4 4 1 1 1 1 1 1 1 1 1 1 1 1 4 3 3 3 3 4 4 1 1 1 1 1 1 1 1 1 1 1 1 1 1 1 1 1 4 1 1 1 1 1 1 1 1 1 1 1 1 1 1 4 4 2 2 2 2 2 2 2 2 4 4 3 3 3 3 4 4 3 3 3 3 4 4 4 4 4 4 3 3 3 3 4 4 3 3 3 3 …
67250 67 4 1 1 1 1 1 1 1 1 1 1 1 3 3 3 3 3 3 3 3 4 3 3 3 3 4 4 4 4 4 4 4 4 4 4 4 2 2 2 4 4 4 4 4 4 4 1 1 1 1 1 1 1 4 4 4 3 3 3 2 2 2 2 2 2 2 2 2 4 4 3 3 3 3 3 3 3 3 3 3 3 3 3 3 3 3 4 4 4 4 1 1 1 1 1 1 1 1 1 1 4 4 4 4 4 4 1 1 1 1 1 1 1 1 1 1 1 1 1 3 3 3 3 4 4 1 1 1 1 1 1 1 1 1 1 1 1 1 1 1 1 1 4 1 1 1 1 1 1 1 1 1 1 1 1 1 1 4 4 2 2 2 2 2 2 2 2 4 4 3 3 3 3 4 4 3 3 3 3 4 4 4 4 4 4 4 1 1 1 1 1 1 3 3 3 …
67500 67 4 4 4 1 1 1 1 1 1 1 1 1 4 4 3 3 3 3 4 3 3 3 3 4 4 4 4 4 4 4 4 4 4 4 4 4 2 2 2 4 4 4 4 4 4 4 1 1 1 1 1 1 1 4 4 4 4 4 4 2 2 2 2 2 2 2 2 2 3 3 3 3 4 3 3 3 3 4 3 3 3 3 4 4 4 4 4 4 4 4 1 1 1 1 1 1 1 1 1 1 4 4 4 4 4 4 1 1 1 1 1 1 1 1 1 1 1 1 1 3 3 3 3 4 4 1 1 1 1 1 1 1 1 1 1 1 1 1 1 1 1 1 4 1 1 1 1 1 1 1 1 1 1 1 1 1 1 4 4 2 2 2 2 2 2 2 2 4 4 4 4 4 4 4 4 3 3 3 3 4 4 4 4 4 4 1 1 1 1 1 1 1 3 3 3 …
67750 67 4 4 4 4 4 3 3 3 3 4 4 4 4 1 1 1 1 1 1 3 3 3 3 4 4 4 4 4 4 4 4 4 4 4 4 4 2 2 2 4 4 4 4 4 4 4 1 1 1 1 1 1 1 1 4 4 3 3 3 2 2 2 2 2 2 2 2 2 3 3 3 3 4 5 5 5 5 4 4 4 4 4 3 3 3 3 4 4 4 4 1 1 1 1 1 1 1 1 1 1 4 4 4 4 4 4 1 1 1 1 1 1 1 1 1 1 1 4 4 3 3 3 3 4 4 1 1 1 1 1 1 1 1 1 1 1 1 1 1 1 1 1 4 1 1 1 1 1 1 1 1 1 1 1 1 1 1 4 4 2 2 2 2 2 2 2 2 4 4 3 3 3 3 4 4 3 3 3 3 4 4 4 4 4 4 1 1 1 1 1 1 1 3 3 3 …
68000 68 4 4 1 1 1 1 1 1 1 1 1 1 4 3 3 3 3 3 3 3 3 3 3 3 3 4 4 4 4 4 4 4 4 4 4 4 2 2 2 4 4 4 4 4 4 4 1 1 1 1 1 1 1 4 4 4 3 3 3 2 2 2 2 2 2 2 2 2 4 4 4 5 5 5 5 5 4 4 3 3 3 3 3 3 3 3 4 4 4 4 1 1 1 1 1 1 1 1 1 1 4 4 4 4 4 4 1 1 1 1 1 1 1 1 1 1 1 1 1 3 3 3 3 4 4 1 1 1 1 1 1 1 1 1 1 1 1 1 1 1 1 4 1 1 1 1 1 1 1 1 1 1 1 1 1 1 1 1 4 2 2 2 2 2 2 2 2 4 4 3 3 3 3 4 4 4 3 3 3 3 4 4 4 4 4 5 5 5 5 5 4 3 3 3 3 …
68250 68 4 1 1 1 1 1 1 1 1 1 1 1 4 1 1 1 1 1 1 3 3 3 3 4 4 4 4 4 4 4 4 4 4 4 4 4 2 2 2 4 4 4 4 4 4 4 1 1 1 1 1 1 1 1 1 4 3 3 3 2 2 2 2 2 2 2 2 2 4 4 4 4 4 5 5 5 5 4 3 3 3 3 4 4 4 4 4 4 4 4 1 1 1 1 1 1 1 1 1 1 4 4 3 3 3 3 1 1 1 1 1 1 1 1 1 1 1 1 1 3 3 3 3 4 4 1 1 1 1 1 1 1 1 1 1 1 1 1 1 1 1 4 1 1 1 1 1 1 1 1 1 1 1 1 1 1 1 4 4 2 2 2 2 2 2 2 2 4 4 3 3 3 3 4 4 4 3 3 3 3 4 4 4 4 4 3 3 3 3 4 4 3 3 3 3 …
68500 68 4 4 4 4 1 1 1 1 1 1 1 1 4 3 3 3 3 3 3 3 3 3 3 3 3 4 4 4 4 4 4 4 4 4 4 4 2 2 2 4 4 4 4 4 4 4 1 1 1 1 1 1 4 4 4 4 3 3 3 2 2 2 2 2 2 2 4 4 3 3 3 3 4 4 3 3 3 3 3 3 3 3 4 4 4 4 4 4 4 4 1 1 1 1 1 1 1 1 1 1 1 1 1 4 4 4 4 4 1 1 1 1 1 1 1 1 1 1 1 3 3 3 3 4 4 1 1 1 1 1 1 1 1 1 1 1 1 1 1 1 1 4 1 1 1 1 1 1 1 1 1 1 1 1 1 1 1 1 4 2 2 2 2 2 2 2 2 4 4 4 4 4 4 4 4 3 3 3 3 4 4 4 4 4 4 1 1 1 1 1 1 1 3 3 3 …
68750 68 4 4 4 4 1 1 1 1 1 1 1 1 4 1 1 1 1 1 1 3 3 3 3 4 4 4 4 4 4 4 4 4 4 4 4 4 2 2 2 4 4 4 4 4 4 4 4 1 1 1 1 1 1 4 4 4 3 3 3 2 2 2 2 2 2 2 2 2 3 3 3 3 3 3 3 3 4 4 3 3 3 3 3 3 3 3 4 4 4 4 4 4 4 1 1 1 1 1 1 1 4 4 4 4 4 4 1 1 1 1 1 1 1 1 1 1 1 1 1 3 3 3 3 4 4 1 1 1 1 1 1 1 1 1 1 1 1 1 1 1 1 1 4 1 1 1 1 1 1 1 1 1 1 1 1 1 1 4 4 2 2 2 2 2 2 2 2 4 4 3 3 3 3 4 4 3 3 3 3 4 4 4 4 4 4 4 1 1 1 1 1 1 3 3 3 …
69000 69 4 4 1 1 1 1 1 1 1 1 1 1 4 1 1 1 1 1 1 3 3 3 3 4 4 4 4 4 4 4 4 4 4 4 4 4 2 2 2 4 4 4 4 4 4 4 3 3 3 3 4 4 4 4 4 4 3 3 3 2 2 2 2 2 2 2 2 2 3 3 3 3 4 3 3 3 3 4 3 3 3 3 3 3 3 3 4 4 4 4 4 4 1 1 1 1 1 1 1 1 1 1 1 4 4 4 1 1 1 1 1 1 1 1 1 1 1 1 4 3 3 3 3 4 4 1 1 1 1 1 1 1 1 1 1 1 1 1 1 1 1 4 1 1 1 1 1 1 1 1 1 1 1 1 1 1 1 1 4 2 2 2 4 4 2 2 4 4 4 3 3 3 3 4 4 3 3 3 3 4 4 4 4 4 4 4 1 1 1 1 1 1 3 3 3 …
69250 69 4 4 1 1 1 1 1 1 1 1 1 1 4 3 3 3 3 4 4 4 5 5 5 5 4 4 4 4 4 4 4 4 4 4 4 4 2 2 2 4 4 4 4 4 4 4 1 1 1 1 1 1 1 4 4 4 4 4 4 2 2 2 2 2 2 2 4 4 3 3 3 3 4 3 3 3 3 4 3 3 3 3 3 3 3 3 4 4 4 4 1 1 1 1 1 1 1 1 1 1 1 1 1 4 4 4 1 1 1 1 1 1 1 1 1 1 1 1 1 3 3 3 3 4 4 1 1 1 1 1 1 1 1 1 1 1 1 1 1 1 1 1 4 1 1 1 1 1 1 1 1 1 1 1 1 1 4 4 4 2 2 2 2 2 2 2 2 4 4 3 3 3 3 4 4 3 3 3 3 4 4 4 4 4 4 1 1 1 1 1 1 5 5 5 5 …
69500 69 1 1 1 1 1 1 1 1 1 1 1 1 4 1 1 1 1 1 1 3 3 3 3 4 4 4 4 4 4 4 4 4 4 4 4 4 2 2 2 4 4 4 4 4 4 4 1 1 1 1 1 1 1 4 4 4 3 3 3 2 2 2 2 2 2 2 2 2 3 3 3 3 4 4 3 3 3 3 3 3 3 3 4 4 4 4 4 4 4 4 1 1 1 1 1 1 1 1 1 1 4 4 4 4 4 4 3 3 3 3 1 1 1 1 1 1 1 1 1 3 3 3 3 4 4 1 1 1 1 1 1 1 1 1 1 1 1 1 1 1 1 1 4 1 1 1 1 1 1 1 1 1 1 1 1 1 1 1 4 2 2 2 2 2 2 2 2 4 4 4 4 4 4 4 4 4 3 3 3 3 4 4 4 4 4 4 3 3 3 3 4 3 3 3 3 …
69750 69 4 4 1 1 1 1 1 1 1 1 1 1 4 1 1 1 1 1 1 4 4 4 4 4 4 4 4 4 4 4 4 4 4 4 4 4 2 2 2 4 4 4 4 4 4 4 1 1 1 1 1 1 4 4 4 4 3 3 3 2 2 2 2 2 2 2 2 2 3 3 3 3 4 3 3 3 3 4 3 3 3 3 3 3 3 3 4 4 4 4 4 4 1 1 1 1 1 1 1 1 4 4 3 3 3 3 1 1 1 1 1 1 1 1 1 1 1 1 1 3 3 3 3 4 4 1 1 1 1 1 1 1 1 1 1 1 1 1 1 1 1 4 1 1 1 1 1 1 1 1 1 1 1 1 1 1 1 4 4 2 2 2 2 2 2 2 2 4 4 4 4 4 4 4 4 4 3 3 3 3 4 4 4 4 4 4 1 1 1 1 1 1 3 3 3 …
70000 70 1 1 1 1 1 1 1 1 1 4 4 4 4 1 1 1 1 1 1 3 3 3 3 4 4 4 4 4 4 4 4 4 4 4 4 4 2 2 2 4 4 4 4 4 4 4 1 1 1 1 1 1 4 4 4 4 3 3 3 2 2 2 2 2 2 2 2 2 4 4 4 4 4 5 5 5 5 4 4 4 4 4 3 3 3 3 4 4 4 4 1 1 1 1 1 1 1 1 1 1 4 4 4 4 4 4 1 1 1 1 1 1 1 1 1 1 1 1 1 3 3 3 3 4 4 1 1 1 1 1 1 1 1 1 1 1 1 1 1 1 1 1 4 1 1 1 1 1 1 1 1 1 1 1 1 1 4 4 4 2 2 2 2 2 2 2 4 4 4 3 3 3 3 4 4 3 3 3 3 4 4 4 4 4 4 1 1 1 1 1 1 5 5 5 5 …
70250 70 1 1 1 1 1 1 1 1 1 1 1 1 4 4 3 3 3 3 4 3 3 3 3 4 4 4 4 4 4 4 4 4 4 4 4 4 2 2 2 4 4 4 4 4 4 4 1 1 1 1 1 1 4 4 4 4 3 3 3 2 2 2 2 2 2 2 2 2 4 4 4 4 4 4 4 4 4 4 3 3 3 3 3 3 3 3 4 4 4 4 1 1 1 1 1 1 1 1 1 1 4 4 3 3 3 3 1 1 1 1 1 1 1 1 1 1 1 1 1 3 3 3 3 4 4 1 1 1 1 1 1 1 1 1 1 1 1 1 1 1 1 1 4 1 1 1 1 1 1 1 1 1 1 1 1 1 1 4 4 2 2 2 2 2 2 2 2 4 4 3 3 3 3 4 4 3 3 3 3 4 4 4 4 4 4 5 5 5 5 5 4 4 3 3 3 …
70500 70 1 1 1 1 1 1 1 1 1 1 1 1 4 1 1 1 1 1 4 3 3 3 3 4 4 4 4 4 4 4 4 4 4 4 4 4 2 2 2 4 4 4 4 4 4 4 4 1 1 1 1 1 1 4 4 4 3 3 3 2 2 2 2 2 2 2 2 2 3 3 3 3 4 4 3 3 3 3 3 3 3 3 4 4 4 4 4 4 4 4 1 1 1 1 1 1 1 1 1 1 4 4 4 4 4 4 1 1 1 1 1 1 1 1 1 1 1 1 1 3 3 3 3 4 4 1 1 1 1 1 1 1 1 1 1 1 1 1 1 1 1 4 1 1 1 1 1 1 1 1 1 1 1 1 1 1 1 4 4 2 2 2 2 2 2 2 2 4 4 3 3 3 3 4 4 3 3 3 3 4 4 4 4 4 4 5 5 5 5 5 4 3 3 3 3 …
70750 70 1 1 1 1 1 1 1 1 1 1 4 4 1 1 1 1 1 1 1 3 3 3 3 4 4 4 4 4 4 4 4 4 4 4 4 4 2 2 2 4 4 4 4 4 4 4 4 1 1 1 1 1 1 4 4 4 3 3 3 2 2 2 2 2 2 2 4 4 4 4 5 5 5 5 5 4 4 4 3 3 3 3 4 4 4 4 4 4 4 4 1 1 1 1 1 1 1 1 1 1 4 4 4 4 4 4 1 1 1 1 1 1 1 1 1 1 1 1 1 3 3 3 3 4 4 1 1 1 1 1 1 1 1 1 1 1 1 1 1 1 1 4 1 1 1 1 1 1 1 1 1 1 1 1 1 1 1 4 4 2 2 2 2 2 2 2 2 4 4 3 3 3 3 4 4 4 3 3 3 3 4 4 4 4 4 1 1 1 1 1 1 1 3 3 3 …
71000 71 4 4 1 1 1 1 1 1 1 1 1 1 4 1 1 1 1 1 1 4 3 3 3 3 4 4 4 4 4 4 4 4 4 4 4 4 2 2 2 4 4 4 4 4 4 4 1 1 1 1 1 1 1 1 4 4 3 3 3 2 2 2 2 2 2 2 2 2 4 4 3 3 3 3 3 3 3 3 4 4 4 4 4 4 4 4 4 4 4 4 1 1 1 1 1 1 1 1 1 1 4 4 4 4 4 4 1 1 1 1 1 1 1 1 1 1 1 1 1 3 3 3 3 4 4 1 1 1 1 1 1 1 1 1 1 1 1 1 1 1 1 1 4 1 1 1 1 1 1 1 1 1 1 1 1 1 1 4 4 2 2 2 2 2 2 2 2 4 4 3 3 3 3 4 4 4 3 3 3 3 4 4 4 4 4 1 1 1 1 1 1 3 3 3 3 …
71250 71 4 4 1 1 1 1 1 1 1 1 4 4 1 1 1 1 1 1 1 3 3 3 3 4 4 4 4 4 4 4 4 4 4 4 4 4 2 2 2 4 4 4 4 4 4 4 4 1 1 1 1 1 1 1 4 4 3 3 3 2 2 2 2 2 2 2 2 2 4 4 3 3 3 3 3 3 3 3 3 3 3 3 3 3 3 3 4 4 4 4 1 1 1 1 1 1 1 1 1 1 4 4 4 4 4 4 1 1 1 1 1 1 1 1 1 1 1 1 1 3 3 3 3 4 4 1 1 1 1 1 1 1 1 1 1 1 1 1 1 1 1 4 1 1 1 1 1 1 1 1 1 1 1 1 1 1 1 4 4 2 2 2 2 2 2 2 2 4 4 3 3 3 3 4 4 3 3 3 3 4 4 4 4 4 4 1 1 1 1 1 1 3 3 3 3 …
71500 71 4 4 4 1 1 1 1 1 1 1 1 4 1 1 1 1 1 1 1 3 3 3 3 4 4 4 4 4 4 4 4 4 4 4 4 4 2 2 2 4 4 4 4 4 4 4 4 1 1 1 1 1 1 4 4 4 3 3 3 2 2 2 2 2 2 2 2 2 4 4 5 5 5 5 5 4 4 4 4 4 4 4 3 3 3 3 4 4 4 4 1 1 1 1 1 1 1 1 1 1 1 1 1 4 4 4 1 1 1 1 1 1 1 1 1 1 1 1 1 3 3 3 3 4 4 1 1 1 1 1 1 1 1 1 1 1 1 1 1 1 1 4 1 1 1 1 1 1 1 1 1 1 1 1 1 1 4 4 4 2 2 2 2 2 2 2 2 4 4 4 4 4 4 4 4 4 3 3 3 3 4 4 4 4 4 5 5 5 5 5 4 3 3 3 3 …
71750 71 1 1 1 1 1 1 1 1 1 1 4 4 1 1 1 1 1 1 1 3 3 3 3 4 4 4 4 4 4 4 4 4 4 4 4 4 2 2 2 4 4 4 4 4 4 4 4 1 1 1 1 1 1 1 4 4 3 3 3 2 2 2 2 2 2 2 2 2 3 3 3 3 3 3 3 3 4 4 3 3 3 3 3 3 3 3 4 4 4 4 1 1 1 1 1 1 1 1 1 1 1 1 1 4 4 4 1 1 1 1 1 1 1 1 1 1 1 1 1 3 3 3 3 4 4 1 1 1 1 1 1 1 1 1 1 1 1 1 1 1 1 4 1 1 1 1 1 1 1 1 1 1 1 1 1 1 1 1 4 2 2 2 2 2 2 2 2 4 4 3 3 3 3 4 4 3 3 3 3 4 4 4 4 4 4 4 1 1 1 1 1 1 3 3 3 …
72000 72 4 4 1 1 1 1 1 1 1 1 1 1 4 3 3 3 3 4 4 4 5 5 5 5 4 4 4 4 4 4 4 4 4 4 4 4 2 2 2 4 4 4 4 4 4 4 1 1 1 1 1 1 1 1 4 4 3 3 3 2 2 2 2 2 2 2 2 2 4 4 5 5 5 5 5 4 4 4 3 3 3 3 4 4 4 4 4 4 4 4 1 1 1 1 1 1 1 1 1 4 4 4 4 4 4 4 1 1 1 1 1 1 1 1 1 1 4 4 4 3 3 3 3 4 4 1 1 1 1 1 1 1 1 1 1 1 1 1 1 1 1 4 1 1 1 1 1 1 1 1 1 1 1 1 1 1 1 4 4 2 2 2 2 2 2 2 2 4 4 4 4 4 4 4 4 4 3 3 3 3 4 4 4 4 4 5 5 5 5 4 4 3 3 3 3 …
72250 72 1 1 1 1 1 1 1 1 1 1 1 4 1 1 1 1 1 1 1 3 3 3 3 4 4 4 4 4 4 4 4 4 4 4 4 4 2 2 2 4 4 4 4 4 4 4 1 1 1 1 1 1 1 1 4 4 3 3 3 2 2 2 2 2 2 2 2 2 4 4 5 5 5 5 5 4 4 4 3 3 3 3 3 3 3 3 4 4 4 4 1 1 1 1 1 1 1 1 1 1 4 4 3 3 3 3 1 1 1 1 1 1 1 1 1 1 1 1 1 3 3 3 3 4 4 1 1 1 1 1 1 1 1 1 1 1 1 1 1 1 1 4 1 1 1 1 1 1 1 1 1 1 1 1 1 4 4 4 4 2 2 2 2 2 2 2 2 4 4 4 4 4 4 4 4 3 3 3 3 4 4 4 4 4 4 5 5 5 5 5 4 3 3 3 3 …
72500 72 1 1 1 1 1 1 1 1 1 1 1 4 1 1 1 1 1 1 4 4 5 5 5 5 4 4 4 4 4 4 4 4 4 4 4 4 2 2 2 4 4 4 4 4 4 4 3 3 3 3 3 3 3 3 4 4 3 3 3 2 2 2 2 2 2 2 2 2 4 4 5 5 5 5 5 5 4 4 3 3 3 3 3 3 3 3 4 4 4 4 1 1 1 1 1 1 1 1 1 1 1 1 1 4 4 4 1 1 1 1 1 1 1 1 1 1 1 1 1 3 3 3 3 4 4 1 1 1 1 1 1 1 1 1 1 1 1 1 1 1 1 1 4 1 1 1 1 1 1 1 1 1 1 1 1 1 1 4 4 2 2 2 2 2 2 2 2 4 4 3 3 3 3 4 4 3 3 3 3 4 4 4 4 4 4 5 5 5 5 5 4 3 3 3 3 …
72750 72 4 4 1 1 1 1 1 1 1 1 1 1 4 1 1 1 1 1 1 4 5 5 5 5 4 4 4 4 4 4 4 4 4 4 4 4 2 2 2 4 4 4 4 4 4 4 1 1 1 1 1 1 1 4 4 4 3 3 3 2 2 2 2 2 2 2 2 2 3 3 3 3 4 3 3 3 3 4 3 3 3 3 4 4 4 4 4 4 4 4 1 1 1 1 1 1 1 1 1 1 1 1 1 4 4 4 1 1 1 1 1 1 1 1 1 1 1 1 1 3 3 3 3 4 4 1 1 1 1 1 1 1 1 1 1 1 1 1 1 1 1 4 1 1 1 1 1 1 1 1 1 1 1 1 1 1 4 4 4 2 2 2 2 2 2 2 2 4 4 3 3 3 3 4 4 3 3 3 3 4 4 4 4 4 4 4 1 1 1 1 1 1 3 3 3 …
73000 73 1 1 1 1 1 1 1 1 1 1 1 1 4 1 1 1 1 1 1 3 3 3 3 4 4 4 4 4 4 4 4 4 4 4 4 4 2 2 2 4 4 4 4 4 4 4 1 1 1 1 1 1 4 4 4 4 3 3 3 2 2 2 2 2 2 2 2 2 4 4 5 5 5 5 5 4 4 4 3 3 3 3 3 3 3 3 4 4 4 4 1 1 1 1 1 1 1 1 1 1 1 1 1 4 4 4 1 1 1 1 1 1 1 1 1 1 1 1 1 3 3 3 3 4 4 1 1 1 1 1 1 1 1 1 1 1 1 1 1 1 1 1 4 1 1 1 1 1 1 1 1 1 1 1 1 1 1 1 4 2 2 2 2 2 2 2 2 4 4 3 3 3 3 4 4 3 3 3 3 4 4 4 4 4 4 5 5 5 5 5 4 3 3 3 3 …
73250 73 1 1 1 1 1 1 1 1 1 1 1 1 4 1 1 1 1 1 1 3 3 3 3 4 4 4 4 4 4 4 4 4 4 4 4 4 2 2 2 4 4 4 4 4 4 4 4 1 1 1 1 1 1 1 1 4 3 3 3 2 2 2 2 2 2 2 2 2 4 4 5 5 5 5 5 5 4 4 4 4 4 4 3 3 3 3 4 4 4 4 1 1 1 1 1 1 1 1 1 1 1 1 1 4 4 4 1 1 1 1 1 1 1 1 1 1 1 1 1 3 3 3 3 4 4 1 1 1 1 1 1 1 1 1 1 1 1 1 1 1 1 4 1 1 1 1 1 1 1 1 1 1 1 1 1 1 1 4 4 2 2 2 2 2 2 2 2 4 4 4 4 4 4 4 4 3 3 3 3 4 4 4 4 4 4 4 1 1 1 1 1 1 3 3 3 …
73500 73 1 1 1 1 1 1 1 1 1 1 1 4 1 1 1 1 1 1 1 3 3 3 3 4 4 4 4 4 4 4 4 4 4 4 4 4 2 2 2 4 4 4 4 4 4 4 4 1 1 1 1 1 1 4 4 4 3 3 3 2 2 2 2 2 2 2 2 2 3 3 3 3 4 5 5 5 5 4 4 4 4 4 4 4 4 4 4 4 4 4 4 4 1 1 1 1 1 1 1 1 1 1 1 4 4 4 4 4 1 1 1 1 1 1 1 1 1 1 1 3 3 3 3 4 4 1 1 1 1 1 1 1 1 1 1 1 1 1 1 1 1 1 4 1 1 1 1 1 1 1 1 1 1 1 1 1 4 4 4 2 2 2 2 2 2 2 2 4 4 3 3 3 3 4 4 3 3 3 3 4 4 4 4 4 4 1 1 1 1 1 1 3 3 3 3 …
73750 73 1 1 1 1 1 1 1 1 1 1 1 1 4 4 4 4 3 3 3 3 4 3 3 3 3 4 4 4 4 4 4 4 4 4 4 4 2 2 2 4 4 4 4 4 4 4 1 1 1 1 1 1 1 4 4 4 3 3 3 2 2 2 2 2 2 2 2 2 3 3 3 3 3 3 3 3 4 4 3 3 3 3 3 3 3 3 4 4 4 4 1 1 1 1 1 1 1 1 1 1 1 1 1 4 4 4 1 1 1 1 1 1 1 1 1 1 1 1 1 3 3 3 3 4 4 4 1 1 1 1 1 1 1 1 1 1 1 1 1 1 1 1 4 1 1 1 1 1 1 1 1 1 1 1 1 1 1 4 4 2 2 2 2 2 2 2 2 4 4 3 3 3 3 4 4 4 3 3 3 3 4 4 4 4 4 1 1 1 1 1 1 3 3 3 3 …
74000 74 1 1 1 1 1 1 1 1 1 1 1 1 4 1 1 1 1 1 1 4 4 4 4 4 4 4 4 4 4 4 4 4 4 4 4 4 2 2 2 4 4 4 4 4 4 4 1 1 1 1 1 1 1 1 4 4 4 4 4 2 2 2 2 2 2 2 2 2 4 4 5 5 5 5 5 5 4 4 4 4 4 4 3 3 3 3 4 4 4 4 1 1 1 1 1 1 1 1 1 1 1 1 1 4 4 4 1 1 1 1 1 1 1 1 1 1 4 4 4 3 3 3 3 4 4 4 4 1 1 1 1 1 1 1 1 1 1 1 1 1 1 4 1 1 1 1 1 1 1 1 1 1 1 1 1 1 4 4 4 2 2 2 2 2 2 2 2 4 4 4 4 4 4 4 4 4 3 3 3 3 4 4 4 4 4 5 5 5 5 5 4 3 3 3 3 …
74250 74 1 1 1 1 1 1 1 1 1 1 4 4 1 1 1 1 1 1 1 3 3 3 3 4 4 4 4 4 4 4 4 4 4 4 4 4 2 2 2 4 4 4 4 4 4 4 1 1 1 1 1 1 1 1 4 4 4 4 4 2 2 2 2 2 2 2 2 2 4 4 5 5 5 5 5 4 4 4 3 3 3 3 3 3 3 3 4 4 4 4 1 1 1 1 1 1 1 1 1 1 4 4 4 4 4 4 1 1 1 1 1 1 1 1 1 1 1 1 1 3 3 3 3 4 4 1 1 1 1 1 1 1 1 1 1 1 1 1 1 1 1 4 1 1 1 1 1 1 1 1 1 1 1 1 1 1 4 4 4 2 2 2 2 2 2 2 2 4 4 3 3 3 3 4 4 4 3 3 3 3 4 4 4 4 4 5 5 5 5 5 4 3 3 3 3 …
74500 74 1 1 1 1 1 1 1 1 1 1 1 1 4 1 1 1 1 1 1 3 3 3 3 4 4 4 4 4 4 4 4 4 4 4 4 4 2 2 2 4 4 4 4 4 4 4 1 1 1 1 1 1 1 1 4 4 4 4 4 2 2 2 2 2 2 2 2 2 3 3 3 3 4 4 3 3 3 3 3 3 3 3 3 3 3 3 4 4 4 4 1 1 1 1 1 1 1 1 1 1 1 1 1 4 4 4 1 1 1 1 1 1 1 1 1 1 1 1 1 3 3 3 3 4 4 4 1 1 1 1 1 1 1 1 1 1 1 1 1 1 1 1 4 1 1 1 1 1 1 1 1 1 1 1 1 1 1 1 4 2 2 2 2 2 2 2 2 4 4 3 3 3 3 4 4 3 3 3 3 4 4 4 4 4 4 1 1 1 1 1 1 5 5 5 5 …
74750 74 3 3 3 3 4 1 1 1 1 1 1 1 4 1 1 1 1 1 1 3 3 3 3 4 4 4 4 4 4 4 4 4 4 4 4 4 2 2 2 4 4 4 4 4 4 4 4 1 1 1 1 1 1 1 1 4 3 3 3 2 2 2 2 2 2 2 2 2 4 4 4 5 5 5 5 5 5 4 3 3 3 3 3 3 3 3 4 4 4 4 1 1 1 1 1 1 1 1 1 1 1 1 1 4 4 4 1 1 1 1 1 1 1 1 1 1 1 1 1 3 3 3 3 4 4 1 1 1 1 1 1 1 1 1 1 1 1 1 1 1 1 4 1 1 1 1 1 1 1 1 1 1 1 1 1 1 4 4 4 2 2 2 2 2 2 2 2 4 4 3 3 3 3 4 4 3 3 3 3 4 4 4 4 4 4 1 1 1 1 1 1 1 3 3 3 …
75000 75 4 1 1 1 1 1 1 1 1 1 1 1 4 1 1 1 1 1 4 3 3 3 3 4 4 4 4 4 4 4 4 4 4 4 4 4 2 2 2 4 4 4 4 4 4 4 4 1 1 1 1 1 1 4 4 4 3 3 3 2 2 2 2 2 2 2 2 2 3 3 3 3 4 3 3 3 3 4 3 3 3 3 3 3 3 3 4 4 4 4 1 1 1 1 1 1 1 1 1 1 1 1 1 4 4 4 1 1 1 1 1 1 1 1 1 1 1 1 1 3 3 3 3 4 4 1 1 1 1 1 1 1 1 1 1 1 1 1 1 1 1 1 4 1 1 1 1 1 1 1 1 1 1 1 1 1 4 4 4 2 2 2 2 2 2 2 2 4 4 4 4 4 4 4 4 3 3 3 3 4 4 4 4 4 3 3 3 3 3 3 3 3 3 3 3 …
75250 75 4 4 1 1 1 1 1 1 1 1 1 1 3 3 3 3 3 3 3 3 4 3 3 3 3 4 4 4 4 4 4 4 4 4 4 4 4 4 4 4 4 4 4 4 4 4 1 1 1 1 1 1 1 4 4 4 3 3 3 2 2 2 2 2 2 2 2 2 4 4 5 5 5 5 5 4 4 4 3 3 3 3 3 3 3 3 4 4 4 4 1 1 1 1 1 1 1 1 1 1 1 1 1 4 4 4 1 1 1 1 1 1 1 1 1 1 1 1 1 3 3 3 3 4 4 1 1 1 1 1 1 1 1 1 1 1 1 1 1 1 1 1 4 1 1 1 1 1 1 1 1 1 1 1 1 1 1 4 4 2 2 2 2 2 2 2 2 4 4 3 3 3 3 4 4 4 3 3 3 3 4 4 4 4 4 3 3 3 3 4 4 3 3 3 3 …
75500 75 4 1 1 1 1 1 1 1 1 1 1 1 3 3 3 3 3 3 3 3 4 3 3 3 3 4 4 4 4 4 4 4 4 4 4 4 4 4 4 4 4 4 4 4 4 4 4 1 1 1 1 1 1 4 4 4 3 3 3 2 2 2 2 2 2 2 2 2 4 4 4 5 5 5 5 5 4 4 4 4 4 4 3 3 3 3 4 4 4 4 1 1 1 1 1 1 1 1 1 1 1 1 1 4 4 4 4 4 1 1 1 1 1 1 1 1 1 1 1 3 3 3 3 4 4 1 1 1 1 1 1 1 1 1 1 1 1 1 1 1 1 4 1 1 1 1 1 1 1 1 1 1 1 1 1 1 1 4 4 2 2 2 2 2 2 2 2 4 4 3 3 3 3 4 4 3 3 3 3 4 4 4 4 4 4 5 5 5 5 5 4 3 3 3 3 …
75750 75 1 1 1 1 1 1 1 1 1 1 1 1 4 1 1 1 1 1 1 3 3 3 3 4 4 4 4 4 4 4 4 4 4 4 4 4 2 2 2 4 4 4 4 4 4 4 1 1 1 1 1 1 1 4 4 4 3 3 3 2 2 2 2 2 2 2 2 2 4 4 5 5 5 5 5 5 5 4 3 3 3 3 3 3 3 3 4 4 4 4 1 1 1 1 1 1 1 1 1 1 1 1 1 4 4 4 1 1 1 1 1 1 1 1 1 1 1 4 4 3 3 3 3 4 4 1 1 1 1 1 1 1 1 1 1 1 1 1 1 1 1 1 4 1 1 1 1 1 1 1 1 1 1 1 1 1 1 4 4 2 2 2 2 2 2 2 2 4 4 3 3 3 3 4 4 3 3 3 3 4 4 4 4 4 4 4 1 1 1 1 1 1 3 3 3 …
76000 76 4 4 1 1 1 1 1 1 1 1 1 1 5 5 5 5 5 4 4 4 4 3 3 3 3 4 4 4 4 4 4 4 4 4 4 4 2 2 2 4 4 4 4 4 4 4 4 1 1 1 1 1 1 4 4 4 3 3 3 2 2 2 2 2 2 2 2 2 4 4 4 4 4 5 5 5 5 4 3 3 3 3 3 3 3 3 4 4 4 4 4 4 1 1 1 1 1 1 1 1 4 4 4 4 4 4 1 1 1 1 1 1 1 1 1 1 1 1 4 3 3 3 3 4 4 1 1 1 1 1 1 1 1 1 1 1 1 1 1 1 1 1 4 1 1 1 1 1 1 1 1 1 1 1 1 1 1 4 4 2 2 2 2 2 2 2 2 4 4 3 3 3 3 4 4 3 3 3 3 4 4 4 4 4 3 3 3 3 3 3 3 3 3 3 3 …
76250 76 4 1 1 1 1 1 1 1 1 1 4 4 3 3 3 3 3 3 3 3 4 3 3 3 3 4 4 4 4 4 4 4 4 4 4 4 2 2 2 4 4 4 4 4 4 4 1 1 1 1 1 1 1 1 4 4 3 3 3 2 2 2 2 2 2 2 2 2 4 4 4 5 5 5 5 5 4 4 3 3 3 3 4 4 4 4 4 4 4 4 1 1 1 1 1 1 1 1 1 1 1 1 1 4 4 4 1 1 1 1 1 1 1 1 1 1 4 4 4 3 3 3 3 4 4 1 1 1 1 1 1 1 1 1 1 1 1 1 1 1 1 1 4 1 1 1 1 1 1 1 1 1 1 1 1 1 1 4 4 2 2 2 2 2 2 2 2 4 4 4 4 4 4 4 4 4 3 3 3 3 4 4 4 4 4 1 1 1 1 1 1 3 3 3 3 …
76500 76 1 1 1 1 1 1 1 1 1 1 4 4 4 5 5 5 5 5 4 4 4 3 3 3 3 4 4 4 4 4 4 4 4 4 4 4 4 4 4 4 4 4 4 4 4 4 1 1 1 1 1 1 1 4 4 4 3 3 3 2 2 2 2 2 2 2 2 2 3 3 3 3 4 4 4 4 4 4 4 4 4 4 4 4 4 4 4 4 4 4 1 1 1 1 1 1 1 1 1 1 4 4 4 4 4 4 1 1 1 1 1 1 1 1 1 1 1 1 1 3 3 3 3 4 4 1 1 1 1 1 1 1 1 1 1 1 1 1 1 1 1 4 4 4 1 1 1 1 1 1 1 1 1 1 1 4 4 4 4 2 2 2 2 2 2 2 2 4 4 3 3 3 3 4 4 4 3 3 3 3 4 4 4 4 3 3 3 3 4 4 4 3 3 3 3 …
76750 76 4 1 1 1 1 1 1 1 1 1 4 4 4 5 5 5 5 4 4 3 3 3 3 4 4 4 4 4 4 4 4 4 4 4 4 4 2 2 2 4 4 4 4 4 4 4 4 5 5 5 5 4 4 4 4 4 3 3 3 2 2 2 2 2 2 2 2 2 3 3 3 3 4 3 3 3 3 4 4 4 4 4 3 3 3 3 4 4 4 4 1 1 1 1 1 1 1 1 1 1 4 4 4 4 4 4 1 1 1 1 1 1 1 1 1 1 1 1 1 3 3 3 3 4 4 4 4 1 1 1 1 1 1 1 1 1 1 1 1 1 1 4 1 1 1 1 1 1 1 1 1 1 1 1 1 1 1 4 4 2 2 2 2 2 2 2 2 4 4 3 3 3 3 4 4 4 3 3 3 3 4 4 4 4 4 5 5 5 5 5 4 3 3 3 3 …
77000 77 1 1 1 1 1 1 1 1 1 1 1 1 4 1 1 1 1 1 1 3 3 3 3 4 4 4 4 4 4 4 4 4 4 4 4 4 4 4 4 4 4 4 4 4 4 4 4 1 1 1 1 1 1 4 4 4 3 3 3 2 2 2 2 2 2 2 2 2 4 4 3 3 3 3 3 3 3 3 4 4 4 4 4 4 4 4 4 4 4 4 1 1 1 1 1 1 1 1 1 1 4 4 4 4 4 4 1 1 1 1 1 1 1 1 1 1 1 1 1 3 3 3 3 4 4 1 1 1 1 1 1 1 1 1 1 1 1 1 1 1 1 1 4 1 1 1 1 1 1 1 1 1 1 1 1 1 4 4 4 2 2 2 2 2 2 2 2 4 4 3 3 3 3 4 4 4 3 3 3 3 4 4 4 4 4 4 1 1 1 1 1 1 3 3 3 …
77250 77 1 1 1 1 1 1 1 1 1 1 1 1 4 1 1 1 1 1 1 3 3 3 3 4 4 4 4 4 4 4 4 4 4 4 4 4 2 2 2 4 4 4 4 4 4 4 1 1 1 1 1 1 4 4 4 4 4 4 4 2 2 2 2 2 2 2 2 2 4 4 3 3 3 3 3 3 3 3 4 4 4 4 4 4 4 4 4 4 4 4 1 1 1 1 1 1 1 1 1 1 4 4 3 3 3 3 4 4 1 1 1 1 1 1 1 1 1 1 4 3 3 3 3 4 4 1 1 1 1 1 1 1 1 1 1 1 1 1 1 1 1 1 4 1 1 1 1 1 1 1 1 1 1 1 1 1 4 4 4 2 2 2 2 2 2 2 2 4 4 3 3 3 3 4 4 3 3 3 3 4 4 4 4 4 4 1 1 1 1 1 1 5 5 5 5 …
77500 77 4 1 1 1 1 1 1 1 1 1 1 1 3 3 3 3 3 3 3 3 4 4 4 4 4 4 4 4 4 4 4 4 4 4 4 4 2 2 2 4 4 4 4 4 4 4 4 1 1 1 1 1 1 1 1 4 3 3 3 2 2 2 2 2 2 2 2 2 3 3 3 3 4 3 3 3 3 4 4 4 4 4 4 4 4 4 4 4 4 4 1 1 1 1 1 1 1 1 1 1 4 4 4 4 4 4 1 1 1 1 1 1 1 1 1 1 1 1 4 3 3 3 3 4 4 1 1 1 1 1 1 1 1 1 1 1 1 1 1 1 1 1 4 1 1 1 1 1 1 1 1 1 1 1 1 1 1 4 4 2 2 2 2 2 2 2 2 4 4 4 4 4 4 4 4 3 3 3 3 4 4 4 4 4 4 1 1 1 1 1 1 5 5 5 5 …
77750 77 4 1 1 1 1 1 1 1 1 1 1 1 4 4 1 1 1 1 1 1 4 4 4 4 4 4 4 4 4 4 4 4 4 4 4 4 4 4 4 4 4 4 4 4 4 4 1 1 1 1 1 1 4 4 4 4 3 3 3 2 2 2 2 2 2 2 2 2 4 4 3 3 3 3 3 3 3 3 3 3 3 3 3 3 3 3 4 4 4 4 1 1 1 1 1 1 1 1 1 1 4 4 4 4 4 4 4 4 1 1 1 1 1 1 1 1 1 4 4 3 3 3 3 4 4 1 1 1 1 1 1 1 1 1 1 1 1 1 1 1 1 4 1 1 1 1 1 1 1 1 1 1 1 1 1 1 1 4 4 2 2 2 2 2 2 2 2 4 4 3 3 3 3 4 4 3 3 3 3 4 4 4 4 4 4 4 1 1 1 1 1 1 3 3 3 …
78000 78 4 4 1 1 1 1 1 1 1 1 1 1 5 5 5 5 5 5 5 4 4 4 4 4 4 4 4 4 4 4 4 4 4 4 4 4 2 2 2 4 4 4 4 4 4 4 1 1 1 1 1 1 1 4 4 4 3 3 3 2 2 2 2 2 2 2 2 2 4 4 5 5 5 5 5 4 4 4 3 3 3 3 3 3 3 3 4 4 4 4 1 1 1 1 1 1 1 1 1 1 1 1 1 4 4 4 4 4 1 1 1 1 1 1 1 1 1 1 1 3 3 3 3 4 4 4 1 1 1 1 1 1 1 1 1 1 1 1 1 1 1 1 4 1 1 1 1 1 1 1 1 1 1 1 1 1 4 4 4 2 2 2 2 2 2 2 2 4 4 3 3 3 3 4 4 3 3 3 3 4 4 4 4 4 4 5 5 5 5 5 4 3 3 3 3 …
78250 78 4 4 4 1 1 1 1 1 1 1 4 4 4 1 1 1 1 1 1 4 4 3 3 3 3 4 4 4 4 4 4 4 4 4 4 4 2 2 2 4 4 4 4 4 4 4 1 1 1 1 1 1 1 4 4 4 3 3 3 2 2 2 2 2 2 2 2 2 3 3 3 3 4 3 3 3 3 4 3 3 3 3 4 4 4 4 4 4 4 4 1 1 1 1 1 1 1 1 1 1 1 1 1 4 4 4 1 1 1 1 1 1 1 1 1 1 1 1 1 3 3 3 3 4 4 1 1 1 1 1 1 1 1 1 1 1 1 1 1 1 1 1 4 1 1 1 1 1 1 1 1 1 1 1 1 1 1 4 4 2 2 2 2 2 2 2 2 4 4 4 4 4 4 4 4 3 3 3 3 4 4 4 4 4 4 1 1 1 1 1 1 1 3 3 3 …
78500 78 4 1 1 1 1 1 1 1 1 1 1 1 5 5 5 5 5 5 4 3 3 3 3 4 4 4 4 4 4 4 4 4 4 4 4 4 4 4 4 4 4 4 4 4 4 4 1 1 1 1 1 1 4 4 4 4 3 3 3 2 2 2 2 2 2 2 2 2 4 4 5 5 5 5 5 4 4 4 4 4 4 4 3 3 3 3 4 4 4 4 1 1 1 1 1 1 1 1 1 1 4 4 4 4 4 4 1 1 1 1 1 1 1 1 1 1 1 1 1 3 3 3 3 4 4 1 1 1 1 1 1 1 1 1 1 1 1 1 1 1 1 4 1 1 1 1 1 1 1 1 1 1 1 1 1 1 4 4 4 2 2 2 2 2 2 2 2 4 4 3 3 3 3 4 4 3 3 3 3 4 4 4 4 4 4 3 3 3 3 4 4 3 3 3 3 …
78750 78 4 1 1 1 1 1 1 1 1 1 1 1 5 5 5 5 5 5 5 4 4 3 3 3 3 4 4 4 4 4 4 4 4 4 4 4 4 4 4 4 4 4 4 4 4 4 1 1 1 1 1 1 4 4 4 4 3 3 3 2 2 2 2 2 2 2 2 2 4 4 3 3 3 3 3 3 3 3 4 4 4 4 4 4 4 4 4 4 4 4 1 1 1 1 1 1 1 1 1 4 4 4 4 4 4 4 1 1 1 1 1 1 1 1 1 1 1 1 4 3 3 3 3 4 4 1 1 1 1 1 1 1 1 1 1 1 1 1 1 1 1 4 1 1 1 1 1 1 1 1 1 1 1 1 1 1 1 4 4 2 2 2 2 2 2 2 2 4 4 3 3 3 3 4 4 4 3 3 3 3 4 4 4 4 4 1 1 1 1 1 1 3 3 3 3 …
79000 79 4 4 1 1 1 1 1 1 1 1 1 1 4 1 1 1 1 1 1 4 4 3 3 3 3 4 4 4 4 4 4 4 4 4 4 4 2 2 2 4 4 4 4 4 4 4 1 1 1 1 1 1 4 4 4 4 3 3 3 2 2 2 2 2 2 2 2 2 4 4 4 4 4 3 3 3 3 4 4 4 4 4 3 3 3 3 4 4 4 4 1 1 1 1 1 1 1 1 1 1 4 4 4 4 4 4 4 4 1 1 1 1 1 1 1 1 1 1 1 3 3 3 3 4 4 1 1 1 1 1 1 1 1 1 1 1 1 1 1 1 1 1 4 1 1 1 1 1 1 1 1 1 1 1 1 1 4 4 4 2 2 2 2 2 2 2 2 4 4 3 3 3 3 4 4 4 3 3 3 3 4 4 4 4 4 5 5 5 5 5 4 3 3 3 3 …
79250 79 4 1 1 1 1 1 1 1 1 1 1 1 5 5 5 5 5 5 5 4 4 3 3 3 3 4 4 4 4 4 4 4 4 4 4 4 4 4 4 4 4 4 4 4 4 4 1 1 1 1 1 1 4 4 4 4 3 3 3 2 2 2 2 2 2 2 2 2 4 4 5 5 5 5 5 5 4 4 3 3 3 3 3 3 3 3 4 4 4 4 1 1 1 1 1 1 1 1 1 1 1 1 1 4 4 4 1 1 1 1 1 1 1 1 1 1 1 1 1 3 3 3 3 4 4 1 1 1 1 1 1 1 1 1 1 1 1 1 1 1 1 1 4 1 1 1 1 1 1 1 1 1 1 1 1 4 4 4 4 2 2 2 2 2 2 2 2 4 4 4 4 4 4 4 4 4 3 3 3 3 4 4 4 4 4 5 5 5 5 5 4 3 3 3 3 …
79500 79 1 1 1 1 1 1 1 1 1 1 1 1 4 4 4 5 5 5 5 3 3 3 3 4 4 4 4 4 4 4 4 4 4 4 4 4 2 2 2 4 4 4 4 4 4 4 1 1 1 1 1 1 4 4 4 4 3 3 3 2 2 2 2 2 2 2 2 2 4 4 5 5 5 5 5 5 4 4 3 3 3 3 4 4 4 4 4 4 4 4 1 1 1 1 1 1 1 1 1 1 1 1 1 4 4 4 1 1 1 1 1 1 1 1 1 1 1 1 1 3 3 3 3 4 4 1 1 1 1 1 1 1 1 1 1 1 1 1 1 1 1 1 4 1 1 1 1 1 1 1 1 1 1 1 1 4 4 4 4 2 2 2 2 2 2 2 2 4 4 4 4 4 4 4 4 4 3 3 3 3 4 4 4 4 4 4 1 1 1 1 1 1 3 3 3 …
79750 79 4 1 1 1 1 1 1 1 1 1 1 1 5 5 5 5 5 5 5 3 3 3 3 4 4 4 4 4 4 4 4 4 4 4 4 4 2 2 2 4 4 4 4 4 4 4 1 1 1 1 1 1 4 4 4 4 3 3 3 2 2 2 2 2 2 2 2 2 4 4 5 5 5 5 5 5 4 4 3 3 3 3 3 3 3 3 4 4 4 4 1 1 1 1 1 1 1 1 1 1 1 1 1 4 4 4 1 1 1 1 1 1 1 1 1 1 1 1 4 3 3 3 3 4 4 1 1 1 1 1 1 1 1 1 1 1 1 1 1 1 1 4 1 1 1 1 1 1 1 1 1 1 1 1 1 1 1 1 4 2 2 2 2 2 2 2 2 4 4 4 4 4 4 4 4 4 3 3 3 3 4 4 4 4 4 1 1 1 1 1 1 1 3 3 3 …
80000 80 4 4 1 1 1 1 1 1 4 4 4 4 4 1 1 1 1 1 4 3 3 3 3 4 4 4 4 4 4 4 4 4 4 4 4 4 2 2 2 4 4 4 4 4 4 4 1 1 1 1 1 1 1 4 4 4 3 3 3 2 2 2 2 2 2 2 2 2 4 4 5 5 5 5 5 4 4 4 3 3 3 3 4 4 4 4 4 4 4 4 1 1 1 1 1 1 1 1 1 1 1 1 1 4 4 4 1 1 1 1 1 1 1 1 1 1 1 1 4 3 3 3 3 4 4 1 1 1 1 1 1 1 1 1 1 1 1 1 1 1 1 4 1 1 1 1 1 1 1 1 1 1 1 1 1 1 1 4 4 2 2 2 2 2 2 2 2 4 4 4 4 4 4 4 4 3 3 3 3 4 4 4 4 4 4 1 1 1 1 1 1 1 3 3 3 …
80250 80 4 1 1 1 1 1 1 1 1 1 1 1 5 5 5 5 5 3 3 3 3 4 4 4 4 4 4 4 4 4 4 4 4 4 4 4 2 2 2 4 4 4 4 4 4 4 1 1 1 1 1 1 1 1 4 4 3 3 3 2 2 2 2 2 2 2 2 2 4 4 4 5 5 5 5 4 4 4 3 3 3 3 3 3 3 3 4 4 4 4 1 1 1 1 1 1 1 1 1 4 4 4 4 4 4 4 4 4 1 1 1 1 1 1 1 1 1 1 1 3 3 3 3 4 4 1 1 1 1 1 1 1 1 1 1 1 1 1 1 1 1 4 1 1 1 1 1 1 1 1 1 1 1 1 1 1 1 1 4 2 2 2 2 2 2 2 2 4 4 3 3 3 3 4 4 3 3 3 3 4 4 4 4 4 5 5 5 5 5 4 4 3 3 3 3 …
80500 80 4 4 1 1 1 1 1 1 1 1 4 4 4 4 4 3 3 3 3 4 4 4 4 4 4 4 4 4 4 4 4 4 4 4 4 4 2 2 2 4 4 4 4 4 4 4 1 1 1 1 1 1 4 4 4 4 3 3 3 2 2 2 2 2 2 2 2 2 4 4 3 3 3 3 3 3 3 3 3 3 3 3 3 3 3 3 4 4 4 4 1 1 1 1 1 1 1 1 1 1 1 1 1 4 4 4 1 1 1 1 1 1 1 1 1 1 1 1 4 3 3 3 3 4 4 1 1 1 1 1 1 1 1 1 1 1 1 1 1 1 1 4 1 1 1 1 1 1 1 1 1 1 1 1 1 1 4 4 4 2 2 2 4 4 2 2 2 4 4 4 4 4 4 4 4 4 3 3 3 3 4 4 4 4 4 4 1 1 1 1 1 1 3 3 3 …
80750 80 4 4 1 1 1 1 1 1 1 1 4 4 4 5 5 5 5 5 5 5 5 4 4 4 4 4 4 4 4 4 4 4 4 4 4 4 2 2 2 4 4 4 4 4 4 4 1 1 1 1 1 1 1 4 4 4 3 3 3 2 2 2 2 2 2 2 2 2 4 4 5 5 5 5 5 5 4 4 3 3 3 3 3 3 3 3 4 4 4 4 1 1 1 1 1 1 1 1 1 1 1 1 1 4 4 4 1 1 1 1 1 1 1 1 1 1 1 1 1 3 3 3 3 4 4 1 1 1 1 1 1 1 1 1 1 1 1 1 1 1 1 1 4 1 1 1 1 1 1 1 1 1 1 1 1 1 1 1 4 2 2 2 2 2 2 2 2 4 4 3 3 3 3 4 4 3 3 3 3 4 4 4 4 4 5 5 5 5 5 5 4 3 3 3 3 …
81000 81 4 1 1 1 1 1 1 1 1 1 1 1 4 1 1 1 1 1 1 3 3 3 3 4 4 4 4 4 4 4 4 4 4 4 4 4 4 4 4 4 4 4 4 4 4 4 1 1 1 1 1 1 1 4 4 4 3 3 3 2 2 2 2 2 2 2 2 2 4 4 3 3 3 3 3 3 3 3 3 3 3 3 4 4 4 4 4 4 4 4 4 4 1 1 1 1 1 1 1 1 4 4 4 4 4 4 1 1 1 1 1 1 1 1 1 1 1 1 1 3 3 3 3 4 4 1 1 1 1 1 1 1 1 1 1 1 1 1 1 1 1 4 1 1 1 1 1 1 1 1 1 1 1 1 1 1 1 4 4 2 2 2 2 2 2 2 2 4 4 3 3 3 3 4 4 3 3 3 3 4 4 4 4 4 4 4 1 1 1 1 1 1 3 3 3 …
81250 81 4 4 4 1 1 1 1 1 1 1 1 4 1 1 1 1 1 1 4 3 3 3 3 4 4 4 4 4 4 4 4 4 4 4 4 4 2 2 2 4 4 4 4 4 4 4 4 3 3 3 3 3 3 3 3 4 3 3 3 2 2 2 2 2 2 2 2 2 3 3 3 3 4 3 3 3 3 4 3 3 3 3 3 3 3 3 4 4 4 4 1 1 1 1 1 1 1 1 1 1 1 1 1 4 4 4 1 1 1 1 1 1 1 1 1 1 1 1 1 3 3 3 3 4 4 1 1 1 1 1 1 1 1 1 1 1 1 1 1 1 1 1 4 1 1 1 1 1 1 1 1 1 1 1 1 1 1 4 4 2 2 2 2 2 2 2 2 4 4 3 3 3 3 4 4 3 3 3 3 4 4 4 4 4 4 5 5 5 5 5 4 3 3 3 3 …
81500 81 4 4 1 1 1 1 1 1 1 1 1 1 4 1 1 1 1 1 1 3 3 3 3 4 4 4 4 4 4 4 4 4 4 4 4 4 4 4 4 4 4 4 4 4 4 4 1 1 1 1 1 1 1 1 4 4 3 3 3 2 2 2 2 2 2 2 2 2 3 3 3 3 4 5 5 5 5 4 3 3 3 3 3 3 3 3 4 4 4 4 1 1 1 1 1 1 1 1 1 1 4 4 4 4 4 4 1 1 1 1 1 1 1 1 1 1 1 1 1 3 3 3 3 4 4 1 1 1 1 1 1 1 1 1 1 1 1 1 1 1 1 4 1 1 1 1 1 1 1 1 1 1 1 1 1 1 1 4 4 2 2 2 2 2 2 2 2 4 4 3 3 3 3 4 4 3 3 3 3 4 4 4 4 4 4 4 1 1 1 1 1 1 3 3 3 …
81750 81 4 4 1 1 1 1 1 1 1 1 1 1 5 5 5 5 5 4 4 4 4 3 3 3 3 4 4 4 4 4 4 4 4 4 4 4 2 2 2 4 4 4 4 4 4 4 4 1 1 1 1 1 1 4 4 4 3 3 3 2 2 2 2 2 2 2 2 2 4 4 5 5 5 5 5 4 4 4 3 3 3 3 4 4 4 4 4 4 4 4 3 3 3 3 1 1 1 1 1 1 4 4 4 4 4 4 1 1 1 1 1 1 1 1 1 1 1 1 1 3 3 3 3 4 4 1 1 1 1 1 1 1 1 1 1 1 1 1 1 1 1 4 1 1 1 1 1 1 1 1 1 1 1 1 1 1 1 4 4 2 2 2 2 2 2 2 2 4 4 3 3 3 3 4 4 3 3 3 3 4 4 4 4 4 4 4 1 1 1 1 1 1 3 3 3 …
82000 82 4 4 1 1 1 1 1 1 1 1 1 1 4 1 1 1 1 1 1 4 4 3 3 3 3 4 4 4 4 4 4 4 4 4 4 4 2 2 2 4 4 4 4 4 4 4 4 4 4 1 1 1 1 1 4 4 3 3 3 2 2 2 2 2 2 2 2 2 4 4 4 4 4 5 5 5 5 4 4 4 4 4 4 4 4 4 4 4 4 4 1 1 1 1 1 1 1 1 1 1 4 4 4 4 4 4 4 4 1 1 1 1 1 1 1 1 1 1 1 3 3 3 3 4 4 1 1 1 1 1 1 1 1 1 1 1 1 1 1 1 1 4 1 1 1 1 1 1 1 1 1 1 1 1 1 1 1 4 4 2 2 2 2 2 2 2 2 4 4 3 3 3 3 4 4 3 3 3 3 4 4 4 4 4 4 4 1 1 1 1 1 3 3 3 3 …
82250 82 1 1 1 1 1 1 1 1 1 1 4 4 4 1 1 1 1 1 1 3 3 3 3 4 4 4 4 4 4 4 4 4 4 4 4 4 2 2 2 4 4 4 4 4 4 4 4 1 1 1 1 1 1 4 4 4 3 3 3 2 2 2 2 2 2 2 2 2 4 4 5 5 5 5 5 4 4 4 3 3 3 3 3 3 3 3 4 4 4 4 1 1 1 1 1 1 1 1 1 1 1 1 1 4 4 4 1 1 1 1 1 1 1 1 1 1 1 1 4 3 3 3 3 4 4 1 1 1 1 1 1 1 1 1 1 1 1 1 1 1 1 4 1 1 1 1 1 1 1 1 1 1 1 1 1 4 4 4 4 2 2 2 2 2 2 2 2 4 4 3 3 3 3 4 4 3 3 3 3 4 4 4 4 4 5 5 5 5 5 5 4 3 3 3 3 …
82500 82 4 4 4 1 1 1 1 1 1 1 1 4 1 1 1 1 1 1 4 3 3 3 3 4 4 4 4 4 4 4 4 4 4 4 4 4 4 4 4 4 4 4 4 4 4 4 1 1 1 1 1 1 1 1 4 4 3 3 3 2 2 2 2 2 2 2 2 2 3 3 3 3 4 3 3 3 3 4 3 3 3 3 4 4 4 4 4 4 4 4 1 1 1 1 1 1 1 1 1 1 1 1 1 4 4 4 1 1 1 1 1 1 1 1 1 1 1 1 1 3 3 3 3 4 4 1 1 1 1 1 1 1 1 1 1 1 1 1 1 1 1 1 4 1 1 1 1 1 1 1 1 1 1 1 1 1 1 4 4 2 2 2 2 2 2 2 2 4 4 3 3 3 3 4 4 3 3 3 3 4 4 4 4 4 4 4 1 1 1 1 1 1 3 3 3 …
82750 82 3 3 3 3 4 1 1 1 1 1 1 1 5 5 5 5 5 5 5 4 4 3 3 3 3 4 4 4 4 4 4 4 4 4 4 4 4 4 4 4 4 4 4 4 4 4 1 1 1 1 1 1 1 4 4 4 4 4 4 2 2 2 2 2 4 2 2 2 4 4 3 3 3 3 3 3 3 3 3 3 3 3 3 3 3 3 4 4 4 4 1 1 1 1 1 1 1 1 1 4 4 4 4 4 4 4 1 1 1 1 1 1 1 1 1 1 1 1 4 3 3 3 3 4 4 1 1 1 1 1 1 1 1 1 1 1 1 1 1 1 1 4 1 1 1 1 1 1 1 1 1 1 1 1 1 1 1 4 4 2 2 2 2 2 2 2 2 4 4 3 3 3 3 4 4 3 3 3 3 4 4 4 4 4 4 5 5 5 5 5 4 3 3 3 3 …
83000 83 4 4 4 1 1 1 1 1 1 1 1 1 4 1 1 1 1 1 1 4 4 3 3 3 3 4 4 4 4 4 4 4 4 4 4 4 2 2 2 4 4 4 4 4 4 4 4 5 5 5 5 4 4 4 4 4 3 3 3 2 2 2 2 2 2 2 2 2 4 4 5 5 5 5 5 5 4 4 4 4 4 4 4 4 4 4 4 4 4 4 1 1 1 1 1 1 1 1 1 1 1 1 1 4 4 4 1 1 1 1 1 1 1 1 1 1 1 1 1 3 3 3 3 4 4 1 1 1 1 1 1 1 1 1 1 1 1 1 1 1 1 1 4 1 1 1 1 1 1 1 1 1 1 1 1 1 1 4 4 2 2 2 2 2 2 2 2 4 4 3 3 3 3 4 4 3 3 3 3 4 4 4 4 4 4 1 1 1 1 1 1 3 3 3 3 …
83250 83 4 4 4 1 1 1 1 1 1 1 1 1 3 3 3 3 3 3 3 3 4 3 3 3 3 4 4 4 4 4 4 4 4 4 4 4 2 2 2 4 4 4 4 4 4 4 1 1 1 1 1 1 1 1 4 4 3 3 3 2 2 2 2 2 2 2 2 2 4 4 3 3 3 3 3 3 3 3 3 3 3 3 3 3 3 3 4 4 4 4 1 1 1 1 1 1 1 1 1 1 4 4 3 3 3 3 1 1 1 1 1 1 1 1 1 1 1 1 1 3 3 3 3 4 4 1 1 1 1 1 1 1 1 1 1 1 1 1 1 1 1 4 4 4 4 1 1 1 1 1 1 1 1 1 1 1 1 4 4 2 2 2 2 2 2 2 2 4 4 3 3 3 3 4 4 3 3 3 3 4 4 4 4 4 4 4 3 3 3 3 4 3 3 3 3 …
83500 83 4 4 4 1 1 1 1 1 1 1 1 1 4 1 1 1 1 1 1 3 3 3 3 4 4 4 4 4 4 4 4 4 4 4 4 4 2 2 2 4 4 4 4 4 4 4 4 1 1 1 1 1 1 4 4 4 4 4 4 2 2 2 2 2 2 2 2 2 4 4 4 3 3 3 3 4 4 4 3 3 3 3 3 3 3 3 4 4 4 4 1 1 1 1 1 1 1 1 1 1 1 1 1 4 4 4 1 1 1 1 1 1 1 1 1 1 1 1 1 3 3 3 3 4 4 1 1 1 1 1 1 1 1 1 1 1 1 1 1 1 1 4 1 1 1 1 1 1 1 1 1 1 1 1 1 1 1 4 4 2 2 2 2 2 2 2 2 4 4 4 4 4 4 4 4 4 3 3 3 3 4 4 4 4 4 4 1 1 1 1 1 1 3 3 3 …
83750 83 4 4 4 1 1 1 1 1 1 1 1 1 5 5 5 5 5 5 5 4 4 3 3 3 3 4 4 4 4 4 4 4 4 4 4 4 4 4 4 4 4 4 4 4 4 4 3 3 3 3 3 3 3 3 4 4 3 3 3 2 2 2 2 2 2 2 2 2 4 4 4 5 5 5 5 4 4 4 3 3 3 3 4 4 4 4 4 4 4 4 4 4 4 1 1 1 1 1 1 4 4 4 4 4 4 4 1 1 1 1 1 1 1 1 1 1 1 1 1 3 3 3 3 4 4 1 1 1 1 1 1 1 1 1 1 1 1 1 1 1 1 1 4 1 1 1 1 1 1 1 1 1 1 1 1 1 1 4 4 2 2 2 2 2 2 2 2 4 4 3 3 3 3 4 4 3 3 3 3 4 4 4 4 4 4 5 5 5 5 5 4 3 3 3 3 …
84000 84 4 4 4 1 1 1 1 1 1 1 1 1 4 1 1 1 1 1 1 3 3 3 3 4 4 4 4 4 4 4 4 4 4 4 4 4 2 2 2 4 4 4 4 4 4 4 1 1 1 1 1 1 1 1 4 4 3 3 3 2 2 2 2 2 2 4 4 4 4 4 3 3 3 3 3 3 3 3 3 3 3 3 3 3 3 3 4 4 4 4 1 1 1 1 1 1 1 1 1 1 1 1 1 4 4 4 1 1 1 1 1 1 1 1 1 1 1 1 4 3 3 3 3 4 4 1 1 1 1 1 1 1 1 1 1 1 1 1 1 1 1 4 1 1 1 1 1 1 1 1 1 1 1 1 1 1 1 1 4 2 2 2 2 2 2 2 2 4 4 3 3 3 3 4 4 3 3 3 3 4 4 4 4 4 3 3 3 3 4 4 4 3 3 3 3 …
84250 84 4 4 4 1 1 1 1 1 1 1 1 1 4 1 1 1 1 1 1 4 4 4 4 4 4 4 4 4 4 4 4 4 4 4 4 4 2 2 2 4 4 4 4 4 4 4 1 1 1 1 1 1 1 1 4 4 3 3 3 2 2 2 2 2 2 2 2 2 4 4 5 5 5 5 5 4 4 4 3 3 3 3 3 3 3 3 4 4 4 4 1 1 1 1 1 1 1 1 1 1 1 1 1 4 4 4 1 1 1 1 1 1 1 1 1 1 1 1 1 3 3 3 3 4 4 1 1 1 1 1 1 1 1 1 1 1 1 1 1 1 1 4 1 1 1 1 1 1 1 1 1 1 1 1 1 1 1 4 4 2 2 2 2 2 2 2 2 4 4 3 3 3 3 4 4 3 3 3 3 4 4 4 4 4 4 1 1 1 1 1 1 5 5 5 5 …
84500 84 4 4 4 1 1 1 1 1 1 1 1 1 4 1 1 1 1 1 1 3 3 3 3 4 4 4 4 4 4 4 4 4 4 4 4 4 2 2 2 4 4 4 4 4 4 4 4 1 1 1 1 1 1 4 4 4 3 3 3 2 2 2 2 2 2 2 2 2 4 4 4 3 3 3 3 4 4 4 3 3 3 3 4 4 4 4 4 4 4 4 1 1 1 1 1 1 1 1 1 1 1 1 4 4 4 4 1 1 1 1 1 1 1 1 1 1 1 1 4 3 3 3 3 4 4 1 1 1 1 1 1 1 1 1 1 1 1 1 1 1 1 1 4 1 1 1 1 1 1 1 1 1 1 1 1 4 4 4 4 2 2 2 2 2 2 2 2 4 4 3 3 3 3 4 4 3 3 3 3 4 4 4 4 4 4 5 5 5 5 5 4 3 3 3 3 …
84750 84 4 4 4 1 1 1 1 1 1 1 1 1 4 1 1 1 1 1 1 4 4 4 4 4 4 4 4 4 4 4 4 4 4 4 4 4 2 2 2 4 4 4 4 4 4 4 1 1 1 1 1 1 1 1 4 4 3 3 3 2 2 2 2 2 2 2 2 2 3 3 3 3 4 3 3 3 3 4 3 3 3 3 4 4 4 4 4 4 4 4 1 1 1 1 1 1 1 1 1 1 1 1 1 4 4 4 1 1 1 1 1 1 1 1 1 1 1 1 1 3 3 3 3 4 4 1 1 1 1 1 1 1 1 1 1 1 1 1 1 1 1 1 4 1 1 1 1 1 1 1 1 1 1 1 1 1 1 4 4 2 2 2 2 2 2 2 2 4 4 3 3 3 3 4 4 3 3 3 3 4 4 4 4 4 5 5 5 5 5 5 4 3 3 3 3 …
85000 85 4 4 4 1 1 1 1 1 1 1 1 1 4 1 1 1 1 1 1 3 3 3 3 4 4 4 4 4 4 4 4 4 4 4 4 4 2 2 2 4 4 4 4 4 4 4 1 1 1 1 1 1 1 1 4 4 3 3 3 2 2 2 2 2 2 2 2 2 4 4 4 5 5 5 5 4 4 4 3 3 3 3 3 3 3 3 4 4 4 4 1 1 1 1 1 1 1 1 1 1 1 1 1 4 4 4 4 4 1 1 1 1 1 1 1 1 4 4 4 3 3 3 3 4 4 1 1 1 1 1 1 1 1 1 1 1 1 1 1 1 1 4 1 1 1 1 1 1 1 1 1 1 1 1 1 1 4 4 4 2 2 2 2 2 2 2 2 4 4 3 3 3 3 4 4 3 3 3 3 4 4 4 4 4 5 5 5 5 5 5 4 3 3 3 3 …
85250 85 4 4 4 1 1 1 1 1 1 1 1 1 4 1 1 1 1 1 1 3 3 3 3 4 4 4 4 4 4 4 4 4 4 4 4 4 2 2 2 4 4 4 4 4 4 4 4 1 1 1 1 1 1 1 4 4 3 3 3 2 2 2 2 2 2 2 2 2 4 4 4 5 5 5 5 5 4 4 3 3 3 3 4 4 4 4 4 4 4 4 1 1 1 1 1 1 1 1 1 1 1 1 1 4 4 4 1 1 1 1 1 1 1 1 1 1 1 1 1 3 3 3 3 4 4 1 1 1 1 1 1 1 1 1 1 1 1 1 1 1 1 1 4 1 1 1 1 1 1 1 1 1 1 1 1 1 4 4 4 2 2 2 2 2 2 2 2 4 4 3 3 3 3 4 4 3 3 3 3 4 4 4 4 4 5 5 5 5 5 5 4 3 3 3 3 …
85500 85 4 4 4 1 1 1 1 1 1 1 1 1 4 1 1 1 1 1 1 3 3 3 3 4 4 4 4 4 4 4 4 4 4 4 4 4 2 2 2 4 4 4 4 4 4 4 1 1 1 1 1 1 4 4 4 4 3 3 3 2 2 2 2 2 2 2 2 2 4 4 3 3 3 3 3 3 3 3 3 3 3 3 4 4 4 4 4 4 4 4 1 1 1 1 1 1 1 1 1 1 1 1 1 4 4 4 1 1 1 1 1 1 1 1 1 1 1 1 1 3 3 3 3 4 4 1 1 1 1 1 1 1 1 1 1 1 1 1 1 1 1 1 4 1 1 1 1 1 1 1 1 1 1 1 1 4 4 4 4 2 2 2 2 2 2 2 2 4 4 3 3 3 3 4 4 3 3 3 3 4 4 4 4 4 4 4 1 1 1 1 1 1 3 3 3 …
85750 85 4 4 4 1 1 1 1 1 1 1 1 1 4 1 1 1 1 1 1 4 4 3 3 3 3 4 4 4 4 4 4 4 4 4 4 4 2 2 2 4 4 4 4 4 4 4 4 1 1 1 1 1 1 1 4 4 3 3 3 2 2 2 2 2 2 2 2 2 4 4 5 5 5 5 5 4 4 4 3 3 3 3 4 4 4 4 4 4 4 4 1 1 1 1 1 1 1 1 1 1 1 1 1 4 4 4 1 1 1 1 1 1 1 1 1 1 1 1 1 3 3 3 3 4 4 4 1 1 1 1 1 1 1 1 1 1 1 1 1 1 1 4 1 1 1 1 1 1 1 1 1 1 1 1 1 1 4 4 4 2 2 2 2 2 2 2 2 4 4 3 3 3 3 4 4 3 3 3 3 4 4 4 4 4 4 5 5 5 5 5 4 3 3 3 3 …
86000 86 4 4 4 1 1 1 1 1 1 1 1 1 5 5 5 5 5 5 5 3 3 3 3 4 4 4 4 4 4 4 4 4 4 4 4 4 4 4 4 4 4 4 4 4 4 4 1 1 1 1 1 1 1 1 4 4 3 3 3 2 2 2 2 2 2 2 2 2 4 4 4 4 5 5 5 5 4 4 3 3 3 3 4 4 4 4 4 4 4 4 1 1 1 1 1 1 1 1 1 1 1 4 4 4 4 4 1 1 1 1 1 1 1 1 1 1 4 4 4 3 3 3 3 4 4 1 1 1 1 1 1 1 1 1 1 1 1 1 1 1 1 1 4 1 1 1 1 1 1 1 1 1 1 1 1 1 4 4 4 2 2 2 2 2 2 2 2 4 4 3 3 3 3 4 4 3 3 3 3 4 4 4 4 4 4 4 3 3 3 3 4 3 3 3 3 …
86250 86 4 4 4 1 1 1 1 1 1 1 1 1 3 3 3 3 3 3 3 3 5 5 5 5 4 4 4 4 4 4 4 4 4 4 4 4 2 2 2 4 4 4 4 4 4 4 4 1 1 1 1 1 1 1 4 4 3 3 3 2 2 2 2 2 2 2 3 3 3 3 3 3 3 3 3 3 3 3 3 3 3 3 3 3 3 3 4 4 4 4 1 1 1 1 1 1 1 1 1 1 1 1 1 4 4 4 1 1 1 1 1 1 1 1 1 1 1 1 1 3 3 3 3 4 4 1 1 1 1 1 1 1 1 1 1 1 1 1 1 1 1 4 1 1 1 1 1 1 1 1 1 1 1 1 1 1 1 4 4 2 2 2 2 2 2 2 2 4 4 3 3 3 3 4 4 3 3 3 3 4 4 4 4 4 4 1 1 1 1 1 1 3 3 3 3 …
86500 86 4 4 4 1 1 1 1 1 1 1 1 1 4 1 1 1 1 1 1 4 5 5 5 5 4 4 4 4 4 4 4 4 4 4 4 4 2 2 2 4 4 4 4 4 4 4 1 1 1 1 1 1 1 1 4 4 3 3 3 3 4 2 2 2 2 2 2 2 3 3 3 3 4 5 5 5 5 4 3 3 3 3 4 4 4 4 4 4 4 4 1 1 1 1 1 1 1 1 1 1 1 4 4 4 4 4 1 1 1 1 1 1 1 1 1 1 1 1 4 3 3 3 3 4 4 1 1 1 1 1 1 1 1 1 1 1 1 1 1 1 1 1 4 1 1 1 1 1 1 1 1 1 1 1 1 1 1 4 4 4 4 2 2 2 2 2 2 4 4 3 3 3 3 4 4 3 3 3 3 4 4 4 4 4 4 1 1 1 1 1 1 3 3 3 3 …
86750 86 4 5 5 5 5 1 1 1 1 1 1 1 5 5 5 5 5 4 4 3 3 3 3 4 4 4 4 4 4 4 4 4 4 4 4 4 2 2 2 4 4 4 4 4 4 4 1 1 1 1 1 1 1 1 1 4 3 3 3 2 2 2 2 2 2 2 2 2 4 4 4 4 4 3 3 3 3 4 3 3 3 3 3 3 3 3 4 4 4 4 1 1 1 1 1 1 1 1 1 1 1 1 1 4 4 4 1 1 1 1 1 1 1 1 1 1 1 1 1 3 3 3 3 4 4 4 1 1 1 1 1 1 1 1 1 1 1 1 4 4 4 4 1 1 1 1 1 1 1 1 1 1 1 1 1 1 1 4 4 2 2 2 2 2 2 2 2 4 4 3 3 3 3 4 4 3 3 3 3 4 4 4 4 4 4 5 5 5 5 4 4 3 3 3 3 …
87000 87 4 4 4 1 1 1 1 1 1 4 4 4 4 1 1 1 1 1 1 4 4 3 3 3 3 4 4 4 4 4 4 4 4 4 4 4 4 4 4 4 4 4 4 4 4 4 1 1 1 1 1 1 1 1 4 4 3 3 3 2 2 2 2 2 2 2 2 2 4 4 4 4 4 5 5 5 5 4 3 3 3 3 3 3 3 3 4 4 4 4 1 1 1 1 1 1 1 1 1 1 1 1 4 4 4 4 1 1 1 1 1 1 1 1 1 1 1 1 4 3 3 3 3 4 4 1 1 1 1 1 1 1 1 1 1 1 1 1 1 1 1 4 1 1 1 1 1 1 1 1 1 1 1 1 1 1 1 4 4 2 2 2 2 2 2 2 2 4 4 3 3 3 3 4 4 3 3 3 3 4 4 4 4 4 4 1 1 1 1 1 1 3 3 3 3 …
87250 87 4 4 4 1 1 1 1 1 1 1 4 4 1 1 1 1 1 1 1 3 3 3 3 4 4 4 4 4 4 4 4 4 4 4 4 4 4 4 4 4 4 4 4 4 4 4 1 1 1 1 1 1 1 1 4 4 3 3 3 2 2 2 2 2 2 2 2 2 3 3 3 3 5 5 5 5 4 4 3 3 3 3 3 3 3 3 4 4 4 4 4 4 4 1 1 1 1 1 1 1 1 1 1 4 4 4 1 1 1 1 1 1 1 1 1 1 1 1 1 3 3 3 3 4 4 1 1 1 1 1 1 1 1 1 1 1 1 1 1 1 1 4 1 1 1 1 1 1 1 1 1 1 1 1 1 1 1 4 4 2 2 2 2 2 2 2 2 4 4 3 3 3 3 4 4 3 3 3 3 4 4 4 4 4 4 1 1 1 1 1 1 5 5 5 5 …
87500 87 4 4 4 1 1 1 1 1 1 1 1 4 5 5 5 5 5 5 5 3 3 3 3 4 4 4 4 4 4 4 4 4 4 4 4 4 4 4 4 4 4 4 4 4 4 4 1 1 1 1 1 1 1 1 4 4 3 3 3 2 2 2 2 2 2 2 2 2 4 4 3 3 3 3 3 3 3 3 3 3 3 3 3 3 3 3 4 4 4 4 4 4 4 1 1 1 1 1 1 1 1 1 1 4 4 4 1 1 1 1 1 1 1 1 1 1 1 1 4 3 3 3 3 4 4 4 1 1 1 1 1 1 1 1 1 1 1 1 1 1 1 4 1 1 1 1 1 1 1 1 1 1 1 1 1 1 4 4 4 2 2 2 4 4 2 2 2 4 4 3 3 3 3 4 4 3 3 3 3 4 4 4 4 4 4 4 1 1 1 1 1 1 3 3 3 …
87750 87 4 4 4 1 1 1 1 1 1 1 1 1 5 5 5 5 5 5 5 3 3 3 3 4 4 4 4 4 4 4 4 4 4 4 4 4 2 2 2 4 4 4 4 4 4 4 4 1 1 1 1 1 1 4 4 4 3 3 3 2 2 2 2 2 2 2 2 2 4 4 4 4 3 3 3 3 4 4 3 3 3 3 3 3 3 3 4 4 4 4 1 1 1 1 1 1 1 1 1 1 1 1 4 4 4 4 1 1 1 1 1 1 1 1 1 1 1 1 1 3 3 3 3 4 4 1 1 1 1 1 1 1 1 1 1 1 1 1 1 1 1 4 1 1 1 1 1 1 1 1 1 1 1 1 1 1 1 4 4 2 2 2 2 2 2 2 2 4 4 3 3 3 3 4 4 3 3 3 3 4 4 4 4 4 4 4 1 1 1 1 1 1 3 3 3 …
88000 88 4 4 4 1 1 1 1 1 1 1 4 4 4 5 5 5 5 5 4 3 3 3 3 4 4 4 4 4 4 4 4 4 4 4 4 4 4 4 4 4 4 4 4 4 4 4 3 3 3 3 4 4 4 4 4 4 4 4 4 2 2 2 2 2 2 2 2 2 4 4 3 3 3 3 3 3 3 3 3 3 3 3 3 3 3 3 4 4 4 4 1 1 1 1 1 1 1 1 1 1 1 1 1 4 4 4 1 1 1 1 1 1 1 1 1 1 1 1 4 3 3 3 3 4 4 1 1 1 1 1 1 1 1 1 1 1 1 1 1 1 1 4 1 1 1 1 1 1 1 1 1 1 1 1 1 4 4 4 4 2 2 2 2 2 2 2 2 4 4 3 3 3 3 4 4 3 3 3 3 4 4 4 4 4 4 4 1 1 1 1 1 1 3 3 3 …
88250 88 3 3 3 3 4 3 3 3 3 4 4 4 4 5 5 5 5 5 5 3 3 3 3 4 4 4 4 4 4 4 4 4 4 4 4 4 4 4 4 4 4 4 4 4 4 4 1 1 1 1 1 1 1 1 4 4 3 3 3 2 2 2 2 2 2 2 2 2 3 3 3 3 4 4 4 4 4 4 3 3 3 3 3 3 3 3 4 4 4 4 1 1 1 1 1 1 1 1 1 1 4 4 3 3 3 3 1 1 1 1 1 1 1 1 1 1 1 1 4 3 3 3 3 4 4 1 1 1 1 1 1 1 1 1 1 1 1 1 1 1 1 4 1 1 1 1 1 1 1 1 1 1 1 1 1 1 1 4 4 2 2 2 2 2 2 2 2 4 4 3 3 3 3 4 4 3 3 3 3 4 4 4 4 4 4 4 1 1 1 1 1 1 3 3 3 …
88500 88 3 3 3 3 4 1 1 1 1 1 1 1 5 5 5 5 5 5 4 3 3 3 3 4 4 4 4 4 4 4 4 4 4 4 4 4 4 4 4 4 4 4 4 4 4 4 1 1 1 1 1 1 1 4 4 4 4 4 4 2 2 2 2 2 2 2 2 2 4 4 3 3 3 3 3 3 3 3 3 3 3 3 3 3 3 3 4 4 4 4 1 1 1 1 1 1 1 1 1 1 1 1 1 4 4 4 1 1 1 1 1 1 1 1 1 1 1 1 4 3 3 3 3 4 4 1 1 1 1 1 1 1 1 1 1 1 1 1 1 1 1 4 1 1 1 1 1 1 1 1 1 1 1 1 1 1 1 1 4 2 2 2 2 2 2 2 2 4 4 3 3 3 3 4 4 3 3 3 3 4 4 4 4 4 4 5 5 5 5 5 4 3 3 3 3 …
88750 88 3 3 3 3 4 1 1 1 1 1 1 1 4 1 1 1 1 1 1 4 4 4 4 4 4 4 4 4 4 4 4 4 4 4 4 4 2 2 2 4 4 4 4 4 4 4 1 1 1 1 1 1 1 1 4 4 4 4 4 2 2 2 2 2 2 2 2 2 3 3 3 3 4 5 5 5 5 4 3 3 3 3 3 3 3 3 4 4 4 4 1 1 1 1 1 1 1 1 1 1 1 1 1 4 4 4 1 1 1 1 1 1 1 1 1 1 1 1 1 3 3 3 3 4 4 1 1 1 1 1 1 1 1 1 1 1 1 1 1 1 1 4 1 1 1 1 1 1 1 1 1 1 1 1 1 1 4 4 4 2 2 2 2 2 2 2 2 4 4 3 3 3 3 4 4 3 3 3 3 4 4 4 4 4 4 4 1 1 1 1 1 1 3 3 3 …
89000 89 3 3 3 3 1 1 1 1 1 1 1 1 4 4 3 3 3 3 4 3 3 3 3 4 4 4 4 4 4 4 4 4 4 4 4 4 4 4 4 4 4 4 4 4 4 4 1 1 1 1 1 1 1 1 4 4 3 3 3 2 2 2 2 2 2 2 4 4 3 3 3 3 4 3 3 3 3 4 3 3 3 3 3 3 3 3 4 4 4 4 1 1 1 1 1 1 1 1 1 1 1 1 1 4 4 4 1 1 1 1 1 1 1 1 1 1 1 1 1 3 3 3 3 4 4 1 1 1 1 1 1 1 1 1 1 1 1 1 1 1 1 4 1 1 1 1 1 1 1 1 1 1 1 1 1 1 1 4 4 2 2 2 2 2 2 2 2 4 4 3 3 3 3 4 4 3 3 3 3 4 4 4 4 4 5 5 5 5 5 5 4 3 3 3 3 …
89250 89 4 1 1 1 1 1 1 1 1 1 1 1 4 5 5 5 5 5 5 4 4 3 3 3 3 4 4 4 4 4 4 4 4 4 4 4 4 4 4 4 4 4 4 4 4 4 1 1 1 1 1 1 1 1 4 4 3 3 3 2 2 2 2 2 2 2 2 2 4 4 5 5 5 5 5 5 4 4 4 4 4 4 3 3 3 3 4 4 4 4 1 1 1 1 1 1 1 1 1 1 1 1 1 4 4 4 3 3 3 3 1 1 1 1 1 1 1 1 1 3 3 3 3 4 4 1 1 1 1 1 1 1 1 1 1 1 1 1 1 1 1 4 1 1 1 1 1 1 1 1 1 1 1 1 1 1 1 4 4 2 2 2 2 2 2 2 2 4 4 3 3 3 3 4 4 3 3 3 3 4 4 4 4 4 4 5 5 5 5 5 4 3 3 3 3 …
89500 89 1 1 1 1 1 1 1 1 1 1 4 4 4 1 1 1 1 1 1 3 3 3 3 4 4 4 4 4 4 4 4 4 4 4 4 4 2 2 2 4 4 4 4 4 4 4 1 1 1 1 1 1 1 1 4 4 3 3 3 2 2 2 2 2 2 2 2 2 3 3 3 3 4 3 3 3 3 4 3 3 3 3 3 3 3 3 4 4 4 4 1 1 1 1 1 1 1 1 1 1 1 1 1 4 4 4 1 1 1 1 1 1 1 1 1 1 1 1 4 3 3 3 3 4 4 1 1 1 1 1 1 1 1 1 1 1 1 1 1 1 1 4 1 1 1 1 1 1 1 1 1 1 1 1 1 4 4 4 4 2 2 2 2 2 2 2 2 4 4 3 3 3 3 4 4 4 4 4 4 4 4 4 4 4 4 1 1 1 1 1 1 1 3 3 3 …
89750 89 1 1 1 1 1 1 1 1 1 1 1 4 1 1 1 1 1 1 1 4 4 4 4 4 4 4 4 4 4 4 4 4 4 4 4 4 4 4 4 4 4 4 4 4 4 4 1 1 1 1 1 1 4 4 4 4 3 3 3 2 2 2 2 2 2 2 2 2 4 4 5 5 5 5 5 4 4 4 3 3 3 3 3 3 3 3 4 4 4 4 1 1 1 1 1 1 1 1 1 1 4 4 4 4 4 4 4 4 1 1 1 1 1 1 1 1 1 1 1 3 3 3 3 4 4 1 1 1 1 1 1 1 1 1 1 1 1 1 1 1 1 4 1 1 1 1 1 1 1 1 1 1 1 1 1 1 1 4 4 2 2 2 2 2 2 2 2 4 4 3 3 3 3 4 4 3 3 3 3 4 4 4 4 3 3 3 3 4 3 3 3 3 3 3 3 …
90000 90 4 4 1 1 1 1 1 1 1 1 4 4 1 1 1 1 1 1 1 4 4 3 3 3 3 4 4 4 4 4 4 4 4 4 4 4 4 4 4 4 4 4 4 4 4 4 1 1 1 1 1 1 1 1 4 4 4 4 4 2 2 2 2 2 2 2 2 2 4 4 4 3 3 3 3 4 4 4 3 3 3 3 3 3 3 3 4 4 4 4 1 1 1 1 1 1 1 1 1 1 1 1 4 4 4 4 1 1 1 1 1 1 1 1 1 1 1 1 4 3 3 3 3 4 4 1 1 1 1 1 1 1 1 1 1 1 1 1 1 1 1 4 1 1 1 1 1 1 1 1 1 1 1 1 1 1 1 1 4 2 2 2 2 2 2 2 2 4 4 3 3 3 3 4 4 3 3 3 3 4 4 4 4 4 4 1 1 1 1 1 1 1 3 3 3 …
90250 90 4 1 1 1 1 1 1 1 1 1 1 1 4 1 1 1 1 1 1 3 3 3 3 4 4 4 4 4 4 4 4 4 4 4 4 4 2 2 2 4 4 4 4 4 4 4 3 3 3 3 3 3 3 3 4 4 3 3 3 2 2 2 2 2 2 2 2 2 3 3 3 3 4 3 3 3 3 4 3 3 3 3 3 3 3 3 4 4 4 4 1 1 1 1 1 1 1 1 1 1 4 4 4 4 4 4 1 1 1 1 1 1 1 1 1 1 1 1 1 3 3 3 3 4 4 1 1 1 1 1 1 1 1 1 1 1 1 1 1 1 1 4 1 1 1 1 1 1 1 1 1 1 1 1 1 1 1 4 4 2 2 2 2 2 2 2 2 4 4 4 4 4 4 4 4 3 3 3 3 4 4 4 4 4 4 4 1 1 1 1 1 1 3 3 3 …
90500 90 4 1 1 1 1 1 1 1 1 1 1 1 3 3 3 3 3 3 3 3 4 3 3 3 3 4 4 4 4 4 4 4 4 4 4 4 2 2 2 4 4 4 4 4 4 4 1 1 1 1 1 1 1 1 4 4 4 4 4 2 2 2 2 2 2 2 2 2 4 4 5 5 5 5 5 4 4 4 3 3 3 3 3 3 3 3 4 4 4 4 1 1 1 1 1 1 1 1 1 1 1 1 1 4 4 4 1 1 1 1 1 1 1 1 1 1 1 1 4 3 3 3 3 4 4 1 1 1 1 1 1 1 1 1 1 1 1 1 1 1 1 4 1 1 1 1 1 1 1 1 1 1 1 1 1 1 1 1 4 2 2 2 2 2 2 2 2 4 4 4 4 4 4 4 4 3 3 3 3 4 4 4 4 4 4 1 1 1 1 1 1 1 3 3 3 …
90750 90 4 4 4 1 1 1 1 1 1 1 1 1 4 1 1 1 1 1 1 3 3 3 3 4 4 4 4 4 4 4 4 4 4 4 4 4 4 4 4 4 4 4 4 4 4 4 1 1 1 1 1 1 1 1 1 4 4 4 4 2 2 2 2 2 2 2 2 2 4 4 5 5 5 5 5 4 4 4 3 3 3 3 3 3 3 3 4 4 4 4 1 1 1 1 1 1 1 1 1 1 4 4 4 4 4 4 1 1 1 1 1 1 1 1 1 1 1 1 1 3 3 3 3 4 4 1 1 1 1 1 1 1 1 1 1 1 1 1 1 1 1 4 1 1 1 1 1 1 1 1 1 1 1 1 1 1 4 4 4 2 2 2 2 2 2 2 2 4 4 3 3 3 3 4 4 3 3 3 3 4 4 4 4 4 4 1 1 1 1 1 1 1 3 3 3 …
91000 91 3 3 3 3 1 1 1 1 1 1 1 1 4 1 1 1 1 1 1 4 4 3 3 3 3 4 4 4 4 4 4 4 4 4 4 4 2 2 2 4 4 4 4 4 4 4 4 4 4 1 1 1 1 1 1 4 3 3 3 2 2 2 2 2 2 2 2 2 4 4 3 3 3 3 3 3 3 3 3 3 3 3 4 4 4 4 4 4 4 4 3 3 3 3 1 1 1 1 1 1 4 4 4 4 4 4 1 1 1 1 1 1 1 1 1 1 1 4 4 3 3 3 3 4 4 4 1 1 1 1 1 1 1 1 1 1 1 1 1 1 1 4 1 1 1 1 1 1 1 1 1 1 1 1 1 1 1 4 4 2 2 2 2 2 2 2 2 4 4 4 4 4 4 4 4 3 3 3 3 4 4 4 4 4 4 1 1 1 1 1 1 3 3 3 3 …
91250 91 3 3 3 3 1 1 1 1 1 1 4 4 4 1 1 1 1 1 1 3 3 3 3 4 4 4 4 4 4 4 4 4 4 4 4 4 2 2 2 4 4 4 4 4 4 4 4 5 5 5 5 4 4 4 4 4 4 4 4 2 2 2 2 2 2 4 4 4 4 4 4 5 5 5 5 4 4 4 4 4 4 4 3 3 3 3 4 4 4 4 1 1 1 1 1 1 1 1 1 1 1 1 4 4 4 4 1 1 1 1 1 1 1 1 1 1 1 1 1 3 3 3 3 4 4 1 1 1 1 1 1 1 1 1 1 1 1 1 1 1 1 1 4 1 1 1 1 1 1 1 1 1 1 1 1 4 4 4 4 2 2 2 2 2 2 2 2 4 4 4 4 4 4 4 4 3 3 3 3 4 4 4 4 4 5 5 5 5 5 4 4 3 3 3 3 …
91500 91 3 3 3 3 1 1 1 1 1 1 1 4 1 1 1 1 1 1 1 3 3 3 3 4 4 4 4 4 4 4 4 4 4 4 4 4 2 2 2 4 4 4 4 4 4 4 3 3 3 3 4 4 4 4 4 4 4 4 4 2 2 2 2 2 2 2 2 2 4 4 4 3 3 3 3 4 4 4 3 3 3 3 4 4 4 4 4 4 4 4 1 1 1 1 1 1 1 1 1 1 1 1 1 4 4 4 1 1 1 1 1 1 1 1 1 1 1 1 4 3 3 3 3 4 4 1 1 1 1 1 1 1 1 1 1 1 1 1 1 1 1 1 4 1 1 1 1 1 1 1 1 1 1 1 1 1 4 4 4 2 2 2 2 2 2 2 2 4 4 3 3 3 3 4 4 3 3 3 3 4 4 4 4 4 4 5 5 5 5 5 4 3 3 3 3 …
91750 91 4 5 5 5 5 1 1 1 1 1 1 1 4 1 1 1 1 1 1 3 3 3 3 4 4 4 4 4 4 4 4 4 4 4 4 4 2 2 2 4 4 4 4 4 4 4 3 3 3 3 3 3 3 3 4 4 3 3 3 2 2 2 2 2 2 2 2 2 3 3 3 3 4 3 3 3 3 4 3 3 3 3 3 3 3 3 4 4 4 4 1 1 1 1 1 1 1 1 1 1 4 4 4 4 4 4 1 1 1 1 1 1 1 1 1 1 1 1 1 3 3 3 3 4 4 1 1 1 1 1 1 1 1 1 1 1 1 1 1 1 1 1 4 1 1 1 1 1 1 1 1 1 1 1 1 1 1 4 4 2 2 2 2 2 2 2 2 4 4 3 3 3 3 4 4 3 3 3 3 4 4 4 4 4 4 1 1 1 1 1 1 1 3 3 3 …
92000 92 3 3 3 3 4 1 1 1 1 1 1 1 4 1 1 1 1 1 1 3 3 3 3 4 4 4 4 4 4 4 4 4 4 4 4 4 4 4 4 4 4 4 4 4 4 4 1 1 1 1 1 1 1 1 4 4 3 3 3 2 2 2 2 2 2 2 2 2 4 4 5 5 5 5 5 5 5 4 4 4 4 4 3 3 3 3 4 4 4 4 1 1 1 1 1 1 1 1 1 1 1 1 1 4 4 4 1 1 1 1 1 1 1 1 1 1 1 1 1 3 3 3 3 4 4 1 1 1 1 1 1 1 1 1 1 1 1 1 1 1 1 4 1 1 1 1 1 1 1 1 1 1 1 1 1 1 1 1 4 2 2 2 2 2 2 2 2 4 4 3 3 3 3 4 4 3 3 3 3 4 4 4 4 4 4 5 5 5 5 5 4 3 3 3 3 …
92250 92 4 3 3 3 3 1 1 1 1 1 4 4 4 5 5 5 5 5 5 4 4 4 4 4 4 4 4 4 4 4 4 4 4 4 4 4 4 4 4 4 4 4 4 4 4 4 1 1 1 1 1 1 1 4 4 4 3 3 3 2 2 2 2 2 2 2 2 2 3 3 3 3 4 4 3 3 3 3 3 3 3 3 3 3 3 3 4 4 4 4 1 1 1 1 1 1 1 1 1 1 4 4 4 4 4 4 1 1 1 1 1 1 1 1 1 1 1 1 4 3 3 3 3 4 4 1 1 1 1 1 1 1 1 1 1 1 1 1 1 1 1 1 4 1 1 1 1 1 1 1 1 1 1 1 1 1 1 1 4 2 2 2 2 2 2 2 2 4 4 3 3 3 3 4 4 4 3 3 3 3 4 4 4 4 4 3 3 3 3 4 4 3 3 3 3 …
92500 92 3 3 3 3 4 1 1 1 1 1 1 1 3 3 3 3 4 3 3 3 3 4 4 4 4 4 4 4 4 4 4 4 4 4 4 4 4 4 4 4 4 4 4 4 4 4 3 3 3 3 3 3 3 3 4 4 3 3 3 2 2 2 2 2 2 2 2 2 4 4 5 5 5 5 5 4 4 4 3 3 3 3 3 3 3 3 4 4 4 4 4 4 4 1 1 1 1 1 1 1 1 1 1 4 4 4 1 1 1 1 1 1 1 1 1 1 1 1 1 3 3 3 3 4 4 1 1 1 1 1 1 1 1 1 1 1 1 1 1 1 1 4 1 1 1 1 1 1 1 1 1 1 1 1 1 1 1 4 4 2 2 2 2 2 2 2 2 4 4 3 3 3 3 4 4 3 3 3 3 4 4 4 4 4 4 1 1 1 1 1 1 1 3 3 3 …
92750 92 3 3 3 3 4 4 3 3 3 3 4 4 4 1 1 1 1 1 1 4 4 4 4 4 4 4 4 4 4 4 4 4 4 4 4 4 2 2 2 4 4 4 4 4 4 4 1 1 1 1 1 1 1 4 4 4 4 4 4 2 2 2 2 2 2 2 2 2 4 4 5 5 5 5 5 4 4 4 3 3 3 3 3 3 3 3 4 4 4 4 1 1 1 1 1 1 1 1 1 1 4 4 4 4 4 4 1 1 1 1 1 1 1 1 1 1 1 1 4 3 3 3 3 4 4 1 1 1 1 1 1 1 1 1 1 1 1 1 1 1 1 4 1 1 1 1 1 1 1 1 1 1 1 1 1 1 1 4 4 2 2 2 2 2 2 2 2 4 4 3 3 3 3 4 4 3 3 3 3 4 4 4 4 4 4 1 1 1 1 1 1 1 3 3 3 …
93000 93 4 1 1 1 1 1 1 1 1 1 1 1 4 1 1 1 1 1 1 4 4 3 3 3 3 4 4 4 4 4 4 4 4 4 4 4 2 2 2 4 4 4 4 4 4 4 1 1 1 1 1 1 1 1 4 4 3 3 3 2 2 2 2 2 2 2 2 2 4 4 5 5 5 5 5 4 4 4 3 3 3 3 4 4 4 4 4 4 4 4 1 1 1 1 1 1 1 1 1 1 1 1 1 4 4 4 1 1 1 1 1 1 1 1 1 1 1 1 1 3 3 3 3 4 4 1 1 1 1 1 1 1 1 1 1 1 1 1 1 1 1 4 1 1 1 1 1 1 1 1 1 1 1 1 1 1 1 4 4 2 2 2 2 2 2 2 2 4 4 3 3 3 3 4 4 4 3 3 3 3 4 4 4 4 4 1 1 1 1 1 1 1 3 3 3 …
93250 93 4 3 3 3 3 3 3 3 3 4 4 4 4 1 1 1 1 1 1 4 4 3 3 3 3 4 4 4 4 4 4 4 4 4 4 4 2 2 2 4 4 4 4 4 4 4 1 1 1 1 1 1 1 1 4 4 3 3 3 2 2 2 2 2 2 2 2 2 4 4 5 5 5 5 5 4 4 4 3 3 3 3 3 3 3 3 4 4 4 4 1 1 1 1 1 1 1 1 1 1 1 1 1 4 4 4 1 1 1 1 1 1 1 1 1 1 1 1 4 3 3 3 3 4 4 1 1 1 1 1 1 1 1 1 1 1 1 1 1 1 1 4 1 1 1 1 1 1 1 1 1 1 1 1 1 1 1 4 4 2 2 2 2 2 2 2 2 4 4 3 3 3 3 4 4 3 3 3 3 4 4 4 4 4 4 5 5 5 5 5 4 3 3 3 3 …
93500 93 4 1 1 1 1 1 1 1 1 1 1 1 4 1 1 1 1 1 1 3 3 3 3 4 4 4 4 4 4 4 4 4 4 4 4 4 2 2 2 4 4 4 4 4 4 4 4 1 1 1 1 1 1 1 4 4 4 4 4 2 2 2 2 2 2 2 2 2 4 4 4 4 4 5 5 5 5 4 4 4 4 4 3 3 3 3 4 4 4 4 1 1 1 1 1 1 1 1 1 1 1 4 4 4 4 4 1 1 1 1 1 1 1 1 1 1 1 4 4 3 3 3 3 4 4 1 1 1 1 1 1 1 1 1 1 1 1 1 1 1 1 1 4 1 1 1 1 1 1 1 1 1 1 1 1 1 1 4 4 2 2 2 2 2 2 2 2 4 4 3 3 3 3 4 4 3 3 3 3 4 4 4 4 4 4 1 1 1 1 1 1 3 3 3 3 …
93750 93 4 1 1 1 1 1 1 1 1 1 1 1 4 1 1 1 1 1 1 3 3 3 3 4 4 4 4 4 4 4 4 4 4 4 4 4 2 2 2 4 4 4 4 4 4 4 1 1 1 1 1 1 4 4 4 4 3 3 3 2 2 2 2 2 2 2 2 2 4 4 5 5 5 5 5 5 5 4 3 3 3 3 4 4 4 4 4 4 4 4 1 1 1 1 1 1 1 1 1 1 4 4 4 4 4 4 1 1 1 1 1 1 1 1 1 1 1 1 1 3 3 3 3 4 4 1 1 1 1 1 1 1 1 1 1 1 1 1 1 1 1 1 4 1 1 1 1 1 1 1 1 1 1 1 1 1 1 4 4 2 2 2 2 2 2 2 2 4 4 3 3 3 3 4 4 3 3 3 3 4 4 4 4 4 4 4 1 1 1 1 1 1 3 3 3 …
94000 94 4 1 1 1 1 1 1 1 1 1 1 1 4 1 1 1 1 1 1 3 3 3 3 4 4 4 4 4 4 4 4 4 4 4 4 4 2 2 2 4 4 4 4 4 4 4 1 1 1 1 1 1 1 1 1 4 4 4 4 2 2 2 2 2 2 2 2 2 3 3 3 3 4 3 3 3 3 4 3 3 3 3 3 3 3 3 4 4 4 4 1 1 1 1 1 1 1 1 1 1 4 4 4 4 4 4 1 1 1 1 1 1 1 1 1 1 1 1 4 3 3 3 3 4 4 1 1 1 1 1 1 1 1 1 1 1 1 1 1 1 1 1 4 1 1 1 1 1 1 1 1 1 1 1 1 1 1 1 4 2 2 2 2 2 2 2 2 4 4 3 3 3 3 4 4 3 3 3 3 4 4 4 4 4 4 1 1 1 1 1 1 1 3 3 3 …
94250 94 4 3 3 3 3 1 1 1 1 1 1 1 4 1 1 1 1 1 1 4 4 3 3 3 3 4 4 4 4 4 4 4 4 4 4 4 2 2 2 4 4 4 4 4 4 4 1 1 1 1 1 1 1 1 4 4 3 3 3 2 2 2 2 2 2 2 2 2 3 3 3 3 4 4 3 3 3 3 3 3 3 3 3 3 3 3 4 4 4 4 1 1 1 1 1 1 1 1 1 1 4 4 4 4 4 4 1 1 1 1 1 1 1 1 1 1 1 1 4 3 3 3 3 4 4 1 1 1 1 1 1 1 1 1 1 1 1 1 1 1 1 1 4 1 1 1 1 1 1 1 1 1 1 1 1 1 1 4 4 2 2 2 2 2 2 2 2 4 4 3 3 3 3 4 4 3 3 3 3 4 4 4 4 4 4 5 5 5 5 5 4 3 3 3 3 …
94500 94 4 3 3 3 3 1 1 1 1 1 1 1 5 5 5 5 5 3 3 3 3 4 4 4 4 4 4 4 4 4 4 4 4 4 4 4 2 2 2 4 4 4 4 4 4 4 1 1 1 1 1 1 1 1 4 4 3 3 3 2 2 2 2 2 2 2 2 2 3 3 3 3 4 5 5 5 5 4 3 3 3 3 3 3 3 3 4 4 4 4 1 1 1 1 1 1 1 1 1 1 1 1 1 4 4 4 1 1 1 1 1 1 1 1 1 1 1 1 1 3 3 3 3 4 4 1 1 1 1 1 1 1 1 1 1 1 1 1 1 1 1 1 4 1 1 1 1 1 1 1 1 1 1 1 1 1 1 1 4 2 2 2 2 2 2 2 2 4 4 3 3 3 3 4 4 3 3 3 3 4 4 4 4 4 4 1 1 1 1 1 1 3 3 3 3 …
94750 94 4 4 4 4 1 1 1 1 1 1 1 1 5 5 5 5 5 5 5 3 3 3 3 4 4 4 4 4 4 4 4 4 4 4 4 4 4 4 4 4 4 4 4 4 4 4 1 1 1 1 1 1 1 1 4 4 3 3 3 2 2 2 2 2 2 2 2 2 4 4 4 5 5 5 5 4 4 4 3 3 3 3 3 3 3 3 4 4 4 4 1 1 1 1 1 1 1 1 1 1 1 1 1 4 4 4 1 1 1 1 1 1 1 1 1 1 4 4 4 3 3 3 3 4 4 1 1 1 1 1 1 1 1 1 1 1 1 1 1 1 1 4 1 1 1 1 1 1 1 1 1 1 1 1 1 1 1 4 4 2 2 2 2 2 2 2 2 4 4 3 3 3 3 4 4 3 3 3 3 4 4 4 4 4 5 5 5 5 5 5 4 3 3 3 3 …
95000 95 4 3 3 3 3 4 4 4 4 4 4 4 5 5 5 5 5 5 5 3 3 3 3 4 4 4 4 4 4 4 4 4 4 4 4 4 2 2 2 4 4 4 4 4 4 4 1 1 1 1 1 1 1 1 4 4 4 4 4 4 2 2 2 2 2 2 2 2 3 3 3 3 4 4 3 3 3 3 3 3 3 3 3 3 3 3 4 4 4 4 1 1 1 1 1 1 1 1 1 1 1 1 1 4 4 4 1 1 1 1 1 1 1 1 1 1 1 1 1 3 3 3 3 4 4 1 1 1 1 1 1 1 1 1 1 1 1 1 1 1 1 1 4 1 1 1 1 1 1 1 1 1 1 1 1 1 1 1 4 4 4 2 2 2 2 2 2 4 4 3 3 3 3 4 4 3 3 3 3 4 4 4 4 4 4 1 1 1 1 1 1 5 5 5 5 …
95250 95 4 4 4 4 1 1 1 1 1 1 1 1 4 1 1 1 1 1 1 4 4 4 4 4 4 4 4 4 4 4 4 4 4 4 4 4 4 4 4 4 4 4 4 4 4 4 1 1 1 1 1 1 1 1 4 4 3 3 3 3 4 2 2 2 2 2 2 2 4 4 5 5 5 5 5 4 4 4 3 3 3 3 3 3 3 3 4 4 4 4 1 1 1 1 1 1 1 1 1 1 1 1 1 4 4 4 1 1 1 1 1 1 1 1 1 1 1 1 4 3 3 3 3 4 4 1 1 1 1 1 1 1 1 1 1 1 1 1 1 1 1 4 1 1 1 1 1 1 1 1 1 1 1 1 1 1 1 1 4 4 4 2 2 2 2 2 2 4 4 3 3 3 3 4 4 3 3 3 3 4 4 4 4 4 5 5 5 5 5 5 4 3 3 3 3 …
95500 95 4 1 1 1 1 1 1 1 1 1 1 1 4 1 1 1 1 1 1 3 3 3 3 4 4 4 4 4 4 4 4 4 4 4 4 4 2 2 2 4 4 4 4 4 4 4 1 1 1 1 1 1 1 1 4 4 3 3 3 3 2 2 2 2 2 2 2 2 4 4 4 5 5 5 5 4 4 4 3 3 3 3 3 3 3 3 4 4 4 4 1 1 1 1 1 1 1 1 1 1 1 1 1 4 4 4 1 1 1 1 1 1 1 1 1 1 1 1 1 3 3 3 3 4 4 4 1 1 1 1 1 1 1 1 1 1 1 1 1 1 1 4 1 1 1 1 1 1 1 1 1 1 1 1 1 1 1 4 4 4 4 2 2 2 2 2 2 4 4 3 3 3 3 4 4 3 3 3 3 4 4 4 4 4 5 5 5 5 5 5 4 3 3 3 3 …
95750 95 4 3 3 3 3 1 1 1 1 1 1 4 1 1 1 1 1 1 1 4 4 3 3 3 3 4 4 4 4 4 4 4 4 4 4 4 2 2 2 4 4 4 4 4 4 4 1 1 1 1 1 1 1 1 4 4 3 3 3 3 2 2 2 2 2 2 2 2 4 4 5 5 5 5 5 4 4 4 3 3 3 3 4 4 4 4 4 4 4 4 1 1 1 1 1 1 1 1 1 1 1 1 1 4 4 4 1 1 1 1 1 1 1 1 1 1 1 1 1 3 3 3 3 4 4 1 1 1 1 1 1 1 1 1 1 1 1 1 1 1 1 4 1 1 1 1 1 1 1 1 1 1 1 1 1 1 1 1 4 4 4 2 2 2 2 2 2 4 4 3 3 3 3 4 4 3 3 3 3 4 4 4 4 4 4 4 1 1 1 1 1 1 3 3 3 …
96000 96 4 4 4 4 1 1 1 1 1 1 1 1 4 1 1 1 1 1 1 3 3 3 3 4 4 4 4 4 4 4 4 4 4 4 4 4 2 2 2 4 4 4 4 4 4 4 1 1 1 1 1 1 1 1 4 4 3 3 3 2 2 2 2 2 2 2 2 2 3 3 3 3 4 3 3 3 3 4 3 3 3 3 3 3 3 3 4 4 4 4 1 1 1 1 1 1 1 1 1 1 1 1 1 4 4 4 1 1 1 1 1 1 1 1 1 1 1 1 4 3 3 3 3 4 4 1 1 1 1 1 1 1 1 1 1 1 1 1 1 1 1 4 1 1 1 1 1 1 1 1 1 1 1 1 1 1 1 1 4 2 2 2 2 2 2 2 2 4 4 3 3 3 3 4 4 4 3 3 3 3 4 4 4 4 4 1 1 1 1 1 1 1 3 3 3 …
96250 96 4 1 1 1 1 1 1 1 1 1 1 1 4 1 1 1 1 1 1 4 4 4 4 4 4 4 4 4 4 4 4 4 4 4 4 4 2 2 2 4 4 4 4 4 4 4 1 1 1 1 1 1 1 1 4 4 3 3 3 2 2 2 2 2 2 2 2 2 4 4 3 3 3 3 3 3 3 3 3 3 3 3 4 4 4 4 4 4 4 4 1 1 1 1 1 1 1 1 1 1 4 4 4 4 4 4 1 1 1 1 1 1 1 1 1 1 1 1 1 3 3 3 3 4 4 4 1 1 1 1 1 1 1 1 1 1 1 1 1 1 1 1 4 1 1 1 1 1 1 1 1 1 1 1 1 1 1 1 4 2 2 2 2 2 2 2 2 4 4 3 3 3 3 4 4 4 3 3 3 3 4 4 4 4 4 4 1 1 1 1 1 1 3 3 3 …
96500 96 4 4 4 4 1 1 1 1 1 1 1 1 4 1 1 1 1 1 1 4 4 3 3 3 3 4 4 4 4 4 4 4 4 4 4 4 2 2 2 4 4 4 4 4 4 4 1 1 1 1 1 1 1 4 4 4 4 4 4 2 2 2 2 2 2 2 2 2 4 4 5 5 5 5 5 4 4 4 3 3 3 3 3 3 3 3 4 4 4 4 1 1 1 1 1 1 1 1 1 1 1 1 1 4 4 4 1 1 1 1 1 1 1 1 1 1 1 1 1 3 3 3 3 4 4 1 1 1 1 1 1 1 1 1 1 1 1 1 1 1 1 1 4 1 1 1 1 1 1 1 1 1 1 1 1 1 1 4 4 2 2 2 2 2 2 2 2 4 4 3 3 3 3 4 4 3 3 3 3 4 4 4 4 4 4 1 1 1 1 1 1 3 3 3 3 …
96750 96 4 4 4 4 1 1 1 1 1 1 1 1 5 5 5 5 5 5 5 3 3 3 3 4 4 4 4 4 4 4 4 4 4 4 4 4 4 4 4 4 4 4 4 4 4 4 1 1 1 1 1 1 1 1 4 4 4 4 4 4 2 2 2 2 2 2 2 2 3 3 3 3 4 3 3 3 3 4 3 3 3 3 3 3 3 3 4 4 4 4 1 1 1 1 1 1 1 1 1 1 4 4 4 4 4 4 1 1 1 1 1 1 1 1 1 1 1 1 4 3 3 3 3 4 4 1 1 1 1 1 1 1 1 1 1 1 1 1 1 1 1 4 1 1 1 1 1 1 1 1 1 1 1 1 1 1 1 1 4 4 4 2 2 2 2 2 2 4 4 3 3 3 3 4 4 3 3 3 3 4 4 4 4 4 4 1 1 1 1 1 1 3 3 3 3 …
97000 97 4 4 4 4 1 1 1 1 1 1 1 1 4 1 1 1 1 1 1 3 3 3 3 4 4 4 4 4 4 4 4 4 4 4 4 4 2 2 2 4 4 4 4 4 4 4 1 1 1 1 1 1 4 4 4 4 3 3 3 3 4 2 2 2 2 2 2 2 4 4 3 3 3 3 3 3 3 3 3 3 3 3 3 3 3 3 4 4 4 4 1 1 1 1 1 1 1 1 1 1 4 4 4 4 4 4 1 1 1 1 1 1 1 1 1 1 1 1 4 3 3 3 3 4 4 1 1 1 1 1 1 1 1 1 1 1 1 1 1 1 1 4 1 1 1 1 1 1 1 1 1 1 1 1 1 1 1 4 4 4 4 2 2 2 2 2 2 4 4 3 3 3 3 4 4 3 3 3 3 4 4 4 4 4 4 1 1 1 1 1 1 5 5 5 5 …
97250 97 4 4 1 1 1 1 1 1 1 1 1 4 1 1 1 1 1 1 1 4 4 4 4 4 4 4 4 4 4 4 4 4 4 4 4 4 2 2 2 4 4 4 4 4 4 4 4 1 1 1 1 1 1 1 4 4 3 3 3 3 2 2 2 2 2 2 2 2 3 3 3 3 4 4 3 3 3 3 3 3 3 3 4 4 4 4 4 4 4 4 1 1 1 1 1 1 1 1 1 1 1 1 1 4 4 4 1 1 1 1 1 1 1 1 1 1 1 1 4 3 3 3 3 4 4 1 1 1 1 1 1 1 1 1 1 1 1 1 1 1 1 1 4 1 1 1 1 1 1 1 1 1 1 1 1 1 1 4 4 4 4 2 2 2 2 2 2 4 4 4 4 4 4 4 4 3 3 3 3 4 4 4 4 4 4 1 1 1 1 1 1 1 3 3 3 …
97500 97 4 4 4 4 1 1 1 1 1 1 1 1 4 1 1 1 1 1 1 4 4 3 3 3 3 4 4 4 4 4 4 4 4 4 4 4 2 2 2 4 4 4 4 4 4 4 1 1 1 1 1 1 4 4 4 4 3 3 3 3 2 2 2 2 2 2 2 2 3 3 3 3 4 3 3 3 3 4 3 3 3 3 3 3 3 3 4 4 4 4 4 4 4 4 4 1 1 1 1 1 1 4 4 4 4 4 1 1 1 1 1 1 1 1 1 1 1 1 4 3 3 3 3 4 4 4 4 4 1 1 1 1 1 1 1 1 1 1 1 1 1 4 1 1 1 1 1 1 1 1 1 1 1 1 1 1 1 4 4 4 4 2 2 2 2 2 2 4 4 4 4 4 4 4 4 3 3 3 3 4 4 4 4 4 4 1 1 1 1 1 1 1 3 3 3 …
97750 97 4 4 4 4 1 1 1 1 1 1 1 1 5 5 5 5 5 5 5 4 4 3 3 3 3 4 4 4 4 4 4 4 4 4 4 4 2 2 2 4 4 4 4 4 4 4 1 1 1 1 1 1 1 4 4 4 3 3 3 2 2 2 2 2 2 2 2 2 4 4 3 3 3 3 3 3 3 3 3 3 3 3 4 4 4 4 4 4 4 4 4 4 4 1 1 1 1 1 1 1 4 4 4 4 4 4 1 1 1 1 1 1 1 1 1 1 4 4 4 3 3 3 3 4 4 1 1 1 1 1 1 1 1 1 1 1 1 1 1 1 1 4 1 1 1 1 1 1 1 1 1 1 1 1 1 1 1 1 4 2 2 2 2 2 2 2 2 4 4 3 3 3 3 4 4 3 3 3 3 4 4 4 4 4 4 1 1 1 1 1 1 1 3 3 3 …
98000 98 4 4 4 4 1 1 1 1 1 1 1 1 4 1 1 1 1 1 1 4 4 4 4 4 4 4 4 4 4 4 4 4 4 4 4 4 2 2 2 4 4 4 4 4 4 4 1 1 1 1 1 1 4 4 4 4 3 3 3 3 2 2 2 2 2 2 2 2 3 3 3 3 4 4 3 3 3 3 3 3 3 3 3 3 3 3 4 4 4 4 1 1 1 1 1 1 1 1 1 1 4 4 4 4 4 4 3 3 3 3 1 1 1 1 1 1 1 1 4 3 3 3 3 4 4 1 1 1 1 1 1 1 1 1 1 1 1 1 1 1 1 4 1 1 1 1 1 1 1 1 1 1 1 1 1 1 1 1 4 4 4 2 2 2 2 2 2 4 4 3 3 3 3 4 4 3 3 3 3 4 4 4 4 4 4 1 1 1 1 1 1 1 3 3 3 …
98250 98 3 3 3 3 1 1 1 1 1 1 1 1 4 1 1 1 1 1 1 4 4 3 3 3 3 4 4 4 4 4 4 4 4 4 4 4 2 2 2 4 4 4 4 4 4 4 1 1 1 1 1 1 1 1 4 4 3 3 3 3 2 2 2 2 2 2 2 2 3 3 3 3 4 3 3 3 3 4 3 3 3 3 4 4 4 4 4 4 4 4 1 1 1 1 1 1 1 1 1 1 1 1 4 4 4 4 1 1 1 1 1 1 1 1 1 1 1 4 4 3 3 3 3 4 4 1 1 1 1 1 1 1 1 1 1 1 1 1 1 1 1 4 1 1 1 1 1 1 1 1 1 1 1 1 1 1 1 1 4 4 4 2 2 2 2 2 2 4 4 3 3 3 3 4 4 3 3 3 3 4 4 4 4 4 4 1 1 1 1 1 1 3 3 3 3 …
98500 98 4 4 4 4 1 1 1 1 1 1 1 1 4 5 5 5 5 5 4 3 3 3 3 4 4 4 4 4 4 4 4 4 4 4 4 4 4 4 4 4 4 4 4 4 4 4 4 5 5 5 5 3 3 3 3 4 3 3 3 2 2 2 2 2 2 2 4 4 4 4 5 5 5 5 5 4 4 4 3 3 3 3 3 3 3 3 4 4 4 4 1 1 1 1 1 1 1 1 1 1 1 1 1 4 4 4 1 1 1 1 1 1 1 1 1 1 1 1 1 3 3 3 3 4 4 1 1 1 1 1 1 1 1 1 1 1 1 1 1 1 1 4 1 1 1 1 1 1 1 1 1 1 1 1 1 1 1 4 4 2 2 2 2 2 2 2 2 4 4 3 3 3 3 4 4 3 3 3 3 4 4 4 4 4 4 1 1 1 1 1 1 1 3 3 3 …
98750 98 3 3 3 3 1 1 1 1 1 1 4 4 4 5 5 5 5 5 4 3 3 3 3 4 4 4 4 4 4 4 4 4 4 4 4 4 2 2 2 4 4 4 4 4 4 4 1 1 1 1 1 1 1 1 4 4 3 3 3 2 2 2 2 2 2 2 2 2 3 3 3 3 4 3 3 3 3 4 3 3 3 3 3 3 3 3 4 4 4 4 1 1 1 1 1 1 1 1 1 1 1 1 1 4 4 4 1 1 1 1 1 1 1 1 1 1 1 1 1 3 3 3 3 4 4 1 1 1 1 1 1 1 1 1 1 1 1 1 1 1 1 4 1 1 1 1 1 1 1 1 1 1 1 1 1 1 4 4 4 2 2 2 2 2 2 2 2 4 4 3 3 3 3 4 4 3 3 3 3 4 4 4 4 4 4 1 1 1 1 1 1 3 3 3 3 …
99000 99 4 4 4 4 1 1 1 1 1 1 1 1 5 5 5 5 5 5 5 4 4 3 3 3 3 4 4 4 4 4 4 4 4 4 4 4 4 4 4 4 4 4 4 4 4 4 1 1 1 1 1 1 4 4 4 4 3 3 3 3 2 2 2 2 2 2 2 2 3 3 3 3 4 4 3 3 3 3 3 3 3 3 3 3 3 3 4 4 4 4 1 1 1 1 1 1 1 1 1 1 1 1 1 4 4 4 1 1 1 1 1 1 1 1 1 1 1 1 1 3 3 3 3 4 4 1 1 1 1 1 1 1 1 1 1 1 1 1 1 1 1 1 4 1 1 1 1 1 1 1 1 1 1 1 1 1 1 4 4 4 4 2 2 2 2 2 2 4 4 3 3 3 3 4 4 3 3 3 3 4 4 4 4 4 4 1 1 1 1 1 1 3 3 3 3 …
99250 99 4 4 4 4 1 1 1 1 1 1 1 1 4 1 1 1 1 1 1 3 3 3 3 4 4 4 4 4 4 4 4 4 4 4 4 4 2 2 2 4 4 4 4 4 4 4 1 1 1 1 1 1 4 4 4 4 4 4 4 4 2 2 2 2 2 2 2 2 3 3 3 3 4 5 5 5 5 4 3 3 3 3 3 3 3 3 4 4 4 4 1 1 1 1 1 1 1 1 1 1 1 1 4 4 4 4 1 1 1 1 1 1 1 1 1 1 1 1 1 4 4 4 4 4 4 1 1 1 1 1 1 1 1 1 1 1 1 1 1 1 1 1 4 1 1 1 1 1 1 1 1 1 1 1 1 1 1 4 4 4 4 2 2 2 2 2 2 4 4 3 3 3 3 4 4 3 3 3 3 4 4 4 4 4 4 1 1 1 1 1 1 1 3 3 3 …
99500 99 3 3 3 3 1 1 1 1 1 1 1 1 4 1 1 1 1 1 1 3 3 3 3 4 4 4 4 4 4 4 4 4 4 4 4 4 4 4 4 4 4 4 4 4 4 4 1 1 1 1 1 1 1 1 4 4 3 3 3 3 2 2 2 2 2 2 2 2 4 4 4 3 3 3 3 4 4 4 3 3 3 3 3 3 3 3 4 4 4 4 1 1 1 1 1 1 1 1 1 1 1 1 1 4 4 4 1 1 1 1 1 1 1 1 1 1 1 4 4 3 3 3 3 4 4 1 1 1 1 1 1 1 1 1 1 1 1 1 1 1 1 4 1 1 1 1 1 1 1 1 1 1 1 1 1 1 1 4 4 4 4 2 2 2 2 2 2 4 4 3 3 3 3 4 4 3 3 3 3 4 4 4 4 4 4 1 1 1 1 1 1 3 3 3 3 …
99750 99 4 4 1 1 1 1 1 1 1 1 1 1 4 1 1 1 1 1 1 3 3 3 3 4 4 4 4 4 4 4 4 4 4 4 4 4 4 4 4 4 4 4 4 4 4 4 1 1 1 1 1 1 4 4 4 4 3 3 3 3 2 2 2 2 2 2 2 2 3 3 3 3 4 3 3 3 3 4 3 3 3 3 3 3 3 3 4 4 4 4 1 1 1 1 1 1 1 1 1 1 1 1 1 4 4 4 1 1 1 1 1 1 1 1 1 1 1 1 1 3 3 3 3 4 4 4 1 1 1 1 1 1 1 1 1 1 1 1 1 1 1 4 1 1 1 1 1 1 1 1 1 1 1 1 1 1 1 1 4 4 4 2 2 2 2 2 2 4 4 3 3 3 3 4 4 3 3 3 3 4 4 4 4 4 4 1 1 1 1 1 1 3 3 3 3 …
100000 100 4 4 4 1 1 1 1 1 1 1 1 1 4 1 1 1 1 1 1 4 4 3 3 3 3 4 4 4 4 4 4 4 4 4 4 4 2 2 2 4 4 4 4 4 4 4 1 1 1 1 1 1 4 4 4 4 3 3 3 2 2 2 2 2 2 2 2 2 4 4 5 5 5 5 5 5 5 4 3 3 3 3 4 4 4 4 4 4 4 4 1 1 1 1 1 1 1 1 1 1 1 1 1 4 4 4 1 1 1 1 1 1 1 1 1 1 1 1 1 3 3 3 3 4 4 1 1 1 1 1 1 1 1 1 1 1 1 1 1 1 1 1 4 1 1 1 1 1 1 1 1 1 1 1 1 1 1 4 4 2 2 2 2 2 2 2 2 4 4 3 3 3 3 4 4 3 3 3 3 4 4 4 4 4 4 4 1 1 1 1 1 1 3 3 …
Helix % 47 65 75 83 94 97 97 96 93 87 66 54 15 74 75 75 75 75 73 0 0 0 0 0 0 0 0 0 0 0 0 0 0 0 0 0 0 0 0 0 0 0 0 0 0 0 79 92 92 93 93 93 67 44 7 0 0 0 0 0 0 0 0 0 0 0 0 0 0 0 2 2 2 3 3 2 2 1 0 0 0 0 0 0 0 0 0 0 0 0 91 91 94 99 100 100 100 100 100 98 58 56 52 0 0 0 90 90 96 98 100 100 100 100 100 100 98 93 57 0 0 0 0 0 0 88 96 98 99 100 100 100 100 100 100 100 100 100 99 99 99 40 58 99 100 100 100…
Sheet % 0 0 0 0 0 0 0 0 0 0 0 0 0 0 0 0 0 0 0 0 0 0 0 0 0 0 0 0 0 0 0 0 0 0 0 0 80 80 80 0 0 0 0 0 0 0 0 0 0 0 0 0 0 0 0 0 0 0 0 93 99 100 100 100 100 99 94 94 0 0 0 0 0 0 0 0 0 0 0 0 0 0 0 0 0 0 0 0 0 0 0 0 0 0 0 0 0 0 0 0 0 0 0 0 0 0 0 0 0 0 0 0 0 0 0 0 0 0 0 0 0 0 0 0 0 0 0 0 0 0 0 0 0 0 0 0 0 0 0 0 0 0 0 0 0 0 0 0 0 0 0 0 0 0 0 0 0 0 0 94 93 100 99 99 100 100 99 0 0 0 0 0 0 0 0 0 0 0 0 0 0 0 …
Turn % 11 13 13 13 2 1 2 3 3 2 1 0 6 8 9 9 9 10 9 63 58 86 86 31 30 0 0 0 0 0 0 0 0 0 0 0 0 0 0 0 0 0 0 0 0 0 5 6 6 6 3 5 5 5 2 0 83 83 83 6 0 0 0 0 0 0 1 1 34 34 45 49 19 36 42 37 35 18 72 72 72 72 53 53 53 53 0 0 0 0 1 1 1 1 0 0 0 0 0 0 0 0 6 6 6 6 1 1 1 1 0 0 0 0 0 0 0 0 0 99 99 99 99 0 0 1 1 1 1 0 0 0 0 0 0 0 0 0 0 0 0 0 0 0 0 0 0 0 0 0 0 0 0 0 1 1 1 1 0 0 0 0 0 0 0 0 0 0 0 81 81 81 81 0 0 79…
Coil % 42 22 12 4 4 1 1 1 4 11 33 46 68 3 1 1 1 2 8 36 39 11 11 66 70 100 100 100 100 100 100 100 100 100 100 100 20 20 20 100 100 100 100 100 100 100 16 1 1 0 2 2 28 51 91 100 17 17 17 1 1 0 0 0 0 1 5 5 66 66 19 7 33 9 3 31 55 81 28 28 28 28 47 47 47 47 100 100 100 100 8 8 5 0 0 0 0 0 0 2 42 44 42 94 94 94 8 8 3 0 0 0 0 0 0 0 2 7 43 1 1 1 1 100 100 11 3 1 0 0 0 0 0 0 0 0 0 0 1 1 1 60 42 1 0 0 0 …
Helix310 % 0 0 0 0 0 0 0 0 0 0 0 0 11 14 14 15 15 13 10 0 3 3 3 3 0 0 0 0 0 0 0 0 0 0 0 0 0 0 0 0 0 0 0 0 0 0 0 1 1 2 2 1 0 0 0 0 0 0 0 0 0 0 0 0 0 0 0 0 0 0 34 42 46 53 53 29 9 0 0 0 0 0 0 0 0 0 0 0 0 0 0 0 0 0 0 0 0 0 0 0 0 0 0 0 0 0 0 0 0 0 0 0 0 0 0 0 0 0 0 0 0 0 0 0 0 0 0 0 0 0 0 0 0 0 0 0 0 0 0 0 0 0 0 0 0 0 0 0 0 0 0 0 0 0 0 0 0 0 0 0 0 0 0 0 0 0 0 0 0 0 0 0 0 0 0 0 0 0 0 0 0 0 0 0 4 31 33…
HelixPi % 0 0 0 0 0 0 0 0 0 0 0 0 0 0 0 0 0 0 0 0 0 0 0 0 0 0 0 0 0 0 0 0 0 0 0 0 0 0 0 0 0 0 0 0 0 0 0 0 0 0 0 0 0 0 0 0 0 0 0 0 0 0 0 0 0 0 0 0 0 0 0 0 0 0 0 0 0 0 0 0 0 0 0 0 0 0 0 0 0 0 0 0 0 0 0 0 0 0 0 0 0 0 0 0 0 0 0 0 0 0 0 0 0 0 0 0 0 0 0 0 0 0 0 0 0 0 0 0 0 0 0 0 0 0 0 0 0 0 0 0 0 0 0 0 0 0 0 0 0 0 0 0 0 0 0 0 0 0 0 0 0 0 0 0 0 0 0 0 0 0 0 0 0 0 0 0 0 0 0 0 0 0 0 0 0 0 0 0 0 0 0 0 0 0 0…
