# Supplementary material for: An evaluation of Roluperidone as a promising repurposing candidate for Alzheimer’s Disease: A Computational Investigation
Source: PLoS One. 2025 Dec 17;20(12):e0338211. doi: 10.1371/journal.pone.0338211 (PMC12711050; doi:10.1371/journal.pone.0338211)
Supplement: S7 File — (ZIP) [file pone.0338211.s007.zip › S6.Molecular Dynamic Simulation/S6.Molecular Dynamic Simulation/Result napitane+roluperidone/Result 2/Complex one/Complex one_rmsf.tab]

Table of atomic Root Mean Square Fluctuations in [A]
1 N GLU 4 A 1.79
2 H GLU 4 A 2.11
3 H GLU 4 A 2.06
4 H GLU 4 A 2.08
5 CA GLU 4 A 1.56
6 HA GLU 4 A 1.65
7 C GLU 4 A 1.35
8 O GLU 4 A 1.38
9 CB GLU 4 A 1.63
10 HB GLU 4 A 1.88
11 HB GLU 4 A 1.69
12 CG GLU 4 A 1.63
13 HG GLU 4 A 1.82
14 HG GLU 4 A 1.58
15 CD GLU 4 A 1.84
16 OE1 GLU 4 A 2.13
17 OE2 GLU 4 A 2.36
18 N ASP 5 A 1.29
19 H ASP 5 A 1.39
20 CA ASP 5 A 1.19
21 HA ASP 5 A 1.28
22 C ASP 5 A 1.03
23 O ASP 5 A 0.99
24 CB ASP 5 A 1.33
25 HB ASP 5 A 1.67
26 HB ASP 5 A 1.65
27 CG ASP 5 A 1.69
28 OD1 ASP 5 A 2.25
29 OD2 ASP 5 A 2.26
30 N ALA 6 A 1.04
31 H ALA 6 A 1.16
32 CA ALA 6 A 1.01
33 HA ALA 6 A 1.06
34 C ALA 6 A 0.88
35 O ALA 6 A 0.91
36 CB ALA 6 A 1.21
37 HB ALA 6 A 1.63
38 HB ALA 6 A 1.62
39 HB ALA 6 A 1.64
40 N GLU 7 A 0.82
41 H GLU 7 A 0.89
42 CA GLU 7 A 0.76
43 HA GLU 7 A 0.81
44 C GLU 7 A 0.68
45 O GLU 7 A 0.72
46 CB GLU 7 A 0.82
47 HB GLU 7 A 1.00
48 HB GLU 7 A 0.93
49 CG GLU 7 A 0.90
50 HG GLU 7 A 1.09
51 HG GLU 7 A 1.07
52 CD GLU 7 A 0.94
53 OE1 GLU 7 A 1.38
54 OE2 GLU 7 A 1.46
55 N LEU 8 A 0.64
56 H LEU 8 A 0.71
57 CA LEU 8 A 0.59
58 HA LEU 8 A 0.62
59 C LEU 8 A 0.57
60 O LEU 8 A 0.63
61 CB LEU 8 A 0.64
62 HB LEU 8 A 0.71
63 HB LEU 8 A 0.75
64 CG LEU 8 A 0.67
65 HG LEU 8 A 0.79
66 CD1 LEU 8 A 0.94
67 HD1 LEU 8 A 1.40
68 HD1 LEU 8 A 1.49
69 HD1 LEU 8 A 1.51
70 CD2 LEU 8 A 0.97
71 HD2 LEU 8 A 1.45
72 HD2 LEU 8 A 1.52
73 HD2 LEU 8 A 1.50
74 N LEU 9 A 0.62
75 H LEU 9 A 0.75
76 CA LEU 9 A 0.62
77 HA LEU 9 A 0.62
78 C LEU 9 A 0.60
79 O LEU 9 A 0.67
80 CB LEU 9 A 0.73
81 HB LEU 9 A 0.99
82 HB LEU 9 A 0.88
83 CG LEU 9 A 1.17
84 HG LEU 9 A 1.69
85 CD1 LEU 9 A 1.55
86 HD1 LEU 9 A 1.96
87 HD1 LEU 9 A 2.01
88 HD1 LEU 9 A 1.98
89 CD2 LEU 9 A 1.45
90 HD2 LEU 9 A 1.90
91 HD2 LEU 9 A 1.88
92 HD2 LEU 9 A 1.89
93 N VAL 10 A 0.60
94 H VAL 10 A 0.66
95 CA VAL 10 A 0.60
96 HA VAL 10 A 0.64
97 C VAL 10 A 0.61
98 O VAL 10 A 0.70
99 CB VAL 10 A 0.64
100 HB VAL 10 A 1.28
101 CG1 VAL 10 A 1.26
102 HG1 VAL 10 A 1.84
103 HG1 VAL 10 A 1.87
104 HG1 VAL 10 A 1.77
105 CG2 VAL 10 A 1.29
106 HG2 VAL 10 A 1.80
107 HG2 VAL 10 A 1.87
108 HG2 VAL 10 A 1.86
109 N THR 11 A 0.63
110 H THR 11 A 0.69
111 CA THR 11 A 0.67
112 HA THR 11 A 0.69
113 C THR 11 A 0.66
114 O THR 11 A 0.75
115 CB THR 11 A 0.80
116 HB THR 11 A 0.90
117 OG1 THR 11 A 0.96
118 HG1 THR 11 A 1.12
119 CG2 THR 11 A 0.98
120 HG2 THR 11 A 1.47
121 HG2 THR 11 A 1.45
122 HG2 THR 11 A 1.48
123 N VAL 12 A 0.69
124 H VAL 12 A 0.76
125 CA VAL 12 A 0.68
126 HA VAL 12 A 0.72
127 C VAL 12 A 0.70
128 O VAL 12 A 0.72
129 CB VAL 12 A 0.68
130 HB VAL 12 A 0.71
131 CG1 VAL 12 A 0.71
132 HG1 VAL 12 A 1.27
133 HG1 VAL 12 A 1.26
134 HG1 VAL 12 A 1.26
135 CG2 VAL 12 A 0.72
136 HG2 VAL 12 A 1.26
137 HG2 VAL 12 A 1.28
138 HG2 VAL 12 A 1.26
139 N ARG 13 A 0.74
140 H ARG 13 A 0.78
141 CA ARG 13 A 0.79
142 HA ARG 13 A 0.86
143 C ARG 13 A 0.79
144 O ARG 13 A 1.00
145 CB ARG 13 A 0.89
146 HB ARG 13 A 0.96
147 HB ARG 13 A 1.04
148 CG ARG 13 A 1.14
149 HG ARG 13 A 1.63
150 HG ARG 13 A 1.63
151 CD ARG 13 A 1.41
152 HD ARG 13 A 1.80
153 HD ARG 13 A 2.09
154 NE ARG 13 A 1.83
155 HE ARG 13 A 2.21
156 CZ ARG 13 A 2.46
157 NH1 ARG 13 A 2.91
158 HH1 ARG 13 A 2.94
159 HH1 ARG 13 A 3.56
160 NH2 ARG 13 A 3.20
161 HH2 ARG 13 A 3.48
162 HH2 ARG 13 A 3.73
163 N GLY 14 A 0.81
164 H GLY 14 A 0.98
165 CA GLY 14 A 0.85
166 HA GLY 14 A 0.95
167 HA GLY 14 A 0.92
168 C GLY 14 A 0.76
169 O GLY 14 A 0.80
170 N GLY 15 A 0.72
171 H GLY 15 A 0.79
172 CA GLY 15 A 0.68
173 HA GLY 15 A 0.75
174 HA GLY 15 A 0.71
175 C GLY 15 A 0.66
176 O GLY 15 A 0.76
177 N ARG 16 A 0.64
178 H ARG 16 A 0.70
179 CA ARG 16 A 0.64
180 HA ARG 16 A 0.67
181 C ARG 16 A 0.59
182 O ARG 16 A 0.63
183 CB ARG 16 A 0.75
184 HB ARG 16 A 0.92
185 HB ARG 16 A 0.83
186 CG ARG 16 A 1.00
187 HG ARG 16 A 1.26
188 HG ARG 16 A 1.27
189 CD ARG 16 A 1.21
190 HD ARG 16 A 1.65
191 HD ARG 16 A 1.72
192 NE ARG 16 A 1.86
193 HE ARG 16 A 2.37
194 CZ ARG 16 A 2.46
195 NH1 ARG 16 A 2.58
196 HH1 ARG 16 A 2.43
197 HH1 ARG 16 A 3.21
198 NH2 ARG 16 A 3.45
199 HH2 ARG 16 A 3.87
200 HH2 ARG 16 A 3.96
201 N LEU 17 A 0.59
202 H LEU 17 A 0.63
203 CA LEU 17 A 0.58
204 HA LEU 17 A 0.65
205 C LEU 17 A 0.57
206 O LEU 17 A 0.67
207 CB LEU 17 A 0.75
208 HB LEU 17 A 1.34
209 HB LEU 17 A 1.38
210 CG LEU 17 A 0.78
211 HG LEU 17 A 1.32
212 CD1 LEU 17 A 1.25
213 HD1 LEU 17 A 1.79
214 HD1 LEU 17 A 1.74
215 HD1 LEU 17 A 1.76
216 CD2 LEU 17 A 1.34
217 HD2 LEU 17 A 1.84
218 HD2 LEU 17 A 1.87
219 HD2 LEU 17 A 1.89
220 N ARG 18 A 0.56
221 H ARG 18 A 0.60
222 CA ARG 18 A 0.58
223 HA ARG 18 A 0.64
224 C ARG 18 A 0.54
225 O ARG 18 A 0.63
226 CB ARG 18 A 0.72
227 HB ARG 18 A 1.12
228 HB ARG 18 A 1.35
229 CG ARG 18 A 1.06
230 HG ARG 18 A 1.74
231 HG ARG 18 A 1.58
232 CD ARG 18 A 1.19
233 HD ARG 18 A 1.41
234 HD ARG 18 A 1.74
235 NE ARG 18 A 1.70
236 HE ARG 18 A 2.22
237 CZ ARG 18 A 2.14
238 NH1 ARG 18 A 2.48
239 HH1 ARG 18 A 2.51
240 HH1 ARG 18 A 3.05
241 NH2 ARG 18 A 2.83
242 HH2 ARG 18 A 3.21
243 HH2 ARG 18 A 3.23
244 N GLY 19 A 0.52
245 H GLY 19 A 0.58
246 CA GLY 19 A 0.50
247 HA GLY 19 A 0.56
248 HA GLY 19 A 0.55
249 C GLY 19 A 0.49
250 O GLY 19 A 0.58
251 N ILE 20 A 0.49
252 H ILE 20 A 0.51
253 CA ILE 20 A 0.52
254 HA ILE 20 A 0.57
255 C ILE 20 A 0.52
256 O ILE 20 A 0.55
257 CB ILE 20 A 0.58
258 HB ILE 20 A 0.80
259 CG1 ILE 20 A 0.88
260 HG1 ILE 20 A 1.25
261 HG1 ILE 20 A 1.25
262 CG2 ILE 20 A 0.96
263 HG2 ILE 20 A 1.51
264 HG2 ILE 20 A 1.50
265 HG2 ILE 20 A 1.49
266 CD1 ILE 20 A 1.18
267 HD1 ILE 20 A 1.64
268 HD1 ILE 20 A 1.64
269 HD1 ILE 20 A 1.72
270 N ARG 21 A 0.56
271 H ARG 21 A 0.62
272 CA ARG 21 A 0.58
273 HA ARG 21 A 0.61
274 C ARG 21 A 0.60
275 O ARG 21 A 0.76
276 CB ARG 21 A 0.68
277 HB ARG 21 A 0.98
278 HB ARG 21 A 0.97
279 CG ARG 21 A 1.04
280 HG ARG 21 A 1.40
281 HG ARG 21 A 1.40
282 CD ARG 21 A 1.14
283 HD ARG 21 A 1.69
284 HD ARG 21 A 1.54
285 NE ARG 21 A 1.63
286 HE ARG 21 A 2.21
287 CZ ARG 21 A 2.14
288 NH1 ARG 21 A 2.42
289 HH1 ARG 21 A 2.39
290 HH1 ARG 21 A 3.07
291 NH2 ARG 21 A 3.03
292 HH2 ARG 21 A 3.46
293 HH2 ARG 21 A 3.50
294 N LEU 22 A 0.64
295 H LEU 22 A 0.74
296 CA LEU 22 A 0.68
297 HA LEU 22 A 0.72
298 C LEU 22 A 0.76
299 O LEU 22 A 0.85
300 CB LEU 22 A 0.76
301 HB LEU 22 A 0.97
302 HB LEU 22 A 0.95
303 CG LEU 22 A 0.77
304 HG LEU 22 A 0.98
305 CD1 LEU 22 A 0.99
306 HD1 LEU 22 A 1.46
307 HD1 LEU 22 A 1.49
308 HD1 LEU 22 A 1.51
309 CD2 LEU 22 A 1.05
310 HD2 LEU 22 A 1.57
311 HD2 LEU 22 A 1.57
312 HD2 LEU 22 A 1.53
313 N LYS 23 A 0.94
314 H LYS 23 A 1.06
315 CA LYS 23 A 1.09
316 HA LYS 23 A 1.18
317 C LYS 23 A 1.14
318 O LYS 23 A 1.56
319 CB LYS 23 A 1.30
320 HB LYS 23 A 1.64
321 HB LYS 23 A 1.63
322 CG LYS 23 A 1.90
323 HG LYS 23 A 2.35
324 HG LYS 23 A 2.36
325 CD LYS 23 A 2.16
326 HD LYS 23 A 2.40
327 HD LYS 23 A 2.38
328 CE LYS 23 A 2.87
329 HE LYS 23 A 3.27
330 HE LYS 23 A 3.31
331 NZ LYS 23 A 3.28
332 HZ LYS 23 A 3.56
333 HZ LYS 23 A 3.51
334 HZ LYS 23 A 3.54
335 N THR 24 A 1.03
336 H THR 24 A 1.15
337 CA THR 24 A 1.11
338 HA THR 24 A 1.16
339 C THR 24 A 1.26
340 O THR 24 A 1.34
341 CB THR 24 A 1.18
342 HB THR 24 A 1.52
343 OG1 THR 24 A 1.60
344 HG1 THR 24 A 1.49
345 CG2 THR 24 A 1.09
346 HG2 THR 24 A 1.57
347 HG2 THR 24 A 1.55
348 HG2 THR 24 A 1.51
349 N PRO 25 A 1.40
350 CA PRO 25 A 1.57
351 HA PRO 25 A 1.75
352 C PRO 25 A 1.50
353 O PRO 25 A 2.12
354 CB PRO 25 A 1.77
355 HB PRO 25 A 1.82
356 HB PRO 25 A 2.02
357 CG PRO 25 A 1.79
358 HG PRO 25 A 2.02
359 HG PRO 25 A 2.00
360 CD PRO 25 A 1.53
361 HD PRO 25 A 1.53
362 HD PRO 25 A 1.61
363 N GLY 26 A 1.44
364 H GLY 26 A 1.94
365 CA GLY 26 A 1.42
366 HA GLY 26 A 1.63
367 HA GLY 26 A 1.46
368 C GLY 26 A 1.34
369 O GLY 26 A 1.61
370 N GLY 27 A 1.28
371 H GLY 27 A 1.38
372 CA GLY 27 A 1.37
373 HA GLY 27 A 1.69
374 HA GLY 27 A 1.44
375 C GLY 27 A 1.15
376 O GLY 27 A 1.15
377 N PRO 28 A 1.08
378 CA PRO 28 A 0.93
379 HA PRO 28 A 0.96
380 C PRO 28 A 0.77
381 O PRO 28 A 0.86
382 CB PRO 28 A 1.09
383 HB PRO 28 A 1.17
384 HB PRO 28 A 1.24
385 CG PRO 28 A 1.23
386 HG PRO 28 A 1.40
387 HG PRO 28 A 1.47
388 CD PRO 28 A 1.24
389 HD PRO 28 A 1.36
390 HD PRO 28 A 1.42
391 N VAL 29 A 0.65
392 H VAL 29 A 0.72
393 CA VAL 29 A 0.54
394 HA VAL 29 A 0.57
395 C VAL 29 A 0.51
396 O VAL 29 A 0.62
397 CB VAL 29 A 0.65
398 HB VAL 29 A 1.50
399 CG1 VAL 29 A 1.40
400 HG1 VAL 29 A 1.98
401 HG1 VAL 29 A 1.93
402 HG1 VAL 29 A 1.99
403 CG2 VAL 29 A 1.25
404 HG2 VAL 29 A 1.85
405 HG2 VAL 29 A 1.83
406 HG2 VAL 29 A 1.84
407 N SER 30 A 0.48
408 H SER 30 A 0.52
409 CA SER 30 A 0.50
410 HA SER 30 A 0.54
411 C SER 30 A 0.50
412 O SER 30 A 0.63
413 CB SER 30 A 0.57
414 HB SER 30 A 0.99
415 HB SER 30 A 0.88
416 OG SER 30 A 0.81
417 HG SER 30 A 0.94
418 N ALA 31 A 0.45
419 H ALA 31 A 0.51
420 CA ALA 31 A 0.44
421 HA ALA 31 A 0.48
422 C ALA 31 A 0.41
423 O ALA 31 A 0.47
424 CB ALA 31 A 0.53
425 HB ALA 31 A 1.17
426 HB ALA 31 A 1.19
427 HB ALA 31 A 1.15
428 N PHE 32 A 0.41
429 H PHE 32 A 0.46
430 CA PHE 32 A 0.41
431 HA PHE 32 A 0.43
432 C PHE 32 A 0.41
433 O PHE 32 A 0.50
434 CB PHE 32 A 0.45
435 HB PHE 32 A 0.51
436 HB PHE 32 A 0.52
437 CG PHE 32 A 0.47
438 CD1 PHE 32 A 0.54
439 HD1 PHE 32 A 0.59
440 CD2 PHE 32 A 0.53
441 HD2 PHE 32 A 0.59
442 CE1 PHE 32 A 0.62
443 HE1 PHE 32 A 0.73
444 CE2 PHE 32 A 0.62
445 HE2 PHE 32 A 0.72
446 CZ PHE 32 A 0.65
447 HZ PHE 32 A 0.75
448 N LEU 33 A 0.44
449 H LEU 33 A 0.53
450 CA LEU 33 A 0.43
451 HA LEU 33 A 0.44
452 C LEU 33 A 0.43
453 O LEU 33 A 0.51
454 CB LEU 33 A 0.48
455 HB LEU 33 A 0.54
456 HB LEU 33 A 0.54
457 CG LEU 33 A 0.55
458 HG LEU 33 A 0.94
459 CD1 LEU 33 A 0.92
460 HD1 LEU 33 A 1.48
461 HD1 LEU 33 A 1.48
462 HD1 LEU 33 A 1.51
463 CD2 LEU 33 A 0.92
464 HD2 LEU 33 A 1.48
465 HD2 LEU 33 A 1.50
466 HD2 LEU 33 A 1.48
467 N GLY 34 A 0.42
468 H GLY 34 A 0.47
469 CA GLY 34 A 0.45
470 HA GLY 34 A 0.52
471 HA GLY 34 A 0.52
472 C GLY 34 A 0.45
473 O GLY 34 A 0.55
474 N ILE 35 A 0.43
475 H ILE 35 A 0.44
476 CA ILE 35 A 0.44
477 HA ILE 35 A 0.50
478 C ILE 35 A 0.45
479 O ILE 35 A 0.45
480 CB ILE 35 A 0.45
481 HB ILE 35 A 0.46
482 CG1 ILE 35 A 0.53
483 HG1 ILE 35 A 0.68
484 HG1 ILE 35 A 0.68
485 CG2 ILE 35 A 0.58
486 HG2 ILE 35 A 1.20
487 HG2 ILE 35 A 1.21
488 HG2 ILE 35 A 1.19
489 CD1 ILE 35 A 0.63
490 HD1 ILE 35 A 1.25
491 HD1 ILE 35 A 1.22
492 HD1 ILE 35 A 1.22
493 N PRO 36 A 0.55
494 CA PRO 36 A 0.62
495 HA PRO 36 A 0.64
496 C PRO 36 A 0.59
497 O PRO 36 A 0.80
498 CB PRO 36 A 0.79
499 HB PRO 36 A 0.96
500 HB PRO 36 A 0.92
501 CG PRO 36 A 0.80
502 HG PRO 36 A 0.96
503 HG PRO 36 A 0.97
504 CD PRO 36 A 0.67
505 HD PRO 36 A 0.74
506 HD PRO 36 A 0.77
507 N PHE 37 A 0.61
508 H PHE 37 A 0.79
509 CA PHE 37 A 0.61
510 HA PHE 37 A 0.69
511 C PHE 37 A 0.56
512 O PHE 37 A 0.65
513 CB PHE 37 A 0.64
514 HB PHE 37 A 0.73
515 HB PHE 37 A 0.73
516 CG PHE 37 A 0.57
517 CD1 PHE 37 A 0.60
518 HD1 PHE 37 A 0.69
519 CD2 PHE 37 A 0.59
520 HD2 PHE 37 A 0.68
521 CE1 PHE 37 A 0.62
522 HE1 PHE 37 A 0.72
523 CE2 PHE 37 A 0.59
524 HE2 PHE 37 A 0.68
525 CZ PHE 37 A 0.59
526 HZ PHE 37 A 0.67
527 N ALA 38 A 0.52
528 H ALA 38 A 0.59
529 CA ALA 38 A 0.50
530 HA ALA 38 A 0.55
531 C ALA 38 A 0.53
532 O ALA 38 A 0.61
533 CB ALA 38 A 0.55
534 HB ALA 38 A 1.18
535 HB ALA 38 A 1.16
536 HB ALA 38 A 1.19
537 N GLU 39 A 0.54
538 H GLU 39 A 0.56
539 CA GLU 39 A 0.55
540 HA GLU 39 A 0.59
541 C GLU 39 A 0.55
542 O GLU 39 A 0.59
543 CB GLU 39 A 0.62
544 HB GLU 39 A 0.67
545 HB GLU 39 A 0.69
546 CG GLU 39 A 0.71
547 HG GLU 39 A 0.74
548 HG GLU 39 A 0.86
549 CD GLU 39 A 0.85
550 OE1 GLU 39 A 1.46
551 OE2 GLU 39 A 1.43
552 N PRO 40 A 0.59
553 CA PRO 40 A 0.62
554 HA PRO 40 A 0.70
555 C PRO 40 A 0.57
556 O PRO 40 A 0.63
557 CB PRO 40 A 0.78
558 HB PRO 40 A 1.03
559 HB PRO 40 A 1.05
560 CG PRO 40 A 0.86
561 HG PRO 40 A 1.21
562 HG PRO 40 A 1.19
563 CD PRO 40 A 0.70
564 HD PRO 40 A 0.79
565 HD PRO 40 A 0.82
566 N PRO 41 A 0.58
567 CA PRO 41 A 0.63
568 HA PRO 41 A 0.67
569 C PRO 41 A 0.62
570 O PRO 41 A 0.72
571 CB PRO 41 A 0.83
572 HB PRO 41 A 1.11
573 HB PRO 41 A 1.13
574 CG PRO 41 A 0.84
575 HG PRO 41 A 1.16
576 HG PRO 41 A 1.15
577 CD PRO 41 A 0.69
578 HD PRO 41 A 0.81
579 HD PRO 41 A 0.73
580 N MET 42 A 0.67
581 H MET 42 A 0.78
582 CA MET 42 A 0.72
583 HA MET 42 A 0.81
584 C MET 42 A 0.73
585 O MET 42 A 0.79
586 CB MET 42 A 0.86
587 HB MET 42 A 1.42
588 HB MET 42 A 1.43
589 CG MET 42 A 1.22
590 HG MET 42 A 1.87
591 HG MET 42 A 1.78
592 SD MET 42 A 1.66
593 CE MET 42 A 2.09
594 HE MET 42 A 2.53
595 HE MET 42 A 2.54
596 HE MET 42 A 2.49
597 N GLY 43 A 0.80
598 H GLY 43 A 0.86
599 CA GLY 43 A 0.89
600 HA GLY 43 A 1.03
601 HA GLY 43 A 1.05
602 C GLY 43 A 0.77
603 O GLY 43 A 0.74
604 N PRO 44 A 0.81
605 CA PRO 44 A 0.82
606 HA PRO 44 A 0.84
607 C PRO 44 A 0.76
608 O PRO 44 A 0.86
609 CB PRO 44 A 1.02
610 HB PRO 44 A 1.21
611 HB PRO 44 A 1.25
612 CG PRO 44 A 1.17
613 HG PRO 44 A 1.52
614 HG PRO 44 A 1.49
615 CD PRO 44 A 0.98
616 HD PRO 44 A 1.08
617 HD PRO 44 A 1.08
618 N ARG 45 A 0.68
619 H ARG 45 A 0.71
620 CA ARG 45 A 0.66
621 HA ARG 45 A 0.76
622 C ARG 45 A 0.57
623 O ARG 45 A 0.61
624 CB ARG 45 A 0.72
625 HB ARG 45 A 0.77
626 HB ARG 45 A 0.84
627 CG ARG 45 A 1.02
628 HG ARG 45 A 1.58
629 HG ARG 45 A 1.37
630 CD ARG 45 A 1.70
631 HD ARG 45 A 2.38
632 HD ARG 45 A 2.23
633 NE ARG 45 A 1.97
634 HE ARG 45 A 2.13
635 CZ ARG 45 A 2.73
636 NH1 ARG 45 A 3.38
637 HH1 ARG 45 A 3.40
638 HH1 ARG 45 A 4.11
639 NH2 ARG 45 A 3.34
640 HH2 ARG 45 A 3.41
641 HH2 ARG 45 A 3.98
642 N ARG 46 A 0.51
643 H ARG 46 A 0.57
644 CA ARG 46 A 0.45
645 HA ARG 46 A 0.46
646 C ARG 46 A 0.45
647 O ARG 46 A 0.51
648 CB ARG 46 A 0.48
649 HB ARG 46 A 0.72
650 HB ARG 46 A 0.74
651 CG ARG 46 A 0.59
652 HG ARG 46 A 0.85
653 HG ARG 46 A 0.84
654 CD ARG 46 A 0.57
655 HD ARG 46 A 0.64
656 HD ARG 46 A 0.63
657 NE ARG 46 A 0.55
658 HE ARG 46 A 0.62
659 CZ ARG 46 A 0.54
660 NH1 ARG 46 A 0.56
661 HH1 ARG 46 A 0.55
662 HH1 ARG 46 A 0.61
663 NH2 ARG 46 A 0.63
664 HH2 ARG 46 A 0.68
665 HH2 ARG 46 A 0.71
666 N PHE 47 A 0.44
667 H PHE 47 A 0.46
668 CA PHE 47 A 0.46
669 HA PHE 47 A 0.49
670 C PHE 47 A 0.49
671 O PHE 47 A 0.60
672 CB PHE 47 A 0.50
673 HB PHE 47 A 0.55
674 HB PHE 47 A 0.58
675 CG PHE 47 A 0.46
676 CD1 PHE 47 A 0.48
677 HD1 PHE 47 A 0.55
678 CD2 PHE 47 A 0.52
679 HD2 PHE 47 A 0.60
680 CE1 PHE 47 A 0.51
681 HE1 PHE 47 A 0.59
682 CE2 PHE 47 A 0.55
683 HE2 PHE 47 A 0.65
684 CZ PHE 47 A 0.53
685 HZ PHE 47 A 0.60
686 N LEU 48 A 0.50
687 H LEU 48 A 0.58
688 CA LEU 48 A 0.50
689 HA LEU 48 A 0.58
690 C LEU 48 A 0.45
691 O LEU 48 A 0.49
692 CB LEU 48 A 0.58
693 HB LEU 48 A 0.64
694 HB LEU 48 A 0.67
695 CG LEU 48 A 0.77
696 HG LEU 48 A 1.05
697 CD1 LEU 48 A 0.96
698 HD1 LEU 48 A 1.48
699 HD1 LEU 48 A 1.44
700 HD1 LEU 48 A 1.49
701 CD2 LEU 48 A 1.08
702 HD2 LEU 48 A 1.53
703 HD2 LEU 48 A 1.61
704 HD2 LEU 48 A 1.58
705 N PRO 49 A 0.47
706 CA PRO 49 A 0.48
707 HA PRO 49 A 0.51
708 C PRO 49 A 0.46
709 O PRO 49 A 0.54
710 CB PRO 49 A 0.57
711 HB PRO 49 A 0.71
712 HB PRO 49 A 0.72
713 CG PRO 49 A 0.69
714 HG PRO 49 A 0.95
715 HG PRO 49 A 0.91
716 CD PRO 49 A 0.58
717 HD PRO 49 A 0.67
718 HD PRO 49 A 0.68
719 N PRO 50 A 0.46
720 CA PRO 50 A 0.46
721 HA PRO 50 A 0.49
722 C PRO 50 A 0.49
723 O PRO 50 A 0.61
724 CB PRO 50 A 0.51
725 HB PRO 50 A 0.60
726 HB PRO 50 A 0.57
727 CG PRO 50 A 0.52
728 HG PRO 50 A 0.58
729 HG PRO 50 A 0.59
730 CD PRO 50 A 0.49
731 HD PRO 50 A 0.55
732 HD PRO 50 A 0.53
733 N GLU 51 A 0.55
734 H GLU 51 A 0.66
735 CA GLU 51 A 0.61
736 HA GLU 51 A 0.69
737 C GLU 51 A 0.55
738 O GLU 51 A 0.56
739 CB GLU 51 A 0.77
740 HB GLU 51 A 1.24
741 HB GLU 51 A 1.40
742 CG GLU 51 A 1.31
743 HG GLU 51 A 1.99
744 HG GLU 51 A 1.94
745 CD GLU 51 A 1.65
746 OE1 GLU 51 A 2.22
747 OE2 GLU 51 A 2.23
748 N PRO 52 A 0.58
749 CA PRO 52 A 0.60
750 HA PRO 52 A 0.63
751 C PRO 52 A 0.58
752 O PRO 52 A 0.63
753 CB PRO 52 A 0.70
754 HB PRO 52 A 0.90
755 HB PRO 52 A 0.85
756 CG PRO 52 A 0.82
757 HG PRO 52 A 1.13
758 HG PRO 52 A 1.10
759 CD PRO 52 A 0.68
760 HD PRO 52 A 0.75
761 HD PRO 52 A 0.83
762 N LYS 53 A 0.62
763 H LYS 53 A 0.70
764 CA LYS 53 A 0.65
765 HA LYS 53 A 0.70
766 C LYS 53 A 0.65
767 O LYS 53 A 0.72
768 CB LYS 53 A 0.77
769 HB LYS 53 A 1.00
770 HB LYS 53 A 1.01
771 CG LYS 53 A 0.91
772 HG LYS 53 A 1.33
773 HG LYS 53 A 1.30
774 CD LYS 53 A 0.97
775 HD LYS 53 A 1.37
776 HD LYS 53 A 1.31
777 CE LYS 53 A 1.28
778 HE LYS 53 A 1.70
779 HE LYS 53 A 1.74
780 NZ LYS 53 A 1.49
781 HZ LYS 53 A 1.82
782 HZ LYS 53 A 1.91
783 HZ LYS 53 A 1.87
784 N GLN 54 A 0.69
785 H GLN 54 A 0.75
786 CA GLN 54 A 0.73
787 HA GLN 54 A 0.78
788 C GLN 54 A 0.70
789 O GLN 54 A 0.74
790 CB GLN 54 A 0.89
791 HB GLN 54 A 1.21
792 HB GLN 54 A 1.39
793 CG GLN 54 A 1.60
794 HG GLN 54 A 2.12
795 HG GLN 54 A 2.16
796 CD GLN 54 A 2.20
797 OE1 GLN 54 A 2.64
798 NE2 GLN 54 A 2.84
799 HE2 GLN 54 A 3.44
800 HE2 GLN 54 A 2.97
801 N PRO 55 A 0.71
802 CA PRO 55 A 0.72
803 HA PRO 55 A 0.73
804 C PRO 55 A 0.73
805 O PRO 55 A 0.82
806 CB PRO 55 A 0.82
807 HB PRO 55 A 1.00
808 HB PRO 55 A 1.01
809 CG PRO 55 A 1.00
810 HG PRO 55 A 1.37
811 HG PRO 55 A 1.35
812 CD PRO 55 A 0.83
813 HD PRO 55 A 0.95
814 HD PRO 55 A 0.90
815 N TRP 56 A 0.77
816 H TRP 56 A 0.83
817 CA TRP 56 A 0.82
818 HA TRP 56 A 0.91
819 C TRP 56 A 0.85
820 O TRP 56 A 0.85
821 CB TRP 56 A 0.81
822 HB TRP 56 A 0.88
823 HB TRP 56 A 0.85
824 CG TRP 56 A 0.73
825 CD1 TRP 56 A 0.72
826 HD1 TRP 56 A 0.78
827 CD2 TRP 56 A 0.73
828 NE1 TRP 56 A 0.71
829 HE1 TRP 56 A 0.74
830 CE2 TRP 56 A 0.70
831 CE3 TRP 56 A 0.81
832 HE3 TRP 56 A 0.88
833 CZ2 TRP 56 A 0.76
834 HZ2 TRP 56 A 0.80
835 CZ3 TRP 56 A 0.87
836 HZ3 TRP 56 A 0.98
837 CH2 TRP 56 A 0.85
838 HH2 TRP 56 A 0.94
839 N SER 57 A 0.96
840 H SER 57 A 1.06
841 CA SER 57 A 1.05
842 HA SER 57 A 1.08
843 C SER 57 A 1.05
844 O SER 57 A 1.72
845 CB SER 57 A 1.28
846 HB SER 57 A 1.73
847 HB SER 57 A 1.75
848 OG SER 57 A 1.74
849 HG SER 57 A 2.14
850 N GLY 58 A 1.05
851 H GLY 58 A 1.57
852 CA GLY 58 A 1.05
853 HA GLY 58 A 1.18
854 HA GLY 58 A 1.15
855 C GLY 58 A 0.88
856 O GLY 58 A 0.93
857 N VAL 59 A 0.91
858 H VAL 59 A 1.10
859 CA VAL 59 A 0.81
860 HA VAL 59 A 0.78
861 C VAL 59 A 0.84
862 O VAL 59 A 1.05
863 CB VAL 59 A 0.86
864 HB VAL 59 A 1.17
865 CG1 VAL 59 A 1.30
866 HG1 VAL 59 A 1.75
867 HG1 VAL 59 A 1.84
868 HG1 VAL 59 A 1.82
869 CG2 VAL 59 A 1.34
870 HG2 VAL 59 A 1.87
871 HG2 VAL 59 A 1.78
872 HG2 VAL 59 A 1.84
873 N VAL 60 A 0.75
874 H VAL 60 A 0.74
875 CA VAL 60 A 0.77
876 HA VAL 60 A 0.87
877 C VAL 60 A 0.68
878 O VAL 60 A 0.67
879 CB VAL 60 A 0.87
880 HB VAL 60 A 0.95
881 CG1 VAL 60 A 1.11
882 HG1 VAL 60 A 1.55
883 HG1 VAL 60 A 1.61
884 HG1 VAL 60 A 1.55
885 CG2 VAL 60 A 1.08
886 HG2 VAL 60 A 1.56
887 HG2 VAL 60 A 1.54
888 HG2 VAL 60 A 1.55
889 N ASP 61 A 0.70
890 H ASP 61 A 0.77
891 CA ASP 61 A 0.68
892 HA ASP 61 A 0.69
893 C ASP 61 A 0.66
894 O ASP 61 A 0.95
895 CB ASP 61 A 0.82
896 HB ASP 61 A 1.02
897 HB ASP 61 A 1.31
898 CG ASP 61 A 1.30
899 OD1 ASP 61 A 1.96
900 OD2 ASP 61 A 1.97
901 N ALA 62 A 0.57
902 H ALA 62 A 0.69
903 CA ALA 62 A 0.54
904 HA ALA 62 A 0.57
905 C ALA 62 A 0.51
906 O ALA 62 A 0.56
907 CB ALA 62 A 0.61
908 HB ALA 62 A 1.21
909 HB ALA 62 A 1.20
910 HB ALA 62 A 1.20
911 N THR 63 A 0.55
912 H THR 63 A 0.65
913 CA THR 63 A 0.56
914 HA THR 63 A 0.61
915 C THR 63 A 0.56
916 O THR 63 A 0.66
917 CB THR 63 A 0.65
918 HB THR 63 A 0.73
919 OG1 THR 63 A 0.73
920 HG1 THR 63 A 1.01
921 CG2 THR 63 A 0.73
922 HG2 THR 63 A 1.26
923 HG2 THR 63 A 1.27
924 HG2 THR 63 A 1.30
925 N THR 64 A 0.55
926 H THR 64 A 0.59
927 CA THR 64 A 0.57
928 HA THR 64 A 0.64
929 C THR 64 A 0.51
930 O THR 64 A 0.55
931 CB THR 64 A 0.73
932 HB THR 64 A 1.29
933 OG1 THR 64 A 1.56
934 HG1 THR 64 A 2.14
935 CG2 THR 64 A 1.32
936 HG2 THR 64 A 1.84
937 HG2 THR 64 A 1.87
938 HG2 THR 64 A 1.91
939 N PHE 65 A 0.53
940 H PHE 65 A 0.61
941 CA PHE 65 A 0.52
942 HA PHE 65 A 0.53
943 C PHE 65 A 0.53
944 O PHE 65 A 0.65
945 CB PHE 65 A 0.57
946 HB PHE 65 A 0.63
947 HB PHE 65 A 0.62
948 CG PHE 65 A 0.58
949 CD1 PHE 65 A 0.62
950 HD1 PHE 65 A 0.71
951 CD2 PHE 65 A 0.72
952 HD2 PHE 65 A 0.83
953 CE1 PHE 65 A 0.70
954 HE1 PHE 65 A 0.81
955 CE2 PHE 65 A 0.81
956 HE2 PHE 65 A 0.99
957 CZ PHE 65 A 0.76
958 HZ PHE 65 A 0.88
959 N GLN 66 A 0.54
960 H GLN 66 A 0.61
961 CA GLN 66 A 0.54
962 HA GLN 66 A 0.58
963 C GLN 66 A 0.52
964 O GLN 66 A 0.58
965 CB GLN 66 A 0.63
966 HB GLN 66 A 0.72
967 HB GLN 66 A 0.77
968 CG GLN 66 A 0.67
969 HG GLN 66 A 0.75
970 HG GLN 66 A 0.82
971 CD GLN 66 A 0.96
972 OE1 GLN 66 A 1.15
973 NE2 GLN 66 A 1.51
974 HE2 GLN 66 A 1.81
975 HE2 GLN 66 A 1.83
976 N SER 67 A 0.52
977 H SER 67 A 0.57
978 CA SER 67 A 0.50
979 HA SER 67 A 0.53
980 C SER 67 A 0.49
981 O SER 67 A 0.54
982 CB SER 67 A 0.57
983 HB SER 67 A 0.80
984 HB SER 67 A 0.79
985 OG SER 67 A 0.81
986 HG SER 67 A 1.23
987 N VAL 68 A 0.51
988 H VAL 68 A 0.57
989 CA VAL 68 A 0.49
990 HA VAL 68 A 0.56
991 C VAL 68 A 0.44
992 O VAL 68 A 0.48
993 CB VAL 68 A 0.54
994 HB VAL 68 A 0.78
995 CG1 VAL 68 A 0.77
996 HG1 VAL 68 A 1.37
997 HG1 VAL 68 A 1.34
998 HG1 VAL 68 A 1.32
999 CG2 VAL 68 A 0.84
1000 HG2 VAL 68 A 1.40
1001 HG2 VAL 68 A 1.42
1002 HG2 VAL 68 A 1.39
1003 N CYS 69 A 0.44
1004 H CYS 69 A 0.52
1005 CA CYS 69 A 0.43
1006 HA CYS 69 A 0.44
1007 C CYS 69 A 0.42
1008 O CYS 69 A 0.47
1009 CB CYS 69 A 0.47
1010 HB CYS 69 A 0.56
1011 HB CYS 69 A 0.52
1012 SG CYS 69 A 0.48
1013 N TYR 70 A 0.45
1014 H TYR 70 A 0.54
1015 CA TYR 70 A 0.45
1016 HA TYR 70 A 0.47
1017 C TYR 70 A 0.43
1018 O TYR 70 A 0.50
1019 CB TYR 70 A 0.56
1020 HB TYR 70 A 0.85
1021 HB TYR 70 A 0.75
1022 CG TYR 70 A 0.55
1023 CD1 TYR 70 A 0.91
1024 HD1 TYR 70 A 1.17
1025 CD2 TYR 70 A 0.77
1026 HD2 TYR 70 A 0.97
1027 CE1 TYR 70 A 1.20
1028 HE1 TYR 70 A 1.56
1029 CE2 TYR 70 A 1.10
1030 HE2 TYR 70 A 1.42
1031 CZ TYR 70 A 1.24
1032 OH TYR 70 A 1.66
1033 HH TYR 70 A 2.07
1034 N GLN 71 A 0.42
1035 H GLN 71 A 0.46
1036 CA GLN 71 A 0.42
1037 HA GLN 71 A 0.47
1038 C GLN 71 A 0.43
1039 O GLN 71 A 0.47
1040 CB GLN 71 A 0.43
1041 HB GLN 71 A 0.50
1042 HB GLN 71 A 0.47
1043 CG GLN 71 A 0.43
1044 HG GLN 71 A 0.49
1045 HG GLN 71 A 0.52
1046 CD GLN 71 A 0.42
1047 OE1 GLN 71 A 0.48
1048 NE2 GLN 71 A 0.46
1049 HE2 GLN 71 A 0.48
1050 HE2 GLN 71 A 0.50
1051 N TYR 72 A 0.44
1052 H TYR 72 A 0.48
1053 CA TYR 72 A 0.45
1054 HA TYR 72 A 0.47
1055 C TYR 72 A 0.47
1056 O TYR 72 A 0.61
1057 CB TYR 72 A 0.50
1058 HB TYR 72 A 0.57
1059 HB TYR 72 A 0.56
1060 CG TYR 72 A 0.54
1061 CD1 TYR 72 A 0.64
1062 HD1 TYR 72 A 0.73
1063 CD2 TYR 72 A 0.58
1064 HD2 TYR 72 A 0.64
1065 CE1 TYR 72 A 0.75
1066 HE1 TYR 72 A 0.90
1067 CE2 TYR 72 A 0.68
1068 HE2 TYR 72 A 0.77
1069 CZ TYR 72 A 0.74
1070 OH TYR 72 A 0.90
1071 HH TYR 72 A 1.27
1072 N VAL 73 A 0.53
1073 H VAL 73 A 0.65
1074 CA VAL 73 A 0.56
1075 HA VAL 73 A 0.58
1076 C VAL 73 A 0.57
1077 O VAL 73 A 0.64
1078 CB VAL 73 A 0.68
1079 HB VAL 73 A 0.91
1080 CG1 VAL 73 A 1.10
1081 HG1 VAL 73 A 1.61
1082 HG1 VAL 73 A 1.64
1083 HG1 VAL 73 A 1.60
1084 CG2 VAL 73 A 1.08
1085 HG2 VAL 73 A 1.63
1086 HG2 VAL 73 A 1.60
1087 HG2 VAL 73 A 1.57
1088 N ASP 74 A 0.59
1089 H ASP 74 A 0.65
1090 CA ASP 74 A 0.61
1091 HA ASP 74 A 0.63
1092 C ASP 74 A 0.69
1093 O ASP 74 A 0.87
1094 CB ASP 74 A 0.69
1095 HB ASP 74 A 0.78
1096 HB ASP 74 A 0.82
1097 CG ASP 74 A 0.72
1098 OD1 ASP 74 A 1.02
1099 OD2 ASP 74 A 1.05
1100 N THR 75 A 0.74
1101 H THR 75 A 0.79
1102 CA THR 75 A 0.89
1103 HA THR 75 A 1.01
1104 C THR 75 A 0.84
1105 O THR 75 A 0.94
1106 CB THR 75 A 1.16
1107 HB THR 75 A 1.32
1108 OG1 THR 75 A 1.38
1109 HG1 THR 75 A 1.67
1110 CG2 THR 75 A 1.42
1111 HG2 THR 75 A 1.84
1112 HG2 THR 75 A 1.79
1113 HG2 THR 75 A 1.83
1114 N LEU 76 A 0.76
1115 H LEU 76 A 0.74
1116 CA LEU 76 A 0.76
1117 HA LEU 76 A 0.83
1118 C LEU 76 A 0.74
1119 O LEU 76 A 0.79
1120 CB LEU 76 A 0.79
1121 HB LEU 76 A 0.86
1122 HB LEU 76 A 0.79
1123 CG LEU 76 A 0.85
1124 HG LEU 76 A 0.86
1125 CD1 LEU 76 A 1.00
1126 HD1 LEU 76 A 1.48
1127 HD1 LEU 76 A 1.50
1128 HD1 LEU 76 A 1.43
1129 CD2 LEU 76 A 0.95
1130 HD2 LEU 76 A 1.43
1131 HD2 LEU 76 A 1.38
1132 HD2 LEU 76 A 1.46
1133 N TYR 77 A 0.74
1134 H TYR 77 A 0.77
1135 CA TYR 77 A 0.77
1136 HA TYR 77 A 0.81
1137 C TYR 77 A 0.84
1138 O TYR 77 A 0.86
1139 CB TYR 77 A 0.78
1140 HB TYR 77 A 0.81
1141 HB TYR 77 A 0.85
1142 CG TYR 77 A 0.76
1143 CD1 TYR 77 A 0.82
1144 HD1 TYR 77 A 0.92
1145 CD2 TYR 77 A 0.82
1146 HD2 TYR 77 A 0.92
1147 CE1 TYR 77 A 0.86
1148 HE1 TYR 77 A 0.98
1149 CE2 TYR 77 A 0.88
1150 HE2 TYR 77 A 1.01
1151 CZ TYR 77 A 0.86
1152 OH TYR 77 A 0.97
1153 HH TYR 77 A 1.21
1154 N PRO 78 A 0.99
1155 CA PRO 78 A 1.12
1156 HA PRO 78 A 1.19
1157 C PRO 78 A 1.09
1158 O PRO 78 A 1.16
1159 CB PRO 78 A 1.35
1160 HB PRO 78 A 1.53
1161 HB PRO 78 A 1.55
1162 CG PRO 78 A 1.41
1163 HG PRO 78 A 1.71
1164 HG PRO 78 A 1.69
1165 CD PRO 78 A 1.13
1166 HD PRO 78 A 1.20
1167 HD PRO 78 A 1.19
1168 N GLY 79 A 1.16
1169 H GLY 79 A 1.28
1170 CA GLY 79 A 1.24
1171 HA GLY 79 A 1.39
1172 HA GLY 79 A 1.35
1173 C GLY 79 A 1.12
1174 O GLY 79 A 1.27
1175 N PHE 80 A 0.96
1176 H PHE 80 A 1.01
1177 CA PHE 80 A 0.87
1178 HA PHE 80 A 0.92
1179 C PHE 80 A 0.87
1180 O PHE 80 A 0.94
1181 CB PHE 80 A 0.84
1182 HB PHE 80 A 0.92
1183 HB PHE 80 A 0.91
1184 CG PHE 80 A 0.79
1185 CD1 PHE 80 A 0.86
1186 HD1 PHE 80 A 0.96
1187 CD2 PHE 80 A 0.81
1188 HD2 PHE 80 A 0.88
1189 CE1 PHE 80 A 0.91
1190 HE1 PHE 80 A 1.03
1191 CE2 PHE 80 A 0.86
1192 HE2 PHE 80 A 0.96
1193 CZ PHE 80 A 0.90
1194 HZ PHE 80 A 1.01
1195 N GLU 81 A 0.90
1196 H GLU 81 A 0.93
1197 CA GLU 81 A 0.98
1198 HA GLU 81 A 1.07
1199 C GLU 81 A 0.96
1200 O GLU 81 A 1.15
1201 CB GLU 81 A 1.14
1202 HB GLU 81 A 1.54
1203 HB GLU 81 A 1.64
1204 CG GLU 81 A 1.65
1205 HG GLU 81 A 2.12
1206 HG GLU 81 A 2.15
1207 CD GLU 81 A 2.32
1208 OE1 GLU 81 A 2.98
1209 OE2 GLU 81 A 2.87
1210 N GLY 82 A 0.86
1211 H GLY 82 A 0.86
1212 CA GLY 82 A 0.88
1213 HA GLY 82 A 0.96
1214 HA GLY 82 A 0.89
1215 C GLY 82 A 0.89
1216 O GLY 82 A 0.96
1217 N THR 83 A 0.95
1218 H THR 83 A 1.01
1219 CA THR 83 A 1.05
1220 HA THR 83 A 1.05
1221 C THR 83 A 1.13
1222 O THR 83 A 1.12
1223 CB THR 83 A 1.20
1224 HB THR 83 A 1.27
1225 OG1 THR 83 A 1.36
1226 HG1 THR 83 A 1.53
1227 CG2 THR 83 A 1.27
1228 HG2 THR 83 A 1.69
1229 HG2 THR 83 A 1.61
1230 HG2 THR 83 A 1.67
1231 N GLU 84 A 1.26
1232 H GLU 84 A 1.33
1233 CA GLU 84 A 1.38
1234 HA GLU 84 A 1.48
1235 C GLU 84 A 1.24
1236 O GLU 84 A 1.29
1237 CB GLU 84 A 1.66
1238 HB GLU 84 A 1.97
1239 HB GLU 84 A 1.85
1240 CG GLU 84 A 1.95
1241 HG GLU 84 A 2.23
1242 HG GLU 84 A 2.23
1243 CD GLU 84 A 2.25
1244 OE1 GLU 84 A 2.67
1245 OE2 GLU 84 A 2.64
1246 N MET 85 A 1.16
1247 H MET 85 A 1.19
1248 CA MET 85 A 1.13
1249 HA MET 85 A 1.27
1250 C MET 85 A 0.95
1251 O MET 85 A 1.04
1252 CB MET 85 A 1.28
1253 HB MET 85 A 1.59
1254 HB MET 85 A 1.69
1255 CG MET 85 A 1.50
1256 HG MET 85 A 2.08
1257 HG MET 85 A 1.85
1258 SD MET 85 A 1.89
1259 CE MET 85 A 2.20
1260 HE MET 85 A 2.56
1261 HE MET 85 A 2.61
1262 HE MET 85 A 2.59
1263 N TRP 86 A 0.84
1264 H TRP 86 A 0.93
1265 CA TRP 86 A 0.79
1266 HA TRP 86 A 0.80
1267 C TRP 86 A 0.86
1268 O TRP 86 A 0.94
1269 CB TRP 86 A 0.84
1270 HB TRP 86 A 1.01
1271 HB TRP 86 A 0.97
1272 CG TRP 86 A 0.78
1273 CD1 TRP 86 A 0.94
1274 HD1 TRP 86 A 1.15
1275 CD2 TRP 86 A 0.87
1276 NE1 TRP 86 A 1.03
1277 HE1 TRP 86 A 1.23
1278 CE2 TRP 86 A 1.01
1279 CE3 TRP 86 A 1.10
1280 HE3 TRP 86 A 1.16
1281 CZ2 TRP 86 A 1.29
1282 HZ2 TRP 86 A 1.46
1283 CZ3 TRP 86 A 1.42
1284 HZ3 TRP 86 A 1.69
1285 CH2 TRP 86 A 1.49
1286 HH2 TRP 86 A 1.79
1287 N ASN 87 A 0.96
1288 H ASN 87 A 1.01
1289 CA ASN 87 A 1.06
1290 HA ASN 87 A 1.16
1291 C ASN 87 A 0.99
1292 O ASN 87 A 1.09
1293 CB ASN 87 A 1.30
1294 HB ASN 87 A 1.37
1295 HB ASN 87 A 1.72
1296 CG ASN 87 A 1.95
1297 OD1 ASN 87 A 2.51
1298 ND2 ASN 87 A 2.36
1299 HD2 ASN 87 A 2.99
1300 HD2 ASN 87 A 2.25
1301 N PRO 88 A 0.99
1302 CA PRO 88 A 1.04
1303 HA PRO 88 A 1.19
1304 C PRO 88 A 1.00
1305 O PRO 88 A 1.05
1306 CB PRO 88 A 1.22
1307 HB PRO 88 A 1.39
1308 HB PRO 88 A 1.42
1309 CG PRO 88 A 1.32
1310 HG PRO 88 A 1.62
1311 HG PRO 88 A 1.57
1312 CD PRO 88 A 1.12
1313 HD PRO 88 A 1.23
1314 HD PRO 88 A 1.21
1315 N ASN 89 A 1.08
1316 H ASN 89 A 1.21
1317 CA ASN 89 A 1.19
1318 HA ASN 89 A 1.27
1319 C ASN 89 A 1.07
1320 O ASN 89 A 1.47
1321 CB ASN 89 A 1.51
1322 HB ASN 89 A 1.55
1323 HB ASN 89 A 1.85
1324 CG ASN 89 A 2.41
1325 OD1 ASN 89 A 3.12
1326 ND2 ASN 89 A 2.86
1327 HD2 ASN 89 A 3.62
1328 HD2 ASN 89 A 2.69
1329 N ARG 90 A 0.81
1330 H ARG 90 A 0.95
1331 CA ARG 90 A 0.70
1332 HA ARG 90 A 0.73
1333 C ARG 90 A 0.67
1334 O ARG 90 A 0.75
1335 CB ARG 90 A 0.74
1336 HB ARG 90 A 0.84
1337 HB ARG 90 A 0.83
1338 CG ARG 90 A 0.88
1339 HG ARG 90 A 1.12
1340 HG ARG 90 A 1.05
1341 CD ARG 90 A 1.00
1342 HD ARG 90 A 1.31
1343 HD ARG 90 A 1.45
1344 NE ARG 90 A 1.51
1345 HE ARG 90 A 1.85
1346 CZ ARG 90 A 2.18
1347 NH1 ARG 90 A 2.50
1348 HH1 ARG 90 A 2.30
1349 HH1 ARG 90 A 3.20
1350 NH2 ARG 90 A 2.96
1351 HH2 ARG 90 A 3.11
1352 HH2 ARG 90 A 3.57
1353 N GLU 91 A 0.65
1354 H GLU 91 A 0.70
1355 CA GLU 91 A 0.63
1356 HA GLU 91 A 0.69
1357 C GLU 91 A 0.55
1358 O GLU 91 A 0.57
1359 CB GLU 91 A 0.74
1360 HB GLU 91 A 1.00
1361 HB GLU 91 A 1.01
1362 CG GLU 91 A 0.94
1363 HG GLU 91 A 1.22
1364 HG GLU 91 A 1.18
1365 CD GLU 91 A 1.33
1366 OE1 GLU 91 A 1.89
1367 OE2 GLU 91 A 1.92
1368 N LEU 92 A 0.54
1369 H LEU 92 A 0.60
1370 CA LEU 92 A 0.51
1371 HA LEU 92 A 0.52
1372 C LEU 92 A 0.51
1373 O LEU 92 A 0.60
1374 CB LEU 92 A 0.54
1375 HB LEU 92 A 0.64
1376 HB LEU 92 A 0.59
1377 CG LEU 92 A 0.64
1378 HG LEU 92 A 1.24
1379 CD1 LEU 92 A 1.22
1380 HD1 LEU 92 A 1.75
1381 HD1 LEU 92 A 1.77
1382 HD1 LEU 92 A 1.76
1383 CD2 LEU 92 A 1.03
1384 HD2 LEU 92 A 1.59
1385 HD2 LEU 92 A 1.59
1386 HD2 LEU 92 A 1.62
1387 N SER 93 A 0.49
1388 H SER 93 A 0.51
1389 CA SER 93 A 0.48
1390 HA SER 93 A 0.53
1391 C SER 93 A 0.46
1392 O SER 93 A 0.53
1393 CB SER 93 A 0.56
1394 HB SER 93 A 0.78
1395 HB SER 93 A 0.80
1396 OG SER 93 A 0.82
1397 HG SER 93 A 1.32
1398 N GLU 94 A 0.49
1399 H GLU 94 A 0.56
1400 CA GLU 94 A 0.50
1401 HA GLU 94 A 0.55
1402 C GLU 94 A 0.49
1403 O GLU 94 A 0.56
1404 CB GLU 94 A 0.59
1405 HB GLU 94 A 0.82
1406 HB GLU 94 A 0.80
1407 CG GLU 94 A 0.77
1408 HG GLU 94 A 1.01
1409 HG GLU 94 A 1.04
1410 CD GLU 94 A 0.87
1411 OE1 GLU 94 A 1.51
1412 OE2 GLU 94 A 1.34
1413 N ASP 95 A 0.47
1414 H ASP 95 A 0.54
1415 CA ASP 95 A 0.45
1416 HA ASP 95 A 0.47
1417 C ASP 95 A 0.43
1418 O ASP 95 A 0.55
1419 CB ASP 95 A 0.51
1420 HB ASP 95 A 0.58
1421 HB ASP 95 A 0.56
1422 CG ASP 95 A 0.59
1423 OD1 ASP 95 A 0.63
1424 OD2 ASP 95 A 0.77
1425 N CYS 96 A 0.40
1426 H CYS 96 A 0.50
1427 CA CYS 96 A 0.37
1428 HA CYS 96 A 0.40
1429 C CYS 96 A 0.35
1430 O CYS 96 A 0.39
1431 CB CYS 96 A 0.42
1432 HB CYS 96 A 0.46
1433 HB CYS 96 A 0.50
1434 SG CYS 96 A 0.47
1435 N LEU 97 A 0.35
1436 H LEU 97 A 0.39
1437 CA LEU 97 A 0.34
1438 HA LEU 97 A 0.36
1439 C LEU 97 A 0.35
1440 O LEU 97 A 0.46
1441 CB LEU 97 A 0.38
1442 HB LEU 97 A 0.46
1443 HB LEU 97 A 0.43
1444 CG LEU 97 A 0.43
1445 HG LEU 97 A 0.53
1446 CD1 LEU 97 A 0.56
1447 HD1 LEU 97 A 1.19
1448 HD1 LEU 97 A 1.17
1449 HD1 LEU 97 A 1.17
1450 CD2 LEU 97 A 0.54
1451 HD2 LEU 97 A 1.19
1452 HD2 LEU 97 A 1.19
1453 HD2 LEU 97 A 1.16
1454 N TYR 98 A 0.36
1455 H TYR 98 A 0.47
1456 CA TYR 98 A 0.38
1457 HA TYR 98 A 0.42
1458 C TYR 98 A 0.37
1459 O TYR 98 A 0.43
1460 CB TYR 98 A 0.47
1461 HB TYR 98 A 0.52
1462 HB TYR 98 A 0.56
1463 CG TYR 98 A 0.52
1464 CD1 TYR 98 A 0.59
1465 HD1 TYR 98 A 0.63
1466 CD2 TYR 98 A 0.59
1467 HD2 TYR 98 A 0.63
1468 CE1 TYR 98 A 0.69
1469 HE1 TYR 98 A 0.79
1470 CE2 TYR 98 A 0.68
1471 HE2 TYR 98 A 0.80
1472 CZ TYR 98 A 0.72
1473 OH TYR 98 A 0.87
1474 HH TYR 98 A 0.97
1475 N LEU 99 A 0.39
1476 H LEU 99 A 0.45
1477 CA LEU 99 A 0.36
1478 HA LEU 99 A 0.40
1479 C LEU 99 A 0.33
1480 O LEU 99 A 0.40
1481 CB LEU 99 A 0.47
1482 HB LEU 99 A 0.86
1483 HB LEU 99 A 0.86
1484 CG LEU 99 A 0.54
1485 HG LEU 99 A 1.01
1486 CD1 LEU 99 A 0.80
1487 HD1 LEU 99 A 1.36
1488 HD1 LEU 99 A 1.39
1489 HD1 LEU 99 A 1.39
1490 CD2 LEU 99 A 0.99
1491 HD2 LEU 99 A 1.52
1492 HD2 LEU 99 A 1.54
1493 HD2 LEU 99 A 1.55
1494 N ASN 100 A 0.34
1495 H ASN 100 A 0.40
1496 CA ASN 100 A 0.33
1497 HA ASN 100 A 0.36
1498 C ASN 100 A 0.34
1499 O ASN 100 A 0.41
1500 CB ASN 100 A 0.40
1501 HB ASN 100 A 0.47
1502 HB ASN 100 A 0.50
1503 CG ASN 100 A 0.45
1504 OD1 ASN 100 A 0.51
1505 ND2 ASN 100 A 0.55
1506 HD2 ASN 100 A 0.64
1507 HD2 ASN 100 A 0.61
1508 N VAL 101 A 0.36
1509 H VAL 101 A 0.42
1510 CA VAL 101 A 0.35
1511 HA VAL 101 A 0.36
1512 C VAL 101 A 0.37
1513 O VAL 101 A 0.46
1514 CB VAL 101 A 0.41
1515 HB VAL 101 A 0.48
1516 CG1 VAL 101 A 0.50
1517 HG1 VAL 101 A 1.19
1518 HG1 VAL 101 A 1.15
1519 HG1 VAL 101 A 1.14
1520 CG2 VAL 101 A 0.49
1521 HG2 VAL 101 A 1.15
1522 HG2 VAL 101 A 1.15
1523 HG2 VAL 101 A 1.16
1524 N TRP 102 A 0.37
1525 H TRP 102 A 0.42
1526 CA TRP 102 A 0.37
1527 HA TRP 102 A 0.40
1528 C TRP 102 A 0.37
1529 O TRP 102 A 0.42
1530 CB TRP 102 A 0.41
1531 HB TRP 102 A 0.44
1532 HB TRP 102 A 0.47
1533 CG TRP 102 A 0.42
1534 CD1 TRP 102 A 0.49
1535 HD1 TRP 102 A 0.56
1536 CD2 TRP 102 A 0.43
1537 NE1 TRP 102 A 0.52
1538 HE1 TRP 102 A 0.61
1539 CE2 TRP 102 A 0.48
1540 CE3 TRP 102 A 0.48
1541 HE3 TRP 102 A 0.51
1542 CZ2 TRP 102 A 0.55
1543 HZ2 TRP 102 A 0.63
1544 CZ3 TRP 102 A 0.55
1545 HZ3 TRP 102 A 0.63
1546 CH2 TRP 102 A 0.59
1547 HH2 TRP 102 A 0.68
1548 N THR 103 A 0.38
1549 H THR 103 A 0.42
1550 CA THR 103 A 0.38
1551 HA THR 103 A 0.41
1552 C THR 103 A 0.40
1553 O THR 103 A 0.43
1554 CB THR 103 A 0.42
1555 HB THR 103 A 0.47
1556 OG1 THR 103 A 0.52
1557 HG1 THR 103 A 0.56
1558 CG2 THR 103 A 0.50
1559 HG2 THR 103 A 1.15
1560 HG2 THR 103 A 1.15
1561 HG2 THR 103 A 1.15
1562 N PRO 104 A 0.43
1563 CA PRO 104 A 0.48
1564 HA PRO 104 A 0.51
1565 C PRO 104 A 0.50
1566 O PRO 104 A 0.52
1567 CB PRO 104 A 0.54
1568 HB PRO 104 A 0.59
1569 HB PRO 104 A 0.63
1570 CG PRO 104 A 0.53
1571 HG PRO 104 A 0.60
1572 HG PRO 104 A 0.58
1573 CD PRO 104 A 0.47
1574 HD PRO 104 A 0.52
1575 HD PRO 104 A 0.50
1576 N TYR 105 A 0.58
1577 H TYR 105 A 0.64
1578 CA TYR 105 A 0.61
1579 HA TYR 105 A 0.60
1580 C TYR 105 A 0.68
1581 O TYR 105 A 0.77
1582 CB TYR 105 A 0.66
1583 HB TYR 105 A 0.70
1584 HB TYR 105 A 0.72
1585 CG TYR 105 A 0.70
1586 CD1 TYR 105 A 0.82
1587 HD1 TYR 105 A 0.94
1588 CD2 TYR 105 A 0.81
1589 HD2 TYR 105 A 0.93
1590 CE1 TYR 105 A 0.93
1591 HE1 TYR 105 A 1.11
1592 CE2 TYR 105 A 0.91
1593 HE2 TYR 105 A 1.08
1594 CZ TYR 105 A 0.92
1595 OH TYR 105 A 1.09
1596 HH TYR 105 A 1.29
1597 N PRO 106 A 0.70
1598 CA PRO 106 A 0.69
1599 HA PRO 106 A 0.71
1600 C PRO 106 A 0.65
1601 O PRO 106 A 0.67
1602 CB PRO 106 A 0.79
1603 HB PRO 106 A 0.97
1604 HB PRO 106 A 0.97
1605 CG PRO 106 A 1.00
1606 HG PRO 106 A 1.38
1607 HG PRO 106 A 1.35
1608 CD PRO 106 A 0.81
1609 HD PRO 106 A 0.90
1610 HD PRO 106 A 0.93
1611 N ARG 107 A 0.67
1612 H ARG 107 A 0.73
1613 CA ARG 107 A 0.68
1614 HA ARG 107 A 0.65
1615 C ARG 107 A 0.71
1616 O ARG 107 A 0.85
1617 CB ARG 107 A 0.80
1618 HB ARG 107 A 1.36
1619 HB ARG 107 A 1.33
1620 CG ARG 107 A 0.80
1621 HG ARG 107 A 1.41
1622 HG ARG 107 A 1.41
1623 CD ARG 107 A 0.74
1624 HD ARG 107 A 0.97
1625 HD ARG 107 A 0.84
1626 NE ARG 107 A 0.76
1627 HE ARG 107 A 0.90
1628 CZ ARG 107 A 0.79
1629 NH1 ARG 107 A 0.82
1630 HH1 ARG 107 A 0.80
1631 HH1 ARG 107 A 0.97
1632 NH2 ARG 107 A 1.00
1633 HH2 ARG 107 A 1.15
1634 HH2 ARG 107 A 1.12
1635 N PRO 108 A 0.69
1636 CA PRO 108 A 0.75
1637 HA PRO 108 A 0.88
1638 C PRO 108 A 0.87
1639 O PRO 108 A 1.00
1640 CB PRO 108 A 0.78
1641 HB PRO 108 A 0.99
1642 HB PRO 108 A 1.02
1643 CG PRO 108 A 0.74
1644 HG PRO 108 A 1.01
1645 HG PRO 108 A 0.96
1646 CD PRO 108 A 0.68
1647 HD PRO 108 A 0.78
1648 HD PRO 108 A 0.77
1649 N THR 109 A 1.03
1650 H THR 109 A 1.10
1651 CA THR 109 A 1.26
1652 HA THR 109 A 1.40
1653 C THR 109 A 1.12
1654 O THR 109 A 1.40
1655 CB THR 109 A 1.63
1656 HB THR 109 A 1.98
1657 OG1 THR 109 A 2.07
1658 HG1 THR 109 A 2.38
1659 CG2 THR 109 A 2.19
1660 HG2 THR 109 A 2.62
1661 HG2 THR 109 A 2.60
1662 HG2 THR 109 A 2.60
1663 N SER 110 A 0.93
1664 H SER 110 A 1.01
1665 CA SER 110 A 0.89
1666 HA SER 110 A 1.00
1667 C SER 110 A 0.72
1668 O SER 110 A 0.75
1669 CB SER 110 A 1.09
1670 HB SER 110 A 1.54
1671 HB SER 110 A 1.51
1672 OG SER 110 A 1.70
1673 HG SER 110 A 2.10
1674 N PRO 111 A 0.70
1675 CA PRO 111 A 0.66
1676 HA PRO 111 A 0.69
1677 C PRO 111 A 0.62
1678 O PRO 111 A 0.83
1679 CB PRO 111 A 0.80
1680 HB PRO 111 A 0.90
1681 HB PRO 111 A 1.00
1682 CG PRO 111 A 1.07
1683 HG PRO 111 A 1.43
1684 HG PRO 111 A 1.43
1685 CD PRO 111 A 0.87
1686 HD PRO 111 A 1.01
1687 HD PRO 111 A 0.98
1688 N THR 112 A 0.53
1689 H THR 112 A 0.64
1690 CA THR 112 A 0.51
1691 HA THR 112 A 0.57
1692 C THR 112 A 0.46
1693 O THR 112 A 0.47
1694 CB THR 112 A 0.62
1695 HB THR 112 A 1.00
1696 OG1 THR 112 A 1.12
1697 HG1 THR 112 A 1.47
1698 CG2 THR 112 A 0.68
1699 HG2 THR 112 A 1.31
1700 HG2 THR 112 A 1.29
1701 HG2 THR 112 A 1.29
1702 N PRO 113 A 0.49
1703 CA PRO 113 A 0.47
1704 HA PRO 113 A 0.51
1705 C PRO 113 A 0.42
1706 O PRO 113 A 0.46
1707 CB PRO 113 A 0.60
1708 HB PRO 113 A 0.79
1709 HB PRO 113 A 0.80
1710 CG PRO 113 A 0.87
1711 HG PRO 113 A 1.28
1712 HG PRO 113 A 1.25
1713 CD PRO 113 A 0.63
1714 HD PRO 113 A 0.75
1715 HD PRO 113 A 0.75
1716 N VAL 114 A 0.41
1717 H VAL 114 A 0.47
1718 CA VAL 114 A 0.38
1719 HA VAL 114 A 0.40
1720 C VAL 114 A 0.38
1721 O VAL 114 A 0.50
1722 CB VAL 114 A 0.41
1723 HB VAL 114 A 0.49
1724 CG1 VAL 114 A 0.50
1725 HG1 VAL 114 A 1.17
1726 HG1 VAL 114 A 1.16
1727 HG1 VAL 114 A 1.14
1728 CG2 VAL 114 A 0.48
1729 HG2 VAL 114 A 1.14
1730 HG2 VAL 114 A 1.14
1731 HG2 VAL 114 A 1.17
1732 N LEU 115 A 0.36
1733 H LEU 115 A 0.44
1734 CA LEU 115 A 0.36
1735 HA LEU 115 A 0.39
1736 C LEU 115 A 0.36
1737 O LEU 115 A 0.50
1738 CB LEU 115 A 0.44
1739 HB LEU 115 A 0.58
1740 HB LEU 115 A 0.59
1741 CG LEU 115 A 0.53
1742 HG LEU 115 A 0.99
1743 CD1 LEU 115 A 1.05
1744 HD1 LEU 115 A 1.59
1745 HD1 LEU 115 A 1.64
1746 HD1 LEU 115 A 1.60
1747 CD2 LEU 115 A 0.94
1748 HD2 LEU 115 A 1.55
1749 HD2 LEU 115 A 1.50
1750 HD2 LEU 115 A 1.50
1751 N VAL 116 A 0.35
1752 H VAL 116 A 0.42
1753 CA VAL 116 A 0.33
1754 HA VAL 116 A 0.34
1755 C VAL 116 A 0.32
1756 O VAL 116 A 0.37
1757 CB VAL 116 A 0.39
1758 HB VAL 116 A 0.44
1759 CG1 VAL 116 A 0.48
1760 HG1 VAL 116 A 1.17
1761 HG1 VAL 116 A 1.15
1762 HG1 VAL 116 A 1.13
1763 CG2 VAL 116 A 0.45
1764 HG2 VAL 116 A 1.17
1765 HG2 VAL 116 A 1.10
1766 HG2 VAL 116 A 1.13
1767 N TRP 117 A 0.33
1768 H TRP 117 A 0.37
1769 CA TRP 117 A 0.31
1770 HA TRP 117 A 0.33
1771 C TRP 117 A 0.33
1772 O TRP 117 A 0.40
1773 CB TRP 117 A 0.35
1774 HB TRP 117 A 0.41
1775 HB TRP 117 A 0.42
1776 CG TRP 117 A 0.36
1777 CD1 TRP 117 A 0.43
1778 HD1 TRP 117 A 0.50
1779 CD2 TRP 117 A 0.39
1780 NE1 TRP 117 A 0.46
1781 HE1 TRP 117 A 0.55
1782 CE2 TRP 117 A 0.44
1783 CE3 TRP 117 A 0.45
1784 HE3 TRP 117 A 0.50
1785 CZ2 TRP 117 A 0.52
1786 HZ2 TRP 117 A 0.62
1787 CZ3 TRP 117 A 0.53
1788 HZ3 TRP 117 A 0.62
1789 CH2 TRP 117 A 0.55
1790 HH2 TRP 117 A 0.65
1791 N ILE 118 A 0.33
1792 H ILE 118 A 0.38
1793 CA ILE 118 A 0.34
1794 HA ILE 118 A 0.37
1795 C ILE 118 A 0.34
1796 O ILE 118 A 0.38
1797 CB ILE 118 A 0.39
1798 HB ILE 118 A 0.45
1799 CG1 ILE 118 A 0.50
1800 HG1 ILE 118 A 0.85
1801 HG1 ILE 118 A 0.85
1802 CG2 ILE 118 A 0.44
1803 HG2 ILE 118 A 1.13
1804 HG2 ILE 118 A 1.13
1805 HG2 ILE 118 A 1.10
1806 CD1 ILE 118 A 0.82
1807 HD1 ILE 118 A 1.40
1808 HD1 ILE 118 A 1.43
1809 HD1 ILE 118 A 1.41
1810 N TYR 119 A 0.35
1811 H TYR 119 A 0.42
1812 CA TYR 119 A 0.34
1813 HA TYR 119 A 0.38
1814 C TYR 119 A 0.35
1815 O TYR 119 A 0.40
1816 CB TYR 119 A 0.35
1817 HB TYR 119 A 0.38
1818 HB TYR 119 A 0.39
1819 CG TYR 119 A 0.33
1820 CD1 TYR 119 A 0.35
1821 HD1 TYR 119 A 0.41
1822 CD2 TYR 119 A 0.36
1823 HD2 TYR 119 A 0.43
1824 CE1 TYR 119 A 0.36
1825 HE1 TYR 119 A 0.43
1826 CE2 TYR 119 A 0.38
1827 HE2 TYR 119 A 0.47
1828 CZ TYR 119 A 0.36
1829 OH TYR 119 A 0.41
1830 HH TYR 119 A 0.49
1831 N GLY 120 A 0.38
1832 H GLY 120 A 0.43
1833 CA GLY 120 A 0.41
1834 HA GLY 120 A 0.51
1835 HA GLY 120 A 0.52
1836 C GLY 120 A 0.37
1837 O GLY 120 A 0.46
1838 N GLY 121 A 0.40
1839 H GLY 121 A 0.53
1840 CA GLY 121 A 0.40
1841 HA GLY 121 A 0.49
1842 HA GLY 121 A 0.46
1843 C GLY 121 A 0.39
1844 O GLY 121 A 0.45
1845 N GLY 122 A 0.40
1846 H GLY 122 A 0.46
1847 CA GLY 122 A 0.41
1848 HA GLY 122 A 0.46
1849 HA GLY 122 A 0.46
1850 C GLY 122 A 0.39
1851 O GLY 122 A 0.45
1852 N PHE 123 A 0.36
1853 H PHE 123 A 0.38
1854 CA PHE 123 A 0.35
1855 HA PHE 123 A 0.37
1856 C PHE 123 A 0.36
1857 O PHE 123 A 0.44
1858 CB PHE 123 A 0.40
1859 HB PHE 123 A 0.47
1860 HB PHE 123 A 0.46
1861 CG PHE 123 A 0.40
1862 CD1 PHE 123 A 0.45
1863 HD1 PHE 123 A 0.52
1864 CD2 PHE 123 A 0.47
1865 HD2 PHE 123 A 0.55
1866 CE1 PHE 123 A 0.52
1867 HE1 PHE 123 A 0.63
1868 CE2 PHE 123 A 0.55
1869 HE2 PHE 123 A 0.68
1870 CZ PHE 123 A 0.56
1871 HZ PHE 123 A 0.68
1872 N TYR 124 A 0.40
1873 H TYR 124 A 0.52
1874 CA TYR 124 A 0.40
1875 HA TYR 124 A 0.44
1876 C TYR 124 A 0.40
1877 O TYR 124 A 0.46
1878 CB TYR 124 A 0.43
1879 HB TYR 124 A 0.51
1880 HB TYR 124 A 0.47
1881 CG TYR 124 A 0.44
1882 CD1 TYR 124 A 0.54
1883 HD1 TYR 124 A 0.64
1884 CD2 TYR 124 A 0.48
1885 HD2 TYR 124 A 0.53
1886 CE1 TYR 124 A 0.62
1887 HE1 TYR 124 A 0.76
1888 CE2 TYR 124 A 0.58
1889 HE2 TYR 124 A 0.70
1890 CZ TYR 124 A 0.63
1891 OH TYR 124 A 0.80
1892 HH TYR 124 A 0.90
1893 N SER 125 A 0.39
1894 H SER 125 A 0.44
1895 CA SER 125 A 0.40
1896 HA SER 125 A 0.43
1897 C SER 125 A 0.39
1898 O SER 125 A 0.43
1899 CB SER 125 A 0.44
1900 HB SER 125 A 0.49
1901 HB SER 125 A 0.51
1902 OG SER 125 A 0.47
1903 HG SER 125 A 0.54
1904 N GLY 126 A 0.43
1905 H GLY 126 A 0.50
1906 CA GLY 126 A 0.43
1907 HA GLY 126 A 0.50
1908 HA GLY 126 A 0.50
1909 C GLY 126 A 0.39
1910 O GLY 126 A 0.45
1911 N ALA 127 A 0.38
1912 H ALA 127 A 0.44
1913 CA ALA 127 A 0.40
1914 HA ALA 127 A 0.46
1915 C ALA 127 A 0.40
1916 O ALA 127 A 0.48
1917 CB ALA 127 A 0.55
1918 HB ALA 127 A 1.16
1919 HB ALA 127 A 1.21
1920 HB ALA 127 A 1.20
1921 N SER 128 A 0.40
1922 H SER 128 A 0.45
1923 CA SER 128 A 0.42
1924 HA SER 128 A 0.47
1925 C SER 128 A 0.42
1926 O SER 128 A 0.52
1927 CB SER 128 A 0.47
1928 HB SER 128 A 0.53
1929 HB SER 128 A 0.55
1930 OG SER 128 A 0.51
1931 HG SER 128 A 0.56
1932 N SER 129 A 0.43
1933 H SER 129 A 0.49
1934 CA SER 129 A 0.47
1935 HA SER 129 A 0.55
1936 C SER 129 A 0.52
1937 O SER 129 A 0.67
1938 CB SER 129 A 0.53
1939 HB SER 129 A 0.60
1940 HB SER 129 A 0.60
1941 OG SER 129 A 0.57
1942 HG SER 129 A 0.73
1943 N LEU 130 A 0.50
1944 H LEU 130 A 0.54
1945 CA LEU 130 A 0.52
1946 HA LEU 130 A 0.57
1947 C LEU 130 A 0.53
1948 O LEU 130 A 0.56
1949 CB LEU 130 A 0.57
1950 HB LEU 130 A 0.62
1951 HB LEU 130 A 0.65
1952 CG LEU 130 A 0.63
1953 HG LEU 130 A 0.77
1954 CD1 LEU 130 A 0.76
1955 HD1 LEU 130 A 1.29
1956 HD1 LEU 130 A 1.32
1957 HD1 LEU 130 A 1.31
1958 CD2 LEU 130 A 0.79
1959 HD2 LEU 130 A 1.33
1960 HD2 LEU 130 A 1.32
1961 HD2 LEU 130 A 1.35
1962 N ASP 131 A 0.57
1963 H ASP 131 A 0.63
1964 CA ASP 131 A 0.59
1965 HA ASP 131 A 0.64
1966 C ASP 131 A 0.56
1967 O ASP 131 A 0.66
1968 CB ASP 131 A 0.72
1969 HB ASP 131 A 1.15
1970 HB ASP 131 A 1.17
1971 CG ASP 131 A 1.25
1972 OD1 ASP 131 A 1.94
1973 OD2 ASP 131 A 1.94
1974 N VAL 132 A 0.53
1975 H VAL 132 A 0.58
1976 CA VAL 132 A 0.52
1977 HA VAL 132 A 0.58
1978 C VAL 132 A 0.48
1979 O VAL 132 A 0.56
1980 CB VAL 132 A 0.59
1981 HB VAL 132 A 0.69
1982 CG1 VAL 132 A 0.60
1983 HG1 VAL 132 A 1.20
1984 HG1 VAL 132 A 1.19
1985 HG1 VAL 132 A 1.22
1986 CG2 VAL 132 A 0.72
1987 HG2 VAL 132 A 1.30
1988 HG2 VAL 132 A 1.28
1989 HG2 VAL 132 A 1.25
1990 N TYR 133 A 0.44
1991 H TYR 133 A 0.50
1992 CA TYR 133 A 0.44
1993 HA TYR 133 A 0.47
1994 C TYR 133 A 0.47
1995 O TYR 133 A 0.56
1996 CB TYR 133 A 0.44
1997 HB TYR 133 A 0.49
1998 HB TYR 133 A 0.50
1999 CG TYR 133 A 0.42
[truncated: 6,155 more rows]
