# Supplementary material for: An evaluation of Roluperidone as a promising repurposing candidate for Alzheimer’s Disease: A Computational Investigation
Source: PLoS One. 2025 Dec 17;20(12):e0338211. doi: 10.1371/journal.pone.0338211 (PMC12711050; doi:10.1371/journal.pone.0338211)
Supplement: S7 File — (ZIP) [file pone.0338211.s007.zip › S6.Molecular Dynamic Simulation/S6.Molecular Dynamic Simulation/Result napitane+roluperidone/Result 2/Complex one/Complex one_rmsfres.tab]

Table of residue Root Mean Square Fluctuations in [A]
GLU 4 A 1.80
ASP 5 A 1.50
ALA 6 A 1.22
GLU 7 A 0.95
LEU 8 A 0.95
LEU 9 A 1.26
VAL 10 A 1.20
THR 11 A 0.95
VAL 12 A 0.92
ARG 13 A 1.83
GLY 14 A 0.87
GLY 15 A 0.73
ARG 16 A 1.70
LEU 17 A 1.20
ARG 18 A 1.62
GLY 19 A 0.54
ILE 20 A 1.03
ARG 21 A 1.60
LEU 22 A 1.05
LYS 23 A 2.20
THR 24 A 1.33
PRO 25 A 1.74
GLY 26 A 1.55
GLY 27 A 1.35
PRO 28 A 1.16
VAL 29 A 1.24
SER 30 A 0.67
ALA 31 A 0.68
PHE 32 A 0.55
LEU 33 A 0.87
GLY 34 A 0.48
ILE 35 A 0.74
PRO 36 A 0.77
PHE 37 A 0.65
ALA 38 A 0.74
GLU 39 A 0.76
PRO 40 A 0.83
PRO 41 A 0.83
MET 42 A 1.43
GLY 43 A 0.88
PRO 44 A 1.06
ARG 45 A 1.88
ARG 46 A 0.60
PHE 47 A 0.53
LEU 48 A 0.95
PRO 49 A 0.64
PRO 50 A 0.53
GLU 51 A 1.22
PRO 52 A 0.77
LYS 53 A 1.17
GLN 54 A 1.64
PRO 55 A 0.93
TRP 56 A 0.82
SER 57 A 1.42
GLY 58 A 1.12
VAL 59 A 1.32
VAL 60 A 1.12
ASP 61 A 1.07
ALA 62 A 0.76
THR 63 A 0.80
THR 64 A 1.15
PHE 65 A 0.68
GLN 66 A 0.88
SER 67 A 0.67
VAL 68 A 0.89
CYS 69 A 0.47
TYR 70 A 0.93
GLN 71 A 0.46
TYR 72 A 0.65
VAL 73 A 1.06
ASP 74 A 0.76
THR 75 A 1.26
LEU 76 A 1.02
TYR 77 A 0.87
PRO 78 A 1.31
GLY 79 A 1.26
PHE 80 A 0.91
GLU 81 A 1.63
GLY 82 A 0.90
THR 83 A 1.28
GLU 84 A 1.83
MET 85 A 1.68
TRP 86 A 1.10
ASN 87 A 1.62
PRO 88 A 1.24
ASN 89 A 1.92
ARG 90 A 1.54
GLU 91 A 1.00
LEU 92 A 1.01
SER 93 A 0.66
GLU 94 A 0.79
ASP 95 A 0.54
CYS 96 A 0.43
LEU 97 A 0.67
TYR 98 A 0.59
LEU 99 A 0.87
ASN 100 A 0.45
VAL 101 A 0.70
TRP 102 A 0.49
THR 103 A 0.60
PRO 104 A 0.53
TYR 105 A 0.83
PRO 106 A 0.89
ARG 107 A 0.93
PRO 108 A 0.85
THR 109 A 1.81
SER 110 A 1.20
PRO 111 A 0.93
THR 112 A 0.86
PRO 113 A 0.72
VAL 114 A 0.71
LEU 115 A 0.89
VAL 116 A 0.67
TRP 117 A 0.45
ILE 118 A 0.74
TYR 119 A 0.39
GLY 120 A 0.44
GLY 121 A 0.44
GLY 122 A 0.43
PHE 123 A 0.48
TYR 124 A 0.55
SER 125 A 0.45
GLY 126 A 0.46
ALA 127 A 0.67
SER 128 A 0.48
SER 129 A 0.56
LEU 130 A 0.84
ASP 131 A 0.99
VAL 132 A 0.83
TYR 133 A 0.50
ASP 134 A 0.72
GLY 135 A 0.61
ARG 136 A 0.91
PHE 137 A 0.77
LEU 138 A 1.15
VAL 139 A 0.81
GLN 140 A 1.16
ALA 141 A 0.77
GLU 142 A 0.46
ARG 143 A 1.72
THR 144 A 0.82
VAL 145 A 0.73
LEU 146 A 1.07
VAL 147 A 0.67
SER 148 A 0.41
MET 149 A 0.75
ASN 150 A 0.42
TYR 151 A 0.40
ARG 152 A 0.42
VAL 153 A 0.69
GLY 154 A 0.42
ALA 155 A 0.64
PHE 156 A 0.99
GLY 157 A 0.45
PHE 158 A 0.46
LEU 159 A 0.78
ALA 160 A 0.74
LEU 161 A 1.08
PRO 162 A 1.74
GLY 163 A 1.38
SER 164 A 1.19
ARG 165 A 2.68
GLU 166 A 1.29
ALA 167 A 0.81
PRO 168 A 0.81
GLY 169 A 0.57
ASN 170 A 0.50
VAL 171 A 1.09
GLY 172 A 0.44
LEU 173 A 0.73
LEU 174 A 0.78
ASP 175 A 0.38
GLN 176 A 0.41
ARG 177 A 0.64
LEU 178 A 0.73
ALA 179 A 0.63
LEU 180 A 1.03
GLN 181 A 1.06
TRP 182 A 0.57
VAL 183 A 0.73
GLN 184 A 0.53
GLU 185 A 0.87
ASN 186 A 0.50
VAL 187 A 0.72
ALA 188 A 0.72
ALA 189 A 0.75
PHE 190 A 0.55
GLY 191 A 0.55
GLY 192 A 0.52
ASP 193 A 0.64
PRO 194 A 0.67
THR 195 A 0.78
SER 196 A 0.75
VAL 197 A 0.73
THR 198 A 0.58
LEU 199 A 0.79
PHE 200 A 0.55
GLY 201 A 0.46
GLU 202 A 0.53
SER 203 A 0.44
ALA 204 A 0.63
GLY 205 A 0.41
ALA 206 A 0.61
ALA 207 A 0.63
SER 208 A 0.45
VAL 209 A 0.72
GLY 210 A 0.49
MET 211 A 0.95
HIS 212 A 0.50
LEU 213 A 1.31
LEU 214 A 0.95
SER 215 A 0.81
PRO 216 A 1.12
PRO 217 A 1.11
SER 218 A 0.76
ARG 219 A 1.52
GLY 220 A 0.75
LEU 221 A 0.76
PHE 222 A 0.57
HIS 223 A 0.59
ARG 224 A 0.88
ALA 225 A 0.65
VAL 226 A 0.69
LEU 227 A 0.75
GLN 228 A 0.55
SER 229 A 0.45
GLY 230 A 0.48
ALA 231 A 0.73
PRO 232 A 0.59
ASN 233 A 0.55
GLY 234 A 0.53
PRO 235 A 0.63
TRP 236 A 0.53
ALA 237 A 0.67
THR 238 A 0.68
VAL 239 A 1.18
GLY 240 A 0.70
MET 241 A 1.84
GLY 242 A 0.70
GLU 243 A 0.63
ALA 244 A 0.73
ARG 245 A 1.54
ARG 246 A 0.65
ARG 247 A 0.56
ALA 248 A 0.73
THR 249 A 0.76
GLN 250 A 0.97
LEU 251 A 0.79
ALA 252 A 0.79
HIS 253 A 1.66
LEU 254 A 0.93
VAL 255 A 1.34
GLY 256 A 0.86
CYS 257 A 0.82
PRO 258 A 1.59
ASN 265 A 2.42
ASP 266 A 1.85
THR 267 A 2.05
GLU 268 A 1.65
LEU 269 A 1.43
VAL 270 A 1.08
ALA 271 A 0.86
CYS 272 A 0.63
LEU 273 A 0.80
ARG 274 A 1.05
THR 275 A 1.12
ARG 276 A 1.25
PRO 277 A 0.83
ALA 278 A 0.84
GLN 279 A 1.67
VAL 280 A 1.07
LEU 281 A 1.11
VAL 282 A 1.00
ASN 283 A 1.09
HIS 284 A 0.68
GLU 285 A 1.02
TRP 286 A 0.65
HIS 287 A 1.08
VAL 288 A 0.87
LEU 289 A 1.03
PRO 290 A 1.44
GLN 291 A 2.07
GLU 292 A 1.88
SER 293 A 1.32
VAL 294 A 1.22
PHE 295 A 0.58
ARG 296 A 0.49
PHE 297 A 0.54
SER 298 A 0.49
PHE 299 A 0.51
VAL 300 A 0.72
PRO 301 A 0.49
VAL 302 A 0.80
VAL 303 A 1.33
ASP 304 A 1.41
GLY 305 A 1.44
ASP 306 A 1.92
PHE 307 A 1.75
LEU 308 A 1.71
SER 309 A 1.51
ASP 310 A 1.34
THR 311 A 1.46
PRO 312 A 0.91
GLU 313 A 1.42
ALA 314 A 1.08
LEU 315 A 1.10
ILE 316 A 1.24
ASN 317 A 1.42
ALA 318 A 1.36
GLY 319 A 1.20
ASP 320 A 1.51
PHE 321 A 1.09
HIS 322 A 1.88
GLY 323 A 1.07
LEU 324 A 1.48
GLN 325 A 0.85
VAL 326 A 1.00
LEU 327 A 1.00
VAL 328 A 1.10
GLY 329 A 0.43
VAL 330 A 0.69
VAL 331 A 0.92
LYS 332 A 1.27
ASP 333 A 0.48
GLU 334 A 0.45
GLY 335 A 0.48
SER 336 A 0.56
TYR 337 A 0.89
PHE 338 A 0.76
LEU 339 A 0.90
VAL 340 A 1.19
TYR 341 A 0.83
GLY 342 A 0.92
ALA 343 A 0.89
PRO 344 A 1.32
GLY 345 A 1.04
PHE 346 A 0.75
SER 347 A 0.96
LYS 348 A 1.12
ASP 349 A 1.16
ASN 350 A 1.39
GLU 351 A 1.62
SER 352 A 0.79
LEU 353 A 1.05
ILE 354 A 0.95
SER 355 A 0.98
ARG 356 A 1.73
ALA 357 A 1.27
GLU 358 A 1.22
PHE 359 A 1.18
LEU 360 A 1.37
ALA 361 A 1.06
GLY 362 A 0.78
VAL 363 A 0.99
ARG 364 A 1.52
VAL 365 A 1.38
GLY 366 A 0.88
VAL 367 A 1.41
PRO 368 A 1.27
GLN 369 A 1.98
VAL 370 A 1.40
SER 371 A 1.30
ASP 372 A 1.38
LEU 373 A 1.97
ALA 374 A 1.15
ALA 375 A 1.04
GLU 376 A 1.43
ALA 377 A 1.04
VAL 378 A 1.07
VAL 379 A 1.00
LEU 380 A 1.69
HIS 381 A 1.45
TYR 382 A 0.62
THR 383 A 1.04
ASP 384 A 1.08
TRP 385 A 1.95
LEU 386 A 2.11
HIS 387 A 1.35
PRO 388 A 1.32
GLU 389 A 1.82
ASP 390 A 1.00
PRO 391 A 0.92
ALA 392 A 0.89
ARG 393 A 1.08
LEU 394 A 0.89
ARG 395 A 0.69
GLU 396 A 0.69
ALA 397 A 0.69
LEU 398 A 0.79
SER 399 A 0.70
ASP 400 A 0.46
VAL 401 A 0.84
VAL 402 A 0.74
GLY 403 A 0.46
ASP 404 A 0.49
HIS 405 A 0.51
ASN 406 A 0.46
VAL 407 A 0.70
VAL 408 A 0.71
CYS 409 A 0.47
PRO 410 A 0.51
VAL 411 A 0.76
ALA 412 A 0.73
GLN 413 A 1.03
LEU 414 A 0.94
ALA 415 A 0.70
GLY 416 A 0.58
ARG 417 A 1.40
LEU 418 A 1.01
ALA 419 A 0.82
ALA 420 A 0.89
GLN 421 A 1.20
GLY 422 A 0.89
ALA 423 A 0.82
ARG 424 A 1.98
VAL 425 A 0.79
TYR 426 A 0.60
ALA 427 A 0.66
TYR 428 A 0.49
VAL 429 A 1.10
PHE 430 A 0.81
GLU 431 A 0.86
HIS 432 A 0.62
ARG 433 A 0.81
ALA 434 A 0.81
SER 435 A 0.92
THR 436 A 1.31
LEU 437 A 1.10
SER 438 A 0.86
TRP 439 A 0.79
PRO 440 A 0.88
LEU 441 A 1.45
TRP 442 A 0.98
MET 443 A 1.01
GLY 444 A 0.60
VAL 445 A 1.02
PRO 446 A 0.65
HIS 447 A 0.56
GLY 448 A 0.69
TYR 449 A 1.11
GLU 450 A 0.63
ILE 451 A 0.92
GLU 452 A 0.80
PHE 453 A 0.96
ILE 454 A 0.88
PHE 455 A 0.94
GLY 456 A 0.53
ILE 457 A 0.90
PRO 458 A 0.61
LEU 459 A 1.18
ASP 460 A 1.03
PRO 461 A 1.68
SER 462 A 1.65
ARG 463 A 1.71
ASN 464 A 2.08
TYR 465 A 1.49
THR 466 A 1.24
ALA 467 A 1.02
GLU 468 A 1.41
GLU 469 A 0.96
LYS 470 A 1.18
ILE 471 A 1.08
PHE 472 A 0.55
ALA 473 A 0.66
GLN 474 A 1.07
ARG 475 A 0.54
LEU 476 A 1.06
MET 477 A 0.69
ARG 478 A 0.57
TYR 479 A 0.51
TRP 480 A 0.45
ALA 481 A 0.60
ASN 482 A 0.43
PHE 483 A 0.47
ALA 484 A 0.69
ARG 485 A 0.53
THR 486 A 0.93
GLY 487 A 0.58
ASP 488 A 0.65
PRO 489 A 0.55
ASN 490 A 0.51
GLU 491 A 0.71
PRO 492 A 0.89
ARG 493 A 2.23
ASP 494 A 1.15
PRO 498 A 1.08
GLN 499 A 1.67
TRP 500 A 0.57
PRO 501 A 0.79
PRO 502 A 0.84
TYR 503 A 0.71
THR 504 A 1.02
ALA 505 A 1.31
GLY 506 A 1.21
ALA 507 A 1.12
GLN 508 A 0.94
GLN 509 A 1.12
TYR 510 A 0.60
VAL 511 A 0.74
SER 512 A 0.55
LEU 513 A 0.70
ASP 514 A 0.64
LEU 515 A 0.86
ARG 516 A 0.66
PRO 517 A 0.78
LEU 518 A 0.78
GLU 519 A 0.72
VAL 520 A 1.00
ARG 521 A 0.67
ARG 522 A 1.87
GLY 523 A 0.86
LEU 524 A 1.38
ARG 525 A 1.12
ALA 526 A 1.06
GLN 527 A 2.12
ALA 528 A 1.00
CYS 529 A 0.70
ALA 530 A 1.03
PHE 531 A 1.05
TRP 532 A 0.87
ASN 533 A 1.71
ARG 534 A 2.75
PHE 535 A 2.20
LEU 536 A 1.65
PRO 537 A 1.81
LYS 538 A 3.09
LEU 539 A 2.40
LEU 540 A 2.67
SER 541 A 3.87
ALA 542 A 5.42
