# Supplementary material for: An evaluation of Roluperidone as a promising repurposing candidate for Alzheimer’s Disease: A Computational Investigation
Source: PLoS One. 2025 Dec 17;20(12):e0338211. doi: 10.1371/journal.pone.0338211 (PMC12711050; doi:10.1371/journal.pone.0338211)
Supplement: S7 File — (ZIP) [file pone.0338211.s007.zip › S6.Molecular Dynamic Simulation/S6.Molecular Dynamic Simulation/Result napitane+roluperidone/Result 2/Complex two/Complex two.pka]

**********************************************************
*                                                        *
*                    Y  A  S  A  R  A                    *
*                                                        *
* Yet Another Scientific Artificial Reality Application  *
*                                                        *
**********************************************************
*         www.yasara.org - Watching Nature@Work          *
**********************************************************
*                 pKa Prediction Results                 *
**********************************************************

Notes:

- pKas are only predicted for the side-chains of Asp, Glu, His and Lys
  residues, but neither for Tyr, Cys and Arg residues nor the N- and C-termini,
  since there was not enough experimental data to calibrate those predictions.
- The prediction method has been optimized for high overall accuracy, but not
  for active site residues in very unusual environments. If you are interested
  in those, use a different method and provide the results as experimental pKas
  to override the default predictions using the pKaRes command. For best results
  optimize the hydrogen bonding network before (OptHyd) and use the AMBER99 force
  field, since the empirical parameters have been optimized for the AMBER99 charges.

- Abbreviations used below:
  Potential: The electrostatic potential at the 1st and 2nd atom (N,O) of the titratable group * unit charge [kJ/mol].
  HB:        Sum of hydrogens bonds. Donated bonds count positive, accepted bonds negative.
  pKaExp:    The experimentally determined pKa set with 'pKaRes'. 0.0 if not available.
  pKaPre:    The predicted pKa, equal to pKaExp if available.
  pKaMod:    The null-model pKa giving the lowest RMSD without any shift.
  AccessAll: Accessibility of the entire residue (only if AccessFile specified)
  AccessSC:  Accessibility of the side chain (only if AccessFile specified)

- If a titratable group contains two atoms (Asp,Glu,His), they are alphabetically
  ordered, i.e. OD1,OD2 for Asp, OE1,OE2 for Glu and ND1,NE2 for His.

The following parameters were used (Residue types: 1=ASP,2=GLU,3=HIS,4=TYR,5=LYS):
Null model:
NULL 1 :  3.22000
NULL 2 :  4.09000
NULL 3 :  6.20000
NULL 4 : 10.80000
NULL 5 : 10.76000
Three parameters, without accessible surface:
PAR3 1 : -0.00264, 0.30316, 3.27985
PAR3 2 : -0.00209, 0.16698, 3.94861
PAR3 3 : -0.01112, 0.74471, 5.94212
PAR3 4 :  0.00000, 0.00000,10.80000
PAR3 5 : -0.00408, 0.09239,10.93760
Four parameters, including accessible surface:
PAR4 1 : -0.00254, 0.47253, 3.26968,-0.01663
PAR4 2 : -0.00224, 0.28831, 3.90396,-0.01145
PAR4 3 : -0.01002,-1.17727, 5.87062, 0.05323
PAR4 4 :  0.00000, 0.00000,10.80000, 0.00000
PAR4 5 : -0.00424,-0.00428,10.94071, 0.00479


Residue          Potential 1  HB     Potential 2  HB  pKaExp  pKaPre  pKaMod AccessAll  AccessSC
================================================================================================
GLU    4  A        -111.7331  +0       -116.0347  +0   --.--    4.06    4.09    --.---    --.---
ASP    5  A           8.4949  -2       -102.8872  -1   --.--    2.43    3.22    --.---    --.---
GLU    7  A        -225.7621  -1       -265.1365  +0   --.--    4.03    4.09    --.---    --.---
ARG   13  A          29.2903  +0         92.4056  +0   --.--   13.00   13.00    --.---    --.---
ARG   16  A         327.9024  +0        364.0278  +0   --.--   13.00   13.00    --.---    --.---
ARG   18  A          80.0872  +0        112.0944  +0   --.--   13.00   13.00    --.---    --.---
ARG   21  A         264.9980  +1        375.1304  +0   --.--   13.00   13.00    --.---    --.---
LYS   23  A         517.0271  +0  ---------.----  --   --.--   10.43   10.76    --.---    --.---
GLU   39  A        -398.7166  +0       -338.7680  -1   --.--    4.15    4.09    --.---    --.---
ARG   45  A          51.4605  +0         24.6619  +1   --.--   13.00   13.00    --.---    --.---
ARG   46  A          35.1579  +1        -45.4430  +2   --.--   13.00   13.00    --.---    --.---
GLU   51  A        -325.8758  +0       -295.6238  +0   --.--    4.26    4.09    --.---    --.---
LYS   53  A          -6.9507  +0  ---------.----  --   --.--   10.94   10.76    --.---    --.---
ASP   61  A        -193.3825  -1       -285.5583  +0   --.--    3.28    3.22    --.---    --.---
TYR   70  A        -223.6686  +0  ---------.----  --   --.--   10.80   10.80    --.---    --.---
TYR   72  A        -477.3302  +0  ---------.----  --   --.--   10.80   10.80    --.---    --.---
ASP   74  A        -671.7961  -1       -709.7216  -1   --.--    3.55    3.22    --.---    --.---
TYR   77  A        -412.4790  -1  ---------.----  --   --.--   10.80   10.80    --.---    --.---
GLU   81  A        -753.6021  +0       -738.3864  +0   --.--    4.69    4.09    --.---    --.---
GLU   84  A        -743.2928  -1       -792.7200  -1   --.--    4.38    4.09    --.---    --.---
ARG   90  A        -133.5343  +1        -33.2044  +0   --.--   13.00   13.00    --.---    --.---
GLU   91  A        -562.4045  +0       -601.7546  +1   --.--    4.70    4.09    --.---    --.---
GLU   94  A        -229.8700  -1       -221.8761  -1   --.--    3.84    4.09    --.---    --.---
ASP   95  A        -492.0800  -1       -503.7307  +0   --.--    3.61    3.22    --.---    --.---
TYR   98  A        -447.5883  +1  ---------.----  --   --.--   10.80   10.80    --.---    --.---
TYR  105  A         -39.7446  +1  ---------.----  --   --.--   10.80   10.80    --.---    --.---
ARG  107  A          13.8375  +2         62.4214  +0   --.--   13.00   13.00    --.---    --.---
TYR  119  A        -360.6814  +1  ---------.----  --   --.--   10.80   10.80    --.---    --.---
TYR  124  A        -436.9239  +0  ---------.----  --   --.--   10.80   10.80    --.---    --.---
ASP  131  A        -538.5410  +0       -554.6379  -1   --.--    3.67    3.22    --.---    --.---
TYR  133  A        -489.9234  +0  ---------.----  --   --.--   10.80   10.80    --.---    --.---
ASP  134  A        -274.7157  -1       -329.5513  -1   --.--    3.05    3.22    --.---    --.---
ARG  136  A         159.3185  +1         26.7724  +0   --.--   13.00   13.00    --.---    --.---
GLU  142  A        -195.7577  -1       -251.6424  -1   --.--    3.84    4.09    --.---    --.---
ARG  143  A         223.3176  +0        221.6557  +0   --.--   13.00   13.00    --.---    --.---
TYR  151  A        -381.3593  +1  ---------.----  --   --.--   10.80   10.80    --.---    --.---
ARG  152  A         -78.4266  +1       -157.2532  +2   --.--   13.00   13.00    --.---    --.---
ARG  165  A         243.2637  +0        240.9780  +0   --.--   13.00   13.00    --.---    --.---
GLU  166  A        -196.6765  -1       -186.1635  -1   --.--    3.81    4.09    --.---    --.---
ASP  175  A        -305.5241  -1       -317.3610  -2   --.--    2.76    3.22    --.---    --.---
ARG  177  A          67.5216  +0          3.5715  +1   --.--   13.00   13.00    --.---    --.---
GLU  185  A        -311.5774  +0       -255.1246  +0   --.--    4.23    4.09    --.---    --.---
ASP  193  A        -259.5418  -2       -298.5525  +0   --.--    3.03    3.22    --.---    --.---
GLU  202  A        -680.8537  -1       -775.8316  +0   --.--    4.51    4.09    --.---    --.---
HIS  212  A        -189.2548  +1       -214.8038  +1   --.--    7.26    6.20    --.---    --.---
ARG  219  A          57.9804  +0        114.9382  +0   --.--   13.00   13.00    --.---    --.---
HIS  223  A        -143.6411  -1       -119.5017  +0   --.--    5.58    6.20    --.---    --.---
ARG  224  A          78.1221  +0        135.5966  +0   --.--   13.00   13.00    --.---    --.---
GLU  243  A        -155.5796  -1       -128.6048  -2   --.--    3.59    4.09    --.---    --.---
ARG  245  A          11.1915  +1        -20.7417  +2   --.--   13.00   13.00    --.---    --.---
ARG  246  A         -27.1960  +1        -80.2179  +2   --.--   13.00   13.00    --.---    --.---
ARG  247  A         -89.8586  +1        -48.2817  +0   --.--   13.00   13.00    --.---    --.---
HIS  253  A        -171.1094  +0       -222.3068  +0   --.--    6.53    6.20    --.---    --.---
ASP  266  A        -116.6722  -1       -160.0103  -1   --.--    2.85    3.22    --.---    --.---
GLU  268  A        -313.4444  +0       -268.3209  +0   --.--    4.24    4.09    --.---    --.---
ARG  274  A          72.8206  +1        132.5087  +0   --.--   13.00   13.00    --.---    --.---
ARG  276  A          86.9511  +0         47.1496  +1   --.--   13.00   13.00    --.---    --.---
HIS  284  A        -221.5929  +1       -304.3582  +0   --.--    6.75    6.20    --.---    --.---
GLU  285  A        -489.5847  +0       -512.8922  +0   --.--    4.45    4.09    --.---    --.---
HIS  287  A        -341.4859  +0       -276.3495  +0   --.--    6.85    6.20    --.---    --.---
GLU  292  A        -671.5631  +0       -709.4931  +0   --.--    4.64    4.09    --.---    --.---
ARG  296  A        -202.6816  +2       -172.3273  +0   --.--   13.00   13.00    --.---    --.---
ASP  304  A        -550.8934  -1       -586.6052  +0   --.--    3.69    3.22    --.---    --.---
ASP  306  A        -504.0199  +1       -527.9995  +0   --.--    4.23    3.22    --.---    --.---
ASP  310  A        -508.4436  -1       -516.6334  +0   --.--    3.62    3.22    --.---    --.---
GLU  313  A        -501.0037  +1       -442.3109  -1   --.--    4.42    4.09    --.---    --.---
ASP  320  A        -331.6166  -1       -361.7384  +0   --.--    3.41    3.22    --.---    --.---
HIS  322  A        -206.6579  +1       -146.4798  +0   --.--    7.24    6.20    --.---    --.---
LYS  332  A         -70.9376  +0  ---------.----  --   --.--   11.01   10.76    --.---    --.---
ASP  333  A        -586.5725  +1       -522.8394  -1   --.--    3.98    3.22    --.---    --.---
GLU  334  A        -605.0791  -1       -571.1958  -1   --.--    4.20    4.09    --.---    --.---
TYR  337  A        -578.0915  +1  ---------.----  --   --.--   10.80   10.80    --.---    --.---
TYR  341  A        -612.9374  +1  ---------.----  --   --.--   10.80   10.80    --.---    --.---
LYS  348  A        -230.8490  +1  ---------.----  --   --.--   11.25   10.76    --.---    --.---
ASP  349  A        -454.5560  -1       -507.6227  +0   --.--    3.58    3.22    --.---    --.---
GLU  351  A        -492.3337  +0       -515.6324  +0   --.--    4.45    4.09    --.---    --.---
ARG  356  A        -226.0082  +1       -162.5205  +1   --.--   13.00   13.00    --.---    --.---
GLU  358  A        -629.4206  -1       -621.2604  +0   --.--    4.41    4.09    --.---    --.---
ARG  364  A        -249.2255  +1       -222.5236  +1   --.--   13.00   13.00    --.---    --.---
ASP  372  A        -372.3212  -1       -431.1049  +0   --.--    3.48    3.22    --.---    --.---
GLU  376  A        -523.8936  +0       -547.7169  +0   --.--    4.48    4.09    --.---    --.---
HIS  381  A        -165.1817  +0       -236.7467  +0   --.--    6.57    6.20    --.---    --.---
TYR  382  A        -421.3956  +0  ---------.----  --   --.--   10.80   10.80    --.---    --.---
ASP  384  A        -359.8477  -1       -364.3078  -1   --.--    3.13    3.22    --.---    --.---
HIS  387  A        -279.5285  +1       -257.5136  +0   --.--    7.43    6.20    --.---    --.---
GLU  389  A        -489.0380  +0       -460.0351  +0   --.--    4.42    4.09    --.---    --.---
ASP  390  A        -438.7693  +0       -394.6042  -1   --.--    3.50    3.22    --.---    --.---
ARG  393  A        -208.5717  +1       -103.4422  +0   --.--   13.00   13.00    --.---    --.---
ARG  395  A        -369.3446  +1       -396.2779  +1   --.--   13.00   13.00    --.---    --.---
GLU  396  A        -595.9371  -1       -549.3776  -1   --.--    4.19    4.09    --.---    --.---
ASP  400  A        -653.0054  -1       -660.2083  +0   --.--    3.81    3.22    --.---    --.---
ASP  404  A        -472.7100  -1       -494.2088  -1   --.--    3.28    3.22    --.---    --.---
HIS  405  A        -272.4154  +0       -282.3654  +0   --.--    6.69    6.20    --.---    --.---
ARG  417  A         149.8355  +1        280.7387  +0   --.--   13.00   13.00    --.---    --.---
ARG  424  A         303.3767  +0        207.1455  +0   --.--   13.00   13.00    --.---    --.---
TYR  426  A          97.5980  -1  ---------.----  --   --.--   10.80   10.80    --.---    --.---
TYR  428  A        -360.1512  +0  ---------.----  --   --.--   10.80   10.80    --.---    --.---
GLU  431  A        -266.2426  +0       -288.9037  -1   --.--    4.06    4.09    --.---    --.---
HIS  432  A        -399.8778  +0       -419.8421  +1   --.--    7.80    6.20    --.---    --.---
ARG  433  A        -233.1681  +2       -206.8350  +1   --.--   13.00   13.00    --.---    --.---
HIS  447  A        -628.3425  +1       -585.0871  +0   --.--    8.36    6.20    --.---    --.---
TYR  449  A        -606.3968  +0  ---------.----  --   --.--   10.80   10.80    --.---    --.---
GLU  450  A        -719.2110  -1       -675.6197  -1   --.--    4.31    4.09    --.---    --.---
GLU  452  A        -676.8562  -1       -731.5424  +0   --.--    4.48    4.09    --.---    --.---
ASP  460  A        -272.9210  -2       -372.4813  +0   --.--    3.08    3.22    --.---    --.---
ARG  463  A        -345.8260  +0       -369.1471  +1   --.--   13.00   13.00    --.---    --.---
TYR  465  A        -536.4410  +1  ---------.----  --   --.--   10.80   10.80    --.---    --.---
GLU  468  A        -434.1818  +0       -422.0773  +0   --.--    4.38    4.09    --.---    --.---
GLU  469  A        -423.6834  -2       -435.7598  -2   --.--    3.71    4.09    --.---    --.---
LYS  470  A         154.4068  +0  ---------.----  --   --.--   10.79   10.76    --.---    --.---
ARG  475  A         -18.1965  +1         91.3305  +1   --.--   13.00   13.00    --.---    --.---
ARG  478  A         -98.2357  +1        -55.5097  +0   --.--   13.00   13.00    --.---    --.---
TYR  479  A         101.3329  -1  ---------.----  --   --.--   10.80   10.80    --.---    --.---
ARG  485  A         -11.3794  +0        -46.3581  +2   --.--   13.00   13.00    --.---    --.---
ASP  488  A        -115.2369  -2        -94.4697  +0   --.--    2.81    3.22    --.---    --.---
GLU  491  A        -224.0713  -1       -224.8243  -1   --.--    3.84    4.09    --.---    --.---
ARG  493  A         447.3139  +0        487.2977  +0   --.--   13.00   13.00    --.---    --.---
ASP  494  A        -362.1728  +1       -401.1405  +0   --.--    4.06    3.22    --.---    --.---
TYR  503  A         161.0379  +0  ---------.----  --   --.--   10.80   10.80    --.---    --.---
TYR  510  A          10.3842  +0  ---------.----  --   --.--   10.80   10.80    --.---    --.---
ASP  514  A        -332.4196  +1       -338.3094  -2   --.--    3.40    3.22    --.---    --.---
ARG  516  A         -79.2184  +1       -161.7659  +1   --.--   13.00   13.00    --.---    --.---
GLU  519  A        -130.2251  -1       -133.7976  -1   --.--    3.75    4.09    --.---    --.---
ARG  521  A         -95.2148  +1       -101.4868  +0   --.--   13.00   13.00    --.---    --.---
ARG  522  A         462.6903  +0        466.8477  +0   --.--   13.00   13.00    --.---    --.---
ARG  525  A        -444.6919  +2       -330.6534  +0   --.--   13.00   13.00    --.---    --.---
ARG  534  A         533.0439  +0        519.3558  +0   --.--   13.00   13.00    --.---    --.---
LYS  538  A         463.4729  +1  ---------.----  --   --.--   10.58   10.76    --.---    --.---
