# Supplementary material for: An evaluation of Roluperidone as a promising repurposing candidate for Alzheimer’s Disease: A Computational Investigation
Source: PLoS One. 2025 Dec 17;20(12):e0338211. doi: 10.1371/journal.pone.0338211 (PMC12711050; doi:10.1371/journal.pone.0338211)
Supplement: S7 File — (ZIP) [file pone.0338211.s007.zip › S6.Molecular Dynamic Simulation/S6.Molecular Dynamic Simulation/Result napitane+roluperidone/Result 2/Complex two/Complex two_analysis.tab]

Time[ps] Time[ns] CellLengthX CellLengthY CellLengthZ TotalEnergy Bond Angle Dihedral Planarity Coulomb VdW SurfVdW SurfMol SurfAcc SoluteHBonds SltSlvHBonds Helix Sheet Turn Coil Helix310 HelixPi RadGyration RMSDCa RMSDBb RMSDAll
0.000 0.000 96.713 96.713 96.713 -1524431.850 1480.437 4645.174 107164.052 234.528 -1885343.613 247387.573 45268.547 21459.176 19062.380 427.000 751.000 31.887 17.358 14.340 33.774 2.642 0.000 22.612 0.358 0.405 0.442
250.000 0.250 96.759 96.759 96.759 -1233462.083 6514.656 13207.162 109226.802 980.653 -1523731.623 160340.266 46761.924 22655.254 19953.295 389.000 773.000 33.019 16.981 13.774 35.472 0.755 0.000 22.933 0.956 0.996 1.155
500.000 0.500 96.763 96.763 96.763 -1232406.941 6262.105 13389.454 109774.019 1048.008 -1523439.451 160558.924 46886.833 22767.016 19871.405 391.000 796.000 31.509 15.283 14.717 37.736 0.755 0.000 22.934 1.005 1.043 1.203
750.000 0.750 96.788 96.788 96.788 -1233501.815 6716.554 13507.035 109297.603 1014.098 -1523450.820 159413.715 46631.571 22300.596 19667.663 394.000 787.000 33.396 17.547 13.774 34.528 0.755 0.000 22.862 0.936 0.987 1.169
1000.000 1.000 96.737 96.737 96.737 -1231866.633 6506.117 13416.877 109776.865 951.257 -1523371.040 160853.292 46228.169 22138.369 19565.515 409.000 783.000 32.453 18.868 15.849 31.321 1.509 0.000 22.863 0.927 0.975 1.209
1250.000 1.250 96.751 96.751 96.751 -1231243.322 6661.086 13436.025 109086.187 1029.949 -1523234.926 161778.358 46941.828 22620.044 19912.427 396.000 781.000 31.887 16.981 14.717 34.528 1.887 0.000 22.917 0.996 1.041 1.264
1500.000 1.500 96.757 96.757 96.757 -1231635.768 6711.261 13564.847 108759.670 1045.459 -1522944.124 161227.119 46511.964 22323.037 19994.382 398.000 768.000 30.566 17.170 13.774 36.981 1.509 0.000 22.921 0.913 0.961 1.231
1750.000 1.750 96.749 96.749 96.749 -1232206.926 6460.143 13388.593 109513.149 1019.055 -1521273.306 158685.439 46404.496 22254.355 19652.461 405.000 765.000 33.019 16.226 15.472 34.528 0.755 0.000 22.872 0.890 0.943 1.214
2000.000 2.000 96.741 96.741 96.741 -1231095.815 6541.071 13332.019 109531.430 1023.107 -1523945.396 162421.954 46739.273 22628.798 19996.773 388.000 799.000 33.585 17.170 13.962 35.283 0.000 0.000 22.973 1.052 1.094 1.317
2250.000 2.250 96.785 96.785 96.785 -1231600.489 6357.884 13389.431 109415.848 1019.527 -1521520.047 159736.867 47111.645 22589.434 20083.111 389.000 754.000 28.868 16.415 17.170 36.604 0.943 0.000 22.941 0.917 0.973 1.244
2500.000 2.500 96.754 96.754 96.754 -1231999.322 6334.678 13273.935 109638.204 1038.363 -1521813.216 159528.713 46472.570 22517.919 19766.170 399.000 787.000 30.377 17.170 16.226 35.283 0.943 0.000 22.931 1.081 1.119 1.391
2750.000 2.750 96.768 96.768 96.768 -1232963.361 6541.263 13200.032 109232.993 1032.996 -1522354.812 159384.167 46864.905 22720.999 19817.201 386.000 785.000 32.075 15.849 14.717 37.358 0.000 0.000 22.966 1.108 1.149 1.395
3000.000 3.000 96.742 96.742 96.742 -1232369.791 6483.137 13415.119 109222.219 1085.856 -1523667.772 161091.650 46421.608 22351.389 19542.697 399.000 763.000 31.887 16.981 14.906 35.283 0.943 0.000 22.913 0.950 1.008 1.314
3250.000 3.250 96.723 96.723 96.723 -1231007.710 6443.171 13513.025 108975.905 979.479 -1523177.053 162257.763 46589.654 22130.266 19658.259 396.000 771.000 29.434 16.415 17.170 36.981 0.000 0.000 22.956 1.230 1.275 1.496
3500.000 3.500 96.729 96.729 96.729 -1232280.366 6351.577 13411.021 109538.845 1035.855 -1526139.010 163521.346 46558.605 22120.561 19601.650 403.000 791.000 31.132 16.226 14.340 38.302 0.000 0.000 22.948 1.239 1.270 1.515
3750.000 3.750 96.757 96.757 96.757 -1234121.369 6701.658 13408.205 108671.004 1025.045 -1524037.083 160109.803 46848.944 22576.570 19962.483 410.000 786.000 30.755 17.170 14.717 34.906 2.453 0.000 23.029 1.275 1.306 1.573
4000.000 4.000 96.742 96.742 96.742 -1232382.535 6330.460 13202.488 109047.536 1068.472 -1523806.393 161774.903 46254.646 22063.386 19422.404 403.000 764.000 26.792 15.283 15.094 39.057 3.774 0.000 22.921 1.174 1.217 1.493
4250.000 4.250 96.771 96.771 96.771 -1233587.989 6471.000 13623.165 108875.641 1034.368 -1523640.833 160048.669 46666.781 22353.666 19499.457 410.000 786.000 31.698 16.415 14.340 35.849 1.698 0.000 22.953 1.178 1.205 1.460
4500.000 4.500 96.735 96.735 96.735 -1231733.419 6488.835 13340.483 109151.390 1053.981 -1523210.527 161442.419 46862.339 22540.118 19507.900 392.000 791.000 29.811 14.717 16.415 36.981 2.075 0.000 22.977 1.530 1.556 1.821
4750.000 4.750 96.733 96.733 96.733 -1232256.505 6486.030 13399.300 109218.483 1088.147 -1524057.876 161609.410 46682.287 22597.503 19592.579 391.000 793.000 32.830 15.849 14.717 35.094 1.509 0.000 22.967 1.298 1.332 1.601
5000.000 5.000 96.760 96.760 96.760 -1233523.248 6457.803 13107.602 109217.267 995.468 -1522979.846 159678.458 46677.199 22484.759 19426.743 405.000 776.000 32.830 16.226 13.774 36.415 0.755 0.000 22.960 1.193 1.229 1.487
5250.000 5.250 96.763 96.763 96.763 -1233355.871 6625.304 13380.348 108930.292 1031.462 -1522780.494 159457.217 46731.253 22710.004 19472.626 406.000 808.000 32.075 16.792 13.774 35.283 2.075 0.000 22.938 1.145 1.183 1.437
5500.000 5.500 96.756 96.756 96.756 -1231503.728 6492.545 13417.022 109066.529 1004.142 -1521805.679 160321.713 46512.845 22370.597 19352.134 405.000 790.000 33.208 16.604 14.340 35.849 0.000 0.000 22.916 1.138 1.174 1.441
5750.000 5.750 96.781 96.781 96.781 -1233057.516 6645.652 13290.796 109001.170 1084.940 -1521984.686 158904.611 46636.673 22270.723 19405.342 408.000 788.000 31.887 17.736 14.340 34.151 1.887 0.000 22.978 1.283 1.315 1.584
6000.000 6.000 96.738 96.738 96.738 -1231429.876 6453.672 13302.678 108775.754 1051.698 -1522779.201 161765.523 46302.919 22326.637 19533.034 399.000 773.000 30.943 16.415 16.226 36.415 0.000 0.000 22.924 0.994 1.040 1.362
6250.000 6.250 96.767 96.767 96.767 -1233442.198 6412.232 13341.690 109449.273 1022.388 -1524360.821 160693.039 46141.665 22204.067 19567.971 396.000 772.000 32.453 17.736 16.038 32.830 0.943 0.000 22.868 0.990 1.040 1.337
6500.000 6.500 96.772 96.772 96.772 -1230711.668 6821.442 13348.430 108711.185 1030.170 -1522796.097 162173.202 46564.712 22455.311 19693.562 394.000 776.000 30.943 17.358 17.736 33.208 0.755 0.000 22.926 1.229 1.255 1.536
6750.000 6.750 96.755 96.755 96.755 -1234229.507 6539.294 13183.516 108830.129 1128.595 -1524959.755 161048.714 46576.591 22615.290 19818.089 407.000 797.000 34.906 16.792 12.642 33.774 1.887 0.000 22.982 1.228 1.273 1.526
7000.000 7.000 96.747 96.747 96.747 -1231782.286 6647.974 13720.139 108548.728 1057.351 -1522271.442 160514.963 46641.837 22522.178 19774.953 402.000 789.000 30.755 16.981 16.226 33.962 2.075 0.000 22.971 1.250 1.274 1.550
7250.000 7.250 96.766 96.766 96.766 -1232233.306 6692.406 13427.403 109361.934 1039.089 -1522056.587 159302.448 46466.471 22562.516 19712.382 398.000 763.000 31.509 17.358 16.038 34.151 0.943 0.000 22.913 1.254 1.289 1.595
7500.000 7.500 96.765 96.765 96.765 -1232849.266 6492.671 13573.414 108809.725 991.370 -1523946.717 161230.272 46780.886 22871.474 19746.671 417.000 787.000 33.585 15.660 13.774 35.283 1.698 0.000 22.995 1.147 1.186 1.480
7750.000 7.750 96.764 96.764 96.764 -1233988.598 6524.752 13327.304 109403.884 1016.897 -1522320.069 158058.633 46591.062 22655.004 19546.650 415.000 761.000 32.264 17.736 14.340 34.528 1.132 0.000 22.897 1.002 1.042 1.380
8000.000 8.000 96.769 96.769 96.769 -1234134.975 6419.070 13405.391 109282.860 1050.022 -1525137.893 160845.574 46696.538 22706.303 19803.885 412.000 794.000 31.132 17.547 15.283 35.283 0.755 0.000 22.921 1.191 1.225 1.543
8250.000 8.250 96.776 96.776 96.776 -1231598.060 6590.796 13448.659 109043.390 1015.414 -1521290.768 159594.449 46864.349 23342.721 20260.445 400.000 801.000 31.509 16.038 15.849 35.660 0.943 0.000 23.017 1.253 1.283 1.609
8500.000 8.500 96.774 96.774 96.774 -1233607.905 6386.979 13559.178 108726.171 1002.558 -1524645.566 161362.776 46493.871 22678.362 19725.688 405.000 774.000 28.868 16.792 15.094 36.604 2.642 0.000 22.887 1.235 1.279 1.564
8750.000 8.750 96.746 96.746 96.746 -1231529.740 6574.837 13433.155 109255.556 1013.069 -1524551.909 162745.551 46707.039 22496.886 19979.773 391.000 794.000 32.642 15.849 15.660 35.094 0.755 0.000 22.901 1.050 1.094 1.393
9000.000 9.000 96.764 96.764 96.764 -1232915.398 6439.878 13447.198 108980.107 1065.454 -1524332.874 161484.837 46830.784 22836.545 19812.167 392.000 784.000 29.811 16.038 14.717 37.547 1.887 0.000 22.951 1.087 1.136 1.422
9250.000 9.250 96.762 96.762 96.762 -1232745.113 6515.029 13578.378 108771.863 951.318 -1523544.955 160983.254 46892.062 22952.058 20029.687 383.000 797.000 30.755 16.038 16.792 36.415 0.000 0.000 22.971 1.076 1.130 1.471
9500.000 9.500 96.774 96.774 96.774 -1233407.772 6738.493 13550.292 109220.760 1080.987 -1524540.108 160541.805 46668.353 22627.052 19867.491 387.000 804.000 32.264 16.981 13.396 36.415 0.943 0.000 22.924 1.138 1.184 1.502
9750.000 9.750 96.744 96.744 96.744 -1233485.946 6682.075 13497.303 108900.657 1014.564 -1525431.437 161850.890 46808.788 22972.157 20147.452 394.000 786.000 30.189 15.849 11.887 38.491 3.585 0.000 23.004 1.222 1.259 1.583
10000.000 10.000 96.757 96.757 96.757 -1231601.476 6634.666 13126.920 109292.819 1122.346 -1521594.897 159816.670 46761.597 22826.588 19959.742 384.000 820.000 31.321 16.415 13.774 37.170 1.321 0.000 22.977 1.255 1.301 1.593
10250.000 10.250 96.757 96.757 96.757 -1232894.252 6690.695 13375.322 109276.984 1056.653 -1523898.908 160605.002 46564.008 22478.423 19851.356 412.000 780.000 31.698 16.981 13.208 35.660 2.453 0.000 22.884 1.088 1.145 1.432
10500.000 10.500 96.745 96.745 96.745 -1232232.585 6551.972 13352.235 109323.226 1012.097 -1523173.054 160700.939 46297.326 22792.358 19647.791 390.000 782.000 33.019 16.981 14.340 34.717 0.943 0.000 22.879 1.128 1.176 1.513
10750.000 10.750 96.747 96.747 96.747 -1232412.592 6475.264 13226.949 108933.816 1020.524 -1523958.709 161889.565 46868.039 23047.753 20157.690 388.000 832.000 29.245 16.981 16.038 35.849 1.887 0.000 22.995 1.345 1.378 1.679
11000.000 11.000 96.774 96.774 96.774 -1233299.790 6602.047 13240.333 109008.080 1020.824 -1521296.831 158125.758 46827.184 22808.600 19910.556 383.000 793.000 30.943 15.283 16.415 36.415 0.943 0.000 23.024 1.434 1.460 1.795
11250.000 11.250 96.768 96.768 96.768 -1231161.404 6261.732 13395.427 109282.636 1040.355 -1519785.765 158644.210 46684.267 22793.455 19891.638 417.000 793.000 32.264 15.283 17.170 33.962 1.321 0.000 22.969 1.409 1.442 1.774
11500.000 11.500 96.751 96.751 96.751 -1232554.708 6539.947 13376.852 109005.534 986.517 -1524370.059 161906.500 46558.052 22717.609 19826.843 383.000 784.000 30.189 17.358 14.717 35.660 2.075 0.000 22.856 1.084 1.130 1.466
11750.000 11.750 96.762 96.762 96.762 -1231872.225 6546.267 13734.545 108943.553 1038.482 -1523932.616 161797.544 46735.271 22661.317 19776.476 395.000 806.000 30.566 16.792 13.585 35.660 3.396 0.000 22.929 1.250 1.290 1.595
12000.000 12.000 96.765 96.765 96.765 -1232761.146 6405.876 13372.124 109011.550 975.647 -1522824.186 160297.844 46518.335 22604.926 19786.729 405.000 766.000 32.075 16.981 12.453 37.547 0.943 0.000 22.861 1.100 1.153 1.512
12250.000 12.250 96.789 96.789 96.789 -1233938.137 6473.877 13341.566 109144.829 1039.280 -1523929.827 159992.138 46358.190 22747.987 19814.775 389.000 818.000 30.755 16.038 12.453 38.679 2.075 0.000 22.862 1.330 1.367 1.665
12500.000 12.500 96.746 96.746 96.746 -1232688.838 6517.788 13350.619 109452.961 1013.805 -1522744.748 159720.737 46531.634 22992.772 19767.723 384.000 798.000 32.453 16.604 14.717 36.226 0.000 0.000 22.920 1.260 1.301 1.601
12750.000 12.750 96.750 96.750 96.750 -1231530.079 6689.605 13335.538 108729.067 1098.236 -1521980.439 160597.914 46682.673 22953.998 19885.666 377.000 838.000 32.075 15.849 14.906 35.283 1.887 0.000 22.901 1.097 1.145 1.489
13000.000 13.000 96.768 96.768 96.768 -1233792.389 6581.522 13566.824 108875.889 1011.926 -1523178.604 159350.053 46859.164 22766.623 19684.711 397.000 791.000 29.811 16.981 16.604 35.660 0.943 0.000 22.994 1.240 1.275 1.596
13250.000 13.250 96.742 96.742 96.742 -1232439.849 6454.719 13316.722 109204.063 1013.730 -1524697.430 162268.348 46876.341 22651.910 19871.244 384.000 791.000 31.321 17.925 13.585 35.849 1.321 0.000 22.907 1.143 1.177 1.550
13500.000 13.500 96.747 96.747 96.747 -1231180.404 6439.301 13438.653 109584.125 1003.857 -1522888.014 161241.674 46891.255 22924.492 19951.835 404.000 809.000 31.887 16.792 13.585 35.472 2.264 0.000 22.962 1.145 1.175 1.511
13750.000 13.750 96.767 96.767 96.767 -1231848.763 6326.172 13574.544 109126.691 1009.962 -1522906.392 161020.260 46756.645 22731.071 19783.146 390.000 788.000 30.566 17.170 15.283 36.038 0.943 0.000 22.931 1.123 1.164 1.515
14000.000 14.000 96.776 96.776 96.776 -1233184.438 6584.281 13438.422 108940.877 1007.448 -1521197.958 158042.492 46435.365 23055.964 19720.524 382.000 800.000 31.509 17.736 13.774 36.981 0.000 0.000 22.903 1.100 1.143 1.499
14250.000 14.250 96.784 96.784 96.784 -1234778.991 6575.867 13162.274 108974.515 988.679 -1522943.745 158463.420 46842.858 22670.918 19846.043 404.000 795.000 30.943 16.981 16.981 34.151 0.943 0.000 22.967 1.155 1.187 1.566
14500.000 14.500 96.782 96.782 96.782 -1233352.499 6788.160 13372.836 108959.907 1052.673 -1523304.954 159778.880 46938.218 22945.234 20020.344 393.000 800.000 32.453 17.170 16.226 33.396 0.755 0.000 22.992 1.187 1.223 1.614
14750.000 14.750 96.774 96.774 96.774 -1234902.701 6510.755 13240.959 108899.876 1039.350 -1523709.750 159116.109 46721.986 22719.040 20123.340 398.000 789.000 32.075 16.226 15.472 36.226 0.000 0.000 23.009 1.454 1.488 1.851
15000.000 15.000 96.790 96.790 96.790 -1233629.264 6925.674 13717.407 108720.709 1003.337 -1523106.356 159109.965 46751.856 23015.340 20278.600 381.000 800.000 32.642 16.792 12.830 36.038 1.698 0.000 23.043 1.387 1.422 1.774
15250.000 15.250 96.757 96.757 96.757 -1232867.426 6598.492 13425.436 109099.601 1036.914 -1524534.520 161506.650 46832.456 23324.591 20045.798 385.000 779.000 30.943 16.038 16.792 36.226 0.000 0.000 23.036 1.234 1.276 1.651
15500.000 15.500 96.746 96.746 96.746 -1231687.788 6627.391 13448.028 109218.043 1055.556 -1526760.130 164723.324 46638.818 23064.261 20075.642 378.000 795.000 30.943 17.358 14.340 35.283 2.075 0.000 22.993 1.321 1.354 1.741
15750.000 15.750 96.753 96.753 96.753 -1231618.045 6451.948 13186.926 108911.004 1114.068 -1521432.445 160150.453 46844.072 22962.695 20281.306 384.000 781.000 32.642 16.981 12.830 36.604 0.943 0.000 23.009 1.324 1.344 1.780
16000.000 16.000 96.746 96.746 96.746 -1232921.756 6715.382 13073.598 109271.396 1036.669 -1524569.393 161550.593 46576.545 22861.641 19904.702 383.000 805.000 28.868 15.660 17.925 35.472 2.075 0.000 22.960 1.264 1.292 1.684
16250.000 16.250 96.764 96.764 96.764 -1233037.959 6456.552 13417.422 108675.602 1008.578 -1522270.885 159674.772 46536.780 22762.506 19941.632 373.000 788.000 32.264 17.547 14.151 35.094 0.943 0.000 22.990 1.360 1.392 1.800
16500.000 16.500 96.741 96.741 96.741 -1231618.675 6552.582 13355.348 108980.010 1028.318 -1523877.323 162342.389 46684.125 23070.819 20025.456 386.000 793.000 31.509 17.358 15.472 33.962 1.698 0.000 22.935 1.259 1.291 1.711
16750.000 16.750 96.769 96.769 96.769 -1231948.817 6622.390 13580.858 108750.418 1045.575 -1521499.946 159551.888 46394.377 22607.219 19699.699 404.000 808.000 30.755 15.094 13.396 39.811 0.943 0.000 22.871 1.230 1.266 1.662
17000.000 17.000 96.743 96.743 96.743 -1232588.952 6538.718 13624.044 109008.074 995.354 -1526154.539 163399.398 46776.480 22862.948 20046.905 393.000 795.000 32.075 17.170 13.396 35.472 1.887 0.000 22.998 1.314 1.348 1.719
17250.000 17.250 96.756 96.756 96.756 -1231558.803 6471.544 13536.537 109056.270 1024.989 -1523566.051 161917.906 46449.385 22987.950 19891.270 391.000 816.000 30.000 17.925 14.717 36.038 1.321 0.000 22.963 1.230 1.267 1.708
17500.000 17.500 96.753 96.753 96.753 -1232774.640 6497.963 13267.156 109262.315 1121.635 -1524859.724 161936.015 46754.846 22950.430 20254.508 394.000 806.000 32.075 16.981 15.472 33.019 2.453 0.000 22.968 1.287 1.329 1.739
17750.000 17.750 96.749 96.749 96.749 -1229846.925 6415.493 13248.635 109126.213 1035.527 -1521766.824 162094.031 46622.158 22960.705 19950.182 391.000 794.000 32.264 14.340 15.094 37.170 1.132 0.000 22.969 1.236 1.274 1.680
18000.000 18.000 96.762 96.762 96.762 -1232233.460 6614.531 13191.285 108860.772 1023.068 -1521460.024 159536.907 46892.311 22988.719 20164.555 384.000 783.000 29.811 16.038 16.981 36.038 1.132 0.000 22.977 1.216 1.250 1.683
18250.000 18.250 96.771 96.771 96.771 -1231987.064 6570.896 13509.419 108980.879 1053.065 -1522016.013 159914.688 46770.669 23165.039 20290.230 373.000 790.000 32.642 16.226 11.887 38.113 1.132 0.000 22.984 1.283 1.319 1.711
18500.000 18.500 96.759 96.759 96.759 -1232242.860 6384.210 13467.255 109092.565 1052.320 -1521318.821 159079.611 46900.997 23051.107 20173.557 392.000 792.000 30.755 16.226 14.906 36.226 1.887 0.000 22.923 1.315 1.358 1.762
18750.000 18.750 96.755 96.755 96.755 -1231092.062 6328.166 13450.171 109158.035 1099.606 -1521696.218 160568.179 46811.221 22864.590 20151.408 376.000 820.000 32.264 16.792 12.830 35.849 2.264 0.000 22.966 1.204 1.241 1.671
19000.000 19.000 96.763 96.763 96.763 -1231786.903 6244.707 13380.008 109490.941 1057.484 -1522041.716 160081.674 46678.973 23194.090 20096.459 390.000 787.000 31.321 15.849 14.906 35.283 2.642 0.000 22.943 1.198 1.250 1.675
19250.000 19.250 96.741 96.741 96.741 -1231548.384 6360.662 13572.862 109028.251 1023.869 -1522528.741 160994.713 46693.438 22862.447 19879.054 384.000 794.000 31.132 15.472 10.566 40.377 2.453 0.000 23.016 1.237 1.288 1.719
19500.000 19.500 96.738 96.738 96.738 -1232087.940 6639.530 13294.708 109273.893 1074.033 -1523690.619 161320.515 46642.777 22902.270 19717.561 406.000 787.000 32.075 16.415 12.830 35.660 3.019 0.000 22.980 1.277 1.328 1.736
19750.000 19.750 96.756 96.756 96.756 -1231484.647 6370.840 13411.927 109534.617 1063.177 -1521401.263 159536.056 46586.344 22827.232 20085.651 402.000 794.000 30.943 16.604 14.717 36.792 0.943 0.000 22.938 1.359 1.409 1.819
20000.000 20.000 96.751 96.751 96.751 -1233195.120 6549.166 13244.435 109239.785 988.253 -1524078.146 160861.386 47118.968 23162.914 20057.359 382.000 781.000 32.075 16.415 13.208 36.038 2.264 0.000 23.052 1.468 1.502 1.912
20250.000 20.250 96.765 96.765 96.765 -1231893.094 6658.977 13227.256 109309.365 1029.302 -1522899.783 160781.791 46666.108 22772.348 19893.954 394.000 779.000 31.698 16.604 14.528 36.226 0.943 0.000 22.922 1.344 1.381 1.804
20500.000 20.500 96.747 96.747 96.747 -1231401.120 6333.532 13559.562 109532.813 1077.100 -1524763.537 162859.410 47054.142 23166.833 20235.566 389.000 798.000 28.491 15.660 14.717 40.189 0.943 0.000 23.003 1.349 1.382 1.859
20750.000 20.750 96.768 96.768 96.768 -1232286.609 6610.654 13530.008 109185.976 1058.927 -1521539.207 158867.033 46668.265 23057.428 19890.150 399.000 801.000 31.132 16.981 14.340 35.472 2.075 0.000 23.019 1.479 1.507 1.949
21000.000 21.000 96.767 96.767 96.767 -1233496.632 6336.350 13387.264 109438.431 1018.144 -1526052.936 162376.115 46882.966 23250.968 19982.795 378.000 801.000 32.264 16.226 14.151 36.604 0.755 0.000 23.020 1.384 1.422 1.847
21250.000 21.250 96.778 96.778 96.778 -1233029.164 6917.591 13424.251 109106.601 1018.372 -1522927.754 159431.774 46603.985 23121.444 20070.145 385.000 797.000 35.094 17.925 10.000 34.340 2.642 0.000 22.983 1.298 1.331 1.781
21500.000 21.500 96.758 96.758 96.758 -1232867.599 6153.870 13542.489 109608.419 1020.768 -1524560.331 161367.186 46855.806 22825.743 19773.161 382.000 815.000 30.377 17.170 15.472 36.981 0.000 0.000 22.965 1.230 1.267 1.756
21750.000 21.750 96.754 96.754 96.754 -1232008.301 6596.910 13369.394 109275.133 1058.170 -1525500.451 163192.542 46813.261 22997.253 20166.094 396.000 829.000 32.264 16.604 14.717 34.528 1.887 0.000 23.024 1.409 1.445 1.900
22000.000 22.000 96.771 96.771 96.771 -1233115.684 6550.855 13400.411 109747.533 1009.608 -1524403.340 160579.249 47006.790 23095.686 20048.467 380.000 818.000 30.755 17.358 11.321 38.491 2.075 0.000 22.950 1.243 1.282 1.761
22250.000 22.250 96.739 96.739 96.739 -1232907.672 6515.070 13480.943 109329.653 1083.511 -1522970.567 159653.718 46987.922 23169.009 20157.617 371.000 804.000 31.698 16.226 10.755 38.113 3.208 0.000 22.994 1.163 1.213 1.701
22500.000 22.500 96.751 96.751 96.751 -1233938.261 6669.858 13245.578 109463.682 1029.063 -1525206.489 160860.047 46546.707 22903.390 19786.517 396.000 811.000 31.321 14.906 13.208 38.491 2.075 0.000 22.912 1.335 1.376 1.821
22750.000 22.750 96.757 96.757 96.757 -1234422.983 6298.478 13401.204 109359.036 1028.786 -1524336.008 159825.521 46704.512 23427.279 20086.728 391.000 780.000 30.000 15.660 17.170 36.415 0.755 0.000 22.961 1.280 1.321 1.749
23000.000 23.000 96.758 96.758 96.758 -1232827.803 6610.743 13337.753 109443.900 1037.553 -1522723.459 159465.707 46577.708 23093.250 20014.731 389.000 797.000 32.453 17.170 16.604 33.774 0.000 0.000 23.045 1.418 1.463 1.883
23250.000 23.250 96.759 96.759 96.759 -1231935.322 6533.351 13499.148 109316.273 982.861 -1524664.968 162398.013 46710.041 23198.447 20189.891 388.000 791.000 29.434 15.660 17.547 36.415 0.943 0.000 22.959 1.308 1.339 1.821
23500.000 23.500 96.749 96.749 96.749 -1233512.640 6612.418 13233.060 109499.584 1001.561 -1524882.844 161023.582 46671.513 23073.977 19987.047 379.000 815.000 31.509 16.038 13.774 37.736 0.943 0.000 22.959 1.269 1.300 1.732
23750.000 23.750 96.760 96.760 96.760 -1232383.436 6482.050 13373.972 109246.370 1027.745 -1523869.142 161355.569 46722.111 22992.347 20114.649 381.000 800.000 31.509 17.170 13.585 36.415 1.321 0.000 22.949 1.356 1.385 1.802
24000.000 24.000 96.757 96.757 96.757 -1232404.095 6802.134 13461.536 109524.758 1037.115 -1521304.006 158074.369 46649.474 22720.702 19937.036 387.000 809.000 30.000 16.415 15.660 36.981 0.943 0.000 22.902 1.225 1.266 1.704
24250.000 24.250 96.761 96.761 96.761 -1232097.043 6651.549 13141.683 109379.419 1032.192 -1523201.056 160899.169 46638.235 22751.535 19970.719 392.000 795.000 32.453 17.736 12.075 35.849 1.887 0.000 22.928 1.286 1.312 1.800
24500.000 24.500 96.753 96.753 96.753 -1233005.614 6335.224 13509.835 108916.600 1040.959 -1525749.938 162941.707 46632.816 22751.631 20075.426 384.000 798.000 31.321 17.925 12.830 36.415 1.509 0.000 23.035 1.533 1.572 1.924
24750.000 24.750 96.765 96.765 96.765 -1232802.151 6485.796 13247.797 109387.852 1095.532 -1522864.920 159845.792 46664.659 22697.057 19861.193 395.000 778.000 31.698 16.604 16.604 34.340 0.755 0.000 22.977 1.502 1.551 1.939
25000.000 25.000 96.779 96.779 96.779 -1233516.222 6597.062 13637.579 109595.440 990.327 -1524376.988 160040.358 46835.254 23011.350 20049.283 406.000 810.000 30.377 17.736 12.642 37.547 1.698 0.000 23.066 1.381 1.413 1.814
25250.000 25.250 96.765 96.765 96.765 -1232886.498 6523.756 13486.494 108973.408 1056.111 -1522338.086 159411.818 46703.293 22685.837 20262.044 396.000 810.000 33.019 15.283 14.340 36.226 1.132 0.000 22.964 1.229 1.272 1.689
25500.000 25.500 96.776 96.776 96.776 -1233254.108 6629.819 13191.099 109283.230 1054.931 -1523895.608 160482.421 46838.127 23254.095 19999.270 399.000 800.000 31.132 16.792 15.849 35.283 0.943 0.000 22.980 1.217 1.256 1.681
25750.000 25.750 96.760 96.760 96.760 -1232067.777 6399.329 13512.791 109072.564 1036.587 -1522923.733 160834.684 46568.757 23102.590 19780.346 396.000 774.000 31.132 16.038 15.849 36.981 0.000 0.000 22.995 1.286 1.323 1.718
26000.000 26.000 96.763 96.763 96.763 -1234011.909 6444.022 13587.757 109208.240 964.437 -1526212.509 161996.144 46585.663 22981.999 19757.398 411.000 793.000 30.377 16.981 13.962 35.849 2.830 0.000 22.971 1.238 1.275 1.724
26250.000 26.250 96.777 96.777 96.777 -1232602.032 6741.123 13616.909 108835.968 1043.550 -1522784.595 159945.013 46875.298 23027.487 19780.484 401.000 801.000 30.755 15.472 16.604 37.170 0.000 0.000 22.961 1.279 1.320 1.747
26500.000 26.500 96.756 96.756 96.756 -1232808.569 6418.535 13533.420 108971.535 1067.467 -1523878.990 161079.464 46890.310 23211.537 20016.023 401.000 785.000 28.113 15.283 17.170 35.660 3.774 0.000 23.010 1.291 1.324 1.751
26750.000 26.750 96.756 96.756 96.756 -1233443.850 6442.641 13351.141 108824.644 1013.500 -1523771.163 160695.387 46946.505 23059.497 19888.638 383.000 791.000 28.113 15.849 16.038 38.302 1.698 0.000 22.935 1.259 1.295 1.710
27000.000 27.000 96.758 96.758 96.758 -1233742.952 6644.497 13228.726 109090.136 1036.022 -1525380.125 161637.793 46801.640 22920.436 19949.323 382.000 778.000 32.075 16.038 16.038 34.906 0.943 0.000 23.016 1.288 1.323 1.766
27250.000 27.250 96.759 96.759 96.759 -1232361.186 6567.879 13404.566 109229.818 1030.063 -1523100.559 160507.046 46254.074 22834.160 19962.813 396.000 782.000 32.453 17.358 14.906 34.340 0.943 0.000 22.945 1.294 1.342 1.747
27500.000 27.500 96.769 96.769 96.769 -1234905.768 6522.687 13289.159 109249.980 1016.368 -1525038.227 160054.265 46221.319 22934.502 19787.217 391.000 766.000 29.811 16.792 14.906 36.038 2.453 0.000 22.941 1.313 1.349 1.776
27750.000 27.750 96.779 96.779 96.779 -1234310.707 6805.219 13309.052 109442.665 1046.810 -1525025.100 160110.646 46750.136 22527.720 19807.536 392.000 807.000 29.623 16.981 14.340 37.736 1.321 0.000 22.886 1.271 1.319 1.719
28000.000 28.000 96.761 96.761 96.761 -1231340.804 6655.510 13439.162 109218.873 1028.839 -1524050.712 162367.525 46616.389 22656.982 19676.941 398.000 799.000 30.755 16.038 13.208 38.868 1.132 0.000 22.916 1.208 1.240 1.636
28250.000 28.250 96.775 96.775 96.775 -1232962.850 6349.856 13422.137 109413.374 1108.720 -1523214.788 159957.851 46533.952 22593.665 19711.292 395.000 797.000 30.000 16.604 16.981 36.415 0.000 0.000 22.894 1.178 1.208 1.635
28500.000 28.500 96.781 96.781 96.781 -1232748.752 6571.844 13294.863 109649.912 1002.327 -1524339.804 161072.105 46878.823 23059.118 20096.698 393.000 777.000 30.189 16.792 13.962 39.057 0.000 0.000 22.989 1.340 1.365 1.759
28750.000 28.750 96.748 96.748 96.748 -1231289.951 6452.598 13329.854 109535.168 1058.296 -1522134.571 160468.704 46591.473 22972.585 19777.318 398.000 783.000 29.434 15.849 14.717 37.925 2.075 0.000 22.939 1.408 1.435 1.843
29000.000 29.000 96.779 96.779 96.779 -1232920.346 6451.164 13571.405 109135.254 1127.533 -1522730.985 159525.282 46962.408 23256.195 20240.249 390.000 800.000 30.943 17.925 13.208 37.170 0.755 0.000 22.970 1.262 1.292 1.685
29250.000 29.250 96.745 96.745 96.745 -1231908.270 6696.487 13600.442 108913.391 1028.391 -1523274.929 161127.949 46784.885 22779.413 20113.269 386.000 811.000 30.377 16.981 13.208 38.679 0.755 0.000 22.944 1.283 1.319 1.780
29500.000 29.500 96.764 96.764 96.764 -1233419.816 6690.318 13250.799 109581.269 1064.242 -1524899.505 160893.061 46746.343 23056.580 19935.128 405.000 794.000 29.811 17.925 14.717 35.472 2.075 0.000 23.004 1.263 1.297 1.681
29750.000 29.750 96.759 96.759 96.759 -1233605.714 6608.890 13402.706 109654.394 1026.915 -1522451.617 158152.998 46810.952 22915.092 19762.123 393.000 809.000 30.377 16.981 16.981 34.340 1.321 0.000 22.969 1.203 1.239 1.620
30000.000 30.000 96.754 96.754 96.754 -1232809.497 6440.592 13376.003 109171.081 1018.966 -1523904.524 161088.385 46842.111 23072.557 20116.022 398.000 800.000 32.830 14.717 12.264 38.679 1.509 0.000 22.950 1.258 1.293 1.709
30250.000 30.250 96.746 96.746 96.746 -1232338.304 6433.763 13603.359 109064.634 1044.417 -1522799.719 160315.242 46852.286 22879.587 19809.112 383.000 789.000 30.000 16.415 14.717 36.604 2.264 0.000 22.929 1.196 1.237 1.664
30500.000 30.500 96.755 96.755 96.755 -1232190.338 6697.691 13632.204 109136.647 1077.501 -1522705.985 159971.605 46834.594 23231.341 19819.938 385.000 803.000 33.962 14.717 12.830 37.358 1.132 0.000 22.955 1.247 1.289 1.679
30750.000 30.750 96.756 96.756 96.756 -1234476.657 6677.436 13600.712 109096.813 1022.349 -1526238.053 161364.086 47214.479 23406.273 20004.389 391.000 811.000 30.566 15.094 16.415 37.170 0.755 0.000 22.989 1.288 1.334 1.741
31000.000 31.000 96.750 96.750 96.750 -1230450.362 6721.079 13675.450 108727.533 999.624 -1523257.018 162682.970 46639.853 22668.710 19813.787 406.000 770.000 31.698 15.660 18.302 33.585 0.755 0.000 22.976 1.174 1.226 1.623
31250.000 31.250 96.767 96.767 96.767 -1232395.468 6375.910 13606.197 109007.387 1058.376 -1523049.989 160606.651 46877.316 22993.338 19618.837 391.000 818.000 31.887 16.604 16.226 35.283 0.000 0.000 22.944 1.143 1.180 1.630
31500.000 31.500 96.759 96.759 96.759 -1233954.257 6655.605 13472.840 108956.909 1068.246 -1522270.025 158162.169 46898.313 22661.804 19752.802 396.000 794.000 32.453 16.604 14.717 36.226 0.000 0.000 22.942 1.281 1.318 1.723
31750.000 31.750 96.772 96.772 96.772 -1232544.702 6469.855 13338.861 109125.317 1009.366 -1523554.009 161065.907 46817.087 23035.069 19914.197 394.000 786.000 31.698 15.660 17.358 35.283 0.000 0.000 22.984 1.139 1.184 1.624
32000.000 32.000 96.738 96.738 96.738 -1230119.258 6732.930 13475.888 108999.207 1012.508 -1523367.480 163027.689 46663.711 22566.151 19651.955 396.000 783.000 31.887 13.774 13.962 38.113 2.264 0.000 22.943 1.155 1.193 1.610
32250.000 32.250 96.759 96.759 96.759 -1233200.683 6714.991 13520.661 108368.332 999.149 -1522958.907 160155.090 46740.486 23031.735 19806.689 403.000 807.000 30.189 15.094 18.302 36.415 0.000 0.000 22.947 1.281 1.316 1.740
32500.000 32.500 96.729 96.729 96.729 -1233166.323 6447.939 13476.646 109292.264 1035.804 -1523460.728 160041.750 47188.844 23289.764 20114.790 383.000 834.000 31.132 16.038 17.736 35.094 0.000 0.000 22.975 1.250 1.283 1.715
32750.000 32.750 96.754 96.754 96.754 -1232351.735 6445.778 13572.059 109310.057 1035.457 -1523038.212 160323.125 46725.276 22840.877 19832.247 393.000 812.000 30.566 14.528 16.792 37.358 0.755 0.000 22.930 1.128 1.171 1.589
33000.000 33.000 96.773 96.773 96.773 -1233544.349 6592.054 13412.858 108806.951 1040.741 -1523974.746 160577.795 46883.374 23039.040 19894.746 381.000 786.000 30.755 15.660 16.604 35.660 1.321 0.000 22.863 1.193 1.233 1.628
33250.000 33.250 96.763 96.763 96.763 -1232373.388 6397.201 13194.071 109147.259 1033.389 -1521661.477 159516.169 46894.003 23063.107 19836.262 389.000 793.000 31.509 16.226 18.868 32.264 1.132 0.000 22.935 1.148 1.195 1.592
33500.000 33.500 96.762 96.762 96.762 -1232359.107 6402.065 13500.343 109117.694 1042.754 -1524650.159 162228.195 46962.617 23152.318 20124.776 399.000 791.000 31.509 17.358 15.849 34.340 0.943 0.000 22.995 1.313 1.342 1.729
33750.000 33.750 96.770 96.770 96.770 -1234242.759 6507.811 13317.051 109405.060 1041.347 -1526371.136 161857.107 46398.649 22879.210 19771.538 378.000 820.000 30.943 14.528 17.358 35.094 2.075 0.000 22.890 1.121 1.163 1.591
34000.000 34.000 96.777 96.777 96.777 -1231266.909 6601.713 13035.436 109219.615 1009.958 -1522609.636 161476.006 46820.995 22901.745 19923.675 404.000 793.000 32.642 17.170 15.283 33.396 1.509 0.000 22.961 1.276 1.317 1.747
34250.000 34.250 96.744 96.744 96.744 -1231544.614 6411.659 13399.029 108915.408 996.850 -1524635.217 163367.656 47051.164 22758.660 19764.083 384.000 801.000 28.868 14.906 16.604 37.547 2.075 0.000 22.890 1.203 1.245 1.665
34500.000 34.500 96.796 96.796 96.796 -1232803.951 6548.921 13450.375 109492.685 1032.020 -1525823.239 162495.288 46685.633 22762.378 19866.946 402.000 791.000 30.943 16.792 14.528 35.472 2.264 0.000 22.884 1.192 1.236 1.653
34750.000 34.750 96.752 96.752 96.752 -1232026.372 6560.328 13607.467 109014.153 974.431 -1522166.480 159983.729 46845.355 23160.786 20111.280 388.000 798.000 33.019 17.547 11.887 36.792 0.755 0.000 22.914 1.168 1.209 1.613
35000.000 35.000 96.749 96.749 96.749 -1232752.234 6358.435 13374.060 109127.652 1048.764 -1524734.732 162073.588 46843.475 22910.898 20219.005 390.000 802.000 31.698 16.604 15.283 35.472 0.943 0.000 22.900 1.249 1.306 1.727
35250.000 35.250 96.716 96.716 96.716 -1231083.332 6570.286 13478.638 109213.709 1038.553 -1523717.468 162332.950 46716.529 22852.838 20024.432 383.000 791.000 30.000 16.981 16.981 36.038 0.000 0.000 22.874 1.288 1.320 1.755
35500.000 35.500 96.760 96.760 96.760 -1233737.694 6518.312 13280.176 108634.367 1039.763 -1525436.132 162225.819 46893.919 22748.200 20019.381 382.000 806.000 31.509 16.415 11.887 37.736 2.453 0.000 22.939 1.235 1.292 1.666
35750.000 35.750 96.755 96.755 96.755 -1233031.599 6807.965 13298.315 108772.062 1024.605 -1525548.585 162614.038 46892.914 22738.219 19978.469 381.000 807.000 30.189 15.283 12.264 39.245 3.019 0.000 22.939 1.235 1.285 1.695
36000.000 36.000 96.762 96.762 96.762 -1232829.596 6367.779 13456.290 108822.565 1011.049 -1523284.093 160796.814 46975.069 23109.320 20318.646 378.000 828.000 30.943 16.038 14.528 35.472 3.019 0.000 22.919 1.349 1.393 1.752
36250.000 36.250 96.766 96.766 96.766 -1233640.821 6622.138 13492.442 108983.382 1000.958 -1524267.375 160527.634 47130.990 23465.726 20383.456 369.000 823.000 32.264 15.849 11.509 38.868 1.509 0.000 22.960 1.203 1.266 1.649
36500.000 36.500 96.784 96.784 96.784 -1234736.061 6674.781 13473.676 108756.925 1016.063 -1525188.130 160530.624 46965.250 23023.918 20406.589 387.000 804.000 31.509 15.094 16.038 35.660 1.698 0.000 22.934 1.244 1.310 1.691
36750.000 36.750 96.763 96.763 96.763 -1234791.725 6772.870 13612.606 108731.609 1044.637 -1525466.949 160513.502 47010.466 22998.110 20377.818 375.000 790.000 30.943 15.660 12.830 40.566 0.000 0.000 22.929 1.322 1.350 1.779
37000.000 37.000 96.763 96.763 96.763 -1231613.960 6578.310 13505.008 108714.793 992.017 -1522724.583 161320.495 47429.381 23541.232 20215.928 388.000 801.000 31.321 15.660 14.528 36.792 1.698 0.000 22.974 1.267 1.301 1.745
37250.000 37.250 96.758 96.758 96.758 -1231762.989 6381.700 13535.569 108903.999 993.613 -1524836.179 163258.308 46821.023 22987.612 19905.711 390.000 807.000 31.887 16.604 15.094 36.415 0.000 0.000 22.872 1.223 1.253 1.773
37500.000 37.500 96.739 96.739 96.739 -1232837.520 6341.336 13168.167 109204.231 1071.379 -1524048.500 161425.867 46849.099 22941.591 20177.201 384.000 819.000 31.698 16.604 13.962 37.736 0.000 0.000 22.854 1.141 1.183 1.677
37750.000 37.750 96.780 96.780 96.780 -1234792.413 6557.126 13301.283 108984.190 957.133 -1523132.442 158540.296 46537.087 22718.069 20174.305 389.000 787.000 33.585 15.849 13.208 36.415 0.943 0.000 22.851 1.186 1.225 1.692
38000.000 38.000 96.742 96.742 96.742 -1232493.411 6422.870 13455.451 108851.016 985.580 -1524552.481 162344.154 46879.225 23324.396 20417.577 389.000 807.000 34.528 16.415 12.264 35.849 0.943 0.000 22.904 1.243 1.308 1.747
38250.000 38.250 96.760 96.760 96.760 -1232590.708 6483.311 13453.978 109105.872 1079.430 -1523041.464 160328.167 46937.425 23220.114 20387.441 394.000 800.000 33.396 14.528 13.585 37.736 0.755 0.000 22.872 1.251 1.315 1.749
38500.000 38.500 96.766 96.766 96.766 -1233374.724 6511.709 13553.011 108801.144 1112.231 -1520913.888 157561.069 46816.322 22995.306 20072.624 387.000 810.000 32.453 15.660 11.698 39.245 0.943 0.000 22.895 1.184 1.251 1.615
38750.000 38.750 96.765 96.765 96.765 -1232812.625 6464.233 13265.114 109439.067 1035.272 -1523219.600 160203.290 46890.729 23136.983 20046.992 387.000 803.000 31.509 16.226 15.472 35.660 1.132 0.000 22.885 1.144 1.207 1.607
39000.000 39.000 96.780 96.780 96.780 -1233655.734 6467.174 13173.465 109717.565 1049.785 -1526134.088 162070.365 47022.665 23118.442 20057.921 384.000 784.000 27.736 15.660 17.925 35.849 2.830 0.000 22.918 1.235 1.289 1.645
39250.000 39.250 96.759 96.759 96.759 -1232757.026 6427.241 13524.730 108619.324 1056.433 -1524144.498 161759.745 46768.374 22682.457 20076.268 403.000 790.000 28.868 16.226 15.660 36.038 3.208 0.000 22.870 1.223 1.268 1.652
39500.000 39.500 96.783 96.783 96.783 -1234427.616 6509.282 13291.231 108752.120 1035.535 -1523380.581 159364.796 46955.535 23047.158 19996.788 386.000 810.000 31.509 17.736 14.340 35.472 0.943 0.000 22.915 1.336 1.378 1.702
39750.000 39.750 96.761 96.761 96.761 -1232588.243 6375.708 13513.218 109284.056 987.718 -1522617.788 159868.845 47009.149 23161.602 20142.073 383.000 802.000 31.698 17.358 16.792 34.151 0.000 0.000 22.950 1.370 1.422 1.798
40000.000 40.000 96.745 96.745 96.745 -1232806.611 6559.669 13298.598 108816.452 992.054 -1524020.472 161547.088 47072.443 23174.401 20104.894 371.000 821.000 32.075 16.604 11.509 38.868 0.943 0.000 22.989 1.288 1.341 1.730
40250.000 40.250 96.786 96.786 96.786 -1235045.016 6439.840 13090.460 109165.709 1041.803 -1524653.391 159870.564 47002.196 23194.324 20345.594 384.000 806.000 30.943 17.736 17.358 33.019 0.943 0.000 22.989 1.318 1.366 1.704
40500.000 40.500 96.783 96.783 96.783 -1233219.216 6413.454 13256.179 109232.952 1056.244 -1523247.171 160069.127 46866.310 23321.111 20013.903 383.000 809.000 30.189 15.849 17.925 35.283 0.755 0.000 22.947 1.251 1.312 1.668
40750.000 40.750 96.753 96.753 96.753 -1232535.861 6333.725 13455.127 109102.803 1019.694 -1523489.153 161041.943 46858.720 23194.827 20304.704 373.000 827.000 30.943 15.849 16.604 35.660 0.943 0.000 22.988 1.369 1.411 1.750
41000.000 41.000 96.773 96.773 96.773 -1233271.182 6630.660 13290.449 108698.216 1002.604 -1522806.555 159913.444 46904.752 23220.917 20091.345 392.000 823.000 29.057 14.717 18.679 36.604 0.943 0.000 22.972 1.361 1.412 1.719
41250.000 41.250 96.766 96.766 96.766 -1232048.429 6412.592 13301.989 109463.275 999.112 -1522224.942 159999.546 47098.913 23363.084 20317.983 383.000 813.000 29.623 16.981 14.906 36.604 1.887 0.000 23.006 1.424 1.484 1.814
41500.000 41.500 96.798 96.798 96.798 -1232781.358 6496.221 13396.758 109052.335 1030.241 -1521090.281 158333.368 47020.199 23239.949 20385.524 376.000 809.000 30.189 15.849 16.038 36.226 1.698 0.000 22.968 1.273 1.336 1.661
41750.000 41.750 96.756 96.756 96.756 -1232659.642 6302.223 13492.096 109195.655 1029.875 -1524577.523 161898.031 46708.359 23193.938 20222.125 386.000 808.000 31.321 16.981 12.642 36.226 2.830 0.000 22.960 1.303 1.353 1.758
42000.000 42.000 96.780 96.780 96.780 -1232390.757 6656.621 13326.167 109036.995 905.316 -1523047.209 160731.353 47095.561 23398.570 20645.507 383.000 822.000 29.623 16.981 17.736 35.660 0.000 0.000 23.043 1.279 1.327 1.790
42250.000 42.250 96.762 96.762 96.762 -1230784.942 6613.391 13550.405 108876.473 1072.606 -1521516.387 160618.571 46924.132 23366.225 20442.580 368.000 864.000 29.245 16.226 15.472 39.057 0.000 0.000 22.997 1.279 1.335 1.793
42500.000 42.500 96.753 96.753 96.753 -1233920.722 6454.365 13292.668 108931.975 1051.484 -1525427.079 161775.865 46638.373 23108.315 20213.043 381.000 838.000 30.755 15.849 15.094 36.792 1.509 0.000 22.985 1.224 1.268 1.720
42750.000 42.750 96.760 96.760 96.760 -1233456.641 6557.535 13529.161 108604.742 1015.977 -1525704.964 162540.907 47155.332 23597.525 20430.364 362.000 844.000 30.377 13.962 19.245 36.415 0.000 0.000 23.013 1.335 1.370 1.866
43000.000 43.000 96.727 96.727 96.727 -1230389.982 6426.234 13362.374 109147.426 1054.799 -1524231.284 163850.469 46766.556 23345.935 20685.366 381.000 838.000 32.642 16.792 13.585 34.717 2.264 0.000 22.980 1.340 1.381 1.881
43250.000 43.250 96.770 96.770 96.770 -1233509.325 6487.053 13314.029 108813.919 1077.049 -1523694.255 160492.880 47159.102 23265.436 20612.213 376.000 858.000 32.830 14.528 14.151 38.491 0.000 0.000 23.042 1.357 1.400 1.843
43500.000 43.500 96.771 96.771 96.771 -1233657.279 6614.051 13213.377 108898.739 1060.082 -1523309.838 159866.311 46767.777 23367.812 20160.422 386.000 845.000 32.830 15.660 16.038 35.472 0.000 0.000 22.950 1.388 1.425 1.872
43750.000 43.750 96.760 96.760 96.760 -1231857.084 6589.920 13407.640 108806.173 1008.500 -1524490.427 162821.109 47079.852 23367.266 20503.149 382.000 818.000 33.208 16.415 14.717 35.660 0.000 0.000 23.005 1.323 1.366 1.874
44000.000 44.000 96.770 96.770 96.770 -1232669.935 6424.576 13333.708 109486.553 996.230 -1526688.025 163777.022 47094.984 23331.225 20356.291 395.000 836.000 31.321 15.472 14.906 38.302 0.000 0.000 23.015 1.328 1.363 1.850
44250.000 44.250 96.780 96.780 96.780 -1231884.464 6415.415 13533.311 109219.640 1034.808 -1522505.679 160418.042 47294.406 23340.202 20433.260 374.000 837.000 29.057 14.340 14.717 41.132 0.755 0.000 22.990 1.490 1.524 1.997
44500.000 44.500 96.755 96.755 96.755 -1234066.191 6734.364 13274.942 109282.575 996.440 -1524219.555 159865.043 47080.224 23439.864 20273.898 377.000 834.000 30.000 17.170 17.547 35.283 0.000 0.000 23.008 1.305 1.341 1.830
44750.000 44.750 96.764 96.764 96.764 -1231359.850 6341.514 13341.911 109345.294 1039.547 -1522575.161 161147.045 47125.399 23541.076 20667.510 383.000 818.000 31.132 16.981 16.792 35.094 0.000 0.000 22.989 1.294 1.334 1.817
45000.000 45.000 96.781 96.781 96.781 -1233506.176 6534.608 13493.987 109293.877 968.771 -1523916.452 160119.033 46883.945 23859.590 20623.314 374.000 838.000 29.434 16.038 15.472 37.358 1.698 0.000 23.023 1.338 1.385 1.829
45250.000 45.250 96.755 96.755 96.755 -1232086.546 6761.077 13488.588 109391.556 935.149 -1524929.578 162266.662 46950.605 23402.403 20443.812 391.000 811.000 31.698 16.792 14.717 35.849 0.943 0.000 22.952 1.353 1.396 1.859
45500.000 45.500 96.766 96.766 96.766 -1233040.065 6469.475 13711.110 109222.172 1017.688 -1523968.400 160507.891 47025.764 23511.649 20510.351 395.000 793.000 30.943 17.170 15.094 33.774 3.019 0.000 22.964 1.290 1.337 1.755
45750.000 45.750 96.772 96.772 96.772 -1232737.918 6385.268 13644.036 109377.750 1047.901 -1526156.034 162963.161 47068.244 23251.231 20429.106 383.000 814.000 30.189 16.792 14.340 36.981 1.698 0.000 22.925 1.365 1.423 1.844
46000.000 46.000 96.765 96.765 96.765 -1232013.162 6467.347 13510.938 109332.851 993.259 -1522172.913 159855.357 47235.572 23139.990 20438.136 387.000 817.000 29.057 16.226 14.906 37.358 2.453 0.000 22.961 1.396 1.438 1.873
46250.000 46.250 96.765 96.765 96.765 -1232360.224 6376.611 13456.718 108773.263 959.130 -1522819.575 160893.628 46836.964 23008.698 20210.216 386.000 811.000 30.377 15.472 13.774 39.245 1.132 0.000 22.919 1.341 1.372 1.858
46500.000 46.500 96.764 96.764 96.764 -1232343.303 6622.299 13243.416 109136.002 959.871 -1523144.994 160840.103 46693.415 23046.544 20407.489 393.000 775.000 29.057 15.849 15.283 38.868 0.943 0.000 22.915 1.312 1.356 1.831
46750.000 46.750 96.751 96.751 96.751 -1231935.216 6654.588 13526.304 108962.543 998.366 -1522506.505 160429.487 46846.621 22998.086 20169.484 391.000 775.000 33.019 16.415 13.962 35.849 0.755 0.000 22.896 1.218 1.269 1.675
47000.000 47.000 96.792 96.792 96.792 -1233388.099 6315.508 13444.091 109526.132 1015.215 -1523113.981 159424.936 46821.800 22894.540 19952.177 382.000 810.000 32.075 16.415 15.660 34.906 0.943 0.000 22.934 1.233 1.283 1.723
47250.000 47.250 96.768 96.768 96.768 -1233674.356 6591.424 13564.517 108794.590 1063.668 -1523266.913 159578.358 46787.039 23046.548 19924.593 391.000 819.000 30.943 16.792 17.170 35.094 0.000 0.000 22.960 1.237 1.287 1.688
47500.000 47.500 96.773 96.773 96.773 -1234741.748 6709.692 13400.546 108987.639 1006.872 -1524252.357 159405.861 46463.418 22827.434 19911.331 384.000 811.000 30.755 14.906 16.415 37.925 0.000 0.000 22.864 1.281 1.323 1.778
47750.000 47.750 96.746 96.746 96.746 -1231342.463 6524.150 13512.909 108907.404 1108.307 -1523277.469 161882.236 47109.891 23210.648 20067.783 375.000 819.000 32.075 16.981 12.830 38.113 0.000 0.000 22.952 1.238 1.286 1.695
48000.000 48.000 96.741 96.741 96.741 -1232280.003 6377.557 13348.298 109073.399 1009.877 -1523523.183 161434.048 46674.438 22894.793 19958.526 384.000 813.000 30.943 16.038 13.019 39.057 0.943 0.000 22.877 1.247 1.287 1.753
48250.000 48.250 96.737 96.737 96.737 -1232159.140 6597.514 13506.333 108797.767 991.931 -1522577.726 160525.040 46720.829 23045.524 20100.296 387.000 816.000 30.943 16.038 13.962 38.302 0.755 0.000 22.932 1.332 1.371 1.814
48500.000 48.500 96.740 96.740 96.740 -1232286.996 6445.265 13239.910 108673.260 1036.061 -1523268.319 161586.828 46578.596 22800.654 20026.834 387.000 816.000 31.321 16.981 16.038 35.660 0.000 0.000 22.970 1.287 1.325 1.768
48750.000 48.750 96.755 96.755 96.755 -1232738.480 6517.890 13363.042 109390.227 1040.268 -1526529.642 163479.734 46816.116 23105.071 20035.576 386.000 811.000 31.321 17.547 17.547 32.642 0.943 0.000 22.936 1.212 1.251 1.666
49000.000 49.000 96.744 96.744 96.744 -1234207.693 6634.092 13332.886 109022.631 988.228 -1524388.217 160202.686 46937.727 23025.444 20325.858 379.000 819.000 32.264 16.038 14.717 36.226 0.755 0.000 22.979 1.281 1.323 1.764
49250.000 49.250 96.740 96.740 96.740 -1232866.729 6419.624 13267.293 109392.673 1040.544 -1525413.479 162426.614 46510.588 22577.924 19971.420 388.000 790.000 30.377 17.170 16.604 34.528 1.321 0.000 22.899 1.296 1.332 1.820
49500.000 49.500 96.761 96.761 96.761 -1232353.977 6442.321 13232.331 109369.493 1037.452 -1521189.118 158753.544 46693.202 23149.505 20064.938 389.000 801.000 30.943 17.170 13.585 38.302 0.000 0.000 23.004 1.285 1.321 1.765
49750.000 49.750 96.769 96.769 96.769 -1233342.460 6653.634 13410.247 108905.275 1127.497 -1522366.565 158927.453 46849.881 23019.678 19855.581 389.000 818.000 33.774 15.094 15.660 35.472 0.000 0.000 22.976 1.198 1.240 1.682
50000.000 50.000 96.783 96.783 96.783 -1231935.330 6577.753 13420.687 109100.912 1025.598 -1520788.047 158727.765 46917.333 23396.909 20090.573 377.000 802.000 33.585 15.849 14.340 36.226 0.000 0.000 23.002 1.339 1.368 1.847
50250.000 50.250 96.738 96.738 96.738 -1231661.495 6554.916 13327.319 109705.131 1051.561 -1524649.838 162349.415 46493.037 23077.714 20135.236 381.000 785.000 32.453 16.415 16.038 34.151 0.943 0.000 22.965 1.278 1.317 1.778
50500.000 50.500 96.751 96.751 96.751 -1232703.112 6692.707 13583.720 109226.475 996.728 -1525110.903 161908.161 46926.642 23187.031 20083.277 384.000 791.000 32.264 16.604 13.208 37.925 0.000 0.000 22.969 1.347 1.385 1.871
50750.000 50.750 96.752 96.752 96.752 -1232072.532 6500.152 13578.253 109054.519 1026.351 -1522228.663 159996.857 46992.901 23212.070 20208.143 384.000 801.000 31.132 16.415 16.226 35.472 0.755 0.000 22.911 1.391 1.429 1.875
51000.000 51.000 96.747 96.747 96.747 -1233001.453 6446.972 13663.000 109189.894 999.358 -1524542.542 161241.865 46540.766 22644.162 19915.211 402.000 769.000 32.075 16.038 14.906 36.981 0.000 0.000 22.910 1.179 1.220 1.693
51250.000 51.250 96.756 96.756 96.756 -1232108.504 6505.157 13581.620 109101.084 1020.999 -1525009.717 162692.354 46736.718 22699.430 19853.109 394.000 790.000 31.887 18.113 16.604 32.453 0.943 0.000 22.960 1.345 1.374 1.838
51500.000 51.500 96.772 96.772 96.772 -1232508.748 6682.754 13448.689 108866.859 930.193 -1521280.370 158843.127 46781.041 22494.552 19800.467 400.000 801.000 32.642 17.358 13.208 36.038 0.755 0.000 22.886 1.197 1.234 1.707
51750.000 51.750 96.752 96.752 96.752 -1232010.689 6622.780 13428.720 109282.591 1047.637 -1523787.101 161394.684 46617.501 22827.521 19976.482 390.000 807.000 32.264 14.717 12.075 40.189 0.755 0.000 22.879 1.185 1.209 1.692
52000.000 52.000 96.760 96.760 96.760 -1232301.950 6425.971 13057.737 109521.217 976.444 -1525336.756 163053.437 46655.345 22673.049 19800.661 393.000 757.000 31.887 16.415 13.962 36.038 1.698 0.000 22.905 1.141 1.173 1.634
52250.000 52.250 96.743 96.743 96.743 -1233197.350 6299.341 13299.548 109177.084 1103.023 -1523382.392 160306.046 46501.559 22739.505 20008.348 396.000 769.000 32.642 17.170 13.774 34.717 1.698 0.000 22.914 1.256 1.288 1.752
52500.000 52.500 96.765 96.765 96.765 -1232055.398 6523.341 13272.707 109410.332 1067.257 -1523352.318 161023.284 46523.930 22979.772 19780.304 397.000 761.000 32.453 16.604 15.283 35.660 0.000 0.000 22.962 1.277 1.308 1.785
52750.000 52.750 96.743 96.743 96.743 -1232123.412 6491.885 13590.153 109669.516 1047.633 -1523668.520 160745.921 46808.248 22614.531 20008.359 382.000 797.000 30.566 16.981 12.453 39.057 0.943 0.000 22.933 1.203 1.245 1.711
53000.000 53.000 96.756 96.756 96.756 -1232089.150 6617.555 13344.938 109205.781 967.513 -1523403.384 161178.447 46630.927 22811.327 20232.547 396.000 787.000 31.698 16.981 13.208 36.415 1.698 0.000 22.954 1.215 1.252 1.716
53250.000 53.250 96.765 96.765 96.765 -1232745.811 6414.222 13594.646 109102.816 1032.476 -1521866.735 158976.764 46797.725 23176.584 20263.761 397.000 809.000 32.830 14.906 14.340 37.925 0.000 0.000 22.973 1.331 1.362 1.820
53500.000 53.500 96.755 96.755 96.755 -1232595.180 6578.231 13332.716 109458.958 992.635 -1524084.161 161126.442 46274.239 22634.799 19672.208 397.000 774.000 32.075 17.358 14.340 36.226 0.000 0.000 22.909 1.236 1.272 1.755
53750.000 53.750 96.780 96.780 96.780 -1232181.350 6517.187 13624.705 108966.644 1022.023 -1521687.307 159375.397 46409.629 22611.432 19830.341 401.000 790.000 29.245 16.226 14.717 39.811 0.000 0.000 22.918 1.179 1.219 1.718
54000.000 54.000 96.771 96.771 96.771 -1232750.482 6569.806 13342.891 109259.936 1083.831 -1523134.194 160127.248 46544.419 22821.179 20201.150 390.000 780.000 34.151 14.717 13.585 36.792 0.755 0.000 22.967 1.250 1.283 1.810
54250.000 54.250 96.749 96.749 96.749 -1232022.217 6582.320 13666.918 109238.183 1010.281 -1525564.218 163044.299 46778.779 22784.629 20039.235 394.000 803.000 31.887 15.283 14.528 37.547 0.755 0.000 22.940 1.278 1.311 1.802
54500.000 54.500 96.743 96.743 96.743 -1233243.449 6516.069 13278.252 109571.048 973.900 -1522371.521 158788.803 46693.427 22995.491 19982.408 386.000 811.000 31.321 16.604 16.981 34.151 0.943 0.000 22.950 1.184 1.225 1.729
54750.000 54.750 96.734 96.734 96.734 -1234119.204 6378.963 13805.075 109587.412 1009.449 -1525696.864 160796.761 46514.553 22834.969 19858.618 401.000 791.000 32.264 17.736 13.962 36.038 0.000 0.000 22.850 1.175 1.215 1.753
55000.000 55.000 96.751 96.751 96.751 -1230907.177 6605.174 13506.050 109415.577 953.738 -1522051.665 160663.949 46763.582 22777.753 19904.979 397.000 792.000 31.321 17.358 16.038 35.283 0.000 0.000 22.985 1.358 1.390 1.907
55250.000 55.250 96.773 96.773 96.773 -1232985.006 6371.946 13391.519 109233.681 1051.950 -1521129.302 158095.200 46695.561 22902.316 19915.997 379.000 777.000 31.887 16.038 13.208 38.113 0.755 0.000 22.917 1.272 1.305 1.842
55500.000 55.500 96.763 96.763 96.763 -1234865.438 6722.378 13767.018 108747.162 1002.418 -1524079.139 158974.725 46813.058 23046.623 19984.118 393.000 786.000 29.811 17.170 16.604 35.472 0.943 0.000 23.021 1.345 1.377 1.876
55750.000 55.750 96.783 96.783 96.783 -1233572.950 6475.161 13420.003 109646.001 1025.413 -1523843.223 159703.696 46851.974 22943.752 20319.037 383.000 820.000 30.755 16.792 16.038 36.415 0.000 0.000 22.985 1.257 1.292 1.798
56000.000 56.000 96.760 96.760 96.760 -1233223.295 6596.577 13277.994 109764.998 1083.965 -1526087.223 162140.395 46987.099 23317.626 20239.603 393.000 810.000 31.887 16.415 13.962 36.981 0.755 0.000 23.026 1.247 1.282 1.791
56250.000 56.250 96.762 96.762 96.762 -1233227.538 6701.039 13327.587 109653.899 1083.057 -1521338.529 157345.409 46916.369 23063.943 20385.066 385.000 782.000 31.509 16.415 16.415 34.906 0.755 0.000 23.000 1.248 1.278 1.786
56500.000 56.500 96.750 96.750 96.750 -1232842.059 6510.021 13259.497 109921.827 1022.212 -1525882.352 162326.737 46637.051 22883.352 20103.604 396.000 785.000 30.943 15.472 14.528 39.057 0.000 0.000 22.931 1.337 1.369 1.894
56750.000 56.750 96.784 96.784 96.784 -1235427.644 6505.770 13466.615 109153.472 1089.243 -1527699.446 162056.703 46856.128 23057.240 20270.683 380.000 815.000 33.019 15.472 14.151 36.415 0.943 0.000 22.985 1.254 1.293 1.732
57000.000 57.000 96.762 96.762 96.762 -1232710.571 6792.720 13492.322 109264.485 1090.582 -1523384.852 160034.171 46760.955 23077.064 20096.977 406.000 800.000 30.943 15.472 13.962 38.679 0.943 0.000 22.969 1.248 1.288 1.742
57250.000 57.250 96.730 96.730 96.730 -1232064.738 6422.379 13369.735 109938.980 1085.388 -1526022.902 163141.682 46457.368 22715.275 19967.149 389.000 807.000 31.509 16.415 14.717 35.660 1.698 0.000 22.958 1.293 1.329 1.799
57500.000 57.500 96.737 96.737 96.737 -1232238.415 6417.239 13099.865 109219.765 1022.101 -1523635.481 161638.097 47014.795 23235.373 20195.573 392.000 806.000 33.585 15.849 13.962 35.849 0.755 0.000 22.950 1.315 1.347 1.838
57750.000 57.750 96.728 96.728 96.728 -1231102.327 6551.154 13742.216 109369.945 1011.822 -1523824.695 162047.231 46892.069 23344.089 20170.545 384.000 811.000 29.245 16.604 17.358 35.849 0.943 0.000 22.992 1.311 1.348 1.819
58000.000 58.000 96.745 96.745 96.745 -1233145.917 6381.014 13456.825 109499.630 934.559 -1526119.045 162701.100 46661.712 22904.986 20201.346 389.000 799.000 31.698 15.849 15.472 35.283 1.698 0.000 22.970 1.251 1.288 1.737
58250.000 58.250 96.771 96.771 96.771 -1231870.561 6406.014 13378.747 109339.036 969.480 -1522708.337 160744.500 46747.326 22764.240 20123.107 406.000 806.000 30.566 15.849 16.226 36.226 1.132 0.000 23.000 1.294 1.330 1.785
58500.000 58.500 96.741 96.741 96.741 -1231864.095 6596.376 13431.004 109125.031 969.253 -1523550.517 161564.757 47029.264 22940.920 20253.950 393.000 784.000 34.151 16.415 13.208 35.472 0.755 0.000 22.965 1.217 1.257 1.732
58750.000 58.750 96.762 96.762 96.762 -1232174.425 6626.196 13373.802 108768.678 1123.397 -1519115.329 157048.833 46745.386 22789.787 20186.891 405.000 788.000 31.887 16.415 14.340 37.358 0.000 0.000 22.990 1.300 1.340 1.860
59000.000 59.000 96.751 96.751 96.751 -1233549.858 6617.147 13589.541 109101.408 1074.298 -1524490.080 160557.829 46661.079 23075.210 20069.282 377.000 812.000 32.075 16.604 15.472 35.849 0.000 0.000 22.940 1.278 1.319 1.825
59250.000 59.250 96.751 96.751 96.751 -1232669.186 6411.331 13435.780 108823.768 1008.516 -1523687.324 161338.743 46836.070 22967.590 19884.839 392.000 780.000 31.509 17.925 15.094 35.472 0.000 0.000 22.973 1.230 1.270 1.777
59500.000 59.500 96.768 96.768 96.768 -1235166.127 6782.819 13225.319 108974.529 1006.593 -1524666.099 159510.712 46662.923 23024.981 19798.529 405.000 798.000 31.321 15.094 15.472 37.170 0.943 0.000 22.926 1.318 1.350 1.838
59750.000 59.750 96.764 96.764 96.764 -1233436.093 6355.326 13674.214 109550.084 969.121 -1525038.147 161053.309 46658.797 22612.997 19988.450 397.000 777.000 32.642 16.038 15.849 33.962 1.509 0.000 22.879 1.187 1.224 1.668
60000.000 60.000 96.749 96.749 96.749 -1232868.899 6563.245 13570.400 109305.048 1047.308 -1524392.607 161037.707 46534.652 23124.949 19954.782 395.000 816.000 34.528 15.660 14.528 34.528 0.755 0.000 22.957 1.181 1.218 1.685
60250.000 60.250 96.729 96.729 96.729 -1232211.628 6479.192 13711.903 109365.890 1013.197 -1525274.150 162492.339 46699.896 22841.925 20180.680 396.000 799.000 31.509 16.415 13.208 37.925 0.943 0.000 22.971 1.246 1.282 1.742
60500.000 60.500 96.756 96.756 96.756 -1233702.623 6633.558 13512.678 109089.281 1029.531 -1523982.839 160015.168 46532.397 22863.536 20150.607 396.000 796.000 30.189 16.038 14.906 37.925 0.943 0.000 22.964 1.248 1.279 1.757
60750.000 60.750 96.763 96.763 96.763 -1234182.957 6468.274 13576.803 109273.753 1008.709 -1523699.335 159188.839 46644.871 23206.186 20429.264 409.000 794.000 32.830 16.604 13.962 35.849 0.755 0.000 22.951 1.297 1.337 1.817
61000.000 61.000 96.764 96.764 96.764 -1232034.436 6390.798 13457.041 109338.039 997.244 -1522679.080 160461.522 46955.611 23173.949 20204.027 380.000 797.000 30.189 15.472 16.226 37.358 0.755 0.000 22.998 1.346 1.373 1.810
61250.000 61.250 96.767 96.767 96.767 -1233814.394 6696.172 13261.893 109076.626 1063.802 -1523378.373 159465.487 46481.163 22693.901 20007.742 410.000 800.000 32.453 15.660 13.962 36.604 1.321 0.000 22.919 1.292 1.322 1.788
61500.000 61.500 96.744 96.744 96.744 -1233546.422 6645.621 13376.681 109136.017 1048.137 -1525433.535 161680.658 46828.125 22825.991 20024.013 404.000 774.000 29.623 15.849 18.491 36.038 0.000 0.000 22.931 1.276 1.315 1.765
61750.000 61.750 96.757 96.757 96.757 -1232361.528 6522.238 13304.306 109350.170 956.712 -1523505.048 161010.095 46695.779 23056.365 19893.460 400.000 795.000 31.132 17.170 13.208 36.604 1.887 0.000 22.979 1.249 1.276 1.799
62000.000 62.000 96.727 96.727 96.727 -1231558.325 6518.615 13747.222 109160.794 1053.854 -1524312.082 162273.272 46770.282 22951.450 20111.128 388.000 781.000 32.075 16.604 12.830 35.849 2.642 0.000 23.029 1.374 1.400 1.847
62250.000 62.250 96.731 96.731 96.731 -1232572.297 6538.267 13627.171 109373.845 958.601 -1524526.439 161456.258 46854.937 23060.048 20373.639 397.000 782.000 30.566 15.094 16.415 36.792 1.132 0.000 22.983 1.255 1.282 1.805
62500.000 62.500 96.761 96.761 96.761 -1232836.512 6224.824 13662.778 109165.891 1013.114 -1522133.643 159230.523 46889.485 22906.609 20036.473 390.000 798.000 31.321 15.660 17.170 35.849 0.000 0.000 22.997 1.280 1.312 1.783
62750.000 62.750 96.741 96.741 96.741 -1233341.246 6436.760 13175.213 109269.702 1004.173 -1525928.923 162701.828 46815.179 23224.896 20066.313 407.000 787.000 29.811 15.849 15.472 36.792 2.075 0.000 22.993 1.321 1.351 1.823
63000.000 63.000 96.777 96.777 96.777 -1233191.830 6545.518 13472.400 109410.166 986.325 -1525332.318 161726.081 46596.822 23226.507 20042.428 389.000 796.000 30.377 15.472 16.038 36.226 1.887 0.000 22.913 1.169 1.209 1.712
63250.000 63.250 96.767 96.767 96.767 -1232393.415 6712.956 13231.266 109456.225 1021.078 -1524539.219 161724.279 47245.567 23305.233 20230.575 411.000 806.000 32.453 14.906 13.774 36.981 1.887 0.000 23.000 1.270 1.310 1.733
63500.000 63.500 96.758 96.758 96.758 -1232000.222 6544.123 13489.922 109286.109 1058.003 -1522362.268 159983.889 46890.604 23006.296 19994.833 396.000 791.000 29.245 16.604 16.038 36.415 1.698 0.000 22.954 1.416 1.446 1.881
63750.000 63.750 96.726 96.726 96.726 -1230000.444 6639.591 13608.172 108612.995 1033.723 -1523110.294 163215.368 46781.351 23207.904 20275.082 399.000 804.000 31.509 16.792 15.094 33.585 3.019 0.000 23.009 1.344 1.388 1.771
64000.000 64.000 96.738 96.738 96.738 -1232323.274 6728.583 13573.554 109245.443 1008.584 -1524276.306 161396.869 46819.095 23030.993 20220.525 383.000 815.000 30.189 16.226 16.415 36.226 0.943 0.000 22.987 1.273 1.308 1.772
64250.000 64.250 96.748 96.748 96.748 -1232068.543 6714.207 13291.091 108883.689 1003.690 -1523523.188 161561.967 47021.366 23091.875 20219.345 375.000 822.000 28.113 15.094 15.472 38.302 3.019 0.000 22.974 1.336 1.382 1.831
64500.000 64.500 96.754 96.754 96.754 -1234195.262 6484.716 13415.458 109321.974 1029.873 -1523957.038 159509.755 46469.058 23030.704 20074.819 399.000 814.000 33.019 15.283 13.962 36.038 1.698 0.000 22.922 1.409 1.441 1.904
64750.000 64.750 96.779 96.779 96.779 -1232141.291 6978.874 13687.013 108542.333 1026.010 -1521358.157 158982.636 46940.770 23112.659 20102.876 389.000 795.000 29.434 16.792 17.736 34.906 1.132 0.000 22.951 1.370 1.399 1.843
65000.000 65.000 96.771 96.771 96.771 -1231902.149 6600.800 13357.424 109431.120 1052.366 -1523380.574 161036.714 47018.963 23189.629 20301.481 386.000 824.000 31.132 16.226 15.283 36.415 0.943 0.000 22.991 1.224 1.268 1.749
65250.000 65.250 96.761 96.761 96.761 -1234392.277 6576.016 13341.295 108998.360 1039.361 -1524680.789 160333.480 47037.289 23578.920 20500.072 386.000 818.000 33.208 14.906 16.792 34.340 0.755 0.000 23.013 1.152 1.200 1.718
65500.000 65.500 96.756 96.756 96.756 -1233107.157 6235.416 13772.886 109024.024 1096.596 -1522922.046 159685.967 46839.512 23252.719 20522.877 398.000 785.000 32.453 16.038 14.528 36.226 0.755 0.000 22.979 1.302 1.341 1.850
65750.000 65.750 96.778 96.778 96.778 -1234737.465 6572.319 13681.267 108577.850 996.939 -1524733.507 160167.668 47521.149 23473.064 20484.562 387.000 797.000 29.811 13.774 16.981 37.547 1.887 0.000 23.053 1.245 1.282 1.762
66000.000 66.000 96.731 96.731 96.731 -1231959.992 6288.346 13616.945 109187.036 1062.652 -1523179.499 161064.528 46995.901 23396.101 20411.808 374.000 809.000 27.547 15.660 19.057 36.792 0.943 0.000 22.989 1.277 1.312 1.816
66250.000 66.250 96.772 96.772 96.772 -1231772.867 6802.200 13514.499 108625.423 1008.045 -1522570.531 160847.497 47085.742 23070.397 20508.174 394.000 800.000 30.943 16.038 17.547 35.472 0.000 0.000 23.023 1.285 1.328 1.780
66500.000 66.500 96.762 96.762 96.762 -1233292.442 6640.773 13878.662 109083.869 966.115 -1522741.446 158879.585 46652.724 23157.124 20218.922 384.000 808.000 33.396 16.415 15.472 34.717 0.000 0.000 23.019 1.232 1.278 1.769
66750.000 66.750 96.765 96.765 96.765 -1232654.499 6622.985 13529.717 109061.982 1036.481 -1523831.870 160926.205 47056.988 23358.151 20356.518 382.000 821.000 29.811 16.792 17.736 33.962 1.698 0.000 22.977 1.134 1.183 1.683
67000.000 67.000 96.765 96.765 96.765 -1231781.776 6247.160 13209.468 109558.978 1037.342 -1522863.202 161028.478 46798.514 23132.338 20399.212 393.000 811.000 31.132 16.415 15.472 35.094 1.887 0.000 22.959 1.077 1.141 1.644
67250.000 67.250 96.768 96.768 96.768 -1232359.768 6600.456 13465.093 109308.542 993.199 -1522843.789 160116.731 46720.793 23019.251 20418.734 396.000 798.000 32.264 15.283 14.906 36.038 1.509 0.000 22.966 1.180 1.224 1.736
67500.000 67.500 96.758 96.758 96.758 -1233389.256 6608.096 13295.413 109338.446 1018.433 -1523631.909 159982.265 46821.976 22977.847 20224.076 392.000 810.000 30.377 15.660 19.057 34.906 0.000 0.000 22.972 1.230 1.260 1.776
67750.000 67.750 96.742 96.742 96.742 -1232115.791 6480.798 13581.265 109017.311 999.252 -1524442.769 162248.352 46756.058 23341.794 20345.880 404.000 802.000 31.698 16.038 17.170 33.019 2.075 0.000 22.975 1.222 1.252 1.694
68000.000 68.000 96.768 96.768 96.768 -1234089.856 6682.844 13494.284 109191.059 1009.330 -1523047.152 158579.780 46962.835 23057.039 20279.713 389.000 813.000 30.943 15.472 17.170 36.415 0.000 0.000 22.984 1.229 1.268 1.768
68250.000 68.250 96.734 96.734 96.734 -1232900.049 6459.951 13229.401 109632.743 1081.837 -1525018.133 161714.151 46598.992 23113.007 20186.129 391.000 813.000 32.264 16.038 15.472 35.472 0.755 0.000 22.979 1.252 1.290 1.806
68500.000 68.500 96.764 96.764 96.764 -1232833.379 6330.508 13594.886 109059.136 1060.497 -1523743.454 160865.048 46859.991 23063.415 20254.252 388.000 805.000 27.925 16.792 17.358 35.849 2.075 0.000 22.980 1.265 1.302 1.836
68750.000 68.750 96.777 96.777 96.777 -1233998.800 6450.924 13369.993 109380.374 1008.869 -1523738.970 159530.010 46951.364 22903.589 20104.513 386.000 806.000 29.245 16.981 15.660 35.094 3.019 0.000 22.901 1.169 1.212 1.745
69000.000 69.000 96.759 96.759 96.759 -1233454.213 6632.573 13615.486 109356.466 1005.037 -1524240.271 160176.496 46810.070 23051.715 20041.514 396.000 799.000 31.509 16.792 15.472 36.226 0.000 0.000 22.956 1.234 1.266 1.842
69250.000 69.250 96.743 96.743 96.743 -1233020.453 6663.196 13365.060 109345.502 1041.750 -1525160.773 161724.813 46763.225 22640.515 20066.404 383.000 812.000 30.377 15.660 15.660 36.792 1.509 0.000 22.936 1.237 1.273 1.855
69500.000 69.500 96.773 96.773 96.773 -1232270.211 6455.863 13591.406 109570.084 1062.551 -1524958.364 162008.248 46655.588 22775.359 19860.769 403.000 798.000 32.264 16.038 16.038 34.717 0.943 0.000 22.904 1.219 1.263 1.836
69750.000 69.750 96.751 96.751 96.751 -1232679.707 6501.719 13213.249 109711.212 1092.358 -1524620.411 161422.167 46591.709 22542.598 19972.908 391.000 773.000 28.868 17.547 14.340 35.849 3.396 0.000 22.927 1.202 1.236 1.807
70000.000 70.000 96.741 96.741 96.741 -1231759.861 6481.903 13472.026 109462.664 1087.016 -1523539.109 161275.639 46724.823 22714.936 20099.921 390.000 810.000 31.698 17.170 15.283 35.849 0.000 0.000 22.981 1.152 1.198 1.726
70250.000 70.250 96.763 96.763 96.763 -1233785.945 6452.533 13553.096 109178.672 955.601 -1525331.032 161405.184 46472.376 22909.998 19985.237 386.000 832.000 33.396 15.660 14.906 35.094 0.943 0.000 22.943 1.147 1.193 1.743
70500.000 70.500 96.736 96.736 96.736 -1230861.362 6301.531 13659.040 109327.186 1096.416 -1522975.343 161729.808 46789.620 22823.910 20113.583 386.000 804.000 30.755 17.170 16.604 35.472 0.000 0.000 22.985 1.303 1.337 1.899
70750.000 70.750 96.763 96.763 96.763 -1234377.877 6557.769 13283.597 109490.200 971.789 -1526739.011 162057.779 46896.767 22777.731 20017.588 384.000 798.000 33.396 16.604 12.453 36.604 0.943 0.000 22.955 1.173 1.216 1.793
71000.000 71.000 96.768 96.768 96.768 -1232911.861 6525.729 13583.606 108919.830 1003.857 -1523190.696 160245.814 46740.173 22601.947 19936.457 390.000 807.000 29.623 16.792 15.849 35.094 2.642 0.000 22.900 1.211 1.259 1.823
71250.000 71.250 96.747 96.747 96.747 -1231953.796 6526.622 13532.941 109291.874 1000.052 -1523092.859 160787.575 46363.785 22656.308 19834.680 385.000 786.000 28.868 15.849 14.528 37.925 2.830 0.000 22.859 1.295 1.336 1.929
71500.000 71.500 96.765 96.765 96.765 -1233043.989 6432.995 13656.853 109420.992 1061.749 -1522098.776 158482.198 46619.659 22508.577 20230.618 394.000 786.000 34.906 16.792 13.774 34.528 0.000 0.000 22.851 1.277 1.311 1.897
71750.000 71.750 96.768 96.768 96.768 -1232596.273 6479.810 13495.270 109564.437 951.644 -1523014.479 159927.045 46403.388 22654.252 19920.547 395.000 784.000 31.698 17.736 17.358 32.453 0.755 0.000 22.871 1.332 1.369 1.927
72000.000 72.000 96.729 96.729 96.729 -1232910.031 6503.676 13473.993 109736.593 1103.111 -1525446.667 161719.263 46821.738 22839.155 20147.626 379.000 812.000 30.566 16.792 15.094 35.849 1.698 0.000 22.938 1.315 1.345 1.880
72250.000 72.250 96.777 96.777 96.777 -1233086.587 6634.480 13457.037 109603.467 997.804 -1523221.010 159441.634 46499.092 22602.584 19837.311 404.000 796.000 33.019 17.547 14.528 34.151 0.755 0.000 22.825 1.350 1.378 1.923
72500.000 72.500 96.757 96.757 96.757 -1232721.798 6541.474 13420.391 109153.557 1009.511 -1523313.191 160466.461 46820.646 22670.235 20030.637 399.000 795.000 30.189 18.302 14.528 35.472 1.509 0.000 22.876 1.272 1.311 1.899
72750.000 72.750 96.752 96.752 96.752 -1231817.810 6707.297 13396.171 109756.167 1018.773 -1522938.235 160242.018 46506.404 22200.278 19718.107 392.000 784.000 30.755 17.170 13.962 35.472 2.642 0.000 22.832 1.144 1.182 1.790
73000.000 73.000 96.739 96.739 96.739 -1233176.581 6328.536 13482.003 109429.438 1018.979 -1524157.681 160722.144 46843.750 22686.406 20181.912 385.000 799.000 33.208 16.981 13.774 35.094 0.943 0.000 22.965 1.245 1.287 1.854
73250.000 73.250 96.743 96.743 96.743 -1231190.036 6668.477 13332.945 109678.849 1058.539 -1523768.341 161839.495 46652.848 22647.060 19805.154 391.000 777.000 31.321 15.849 15.849 36.226 0.755 0.000 22.881 1.188 1.233 1.785
73500.000 73.500 96.775 96.775 96.775 -1232591.937 6647.283 13564.468 109608.049 1106.013 -1524332.448 160814.699 46564.515 22660.233 19853.277 383.000 774.000 30.943 16.604 14.151 36.604 1.698 0.000 22.941 1.234 1.280 1.839
73750.000 73.750 96.745 96.745 96.745 -1231374.080 6431.279 13357.805 109436.219 998.586 -1522993.744 161395.774 46925.450 22877.001 20031.412 399.000 778.000 30.755 15.660 17.925 34.717 0.943 0.000 22.919 1.147 1.194 1.768
74000.000 74.000 96.742 96.742 96.742 -1234148.053 6665.080 13483.938 109221.975 1068.789 -1525746.773 161158.939 46511.003 22410.792 20021.906 398.000 796.000 31.132 15.849 17.925 34.340 0.755 0.000 22.888 1.192 1.233 1.797
74250.000 74.250 96.764 96.764 96.764 -1232579.120 6434.424 13363.340 109298.308 1058.280 -1523254.638 160521.165 46872.055 22839.898 20136.289 398.000 806.000 30.189 17.547 15.094 34.717 2.453 0.000 22.949 1.183 1.229 1.813
74500.000 74.500 96.773 96.773 96.773 -1233257.096 6643.867 13347.582 109211.932 956.660 -1523890.525 160473.388 46869.086 22424.113 19900.205 391.000 810.000 31.698 15.849 14.528 37.170 0.755 0.000 22.868 1.133 1.177 1.752
74750.000 74.750 96.770 96.770 96.770 -1232944.136 6630.182 13485.594 109241.122 1003.426 -1522903.138 159598.677 46677.855 22842.873 19963.009 402.000 788.000 32.453 17.170 14.717 34.906 0.755 0.000 22.933 1.256 1.292 1.844
75000.000 75.000 96.771 96.771 96.771 -1232769.423 6711.004 13318.142 109308.647 1056.177 -1521161.194 157997.802 46529.873 22874.294 20255.206 399.000 791.000 32.075 16.415 13.208 37.358 0.943 0.000 22.912 1.242 1.289 1.871
75250.000 75.250 96.748 96.748 96.748 -1232590.402 6424.314 13298.139 109394.978 980.972 -1522183.156 159494.353 46932.745 22859.270 20460.795 388.000 818.000 31.698 15.660 14.151 36.792 1.698 0.000 22.981 1.323 1.363 1.898
75500.000 75.500 96.754 96.754 96.754 -1233109.626 6460.810 13526.149 109286.332 1071.595 -1524691.327 161236.816 46581.502 22569.480 20262.940 398.000 817.000 31.887 16.604 15.094 34.717 1.698 0.000 22.909 1.245 1.278 1.874
75750.000 75.750 96.747 96.747 96.747 -1233779.630 6499.620 13455.198 109505.947 1086.397 -1523964.611 159637.819 46575.227 22917.855 20375.049 394.000 806.000 32.453 16.415 14.717 35.094 1.321 0.000 22.990 1.413 1.447 1.930
76000.000 76.000 96.731 96.731 96.731 -1230933.429 6417.347 13446.046 110134.504 1040.025 -1523452.401 161481.051 46666.451 22643.947 19859.594 389.000 809.000 30.000 15.660 17.547 36.792 0.000 0.000 22.940 1.294 1.326 1.848
76250.000 76.250 96.776 96.776 96.776 -1233678.946 6482.999 13496.509 109707.802 1089.176 -1524537.643 160082.211 46472.174 22478.273 20088.437 415.000 795.000 30.943 14.528 13.962 38.491 2.075 0.000 22.941 1.230 1.262 1.824
76500.000 76.500 96.766 96.766 96.766 -1232528.191 6567.602 13623.663 109401.525 1023.749 -1523147.663 160002.932 46746.085 22839.424 19993.993 397.000 767.000 32.830 16.226 15.283 34.151 1.509 0.000 22.918 1.214 1.251 1.815
76750.000 76.750 96.734 96.734 96.734 -1231441.702 6446.424 13696.345 109458.367 1065.882 -1522864.859 160756.139 46739.696 22752.299 20158.265 385.000 824.000 31.321 17.358 15.660 34.717 0.943 0.000 22.959 1.358 1.394 1.865
77000.000 77.000 96.749 96.749 96.749 -1232759.474 6412.776 13357.003 109384.900 994.727 -1522685.276 159776.396 46696.351 22463.994 20138.490 389.000 785.000 34.340 16.038 13.585 34.717 1.321 0.000 22.923 1.249 1.282 1.785
77250.000 77.250 96.748 96.748 96.748 -1231007.202 6732.368 13498.891 109199.575 1041.238 -1523704.332 162225.058 46770.902 22970.990 20117.152 383.000 808.000 33.585 16.792 13.585 36.038 0.000 0.000 22.935 1.226 1.263 1.783
77500.000 77.500 96.749 96.749 96.749 -1232749.188 6450.398 13087.950 109463.352 1098.582 -1525749.567 162900.097 46389.491 22521.405 19814.007 397.000 792.000 34.151 17.736 12.830 35.283 0.000 0.000 22.870 1.138 1.175 1.765
77750.000 77.750 96.745 96.745 96.745 -1232277.347 6561.440 13259.658 109828.117 1013.795 -1523412.415 160472.059 46434.999 22493.660 19856.656 400.000 780.000 34.717 16.604 10.377 38.302 0.000 0.000 22.818 1.194 1.236 1.777
78000.000 78.000 96.755 96.755 96.755 -1232094.296 6594.724 13179.866 109409.125 1007.944 -1524489.146 162203.191 46390.997 22662.741 20063.681 383.000 780.000 31.509 16.415 14.151 36.038 1.887 0.000 22.933 1.273 1.311 1.835
78250.000 78.250 96.764 96.764 96.764 -1232441.745 6693.780 13369.905 109187.798 1023.084 -1523165.467 160449.155 46536.052 22667.173 19864.483 400.000 773.000 32.264 17.358 16.226 34.151 0.000 0.000 22.932 1.182 1.226 1.668
78500.000 78.500 96.746 96.746 96.746 -1233099.141 6712.224 13410.184 109301.653 1035.280 -1523845.428 160286.947 46728.762 22713.698 19787.922 383.000 788.000 31.509 16.981 17.547 33.962 0.000 0.000 22.875 1.161 1.206 1.663
78750.000 78.750 96.740 96.740 96.740 -1232595.137 6633.735 13490.069 109279.718 1044.613 -1524122.239 161078.967 46646.312 22501.133 19819.843 381.000 819.000 30.566 16.038 16.226 36.226 0.943 0.000 22.888 1.161 1.207 1.715
79000.000 79.000 96.744 96.744 96.744 -1231389.853 6531.506 13430.547 109037.156 1049.571 -1520278.780 158840.147 46669.039 22449.743 19976.809 401.000 801.000 31.698 16.792 16.604 34.906 0.000 0.000 22.912 1.233 1.270 1.767
79250.000 79.250 96.766 96.766 96.766 -1233019.938 6572.211 13391.165 108905.822 1018.812 -1523087.958 160180.011 46464.818 22747.323 19773.982 396.000 777.000 28.491 18.302 16.981 33.396 2.830 0.000 22.879 1.222 1.259 1.743
79500.000 79.500 96.741 96.741 96.741 -1230264.285 6392.931 13443.719 109688.325 1075.445 -1522172.337 161307.633 46492.240 22736.533 20134.694 391.000 808.000 32.075 15.849 14.340 36.792 0.943 0.000 22.926 1.314 1.350 1.788
79750.000 79.750 96.735 96.735 96.735 -1232490.889 6694.245 13487.806 109015.114 1039.483 -1526063.823 163336.287 46736.032 22805.993 20208.627 385.000 791.000 29.623 15.660 13.208 38.302 3.208 0.000 22.963 1.279 1.312 1.763
80000.000 80.000 96.756 96.756 96.756 -1232606.524 6514.336 13578.280 108672.839 1072.158 -1523773.158 161329.022 47197.049 22799.647 19968.323 389.000 811.000 31.698 15.472 10.943 38.679 3.208 0.000 23.001 1.367 1.402 1.868
80250.000 80.250 96.743 96.743 96.743 -1232264.004 6536.526 13335.530 109643.995 1083.352 -1523270.137 160406.729 46683.950 22693.040 20143.337 397.000 796.000 34.151 16.226 13.396 35.472 0.755 0.000 22.955 1.455 1.484 1.926
80500.000 80.500 96.792 96.792 96.792 -1231675.341 6476.573 13445.749 109595.752 997.805 -1521800.156 159608.936 46980.342 23078.170 20299.047 382.000 785.000 31.887 16.981 12.453 35.660 3.019 0.000 23.002 1.478 1.510 1.948
80750.000 80.750 96.753 96.753 96.753 -1232492.637 6319.639 13556.706 109315.100 979.589 -1524941.404 162277.733 46831.053 23053.962 20280.208 389.000 811.000 31.321 15.849 14.717 36.415 1.698 0.000 22.922 1.388 1.454 1.869
81000.000 81.000 96.771 96.771 96.771 -1232601.766 6516.688 13345.963 109352.347 1072.398 -1523894.144 161004.982 46704.691 23109.368 20390.204 389.000 810.000 29.057 17.736 16.981 34.528 1.698 0.000 22.977 1.376 1.435 1.882
81250.000 81.250 96.747 96.747 96.747 -1231780.705 6377.037 13486.943 109472.751 1028.946 -1522725.109 160578.727 47036.463 23134.741 20714.944 396.000 813.000 28.491 15.849 16.415 36.226 3.019 0.000 23.049 1.366 1.407 1.894
81500.000 81.500 96.729 96.729 96.729 -1232183.744 6270.780 13499.850 109537.968 1078.113 -1523844.431 161273.976 46446.853 22779.345 20116.544 403.000 780.000 31.887 16.415 14.717 35.283 1.698 0.000 22.897 1.240 1.291 1.776
81750.000 81.750 96.739 96.739 96.739 -1233357.285 6480.683 13668.948 108911.517 1114.064 -1523908.392 160375.896 46635.597 22772.669 20164.917 393.000 800.000 30.755 16.415 15.849 34.906 2.075 0.000 22.976 1.372 1.411 1.901
82000.000 82.000 96.743 96.743 96.743 -1233271.598 6601.254 13368.500 108610.670 1022.011 -1524395.979 161521.947 46547.362 23072.543 20114.464 392.000 786.000 30.000 16.038 18.302 33.396 2.264 0.000 22.957 1.373 1.418 1.867
82250.000 82.250 96.773 96.773 96.773 -1234317.114 6380.997 13532.487 108442.783 994.844 -1522323.551 158655.326 46947.244 22960.135 20337.504 378.000 795.000 31.887 16.415 15.849 35.094 0.755 0.000 22.991 1.398 1.436 1.863
82500.000 82.500 96.746 96.746 96.746 -1232233.100 6514.421 13574.957 108963.827 1090.024 -1524657.664 162281.335 46684.319 22829.432 19926.341 384.000 788.000 29.623 16.038 15.283 38.302 0.755 0.000 22.943 1.326 1.360 1.782
82750.000 82.750 96.755 96.755 96.755 -1233321.522 6540.340 13427.748 108891.116 1123.454 -1522717.472 159413.292 46795.642 22752.709 20247.004 393.000 768.000 32.453 15.472 14.906 35.472 1.698 0.000 22.957 1.370 1.407 1.837
83000.000 83.000 96.753 96.753 96.753 -1231373.918 6611.133 13574.508 108941.689 1017.487 -1523184.926 161666.190 46496.895 22737.449 20069.456 392.000 798.000 30.943 16.415 15.849 36.038 0.755 0.000 22.939 1.322 1.352 1.768
83250.000 83.250 96.762 96.762 96.762 -1232908.352 6391.114 13449.254 109070.803 956.277 -1522291.987 159516.186 46585.239 22614.330 20109.047 383.000 799.000 30.189 16.038 15.849 36.226 1.698 0.000 22.942 1.426 1.464 1.877
83500.000 83.500 96.761 96.761 96.761 -1232559.930 6380.113 13327.293 109060.542 1033.091 -1521148.703 158787.734 46751.816 22955.600 20214.511 397.000 792.000 30.377 17.358 17.925 33.396 0.943 0.000 22.955 1.438 1.473 1.905
83750.000 83.750 96.751 96.751 96.751 -1232230.013 6585.150 13587.403 109197.962 1022.019 -1522972.628 160350.081 46314.895 22279.056 19942.147 404.000 791.000 31.509 16.415 18.491 33.585 0.000 0.000 22.873 1.278 1.311 1.777
84000.000 84.000 96.750 96.750 96.750 -1233510.488 6645.160 13423.565 108657.962 1039.986 -1522011.359 158734.198 46798.941 22759.516 20013.530 390.000 774.000 29.811 16.415 16.415 37.358 0.000 0.000 22.962 1.316 1.354 1.814
84250.000 84.250 96.766 96.766 96.766 -1233479.580 6430.043 13266.667 109438.199 1038.444 -1522516.069 158863.135 46530.489 22525.868 19932.206 400.000 803.000 32.642 16.415 15.472 34.528 0.943 0.000 22.901 1.289 1.322 1.815
84500.000 84.500 96.752 96.752 96.752 -1232289.496 6537.061 13667.107 109424.559 1071.668 -1521616.323 158626.432 46853.678 22964.369 20357.417 384.000 827.000 32.264 15.849 13.585 38.302 0.000 0.000 22.910 1.239 1.269 1.817
84750.000 84.750 96.750 96.750 96.750 -1233935.111 6695.939 13573.661 109192.820 1001.870 -1526544.149 162144.746 46617.315 22612.433 20140.615 374.000 829.000 33.962 17.358 13.019 34.906 0.755 0.000 22.960 1.392 1.422 1.900
85000.000 85.000 96.739 96.739 96.739 -1233950.024 6565.575 13622.981 109152.771 1042.762 -1524965.222 160631.108 46819.404 23019.671 20311.913 387.000 812.000 31.321 15.660 15.094 37.170 0.755 0.000 22.945 1.344 1.367 1.854
85250.000 85.250 96.750 96.750 96.750 -1230994.980 6522.485 13407.694 109586.308 971.899 -1522629.071 161145.704 46533.270 23028.055 20299.910 395.000 817.000 29.434 15.283 15.094 39.245 0.943 0.000 22.980 1.477 1.505 1.961
85500.000 85.500 96.758 96.758 96.758 -1233696.963 6412.057 13327.707 109634.433 1003.127 -1524656.531 160582.244 46955.942 23217.355 20298.134 387.000 819.000 32.075 15.660 13.019 39.245 0.000 0.000 22.948 1.532 1.542 2.018
85750.000 85.750 96.747 96.747 96.747 -1232711.086 6760.528 13520.816 108995.081 1031.855 -1521321.238 158301.871 46700.254 22770.296 20306.771 379.000 804.000 30.189 16.038 17.547 35.283 0.943 0.000 22.992 1.466 1.499 1.974
86000.000 86.000 96.761 96.761 96.761 -1234366.010 6638.606 13235.679 109315.801 1106.974 -1523295.392 158632.321 46577.338 22932.344 20221.431 379.000 800.000 31.509 16.792 15.283 35.660 0.755 0.000 22.934 1.337 1.359 1.875
86250.000 86.250 96.761 96.761 96.761 -1235192.301 6529.028 13203.451 109273.060 1031.486 -1524657.256 159427.929 46601.001 22790.392 20192.437 384.000 814.000 31.132 16.792 14.340 35.283 2.453 0.000 22.953 1.503 1.522 1.992
86500.000 86.500 96.738 96.738 96.738 -1232812.554 6179.555 13718.498 109218.185 1088.144 -1526571.978 163555.043 46791.686 23065.430 20300.650 382.000 806.000 33.585 15.094 12.830 36.792 1.698 0.000 22.941 1.437 1.466 1.957
86750.000 86.750 96.766 96.766 96.766 -1233548.852 6737.079 13387.645 109218.212 1020.779 -1523459.659 159547.092 46470.199 22680.531 20130.100 396.000 782.000 31.509 16.981 15.094 35.660 0.755 0.000 22.887 1.394 1.422 1.910
87000.000 87.000 96.767 96.767 96.767 -1233345.366 6643.966 13327.936 109875.179 1009.227 -1526277.586 162075.913 47009.999 22796.943 19902.076 391.000 795.000 32.264 16.792 14.340 35.849 0.755 0.000 22.905 1.358 1.389 1.842
87250.000 87.250 96.741 96.741 96.741 -1232725.612 6318.777 13339.743 109422.808 1079.523 -1523408.906 160522.442 46773.260 22812.373 20095.324 390.000 813.000 32.642 17.547 14.340 33.774 1.698 0.000 22.908 1.438 1.463 1.934
87500.000 87.500 96.765 96.765 96.765 -1233241.336 6578.147 13134.245 109252.263 995.009 -1523566.710 160365.710 46948.326 23067.927 20318.303 374.000 823.000 32.830 15.472 13.396 37.547 0.755 0.000 22.929 1.371 1.403 1.901
87750.000 87.750 96.742 96.742 96.742 -1231458.939 6401.369 13318.742 109661.029 1029.665 -1523021.971 161152.226 46775.847 22735.451 20070.801 404.000 783.000 32.642 17.358 14.717 34.340 0.943 0.000 22.923 1.389 1.413 1.881
88000.000 88.000 96.765 96.765 96.765 -1233163.627 6402.879 13174.490 109216.369 1093.973 -1522303.009 159251.671 46862.270 22767.679 20255.034 393.000 803.000 31.132 17.736 14.340 36.792 0.000 0.000 22.930 1.342 1.370 1.873
88250.000 88.250 96.747 96.747 96.747 -1232844.296 6633.820 13378.654 109127.335 1036.701 -1522805.485 159784.679 46622.526 22660.655 20123.902 381.000 791.000 30.943 15.472 14.906 37.925 0.755 0.000 22.854 1.301 1.337 1.843
88500.000 88.500 96.763 96.763 96.763 -1233456.205 6631.506 13457.387 109066.661 1008.090 -1524599.218 160979.370 46619.357 22841.974 20101.287 384.000 802.000 33.019 16.226 12.075 37.925 0.755 0.000 22.934 1.324 1.362 1.821
88750.000 88.750 96.755 96.755 96.755 -1232358.976 6739.720 13258.723 109350.400 1008.340 -1524913.159 162197.000 46730.880 22931.353 20009.596 393.000 812.000 31.509 15.660 16.226 36.604 0.000 0.000 22.942 1.403 1.436 1.885
89000.000 89.000 96.725 96.725 96.725 -1231928.715 6579.319 13355.385 109820.110 1021.510 -1523751.347 161046.309 46362.467 22487.450 20113.662 397.000 800.000 30.189 16.792 15.472 36.415 1.132 0.000 22.885 1.349 1.379 1.911
89250.000 89.250 96.752 96.752 96.752 -1234609.968 6788.707 13547.920 108473.196 1043.258 -1525381.979 160918.930 46694.593 22723.821 20285.692 398.000 808.000 32.264 16.415 12.642 37.925 0.755 0.000 22.918 1.445 1.474 1.956
89500.000 89.500 96.762 96.762 96.762 -1232434.209 6755.523 13397.997 109218.109 1032.661 -1522503.820 159665.321 46336.736 22410.637 19880.739 405.000 787.000 31.698 16.792 14.151 37.358 0.000 0.000 22.859 1.342 1.378 1.902
89750.000 89.750 96.758 96.758 96.758 -1233238.335 6681.556 13344.141 108996.688 1055.179 -1521973.750 158657.850 46734.203 22916.576 20093.173 395.000 806.000 32.453 16.792 13.962 34.906 1.887 0.000 22.959 1.379 1.412 1.897
90000.000 90.000 96.743 96.743 96.743 -1232987.838 6469.660 13357.564 109047.365 1008.694 -1523560.810 160689.689 46793.160 23139.799 20420.477 399.000 799.000 32.453 15.849 12.453 37.736 1.509 0.000 23.020 1.444 1.473 2.001
90250.000 90.250 96.716 96.716 96.716 -1231333.073 6422.390 13436.262 109541.444 994.813 -1523134.795 161406.813 46578.866 22697.950 20272.421 387.000 805.000 31.509 16.981 12.264 37.736 1.509 0.000 22.903 1.327 1.364 1.868
90500.000 90.500 96.759 96.759 96.759 -1232549.563 6503.033 13297.249 109085.066 1070.408 -1521368.204 158862.884 46673.087 22899.950 20510.851 376.000 814.000 31.698 16.981 13.585 35.472 2.264 0.000 22.996 1.359 1.391 1.890
90750.000 90.750 96.746 96.746 96.746 -1233064.623 6558.936 13341.440 109770.849 1077.521 -1522130.925 158317.555 46674.763 22908.035 20632.118 389.000 820.000 33.019 16.226 10.755 38.491 1.509 0.000 22.945 1.405 1.429 1.945
91000.000 91.000 96.746 96.746 96.746 -1233079.200 6580.182 13199.563 109329.379 1038.672 -1524423.211 161196.215 46689.410 22804.067 20490.155 381.000 827.000 34.340 17.358 12.830 35.472 0.000 0.000 22.948 1.319 1.349 1.827
91250.000 91.250 96.756 96.756 96.756 -1233118.211 6328.413 13502.546 109031.162 1040.278 -1523373.064 160352.454 46974.681 22818.810 20449.362 388.000 807.000 32.642 16.604 12.075 37.925 0.755 0.000 22.986 1.356 1.386 1.872
91500.000 91.500 96.759 96.759 96.759 -1232739.911 6565.913 13707.043 109211.592 1021.293 -1523061.304 159815.551 46885.412 23246.456 20883.772 383.000 823.000 33.208 16.038 13.585 34.528 2.642 0.000 23.010 1.452 1.471 1.927
91750.000 91.750 96.737 96.737 96.737 -1231889.063 6556.904 13537.943 108951.160 983.519 -1525179.577 163260.987 46846.965 22899.367 20482.890 383.000 805.000 31.321 17.358 12.075 38.302 0.943 0.000 22.960 1.513 1.532 2.022
92000.000 92.000 96.745 96.745 96.745 -1233284.768 6275.859 13358.960 109184.669 1028.398 -1523706.595 160573.942 46587.771 22607.364 20252.212 399.000 810.000 30.943 16.038 16.038 35.283 1.698 0.000 22.909 1.361 1.387 1.918
92250.000 92.250 96.774 96.774 96.774 -1233868.045 6384.947 13552.007 109031.363 1036.138 -1524608.190 160735.691 46872.522 22784.527 20632.535 384.000 800.000 31.698 16.226 13.208 37.170 1.698 0.000 23.035 1.514 1.541 2.012
92500.000 92.500 96.716 96.716 96.716 -1231241.662 6475.514 13556.540 109570.258 1002.480 -1525388.964 163542.509 46779.120 23054.434 20556.191 397.000 789.000 35.472 17.547 11.132 35.094 0.755 0.000 22.986 1.424 1.454 1.917
92750.000 92.750 96.724 96.724 96.724 -1232898.097 6598.510 13538.774 108908.421 1059.775 -1524752.152 161748.575 46677.494 22865.778 20550.825 396.000 789.000 33.396 16.604 14.528 35.472 0.000 0.000 22.919 1.410 1.437 1.958
93000.000 93.000 96.748 96.748 96.748 -1231944.069 6517.261 13423.008 109082.321 1070.387 -1523282.066 161245.020 46705.388 22960.811 20306.824 391.000 830.000 30.377 17.547 15.283 35.849 0.943 0.000 22.981 1.412 1.442 1.933
93250.000 93.250 96.774 96.774 96.774 -1234081.754 6631.389 13458.897 108870.473 978.480 -1522769.743 158748.750 46829.555 23036.007 20484.870 403.000 820.000 34.151 16.038 10.943 38.868 0.000 0.000 22.944 1.518 1.541 2.047
93500.000 93.500 96.739 96.739 96.739 -1230987.048 6532.776 13352.505 109636.695 1026.814 -1523600.181 162064.344 46356.825 22269.203 20128.246 398.000 774.000 31.321 16.226 15.660 36.792 0.000 0.000 22.874 1.409 1.450 1.927
93750.000 93.750 96.740 96.740 96.740 -1231668.666 6599.129 13687.590 109283.409 1015.263 -1523169.836 160915.779 46575.281 22760.462 20115.597 402.000 794.000 29.245 17.547 15.660 34.717 2.830 0.000 22.946 1.607 1.630 2.149
94000.000 94.000 96.754 96.754 96.754 -1232825.556 6667.979 13243.737 109477.046 987.819 -1525335.959 162133.822 46349.718 22625.819 20103.221 401.000 784.000 30.943 17.170 15.283 35.849 0.755 0.000 22.981 1.411 1.443 1.919
94250.000 94.250 96.739 96.739 96.739 -1232755.290 6700.631 13378.238 109150.604 1024.032 -1525336.442 162327.647 46648.205 22835.228 20423.643 390.000 811.000 29.623 17.358 15.094 36.226 1.698 0.000 22.961 1.514 1.545 2.051
94500.000 94.500 96.763 96.763 96.763 -1232465.793 6617.462 13468.742 109097.035 1062.213 -1523055.724 160344.479 46798.793 22481.934 19959.010 393.000 817.000 33.774 16.981 11.509 36.038 1.698 0.000 22.940 1.442 1.480 1.937
94750.000 94.750 96.749 96.749 96.749 -1231945.029 6300.428 13695.527 109560.784 1065.000 -1524249.563 161682.796 46538.671 22764.636 20357.176 397.000 789.000 30.000 15.283 15.283 37.358 2.075 0.000 22.960 1.546 1.581 2.055
95000.000 95.000 96.762 96.762 96.762 -1233536.330 6450.804 13220.238 109600.577 967.449 -1525314.023 161538.624 46501.189 22772.186 20467.302 392.000 784.000 31.698 16.226 13.019 37.358 1.698 0.000 22.983 1.638 1.665 2.135
95250.000 95.250 96.755 96.755 96.755 -1233953.829 6290.370 13274.350 109252.360 1009.810 -1525223.653 161442.935 46783.237 22784.255 20225.050 388.000 798.000 30.000 17.170 15.849 35.283 1.698 0.000 22.984 1.504 1.527 1.997
95500.000 95.500 96.770 96.770 96.770 -1233645.992 6609.354 13315.347 109321.042 1075.555 -1524395.030 160427.739 46765.377 22626.582 20294.494 392.000 805.000 30.943 17.547 16.415 34.151 0.943 0.000 22.974 1.467 1.478 1.931
95750.000 95.750 96.733 96.733 96.733 -1230687.886 6365.766 13448.825 109314.676 1009.825 -1522429.915 161602.937 46524.298 22595.903 20118.358 380.000 803.000 29.434 16.604 16.604 36.604 0.755 0.000 22.977 1.566 1.591 1.976
96000.000 96.000 96.759 96.759 96.759 -1232886.360 6439.708 13470.574 109277.513 993.220 -1524493.345 161425.971 46957.495 23018.150 20184.747 385.000 794.000 33.396 15.094 15.849 34.906 0.755 0.000 22.934 1.477 1.512 1.914
96250.000 96.250 96.754 96.754 96.754 -1233369.104 6417.242 13246.044 109413.142 1028.786 -1522746.504 159272.187 46717.667 22528.268 20008.142 398.000 800.000 30.189 16.604 14.528 38.679 0.000 0.000 22.940 1.574 1.597 2.070
96500.000 96.500 96.757 96.757 96.757 -1232860.748 6461.565 13470.024 108925.765 1013.672 -1522705.832 159974.059 46767.728 22596.856 20315.228 399.000 800.000 33.962 16.226 14.528 33.774 1.509 0.000 23.003 1.489 1.517 2.028
96750.000 96.750 96.770 96.770 96.770 -1231973.872 6448.450 13334.742 109558.922 997.522 -1523887.429 161573.922 46770.893 22674.500 20178.043 394.000 802.000 31.509 16.792 15.094 35.849 0.755 0.000 22.952 1.522 1.554 2.004
97000.000 97.000 96.772 96.772 96.772 -1234366.028 6487.640 13538.891 109101.176 913.121 -1524159.135 159752.277 46632.223 22693.850 20204.362 397.000 803.000 32.830 16.792 14.717 34.151 1.509 0.000 22.979 1.474 1.497 2.001
97250.000 97.250 96.764 96.764 96.764 -1232994.186 6819.290 13385.355 109244.554 1012.091 -1523762.897 160307.419 46647.805 22474.351 19936.450 392.000 784.000 32.830 16.792 12.453 36.981 0.943 0.000 23.011 1.539 1.559 2.077
97500.000 97.500 96.754 96.754 96.754 -1232347.863 6370.214 13412.398 109750.414 1018.292 -1523846.861 160947.680 46747.401 22600.076 19982.731 406.000 805.000 32.453 16.981 11.698 38.113 0.755 0.000 23.008 1.525 1.549 2.005
97750.000 97.750 96.735 96.735 96.735 -1232739.686 6564.610 13304.966 109446.296 999.709 -1525045.309 161990.042 46776.821 22664.759 19823.057 387.000 796.000 30.377 15.094 12.830 40.189 1.509 0.000 22.976 1.593 1.613 2.039
98000.000 98.000 96.766 96.766 96.766 -1232913.731 6483.275 13599.630 109375.288 944.583 -1526058.872 162742.365 46941.341 22973.581 20193.276 377.000 824.000 33.019 14.340 14.717 37.170 0.755 0.000 23.010 1.441 1.471 1.893
98250.000 98.250 96.763 96.763 96.763 -1232266.491 6401.903 13695.078 109614.188 1125.637 -1525853.066 162749.770 46797.935 22687.079 20020.161 397.000 786.000 30.377 16.038 14.717 37.925 0.943 0.000 22.994 1.382 1.407 1.852
98500.000 98.500 96.767 96.767 96.767 -1232713.225 6330.132 13409.718 109325.724 1084.435 -1522289.080 159425.847 46895.641 22638.210 20084.932 394.000 810.000 32.264 16.981 13.774 36.981 0.000 0.000 23.011 1.535 1.554 2.034
98750.000 98.750 96.743 96.743 96.743 -1231730.032 6333.062 13662.295 109607.979 1043.334 -1523928.869 161552.167 46644.733 22587.505 20062.794 386.000 817.000 32.642 17.170 10.566 37.925 1.698 0.000 23.010 1.619 1.629 2.093
99000.000 99.000 96.766 96.766 96.766 -1232383.287 6399.966 13473.787 109778.467 1090.222 -1522438.200 159312.471 46635.114 22411.487 20034.205 400.000 792.000 34.528 15.849 11.321 37.358 0.943 0.000 22.929 1.478 1.489 1.926
99250.000 99.250 96.754 96.754 96.754 -1232364.264 6643.655 13310.462 109294.467 1079.886 -1523854.681 161161.947 46738.135 22880.063 20052.791 394.000 794.000 33.396 15.472 15.472 34.717 0.943 0.000 23.023 1.482 1.502 1.949
99500.000 99.500 96.753 96.753 96.753 -1231745.288 6535.176 13904.051 109485.574 1092.870 -1522037.927 159274.969 46704.274 22521.910 20197.959 392.000 799.000 30.189 16.415 14.340 38.302 0.755 0.000 23.010 1.498 1.520 2.025
99750.000 99.750 96.752 96.752 96.752 -1232571.304 6649.510 13347.686 109271.253 1073.929 -1524622.623 161708.942 46691.832 22441.115 19931.045 397.000 793.000 30.566 16.038 13.585 38.113 1.698 0.000 22.900 1.483 1.502 1.927
100000.000 100.000 96.750 96.750 96.750 -1232685.135 6526.330 13361.117 109151.801 994.000 -1524914.118 162195.734 46850.847 22554.272 19897.175 388.000 798.000 29.057 15.472 15.849 38.868 0.755 0.000 22.981 1.426 1.456 1.903
100250.000 100.250 96.756 96.756 96.756 -1233534.289 6504.822 13365.144 109743.902 991.889 -1523513.608 159373.560 46872.234 22867.323 20263.272 388.000 812.000 30.189 14.906 14.906 38.302 1.698 0.000 22.980 1.578 1.593 2.027
_ Mean 96.757 96.757 96.757 -1233419.416 6515.873 13405.660 109202.927 1028.551 -1524529.211 160956.785 46743.035 22880.178 20062.645 391.211 798.985 31.408 16.378 14.870 36.191 1.153 0.000 22.950 1.282 1.319 1.756
_ Min 96.713 96.713 96.713 -1524431.850 1480.437 4645.174 107164.052 234.528 -1885343.613 157048.833 45268.547 21459.176 19062.380 362.000 751.000 26.792 13.774 10.000 31.321 0.000 0.000 22.612 0.358 0.405 0.442
_ Max 96.798 96.798 96.798 -1229846.925 6978.874 13904.051 110134.504 1128.595 -1519115.329 247387.573 47521.149 23859.590 20883.772 427.000 864.000 35.472 18.868 19.245 41.132 3.774 0.000 23.066 1.638 1.665 2.149
