# Supplementary material for: An evaluation of Roluperidone as a promising repurposing candidate for Alzheimer’s Disease: A Computational Investigation
Source: PLoS One. 2025 Dec 17;20(12):e0338211. doi: 10.1371/journal.pone.0338211 (PMC12711050; doi:10.1371/journal.pone.0338211)
Supplement: S7 File — (ZIP) [file pone.0338211.s007.zip › S6.Molecular Dynamic Simulation/S6.Molecular Dynamic Simulation/Result napitane+roluperidone/Result 2/Complex two/Complex two_average.pdb]

REMARK YASARA *************************************************************
REMARK YASARA *                                                           *
REMARK YASARA *                     Y  A  S  A  R  A                      *
REMARK YASARA *                                                           *
REMARK YASARA *   Yet Another Scientific Artificial Reality Application   *
REMARK YASARA *                                                           *
REMARK YASARA *            MOLECULE STRUCTURE FILE, PDB FORMAT            *
REMARK YASARA *                                                           *
REMARK YASARA * Just use YASARA every day to make your questions go away! *
REMARK YASARA *                                                           *
REMARK YASARA *                      www.YASARA.org                       *
REMARK YASARA *                                                           *
REMARK YASARA *************************************************************
REMARK YASARA
REMARK YASARA Written on:        Sat Jul 20 12:45:53 2024
REMARK YASARA Number of models: 1
REMARK YASARA Number of atoms:   8154
REMARK YASARA Please address questions or suggestions to: Eliza@yasara.org
REMARK YASARA
SEQRES   1 A  255  GLU ASP ALA GLU LEU LEU VAL THR VAL ARG GLY GLY ARG 
SEQRES   2 A  255  LEU ARG GLY ILE ARG LEU LYS THR PRO GLY GLY PRO VAL 
SEQRES   3 A  255  SER ALA PHE LEU GLY ILE PRO PHE ALA GLU PRO PRO MET 
SEQRES   4 A  255  GLY PRO ARG ARG PHE LEU PRO PRO GLU PRO LYS GLN PRO 
SEQRES   5 A  255  TRP SER GLY VAL VAL ASP ALA THR THR PHE GLN SER VAL 
SEQRES   6 A  255  CYS TYR GLN TYR VAL ASP THR LEU TYR PRO GLY PHE GLU 
SEQRES   7 A  255  GLY THR GLU MET TRP ASN PRO ASN ARG GLU LEU SER GLU 
SEQRES   8 A  255  ASP CYS LEU TYR LEU ASN VAL TRP THR PRO TYR PRO ARG 
SEQRES   9 A  255  PRO THR SER PRO THR PRO VAL LEU VAL TRP ILE TYR GLY 
SEQRES  10 A  255  GLY GLY PHE TYR SER GLY ALA SER SER LEU ASP VAL TYR 
SEQRES  11 A  255  ASP GLY ARG PHE LEU VAL GLN ALA GLU ARG THR VAL LEU 
SEQRES  12 A  255  VAL SER MET ASN TYR ARG VAL GLY ALA PHE GLY PHE LEU 
SEQRES  13 A  255  ALA LEU PRO GLY SER ARG GLU ALA PRO GLY ASN VAL GLY 
SEQRES  14 A  255  LEU LEU ASP GLN ARG LEU ALA LEU GLN TRP VAL GLN GLU 
SEQRES  15 A  255  ASN VAL ALA ALA PHE GLY GLY ASP PRO THR SER VAL THR 
SEQRES  16 A  255  LEU PHE GLY GLU SER ALA GLY ALA ALA SER VAL GLY MET 
SEQRES  17 A  255  HIS LEU LEU SER PRO PRO SER ARG GLY LEU PHE HIS ARG 
SEQRES  18 A  255  ALA VAL LEU GLN SER GLY ALA PRO ASN GLY PRO TRP ALA 
SEQRES  19 A  255  THR VAL GLY MET GLY GLU ALA ARG ARG ARG ALA THR GLN 
SEQRES  20 A  255  LEU ALA HIS LEU VAL GLY CYS PRO 
SEQRES   1 A  275  ASN ASP THR GLU LEU VAL ALA CYS LEU ARG THR ARG PRO 
SEQRES   2 A  275  ALA GLN VAL LEU VAL ASN HIS GLU TRP HIS VAL LEU PRO 
SEQRES   3 A  275  GLN GLU SER VAL PHE ARG PHE SER PHE VAL PRO VAL VAL 
SEQRES   4 A  275  ASP GLY ASP PHE LEU SER ASP THR PRO GLU ALA LEU ILE 
SEQRES   5 A  275  ASN ALA GLY ASP PHE HIS GLY LEU GLN VAL LEU VAL GLY 
SEQRES   6 A  275  VAL VAL LYS ASP GLU GLY SER TYR PHE LEU VAL TYR GLY 
SEQRES   7 A  275  ALA PRO GLY PHE SER LYS ASP ASN GLU SER LEU ILE SER 
SEQRES   8 A  275  ARG ALA GLU PHE LEU ALA GLY VAL ARG VAL GLY VAL PRO 
SEQRES   9 A  275  GLN VAL SER ASP LEU ALA ALA GLU ALA VAL VAL LEU HIS 
SEQRES  10 A  275  TYR THR ASP TRP LEU HIS PRO GLU ASP PRO ALA ARG LEU 
SEQRES  11 A  275  ARG GLU ALA LEU SER ASP VAL VAL GLY ASP HIS ASN VAL 
SEQRES  12 A  275  VAL CYS PRO VAL ALA GLN LEU ALA GLY ARG LEU ALA ALA 
SEQRES  13 A  275  GLN GLY ALA ARG VAL TYR ALA TYR VAL PHE GLU HIS ARG 
SEQRES  14 A  275  ALA SER THR LEU SER TRP PRO LEU TRP MET GLY VAL PRO 
SEQRES  15 A  275  HIS GLY TYR GLU ILE GLU PHE ILE PHE GLY ILE PRO LEU 
SEQRES  16 A  275  ASP PRO SER ARG ASN TYR THR ALA GLU GLU LYS ILE PHE 
SEQRES  17 A  275  ALA GLN ARG LEU MET ARG TYR TRP ALA ASN PHE ALA ARG 
SEQRES  18 A  275  THR GLY ASP PRO ASN GLU PRO ARG ASP PRO GLN TRP PRO 
SEQRES  19 A  275  PRO TYR THR ALA GLY ALA GLN GLN TYR VAL SER LEU ASP 
SEQRES  20 A  275  LEU ARG PRO LEU GLU VAL ARG ARG GLY LEU ARG ALA GLN 
SEQRES  21 A  275  ALA CYS ALA PHE TRP ASN ARG PHE LEU PRO LYS LEU LEU 
SEQRES  22 A  275  SER ALA 
SSBOND   0 CYS A   69    CYS A   96                                       2.02
SSBOND   1 CYS A  257    CYS A  272                                       1.97
SSBOND   2 CYS A  409    CYS A  529                                       2.02
LINK         C   ARG A 493                 N   ASP A 494                  0.90
LINK         C   ASP A 494                 N   PRO A 498                  1.35
ATOM      1  N   GLU A   4       2.501 -34.856  67.987  1.00183.52      .058 N
ATOM      2 1H   GLU A   4       2.449 -34.729  68.243  1.00223.25      .058 H
ATOM      3 2H   GLU A   4       2.516 -34.766  68.248  1.00220.06      .058 H
ATOM      4 3H   GLU A   4       2.456 -34.790  68.282  1.00224.77      .058 H
ATOM      5  CA  GLU A   4       2.623 -35.282  66.793  1.00133.99      .256 C
ATOM      6  HA  GLU A   4       2.140 -36.106  66.863  1.00134.09      .256 H
ATOM      7  C   GLU A   4       3.902 -35.455  66.409  1.00 76.55      .259 C
ATOM      8  O   GLU A   4       4.682 -34.827  66.770  1.00 87.66      .271 O
ATOM      9  CB  GLU A   4       2.099 -34.479  65.872  1.00195.24      .051 C
ATOM     10 1HB  GLU A   4       1.454 -34.306  66.111  1.00259.86      .051 H
ATOM     11 2HB  GLU A   4       2.450 -33.857  65.733  1.00239.33      .051 H
ATOM     12  CG  GLU A   4       1.932 -34.680  64.810  1.00214.20      .100 C
ATOM     13 1HG  GLU A   4       1.701 -34.149  64.338  1.00279.81      .100 H
ATOM     14 2HG  GLU A   4       2.547 -34.773  64.330  1.00198.55      .100 H
ATOM     15  CD  GLU A   4       1.242 -35.447  65.004  1.00272.83      .185 C
ATOM     16  OE1 GLU A   4       0.880 -35.721  65.095  1.00347.62      .647 O
ATOM     17  OE2 GLU A   4       1.045 -35.771  65.104  1.00341.12      .647 O
ATOM     18  N   ASP A   5       4.125 -36.315  65.693  1.00 50.55      .337 N
ATOM     19  H   ASP A   5       3.452 -36.799  65.434  1.00 67.91      .337 H
ATOM     20  CA  ASP A   5       5.298 -36.583  65.214  1.00 32.69      .170 C
ATOM     21  HA  ASP A   5       5.861 -36.726  65.967  1.00 40.48      .170 H
ATOM     22  C   ASP A   5       5.877 -35.511  64.324  1.00 24.26      .251 C
ATOM     23  O   ASP A   5       5.259 -35.073  63.400  1.00 25.47      .271 O
ATOM     24  CB  ASP A   5       5.220 -37.775  64.586  1.00 52.21      .129 C
ATOM     25 1HB  ASP A   5       4.690 -37.822  64.217  1.00 85.35      .129 H
ATOM     26 2HB  ASP A   5       5.704 -37.818  64.091  1.00 82.82      .129 H
ATOM     27  CG  ASP A   5       5.203 -38.858  65.054  1.00 79.54      .188 C
ATOM     28  OD1 ASP A   5       5.205 -39.190  65.390  1.00139.77      .647 O
ATOM     29  OD2 ASP A   5       5.192 -39.402  65.092  1.00129.12      .647 O
ATOM     30  N   ALA A   6       7.096 -35.129  64.554  1.00 23.64      .338 N
ATOM     31  H   ALA A   6       7.570 -35.530  65.299  1.00 29.29      .338 H
ATOM     32  CA  ALA A   6       7.785 -34.128  63.792  1.00 23.24      .159 C
ATOM     33  HA  ALA A   6       7.190 -33.251  63.805  1.00 26.12      .159 H
ATOM     34  C   ALA A   6       8.017 -34.507  62.326  1.00 18.39      .251 C
ATOM     35  O   ALA A   6       8.165 -33.648  61.498  1.00 21.50      .271 O
ATOM     36  CB  ALA A   6       9.065 -33.824  64.487  1.00 34.57      .034 C
ATOM     37 1HB  ALA A   6       9.357 -33.757  64.710  1.00 62.14      .034 H
ATOM     38 2HB  ALA A   6       9.347 -33.704  64.616  1.00 70.60      .034 H
ATOM     39 3HB  ALA A   6       9.396 -33.790  64.622  1.00 65.62      .034 H
ATOM     40  N   GLU A   7       7.981 -35.778  61.986  1.00 15.35      .338 N
ATOM     41  H   GLU A   7       7.865 -36.444  62.700  1.00 17.30      .338 H
ATOM     42  CA  GLU A   7       8.022 -36.277  60.623  1.00 13.52      .160 C
ATOM     43  HA  GLU A   7       8.881 -35.867  60.123  1.00 15.93      .160 H
ATOM     44  C   GLU A   7       6.778 -35.886  59.811  1.00 11.38      .251 C
ATOM     45  O   GLU A   7       6.846 -35.785  58.605  1.00 13.54      .271 O
ATOM     46  CB  GLU A   7       8.164 -37.792  60.628  1.00 15.15      .043 C
ATOM     47 1HB  GLU A   7       7.316 -38.210  61.027  1.00 21.35      .043 H
ATOM     48 2HB  GLU A   7       8.240 -38.129  59.657  1.00 21.59      .043 H
ATOM     49  CG  GLU A   7       9.316 -38.349  61.371  1.00 15.62      .100 C
ATOM     50 1HG  GLU A   7       9.093 -38.329  62.322  1.00 23.69      .100 H
ATOM     51 2HG  GLU A   7       9.426 -39.292  61.140  1.00 22.71      .100 H
ATOM     52  CD  GLU A   7      10.595 -37.715  61.187  1.00 24.38      .185 C
ATOM     53  OE1 GLU A   7      11.006 -37.468  60.466  1.00 52.66      .647 O
ATOM     54  OE2 GLU A   7      11.204 -37.463  61.768  1.00 51.08      .647 O
ATOM     55  N   LEU A   8       5.663 -35.621  60.470  1.00 10.11      .338 N
ATOM     56  H   LEU A   8       5.699 -35.670  61.459  1.00 11.77      .338 H
ATOM     57  CA  LEU A   8       4.379 -35.254  59.883  1.00  9.04      .159 C
ATOM     58  HA  LEU A   8       4.400 -35.514  58.836  1.00 10.07      .159 H
ATOM     59  C   LEU A   8       4.069 -33.747  59.979  1.00  8.74      .251 C
ATOM     60  O   LEU A   8       3.061 -33.310  59.504  1.00 11.19      .271 O
ATOM     61  CB  LEU A   8       3.272 -36.090  60.543  1.00  9.91      .032 C
ATOM     62 1HB  LEU A   8       3.195 -35.783  61.566  1.00 11.35      .032 H
ATOM     63 2HB  LEU A   8       2.344 -35.845  60.066  1.00 11.46      .032 H
ATOM     64  CG  LEU A   8       3.457 -37.601  60.503  1.00 11.84      .002 C
ATOM     65  HG  LEU A   8       4.361 -37.846  61.020  1.00 13.95      .002 H
ATOM     66  CD1 LEU A   8       2.311 -38.259  61.224  1.00 14.94      .000 C
ATOM     67 1HD1 LEU A   8       2.057 -38.438  61.403  1.00 44.10      .000 H
ATOM     68 2HD1 LEU A   8       2.026 -38.415  61.374  1.00 45.12      .000 H
ATOM     69 3HD1 LEU A   8       2.040 -38.396  61.417  1.00 42.50      .000 H
ATOM     70  CD2 LEU A   8       3.535 -38.153  59.101  1.00 13.98      .000 C
ATOM     71 1HD2 LEU A   8       3.602 -38.337  58.797  1.00 43.61      .000 H
ATOM     72 2HD2 LEU A   8       3.586 -38.220  58.748  1.00 41.27      .000 H
ATOM     73 3HD2 LEU A   8       3.483 -38.292  58.766  1.00 43.25      .000 H
ATOM     74  N   LEU A   9       4.922 -32.950  60.566  1.00 10.41      .338 N
ATOM     75  H   LEU A   9       5.716 -33.364  60.956  1.00 14.76      .338 H
ATOM     76  CA  LEU A   9       4.855 -31.492  60.594  1.00 10.42      .159 C
ATOM     77  HA  LEU A   9       3.861 -31.172  60.315  1.00 10.82      .159 H
ATOM     78  C   LEU A   9       5.844 -30.896  59.585  1.00 10.14      .251 C
ATOM     79  O   LEU A   9       6.991 -31.287  59.552  1.00 12.77      .271 O
ATOM     80  CB  LEU A   9       5.137 -30.991  62.015  1.00 13.25      .032 C
ATOM     81 1HB  LEU A   9       6.000 -31.369  62.327  1.00 19.87      .032 H
ATOM     82 2HB  LEU A   9       5.250 -30.000  62.005  1.00 17.64      .032 H
ATOM     83  CG  LEU A   9       4.173 -31.265  63.026  1.00 25.50      .002 C
ATOM     84  HG  LEU A   9       4.135 -32.139  63.024  1.00 50.64      .002 H
ATOM     85  CD1 LEU A   9       4.462 -30.847  64.193  1.00 50.97      .000 C
ATOM     86 1HD1 LEU A   9       4.552 -30.717  64.465  1.00 91.43      .000 H
ATOM     87 2HD1 LEU A   9       4.518 -30.770  64.489  1.00 87.62      .000 H
ATOM     88 3HD1 LEU A   9       4.521 -30.765  64.457  1.00 92.09      .000 H
ATOM     89  CD2 LEU A   9       2.982 -30.776  62.932  1.00 40.44      .000 C
ATOM     90 1HD2 LEU A   9       2.706 -30.685  62.836  1.00 80.27      .000 H
ATOM     91 2HD2 LEU A   9       2.743 -30.608  62.923  1.00 78.54      .000 H
ATOM     92 3HD2 LEU A   9       2.653 -30.693  62.975  1.00 71.83      .000 H
ATOM     93  N   VAL A  10       5.405 -29.963  58.760  1.00  9.75      .338 N
ATOM     94  H   VAL A  10       4.460 -29.684  58.828  1.00 11.07      .338 H
ATOM     95  CA  VAL A  10       6.195 -29.328  57.696  1.00  9.65      .159 C
ATOM     96  HA  VAL A  10       7.222 -29.304  58.018  1.00 11.44      .159 H
ATOM     97  C   VAL A  10       5.741 -27.885  57.454  1.00  9.57      .251 C
ATOM     98  O   VAL A  10       4.595 -27.554  57.638  1.00 12.01      .271 O
ATOM     99  CB  VAL A  10       6.137 -30.181  56.418  1.00 10.96      .029 C
ATOM    100  HB  VAL A  10       6.154 -30.972  56.615  1.00 30.03      .029 H
ATOM    101  CG1 VAL A  10       5.193 -30.132  55.659  1.00 32.31      .002 C
ATOM    102 1HG1 VAL A  10       4.985 -30.139  55.471  1.00 73.00      .002 H
ATOM    103 2HG1 VAL A  10       4.994 -30.089  55.467  1.00 72.65      .002 H
ATOM    104 3HG1 VAL A  10       4.937 -30.145  55.503  1.00 70.34      .002 H
ATOM    105  CG2 VAL A  10       7.021 -30.119  55.589  1.00 31.66      .002 C
ATOM    106 1HG2 VAL A  10       7.276 -30.123  55.359  1.00 66.84      .002 H
ATOM    107 2HG2 VAL A  10       7.217 -30.108  55.379  1.00 70.60      .002 H
ATOM    108 3HG2 VAL A  10       7.201 -30.092  55.440  1.00 75.27      .002 H
ATOM    109  N   THR A  11       6.636 -27.026  57.022  1.00 10.54      .336 N
ATOM    110  H   THR A  11       7.562 -27.341  56.915  1.00 12.86      .336 H
ATOM    111  CA  THR A  11       6.366 -25.648  56.612  1.00 10.82      .186 C
ATOM    112  HA  THR A  11       5.333 -25.413  56.809  1.00 11.52      .186 H
ATOM    113  C   THR A  11       6.621 -25.466  55.119  1.00 10.38      .253 C
ATOM    114  O   THR A  11       7.641 -25.842  54.613  1.00 13.94      .270 O
ATOM    115  CB  THR A  11       7.198 -24.668  57.419  1.00 15.34      .140 C
ATOM    116  HB  THR A  11       8.165 -24.876  57.297  1.00 22.16      .140 H
ATOM    117  OG1 THR A  11       6.942 -24.759  58.694  1.00 25.83      .382 O
ATOM    118  HG1 THR A  11       7.297 -25.256  58.998  1.00 42.83      .382 H
ATOM    119  CG2 THR A  11       7.011 -23.292  57.115  1.00 24.90      .034 C
ATOM    120 1HG2 THR A  11       6.924 -22.958  57.118  1.00 57.37      .034 H
ATOM    121 2HG2 THR A  11       6.943 -22.976  56.966  1.00 58.37      .034 H
ATOM    122 3HG2 THR A  11       7.048 -22.960  57.056  1.00 55.99      .034 H
ATOM    123  N   VAL A  12       5.693 -24.865  54.421  1.00 10.40      .337 N
ATOM    124  H   VAL A  12       4.896 -24.558  54.914  1.00 12.64      .337 H
ATOM    125  CA  VAL A  12       5.751 -24.474  52.999  1.00 10.32      .159 C
ATOM    126  HA  VAL A  12       6.730 -24.718  52.608  1.00 11.72      .159 H
ATOM    127  C   VAL A  12       5.564 -22.949  52.864  1.00 10.88      .251 C
ATOM    128  O   VAL A  12       5.291 -22.277  53.847  1.00 11.99      .271 O
ATOM    129  CB  VAL A  12       4.728 -25.271  52.168  1.00 10.57      .029 C
ATOM    130  HB  VAL A  12       4.804 -24.940  51.145  1.00 11.69      .029 H
ATOM    131  CG1 VAL A  12       5.042 -26.761  52.183  1.00 12.27      .002 C
ATOM    132 1HG1 VAL A  12       5.137 -27.119  52.183  1.00 39.60      .002 H
ATOM    133 2HG1 VAL A  12       5.109 -27.107  52.160  1.00 40.63      .002 H
ATOM    134 3HG1 VAL A  12       5.102 -27.106  52.194  1.00 42.22      .002 H
ATOM    135  CG2 VAL A  12       3.284 -25.074  52.595  1.00 11.73      .002 C
ATOM    136 1HG2 VAL A  12       2.952 -25.059  52.741  1.00 40.99      .002 H
ATOM    137 2HG2 VAL A  12       2.925 -25.059  52.644  1.00 41.06      .002 H
ATOM    138 3HG2 VAL A  12       2.950 -24.972  52.690  1.00 38.33      .002 H
ATOM    139  N   ARG A  13       5.715 -22.376  51.672  1.00 11.64      .338 N
ATOM    140  H   ARG A  13       5.945 -22.944  50.889  1.00 12.39      .338 H
ATOM    141  CA  ARG A  13       5.658 -20.933  51.429  1.00 13.03      .159 C
ATOM    142  HA  ARG A  13       6.459 -20.479  51.985  1.00 14.96      .159 H
ATOM    143  C   ARG A  13       4.344 -20.288  51.903  1.00 13.92      .251 C
ATOM    144  O   ARG A  13       4.367 -19.179  52.382  1.00 18.10      .271 O
ATOM    145  CB  ARG A  13       5.915 -20.671  49.946  1.00 15.19      .034 C
ATOM    146 1HB  ARG A  13       6.677 -21.167  49.624  1.00 20.73      .034 H
ATOM    147 2HB  ARG A  13       5.177 -20.965  49.422  1.00 25.97      .034 H
ATOM    148  CG  ARG A  13       6.146 -19.364  49.549  1.00 28.95      .027 C
ATOM    149 1HG  ARG A  13       5.883 -19.227  49.089  1.00 66.65      .027 H
ATOM    150 2HG  ARG A  13       5.960 -18.952  49.862  1.00 63.68      .027 H
ATOM    151  CD  ARG A  13       6.975 -18.793  49.301  1.00 54.25      .116 C
ATOM    152 1HD  ARG A  13       7.232 -18.532  49.193  1.00 82.44      .116 H
ATOM    153 2HD  ARG A  13       6.788 -18.968  49.479  1.00119.80      .116 H
ATOM    154  NE  ARG A  13       7.675 -18.352  48.975  1.00 98.63      .212 N
ATOM    155  HE  ARG A  13       7.543 -18.409  48.869  1.00139.97      .212 H
ATOM    156  CZ  ARG A  13       8.436 -17.896  48.812  1.00175.96      .666 C
ATOM    157  NH1 ARG A  13       8.663 -17.784  48.923  1.00243.45      .235 N
ATOM    158 1HH1 ARG A  13       8.280 -18.041  49.142  1.00243.17      .235 H
ATOM    159 2HH1 ARG A  13       9.235 -17.446  48.786  1.00362.98      .235 H
ATOM    160  NH2 ARG A  13       8.986 -17.544  48.524  1.00287.42      .235 N
ATOM    161 1HH2 ARG A  13       8.826 -17.613  48.431  1.00333.73      .235 H
ATOM    162 2HH2 ARG A  13       9.552 -17.213  48.396  1.00388.57      .235 H
ATOM    163  N   GLY A  14       3.228 -20.983  51.828  1.00 13.21      .336 N
ATOM    164  H   GLY A  14       3.261 -21.851  51.355  1.00 13.40      .336 H
ATOM    165  CA  GLY A  14       1.935 -20.552  52.330  1.00 15.22      .189 C
ATOM    166 1HA  GLY A  14       1.763 -19.536  52.045  1.00 19.95      .189 H
ATOM    167 2HA  GLY A  14       1.185 -21.156  51.870  1.00 17.63      .189 H
ATOM    168  C   GLY A  14       1.743 -20.643  53.849  1.00 13.32      .253 C
ATOM    169  O   GLY A  14       1.001 -19.871  54.401  1.00 15.95      .270 O
ATOM    170  N   GLY A  15       2.426 -21.539  54.533  1.00 12.37      .336 N
ATOM    171  H   GLY A  15       3.059 -22.120  54.051  1.00 14.47      .336 H
ATOM    172  CA  GLY A  15       2.324 -21.741  55.971  1.00 11.42      .189 C
ATOM    173 1HA  GLY A  15       2.987 -21.068  56.466  1.00 14.18      .189 H
ATOM    174 2HA  GLY A  15       1.327 -21.505  56.284  1.00 12.53      .189 H
ATOM    175  C   GLY A  15       2.651 -23.160  56.440  1.00 10.62      .253 C
ATOM    176  O   GLY A  15       3.248 -23.938  55.735  1.00 12.61      .270 O
ATOM    177  N   ARG A  16       2.263 -23.495  57.650  1.00 11.06      .337 N
ATOM    178  H   ARG A  16       1.783 -22.809  58.175  1.00 13.17      .337 H
ATOM    179  CA  ARG A  16       2.463 -24.793  58.299  1.00 10.70      .159 C
ATOM    180  HA  ARG A  16       3.414 -25.188  57.981  1.00 11.10      .159 H
ATOM    181  C   ARG A  16       1.379 -25.817  57.921  1.00  9.84      .251 C
ATOM    182  O   ARG A  16       0.219 -25.473  57.785  1.00 11.31      .271 O
ATOM    183  CB  ARG A  16       2.520 -24.602  59.805  1.00 13.92      .034 C
ATOM    184 1HB  ARG A  16       1.858 -24.034  60.089  1.00 26.97      .034 H
ATOM    185 2HB  ARG A  16       2.382 -25.395  60.277  1.00 19.89      .034 H
ATOM    186  CG  ARG A  16       3.642 -24.112  60.322  1.00 32.11      .027 C
ATOM    187 1HG  ARG A  16       4.215 -24.516  60.130  1.00 56.13      .027 H
ATOM    188 2HG  ARG A  16       3.738 -23.456  59.985  1.00 67.91      .027 H
ATOM    189  CD  ARG A  16       3.875 -23.970  61.576  1.00 50.04      .116 C
ATOM    190 1HD  ARG A  16       3.777 -24.171  61.810  1.00 82.77      .116 H
ATOM    191 2HD  ARG A  16       4.185 -23.880  61.875  1.00 85.60      .116 H
ATOM    192  NE  ARG A  16       3.833 -23.690  62.093  1.00116.06      .212 N
ATOM    193  HE  ARG A  16       3.784 -23.485  61.740  1.00170.44      .212 H
ATOM    194  CZ  ARG A  16       3.864 -23.671  62.971  1.00202.90      .666 C
ATOM    195  NH1 ARG A  16       3.937 -23.918  63.479  1.00230.75      .235 N
ATOM    196 1HH1 ARG A  16       4.001 -24.106  63.241  1.00197.28      .235 H
ATOM    197 2HH1 ARG A  16       3.965 -23.880  64.127  1.00351.15      .235 H
ATOM    198  NH2 ARG A  16       3.815 -23.399  63.357  1.00366.92      .235 N
ATOM    199 1HH2 ARG A  16       3.775 -23.174  63.008  1.00437.39      .235 H
ATOM    200 2HH2 ARG A  16       3.853 -23.384  64.020  1.00485.41      .235 H
ATOM    201  N   LEU A  17       1.762 -27.072  57.788  1.00  9.56      .338 N
ATOM    202  H   LEU A  17       2.730 -27.263  57.899  1.00 10.76      .338 H
ATOM    203  CA  LEU A  17       0.912 -28.224  57.472  1.00  9.24      .159 C
ATOM    204  HA  LEU A  17      -0.117 -27.930  57.557  1.00 11.55      .159 H
ATOM    205  C   LEU A  17       1.147 -29.392  58.433  1.00  8.70      .251 C
ATOM    206  O   LEU A  17       2.237 -29.563  58.931  1.00 11.15      .271 O
ATOM    207  CB  LEU A  17       1.183 -28.684  56.049  1.00 12.45      .032 C
ATOM    208 1HB  LEU A  17       1.981 -28.887  55.990  1.00 30.98      .032 H
ATOM    209 2HB  LEU A  17       0.755 -29.386  55.886  1.00 34.96      .032 H
ATOM    210  CG  LEU A  17       0.982 -28.011  54.925  1.00 15.64      .002 C
ATOM    211  HG  LEU A  17       1.400 -27.281  55.169  1.00 39.42      .002 H
ATOM    212  CD1 LEU A  17       1.385 -28.529  53.788  1.00 31.15      .000 C
ATOM    213 1HD1 LEU A  17       1.407 -28.702  53.509  1.00 65.52      .000 H
ATOM    214 2HD1 LEU A  17       1.551 -28.674  53.579  1.00 68.69      .000 H
ATOM    215 3HD1 LEU A  17       1.484 -28.576  53.475  1.00 67.73      .000 H
ATOM    216  CD2 LEU A  17      -0.164 -27.830  54.556  1.00 41.36      .000 C
ATOM    217 1HD2 LEU A  17      -0.422 -27.740  54.444  1.00 84.83      .000 H
ATOM    218 2HD2 LEU A  17      -0.444 -27.780  54.536  1.00 81.18      .000 H
ATOM    219 3HD2 LEU A  17      -0.438 -27.835  54.436  1.00 79.29      .000 H
ATOM    220  N   ARG A  18       0.139 -30.233  58.628  1.00  8.78      .338 N
ATOM    221  H   ARG A  18      -0.741 -29.993  58.235  1.00  9.97      .338 H
ATOM    222  CA  ARG A  18       0.193 -31.507  59.351  1.00  8.83      .159 C
ATOM    223  HA  ARG A  18       1.220 -31.703  59.608  1.00  9.59      .159 H
ATOM    224  C   ARG A  18      -0.312 -32.671  58.489  1.00  8.00      .251 C
ATOM    225  O   ARG A  18      -1.425 -32.639  58.023  1.00 10.11      .271 O
ATOM    226  CB  ARG A  18      -0.580 -31.386  60.651  1.00 12.68      .034 C
ATOM    227 1HB  ARG A  18      -0.199 -30.922  61.204  1.00 30.21      .034 H
ATOM    228 2HB  ARG A  18      -1.300 -31.030  60.553  1.00 33.56      .034 H
ATOM    229  CG  ARG A  18      -0.892 -32.358  61.372  1.00 25.29      .027 C
ATOM    230 1HG  ARG A  18      -1.292 -32.819  60.904  1.00 55.22      .027 H
ATOM    231 2HG  ARG A  18      -0.208 -32.697  61.453  1.00 54.17      .027 H
ATOM    232  CD  ARG A  18      -1.588 -32.255  62.641  1.00 29.27      .116 C
ATOM    233 1HD  ARG A  18      -1.516 -32.895  63.104  1.00 51.49      .116 H
ATOM    234 2HD  ARG A  18      -1.280 -31.668  63.066  1.00 54.96      .116 H
ATOM    235  NE  ARG A  18      -2.743 -32.094  62.721  1.00 37.42      .212 N
ATOM    236  HE  ARG A  18      -2.883 -31.549  62.559  1.00 66.16      .212 H
ATOM    237  CZ  ARG A  18      -3.577 -32.606  62.984  1.00 69.40      .666 C
ATOM    238  NH1 ARG A  18      -3.473 -33.326  63.214  1.00118.53      .235 N
ATOM    239 1HH1 ARG A  18      -2.756 -33.549  63.210  1.00128.01      .235 H
ATOM    240 2HH1 ARG A  18      -4.134 -33.664  63.403  1.00190.70      .235 H
ATOM    241  NH2 ARG A  18      -4.544 -32.384  63.020  1.00120.90      .235 N
ATOM    242 1HH2 ARG A  18      -4.669 -31.839  62.840  1.00145.72      .235 H
ATOM    243 2HH2 ARG A  18      -5.158 -32.766  63.213  1.00177.83      .235 H
ATOM    244  N   GLY A  19       0.516 -33.665  58.277  1.00  7.88      .336 N
ATOM    245  H   GLY A  19       1.407 -33.602  58.699  1.00 10.01      .336 H
ATOM    246  CA  GLY A  19       0.252 -34.875  57.496  1.00  7.26      .189 C
ATOM    247 1HA  GLY A  19      -0.483 -34.678  56.740  1.00  8.84      .189 H
ATOM    248 2HA  GLY A  19       1.158 -35.161  56.994  1.00  8.35      .189 H
ATOM    249  C   GLY A  19      -0.227 -36.075  58.318  1.00  6.93      .253 C
ATOM    250  O   GLY A  19      -0.597 -35.947  59.468  1.00  9.09      .270 O
ATOM    251  N   ILE A  20      -0.198 -37.249  57.706  1.00  6.81      .337 N
ATOM    252  H   ILE A  20       0.140 -37.270  56.772  1.00  7.58      .337 H
ATOM    253  CA  ILE A  20      -0.650 -38.537  58.254  1.00  7.09      .159 C
ATOM    254  HA  ILE A  20      -0.734 -38.432  59.326  1.00  8.66      .159 H
ATOM    255  C   ILE A  20       0.367 -39.665  57.976  1.00  6.48      .251 C
ATOM    256  O   ILE A  20       0.960 -39.732  56.916  1.00  6.68      .271 O
ATOM    257  CB  ILE A  20      -2.074 -38.855  57.731  1.00  8.70      .029 C
ATOM    258  HB  ILE A  20      -2.706 -38.028  57.996  1.00 10.05      .029 H
ATOM    259  CG1 ILE A  20      -2.661 -40.087  58.400  1.00 12.84      .002 C
ATOM    260 1HG1 ILE A  20      -2.348 -40.858  57.987  1.00 24.35      .002 H
ATOM    261 2HG1 ILE A  20      -2.386 -40.142  59.292  1.00 23.15      .002 H
ATOM    262  CG2 ILE A  20      -2.132 -38.988  56.214  1.00 10.29      .002 C
ATOM    263 1HG2 ILE A  20      -2.160 -38.975  55.843  1.00 36.85      .002 H
ATOM    264 2HG2 ILE A  20      -2.178 -39.053  55.879  1.00 39.80      .002 H
ATOM    265 3HG2 ILE A  20      -2.097 -39.034  55.856  1.00 40.22      .002 H
ATOM    266  CD1 ILE A  20      -4.017 -40.220  58.462  1.00 24.90      .000 C
ATOM    267 1HD1 ILE A  20      -4.342 -40.282  58.467  1.00 58.12      .000 H
ATOM    268 2HD1 ILE A  20      -4.342 -40.225  58.470  1.00 61.22      .000 H
ATOM    269 3HD1 ILE A  20      -4.326 -40.257  58.506  1.00 58.41      .000 H
ATOM    270  N   ARG A  21       0.565 -40.566  58.936  1.00  7.64      .338 N
ATOM    271  H   ARG A  21       0.085 -40.448  59.800  1.00  9.71      .338 H
ATOM    272  CA  ARG A  21       1.326 -41.807  58.778  1.00  7.71      .159 C
ATOM    273  HA  ARG A  21       2.148 -41.628  58.100  1.00  7.70      .159 H
ATOM    274  C   ARG A  21       0.430 -42.887  58.169  1.00  8.09      .251 C
ATOM    275  O   ARG A  21      -0.523 -43.299  58.756  1.00 13.20      .271 O
ATOM    276  CB  ARG A  21       1.903 -42.227  60.128  1.00 10.61      .034 C
ATOM    277 1HB  ARG A  21       2.376 -41.483  60.545  1.00 19.62      .034 H
ATOM    278 2HB  ARG A  21       1.192 -42.479  60.744  1.00 18.58      .034 H
ATOM    279  CG  ARG A  21       2.811 -43.306  60.122  1.00 18.79      .027 C
ATOM    280 1HG  ARG A  21       2.407 -44.020  59.668  1.00 32.90      .027 H
ATOM    281 2HG  ARG A  21       3.544 -43.043  59.614  1.00 34.59      .027 H
ATOM    282  CD  ARG A  21       3.299 -43.769  61.440  1.00 24.70      .116 C
ATOM    283 1HD  ARG A  21       3.527 -44.022  61.524  1.00 62.82      .116 H
ATOM    284 2HD  ARG A  21       3.504 -43.632  61.755  1.00 61.65      .116 H
ATOM    285  NE  ARG A  21       3.216 -44.075  62.189  1.00 48.81      .212 N
ATOM    286  HE  ARG A  21       3.085 -44.069  61.941  1.00109.17      .212 H
ATOM    287  CZ  ARG A  21       3.302 -44.347  63.156  1.00 81.49      .666 C
ATOM    288  NH1 ARG A  21       3.461 -44.387  63.557  1.00106.91      .235 N
ATOM    289 1HH1 ARG A  21       3.524 -44.212  63.177  1.00116.48      .235 H
ATOM    290 2HH1 ARG A  21       3.514 -44.593  64.292  1.00175.96      .235 H
ATOM    291  NH2 ARG A  21       3.213 -44.586  63.740  1.00184.45      .235 N
ATOM    292 1HH2 ARG A  21       3.085 -44.559  63.483  1.00263.24      .235 H
ATOM    293 2HH2 ARG A  21       3.267 -44.781  64.461  1.00244.05      .235 H
ATOM    294  N   LEU A  22       0.742 -43.343  56.999  1.00  8.38      .338 N
ATOM    295  H   LEU A  22       1.558 -42.981  56.595  1.00 10.86      .338 H
ATOM    296  CA  LEU A  22       0.105 -44.464  56.315  1.00  8.92      .159 C
ATOM    297  HA  LEU A  22      -0.867 -44.637  56.743  1.00 10.36      .159 H
ATOM    298  C   LEU A  22       0.926 -45.747  56.494  1.00 10.31      .251 C
ATOM    299  O   LEU A  22       2.094 -45.708  56.727  1.00 13.40      .271 O
ATOM    300  CB  LEU A  22      -0.088 -44.128  54.832  1.00  9.99      .032 C
ATOM    301 1HB  LEU A  22       0.879 -43.993  54.396  1.00 11.67      .032 H
ATOM    302 2HB  LEU A  22      -0.550 -44.973  54.357  1.00 11.96      .032 H
ATOM    303  CG  LEU A  22      -0.921 -42.892  54.522  1.00 11.57      .002 C
ATOM    304  HG  LEU A  22      -0.426 -42.041  54.935  1.00 12.90      .002 H
ATOM    305  CD1 LEU A  22      -1.021 -42.705  53.035  1.00 15.91      .000 C
ATOM    306 1HD1 LEU A  22      -1.207 -42.501  52.727  1.00 46.10      .000 H
ATOM    307 2HD1 LEU A  22      -1.105 -42.882  52.656  1.00 45.11      .000 H
ATOM    308 3HD1 LEU A  22      -0.817 -42.596  52.669  1.00 40.75      .000 H
ATOM    309  CD2 LEU A  22      -2.313 -42.965  55.068  1.00 15.31      .000 C
ATOM    310 1HD2 LEU A  22      -2.644 -43.004  55.179  1.00 46.09      .000 H
ATOM    311 2HD2 LEU A  22      -2.649 -42.956  55.188  1.00 44.37      .000 H
ATOM    312 3HD2 LEU A  22      -2.634 -42.982  55.221  1.00 43.81      .000 H
ATOM    313  N   LYS A  23       0.312 -46.878  56.381  1.00 14.45      .338 N
ATOM    314  H   LYS A  23      -0.640 -46.842  56.192  1.00 19.86      .338 H
ATOM    315  CA  LYS A  23       0.892 -48.203  56.567  1.00 16.83      .159 C
ATOM    316  HA  LYS A  23       1.878 -48.094  56.918  1.00 20.76      .159 H
ATOM    317  C   LYS A  23       0.956 -49.011  55.294  1.00 14.17      .251 C
ATOM    318  O   LYS A  23       0.124 -48.879  54.457  1.00 19.42      .271 O
ATOM    319  CB  LYS A  23       0.128 -48.930  57.607  1.00 28.28      .032 C
ATOM    320 1HB  LYS A  23      -0.327 -48.948  57.654  1.00 65.49      .032 H
ATOM    321 2HB  LYS A  23       0.105 -49.398  57.714  1.00 54.89      .032 H
ATOM    322  CG  LYS A  23       0.009 -49.006  58.454  1.00 70.65      .004 C
ATOM    323 1HG  LYS A  23       0.400 -48.980  58.421  1.00120.55      .004 H
ATOM    324 2HG  LYS A  23       0.003 -48.591  58.352  1.00130.26      .004 H
ATOM    325  CD  LYS A  23      -0.635 -49.678  59.471  1.00 91.23      .032 C
ATOM    326 1HD  LYS A  23      -0.782 -49.794  59.613  1.00124.32      .032 H
ATOM    327 2HD  LYS A  23      -0.737 -49.842  59.675  1.00112.60      .032 H
ATOM    328  CE  LYS A  23      -0.932 -49.959  60.009  1.00181.06      .206 C
ATOM    329 1HE  LYS A  23      -0.832 -49.885  59.890  1.00249.17      .206 H
ATOM    330 2HE  LYS A  23      -0.836 -49.859  59.883  1.00250.47      .206 H
ATOM    331  NZ  LYS A  23      -1.465 -50.454  60.833  1.00239.73      .064 N
ATOM    332 1HZ  LYS A  23      -1.600 -50.579  60.969  1.00292.47      .064 H
ATOM    333 2HZ  LYS A  23      -1.602 -50.530  61.028  1.00280.90      .064 H
ATOM    334 3HZ  LYS A  23      -1.555 -50.586  61.068  1.00278.73      .064 H
ATOM    335  N   THR A  24       1.938 -49.864  55.176  1.00 12.83      .336 N
ATOM    336  H   THR A  24       2.584 -49.888  55.896  1.00 15.54      .336 H
ATOM    337  CA  THR A  24       2.107 -50.895  54.155  1.00 13.66      .187 C
ATOM    338  HA  THR A  24       1.154 -51.090  53.712  1.00 16.88      .187 H
ATOM    339  C   THR A  24       2.617 -52.180  54.791  1.00 15.85      .257 C
ATOM    340  O   THR A  24       3.125 -52.118  55.883  1.00 17.78      .270 O
ATOM    341  CB  THR A  24       3.067 -50.467  53.059  1.00 15.22      .140 C
ATOM    342  HB  THR A  24       2.995 -51.158  52.274  1.00 21.08      .140 H
ATOM    343  OG1 THR A  24       4.355 -50.485  53.486  1.00 18.40      .382 O
ATOM    344  HG1 THR A  24       4.511 -49.972  53.983  1.00 30.56      .382 H
ATOM    345  CG2 THR A  24       2.820 -49.130  52.483  1.00 18.50      .034 C
ATOM    346 1HG2 THR A  24       2.692 -48.858  52.277  1.00 50.04      .034 H
ATOM    347 2HG2 THR A  24       2.858 -48.817  52.314  1.00 50.10      .034 H
ATOM    348 3HG2 THR A  24       2.731 -48.775  52.425  1.00 43.74      .034 H
ATOM    349  N   PRO A  25       2.561 -53.336  54.142  1.00 20.78      .312 N
ATOM    350  CA  PRO A  25       3.146 -54.558  54.653  1.00 25.48      .163 C
ATOM    351  HA  PRO A  25       2.649 -54.802  55.556  1.00 30.53      .163 H
ATOM    352  C   PRO A  25       4.636 -54.493  54.940  1.00 22.85      .251 C
ATOM    353  O   PRO A  25       5.115 -55.170  55.767  1.00 32.05      .271 O
ATOM    354  CB  PRO A  25       2.837 -55.612  53.637  1.00 35.47      .034 C
ATOM    355 1HB  PRO A  25       3.639 -55.793  53.033  1.00 39.97      .034 H
ATOM    356 2HB  PRO A  25       2.538 -56.488  54.069  1.00 46.61      .034 H
ATOM    357  CG  PRO A  25       1.751 -55.059  52.867  1.00 41.63      .027 C
ATOM    358 1HG  PRO A  25       1.827 -55.335  51.924  1.00 58.13      .027 H
ATOM    359 2HG  PRO A  25       0.895 -55.350  53.257  1.00 56.69      .027 H
ATOM    360  CD  PRO A  25       1.850 -53.606  52.959  1.00 27.92      .105 C
ATOM    361 1HD  PRO A  25       2.366 -53.241  52.137  1.00 29.91      .105 H
ATOM    362 2HD  PRO A  25       0.893 -53.179  53.001  1.00 32.11      .105 H
ATOM    363  N   GLY A  26       5.364 -53.663  54.288  1.00 20.16      .336 N
ATOM    364  H   GLY A  26       4.929 -53.167  53.592  1.00 23.32      .336 H
ATOM    365  CA  GLY A  26       6.766 -53.420  54.516  1.00 22.33      .189 C
ATOM    366 1HA  GLY A  26       7.251 -54.325  54.771  1.00 29.51      .189 H
ATOM    367 2HA  GLY A  26       7.187 -53.071  53.617  1.00 25.92      .189 H
ATOM    368  C   GLY A  26       7.081 -52.403  55.595  1.00 20.52      .253 C
ATOM    369  O   GLY A  26       8.043 -52.453  56.149  1.00 35.66      .270 O
ATOM    370  N   GLY A  27       6.291 -51.499  55.910  1.00 18.67      .336 N
ATOM    371  H   GLY A  27       5.504 -51.508  55.441  1.00 27.40      .336 H
ATOM    372  CA  GLY A  27       6.478 -50.469  56.909  1.00 19.22      .189 C
ATOM    373 1HA  GLY A  27       6.212 -50.859  57.849  1.00 24.84      .189 H
ATOM    374 2HA  GLY A  27       7.500 -50.210  56.947  1.00 24.03      .189 H
ATOM    375  C   GLY A  27       5.682 -49.181  56.706  1.00 14.44      .257 C
ATOM    376  O   GLY A  27       4.914 -49.090  55.773  1.00 15.63      .270 O
ATOM    377  N   PRO A  28       5.839 -48.185  57.569  1.00 13.64      .312 N
ATOM    378  CA  PRO A  28       5.146 -46.912  57.483  1.00 11.73      .163 C
ATOM    379  HA  PRO A  28       4.107 -47.085  57.286  1.00 13.42      .163 H
ATOM    380  C   PRO A  28       5.680 -45.974  56.403  1.00  9.84      .251 C
ATOM    381  O   PRO A  28       6.805 -46.090  55.972  1.00 12.70      .271 O
ATOM    382  CB  PRO A  28       5.296 -46.304  58.855  1.00 15.03      .034 C
ATOM    383 1HB  PRO A  28       5.396 -45.263  58.836  1.00 17.28      .034 H
ATOM    384 2HB  PRO A  28       4.491 -46.574  59.450  1.00 21.27      .034 H
ATOM    385  CG  PRO A  28       6.510 -46.908  59.384  1.00 20.49      .027 C
ATOM    386 1HG  PRO A  28       7.297 -46.335  59.135  1.00 28.99      .027 H
ATOM    387 2HG  PRO A  28       6.453 -47.027  60.384  1.00 31.69      .027 H
ATOM    388  CD  PRO A  28       6.628 -48.226  58.747  1.00 17.97      .105 C
ATOM    389 1HD  PRO A  28       7.624 -48.416  58.502  1.00 22.86      .105 H
ATOM    390 2HD  PRO A  28       6.275 -48.972  59.393  1.00 23.55      .105 H
ATOM    391  N   VAL A  29       4.878 -45.000  56.006  1.00  8.27      .338 N
ATOM    392  H   VAL A  29       3.959 -44.988  56.374  1.00  9.58      .338 H
ATOM    393  CA  VAL A  29       5.190 -43.918  55.055  1.00  7.20      .159 C
ATOM    394  HA  VAL A  29       6.251 -43.743  55.067  1.00  7.89      .159 H
ATOM    395  C   VAL A  29       4.493 -42.621  55.473  1.00  6.34      .251 C
ATOM    396  O   VAL A  29       3.412 -42.655  56.027  1.00  8.96      .271 O
ATOM    397  CB  VAL A  29       4.814 -44.343  53.632  1.00 11.54      .029 C
ATOM    398  HB  VAL A  29       4.750 -44.821  53.564  1.00 56.81      .029 H
ATOM    399  CG1 VAL A  29       4.163 -44.217  53.027  1.00 46.78      .002 C
ATOM    400 1HG1 VAL A  29       3.928 -44.152  52.919  1.00 95.17      .002 H
ATOM    401 2HG1 VAL A  29       4.003 -44.272  52.800  1.00 91.46      .002 H
ATOM    402 3HG1 VAL A  29       4.099 -44.148  52.929  1.00 96.88      .002 H
ATOM    403  CG2 VAL A  29       5.189 -44.319  52.822  1.00 37.97      .002 C
ATOM    404 1HG2 VAL A  29       5.247 -44.389  52.644  1.00 85.79      .002 H
ATOM    405 2HG2 VAL A  29       5.338 -44.296  52.672  1.00 83.53      .002 H
ATOM    406 3HG2 VAL A  29       5.251 -44.264  52.568  1.00 81.82      .002 H
ATOM    407  N   SER A  30       5.101 -41.476  55.221  1.00  5.57      .336 N
ATOM    408  H   SER A  30       5.945 -41.481  54.697  1.00  6.37      .336 H
ATOM    409  CA  SER A  30       4.525 -40.150  55.494  1.00  5.94      .189 C
ATOM    410  HA  SER A  30       3.863 -40.209  56.347  1.00  7.04      .189 H
ATOM    411  C   SER A  30       3.725 -39.643  54.293  1.00  6.21      .253 C
ATOM    412  O   SER A  30       4.191 -39.687  53.178  1.00 10.26      .270 O
ATOM    413  CB  SER A  30       5.612 -39.130  55.817  1.00  7.22      .169 C
ATOM    414 1HB  SER A  30       6.087 -38.916  55.046  1.00 19.34      .169 H
ATOM    415 2HB  SER A  30       5.247 -38.326  56.134  1.00 15.24      .169 H
ATOM    416  OG  SER A  30       6.477 -39.442  56.660  1.00 16.83      .380 O
ATOM    417  HG  SER A  30       7.224 -39.637  56.266  1.00 24.34      .380 H
ATOM    418  N   ALA A  31       2.543 -39.116  54.503  1.00  5.15      .337 N
ATOM    419  H   ALA A  31       2.172 -39.132  55.418  1.00  6.55      .337 H
ATOM    420  CA  ALA A  31       1.713 -38.540  53.453  1.00  4.86      .159 C
ATOM    421  HA  ALA A  31       2.331 -38.355  52.589  1.00  5.84      .159 H
ATOM    422  C   ALA A  31       1.064 -37.207  53.863  1.00  4.38      .251 C
ATOM    423  O   ALA A  31       0.738 -36.979  55.013  1.00  6.13      .271 O
ATOM    424  CB  ALA A  31       0.675 -39.564  53.041  1.00  7.19      .034 C
ATOM    425 1HB  ALA A  31       0.452 -39.827  52.928  1.00 36.82      .034 H
ATOM    426 2HB  ALA A  31       0.421 -39.777  52.927  1.00 36.45      .034 H
ATOM    427 3HB  ALA A  31       0.417 -39.816  52.974  1.00 34.60      .034 H
ATOM    428  N   PHE A  32       0.869 -36.340  52.886  1.00  3.96      .337 N
ATOM    429  H   PHE A  32       1.197 -36.599  51.981  1.00  4.58      .337 H
ATOM    430  CA  PHE A  32       0.268 -35.016  53.013  1.00  4.06      .164 C
ATOM    431  HA  PHE A  32      -0.285 -34.949  53.941  1.00  4.68      .164 H
ATOM    432  C   PHE A  32      -0.707 -34.824  51.847  1.00  4.06      .251 C
ATOM    433  O   PHE A  32      -0.307 -34.711  50.712  1.00  6.26      .271 O
ATOM    434  CB  PHE A  32       1.359 -33.949  53.018  1.00  5.52      .056 C
ATOM    435 1HB  PHE A  32       1.855 -33.958  52.064  1.00  6.42      .056 H
ATOM    436 2HB  PHE A  32       0.882 -32.992  53.115  1.00  7.72      .056 H
ATOM    437  CG  PHE A  32       2.415 -34.061  54.102  1.00  6.89      .044 C
ATOM    438  CD1 PHE A  32       3.494 -34.935  53.956  1.00  8.32      .008 C
ATOM    439  HD1 PHE A  32       3.573 -35.544  53.088  1.00  9.11      .008 H
ATOM    440  CD2 PHE A  32       2.353 -33.243  55.222  1.00  9.61      .008 C
ATOM    441  HD2 PHE A  32       1.541 -32.565  55.334  1.00 11.26      .008 H
ATOM    442  CE1 PHE A  32       4.474 -35.015  54.944  1.00 11.77      .001 C
ATOM    443  HE1 PHE A  32       5.286 -35.693  54.841  1.00 15.26      .001 H
ATOM    444  CE2 PHE A  32       3.343 -33.309  56.198  1.00 13.31      .001 C
ATOM    445  HE2 PHE A  32       3.284 -32.676  57.051  1.00 17.64      .001 H
ATOM    446  CZ  PHE A  32       4.404 -34.194  56.060  1.00 14.30      .000 C
ATOM    447  HZ  PHE A  32       5.157 -34.238  56.811  1.00 19.38      .000 H
ATOM    448  N   LEU A  33      -1.987 -34.873  52.113  1.00  4.69      .338 N
ATOM    449  H   LEU A  33      -2.243 -34.917  53.069  1.00  6.79      .338 H
ATOM    450  CA  LEU A  33      -3.070 -35.024  51.139  1.00  4.37      .159 C
ATOM    451  HA  LEU A  33      -2.651 -35.168  50.152  1.00  4.95      .159 H
ATOM    452  C   LEU A  33      -3.970 -33.778  51.094  1.00  4.37      .251 C
ATOM    453  O   LEU A  33      -4.221 -33.151  52.105  1.00  6.18      .271 O
ATOM    454  CB  LEU A  33      -3.897 -36.278  51.493  1.00  5.82      .032 C
ATOM    455 1HB  LEU A  33      -4.418 -36.075  52.410  1.00  7.38      .032 H
ATOM    456 2HB  LEU A  33      -4.633 -36.408  50.722  1.00  7.57      .032 H
ATOM    457  CG  LEU A  33      -3.140 -37.596  51.668  1.00  7.19      .002 C
ATOM    458  HG  LEU A  33      -2.527 -37.502  52.376  1.00 19.73      .002 H
ATOM    459  CD1 LEU A  33      -3.938 -38.642  52.013  1.00 20.11      .000 C
ATOM    460 1HD1 LEU A  33      -4.084 -38.918  52.058  1.00 55.67      .000 H
ATOM    461 2HD1 LEU A  33      -4.197 -38.836  52.066  1.00 54.85      .000 H
ATOM    462 3HD1 LEU A  33      -4.103 -38.910  52.167  1.00 53.27      .000 H
ATOM    463  CD2 LEU A  33      -2.444 -38.046  50.598  1.00 17.23      .000 C
ATOM    464 1HD2 LEU A  33      -2.339 -38.129  50.319  1.00 53.03      .000 H
ATOM    465 2HD2 LEU A  33      -2.276 -38.189  50.357  1.00 50.04      .000 H
ATOM    466 3HD2 LEU A  33      -2.222 -38.142  50.359  1.00 50.39      .000 H
ATOM    467  N   GLY A  34      -4.482 -33.440  49.923  1.00  4.29      .336 N
ATOM    468  H   GLY A  34      -4.231 -33.974  49.124  1.00  5.24      .336 H
ATOM    469  CA  GLY A  34      -5.461 -32.382  49.736  1.00  4.92      .189 C
ATOM    470 1HA  GLY A  34      -5.803 -32.416  48.719  1.00  6.78      .189 H
ATOM    471 2HA  GLY A  34      -6.303 -32.565  50.377  1.00  6.67      .189 H
ATOM    472  C   GLY A  34      -4.964 -30.955  50.015  1.00  4.84      .253 C
ATOM    473  O   GLY A  34      -5.720 -30.131  50.488  1.00  7.29      .270 O
ATOM    474  N   ILE A  35      -3.701 -30.666  49.756  1.00  4.47      .337 N
ATOM    475  H   ILE A  35      -3.145 -31.372  49.328  1.00  4.85      .337 H
ATOM    476  CA  ILE A  35      -3.056 -29.364  49.956  1.00  5.04      .160 C
ATOM    477  HA  ILE A  35      -3.301 -29.011  50.946  1.00  6.97      .160 H
ATOM    478  C   ILE A  35      -3.582 -28.345  48.939  1.00  5.34      .254 C
ATOM    479  O   ILE A  35      -3.489 -28.605  47.750  1.00  5.20      .270 O
ATOM    480  CB  ILE A  35      -1.518 -29.484  49.859  1.00  5.72      .029 C
ATOM    481  HB  ILE A  35      -1.283 -29.826  48.875  1.00  5.98      .029 H
ATOM    482  CG1 ILE A  35      -0.948 -30.487  50.848  1.00  8.36      .002 C
ATOM    483 1HG1 ILE A  35      -0.993 -30.090  51.790  1.00 14.16      .002 H
ATOM    484 2HG1 ILE A  35      -1.540 -31.323  50.824  1.00 14.49      .002 H
ATOM    485  CG2 ILE A  35      -0.844 -28.133  50.033  1.00  9.96      .002 C
ATOM    486 1HG2 ILE A  35      -0.700 -27.833  50.119  1.00 41.83      .002 H
ATOM    487 2HG2 ILE A  35      -0.712 -27.792  50.050  1.00 37.97      .002 H
ATOM    488 3HG2 ILE A  35      -0.639 -27.831  50.060  1.00 38.14      .002 H
ATOM    489  CD1 ILE A  35       0.434 -30.942  50.597  1.00 11.29      .000 C
ATOM    490 1HD1 ILE A  35       0.766 -31.044  50.540  1.00 41.07      .000 H
ATOM    491 2HD1 ILE A  35       0.743 -31.057  50.534  1.00 41.61      .000 H
ATOM    492 3HD1 ILE A  35       0.768 -31.063  50.547  1.00 40.69      .000 H
ATOM    493  N   PRO A  36      -4.119 -27.188  49.335  1.00  7.97      .312 N
ATOM    494  CA  PRO A  36      -4.570 -26.171  48.398  1.00  9.91      .163 C
ATOM    495  HA  PRO A  36      -5.152 -26.624  47.614  1.00 10.34      .163 H
ATOM    496  C   PRO A  36      -3.399 -25.427  47.757  1.00  9.30      .251 C
ATOM    497  O   PRO A  36      -2.732 -24.694  48.366  1.00 17.29      .271 O
ATOM    498  CB  PRO A  36      -5.466 -25.264  49.216  1.00 15.85      .034 C
ATOM    499 1HB  PRO A  36      -5.395 -24.251  48.923  1.00 21.96      .034 H
ATOM    500 2HB  PRO A  36      -6.468 -25.584  49.147  1.00 20.37      .034 H
ATOM    501  CG  PRO A  36      -4.994 -25.416  50.608  1.00 16.39      .027 C
ATOM    502 1HG  PRO A  36      -4.272 -24.699  50.809  1.00 22.09      .027 H
ATOM    503 2HG  PRO A  36      -5.779 -25.347  51.285  1.00 23.52      .027 H
ATOM    504  CD  PRO A  36      -4.390 -26.776  50.680  1.00 11.59      .105 C
ATOM    505 1HD  PRO A  36      -3.485 -26.739  51.231  1.00 13.61      .105 H
ATOM    506 2HD  PRO A  36      -5.077 -27.451  51.130  1.00 14.31      .105 H
ATOM    507  N   PHE A  37      -3.144 -25.589  46.523  1.00  9.15      .337 N
ATOM    508  H   PHE A  37      -3.680 -26.227  46.072  1.00 15.81      .337 H
ATOM    509  CA  PHE A  37      -2.079 -24.920  45.784  1.00  9.21      .164 C
ATOM    510  HA  PHE A  37      -1.349 -24.575  46.499  1.00 12.04      .164 H
ATOM    511  C   PHE A  37      -2.559 -23.686  44.990  1.00  7.60      .251 C
ATOM    512  O   PHE A  37      -1.769 -22.832  44.666  1.00 10.48      .271 O
ATOM    513  CB  PHE A  37      -1.352 -25.923  44.883  1.00 10.51      .056 C
ATOM    514 1HB  PHE A  37      -0.417 -25.483  44.596  1.00 13.79      .056 H
ATOM    515 2HB  PHE A  37      -1.114 -26.801  45.453  1.00 13.73      .056 H
ATOM    516  CG  PHE A  37      -2.075 -26.357  43.627  1.00  7.90      .044 C
ATOM    517  CD1 PHE A  37      -1.864 -25.680  42.436  1.00  9.09      .008 C
ATOM    518  HD1 PHE A  37      -1.219 -24.841  42.421  1.00 12.88      .008 H
ATOM    519  CD2 PHE A  37      -2.919 -27.456  43.630  1.00  8.14      .008 C
ATOM    520  HD2 PHE A  37      -3.088 -27.973  44.538  1.00 11.33      .008 H
ATOM    521  CE1 PHE A  37      -2.500 -26.088  41.268  1.00  9.48      .001 C
ATOM    522  HE1 PHE A  37      -2.343 -25.566  40.361  1.00 13.57      .001 H
ATOM    523  CE2 PHE A  37      -3.529 -27.880  42.455  1.00  8.14      .001 C
ATOM    524  HE2 PHE A  37      -4.154 -28.737  42.462  1.00 11.11      .001 H
ATOM    525  CZ  PHE A  37      -3.326 -27.197  41.277  1.00  8.24      .000 C
ATOM    526  HZ  PHE A  37      -3.799 -27.526  40.382  1.00 10.71      .000 H
ATOM    527  N   ALA A  38      -3.840 -23.571  44.716  1.00  7.01      .338 N
ATOM    528  H   ALA A  38      -4.433 -24.287  45.036  1.00  9.55      .338 H
ATOM    529  CA  ALA A  38      -4.469 -22.485  43.970  1.00  6.26      .159 C
ATOM    530  HA  ALA A  38      -3.791 -21.653  43.899  1.00  7.70      .159 H
ATOM    531  C   ALA A  38      -5.752 -21.984  44.645  1.00  6.82      .251 C
ATOM    532  O   ALA A  38      -6.356 -22.693  45.425  1.00  9.04      .271 O
ATOM    533  CB  ALA A  38      -4.743 -22.985  42.573  1.00  7.74      .034 C
ATOM    534 1HB  ALA A  38      -4.821 -23.053  42.223  1.00 35.37      .034 H
ATOM    535 2HB  ALA A  38      -4.850 -23.137  42.267  1.00 38.07      .034 H
ATOM    536 3HB  ALA A  38      -4.754 -23.123  42.244  1.00 35.74      .034 H
ATOM    537  N   GLU A  39      -6.182 -20.775  44.331  1.00  7.37      .338 N
ATOM    538  H   GLU A  39      -5.645 -20.242  43.686  1.00  7.99      .338 H
ATOM    539  CA  GLU A  39      -7.499 -20.245  44.682  1.00  7.81      .160 C
ATOM    540  HA  GLU A  39      -7.673 -20.434  45.724  1.00  8.61      .160 H
ATOM    541  C   GLU A  39      -8.618 -20.933  43.894  1.00  8.76      .254 C
ATOM    542  O   GLU A  39      -8.401 -21.289  42.764  1.00 12.44      .270 O
ATOM    543  CB  GLU A  39      -7.543 -18.743  44.445  1.00 10.63      .043 C
ATOM    544 1HB  GLU A  39      -7.268 -18.565  43.532  1.00 20.77      .043 H
ATOM    545 2HB  GLU A  39      -8.460 -18.391  44.524  1.00 18.81      .043 H
ATOM    546  CG  GLU A  39      -6.755 -17.900  45.277  1.00 16.74      .100 C
ATOM    547 1HG  GLU A  39      -5.826 -18.158  45.205  1.00 26.28      .100 H
ATOM    548 2HG  GLU A  39      -6.815 -16.997  44.916  1.00 29.88      .100 H
ATOM    549  CD  GLU A  39      -7.115 -17.880  46.672  1.00 26.73      .185 C
ATOM    550  OE1 GLU A  39      -7.357 -17.845  47.194  1.00 62.91      .647 O
ATOM    551  OE2 GLU A  39      -7.151 -17.889  47.268  1.00 68.76      .647 O
ATOM    552  N   PRO A  40      -9.818 -21.103  44.429  1.00 10.43      .312 N
ATOM    553  CA  PRO A  40     -10.887 -21.811  43.763  1.00 13.98      .163 C
ATOM    554  HA  PRO A  40     -10.541 -22.782  43.527  1.00 19.46      .163 H
ATOM    555  C   PRO A  40     -11.387 -21.155  42.490  1.00 11.20      .254 C
ATOM    556  O   PRO A  40     -11.812 -20.034  42.535  1.00 11.21      .270 O
ATOM    557  CB  PRO A  40     -11.973 -21.940  44.777  1.00 21.95      .034 C
ATOM    558 1HB  PRO A  40     -12.819 -21.577  44.460  1.00 33.64      .034 H
ATOM    559 2HB  PRO A  40     -12.091 -22.855  45.053  1.00 36.51      .034 H
ATOM    560  CG  PRO A  40     -11.574 -21.233  45.888  1.00 24.60      .027 C
ATOM    561 1HG  PRO A  40     -12.147 -20.522  45.992  1.00 43.31      .027 H
ATOM    562 2HG  PRO A  40     -11.621 -21.791  46.614  1.00 42.49      .027 H
ATOM    563  CD  PRO A  40     -10.217 -20.746  45.729  1.00 15.10      .105 C
ATOM    564 1HD  PRO A  40     -10.198 -19.721  45.845  1.00 18.18      .105 H
ATOM    565 2HD  PRO A  40      -9.586 -21.185  46.430  1.00 20.72      .105 H
ATOM    566  N   PRO A  41     -11.419 -21.824  41.354  1.00 14.51      .312 N
ATOM    567  CA  PRO A  41     -11.888 -21.292  40.087  1.00 14.41      .163 C
ATOM    568  HA  PRO A  41     -11.516 -20.314  39.981  1.00 14.34      .163 H
ATOM    569  C   PRO A  41     -13.400 -21.232  39.918  1.00 12.10      .251 C
ATOM    570  O   PRO A  41     -13.880 -21.393  38.860  1.00 15.24      .271 O
ATOM    571  CB  PRO A  41     -11.252 -22.158  39.068  1.00 27.12      .034 C
ATOM    572 1HB  PRO A  41     -11.817 -22.389  38.340  1.00 39.98      .034 H
ATOM    573 2HB  PRO A  41     -10.480 -21.773  38.745  1.00 44.94      .034 H
ATOM    574  CG  PRO A  41     -10.906 -23.274  39.692  1.00 36.66      .027 C
ATOM    575 1HG  PRO A  41     -11.511 -23.870  39.457  1.00 61.53      .027 H
ATOM    576 2HG  PRO A  41     -10.111 -23.522  39.417  1.00 60.45      .027 H
ATOM    577  CD  PRO A  41     -10.869 -23.091  41.132  1.00 24.82      .105 C
ATOM    578 1HD  PRO A  41     -11.442 -23.811  41.596  1.00 33.28      .105 H
ATOM    579 2HD  PRO A  41      -9.876 -23.136  41.489  1.00 26.56      .105 H
ATOM    580  N   MET A  42     -14.172 -21.046  40.953  1.00 14.36      .337 N
ATOM    581  H   MET A  42     -13.738 -20.865  41.787  1.00 20.92      .337 H
ATOM    582  CA  MET A  42     -15.620 -21.094  40.978  1.00 14.30      .160 C
ATOM    583  HA  MET A  42     -15.931 -21.951  40.424  1.00 18.18      .160 H
ATOM    584  C   MET A  42     -16.292 -19.884  40.346  1.00 12.32      .251 C
ATOM    585  O   MET A  42     -15.807 -18.780  40.453  1.00 12.94      .271 O
ATOM    586  CB  MET A  42     -16.064 -21.292  42.401  1.00 19.94      .043 C
ATOM    587 1HB  MET A  42     -16.370 -21.394  42.595  1.00 54.76      .043 H
ATOM    588 2HB  MET A  42     -15.984 -21.504  42.682  1.00 60.91      .043 H
ATOM    589  CG  MET A  42     -16.220 -21.095  43.217  1.00 45.22      .060 C
ATOM    590 1HG  MET A  42     -16.075 -20.997  43.049  1.00107.92      .060 H
ATOM    591 2HG  MET A  42     -16.292 -20.939  43.151  1.00 96.91      .060 H
ATOM    592  SD  MET A  42     -16.516 -21.248  44.566  1.00 80.78      .139 S
ATOM    593  CE  MET A  42     -17.021 -21.251  45.107  1.00118.73      .069 C
ATOM    594 1HE  MET A  42     -17.099 -21.245  45.251  1.00170.42      .069 H
ATOM    595 2HE  MET A  42     -17.129 -21.264  45.208  1.00174.02      .069 H
ATOM    596 3HE  MET A  42     -17.138 -21.243  45.192  1.00169.49      .069 H
ATOM    597  N   GLY A  43     -17.437 -20.097  39.726  1.00 14.56      .336 N
ATOM    598  H   GLY A  43     -17.756 -21.028  39.657  1.00 17.47      .336 H
ATOM    599  CA  GLY A  43     -18.350 -19.077  39.253  1.00 16.77      .189 C
ATOM    600 1HA  GLY A  43     -19.125 -19.539  38.699  1.00 23.13      .189 H
ATOM    601 2HA  GLY A  43     -18.786 -18.604  40.086  1.00 22.53      .189 H
ATOM    602  C   GLY A  43     -17.735 -18.006  38.375  1.00 11.90      .257 C
ATOM    603  O   GLY A  43     -17.333 -18.326  37.281  1.00 11.78      .270 O
ATOM    604  N   PRO A  44     -17.603 -16.755  38.812  1.00 12.69      .312 N
ATOM    605  CA  PRO A  44     -16.970 -15.702  38.048  1.00 12.90      .163 C
ATOM    606  HA  PRO A  44     -17.559 -15.524  37.172  1.00 14.56      .163 H
ATOM    607  C   PRO A  44     -15.529 -15.969  37.605  1.00 11.44      .251 C
ATOM    608  O   PRO A  44     -15.066 -15.337  36.695  1.00 15.84      .271 O
ATOM    609  CB  PRO A  44     -17.042 -14.487  38.925  1.00 20.15      .034 C
ATOM    610 1HB  PRO A  44     -16.179 -14.194  39.233  1.00 30.47      .034 H
ATOM    611 2HB  PRO A  44     -17.482 -13.745  38.506  1.00 32.54      .034 H
ATOM    612  CG  PRO A  44     -17.780 -14.839  40.002  1.00 29.34      .027 C
ATOM    613 1HG  PRO A  44     -17.321 -14.639  40.713  1.00 54.60      .027 H
ATOM    614 2HG  PRO A  44     -18.527 -14.382  39.982  1.00 52.03      .027 H
ATOM    615  CD  PRO A  44     -18.086 -16.233  40.027  1.00 18.85      .105 C
ATOM    616 1HD  PRO A  44     -17.613 -16.682  40.830  1.00 23.79      .105 H
ATOM    617 2HD  PRO A  44     -19.108 -16.357  40.109  1.00 23.86      .105 H
ATOM    618  N   ARG A  45     -14.820 -16.903  38.220  1.00  9.63      .338 N
ATOM    619  H   ARG A  45     -15.244 -17.381  38.974  1.00 10.25      .338 H
ATOM    620  CA  ARG A  45     -13.458 -17.323  37.877  1.00  9.82      .159 C
ATOM    621  HA  ARG A  45     -12.975 -16.500  37.384  1.00 12.82      .159 H
ATOM    622  C   ARG A  45     -13.391 -18.528  36.912  1.00  7.34      .251 C
ATOM    623  O   ARG A  45     -12.304 -18.935  36.540  1.00  8.66      .271 O
ATOM    624  CB  ARG A  45     -12.683 -17.603  39.155  1.00 13.27      .034 C
ATOM    625 1HB  ARG A  45     -13.195 -18.293  39.730  1.00 15.49      .034 H
ATOM    626 2HB  ARG A  45     -11.758 -18.017  38.918  1.00 17.88      .034 H
ATOM    627  CG  ARG A  45     -12.436 -16.419  40.017  1.00 22.14      .027 C
ATOM    628 1HG  ARG A  45     -12.281 -15.870  39.710  1.00 48.56      .027 H
ATOM    629 2HG  ARG A  45     -12.926 -16.162  40.426  1.00 42.84      .027 H
ATOM    630  CD  ARG A  45     -11.713 -16.347  40.765  1.00 58.49      .116 C
ATOM    631 1HD  ARG A  45     -12.050 -16.571  40.897  1.00125.63      .116 H
ATOM    632 2HD  ARG A  45     -11.304 -16.468  40.813  1.00 98.41      .116 H
ATOM    633  NE  ARG A  45     -11.121 -15.836  41.262  1.00 90.14      .212 N
ATOM    634  HE  ARG A  45     -11.288 -15.758  41.339  1.00125.14      .212 H
ATOM    635  CZ  ARG A  45     -10.405 -15.489  41.616  1.00162.84      .666 C
ATOM    636  NH1 ARG A  45     -10.136 -15.559  41.569  1.00239.05      .235 N
ATOM    637 1HH1 ARG A  45     -10.444 -15.888  41.261  1.00247.01      .235 H
ATOM    638 2HH1 ARG A  45      -9.601 -15.267  41.847  1.00355.55      .235 H
ATOM    639  NH2 ARG A  45      -9.942 -15.063  42.035  1.00260.30      .235 N
ATOM    640 1HH2 ARG A  45     -10.121 -14.992  42.079  1.00298.35      .235 H
ATOM    641 2HH2 ARG A  45      -9.409 -14.802  42.299  1.00357.99      .235 H
ATOM    642  N   ARG A  46     -14.523 -19.079  36.487  1.00  6.07      .338 N
ATOM    643  H   ARG A  46     -15.386 -18.700  36.803  1.00  7.44      .338 H
ATOM    644  CA  ARG A  46     -14.612 -20.199  35.547  1.00  4.88      .159 C
ATOM    645  HA  ARG A  46     -14.041 -21.021  35.957  1.00  5.45      .159 H
ATOM    646  C   ARG A  46     -14.001 -19.827  34.186  1.00  4.68      .251 C
ATOM    647  O   ARG A  46     -14.133 -18.706  33.725  1.00  5.81      .271 O
ATOM    648  CB  ARG A  46     -16.076 -20.646  35.449  1.00  5.16      .034 C
ATOM    649 1HB  ARG A  46     -16.472 -20.744  36.445  1.00  6.54      .034 H
ATOM    650 2HB  ARG A  46     -16.632 -19.884  34.935  1.00  6.65      .034 H
ATOM    651  CG  ARG A  46     -16.308 -21.976  34.717  1.00  5.19      .027 C
ATOM    652 1HG  ARG A  46     -15.896 -21.908  33.725  1.00  6.28      .027 H
ATOM    653 2HG  ARG A  46     -15.804 -22.769  35.240  1.00  6.23      .027 H
ATOM    654  CD  ARG A  46     -17.794 -22.335  34.604  1.00  5.82      .116 C
ATOM    655 1HD  ARG A  46     -18.303 -21.549  34.079  1.00  7.10      .116 H
ATOM    656 2HD  ARG A  46     -17.898 -23.244  34.044  1.00  7.91      .116 H
ATOM    657  NE  ARG A  46     -18.433 -22.514  35.908  1.00  6.27      .212 N
ATOM    658  HE  ARG A  46     -17.804 -22.658  36.665  1.00  8.03      .212 H
ATOM    659  CZ  ARG A  46     -19.744 -22.476  36.140  1.00  6.58      .666 C
ATOM    660  NH1 ARG A  46     -20.627 -22.317  35.224  1.00  7.34      .235 N
ATOM    661 1HH1 ARG A  46     -20.358 -22.157  34.281  1.00  7.49      .235 H
ATOM    662 2HH1 ARG A  46     -21.589 -22.321  35.476  1.00  9.19      .235 H
ATOM    663  NH2 ARG A  46     -20.181 -22.603  37.339  1.00  8.60      .235 N
ATOM    664 1HH2 ARG A  46     -19.531 -22.742  38.077  1.00  9.52      .235 H
ATOM    665 2HH2 ARG A  46     -21.138 -22.469  37.539  1.00 10.76      .235 H
ATOM    666  N   PHE A  47     -13.325 -20.783  33.560  1.00  4.57      .337 N
ATOM    667  H   PHE A  47     -13.272 -21.659  34.035  1.00  5.51      .337 H
ATOM    668  CA  PHE A  47     -12.567 -20.702  32.293  1.00  4.72      .164 C
ATOM    669  HA  PHE A  47     -12.204 -21.706  32.118  1.00  5.37      .164 H
ATOM    670  C   PHE A  47     -11.320 -19.769  32.299  1.00  5.06      .251 C
ATOM    671  O   PHE A  47     -10.604 -19.733  31.326  1.00  6.99      .271 O
ATOM    672  CB  PHE A  47     -13.486 -20.388  31.101  1.00  5.34      .056 C
ATOM    673 1HB  PHE A  47     -13.645 -19.322  31.071  1.00  6.21      .056 H
ATOM    674 2HB  PHE A  47     -12.965 -20.649  30.193  1.00  6.92      .056 H
ATOM    675  CG  PHE A  47     -14.841 -21.075  31.091  1.00  5.21      .044 C
ATOM    676  CD1 PHE A  47     -14.942 -22.455  30.927  1.00  6.30      .008 C
ATOM    677  HD1 PHE A  47     -14.063 -23.040  30.798  1.00  8.52      .008 H
ATOM    678  CD2 PHE A  47     -16.001 -20.324  31.253  1.00  6.24      .008 C
ATOM    679  HD2 PHE A  47     -15.924 -19.269  31.377  1.00  8.12      .008 H
ATOM    680  CE1 PHE A  47     -16.194 -23.076  30.924  1.00  7.10      .001 C
ATOM    681  HE1 PHE A  47     -16.276 -24.130  30.798  1.00  9.70      .001 H
ATOM    682  CE2 PHE A  47     -17.253 -20.943  31.253  1.00  7.25      .001 C
ATOM    683  HE2 PHE A  47     -18.131 -20.356  31.382  1.00 10.11      .001 H
ATOM    684  CZ  PHE A  47     -17.348 -22.319  31.088  1.00  7.16      .000 C
ATOM    685  HZ  PHE A  47     -18.306 -22.792  31.092  1.00  9.18      .000 H
ATOM    686  N   LEU A  48     -11.027 -19.057  33.376  1.00  5.93      .338 N
ATOM    687  H   LEU A  48     -11.642 -19.094  34.147  1.00  8.25      .338 H
ATOM    688  CA  LEU A  48      -9.846 -18.201  33.520  1.00  5.92      .160 C
ATOM    689  HA  LEU A  48      -9.609 -17.786  32.550  1.00  6.98      .160 H
ATOM    690  C   LEU A  48      -8.602 -18.980  34.002  1.00  5.47      .254 C
ATOM    691  O   LEU A  48      -8.748 -20.003  34.664  1.00  6.29      .270 O
ATOM    692  CB  LEU A  48     -10.166 -17.033  34.463  1.00  7.27      .032 C
ATOM    693 1HB  LEU A  48     -10.415 -17.439  35.419  1.00  8.68      .032 H
ATOM    694 2HB  LEU A  48      -9.275 -16.447  34.585  1.00  8.60      .032 H
ATOM    695  CG  LEU A  48     -11.285 -16.109  34.024  1.00 11.21      .002 C
ATOM    696  HG  LEU A  48     -12.137 -16.669  33.941  1.00 18.70      .002 H
ATOM    697  CD1 LEU A  48     -11.538 -15.059  35.006  1.00 17.06      .000 C
ATOM    698 1HD1 LEU A  48     -11.623 -14.777  35.181  1.00 47.94      .000 H
ATOM    699 2HD1 LEU A  48     -11.531 -14.800  35.250  1.00 47.41      .000 H
ATOM    700 3HD1 LEU A  48     -11.647 -14.857  35.285  1.00 47.82      .000 H
ATOM    701  CD2 LEU A  48     -11.032 -15.441  32.764  1.00 18.29      .000 C
ATOM    702 1HD2 LEU A  48     -10.945 -15.357  32.416  1.00 48.65      .000 H
ATOM    703 2HD2 LEU A  48     -10.911 -15.235  32.524  1.00 49.46      .000 H
ATOM    704 3HD2 LEU A  48     -11.069 -15.249  32.459  1.00 50.03      .000 H
ATOM    705  N   PRO A  49      -7.377 -18.493  33.739  1.00  6.05      .312 N
ATOM    706  CA  PRO A  49      -6.153 -19.028  34.323  1.00  6.25      .163 C
ATOM    707  HA  PRO A  49      -6.035 -20.045  33.988  1.00  7.47      .163 H
ATOM    708  C   PRO A  49      -6.155 -19.026  35.852  1.00  5.52      .254 C
ATOM    709  O   PRO A  49      -6.788 -18.173  36.447  1.00  7.29      .270 O
ATOM    710  CB  PRO A  49      -5.029 -18.180  33.760  1.00  8.97      .034 C
ATOM    711 1HB  PRO A  49      -4.696 -17.507  34.435  1.00 14.55      .034 H
ATOM    712 2HB  PRO A  49      -4.252 -18.740  33.431  1.00 16.15      .034 H
ATOM    713  CG  PRO A  49      -5.602 -17.486  32.651  1.00 13.89      .027 C
ATOM    714 1HG  PRO A  49      -5.252 -16.586  32.608  1.00 27.51      .027 H
ATOM    715 2HG  PRO A  49      -5.402 -17.971  31.844  1.00 27.49      .027 H
ATOM    716  CD  PRO A  49      -7.050 -17.431  32.842  1.00  8.40      .105 C
ATOM    717 1HD  PRO A  49      -7.320 -16.505  33.254  1.00 11.18      .105 H
ATOM    718 2HD  PRO A  49      -7.536 -17.567  31.923  1.00 11.83      .105 H
ATOM    719  N   PRO A  50      -5.473 -19.964  36.517  1.00  5.52      .312 N
ATOM    720  CA  PRO A  50      -5.476 -20.086  37.970  1.00  5.49      .163 C
ATOM    721  HA  PRO A  50      -6.484 -20.016  38.345  1.00  6.45      .163 H
ATOM    722  C   PRO A  50      -4.630 -19.022  38.673  1.00  6.00      .251 C
ATOM    723  O   PRO A  50      -3.728 -18.465  38.115  1.00  9.55      .271 O
ATOM    724  CB  PRO A  50      -4.952 -21.483  38.238  1.00  6.97      .034 C
ATOM    725 1HB  PRO A  50      -4.444 -21.563  39.186  1.00  8.41      .034 H
ATOM    726 2HB  PRO A  50      -5.757 -22.194  38.177  1.00  8.48      .034 H
ATOM    727  CG  PRO A  50      -3.988 -21.691  37.108  1.00  7.89      .027 C
ATOM    728 1HG  PRO A  50      -3.044 -21.233  37.329  1.00  9.41      .027 H
ATOM    729 2HG  PRO A  50      -3.855 -22.730  36.878  1.00 11.04      .027 H
ATOM    730  CD  PRO A  50      -4.646 -20.992  35.953  1.00  6.94      .105 C
ATOM    731 1HD  PRO A  50      -3.912 -20.551  35.312  1.00  9.00      .105 H
ATOM    732 2HD  PRO A  50      -5.257 -21.684  35.408  1.00  8.87      .105 H
ATOM    733  N   GLU A  51      -4.892 -18.784  39.924  1.00  7.99      .337 N
ATOM    734  H   GLU A  51      -5.633 -19.285  40.324  1.00 11.31      .337 H
ATOM    735  CA  GLU A  51      -4.139 -17.908  40.818  1.00  9.47      .160 C
ATOM    736  HA  GLU A  51      -3.309 -17.497  40.278  1.00 12.00      .160 H
ATOM    737  C   GLU A  51      -3.579 -18.676  42.024  1.00  7.97      .254 C
ATOM    738  O   GLU A  51      -4.280 -19.516  42.560  1.00  8.13      .270 O
ATOM    739  CB  GLU A  51      -5.020 -16.765  41.267  1.00 14.86      .043 C
ATOM    740 1HB  GLU A  51      -5.587 -16.733  41.212  1.00 41.94      .043 H
ATOM    741 2HB  GLU A  51      -5.058 -16.634  41.792  1.00 49.59      .043 H
ATOM    742  CG  GLU A  51      -5.113 -15.819  41.116  1.00 40.64      .100 C
ATOM    743 1HG  GLU A  51      -5.263 -16.085  41.052  1.00105.48      .100 H
ATOM    744 2HG  GLU A  51      -5.120 -15.565  41.206  1.00 82.83      .100 H
ATOM    745  CD  GLU A  51      -5.019 -14.836  40.936  1.00 75.25      .185 C
ATOM    746  OE1 GLU A  51      -4.989 -14.427  40.889  1.00140.06      .647 O
ATOM    747  OE2 GLU A  51      -4.981 -14.445  40.839  1.00139.92      .647 O
ATOM    748  N   PRO A  52      -2.349 -18.419  42.486  1.00  9.20      .312 N
ATOM    749  CA  PRO A  52      -1.772 -19.091  43.641  1.00  9.22      .163 C
ATOM    750  HA  PRO A  52      -1.787 -20.156  43.477  1.00 10.11      .163 H
ATOM    751  C   PRO A  52      -2.509 -18.799  44.945  1.00  8.47      .251 C
ATOM    752  O   PRO A  52      -2.943 -17.691  45.180  1.00 10.43      .271 O
ATOM    753  CB  PRO A  52      -0.332 -18.624  43.709  1.00 12.96      .034 C
ATOM    754 1HB  PRO A  52      -0.067 -18.327  44.635  1.00 20.84      .034 H
ATOM    755 2HB  PRO A  52       0.305 -19.333  43.388  1.00 19.80      .034 H
ATOM    756  CG  PRO A  52      -0.240 -17.511  42.830  1.00 17.63      .027 C
ATOM    757 1HG  PRO A  52      -0.243 -16.709  43.349  1.00 31.15      .027 H
ATOM    758 2HG  PRO A  52       0.567 -17.581  42.318  1.00 32.42      .027 H
ATOM    759  CD  PRO A  52      -1.399 -17.511  41.935  1.00 12.87      .105 C
ATOM    760 1HD  PRO A  52      -1.805 -16.548  41.877  1.00 15.36      .105 H
ATOM    761 2HD  PRO A  52      -1.106 -17.832  40.987  1.00 18.54      .105 H
ATOM    762  N   LYS A  53      -2.614 -19.791  45.822  1.00  8.43      .338 N
ATOM    763  H   LYS A  53      -2.181 -20.653  45.605  1.00 10.25      .338 H
ATOM    764  CA  LYS A  53      -3.277 -19.703  47.118  1.00  9.10      .159 C
ATOM    765  HA  LYS A  53      -4.279 -19.361  46.947  1.00 10.94      .159 H
ATOM    766  C   LYS A  53      -2.590 -18.696  48.046  1.00  9.23      .251 C
ATOM    767  O   LYS A  53      -1.388 -18.716  48.198  1.00 10.70      .271 O
ATOM    768  CB  LYS A  53      -3.349 -21.093  47.747  1.00 11.64      .032 C
ATOM    769 1HB  LYS A  53      -3.760 -21.768  47.049  1.00 13.13      .032 H
ATOM    770 2HB  LYS A  53      -2.377 -21.408  47.954  1.00 15.91      .032 H
ATOM    771  CG  LYS A  53      -4.139 -21.198  49.003  1.00 18.51      .004 C
ATOM    772 1HG  LYS A  53      -3.954 -22.065  49.463  1.00 28.92      .004 H
ATOM    773 2HG  LYS A  53      -3.834 -20.476  49.581  1.00 32.92      .004 H
ATOM    774  CD  LYS A  53      -5.542 -21.155  48.885  1.00 21.01      .032 C
ATOM    775 1HD  LYS A  53      -5.733 -20.450  48.390  1.00 36.90      .032 H
ATOM    776 2HD  LYS A  53      -5.820 -21.859  48.465  1.00 32.02      .032 H
ATOM    777  CE  LYS A  53      -6.294 -21.120  50.002  1.00 41.96      .206 C
ATOM    778 1HE  LYS A  53      -6.364 -21.775  50.250  1.00 73.25      .206 H
ATOM    779 2HE  LYS A  53      -5.940 -20.771  50.528  1.00 73.81      .206 H
ATOM    780  NZ  LYS A  53      -7.379 -20.691  50.058  1.00 61.77      .064 N
ATOM    781 1HZ  LYS A  53      -7.643 -20.604  50.133  1.00 95.68      .064 H
ATOM    782 2HZ  LYS A  53      -7.624 -20.641  50.011  1.00 99.08      .064 H
ATOM    783 3HZ  LYS A  53      -7.610 -20.530  50.071  1.00 93.20      .064 H
ATOM    784  N   GLN A  54      -3.355 -17.840  48.686  1.00 11.18      .338 N
ATOM    785  H   GLN A  54      -4.322 -17.843  48.494  1.00 13.80      .338 H
ATOM    786  CA  GLN A  54      -2.890 -16.905  49.697  1.00 13.60      .160 C
ATOM    787  HA  GLN A  54      -2.068 -16.362  49.282  1.00 15.64      .160 H
ATOM    788  C   GLN A  54      -2.384 -17.605  50.967  1.00 12.20      .254 C
ATOM    789  O   GLN A  54      -2.912 -18.644  51.319  1.00 13.69      .270 O
ATOM    790  CB  GLN A  54      -3.990 -15.923  50.017  1.00 21.40      .042 C
ATOM    791 1HB  GLN A  54      -4.420 -15.897  50.234  1.00 40.87      .042 H
ATOM    792 2HB  GLN A  54      -4.010 -15.566  50.254  1.00 59.22      .042 H
ATOM    793  CG  GLN A  54      -4.515 -15.427  49.743  1.00 71.15      .090 C
ATOM    794 1HG  GLN A  54      -4.502 -15.749  49.407  1.00127.05      .090 H
ATOM    795 2HG  GLN A  54      -4.663 -15.366  49.905  1.00122.45      .090 H
ATOM    796  CD  GLN A  54      -4.883 -14.571  49.696  1.00137.11      .227 C
ATOM    797  OE1 GLN A  54      -4.854 -14.125  50.128  1.00189.76      .273 O
ATOM    798  NE2 GLN A  54      -5.234 -14.304  49.166  1.00236.70      .369 N
ATOM    799 1HE2 GLN A  54      -5.475 -13.751  49.130  1.00340.47      .369 H
ATOM    800 2HE2 GLN A  54      -5.256 -14.646  48.793  1.00267.80      .369 H
ATOM    801  N   PRO A  55      -1.397 -17.063  51.683  1.00 12.91      .312 N
ATOM    802  CA  PRO A  55      -0.867 -17.655  52.904  1.00 12.84      .163 C
ATOM    803  HA  PRO A  55      -0.517 -18.645  52.676  1.00 13.20      .163 H
ATOM    804  C   PRO A  55      -1.878 -17.762  54.042  1.00 13.53      .251 C
ATOM    805  O   PRO A  55      -2.816 -17.024  54.112  1.00 17.23      .271 O
ATOM    806  CB  PRO A  55       0.315 -16.789  53.289  1.00 16.83      .034 C
ATOM    807 1HB  PRO A  55       0.220 -16.375  54.151  1.00 26.67      .034 H
ATOM    808 2HB  PRO A  55       1.148 -17.271  53.272  1.00 25.57      .034 H
ATOM    809  CG  PRO A  55       0.384 -15.802  52.359  1.00 27.51      .027 C
ATOM    810 1HG  PRO A  55       0.300 -15.038  52.779  1.00 54.19      .027 H
ATOM    811 2HG  PRO A  55       1.168 -15.855  51.977  1.00 48.70      .027 H
ATOM    812  CD  PRO A  55      -0.646 -15.907  51.355  1.00 17.22      .105 C
ATOM    813 1HD  PRO A  55      -1.243 -15.064  51.377  1.00 22.22      .105 H
ATOM    814 2HD  PRO A  55      -0.215 -16.005  50.418  1.00 19.79      .105 H
ATOM    815  N   TRP A  56      -1.664 -18.666  54.960  1.00 15.85      .337 N
ATOM    816  H   TRP A  56      -0.861 -19.224  54.860  1.00 18.92      .337 H
ATOM    817  CA  TRP A  56      -2.528 -18.950  56.102  1.00 17.72      .164 C
ATOM    818  HA  TRP A  56      -3.313 -18.213  56.129  1.00 21.93      .164 H
ATOM    819  C   TRP A  56      -1.784 -18.890  57.442  1.00 18.87      .251 C
ATOM    820  O   TRP A  56      -0.624 -19.203  57.539  1.00 19.56      .271 O
ATOM    821  CB  TRP A  56      -3.190 -20.307  55.920  1.00 17.37      .059 C
ATOM    822 1HB  TRP A  56      -3.838 -20.476  56.757  1.00 21.39      .059 H
ATOM    823 2HB  TRP A  56      -3.816 -20.260  55.048  1.00 19.18      .059 H
ATOM    824  CG  TRP A  56      -2.280 -21.488  55.783  1.00 14.20      .016 C
ATOM    825  CD1 TRP A  56      -1.806 -22.232  56.784  1.00 14.41      .097 C
ATOM    826  HD1 TRP A  56      -2.013 -22.108  57.821  1.00 16.95      .097 H
ATOM    827  CD2 TRP A  56      -1.701 -22.071  54.589  1.00 13.88      .001 C
ATOM    828  NE1 TRP A  56      -1.014 -23.215  56.323  1.00 13.71      .365 N
ATOM    829  HE1 TRP A  56      -0.586 -23.904  56.897  1.00 15.58      .365 H
ATOM    830  CE2 TRP A  56      -0.898 -23.169  54.973  1.00 13.22      .042 C
ATOM    831  CE3 TRP A  56      -1.786 -21.796  53.223  1.00 16.44      .014 C
ATOM    832  HE3 TRP A  56      -2.381 -20.978  52.896  1.00 19.57      .014 H
ATOM    833  CZ2 TRP A  56      -0.202 -23.940  54.053  1.00 14.96      .030 C
ATOM    834  HZ2 TRP A  56       0.408 -24.746  54.384  1.00 16.83      .030 H
ATOM    835  CZ3 TRP A  56      -1.106 -22.575  52.291  1.00 18.37      .001 C
ATOM    836  HZ3 TRP A  56      -1.188 -22.345  51.256  1.00 23.14      .001 H
ATOM    837  CH2 TRP A  56      -0.311 -23.639  52.704  1.00 17.55      .002 C
ATOM    838  HH2 TRP A  56       0.215 -24.223  51.986  1.00 21.16      .002 H
ATOM    839  N   SER A  57      -2.474 -18.514  58.488  1.00 23.79      .336 N
ATOM    840  H   SER A  57      -3.407 -18.262  58.353  1.00 28.61      .336 H
ATOM    841  CA  SER A  57      -1.997 -18.519  59.857  1.00 28.36      .189 C
ATOM    842  HA  SER A  57      -0.963 -18.301  59.861  1.00 31.01      .189 H
ATOM    843  C   SER A  57      -2.184 -19.855  60.529  1.00 28.81      .254 C
ATOM    844  O   SER A  57      -2.590 -20.409  60.458  1.00 79.54      .270 O
ATOM    845  CB  SER A  57      -2.684 -17.442  60.635  1.00 40.40      .169 C
ATOM    846 1HB  SER A  57      -2.775 -17.166  60.810  1.00 73.18      .169 H
ATOM    847 2HB  SER A  57      -2.872 -17.202  60.741  1.00 79.61      .169 H
ATOM    848  OG  SER A  57      -2.959 -17.092  60.998  1.00 79.61      .380 O
ATOM    849  HG  SER A  57      -3.059 -16.792  60.985  1.00119.42      .380 H
ATOM    850  N   GLY A  58      -1.892 -20.375  61.200  1.00 31.49      .336 N
ATOM    851  H   GLY A  58      -1.567 -19.881  61.228  1.00 72.14      .336 H
ATOM    852  CA  GLY A  58      -2.005 -21.643  61.899  1.00 32.77      .189 C
ATOM    853 1HA  GLY A  58      -1.458 -21.589  62.788  1.00 41.85      .189 H
ATOM    854 2HA  GLY A  58      -3.005 -21.812  62.159  1.00 40.31      .189 H
ATOM    855  C   GLY A  58      -1.524 -22.848  61.134  1.00 22.91      .253 C
ATOM    856  O   GLY A  58      -0.922 -22.732  60.154  1.00 23.94      .270 O
ATOM    857  N   VAL A  59      -1.781 -24.019  61.591  1.00 24.73      .337 N
ATOM    858  H   VAL A  59      -2.282 -24.052  62.393  1.00 35.92      .337 H
ATOM    859  CA  VAL A  59      -1.470 -25.293  60.967  1.00 19.45      .159 C
ATOM    860  HA  VAL A  59      -0.680 -25.136  60.257  1.00 17.32      .159 H
ATOM    861  C   VAL A  59      -2.671 -25.831  60.217  1.00 20.91      .251 C
ATOM    862  O   VAL A  59      -3.685 -25.987  60.780  1.00 33.26      .271 O
ATOM    863  CB  VAL A  59      -0.964 -26.304  62.000  1.00 21.85      .029 C
ATOM    864  HB  VAL A  59      -1.499 -26.413  62.625  1.00 42.88      .029 H
ATOM    865  CG1 VAL A  59      -0.736 -27.444  61.646  1.00 42.44      .002 C
ATOM    866 1HG1 VAL A  59      -0.719 -27.741  61.612  1.00 81.99      .002 H
ATOM    867 2HG1 VAL A  59      -0.610 -27.710  61.585  1.00 80.25      .002 H
ATOM    868 3HG1 VAL A  59      -0.709 -27.689  61.504  1.00 82.97      .002 H
ATOM    869  CG2 VAL A  59       0.058 -26.070  62.581  1.00 42.17      .002 C
ATOM    870 1HG2 VAL A  59       0.281 -26.047  62.750  1.00 84.65      .002 H
ATOM    871 2HG2 VAL A  59       0.302 -25.983  62.713  1.00 79.86      .002 H
ATOM    872 3HG2 VAL A  59       0.316 -26.023  62.697  1.00 80.62      .002 H
ATOM    873  N   VAL A  60      -2.560 -26.137  58.964  1.00 16.36      .338 N
ATOM    874  H   VAL A  60      -1.705 -25.981  58.547  1.00 15.94      .338 H
ATOM    875  CA  VAL A  60      -3.592 -26.761  58.142  1.00 17.56      .159 C
ATOM    876  HA  VAL A  60      -4.545 -26.529  58.563  1.00 23.23      .159 H
ATOM    877  C   VAL A  60      -3.454 -28.279  58.136  1.00 13.64      .251 C
ATOM    878  O   VAL A  60      -2.377 -28.811  57.985  1.00 13.23      .271 O
ATOM    879  CB  VAL A  60      -3.585 -26.166  56.748  1.00 22.23      .029 C
ATOM    880  HB  VAL A  60      -2.637 -26.028  56.474  1.00 28.12      .029 H
ATOM    881  CG1 VAL A  60      -4.215 -26.935  55.715  1.00 33.72      .002 C
ATOM    882 1HG1 VAL A  60      -4.322 -27.193  55.505  1.00 66.12      .002 H
ATOM    883 2HG1 VAL A  60      -4.330 -27.070  55.395  1.00 65.10      .002 H
ATOM    884 3HG1 VAL A  60      -4.438 -27.082  55.513  1.00 67.89      .002 H
ATOM    885  CG2 VAL A  60      -4.215 -24.893  56.712  1.00 34.94      .002 C
ATOM    886 1HG2 VAL A  60      -4.250 -24.573  56.690  1.00 68.86      .002 H
ATOM    887 2HG2 VAL A  60      -4.405 -24.606  56.793  1.00 70.11      .002 H
ATOM    888 3HG2 VAL A  60      -4.428 -24.598  56.628  1.00 65.21      .002 H
ATOM    889  N   ASP A  61      -4.562 -28.972  58.303  1.00 14.41      .337 N
ATOM    890  H   ASP A  61      -5.408 -28.484  58.431  1.00 18.07      .337 H
ATOM    891  CA  ASP A  61      -4.653 -30.420  58.221  1.00 13.66      .170 C
ATOM    892  HA  ASP A  61      -3.833 -30.845  58.765  1.00 14.31      .170 H
ATOM    893  C   ASP A  61      -4.561 -30.920  56.780  1.00 12.19      .251 C
ATOM    894  O   ASP A  61      -5.338 -30.607  55.978  1.00 23.17      .271 O
ATOM    895  CB  ASP A  61      -5.934 -30.877  58.880  1.00 19.66      .129 C
ATOM    896 1HB  ASP A  61      -6.376 -30.544  59.147  1.00 31.86      .129 H
ATOM    897 2HB  ASP A  61      -6.301 -31.138  58.587  1.00 58.46      .129 H
ATOM    898  CG  ASP A  61      -6.154 -31.424  59.593  1.00 59.84      .188 C
ATOM    899  OD1 ASP A  61      -6.244 -31.644  59.917  1.00126.66      .647 O
ATOM    900  OD2 ASP A  61      -6.263 -31.668  59.850  1.00129.12      .647 O
ATOM    901  N   ALA A  62      -3.619 -31.720  56.470  1.00  8.57      .338 N
ATOM    902  H   ALA A  62      -2.992 -31.901  57.176  1.00 12.01      .338 H
ATOM    903  CA  ALA A  62      -3.393 -32.383  55.191  1.00  7.43      .159 C
ATOM    904  HA  ALA A  62      -4.165 -32.073  54.507  1.00  8.34      .159 H
ATOM    905  C   ALA A  62      -3.495 -33.923  55.323  1.00  6.81      .251 C
ATOM    906  O   ALA A  62      -2.679 -34.669  54.833  1.00  8.19      .271 O
ATOM    907  CB  ALA A  62      -2.067 -31.892  54.632  1.00  9.24      .034 C
ATOM    908 1HB  ALA A  62      -1.776 -31.778  54.451  1.00 38.53      .034 H
ATOM    909 2HB  ALA A  62      -1.736 -31.818  54.520  1.00 36.66      .034 H
ATOM    910 3HB  ALA A  62      -1.756 -31.729  54.524  1.00 38.23      .034 H
ATOM    911  N   THR A  63      -4.483 -34.407  56.044  1.00  7.80      .336 N
ATOM    912  H   THR A  63      -5.119 -33.769  56.445  1.00 10.61      .336 H
ATOM    913  CA  THR A  63      -4.653 -35.812  56.434  1.00  7.82      .186 C
ATOM    914  HA  THR A  63      -3.687 -36.291  56.387  1.00  8.71      .186 H
ATOM    915  C   THR A  63      -5.614 -36.603  55.537  1.00  7.67      .253 C
ATOM    916  O   THR A  63      -5.684 -37.804  55.657  1.00 10.66      .270 O
ATOM    917  CB  THR A  63      -5.110 -35.927  57.880  1.00 10.95      .140 C
ATOM    918  HB  THR A  63      -5.198 -36.967  58.124  1.00 13.51      .140 H
ATOM    919  OG1 THR A  63      -6.355 -35.329  58.061  1.00 13.51      .382 O
ATOM    920  HG1 THR A  63      -6.520 -34.968  58.278  1.00 24.07      .382 H
ATOM    921  CG2 THR A  63      -4.156 -35.299  58.863  1.00 14.45      .034 C
ATOM    922 1HG2 THR A  63      -3.956 -35.181  59.144  1.00 42.56      .034 H
ATOM    923 2HG2 THR A  63      -3.946 -35.101  59.086  1.00 42.90      .034 H
ATOM    924 3HG2 THR A  63      -3.890 -35.185  59.066  1.00 45.14      .034 H
ATOM    925  N   THR A  64      -6.345 -35.966  54.635  1.00  7.26      .336 N
ATOM    926  H   THR A  64      -6.237 -34.990  54.547  1.00  8.58      .336 H
ATOM    927  CA  THR A  64      -7.340 -36.581  53.749  1.00  8.14      .186 C
ATOM    928  HA  THR A  64      -7.039 -37.585  53.564  1.00 10.65      .186 H
ATOM    929  C   THR A  64      -7.468 -35.873  52.404  1.00  6.95      .253 C
ATOM    930  O   THR A  64      -7.149 -34.709  52.286  1.00  7.96      .270 O
ATOM    931  CB  THR A  64      -8.689 -36.655  54.426  1.00 14.26      .140 C
ATOM    932  HB  THR A  64      -8.842 -37.125  54.713  1.00 41.12      .140 H
ATOM    933  OG1 THR A  64      -9.337 -36.619  54.052  1.00 68.18      .382 O
ATOM    934  HG1 THR A  64      -9.142 -36.883  54.145  1.00129.46      .382 H
ATOM    935  CG2 THR A  64      -9.217 -36.175  55.126  1.00 36.75      .034 C
ATOM    936 1HG2 THR A  64      -9.374 -36.051  55.265  1.00 81.45      .034 H
ATOM    937 2HG2 THR A  64      -9.293 -36.057  55.300  1.00 79.28      .034 H
ATOM    938 3HG2 THR A  64      -9.364 -36.086  55.312  1.00 79.67      .034 H
ATOM    939  N   PHE A  65      -7.940 -36.575  51.386  1.00  7.89      .337 N
ATOM    940  H   PHE A  65      -8.206 -37.510  51.542  1.00 10.44      .337 H
ATOM    941  CA  PHE A  65      -8.240 -36.020  50.069  1.00  7.93      .164 C
ATOM    942  HA  PHE A  65      -7.364 -35.497  49.717  1.00  8.52      .164 H
ATOM    943  C   PHE A  65      -9.409 -35.018  50.095  1.00  8.35      .251 C
ATOM    944  O   PHE A  65     -10.237 -35.036  50.961  1.00 12.21      .271 O
ATOM    945  CB  PHE A  65      -8.542 -37.149  49.089  1.00  9.35      .056 C
ATOM    946 1HB  PHE A  65      -9.387 -37.701  49.448  1.00 11.68      .056 H
ATOM    947 2HB  PHE A  65      -8.832 -36.718  48.151  1.00 11.45      .056 H
ATOM    948  CG  PHE A  65      -7.408 -38.120  48.836  1.00  9.50      .044 C
ATOM    949  CD1 PHE A  65      -6.295 -37.738  48.121  1.00 10.57      .008 C
ATOM    950  HD1 PHE A  65      -6.225 -36.753  47.771  1.00 14.08      .008 H
ATOM    951  CD2 PHE A  65      -7.493 -39.413  49.268  1.00 14.25      .008 C
ATOM    952  HD2 PHE A  65      -8.352 -39.713  49.797  1.00 19.70      .008 H
ATOM    953  CE1 PHE A  65      -5.280 -38.645  47.839  1.00 12.53      .001 C
ATOM    954  HE1 PHE A  65      -4.435 -38.356  47.282  1.00 16.91      .001 H
ATOM    955  CE2 PHE A  65      -6.475 -40.317  48.995  1.00 17.35      .001 C
ATOM    956  HE2 PHE A  65      -6.551 -41.304  49.326  1.00 26.51      .001 H
ATOM    957  CZ  PHE A  65      -5.370 -39.933  48.281  1.00 14.86      .000 C
ATOM    958  HZ  PHE A  65      -4.595 -40.627  48.070  1.00 19.83      .000 H
ATOM    959  N   GLN A  66      -9.484 -34.163  49.104  1.00  8.61      .338 N
ATOM    960  H   GLN A  66      -8.789 -34.228  48.411  1.00 10.71      .338 H
ATOM    961  CA  GLN A  66     -10.509 -33.137  48.910  1.00  8.33      .160 C
ATOM    962  HA  GLN A  66     -11.201 -33.158  49.735  1.00  9.50      .160 H
ATOM    963  C   GLN A  66     -11.329 -33.377  47.623  1.00  7.84      .251 C
ATOM    964  O   GLN A  66     -11.121 -34.349  46.921  1.00  9.69      .271 O
ATOM    965  CB  GLN A  66      -9.834 -31.773  48.915  1.00 10.76      .042 C
ATOM    966 1HB  GLN A  66      -9.059 -31.773  48.201  1.00 14.00      .042 H
ATOM    967 2HB  GLN A  66     -10.528 -31.038  48.627  1.00 16.38      .042 H
ATOM    968  CG  GLN A  66      -9.229 -31.345  50.227  1.00 11.56      .090 C
ATOM    969 1HG  GLN A  66      -8.669 -32.080  50.603  1.00 15.27      .090 H
ATOM    970 2HG  GLN A  66      -8.611 -30.547  50.087  1.00 17.66      .090 H
ATOM    971  CD  GLN A  66     -10.165 -30.976  51.210  1.00 23.80      .227 C
ATOM    972  OE1 GLN A  66     -11.234 -30.848  51.135  1.00 34.41      .273 O
ATOM    973  NE2 GLN A  66      -9.794 -30.781  52.179  1.00 57.65      .369 N
ATOM    974 1HE2 GLN A  66     -10.399 -30.544  52.812  1.00 87.20      .369 H
ATOM    975 2HE2 GLN A  66      -8.927 -30.882  52.265  1.00 78.62      .369 H
ATOM    976  N   SER A  67     -12.287 -32.506  47.342  1.00  7.41      .336 N
ATOM    977  H   SER A  67     -12.420 -31.748  47.962  1.00  8.86      .336 H
ATOM    978  CA  SER A  67     -13.250 -32.611  46.237  1.00  6.63      .189 C
ATOM    979  HA  SER A  67     -13.833 -33.505  46.388  1.00  7.56      .189 H
ATOM    980  C   SER A  67     -12.614 -32.692  44.840  1.00  6.16      .253 C
ATOM    981  O   SER A  67     -11.548 -32.182  44.588  1.00  7.69      .270 O
ATOM    982  CB  SER A  67     -14.213 -31.440  46.271  1.00  8.08      .169 C
ATOM    983 1HB  SER A  67     -13.845 -30.669  45.879  1.00 16.04      .169 H
ATOM    984 2HB  SER A  67     -14.995 -31.635  45.790  1.00 18.29      .169 H
ATOM    985  OG  SER A  67     -14.577 -31.083  47.410  1.00 19.65      .380 O
ATOM    986  HG  SER A  67     -14.882 -31.485  47.547  1.00 51.33      .380 H
ATOM    987  N   VAL A  68     -13.309 -33.341  43.929  1.00  6.57      .337 N
ATOM    988  H   VAL A  68     -14.214 -33.657  44.182  1.00  8.38      .337 H
ATOM    989  CA  VAL A  68     -12.903 -33.622  42.539  1.00  5.83      .159 C
ATOM    990  HA  VAL A  68     -11.828 -33.552  42.464  1.00  7.26      .159 H
ATOM    991  C   VAL A  68     -13.512 -32.595  41.575  1.00  4.87      .251 C
ATOM    992  O   VAL A  68     -14.612 -32.126  41.790  1.00  6.11      .271 O
ATOM    993  CB  VAL A  68     -13.299 -35.064  42.190  1.00  6.80      .029 C
ATOM    994  HB  VAL A  68     -14.255 -35.183  42.401  1.00 14.47      .029 H
ATOM    995  CG1 VAL A  68     -13.126 -35.456  40.841  1.00 16.14      .002 C
ATOM    996 1HG1 VAL A  68     -12.983 -35.538  40.520  1.00 48.96      .002 H
ATOM    997 2HG1 VAL A  68     -13.157 -35.480  40.499  1.00 48.06      .002 H
ATOM    998 3HG1 VAL A  68     -13.120 -35.628  40.547  1.00 48.60      .002 H
ATOM    999  CG2 VAL A  68     -12.588 -36.019  42.950  1.00 15.33      .002 C
ATOM   1000 1HG2 VAL A  68     -12.480 -36.273  43.137  1.00 47.54      .002 H
ATOM   1001 2HG2 VAL A  68     -12.408 -36.201  43.186  1.00 47.05      .002 H
ATOM   1002 3HG2 VAL A  68     -12.375 -36.261  43.062  1.00 48.71      .002 H
ATOM   1003  N   CYS A  69     -12.816 -32.246  40.498  1.00  4.66      .337 N
ATOM   1004  H   CYS A  69     -11.932 -32.661  40.328  1.00  6.03      .337 H
ATOM   1005  CA  CYS A  69     -13.307 -31.301  39.502  1.00  4.50      .171 C
ATOM   1006  HA  CYS A  69     -13.658 -30.414  40.015  1.00  5.06      .171 H
ATOM   1007  C   CYS A  69     -14.492 -31.883  38.704  1.00  4.58      .252 C
ATOM   1008  O   CYS A  69     -14.457 -33.037  38.307  1.00  5.57      .271 O
ATOM   1009  CB  CYS A  69     -12.162 -30.870  38.585  1.00  5.40      .100 C
ATOM   1010 1HB  CYS A  69     -11.859 -31.714  37.991  1.00  7.54      .100 H
ATOM   1011 2HB  CYS A  69     -12.536 -30.121  37.910  1.00  6.74      .100 H
ATOM   1012  SG  CYS A  69     -10.682 -30.199  39.401  1.00  5.84      .080 S
ATOM   1013  N   TYR A  70     -15.523 -31.084  38.453  1.00  5.29      .337 N
ATOM   1014  H   TYR A  70     -15.486 -30.156  38.791  1.00  7.37      .337 H
ATOM   1015  CA  TYR A  70     -16.752 -31.498  37.781  1.00  5.40      .164 C
ATOM   1016  HA  TYR A  70     -17.229 -32.233  38.412  1.00  5.98      .164 H
ATOM   1017  C   TYR A  70     -16.484 -32.156  36.420  1.00  5.15      .251 C
ATOM   1018  O   TYR A  70     -15.742 -31.631  35.607  1.00  6.96      .271 O
ATOM   1019  CB  TYR A  70     -17.707 -30.321  37.622  1.00  8.30      .056 C
ATOM   1020 1HB  TYR A  70     -17.205 -29.481  37.717  1.00 20.77      .056 H
ATOM   1021 2HB  TYR A  70     -18.091 -30.300  36.703  1.00 15.99      .056 H
ATOM   1022  CG  TYR A  70     -18.828 -30.250  38.503  1.00  8.11      .044 C
ATOM   1023  CD1 TYR A  70     -18.849 -29.446  39.507  1.00 22.59      .011 C
ATOM   1024  HD1 TYR A  70     -18.074 -28.855  39.651  1.00 35.88      .011 H
ATOM   1025  CD2 TYR A  70     -19.868 -30.995  38.297  1.00 16.37      .011 C
ATOM   1026  HD2 TYR A  70     -19.873 -31.600  37.522  1.00 25.04      .011 H
ATOM   1027  CE1 TYR A  70     -19.893 -29.390  40.312  1.00 41.33      .037 C
ATOM   1028  HE1 TYR A  70     -19.913 -28.767  41.071  1.00 69.24      .037 H
ATOM   1029  CE2 TYR A  70     -20.911 -30.951  39.106  1.00 34.62      .037 C
ATOM   1030  HE2 TYR A  70     -21.701 -31.524  38.954  1.00 56.84      .037 H
ATOM   1031  CZ  TYR A  70     -20.922 -30.152  40.119  1.00 45.32      .065 C
ATOM   1032  OH  TYR A  70     -21.926 -30.106  40.898  1.00 81.95      .361 O
ATOM   1033  HH  TYR A  70     -22.166 -30.132  41.069  1.00130.15      .361 H
ATOM   1034  N   GLN A  71     -17.099 -33.309  36.182  1.00  4.96      .338 N
ATOM   1035  H   GLN A  71     -17.724 -33.666  36.864  1.00  6.01      .338 H
ATOM   1036  CA  GLN A  71     -16.834 -34.180  35.031  1.00  5.13      .160 C
ATOM   1037  HA  GLN A  71     -16.717 -33.563  34.150  1.00  6.23      .160 H
ATOM   1038  C   GLN A  71     -17.980 -35.168  34.775  1.00  5.53      .251 C
ATOM   1039  O   GLN A  71     -18.748 -35.476  35.674  1.00  6.45      .271 O
ATOM   1040  CB  GLN A  71     -15.523 -34.944  35.262  1.00  5.27      .042 C
ATOM   1041 1HB  GLN A  71     -15.294 -35.519  34.383  1.00  7.40      .042 H
ATOM   1042 2HB  GLN A  71     -14.733 -34.228  35.399  1.00  6.15      .042 H
ATOM   1043  CG  GLN A  71     -15.514 -35.893  36.464  1.00  5.08      .090 C
ATOM   1044 1HG  GLN A  71     -15.927 -35.390  37.318  1.00  6.02      .090 H
ATOM   1045 2HG  GLN A  71     -16.125 -36.748  36.253  1.00  7.43      .090 H
ATOM   1046  CD  GLN A  71     -14.107 -36.368  36.802  1.00  4.70      .227 C
ATOM   1047  OE1 GLN A  71     -13.729 -37.485  36.547  1.00  5.95      .273 O
ATOM   1048  NE2 GLN A  71     -13.284 -35.529  37.352  1.00  5.49      .369 N
ATOM   1049 1HE2 GLN A  71     -12.352 -35.816  37.553  1.00  6.03      .369 H
ATOM   1050 2HE2 GLN A  71     -13.599 -34.619  37.607  1.00  6.66      .369 H
ATOM   1051  N   TYR A  72     -18.059 -35.700  33.562  1.00  6.37      .337 N
ATOM   1052  H   TYR A  72     -17.437 -35.365  32.861  1.00  7.27      .337 H
ATOM   1053  CA  TYR A  72     -18.878 -36.859  33.217  1.00  6.47      .164 C
ATOM   1054  HA  TYR A  72     -19.880 -36.697  33.585  1.00  6.61      .164 H
ATOM   1055  C   TYR A  72     -18.344 -38.145  33.867  1.00  7.60      .251 C
ATOM   1056  O   TYR A  72     -17.166 -38.367  33.927  1.00 11.58      .271 O
ATOM   1057  CB  TYR A  72     -18.951 -36.988  31.699  1.00  8.07      .056 C
ATOM   1058 1HB  TYR A  72     -19.352 -36.078  31.298  1.00  9.72      .056 H
ATOM   1059 2HB  TYR A  72     -17.955 -37.086  31.317  1.00 10.19      .056 H
ATOM   1060  CG  TYR A  72     -19.778 -38.144  31.194  1.00  9.11      .044 C
ATOM   1061  CD1 TYR A  72     -21.137 -37.980  30.987  1.00 11.20      .011 C
ATOM   1062  HD1 TYR A  72     -21.592 -37.043  31.188  1.00 13.18      .011 H
ATOM   1063  CD2 TYR A  72     -19.194 -39.382  30.939  1.00 11.44      .011 C
ATOM   1064  HD2 TYR A  72     -18.156 -39.516  31.097  1.00 13.77      .011 H
ATOM   1065  CE1 TYR A  72     -21.907 -39.041  30.529  1.00 15.14      .037 C
ATOM   1066  HE1 TYR A  72     -22.945 -38.913  30.377  1.00 20.56      .037 H
ATOM   1067  CE2 TYR A  72     -19.963 -40.447  30.481  1.00 14.80      .037 C
ATOM   1068  HE2 TYR A  72     -19.518 -41.392  30.296  1.00 19.32      .037 H
ATOM   1069  CZ  TYR A  72     -21.324 -40.278  30.283  1.00 16.31      .065 C
ATOM   1070  OH  TYR A  72     -22.071 -41.298  29.845  1.00 23.83      .361 O
ATOM   1071  HH  TYR A  72     -22.236 -41.656  29.777  1.00 46.02      .361 H
ATOM   1072  N   VAL A  73     -19.219 -39.002  34.328  1.00  8.80      .338 N
ATOM   1073  H   VAL A  73     -20.160 -38.772  34.221  1.00 11.91      .338 H
ATOM   1074  CA  VAL A  73     -18.938 -40.288  34.981  1.00 10.28      .159 C
ATOM   1075  HA  VAL A  73     -17.875 -40.455  34.979  1.00 11.95      .159 H
ATOM   1076  C   VAL A  73     -19.596 -41.431  34.203  1.00  9.82      .251 C
ATOM   1077  O   VAL A  73     -20.753 -41.357  33.858  1.00 11.62      .271 O
ATOM   1078  CB  VAL A  73     -19.391 -40.253  36.440  1.00 13.84      .029 C
ATOM   1079  HB  VAL A  73     -20.381 -40.077  36.471  1.00 19.24      .029 H
ATOM   1080  CG1 VAL A  73     -19.160 -41.484  37.148  1.00 24.34      .002 C
ATOM   1081 1HG1 VAL A  73     -19.093 -41.742  37.352  1.00 57.78      .002 H
ATOM   1082 2HG1 VAL A  73     -19.064 -41.787  37.295  1.00 56.20      .002 H
ATOM   1083 3HG1 VAL A  73     -19.158 -41.792  37.300  1.00 56.67      .002 H
ATOM   1084  CG2 VAL A  73     -18.764 -39.212  37.223  1.00 22.74      .002 C
ATOM   1085 1HG2 VAL A  73     -18.590 -38.976  37.379  1.00 57.38      .002 H
ATOM   1086 2HG2 VAL A  73     -18.630 -38.981  37.457  1.00 55.52      .002 H
ATOM   1087 3HG2 VAL A  73     -18.635 -38.944  37.389  1.00 51.45      .002 H
ATOM   1088  N   ASP A  74     -18.863 -42.491  33.922  1.00 10.35      .337 N
ATOM   1089  H   ASP A  74     -17.934 -42.520  34.251  1.00 12.83      .337 H
ATOM   1090  CA  ASP A  74     -19.334 -43.652  33.177  1.00 10.04      .170 C
ATOM   1091  HA  ASP A  74     -19.838 -43.298  32.299  1.00 10.92      .170 H
ATOM   1092  C   ASP A  74     -20.326 -44.499  33.970  1.00 11.01      .252 C
ATOM   1093  O   ASP A  74     -20.091 -44.849  35.072  1.00 17.79      .271 O
ATOM   1094  CB  ASP A  74     -18.148 -44.488  32.716  1.00 12.44      .129 C
ATOM   1095 1HB  ASP A  74     -17.496 -43.877  32.157  1.00 17.32      .129 H
ATOM   1096 2HB  ASP A  74     -17.627 -44.835  33.567  1.00 15.98      .129 H
ATOM   1097  CG  ASP A  74     -18.510 -45.695  31.868  1.00 12.00      .188 C
ATOM   1098  OD1 ASP A  74     -19.445 -45.795  31.337  1.00 24.13      .647 O
ATOM   1099  OD2 ASP A  74     -17.854 -46.547  31.748  1.00 21.19      .647 O
ATOM   1100  N   THR A  75     -21.419 -44.867  33.373  1.00 11.64      .336 N
ATOM   1101  H   THR A  75     -21.529 -44.569  32.474  1.00 15.34      .336 H
ATOM   1102  CA  THR A  75     -22.509 -45.657  33.926  1.00 15.97      .186 C
ATOM   1103  HA  THR A  75     -22.192 -46.065  34.837  1.00 20.34      .186 H
ATOM   1104  C   THR A  75     -22.952 -46.827  33.044  1.00 14.75      .253 C
ATOM   1105  O   THR A  75     -23.975 -47.410  33.303  1.00 20.47      .270 O
ATOM   1106  CB  THR A  75     -23.680 -44.791  34.240  1.00 27.87      .140 C
ATOM   1107  HB  THR A  75     -24.408 -45.277  34.436  1.00 43.73      .140 H
ATOM   1108  OG1 THR A  75     -23.993 -44.112  33.384  1.00 54.56      .382 O
ATOM   1109  HG1 THR A  75     -23.963 -43.991  33.059  1.00 79.03      .382 H
ATOM   1110  CG2 THR A  75     -23.610 -43.964  35.222  1.00 47.24      .034 C
ATOM   1111 1HG2 THR A  75     -23.654 -43.720  35.445  1.00 83.32      .034 H
ATOM   1112 2HG2 THR A  75     -23.531 -43.775  35.435  1.00 88.06      .034 H
ATOM   1113 3HG2 THR A  75     -23.610 -43.814  35.491  1.00 83.02      .034 H
ATOM   1114  N   LEU A  76     -22.220 -47.187  32.005  1.00 11.94      .337 N
ATOM   1115  H   LEU A  76     -21.373 -46.716  31.822  1.00 11.33      .337 H
ATOM   1116  CA  LEU A  76     -22.613 -48.226  31.058  1.00 13.11      .159 C
ATOM   1117  HA  LEU A  76     -23.592 -47.971  30.708  1.00 16.97      .159 H
ATOM   1118  C   LEU A  76     -22.701 -49.627  31.682  1.00 12.83      .251 C
ATOM   1119  O   LEU A  76     -23.608 -50.371  31.372  1.00 16.53      .271 O
ATOM   1120  CB  LEU A  76     -21.671 -48.206  29.858  1.00 14.82      .032 C
ATOM   1121 1HB  LEU A  76     -21.655 -47.218  29.466  1.00 18.31      .032 H
ATOM   1122 2HB  LEU A  76     -20.696 -48.428  30.202  1.00 15.12      .032 H
ATOM   1123  CG  LEU A  76     -22.019 -49.175  28.751  1.00 20.14      .002 C
ATOM   1124  HG  LEU A  76     -22.043 -50.141  29.155  1.00 22.27      .002 H
ATOM   1125  CD1 LEU A  76     -23.318 -48.896  28.115  1.00 29.25      .000 C
ATOM   1126 1HD1 LEU A  76     -23.627 -48.866  27.982  1.00 61.33      .000 H
ATOM   1127 2HD1 LEU A  76     -23.612 -48.829  27.922  1.00 60.23      .000 H
ATOM   1128 3HD1 LEU A  76     -23.632 -48.804  27.981  1.00 60.16      .000 H
ATOM   1129  CD2 LEU A  76     -21.002 -49.161  27.680  1.00 28.19      .000 C
ATOM   1130 1HD2 LEU A  76     -20.890 -49.226  27.284  1.00 54.82      .000 H
ATOM   1131 2HD2 LEU A  76     -20.677 -49.293  27.550  1.00 61.24      .000 H
ATOM   1132 3HD2 LEU A  76     -20.716 -48.958  27.447  1.00 57.74      .000 H
ATOM   1133  N   TYR A  77     -21.806 -49.953  32.590  1.00 11.94      .337 N
ATOM   1134  H   TYR A  77     -21.078 -49.305  32.768  1.00 12.18      .337 H
ATOM   1135  CA  TYR A  77     -21.749 -51.208  33.321  1.00 13.82      .164 C
ATOM   1136  HA  TYR A  77     -22.601 -51.812  33.060  1.00 16.09      .164 H
ATOM   1137  C   TYR A  77     -21.805 -50.950  34.836  1.00 16.66      .254 C
ATOM   1138  O   TYR A  77     -20.787 -50.876  35.482  1.00 18.08      .270 O
ATOM   1139  CB  TYR A  77     -20.512 -51.983  32.897  1.00 14.44      .056 C
ATOM   1140 1HB  TYR A  77     -19.642 -51.444  33.219  1.00 14.96      .056 H
ATOM   1141 2HB  TYR A  77     -20.511 -52.924  33.403  1.00 18.89      .056 H
ATOM   1142  CG  TYR A  77     -20.389 -52.249  31.412  1.00 14.10      .044 C
ATOM   1143  CD1 TYR A  77     -21.322 -53.026  30.756  1.00 16.67      .011 C
ATOM   1144  HD1 TYR A  77     -22.115 -53.447  31.302  1.00 21.26      .011 H
ATOM   1145  CD2 TYR A  77     -19.359 -51.706  30.687  1.00 16.28      .011 C
ATOM   1146  HD2 TYR A  77     -18.649 -51.097  31.174  1.00 19.98      .011 H
ATOM   1147  CE1 TYR A  77     -21.239 -53.248  29.385  1.00 18.25      .037 C
ATOM   1148  HE1 TYR A  77     -21.967 -53.829  28.886  1.00 23.16      .037 H
ATOM   1149  CE2 TYR A  77     -19.256 -51.939  29.317  1.00 18.76      .037 C
ATOM   1150  HE2 TYR A  77     -18.468 -51.521  28.765  1.00 25.10      .037 H
ATOM   1151  CZ  TYR A  77     -20.201 -52.707  28.661  1.00 18.23      .065 C
ATOM   1152  OH  TYR A  77     -20.113 -52.934  27.339  1.00 23.22      .361 O
ATOM   1153  HH  TYR A  77     -20.370 -52.619  26.897  1.00 46.14      .361 H
ATOM   1154  N   PRO A  78     -22.974 -50.767  35.423  1.00 22.56      .312 N
ATOM   1155  CA  PRO A  78     -23.117 -50.409  36.809  1.00 29.42      .163 C
ATOM   1156  HA  PRO A  78     -22.588 -49.512  36.976  1.00 33.21      .163 H
ATOM   1157  C   PRO A  78     -22.576 -51.450  37.752  1.00 30.32      .251 C
ATOM   1158  O   PRO A  78     -22.802 -52.593  37.594  1.00 35.54      .271 O
ATOM   1159  CB  PRO A  78     -24.580 -50.163  37.018  1.00 40.66      .034 C
ATOM   1160 1HB  PRO A  78     -24.959 -50.694  37.745  1.00 51.54      .034 H
ATOM   1161 2HB  PRO A  78     -24.761 -49.229  37.183  1.00 55.17      .034 H
ATOM   1162  CG  PRO A  78     -25.198 -50.514  35.839  1.00 46.51      .027 C
ATOM   1163 1HG  PRO A  78     -25.703 -51.232  36.001  1.00 69.91      .027 H
ATOM   1164 2HG  PRO A  78     -25.705 -49.832  35.558  1.00 69.98      .027 H
ATOM   1165  CD  PRO A  78     -24.248 -50.826  34.813  1.00 29.17      .105 C
ATOM   1166 1HD  PRO A  78     -24.428 -51.758  34.453  1.00 33.54      .105 H
ATOM   1167 2HD  PRO A  78     -24.325 -50.142  34.050  1.00 31.38      .105 H
ATOM   1168  N   GLY A  79     -21.861 -51.051  38.737  1.00 35.27      .336 N
ATOM   1169  H   GLY A  79     -21.721 -50.108  38.808  1.00 41.01      .336 H
ATOM   1170  CA  GLY A  79     -21.267 -51.884  39.747  1.00 42.84      .189 C
ATOM   1171 1HA  GLY A  79     -20.941 -51.278  40.519  1.00 56.13      .189 H
ATOM   1172 2HA  GLY A  79     -21.999 -52.507  40.125  1.00 54.16      .189 H
ATOM   1173  C   GLY A  79     -20.091 -52.752  39.345  1.00 32.06      .253 C
ATOM   1174  O   GLY A  79     -19.558 -53.425  40.137  1.00 43.40      .270 O
ATOM   1175  N   PHE A  80     -19.686 -52.740  38.142  1.00 21.63      .337 N
ATOM   1176  H   PHE A  80     -20.149 -52.165  37.532  1.00 24.16      .337 H
ATOM   1177  CA  PHE A  80     -18.578 -53.510  37.628  1.00 16.62      .164 C
ATOM   1178  HA  PHE A  80     -18.653 -54.498  38.025  1.00 20.50      .164 H
ATOM   1179  C   PHE A  80     -17.245 -52.937  38.066  1.00 13.42      .251 C
ATOM   1180  O   PHE A  80     -16.914 -51.823  37.764  1.00 13.85      .271 O
ATOM   1181  CB  PHE A  80     -18.692 -53.594  36.114  1.00 15.89      .056 C
ATOM   1182 1HB  PHE A  80     -19.570 -54.142  35.874  1.00 21.69      .056 H
ATOM   1183 2HB  PHE A  80     -18.827 -52.611  35.733  1.00 15.99      .056 H
ATOM   1184  CG  PHE A  80     -17.537 -54.220  35.381  1.00 14.52      .044 C
ATOM   1185  CD1 PHE A  80     -17.020 -55.415  35.767  1.00 22.73      .008 C
ATOM   1186  HD1 PHE A  80     -17.442 -55.919  36.582  1.00 31.31      .008 H
ATOM   1187  CD2 PHE A  80     -16.985 -53.592  34.297  1.00 13.05      .008 C
ATOM   1188  HD2 PHE A  80     -17.390 -52.685  33.993  1.00 15.54      .008 H
ATOM   1189  CE1 PHE A  80     -15.941 -55.961  35.092  1.00 27.00      .001 C
ATOM   1190  HE1 PHE A  80     -15.542 -56.871  35.391  1.00 39.95      .001 H
ATOM   1191  CE2 PHE A  80     -15.918 -54.145  33.616  1.00 15.79      .001 C
ATOM   1192  HE2 PHE A  80     -15.510 -53.661  32.784  1.00 19.37      .001 H
ATOM   1193  CZ  PHE A  80     -15.393 -55.327  34.016  1.00 21.52      .000 C
ATOM   1194  HZ  PHE A  80     -14.578 -55.748  33.490  1.00 28.00      .000 H
ATOM   1195  N   GLU A  81     -16.457 -53.730  38.743  1.00 15.57      .338 N
ATOM   1196  H   GLU A  81     -16.778 -54.631  38.960  1.00 19.87      .338 H
ATOM   1197  CA  GLU A  81     -15.196 -53.337  39.331  1.00 18.10      .160 C
ATOM   1198  HA  GLU A  81     -15.389 -52.539  40.002  1.00 19.89      .160 H
ATOM   1199  C   GLU A  81     -14.156 -52.844  38.311  1.00 16.76      .251 C
ATOM   1200  O   GLU A  81     -13.330 -52.050  38.639  1.00 23.16      .271 O
ATOM   1201  CB  GLU A  81     -14.659 -54.478  40.159  1.00 28.35      .043 C
ATOM   1202 1HB  GLU A  81     -14.112 -54.324  40.554  1.00 58.79      .043 H
ATOM   1203 2HB  GLU A  81     -15.063 -54.761  40.676  1.00 43.39      .043 H
ATOM   1204  CG  GLU A  81     -14.285 -55.438  39.852  1.00 63.03      .100 C
ATOM   1205 1HG  GLU A  81     -13.980 -55.404  39.234  1.00 95.21      .100 H
ATOM   1206 2HG  GLU A  81     -13.740 -55.634  40.213  1.00102.28      .100 H
ATOM   1207  CD  GLU A  81     -15.008 -56.217  39.895  1.00118.83      .185 C
ATOM   1208  OE1 GLU A  81     -15.283 -56.547  39.929  1.00192.41      .647 O
ATOM   1209  OE2 GLU A  81     -15.291 -56.523  39.892  1.00189.48      .647 O
ATOM   1210  N   GLY A  82     -14.220 -53.278  37.078  1.00 14.53      .336 N
ATOM   1211  H   GLY A  82     -14.929 -53.912  36.865  1.00 16.54      .336 H
ATOM   1212  CA  GLY A  82     -13.309 -52.893  36.019  1.00 14.76      .189 C
ATOM   1213 1HA  GLY A  82     -12.302 -52.945  36.381  1.00 18.76      .189 H
ATOM   1214 2HA  GLY A  82     -13.407 -53.590  35.217  1.00 18.41      .189 H
ATOM   1215  C   GLY A  82     -13.525 -51.495  35.454  1.00 11.03      .253 C
ATOM   1216  O   GLY A  82     -12.650 -50.983  34.812  1.00 14.77      .270 O
ATOM   1217  N   THR A  83     -14.648 -50.872  35.699  1.00  9.03      .336 N
ATOM   1218  H   THR A  83     -15.355 -51.353  36.187  1.00 11.02      .336 H
ATOM   1219  CA  THR A  83     -14.955 -49.494  35.308  1.00  8.67      .186 C
ATOM   1220  HA  THR A  83     -14.122 -49.106  34.743  1.00 10.37      .186 H
ATOM   1221  C   THR A  83     -15.166 -48.579  36.522  1.00  8.81      .253 C
ATOM   1222  O   THR A  83     -14.775 -47.426  36.482  1.00 10.55      .270 O
ATOM   1223  CB  THR A  83     -16.167 -49.426  34.380  1.00  9.94      .140 C
ATOM   1224  HB  THR A  83     -16.396 -48.393  34.204  1.00 11.90      .140 H
ATOM   1225  OG1 THR A  83     -17.287 -50.029  34.938  1.00 11.86      .382 O
ATOM   1226  HG1 THR A  83     -17.899 -49.655  34.917  1.00 20.54      .382 H
ATOM   1227  CG2 THR A  83     -15.927 -50.089  33.043  1.00 12.18      .034 C
ATOM   1228 1HG2 THR A  83     -15.848 -50.249  32.740  1.00 41.19      .034 H
ATOM   1229 2HG2 THR A  83     -15.872 -50.222  32.707  1.00 39.92      .034 H
ATOM   1230 3HG2 THR A  83     -15.892 -50.256  32.729  1.00 41.80      .034 H
ATOM   1231  N   GLU A  84     -15.696 -49.084  37.628  1.00  9.07      .337 N
ATOM   1232  H   GLU A  84     -16.028 -50.019  37.615  1.00 10.51      .337 H
ATOM   1233  CA  GLU A  84     -15.920 -48.326  38.858  1.00  9.92      .160 C
ATOM   1234  HA  GLU A  84     -16.515 -47.468  38.605  1.00 11.88      .160 H
ATOM   1235  C   GLU A  84     -14.620 -47.811  39.497  1.00  8.86      .251 C
ATOM   1236  O   GLU A  84     -14.626 -46.779  40.143  1.00 10.35      .271 O
ATOM   1237  CB  GLU A  84     -16.722 -49.183  39.830  1.00 13.78      .043 C
ATOM   1238 1HB  GLU A  84     -17.367 -49.627  39.466  1.00 25.06      .043 H
ATOM   1239 2HB  GLU A  84     -16.255 -49.793  40.177  1.00 30.21      .043 H
ATOM   1240  CG  GLU A  84     -17.308 -48.701  40.830  1.00 36.44      .100 C
ATOM   1241 1HG  GLU A  84     -17.757 -49.295  41.092  1.00 69.97      .100 H
ATOM   1242 2HG  GLU A  84     -16.739 -48.659  41.372  1.00 65.82      .100 H
ATOM   1243  CD  GLU A  84     -18.057 -47.516  40.787  1.00 47.36      .185 C
ATOM   1244  OE1 GLU A  84     -18.241 -46.993  40.960  1.00 89.76      .647 O
ATOM   1245  OE2 GLU A  84     -18.488 -47.113  40.594  1.00 85.32      .647 O
ATOM   1246  N   MET A  85     -13.495 -48.475  39.271  1.00  8.47      .337 N
ATOM   1247  H   MET A  85     -13.545 -49.331  38.774  1.00 10.05      .337 H
ATOM   1248  CA  MET A  85     -12.178 -48.052  39.724  1.00  9.08      .160 C
ATOM   1249  HA  MET A  85     -12.213 -47.973  40.795  1.00 11.07      .160 H
ATOM   1250  C   MET A  85     -11.726 -46.682  39.179  1.00  8.49      .251 C
ATOM   1251  O   MET A  85     -10.920 -46.036  39.799  1.00 11.76      .271 O
ATOM   1252  CB  MET A  85     -11.153 -49.129  39.400  1.00 11.98      .043 C
ATOM   1253 1HB  MET A  85     -10.359 -48.957  39.835  1.00 22.94      .043 H
ATOM   1254 2HB  MET A  85     -11.445 -49.940  39.715  1.00 29.91      .043 H
ATOM   1255  CG  MET A  85     -10.766 -49.380  38.103  1.00 14.42      .060 C
ATOM   1256 1HG  MET A  85     -11.545 -49.515  37.647  1.00 34.58      .060 H
ATOM   1257 2HG  MET A  85     -10.423 -48.604  37.782  1.00 26.84      .060 H
ATOM   1258  SD  MET A  85      -9.629 -50.701  37.744  1.00 16.16      .139 S
ATOM   1259  CE  MET A  85      -8.223 -50.094  38.264  1.00 24.20      .069 C
ATOM   1260 1HE  MET A  85      -7.941 -49.964  38.333  1.00 58.53      .069 H
ATOM   1261 2HE  MET A  85      -7.941 -50.008  38.379  1.00 59.22      .069 H
ATOM   1262 3HE  MET A  85      -7.945 -49.950  38.390  1.00 55.60      .069 H
ATOM   1263  N   TRP A  86     -12.257 -46.233  38.055  1.00  7.87      .337 N
ATOM   1264  H   TRP A  86     -12.909 -46.807  37.582  1.00  9.19      .337 H
ATOM   1265  CA  TRP A  86     -11.957 -44.938  37.444  1.00  8.55      .164 C
ATOM   1266  HA  TRP A  86     -10.976 -44.620  37.771  1.00  9.61      .164 H
ATOM   1267  C   TRP A  86     -12.957 -43.829  37.822  1.00  9.21      .251 C
ATOM   1268  O   TRP A  86     -12.695 -42.674  37.585  1.00 12.22      .271 O
ATOM   1269  CB  TRP A  86     -11.891 -45.093  35.926  1.00  9.69      .059 C
ATOM   1270 1HB  TRP A  86     -12.892 -45.199  35.554  1.00 11.94      .059 H
ATOM   1271 2HB  TRP A  86     -11.492 -44.185  35.509  1.00 11.57      .059 H
ATOM   1272  CG  TRP A  86     -11.073 -46.244  35.428  1.00  9.65      .016 C
ATOM   1273  CD1 TRP A  86     -11.544 -47.312  34.794  1.00 12.20      .097 C
ATOM   1274  HD1 TRP A  86     -12.558 -47.501  34.535  1.00 15.34      .097 H
ATOM   1275  CD2 TRP A  86      -9.644 -46.471  35.537  1.00  9.65      .001 C
ATOM   1276  NE1 TRP A  86     -10.549 -48.169  34.515  1.00 14.09      .365 N
ATOM   1277  HE1 TRP A  86     -10.682 -49.035  34.068  1.00 19.54      .365 H
ATOM   1278  CE2 TRP A  86      -9.352 -47.718  34.957  1.00 11.80      .042 C
ATOM   1279  CE3 TRP A  86      -8.571 -45.757  36.070  1.00 10.57      .014 C
ATOM   1280  HE3 TRP A  86      -8.754 -44.807  36.505  1.00 12.52      .014 H
ATOM   1281  CZ2 TRP A  86      -8.070 -48.243  34.935  1.00 14.44      .030 C
ATOM   1282  HZ2 TRP A  86      -7.894 -49.195  34.509  1.00 19.59      .030 H
ATOM   1283  CZ3 TRP A  86      -7.274 -46.274  36.038  1.00 12.42      .001 C
ATOM   1284  HZ3 TRP A  86      -6.473 -45.707  36.444  1.00 15.56      .001 H
ATOM   1285  CH2 TRP A  86      -7.028 -47.514  35.483  1.00 14.01      .002 C
ATOM   1286  HH2 TRP A  86      -6.037 -47.902  35.470  1.00 17.99      .002 H
ATOM   1287  N   ASN A  87     -14.100 -44.165  38.394  1.00  9.49      .337 N
ATOM   1288  H   ASN A  87     -14.240 -45.117  38.610  1.00 11.23      .337 H
ATOM   1289  CA  ASN A  87     -15.129 -43.223  38.812  1.00  9.66      .169 C
ATOM   1290  HA  ASN A  87     -15.192 -42.445  38.071  1.00 11.17      .169 H
ATOM   1291  C   ASN A  87     -14.766 -42.563  40.149  1.00 10.48      .255 C
ATOM   1292  O   ASN A  87     -14.348 -43.246  41.037  1.00 14.79      .270 O
ATOM   1293  CB  ASN A  87     -16.482 -43.928  38.876  1.00 10.58      .119 C
ATOM   1294 1HB  ASN A  87     -16.413 -44.771  39.530  1.00 12.15      .119 H
ATOM   1295 2HB  ASN A  87     -17.194 -43.253  39.309  1.00 12.34      .119 H
ATOM   1296  CG  ASN A  87     -17.005 -44.396  37.539  1.00 12.76      .230 C
ATOM   1297  OD1 ASN A  87     -16.612 -43.985  36.503  1.00 16.57      .273 O
ATOM   1298  ND2 ASN A  87     -17.925 -45.257  37.535  1.00 18.10      .369 N
ATOM   1299 1HD2 ASN A  87     -18.318 -45.519  36.679  1.00 23.46      .369 H
ATOM   1300 2HD2 ASN A  87     -18.259 -45.607  38.379  1.00 22.39      .369 H
ATOM   1301  N   PRO A  88     -14.922 -41.268  40.332  1.00 12.20      .312 N
ATOM   1302  CA  PRO A  88     -14.536 -40.557  41.527  1.00 15.25      .163 C
ATOM   1303  HA  PRO A  88     -13.539 -40.735  41.696  1.00 25.00      .163 H
ATOM   1304  C   PRO A  88     -15.279 -40.941  42.741  1.00 12.14      .251 C
ATOM   1305  O   PRO A  88     -16.427 -40.963  42.752  1.00 16.34      .271 O
ATOM   1306  CB  PRO A  88     -14.716 -39.137  41.247  1.00 25.87      .034 C
ATOM   1307 1HB  PRO A  88     -15.223 -38.666  41.940  1.00 35.01      .034 H
ATOM   1308 2HB  PRO A  88     -13.878 -38.710  41.136  1.00 45.56      .034 H
ATOM   1309  CG  PRO A  88     -15.390 -39.058  40.037  1.00 29.92      .027 C
ATOM   1310 1HG  PRO A  88     -16.260 -38.774  40.216  1.00 44.02      .027 H
ATOM   1311 2HG  PRO A  88     -14.957 -38.454  39.482  1.00 51.46      .027 H
ATOM   1312  CD  PRO A  88     -15.409 -40.367  39.395  1.00 19.69      .105 C
ATOM   1313 1HD  PRO A  88     -16.361 -40.613  39.133  1.00 22.65      .105 H
ATOM   1314 2HD  PRO A  88     -14.812 -40.381  38.552  1.00 28.49      .105 H
ATOM   1315  N   ASN A  89     -14.613 -41.214  43.782  1.00 19.64      .337 N
ATOM   1316  H   ASN A  89     -13.679 -41.205  43.701  1.00 29.15      .337 H
ATOM   1317  CA  ASN A  89     -15.138 -41.559  45.043  1.00 28.60      .169 C
ATOM   1318  HA  ASN A  89     -16.059 -42.031  44.873  1.00 31.78      .169 H
ATOM   1319  C   ASN A  89     -15.362 -40.366  45.974  1.00 26.45      .251 C
ATOM   1320  O   ASN A  89     -15.952 -40.438  46.862  1.00 53.05      .271 O
ATOM   1321  CB  ASN A  89     -14.267 -42.563  45.654  1.00 51.41      .119 C
ATOM   1322 1HB  ASN A  89     -13.994 -42.792  46.202  1.00 30.41      .119 H
ATOM   1323 2HB  ASN A  89     -14.379 -42.964  45.647  1.00104.15      .119 H
ATOM   1324  CG  ASN A  89     -13.628 -42.772  45.562  1.00147.92      .230 C
ATOM   1325  OD1 ASN A  89     -13.510 -42.333  45.067  1.00240.80      .273 O
ATOM   1326  ND2 ASN A  89     -13.192 -43.453  46.042  1.00223.51      .369 N
ATOM   1327 1HD2 ASN A  89     -12.752 -43.605  45.966  1.00357.06      .369 H
ATOM   1328 2HD2 ASN A  89     -13.271 -43.829  46.436  1.00204.30      .369 H
ATOM   1329  N   ARG A  90     -14.899 -39.272  45.750  1.00 16.78      .338 N
ATOM   1330  H   ARG A  90     -14.427 -39.299  45.017  1.00 24.80      .338 H
ATOM   1331  CA  ARG A  90     -15.149 -37.994  46.389  1.00 13.92      .159 C
ATOM   1332  HA  ARG A  90     -15.594 -38.177  47.343  1.00 15.54      .159 H
ATOM   1333  C   ARG A  90     -16.128 -37.159  45.562  1.00 13.01      .251 C
ATOM   1334  O   ARG A  90     -16.270 -37.363  44.377  1.00 14.90      .271 O
ATOM   1335  CB  ARG A  90     -13.839 -37.265  46.611  1.00 17.09      .034 C
ATOM   1336 1HB  ARG A  90     -13.232 -37.440  46.024  1.00 32.29      .034 H
ATOM   1337 2HB  ARG A  90     -13.952 -36.428  46.546  1.00 33.15      .034 H
ATOM   1338  CG  ARG A  90     -13.144 -37.389  47.686  1.00 33.68      .027 C
ATOM   1339 1HG  ARG A  90     -12.947 -38.011  47.679  1.00 67.98      .027 H
ATOM   1340 2HG  ARG A  90     -12.592 -37.038  47.595  1.00 76.65      .027 H
ATOM   1341  CD  ARG A  90     -13.421 -37.143  48.883  1.00 41.12      .116 C
ATOM   1342 1HD  ARG A  90     -13.638 -37.007  49.035  1.00 90.78      .116 H
ATOM   1343 2HD  ARG A  90     -13.522 -37.332  49.051  1.00 80.06      .116 H
ATOM   1344  NE  ARG A  90     -13.270 -36.839  49.637  1.00 68.34      .212 N
ATOM   1345  HE  ARG A  90     -13.305 -36.825  49.467  1.00119.15      .212 H
ATOM   1346  CZ  ARG A  90     -13.142 -36.611  50.524  1.00120.60      .666 C
ATOM   1347  NH1 ARG A  90     -13.127 -36.624  50.832  1.00171.20      .235 N
ATOM   1348 1HH1 ARG A  90     -13.222 -36.814  50.410  1.00180.68      .235 H
ATOM   1349 2HH1 ARG A  90     -13.013 -36.435  51.483  1.00268.15      .235 H
ATOM   1350  NH2 ARG A  90     -13.024 -36.358  51.110  1.00225.36      .235 N
ATOM   1351 1HH2 ARG A  90     -13.039 -36.336  50.888  1.00286.70      .235 H
ATOM   1352 2HH2 ARG A  90     -12.950 -36.193  51.772  1.00307.88      .235 H
ATOM   1353  N   GLU A  91     -16.817 -36.240  46.200  1.00 13.30      .338 N
ATOM   1354  H   GLU A  91     -16.648 -36.122  47.166  1.00 15.53      .338 H
ATOM   1355  CA  GLU A  91     -17.829 -35.381  45.599  1.00 12.68      .160 C
ATOM   1356  HA  GLU A  91     -18.540 -36.018  45.113  1.00 14.45      .160 H
ATOM   1357  C   GLU A  91     -17.264 -34.425  44.542  1.00  9.76      .251 C
ATOM   1358  O   GLU A  91     -16.152 -33.946  44.654  1.00 10.74      .271 O
ATOM   1359  CB  GLU A  91     -18.587 -34.626  46.674  1.00 18.23      .043 C
ATOM   1360 1HB  GLU A  91     -19.240 -34.361  46.455  1.00 40.59      .043 H
ATOM   1361 2HB  GLU A  91     -18.804 -35.029  47.260  1.00 43.46      .043 H
ATOM   1362  CG  GLU A  91     -18.278 -33.687  47.289  1.00 35.32      .100 C
ATOM   1363 1HG  GLU A  91     -17.996 -33.083  46.890  1.00 58.69      .100 H
ATOM   1364 2HG  GLU A  91     -18.824 -33.234  47.626  1.00 54.50      .100 H
ATOM   1365  CD  GLU A  91     -17.655 -34.096  47.997  1.00 98.36      .185 C
ATOM   1366  OE1 GLU A  91     -17.350 -34.034  48.275  1.00178.69      .647 O
ATOM   1367  OE2 GLU A  91     -17.482 -34.464  48.324  1.00166.53      .647 O
ATOM   1368  N   LEU A  92     -18.059 -34.136  43.525  1.00  9.05      .338 N
ATOM   1369  H   LEU A  92     -18.962 -34.534  43.514  1.00 11.52      .338 H
ATOM   1370  CA  LEU A  92     -17.746 -33.178  42.476  1.00  7.76      .159 C
ATOM   1371  HA  LEU A  92     -16.704 -33.301  42.216  1.00  7.64      .159 H
ATOM   1372  C   LEU A  92     -17.953 -31.732  42.946  1.00  8.13      .251 C
ATOM   1373  O   LEU A  92     -18.909 -31.435  43.635  1.00 11.44      .271 O
ATOM   1374  CB  LEU A  92     -18.577 -33.473  41.218  1.00  9.01      .032 C
ATOM   1375 1HB  LEU A  92     -19.597 -33.338  41.472  1.00 12.95      .032 H
ATOM   1376 2HB  LEU A  92     -18.328 -32.747  40.486  1.00 10.89      .032 H
ATOM   1377  CG  LEU A  92     -18.423 -34.847  40.595  1.00 10.28      .002 C
ATOM   1378  HG  LEU A  92     -18.696 -35.472  41.232  1.00 23.36      .002 H
ATOM   1379  CD1 LEU A  92     -19.187 -35.043  39.486  1.00 25.50      .000 C
ATOM   1380 1HD1 LEU A  92     -19.328 -35.144  39.207  1.00 61.30      .000 H
ATOM   1381 2HD1 LEU A  92     -19.357 -35.045  39.208  1.00 60.79      .000 H
ATOM   1382 3HD1 LEU A  92     -19.423 -35.081  39.263  1.00 59.81      .000 H
ATOM   1383  CD2 LEU A  92     -17.181 -35.202  40.177  1.00 18.42      .000 C
ATOM   1384 1HD2 LEU A  92     -16.879 -35.296  40.138  1.00 53.14      .000 H
ATOM   1385 2HD2 LEU A  92     -16.878 -35.243  40.059  1.00 50.15      .000 H
ATOM   1386 3HD2 LEU A  92     -16.905 -35.326  40.044  1.00 52.48      .000 H
ATOM   1387  N   SER A  93     -17.070 -30.833  42.551  1.00  6.99      .336 N
ATOM   1388  H   SER A  93     -16.294 -31.151  42.017  1.00  7.38      .336 H
ATOM   1389  CA  SER A  93     -17.060 -29.422  42.933  1.00  6.64      .189 C
ATOM   1390  HA  SER A  93     -18.070 -29.065  43.005  1.00  8.05      .189 H
ATOM   1391  C   SER A  93     -16.310 -28.564  41.916  1.00  6.08      .253 C
ATOM   1392  O   SER A  93     -15.466 -29.049  41.197  1.00  7.48      .270 O
ATOM   1393  CB  SER A  93     -16.412 -29.296  44.290  1.00  9.52      .169 C
ATOM   1394 1HB  SER A  93     -16.791 -29.935  44.919  1.00 17.36      .169 H
ATOM   1395 2HB  SER A  93     -15.469 -29.480  44.237  1.00 17.15      .169 H
ATOM   1396  OG  SER A  93     -16.526 -28.154  44.832  1.00 21.55      .380 O
ATOM   1397  HG  SER A  93     -16.254 -28.148  45.313  1.00 50.94      .380 H
ATOM   1398  N   GLU A  94     -16.593 -27.274  41.863  1.00  6.52      .337 N
ATOM   1399  H   GLU A  94     -17.289 -26.922  42.472  1.00  8.35      .337 H
ATOM   1400  CA  GLU A  94     -15.760 -26.293  41.176  1.00  6.61      .160 C
ATOM   1401  HA  GLU A  94     -15.442 -26.702  40.230  1.00  7.76      .160 H
ATOM   1402  C   GLU A  94     -14.492 -25.943  41.982  1.00  6.06      .251 C
ATOM   1403  O   GLU A  94     -13.454 -25.696  41.420  1.00  8.52      .271 O
ATOM   1404  CB  GLU A  94     -16.548 -25.023  40.890  1.00  8.90      .043 C
ATOM   1405 1HB  GLU A  94     -16.911 -24.637  41.760  1.00 14.75      .043 H
ATOM   1406 2HB  GLU A  94     -15.916 -24.324  40.490  1.00 13.67      .043 H
ATOM   1407  CG  GLU A  94     -17.678 -25.159  39.967  1.00 14.13      .100 C
ATOM   1408 1HG  GLU A  94     -17.353 -25.592  39.122  1.00 21.19      .100 H
ATOM   1409 2HG  GLU A  94     -18.362 -25.771  40.380  1.00 23.82      .100 H
ATOM   1410  CD  GLU A  94     -18.315 -23.853  39.634  1.00 18.15      .185 C
ATOM   1411  OE1 GLU A  94     -17.826 -23.135  38.894  1.00 27.70      .647 O
ATOM   1412  OE2 GLU A  94     -19.318 -23.529  40.078  1.00 27.67      .647 O
ATOM   1413  N   ASP A  95     -14.573 -25.956  43.297  1.00  5.87      .337 N
ATOM   1414  H   ASP A  95     -15.447 -26.189  43.684  1.00  8.13      .337 H
ATOM   1415  CA  ASP A  95     -13.446 -25.876  44.225  1.00  5.46      .170 C
ATOM   1416  HA  ASP A  95     -12.721 -25.171  43.848  1.00  5.97      .170 H
ATOM   1417  C   ASP A  95     -12.762 -27.246  44.329  1.00  5.58      .252 C
ATOM   1418  O   ASP A  95     -13.177 -28.071  45.077  1.00 11.68      .271 O
ATOM   1419  CB  ASP A  95     -13.959 -25.364  45.569  1.00  7.34      .129 C
ATOM   1420 1HB  ASP A  95     -14.377 -24.392  45.429  1.00  9.68      .129 H
ATOM   1421 2HB  ASP A  95     -14.746 -25.999  45.911  1.00  9.52      .129 H
ATOM   1422  CG  ASP A  95     -12.908 -25.281  46.660  1.00  9.57      .188 C
ATOM   1423  OD1 ASP A  95     -11.874 -25.395  46.537  1.00 22.33      .647 O
ATOM   1424  OD2 ASP A  95     -13.126 -25.085  47.655  1.00 24.94      .647 O
ATOM   1425  N   CYS A  96     -11.750 -27.494  43.536  1.00  4.07      .337 N
ATOM   1426  H   CYS A  96     -11.489 -26.771  42.948  1.00  7.16      .337 H
ATOM   1427  CA  CYS A  96     -11.150 -28.802  43.308  1.00  3.59      .171 C
ATOM   1428  HA  CYS A  96     -11.388 -29.440  44.151  1.00  4.12      .171 H
ATOM   1429  C   CYS A  96      -9.614 -28.828  43.125  1.00  3.37      .252 C
ATOM   1430  O   CYS A  96      -9.044 -29.906  43.010  1.00  4.23      .271 O
ATOM   1431  CB  CYS A  96     -11.826 -29.405  42.084  1.00  4.38      .100 C
ATOM   1432 1HB  CYS A  96     -11.571 -30.449  42.047  1.00  5.41      .100 H
ATOM   1433 2HB  CYS A  96     -12.895 -29.336  42.200  1.00  6.11      .100 H
ATOM   1434  SG  CYS A  96     -11.375 -28.650  40.497  1.00  5.19      .080 S
ATOM   1435  N   LEU A  97      -8.927 -27.685  43.071  1.00  3.38      .337 N
ATOM   1436  H   LEU A  97      -9.401 -26.832  43.272  1.00  4.46      .337 H
ATOM   1437  CA  LEU A  97      -7.487 -27.579  42.801  1.00  3.30      .159 C
ATOM   1438  HA  LEU A  97      -7.230 -28.338  42.072  1.00  3.75      .159 H
ATOM   1439  C   LEU A  97      -6.647 -27.862  44.073  1.00  3.40      .251 C
ATOM   1440  O   LEU A  97      -6.229 -26.976  44.791  1.00  5.22      .271 O
ATOM   1441  CB  LEU A  97      -7.157 -26.216  42.168  1.00  3.98      .032 C
ATOM   1442 1HB  LEU A  97      -7.481 -25.442  42.842  1.00  5.04      .032 H
ATOM   1443 2HB  LEU A  97      -6.086 -26.138  42.071  1.00  5.10      .032 H
ATOM   1444  CG  LEU A  97      -7.772 -25.960  40.790  1.00  5.12      .002 C
ATOM   1445  HG  LEU A  97      -8.782 -25.953  40.889  1.00 11.53      .002 H
ATOM   1446  CD1 LEU A  97      -7.367 -24.670  40.260  1.00 11.02      .000 C
ATOM   1447 1HD1 LEU A  97      -7.306 -24.320  40.175  1.00 41.15      .000 H
ATOM   1448 2HD1 LEU A  97      -7.313 -24.371  40.087  1.00 41.22      .000 H
ATOM   1449 3HD1 LEU A  97      -7.204 -24.405  40.145  1.00 43.65      .000 H
ATOM   1450  CD2 LEU A  97      -7.430 -26.940  39.788  1.00 11.73      .000 C
ATOM   1451 1HD2 LEU A  97      -7.276 -27.124  39.524  1.00 43.10      .000 H
ATOM   1452 2HD2 LEU A  97      -7.423 -27.150  39.492  1.00 41.19      .000 H
ATOM   1453 3HD2 LEU A  97      -7.348 -27.232  39.630  1.00 44.36      .000 H
ATOM   1454  N   TYR A  98      -6.409 -29.136  44.312  1.00  3.62      .337 N
ATOM   1455  H   TYR A  98      -6.827 -29.783  43.692  1.00  5.47      .337 H
ATOM   1456  CA  TYR A  98      -5.672 -29.692  45.446  1.00  4.02      .164 C
ATOM   1457  HA  TYR A  98      -5.221 -28.879  45.994  1.00  4.90      .164 H
ATOM   1458  C   TYR A  98      -4.542 -30.639  44.998  1.00  3.73      .251 C
ATOM   1459  O   TYR A  98      -4.615 -31.254  43.950  1.00  5.08      .271 O
ATOM   1460  CB  TYR A  98      -6.642 -30.395  46.384  1.00  6.12      .056 C
ATOM   1461 1HB  TYR A  98      -7.085 -31.228  45.874  1.00  7.59      .056 H
ATOM   1462 2HB  TYR A  98      -6.079 -30.781  47.215  1.00  8.50      .056 H
ATOM   1463  CG  TYR A  98      -7.752 -29.515  46.922  1.00  7.30      .044 C
ATOM   1464  CD1 TYR A  98      -7.496 -28.636  47.968  1.00  8.56      .011 C
ATOM   1465  HD1 TYR A  98      -6.526 -28.597  48.404  1.00  9.73      .011 H
ATOM   1466  CD2 TYR A  98      -9.033 -29.579  46.376  1.00  9.33      .011 C
ATOM   1467  HD2 TYR A  98      -9.253 -30.279  45.603  1.00 10.68      .011 H
ATOM   1468  CE1 TYR A  98      -8.507 -27.813  48.466  1.00 11.29      .037 C
ATOM   1469  HE1 TYR A  98      -8.311 -27.148  49.272  1.00 14.62      .037 H
ATOM   1470  CE2 TYR A  98     -10.042 -28.740  46.853  1.00 12.19      .037 C
ATOM   1471  HE2 TYR A  98     -11.019 -28.789  46.441  1.00 16.40      .037 H
ATOM   1472  CZ  TYR A  98      -9.777 -27.850  47.896  1.00 12.76      .065 C
ATOM   1473  OH  TYR A  98     -10.744 -27.039  48.367  1.00 18.11      .361 O
ATOM   1474  HH  TYR A  98     -11.245 -26.636  47.768  1.00 16.88      .361 H
ATOM   1475  N   LEU A  99      -3.499 -30.740  45.806  1.00  4.05      .338 N
ATOM   1476  H   LEU A  99      -3.528 -30.194  46.636  1.00  5.48      .338 H
ATOM   1477  CA  LEU A  99      -2.257 -31.479  45.565  1.00  3.78      .159 C
ATOM   1478  HA  LEU A  99      -2.378 -32.071  44.676  1.00  5.05      .159 H
ATOM   1479  C   LEU A  99      -1.940 -32.441  46.726  1.00  3.04      .251 C
ATOM   1480  O   LEU A  99      -2.344 -32.223  47.847  1.00  4.63      .271 O
ATOM   1481  CB  LEU A  99      -1.157 -30.451  45.270  1.00  7.29      .032 C
ATOM   1482 1HB  LEU A  99      -1.305 -30.091  44.541  1.00 26.11      .032 H
ATOM   1483 2HB  LEU A  99      -1.219 -29.852  45.826  1.00 29.76      .032 H
ATOM   1484  CG  LEU A  99       0.153 -30.623  45.166  1.00 11.13      .002 C
ATOM   1485  HG  LEU A  99       0.010 -31.294  44.861  1.00 46.40      .002 H
ATOM   1486  CD1 LEU A  99       0.920 -29.903  44.582  1.00 30.24      .000 C
ATOM   1487 1HD1 LEU A  99       1.125 -29.754  44.396  1.00 66.08      .000 H
ATOM   1488 2HD1 LEU A  99       1.103 -29.757  44.466  1.00 71.70      .000 H
ATOM   1489 3HD1 LEU A  99       1.073 -29.688  44.468  1.00 70.42      .000 H
ATOM   1490  CD2 LEU A  99       0.945 -30.573  46.020  1.00 36.55      .000 C
ATOM   1491 1HD2 LEU A  99       1.175 -30.612  46.193  1.00 75.86      .000 H
ATOM   1492 2HD2 LEU A  99       1.127 -30.549  46.275  1.00 77.00      .000 H
ATOM   1493 3HD2 LEU A  99       1.103 -30.527  46.192  1.00 80.52      .000 H
ATOM   1494  N   ASN A 100      -1.224 -33.515  46.449  1.00  2.99      .337 N
ATOM   1495  H   ASN A 100      -0.919 -33.626  45.509  1.00  4.27      .337 H
ATOM   1496  CA  ASN A 100      -0.876 -34.590  47.381  1.00  2.92      .169 C
ATOM   1497  HA  ASN A 100      -1.082 -34.261  48.391  1.00  3.43      .169 H
ATOM   1498  C   ASN A 100       0.625 -34.917  47.286  1.00  3.20      .251 C
ATOM   1499  O   ASN A 100       1.180 -34.875  46.201  1.00  4.59      .271 O
ATOM   1500  CB  ASN A 100      -1.715 -35.833  47.084  1.00  4.02      .119 C
ATOM   1501 1HB  ASN A 100      -1.243 -36.359  46.277  1.00  5.35      .119 H
ATOM   1502 2HB  ASN A 100      -1.687 -36.485  47.933  1.00  6.34      .119 H
ATOM   1503  CG  ASN A 100      -3.161 -35.568  46.713  1.00  4.92      .230 C
ATOM   1504  OD1 ASN A 100      -3.975 -35.146  47.493  1.00  6.30      .273 O
ATOM   1505  ND2 ASN A 100      -3.499 -35.817  45.495  1.00  7.60      .369 N
ATOM   1506 1HD2 ASN A 100      -4.428 -35.656  45.194  1.00  9.67      .369 H
ATOM   1507 2HD2 ASN A 100      -2.812 -36.138  44.855  1.00  9.06      .369 H
ATOM   1508  N   VAL A 101       1.260 -35.287  48.392  1.00  3.17      .338 N
ATOM   1509  H   VAL A 101       0.754 -35.286  49.247  1.00  4.35      .338 H
ATOM   1510  CA  VAL A 101       2.670 -35.692  48.470  1.00  2.93      .159 C
ATOM   1511  HA  VAL A 101       2.993 -35.980  47.481  1.00  3.45      .159 H
ATOM   1512  C   VAL A 101       2.842 -36.903  49.398  1.00  3.21      .251 C
ATOM   1513  O   VAL A 101       2.314 -36.931  50.488  1.00  5.35      .271 O
ATOM   1514  CB  VAL A 101       3.574 -34.539  48.921  1.00  4.95      .029 C
ATOM   1515  HB  VAL A 101       3.335 -34.228  49.401  1.00 34.71      .029 H
ATOM   1516  CG1 VAL A 101       4.547 -34.550  49.272  1.00 31.99      .002 C
ATOM   1517 1HG1 VAL A 101       4.763 -34.542  49.363  1.00 75.22      .002 H
ATOM   1518 2HG1 VAL A 101       4.762 -34.557  49.315  1.00 78.00      .002 H
ATOM   1519 3HG1 VAL A 101       4.803 -34.553  49.380  1.00 74.76      .002 H
ATOM   1520  CG2 VAL A 101       3.877 -33.721  48.408  1.00 39.99      .002 C
ATOM   1521 1HG2 VAL A 101       3.930 -33.544  48.332  1.00 87.67      .002 H
ATOM   1522 2HG2 VAL A 101       3.986 -33.478  48.259  1.00 82.51      .002 H
ATOM   1523 3HG2 VAL A 101       3.924 -33.561  48.274  1.00 88.39      .002 H
ATOM   1524  N   TRP A 102       3.635 -37.875  48.984  1.00  3.48      .337 N
ATOM   1525  H   TRP A 102       4.028 -37.772  48.080  1.00  4.91      .337 H
ATOM   1526  CA  TRP A 102       4.107 -39.018  49.776  1.00  3.43      .164 C
ATOM   1527  HA  TRP A 102       3.713 -38.948  50.783  1.00  3.91      .164 H
ATOM   1528  C   TRP A 102       5.642 -39.002  49.860  1.00  3.52      .251 C
ATOM   1529  O   TRP A 102       6.325 -38.736  48.880  1.00  4.49      .271 O
ATOM   1530  CB  TRP A 102       3.628 -40.337  49.173  1.00  3.96      .059 C
ATOM   1531 1HB  TRP A 102       4.025 -40.399  48.172  1.00  4.80      .059 H
ATOM   1532 2HB  TRP A 102       4.075 -41.137  49.743  1.00  5.13      .059 H
ATOM   1533  CG  TRP A 102       2.140 -40.592  49.100  1.00  4.27      .016 C
ATOM   1534  CD1 TRP A 102       1.449 -41.435  49.879  1.00  6.08      .097 C
ATOM   1535  HD1 TRP A 102       1.840 -42.029  50.675  1.00  7.97      .097 H
ATOM   1536  CD2 TRP A 102       1.166 -40.078  48.150  1.00  4.67      .001 C
ATOM   1537  NE1 TRP A 102       0.155 -41.485  49.507  1.00  7.32      .365 N
ATOM   1538  HE1 TRP A 102      -0.527 -42.086  49.908  1.00 10.32      .365 H
ATOM   1539  CE2 TRP A 102      -0.088 -40.669  48.445  1.00  6.17      .042 C
ATOM   1540  CE3 TRP A 102       1.218 -39.221  47.042  1.00  5.52      .014 C
ATOM   1541  HE3 TRP A 102       2.150 -38.776  46.769  1.00  6.31      .014 H
ATOM   1542  CZ2 TRP A 102      -1.233 -40.410  47.699  1.00  7.95      .030 C
ATOM   1543  HZ2 TRP A 102      -2.156 -40.879  47.953  1.00 10.74      .030 H
ATOM   1544  CZ3 TRP A 102       0.075 -38.962  46.281  1.00  7.51      .001 C
ATOM   1545  HZ3 TRP A 102       0.141 -38.308  45.440  1.00  9.87      .001 H
ATOM   1546  CH2 TRP A 102      -1.146 -39.549  46.610  1.00  8.57      .002 C
ATOM   1547  HH2 TRP A 102      -2.017 -39.339  46.027  1.00 11.64      .002 H
ATOM   1548  N   THR A 103       6.185 -39.300  51.029  1.00  3.63      .336 N
ATOM   1549  H   THR A 103       5.581 -39.546  51.784  1.00  4.44      .336 H
ATOM   1550  CA  THR A 103       7.627 -39.296  51.338  1.00  3.82      .187 C
ATOM   1551  HA  THR A 103       8.165 -39.599  50.447  1.00  4.27      .187 H
ATOM   1552  C   THR A 103       7.940 -40.331  52.445  1.00  3.98      .257 C
ATOM   1553  O   THR A 103       7.035 -40.673  53.201  1.00  4.52      .270 O
ATOM   1554  CB  THR A 103       8.091 -37.866  51.678  1.00  4.82      .140 C
ATOM   1555  HB  THR A 103       7.860 -37.229  50.842  1.00  5.45      .140 H
ATOM   1556  OG1 THR A 103       9.466 -37.804  51.882  1.00  6.62      .382 O
ATOM   1557  HG1 THR A 103       9.754 -36.922  51.841  1.00  6.81      .382 H
ATOM   1558  CG2 THR A 103       7.459 -37.262  52.906  1.00  7.33      .034 C
ATOM   1559 1HG2 THR A 103       7.354 -37.127  53.223  1.00 34.53      .034 H
ATOM   1560 2HG2 THR A 103       7.272 -37.155  53.195  1.00 36.82      .034 H
ATOM   1561 3HG2 THR A 103       7.303 -37.071  53.172  1.00 36.74      .034 H
ATOM   1562  N   PRO A 104       9.154 -40.898  52.559  1.00  4.45      .312 N
ATOM   1563  CA  PRO A 104       9.465 -41.888  53.592  1.00  5.01      .163 C
ATOM   1564  HA  PRO A 104       8.867 -42.765  53.386  1.00  5.51      .163 H
ATOM   1565  C   PRO A 104       9.193 -41.463  55.047  1.00  5.46      .251 C
ATOM   1566  O   PRO A 104       9.023 -40.297  55.361  1.00  6.10      .271 O
ATOM   1567  CB  PRO A 104      10.929 -42.247  53.366  1.00  6.46      .034 C
ATOM   1568 1HB  PRO A 104      11.572 -41.574  53.906  1.00  7.66      .034 H
ATOM   1569 2HB  PRO A 104      11.135 -43.270  53.633  1.00  8.50      .034 H
ATOM   1570  CG  PRO A 104      11.094 -42.051  51.885  1.00  6.55      .027 C
ATOM   1571 1HG  PRO A 104      12.115 -41.841  51.613  1.00  8.44      .027 H
ATOM   1572 2HG  PRO A 104      10.721 -42.908  51.357  1.00  8.08      .027 H
ATOM   1573  CD  PRO A 104      10.225 -40.854  51.604  1.00  5.19      .105 C
ATOM   1574 1HD  PRO A 104      10.794 -39.951  51.734  1.00  6.49      .105 H
ATOM   1575 2HD  PRO A 104       9.827 -40.915  50.605  1.00  6.02      .105 H
ATOM   1576  N   TYR A 105       9.158 -42.432  55.947  1.00  6.74      .337 N
ATOM   1577  H   TYR A 105       9.290 -43.366  55.629  1.00  8.42      .337 H
ATOM   1578  CA  TYR A 105       9.049 -42.254  57.399  1.00  7.16      .164 C
ATOM   1579  HA  TYR A 105       9.089 -41.201  57.644  1.00  7.00      .164 H
ATOM   1580  C   TYR A 105      10.219 -42.951  58.108  1.00  9.18      .254 C
ATOM   1581  O   TYR A 105      10.317 -44.163  58.005  1.00 11.88      .270 O
ATOM   1582  CB  TYR A 105       7.695 -42.771  57.884  1.00  8.00      .056 C
ATOM   1583 1HB  TYR A 105       6.919 -42.309  57.302  1.00  8.81      .056 H
ATOM   1584 2HB  TYR A 105       7.635 -43.830  57.705  1.00  9.98      .056 H
ATOM   1585  CG  TYR A 105       7.409 -42.515  59.348  1.00  9.21      .044 C
ATOM   1586  CD1 TYR A 105       7.895 -43.367  60.319  1.00 12.77      .011 C
ATOM   1587  HD1 TYR A 105       8.465 -44.212  60.038  1.00 15.79      .011 H
ATOM   1588  CD2 TYR A 105       6.657 -41.423  59.735  1.00 11.89      .011 C
ATOM   1589  HD2 TYR A 105       6.275 -40.770  59.004  1.00 15.04      .011 H
ATOM   1590  CE1 TYR A 105       7.641 -43.124  61.664  1.00 17.30      .037 C
ATOM   1591  HE1 TYR A 105       8.021 -43.770  62.402  1.00 24.51      .037 H
ATOM   1592  CE2 TYR A 105       6.396 -41.175  61.082  1.00 15.94      .037 C
ATOM   1593  HE2 TYR A 105       5.821 -40.343  61.376  1.00 21.95      .037 H
ATOM   1594  CZ  TYR A 105       6.899 -42.022  62.048  1.00 17.83      .065 C
ATOM   1595  OH  TYR A 105       6.657 -41.792  63.343  1.00 26.40      .361 O
ATOM   1596  HH  TYR A 105       6.316 -41.292  63.607  1.00 33.00      .361 H
ATOM   1597  N   PRO A 106      11.099 -42.249  58.835  1.00 10.30      .312 N
ATOM   1598  CA  PRO A 106      11.241 -40.797  58.920  1.00  9.99      .163 C
ATOM   1599  HA  PRO A 106      10.325 -40.354  59.277  1.00 10.10      .163 H
ATOM   1600  C   PRO A 106      11.595 -40.147  57.580  1.00  8.99      .251 C
ATOM   1601  O   PRO A 106      12.082 -40.813  56.677  1.00  9.84      .271 O
ATOM   1602  CB  PRO A 106      12.341 -40.577  59.946  1.00 14.07      .034 C
ATOM   1603 1HB  PRO A 106      13.036 -39.942  59.650  1.00 23.02      .034 H
ATOM   1604 2HB  PRO A 106      11.981 -40.273  60.811  1.00 20.14      .034 H
ATOM   1605  CG  PRO A 106      12.937 -41.814  60.141  1.00 23.22      .027 C
ATOM   1606 1HG  PRO A 106      13.729 -41.815  59.709  1.00 44.61      .027 H
ATOM   1607 2HG  PRO A 106      13.060 -41.934  61.028  1.00 43.36      .027 H
ATOM   1608  CD  PRO A 106      12.117 -42.873  59.617  1.00 14.89      .105 C
ATOM   1609 1HD  PRO A 106      12.691 -43.506  59.033  1.00 18.35      .105 H
ATOM   1610 2HD  PRO A 106      11.700 -43.411  60.394  1.00 20.08      .105 H
ATOM   1611  N   ARG A 107      11.357 -38.847  57.438  1.00  9.34      .338 N
ATOM   1612  H   ARG A 107      11.045 -38.325  58.227  1.00 10.64      .338 H
ATOM   1613  CA  ARG A 107      11.551 -38.104  56.196  1.00  9.41      .160 C
ATOM   1614  HA  ARG A 107      11.027 -38.644  55.421  1.00  9.10      .160 H
ATOM   1615  C   ARG A 107      13.035 -38.035  55.796  1.00 10.17      .254 C
ATOM   1616  O   ARG A 107      13.863 -37.917  56.677  1.00 14.24      .270 O
ATOM   1617  CB  ARG A 107      10.941 -36.713  56.280  1.00 12.88      .034 C
ATOM   1618 1HB  ARG A 107      11.162 -36.320  56.937  1.00 36.60      .034 H
ATOM   1619 2HB  ARG A 107      11.175 -36.240  55.675  1.00 34.82      .034 H
ATOM   1620  CG  ARG A 107       9.710 -36.447  56.271  1.00 16.51      .027 C
ATOM   1621 1HG  ARG A 107       9.498 -37.002  55.848  1.00 47.85      .027 H
ATOM   1622 2HG  ARG A 107       9.504 -36.614  56.927  1.00 45.54      .027 H
ATOM   1623  CD  ARG A 107       9.024 -35.203  55.947  1.00 13.28      .116 C
ATOM   1624 1HD  ARG A 107       8.931 -35.165  54.947  1.00 21.70      .116 H
ATOM   1625 2HD  ARG A 107       8.082 -35.240  56.336  1.00 18.08      .116 H
ATOM   1626  NE  ARG A 107       9.682 -34.013  56.394  1.00 13.91      .212 N
ATOM   1627  HE  ARG A 107      10.496 -33.799  55.897  1.00 18.55      .212 H
ATOM   1628  CZ  ARG A 107       9.285 -33.215  57.360  1.00 15.37      .666 C
ATOM   1629  NH1 ARG A 107       8.292 -33.446  58.098  1.00 15.81      .235 N
ATOM   1630 1HH1 ARG A 107       7.812 -34.290  58.018  1.00 14.34      .235 H
ATOM   1631 2HH1 ARG A 107       8.047 -32.808  58.799  1.00 21.04      .235 H
ATOM   1632  NH2 ARG A 107       9.903 -32.153  57.586  1.00 24.19      .235 N
ATOM   1633 1HH2 ARG A 107      10.638 -31.917  57.018  1.00 32.22      .235 H
ATOM   1634 2HH2 ARG A 107       9.638 -31.582  58.324  1.00 29.62      .235 H
ATOM   1635  N   PRO A 108      13.401 -38.082  54.510  1.00  9.62      .312 N
ATOM   1636  CA  PRO A 108      14.777 -38.070  54.071  1.00 12.66      .163 C
ATOM   1637  HA  PRO A 108      15.275 -38.882  54.510  1.00 17.33      .163 H
ATOM   1638  C   PRO A 108      15.519 -36.828  54.420  1.00 17.85      .251 C
ATOM   1639  O   PRO A 108      15.006 -35.776  54.354  1.00 24.10      .271 O
ATOM   1640  CB  PRO A 108      14.750 -38.268  52.588  1.00 15.11      .034 C
ATOM   1641 1HB  PRO A 108      15.053 -37.476  52.114  1.00 27.39      .034 H
ATOM   1642 2HB  PRO A 108      15.289 -39.024  52.321  1.00 27.51      .034 H
ATOM   1643  CG  PRO A 108      13.422 -38.527  52.223  1.00 11.92      .027 C
ATOM   1644 1HG  PRO A 108      13.174 -37.965  51.484  1.00 24.45      .027 H
ATOM   1645 2HG  PRO A 108      13.358 -39.449  51.974  1.00 20.70      .027 H
ATOM   1646  CD  PRO A 108      12.553 -38.247  53.386  1.00  9.59      .105 C
ATOM   1647 1HD  PRO A 108      12.007 -37.373  53.217  1.00 12.93      .105 H
ATOM   1648 2HD  PRO A 108      11.903 -39.056  53.549  1.00 13.02      .105 H
ATOM   1649  N   THR A 109      16.748 -36.955  54.763  1.00 25.66      .336 N
ATOM   1650  H   THR A 109      17.107 -37.839  54.812  1.00 29.68      .336 H
ATOM   1651  CA  THR A 109      17.667 -35.892  55.028  1.00 39.33      .186 C
ATOM   1652  HA  THR A 109      17.110 -35.080  55.322  1.00 49.74      .186 H
ATOM   1653  C   THR A 109      18.518 -35.488  53.852  1.00 31.95      .253 C
ATOM   1654  O   THR A 109      18.984 -34.468  53.756  1.00 51.49      .270 O
ATOM   1655  CB  THR A 109      18.538 -36.226  56.141  1.00 66.29      .140 C
ATOM   1656  HB  THR A 109      19.064 -35.872  56.251  1.00 97.98      .140 H
ATOM   1657  OG1 THR A 109      18.966 -36.959  56.241  1.00 97.59      .382 O
ATOM   1658  HG1 THR A 109      19.142 -37.087  56.284  1.00136.11      .382 H
ATOM   1659  CG2 THR A 109      18.269 -36.268  57.056  1.00126.35      .034 C
ATOM   1660 1HG2 THR A 109      18.200 -36.293  57.267  1.00180.90      .034 H
ATOM   1661 2HG2 THR A 109      18.215 -36.251  57.315  1.00177.37      .034 H
ATOM   1662 3HG2 THR A 109      18.209 -36.284  57.242  1.00179.63      .034 H
ATOM   1663  N   SER A 110      18.699 -36.271  52.938  1.00 21.92      .335 N
ATOM   1664  H   SER A 110      18.290 -37.092  53.073  1.00 26.03      .335 H
ATOM   1665  CA  SER A 110      19.346 -36.011  51.684  1.00 20.43      .189 C
ATOM   1666  HA  SER A 110      19.934 -35.157  51.785  1.00 27.13      .189 H
ATOM   1667  C   SER A 110      18.368 -35.769  50.566  1.00 13.83      .257 C
ATOM   1668  O   SER A 110      17.352 -36.402  50.564  1.00 15.06      .270 O
ATOM   1669  CB  SER A 110      20.236 -37.114  51.362  1.00 32.31      .169 C
ATOM   1670 1HB  SER A 110      20.664 -37.250  51.590  1.00 66.73      .169 H
ATOM   1671 2HB  SER A 110      20.134 -37.595  51.372  1.00 63.55      .169 H
ATOM   1672  OG  SER A 110      20.654 -37.353  50.766  1.00 66.24      .380 O
ATOM   1673  HG  SER A 110      20.946 -37.532  50.805  1.00100.90      .380 H
ATOM   1674  N   PRO A 111      18.621 -34.889  49.611  1.00 13.88      .312 N
ATOM   1675  CA  PRO A 111      17.705 -34.596  48.535  1.00 14.00      .163 C
ATOM   1676  HA  PRO A 111      16.800 -34.232  48.953  1.00 17.75      .163 H
ATOM   1677  C   PRO A 111      17.375 -35.802  47.678  1.00 10.30      .251 C
ATOM   1678  O   PRO A 111      18.220 -36.377  47.073  1.00 15.71      .271 O
ATOM   1679  CB  PRO A 111      18.351 -33.494  47.750  1.00 21.76      .034 C
ATOM   1680 1HB  PRO A 111      18.667 -33.766  46.871  1.00 28.15      .034 H
ATOM   1681 2HB  PRO A 111      17.772 -32.732  47.651  1.00 35.51      .034 H
ATOM   1682  CG  PRO A 111      19.433 -33.101  48.489  1.00 33.44      .027 C
ATOM   1683 1HG  PRO A 111      20.129 -33.043  47.934  1.00 56.78      .027 H
ATOM   1684 2HG  PRO A 111      19.258 -32.314  48.852  1.00 58.66      .027 H
ATOM   1685  CD  PRO A 111      19.723 -34.022  49.544  1.00 21.67      .105 C
ATOM   1686 1HD  PRO A 111      20.568 -34.535  49.325  1.00 27.03      .105 H
ATOM   1687 2HD  PRO A 111      19.847 -33.519  50.436  1.00 28.06      .105 H
ATOM   1688  N   THR A 112      16.139 -36.191  47.635  1.00  8.02      .336 N
ATOM   1689  H   THR A 112      15.501 -35.684  48.162  1.00 11.30      .336 H
ATOM   1690  CA  THR A 112      15.649 -37.420  47.028  1.00  6.52      .187 C
ATOM   1691  HA  THR A 112      16.484 -38.070  46.839  1.00  7.61      .187 H
ATOM   1692  C   THR A 112      14.921 -37.166  45.707  1.00  5.21      .257 C
ATOM   1693  O   THR A 112      14.098 -36.272  45.666  1.00  5.73      .270 O
ATOM   1694  CB  THR A 112      14.748 -38.129  48.010  1.00 10.47      .140 C
ATOM   1695  HB  THR A 112      14.047 -37.586  48.192  1.00 29.45      .140 H
ATOM   1696  OG1 THR A 112      15.292 -38.393  49.064  1.00 23.42      .382 O
ATOM   1697  HG1 THR A 112      15.535 -37.714  49.420  1.00 41.21      .382 H
ATOM   1698  CG2 THR A 112      14.234 -39.325  47.699  1.00 19.47      .034 C
ATOM   1699 1HG2 THR A 112      14.076 -39.615  47.666  1.00 53.09      .034 H
ATOM   1700 2HG2 THR A 112      14.151 -39.627  47.630  1.00 52.85      .034 H
ATOM   1701 3HG2 THR A 112      14.099 -39.584  47.589  1.00 54.30      .034 H
ATOM   1702  N   PRO A 113      15.158 -37.927  44.630  1.00  5.50      .312 N
ATOM   1703  CA  PRO A 113      14.467 -37.742  43.360  1.00  4.97      .163 C
ATOM   1704  HA  PRO A 113      14.728 -36.772  42.970  1.00  5.76      .163 H
ATOM   1705  C   PRO A 113      12.940 -37.822  43.457  1.00  4.28      .251 C
ATOM   1706  O   PRO A 113      12.392 -38.584  44.237  1.00  5.87      .271 O
ATOM   1707  CB  PRO A 113      15.036 -38.788  42.422  1.00  7.60      .034 C
ATOM   1708 1HB  PRO A 113      14.417 -39.574  42.303  1.00 12.58      .034 H
ATOM   1709 2HB  PRO A 113      15.271 -38.411  41.514  1.00 12.87      .034 H
ATOM   1710  CG  PRO A 113      16.218 -39.224  43.059  1.00 17.79      .027 C
ATOM   1711 1HG  PRO A 113      16.311 -40.143  42.947  1.00 37.90      .027 H
ATOM   1712 2HG  PRO A 113      16.938 -38.773  42.681  1.00 35.65      .027 H
ATOM   1713  CD  PRO A 113      16.167 -38.917  44.481  1.00  9.55      .105 C
ATOM   1714 1HD  PRO A 113      15.919 -39.772  45.017  1.00 13.30      .105 H
ATOM   1715 2HD  PRO A 113      17.093 -38.555  44.804  1.00 13.00      .105 H
ATOM   1716  N   VAL A 114      12.266 -37.013  42.658  1.00  4.32      .338 N
ATOM   1717  H   VAL A 114      12.789 -36.458  42.022  1.00  5.92      .338 H
ATOM   1718  CA  VAL A 114      10.827 -36.738  42.728  1.00  3.77      .159 C
ATOM   1719  HA  VAL A 114      10.413 -37.224  43.603  1.00  4.25      .159 H
ATOM   1720  C   VAL A 114      10.105 -37.268  41.487  1.00  3.67      .251 C
ATOM   1721  O   VAL A 114      10.484 -36.964  40.379  1.00  6.10      .271 O
ATOM   1722  CB  VAL A 114      10.579 -35.224  42.879  1.00  4.53      .029 C
ATOM   1723  HB  VAL A 114      10.940 -34.741  41.995  1.00  6.36      .029 H
ATOM   1724  CG1 VAL A 114       9.113 -34.875  43.022  1.00  6.56      .002 C
ATOM   1725 1HG1 VAL A 114       8.771 -34.777  43.107  1.00 34.14      .002 H
ATOM   1726 2HG1 VAL A 114       8.758 -34.840  43.039  1.00 35.66      .002 H
ATOM   1727 3HG1 VAL A 114       8.777 -34.751  43.019  1.00 36.23      .002 H
ATOM   1728  CG2 VAL A 114      11.318 -34.611  44.050  1.00  6.20      .002 C
ATOM   1729 1HG2 VAL A 114      11.530 -34.491  44.315  1.00 35.01      .002 H
ATOM   1730 2HG2 VAL A 114      11.465 -34.481  44.351  1.00 34.34      .002 H
ATOM   1731 3HG2 VAL A 114      11.492 -34.426  44.308  1.00 35.10      .002 H
ATOM   1732  N   LEU A 115       9.027 -37.999  41.679  1.00  3.56      .338 N
ATOM   1733  H   LEU A 115       8.790 -38.219  42.616  1.00  5.09      .338 H
ATOM   1734  CA  LEU A 115       8.051 -38.376  40.655  1.00  3.49      .159 C
ATOM   1735  HA  LEU A 115       8.469 -38.200  39.673  1.00  3.90      .159 H
ATOM   1736  C   LEU A 115       6.781 -37.517  40.788  1.00  3.75      .251 C
ATOM   1737  O   LEU A 115       6.261 -37.371  41.865  1.00  6.98      .271 O
ATOM   1738  CB  LEU A 115       7.727 -39.867  40.800  1.00  5.61      .032 C
ATOM   1739 1HB  LEU A 115       7.591 -40.068  41.762  1.00 13.98      .032 H
ATOM   1740 2HB  LEU A 115       6.859 -40.050  40.345  1.00 12.58      .032 H
ATOM   1741  CG  LEU A 115       8.672 -40.837  40.279  1.00  9.81      .002 C
ATOM   1742  HG  LEU A 115       9.413 -40.448  40.232  1.00 31.60      .002 H
ATOM   1743  CD1 LEU A 115       8.827 -41.826  40.924  1.00 38.64      .000 C
ATOM   1744 1HD1 LEU A 115       8.873 -42.071  41.012  1.00 80.61      .000 H
ATOM   1745 2HD1 LEU A 115       8.819 -42.073  41.109  1.00 80.21      .000 H
ATOM   1746 3HD1 LEU A 115       8.903 -42.035  41.112  1.00 79.79      .000 H
ATOM   1747  CD2 LEU A 115       8.447 -41.394  39.163  1.00 23.99      .000 C
ATOM   1748 1HD2 LEU A 115       8.425 -41.527  38.896  1.00 61.67      .000 H
ATOM   1749 2HD2 LEU A 115       8.398 -41.510  38.897  1.00 61.40      .000 H
ATOM   1750 3HD2 LEU A 115       8.365 -41.535  38.905  1.00 59.62      .000 H
ATOM   1751  N   VAL A 116       6.269 -36.974  39.702  1.00  3.53      .338 N
ATOM   1752  H   VAL A 116       6.768 -37.074  38.853  1.00  4.87      .338 H
ATOM   1753  CA  VAL A 116       5.054 -36.149  39.648  1.00  3.37      .159 C
ATOM   1754  HA  VAL A 116       4.621 -36.112  40.642  1.00  3.67      .159 H
ATOM   1755  C   VAL A 116       4.024 -36.768  38.694  1.00  3.32      .251 C
ATOM   1756  O   VAL A 116       4.248 -36.802  37.494  1.00  4.54      .271 O
ATOM   1757  CB  VAL A 116       5.365 -34.694  39.250  1.00  4.29      .029 C
ATOM   1758  HB  VAL A 116       5.731 -34.697  38.238  1.00  5.58      .029 H
ATOM   1759  CG1 VAL A 116       4.118 -33.824  39.303  1.00  6.44      .002 C
ATOM   1760 1HG1 VAL A 116       3.815 -33.636  39.313  1.00 35.81      .002 H
ATOM   1761 2HG1 VAL A 116       3.834 -33.609  39.298  1.00 35.57      .002 H
ATOM   1762 3HG1 VAL A 116       3.828 -33.609  39.336  1.00 34.08      .002 H
ATOM   1763  CG2 VAL A 116       6.436 -34.051  40.117  1.00  5.56      .002 C
ATOM   1764 1HG2 VAL A 116       6.693 -33.883  40.323  1.00 34.66      .002 H
ATOM   1765 2HG2 VAL A 116       6.688 -33.908  40.302  1.00 34.45      .002 H
ATOM   1766 3HG2 VAL A 116       6.689 -33.905  40.328  1.00 33.10      .002 H
ATOM   1767  N   TRP A 117       2.913 -37.263  39.232  1.00  3.18      .337 N
ATOM   1768  H   TRP A 117       2.792 -37.182  40.218  1.00  3.97      .337 H
ATOM   1769  CA  TRP A 117       1.842 -37.930  38.489  1.00  2.76      .164 C
ATOM   1770  HA  TRP A 117       2.288 -38.495  37.678  1.00  3.13      .164 H
ATOM   1771  C   TRP A 117       0.826 -36.948  37.887  1.00  2.78      .251 C
ATOM   1772  O   TRP A 117       0.312 -36.079  38.574  1.00  4.42      .271 O
ATOM   1773  CB  TRP A 117       1.125 -38.930  39.395  1.00  3.29      .059 C
ATOM   1774 1HB  TRP A 117       1.847 -39.639  39.766  1.00  4.67      .059 H
ATOM   1775 2HB  TRP A 117       0.731 -38.402  40.249  1.00  4.44      .059 H
ATOM   1776  CG  TRP A 117       0.000 -39.694  38.750  1.00  3.34      .016 C
ATOM   1777  CD1 TRP A 117      -1.293 -39.666  39.104  1.00  4.56      .097 C
ATOM   1778  HD1 TRP A 117      -1.734 -39.095  39.888  1.00  6.55      .097 H
ATOM   1779  CD2 TRP A 117       0.058 -40.637  37.647  1.00  3.95      .001 C
ATOM   1780  NE1 TRP A 117      -2.021 -40.497  38.327  1.00  5.31      .365 N
ATOM   1781  HE1 TRP A 117      -2.987 -40.690  38.466  1.00  7.44      .365 H
ATOM   1782  CE2 TRP A 117      -1.248 -41.121  37.399  1.00  5.08      .042 C
ATOM   1783  CE3 TRP A 117       1.084 -41.133  36.827  1.00  5.58      .014 C
ATOM   1784  HE3 TRP A 117       2.082 -40.787  36.979  1.00  6.57      .014 H
ATOM   1785  CZ2 TRP A 117      -1.516 -42.048  36.403  1.00  7.75      .030 C
ATOM   1786  HZ2 TRP A 117      -2.516 -42.379  36.234  1.00 10.38      .030 H
ATOM   1787  CZ3 TRP A 117       0.824 -42.083  35.838  1.00  8.37      .001 C
ATOM   1788  HZ3 TRP A 117       1.628 -42.457  35.245  1.00 11.32      .001 H
ATOM   1789  CH2 TRP A 117      -0.474 -42.539  35.628  1.00  9.55      .002 C
ATOM   1790  HH2 TRP A 117      -0.669 -43.265  34.872  1.00 13.69      .002 H
ATOM   1791  N   ILE A 118       0.479 -37.152  36.626  1.00  2.86      .338 N
ATOM   1792  H   ILE A 118       0.977 -37.854  36.127  1.00  3.84      .338 H
ATOM   1793  CA  ILE A 118      -0.599 -36.474  35.906  1.00  3.04      .159 C
ATOM   1794  HA  ILE A 118      -1.160 -35.861  36.603  1.00  3.40      .159 H
ATOM   1795  C   ILE A 118      -1.551 -37.539  35.335  1.00  3.12      .251 C
ATOM   1796  O   ILE A 118      -1.206 -38.259  34.414  1.00  4.19      .271 O
ATOM   1797  CB  ILE A 118      -0.047 -35.514  34.822  1.00  4.33      .029 C
ATOM   1798  HB  ILE A 118       0.441 -36.118  34.082  1.00  6.12      .029 H
ATOM   1799  CG1 ILE A 118       0.976 -34.525  35.383  1.00  6.93      .002 C
ATOM   1800 1HG1 ILE A 118       0.591 -34.021  36.041  1.00 18.76      .002 H
ATOM   1801 2HG1 ILE A 118       1.665 -34.990  35.773  1.00 19.62      .002 H
ATOM   1802  CG2 ILE A 118      -1.195 -34.767  34.161  1.00  6.20      .002 C
ATOM   1803 1HG2 ILE A 118      -1.425 -34.604  33.899  1.00 32.10      .002 H
ATOM   1804 2HG2 ILE A 118      -1.428 -34.499  34.064  1.00 35.75      .002 H
ATOM   1805 3HG2 ILE A 118      -1.533 -34.663  34.053  1.00 35.85      .002 H
ATOM   1806  CD1 ILE A 118       1.618 -33.620  34.589  1.00 15.97      .000 C
ATOM   1807 1HD1 ILE A 118       1.785 -33.396  34.441  1.00 49.97      .000 H
ATOM   1808 2HD1 ILE A 118       1.746 -33.392  34.383  1.00 47.66      .000 H
ATOM   1809 3HD1 ILE A 118       1.786 -33.428  34.392  1.00 51.25      .000 H
ATOM   1810  N   TYR A 119      -2.754 -37.643  35.888  1.00  3.25      .337 N
ATOM   1811  H   TYR A 119      -2.987 -37.058  36.657  1.00  4.49      .337 H
ATOM   1812  CA  TYR A 119      -3.759 -38.621  35.475  1.00  3.37      .164 C
ATOM   1813  HA  TYR A 119      -3.284 -39.593  35.484  1.00  4.35      .164 H
ATOM   1814  C   TYR A 119      -4.303 -38.379  34.053  1.00  3.58      .251 C
ATOM   1815  O   TYR A 119      -4.326 -37.259  33.566  1.00  4.21      .271 O
ATOM   1816  CB  TYR A 119      -4.905 -38.667  36.492  1.00  3.72      .056 C
ATOM   1817 1HB  TYR A 119      -5.631 -39.393  36.152  1.00  4.99      .056 H
ATOM   1818 2HB  TYR A 119      -4.504 -39.044  37.422  1.00  4.57      .056 H
ATOM   1819  CG  TYR A 119      -5.638 -37.363  36.786  1.00  3.26      .044 C
ATOM   1820  CD1 TYR A 119      -6.540 -36.815  35.863  1.00  3.94      .011 C
ATOM   1821  HD1 TYR A 119      -6.724 -37.305  34.929  1.00  5.45      .011 H
ATOM   1822  CD2 TYR A 119      -5.443 -36.721  38.011  1.00  3.37      .011 C
ATOM   1823  HD2 TYR A 119      -4.772 -37.143  38.729  1.00  4.33      .011 H
ATOM   1824  CE1 TYR A 119      -7.220 -35.618  36.153  1.00  3.90      .037 C
ATOM   1825  HE1 TYR A 119      -7.897 -35.193  35.441  1.00  5.38      .037 H
ATOM   1826  CE2 TYR A 119      -6.132 -35.539  38.313  1.00  3.45      .037 C
ATOM   1827  HE2 TYR A 119      -5.980 -35.062  39.259  1.00  4.60      .037 H
ATOM   1828  CZ  TYR A 119      -7.017 -34.976  37.383  1.00  3.35      .065 C
ATOM   1829  OH  TYR A 119      -7.668 -33.826  37.679  1.00  4.10      .361 O
ATOM   1830  HH  TYR A 119      -8.079 -33.429  36.954  1.00  6.36      .361 H
ATOM   1831  N   GLY A 120      -4.785 -39.442  33.429  1.00  5.03      .336 N
ATOM   1832  H   GLY A 120      -4.708 -40.326  33.874  1.00  6.77      .336 H
ATOM   1833  CA  GLY A 120      -5.560 -39.410  32.188  1.00  6.52      .189 C
ATOM   1834 1HA  GLY A 120      -5.360 -38.512  31.662  1.00  9.23      .189 H
ATOM   1835 2HA  GLY A 120      -5.249 -40.220  31.579  1.00 11.27      .189 H
ATOM   1836  C   GLY A 120      -7.065 -39.521  32.374  1.00  5.01      .253 C
ATOM   1837  O   GLY A 120      -7.567 -39.390  33.458  1.00  8.47      .270 O
ATOM   1838  N   GLY A 121      -7.783 -39.752  31.306  1.00  5.04      .336 N
ATOM   1839  H   GLY A 121      -7.300 -39.964  30.488  1.00  8.25      .336 H
ATOM   1840  CA  GLY A 121      -9.234 -39.662  31.216  1.00  5.56      .189 C
ATOM   1841 1HA  GLY A 121      -9.631 -40.647  31.064  1.00  7.99      .189 H
ATOM   1842 2HA  GLY A 121      -9.641 -39.281  32.135  1.00  6.72      .189 H
ATOM   1843  C   GLY A 121      -9.739 -38.770  30.071  1.00  5.27      .253 C
ATOM   1844  O   GLY A 121     -10.673 -38.020  30.244  1.00  7.30      .270 O
ATOM   1845  N   GLY A 122      -9.092 -38.817  28.918  1.00  5.57      .336 N
ATOM   1846  H   GLY A 122      -8.389 -39.502  28.832  1.00  7.53      .336 H
ATOM   1847  CA  GLY A 122      -9.488 -38.141  27.673  1.00  5.82      .189 C
ATOM   1848 1HA  GLY A 122      -8.777 -38.399  26.907  1.00  7.49      .189 H
ATOM   1849 2HA  GLY A 122     -10.447 -38.519  27.363  1.00  7.69      .189 H
ATOM   1850  C   GLY A 122      -9.585 -36.605  27.725  1.00  4.63      .253 C
ATOM   1851  O   GLY A 122     -10.309 -36.027  26.936  1.00  5.86      .270 O
ATOM   1852  N   PHE A 123      -8.923 -35.952  28.678  1.00  3.98      .337 N
ATOM   1853  H   PHE A 123      -8.387 -36.506  29.314  1.00  4.46      .337 H
ATOM   1854  CA  PHE A 123      -9.094 -34.534  29.068  1.00  3.75      .164 C
ATOM   1855  HA  PHE A 123      -8.389 -34.364  29.872  1.00  4.28      .164 H
ATOM   1856  C   PHE A 123     -10.501 -34.169  29.605  1.00  3.91      .251 C
ATOM   1857  O   PHE A 123     -10.661 -33.099  30.139  1.00  5.60      .271 O
ATOM   1858  CB  PHE A 123      -8.662 -33.572  27.951  1.00  4.46      .056 C
ATOM   1859 1HB  PHE A 123      -9.316 -33.683  27.107  1.00  6.27      .056 H
ATOM   1860 2HB  PHE A 123      -8.806 -32.566  28.303  1.00  5.83      .056 H
ATOM   1861  CG  PHE A 123      -7.235 -33.706  27.468  1.00  4.71      .044 C
ATOM   1862  CD1 PHE A 123      -6.210 -33.116  28.194  1.00  6.22      .008 C
ATOM   1863  HD1 PHE A 123      -6.428 -32.614  29.104  1.00  8.04      .008 H
ATOM   1864  CD2 PHE A 123      -6.938 -34.358  26.279  1.00  6.89      .008 C
ATOM   1865  HD2 PHE A 123      -7.726 -34.796  25.719  1.00  9.23      .008 H
ATOM   1866  CE1 PHE A 123      -4.901 -33.160  27.728  1.00  8.84      .001 C
ATOM   1867  HE1 PHE A 123      -4.122 -32.691  28.274  1.00 12.84      .001 H
ATOM   1868  CE2 PHE A 123      -5.627 -34.406  25.820  1.00  9.68      .001 C
ATOM   1869  HE2 PHE A 123      -5.412 -34.878  24.896  1.00 14.41      .001 H
ATOM   1870  CZ  PHE A 123      -4.612 -33.803  26.539  1.00 10.29      .000 C
ATOM   1871  HZ  PHE A 123      -3.615 -33.822  26.168  1.00 14.96      .000 H
ATOM   1872  N   TYR A 124     -11.495 -35.038  29.518  1.00  4.95      .337 N
ATOM   1873  H   TYR A 124     -11.307 -35.888  29.070  1.00  8.46      .337 H
ATOM   1874  CA  TYR A 124     -12.866 -34.825  29.986  1.00  5.05      .164 C
ATOM   1875  HA  TYR A 124     -13.073 -33.764  29.933  1.00  5.88      .164 H
ATOM   1876  C   TYR A 124     -13.098 -35.273  31.446  1.00  4.80      .251 C
ATOM   1877  O   TYR A 124     -14.067 -34.856  32.053  1.00  6.21      .271 O
ATOM   1878  CB  TYR A 124     -13.866 -35.496  29.032  1.00  6.34      .056 C
ATOM   1879 1HB  TYR A 124     -14.813 -35.018  29.171  1.00  8.71      .056 H
ATOM   1880 2HB  TYR A 124     -13.569 -35.308  28.019  1.00  8.60      .056 H
ATOM   1881  CG  TYR A 124     -14.054 -36.981  29.204  1.00  6.34      .044 C
ATOM   1882  CD1 TYR A 124     -15.002 -37.460  30.088  1.00  8.59      .011 C
ATOM   1883  HD1 TYR A 124     -15.614 -36.784  30.619  1.00 11.48      .011 H
ATOM   1884  CD2 TYR A 124     -13.274 -37.874  28.502  1.00  8.97      .011 C
ATOM   1885  HD2 TYR A 124     -12.560 -37.513  27.810  1.00 11.86      .011 H
ATOM   1886  CE1 TYR A 124     -15.133 -38.823  30.309  1.00 12.02      .037 C
ATOM   1887  HE1 TYR A 124     -15.827 -39.185  31.016  1.00 17.67      .037 H
ATOM   1888  CE2 TYR A 124     -13.403 -39.239  28.712  1.00 12.78      .037 C
ATOM   1889  HE2 TYR A 124     -12.793 -39.922  28.192  1.00 19.02      .037 H
ATOM   1890  CZ  TYR A 124     -14.324 -39.711  29.631  1.00 13.68      .065 C
ATOM   1891  OH  TYR A 124     -14.413 -41.017  29.888  1.00 22.09      .361 O
ATOM   1892  HH  TYR A 124     -14.818 -41.207  30.627  1.00 33.61      .361 H
ATOM   1893  N   SER A 125     -12.226 -36.109  32.004  1.00  4.65      .336 N
ATOM   1894  H   SER A 125     -11.449 -36.410  31.457  1.00  5.39      .336 H
ATOM   1895  CA  SER A 125     -12.375 -36.750  33.319  1.00  4.59      .189 C
ATOM   1896  HA  SER A 125     -12.940 -36.092  33.964  1.00  5.53      .189 H
ATOM   1897  C   SER A 125     -11.028 -37.040  33.999  1.00  4.44      .254 C
ATOM   1898  O   SER A 125      -9.970 -36.870  33.413  1.00  5.51      .270 O
ATOM   1899  CB  SER A 125     -13.177 -38.035  33.156  1.00  5.92      .169 C
ATOM   1900 1HB  SER A 125     -13.386 -38.433  34.083  1.00 10.15      .169 H
ATOM   1901 2HB  SER A 125     -14.073 -37.826  32.691  1.00 11.13      .169 H
ATOM   1902  OG  SER A 125     -12.531 -38.979  32.441  1.00  9.08      .380 O
ATOM   1903  HG  SER A 125     -12.426 -38.642  31.629  1.00 16.45      .380 H
ATOM   1904  N   GLY A 126     -11.082 -37.456  35.254  1.00  5.05      .336 N
ATOM   1905  H   GLY A 126     -11.981 -37.521  35.673  1.00  6.61      .336 H
ATOM   1906  CA  GLY A 126      -9.949 -37.881  36.077  1.00  5.29      .189 C
ATOM   1907 1HA  GLY A 126     -10.031 -38.936  36.240  1.00  7.73      .189 H
ATOM   1908 2HA  GLY A 126      -9.024 -37.707  35.561  1.00  7.26      .189 H
ATOM   1909  C   GLY A 126      -9.863 -37.198  37.443  1.00  3.87      .253 C
ATOM   1910  O   GLY A 126     -10.450 -36.152  37.660  1.00  4.65      .270 O
ATOM   1911  N   ALA A 127      -9.138 -37.809  38.371  1.00  3.97      .337 N
ATOM   1912  H   ALA A 127      -8.677 -38.654  38.129  1.00  5.59      .337 H
ATOM   1913  CA  ALA A 127      -8.914 -37.320  39.726  1.00  4.21      .159 C
ATOM   1914  HA  ALA A 127      -8.815 -36.253  39.698  1.00  5.23      .159 H
ATOM   1915  C   ALA A 127      -7.642 -37.907  40.354  1.00  3.83      .251 C
ATOM   1916  O   ALA A 127      -7.317 -39.057  40.130  1.00  5.36      .271 O
ATOM   1917  CB  ALA A 127     -10.113 -37.672  40.573  1.00  8.47      .034 C
ATOM   1918 1HB  ALA A 127     -10.370 -37.796  40.779  1.00 38.19      .034 H
ATOM   1919 2HB  ALA A 127     -10.429 -37.750  40.736  1.00 37.56      .034 H
ATOM   1920 3HB  ALA A 127     -10.387 -37.716  40.801  1.00 37.84      .034 H
ATOM   1921  N   SER A 128      -6.938 -37.154  41.190  1.00  3.81      .336 N
ATOM   1922  H   SER A 128      -7.216 -36.214  41.354  1.00  4.88      .336 H
ATOM   1923  CA  SER A 128      -5.738 -37.615  41.893  1.00  4.05      .189 C
ATOM   1924  HA  SER A 128      -5.117 -38.158  41.195  1.00  5.04      .189 H
ATOM   1925  C   SER A 128      -6.039 -38.556  43.077  1.00  4.61      .254 C
ATOM   1926  O   SER A 128      -5.205 -39.348  43.452  1.00  7.18      .270 O
ATOM   1927  CB  SER A 128      -4.922 -36.417  42.376  1.00  5.06      .169 C
ATOM   1928 1HB  SER A 128      -3.997 -36.775  42.796  1.00  6.30      .169 H
ATOM   1929 2HB  SER A 128      -4.692 -35.796  41.531  1.00  6.89      .169 H
ATOM   1930  OG  SER A 128      -5.602 -35.657  43.338  1.00  5.93      .380 O
ATOM   1931  HG  SER A 128      -6.239 -35.125  42.900  1.00  6.27      .380 H
ATOM   1932  N   SER A 129      -7.233 -38.489  43.640  1.00  4.96      .335 N
ATOM   1933  H   SER A 129      -7.868 -37.821  43.285  1.00  6.44      .335 H
ATOM   1934  CA  SER A 129      -7.670 -39.218  44.841  1.00  5.66      .189 C
ATOM   1935  HA  SER A 129      -6.848 -39.233  45.536  1.00  7.14      .189 H
ATOM   1936  C   SER A 129      -8.106 -40.675  44.611  1.00  6.00      .253 C
ATOM   1937  O   SER A 129      -8.509 -41.316  45.538  1.00 10.67      .270 O
ATOM   1938  CB  SER A 129      -8.791 -38.435  45.506  1.00  7.79      .169 C
ATOM   1939 1HB  SER A 129      -9.134 -38.979  46.367  1.00  9.76      .169 H
ATOM   1940 2HB  SER A 129      -8.408 -37.488  45.828  1.00 10.24      .169 H
ATOM   1941  OG  SER A 129      -9.858 -38.207  44.631  1.00  9.52      .380 O
ATOM   1942  HG  SER A 129     -10.422 -38.771  44.727  1.00 19.68      .380 H
ATOM   1943  N   LEU A 130      -8.047 -41.201  43.405  1.00  5.66      .337 N
ATOM   1944  H   LEU A 130      -7.673 -40.654  42.687  1.00  7.81      .337 H
ATOM   1945  CA  LEU A 130      -8.430 -42.569  43.079  1.00  6.36      .159 C
ATOM   1946  HA  LEU A 130      -9.417 -42.747  43.478  1.00  7.79      .159 H
ATOM   1947  C   LEU A 130      -7.476 -43.593  43.711  1.00  6.78      .251 C
ATOM   1948  O   LEU A 130      -6.278 -43.394  43.749  1.00  7.90      .271 O
ATOM   1949  CB  LEU A 130      -8.492 -42.764  41.557  1.00  7.97      .032 C
ATOM   1950 1HB  LEU A 130      -7.531 -42.579  41.161  1.00 10.71      .032 H
ATOM   1951 2HB  LEU A 130      -8.732 -43.776  41.369  1.00 11.95      .032 H
ATOM   1952  CG  LEU A 130      -9.471 -41.919  40.785  1.00  9.58      .002 C
ATOM   1953  HG  LEU A 130      -9.219 -40.956  40.949  1.00 16.18      .002 H
ATOM   1954  CD1 LEU A 130      -9.428 -42.166  39.355  1.00 15.38      .000 C
ATOM   1955 1HD1 LEU A 130      -9.420 -42.195  39.007  1.00 47.23      .000 H
ATOM   1956 2HD1 LEU A 130      -9.432 -42.242  39.023  1.00 45.68      .000 H
ATOM   1957 3HD1 LEU A 130      -9.394 -42.230  39.022  1.00 46.18      .000 H
ATOM   1958  CD2 LEU A 130     -10.841 -42.103  41.163  1.00 18.90      .000 C
ATOM   1959 1HD2 LEU A 130     -11.165 -42.167  41.327  1.00 48.30      .000 H
ATOM   1960 2HD2 LEU A 130     -11.161 -42.202  41.201  1.00 52.55      .000 H
ATOM   1961 3HD2 LEU A 130     -11.169 -42.063  41.228  1.00 52.27      .000 H
ATOM   1962  N   ASP A 131      -8.011 -44.709  44.177  1.00  8.27      .337 N
ATOM   1963  H   ASP A 131      -8.986 -44.839  44.083  1.00 10.03      .337 H
ATOM   1964  CA  ASP A 131      -7.280 -45.765  44.872  1.00 10.11      .170 C
ATOM   1965  HA  ASP A 131      -6.731 -45.313  45.673  1.00 11.93      .170 H
ATOM   1966  C   ASP A 131      -6.268 -46.521  43.995  1.00 10.39      .251 C
ATOM   1967  O   ASP A 131      -5.389 -47.155  44.506  1.00 15.56      .271 O
ATOM   1968  CB  ASP A 131      -8.253 -46.753  45.488  1.00 14.90      .129 C
ATOM   1969 1HB  ASP A 131      -8.724 -47.197  44.839  1.00 26.84      .129 H
ATOM   1970 2HB  ASP A 131      -7.806 -47.419  45.956  1.00 25.09      .129 H
ATOM   1971  CG  ASP A 131      -9.195 -46.325  46.353  1.00 30.40      .188 C
ATOM   1972  OD1 ASP A 131      -9.531 -46.094  46.713  1.00 73.28      .647 O
ATOM   1973  OD2 ASP A 131      -9.611 -46.252  46.688  1.00 77.79      .647 O
ATOM   1974  N   VAL A 132      -6.363 -46.425  42.686  1.00  9.36      .338 N
ATOM   1975  H   VAL A 132      -7.142 -45.949  42.328  1.00 10.56      .338 H
ATOM   1976  CA  VAL A 132      -5.378 -46.892  41.711  1.00 10.61      .159 C
ATOM   1977  HA  VAL A 132      -5.081 -47.884  42.004  1.00 14.13      .159 H
ATOM   1978  C   VAL A 132      -4.105 -46.023  41.666  1.00  9.15      .251 C
ATOM   1979  O   VAL A 132      -3.074 -46.488  41.251  1.00 13.68      .271 O
ATOM   1980  CB  VAL A 132      -6.035 -47.036  40.329  1.00 13.35      .029 C
ATOM   1981  HB  VAL A 132      -6.697 -47.658  40.370  1.00 25.82      .029 H
ATOM   1982  CG1 VAL A 132      -6.648 -45.992  39.800  1.00 22.36      .002 C
ATOM   1983 1HG1 VAL A 132      -6.849 -45.774  39.644  1.00 55.06      .002 H
ATOM   1984 2HG1 VAL A 132      -6.759 -45.740  39.641  1.00 59.46      .002 H
ATOM   1985 3HG1 VAL A 132      -6.775 -45.731  39.741  1.00 56.24      .002 H
ATOM   1986  CG2 VAL A 132      -5.274 -47.447  39.364  1.00 38.83      .002 C
ATOM   1987 1HG2 VAL A 132      -5.056 -47.462  39.144  1.00 77.91      .002 H
ATOM   1988 2HG2 VAL A 132      -5.170 -47.566  39.046  1.00 74.13      .002 H
ATOM   1989 3HG2 VAL A 132      -5.063 -47.612  39.219  1.00 80.71      .002 H
ATOM   1990  N   TYR A 133      -4.155 -44.792  42.135  1.00  6.61      .337 N
ATOM   1991  H   TYR A 133      -5.019 -44.471  42.496  1.00  7.05      .337 H
ATOM   1992  CA  TYR A 133      -3.033 -43.847  42.206  1.00  6.51      .164 C
ATOM   1993  HA  TYR A 133      -2.212 -44.249  41.626  1.00  7.43      .164 H
ATOM   1994  C   TYR A 133      -2.514 -43.653  43.655  1.00  7.97      .251 C
ATOM   1995  O   TYR A 133      -2.049 -42.599  44.024  1.00 10.93      .271 O
ATOM   1996  CB  TYR A 133      -3.424 -42.517  41.554  1.00  6.01      .056 C
ATOM   1997 1HB  TYR A 133      -4.111 -42.022  42.216  1.00  7.00      .056 H
ATOM   1998 2HB  TYR A 133      -2.543 -41.905  41.493  1.00  7.92      .056 H
ATOM   1999  CG  TYR A 133      -4.060 -42.548  40.165  1.00  5.20      .044 C
ATOM   2000  CD1 TYR A 133      -3.651 -43.455  39.183  1.00  6.79      .011 C
ATOM   2001  HD1 TYR A 133      -2.884 -44.165  39.397  1.00  9.31      .011 H
ATOM   2002  CD2 TYR A 133      -5.049 -41.617  39.857  1.00  5.23      .011 C
ATOM   2003  HD2 TYR A 133      -5.362 -40.915  40.595  1.00  6.62      .011 H
ATOM   2004  CE1 TYR A 133      -4.256 -43.458  37.921  1.00  7.61      .037 C
ATOM   2005  HE1 TYR A 133      -3.962 -44.170  37.187  1.00 10.90      .037 H
ATOM   2006  CE2 TYR A 133      -5.641 -41.601  38.590  1.00  6.18      .037 C
ATOM   2007  HE2 TYR A 133      -6.395 -40.884  38.363  1.00  8.31      .037 H
ATOM   2008  CZ  TYR A 133      -5.253 -42.526  37.620  1.00  7.06      .065 C
ATOM   2009  OH  TYR A 133      -5.810 -42.505  36.398  1.00 10.59      .361 O
ATOM   2010  HH  TYR A 133      -6.177 -42.154  36.108  1.00 20.69      .361 H
ATOM   2011  N   ASP A 134      -2.651 -44.651  44.502  1.00  9.68      .337 N
ATOM   2012  H   ASP A 134      -3.034 -45.485  44.152  1.00 12.15      .337 H
ATOM   2013  CA  ASP A 134      -2.249 -44.653  45.903  1.00 11.83      .170 C
ATOM   2014  HA  ASP A 134      -2.536 -43.725  46.340  1.00 15.32      .170 H
ATOM   2015  C   ASP A 134      -0.735 -44.797  46.072  1.00  9.55      .252 C
ATOM   2016  O   ASP A 134      -0.193 -45.840  45.889  1.00 13.76      .271 O
ATOM   2017  CB  ASP A 134      -3.013 -45.740  46.606  1.00 18.96      .129 C
ATOM   2018 1HB  ASP A 134      -4.044 -45.583  46.413  1.00 24.46      .129 H
ATOM   2019 2HB  ASP A 134      -2.750 -46.670  46.194  1.00 20.90      .129 H
ATOM   2020  CG  ASP A 134      -2.809 -45.831  48.099  1.00 27.15      .188 C
ATOM   2021  OD1 ASP A 134      -2.883 -45.859  48.709  1.00 57.75      .647 O
ATOM   2022  OD2 ASP A 134      -2.632 -45.883  48.679  1.00 67.19      .647 O
ATOM   2023  N   GLY A 135      -0.054 -43.740  46.401  1.00  9.07      .336 N
ATOM   2024  H   GLY A 135      -0.566 -42.932  46.531  1.00 13.70      .336 H
ATOM   2025  CA  GLY A 135       1.391 -43.613  46.360  1.00  9.10      .189 C
ATOM   2026 1HA  GLY A 135       1.733 -43.971  45.412  1.00 10.64      .189 H
ATOM   2027 2HA  GLY A 135       1.621 -42.576  46.415  1.00 13.59      .189 H
ATOM   2028  C   GLY A 135       2.208 -44.323  47.451  1.00  7.57      .253 C
ATOM   2029  O   GLY A 135       3.412 -44.259  47.423  1.00 11.01      .270 O
ATOM   2030  N   ARG A 136       1.590 -44.978  48.413  1.00  6.69      .337 N
ATOM   2031  H   ARG A 136       0.610 -45.023  48.375  1.00  8.41      .337 H
ATOM   2032  CA  ARG A 136       2.241 -45.545  49.588  1.00  6.66      .159 C
ATOM   2033  HA  ARG A 136       2.779 -44.743  50.063  1.00  7.12      .159 H
ATOM   2034  C   ARG A 136       3.262 -46.661  49.287  1.00  6.85      .251 C
ATOM   2035  O   ARG A 136       4.320 -46.665  49.869  1.00  8.75      .271 O
ATOM   2036  CB  ARG A 136       1.195 -46.022  50.578  1.00 10.68      .034 C
ATOM   2037 1HB  ARG A 136       1.347 -46.404  50.993  1.00 45.55      .034 H
ATOM   2038 2HB  ARG A 136       0.966 -45.623  50.935  1.00 41.54      .034 H
ATOM   2039  CG  ARG A 136       0.246 -46.499  50.571  1.00 21.63      .027 C
ATOM   2040 1HG  ARG A 136       0.101 -46.170  50.162  1.00 62.95      .027 H
ATOM   2041 2HG  ARG A 136       0.465 -46.898  50.289  1.00 67.11      .027 H
ATOM   2042  CD  ARG A 136      -0.814 -46.895  51.536  1.00 15.16      .116 C
ATOM   2043 1HD  ARG A 136      -0.667 -47.636  51.953  1.00 33.77      .116 H
ATOM   2044 2HD  ARG A 136      -0.938 -46.357  52.186  1.00 34.28      .116 H
ATOM   2045  NE  ARG A 136      -1.856 -47.014  51.068  1.00 16.42      .212 N
ATOM   2046  HE  ARG A 136      -2.062 -46.559  50.233  1.00 19.79      .212 H
ATOM   2047  CZ  ARG A 136      -2.542 -47.687  51.624  1.00 47.80      .666 C
ATOM   2048  NH1 ARG A 136      -2.343 -48.322  52.681  1.00 55.27      .235 N
ATOM   2049 1HH1 ARG A 136      -1.662 -48.344  53.131  1.00 31.62      .235 H
ATOM   2050 2HH1 ARG A 136      -2.894 -48.803  53.032  1.00103.71      .235 H
ATOM   2051  NH2 ARG A 136      -3.459 -47.716  51.085  1.00105.42      .235 N
ATOM   2052 1HH2 ARG A 136      -3.634 -47.249  50.253  1.00104.80      .235 H
ATOM   2053 2HH2 ARG A 136      -3.990 -48.215  51.468  1.00167.56      .235 H
ATOM   2054  N   PHE A 137       2.959 -47.605  48.410  1.00  7.30      .337 N
ATOM   2055  H   PHE A 137       2.141 -47.500  47.870  1.00  9.22      .337 H
ATOM   2056  CA  PHE A 137       3.764 -48.800  48.171  1.00  7.66      .164 C
ATOM   2057  HA  PHE A 137       4.025 -49.230  49.129  1.00  8.37      .164 H
ATOM   2058  C   PHE A 137       5.068 -48.486  47.419  1.00  7.04      .251 C
ATOM   2059  O   PHE A 137       6.115 -48.980  47.802  1.00  7.93      .271 O
ATOM   2060  CB  PHE A 137       2.952 -49.851  47.413  1.00  9.81      .056 C
ATOM   2061 1HB  PHE A 137       2.714 -49.479  46.436  1.00 11.13      .056 H
ATOM   2062 2HB  PHE A 137       3.565 -50.721  47.274  1.00 11.91      .056 H
ATOM   2063  CG  PHE A 137       1.671 -50.271  48.087  1.00 12.20      .044 C
ATOM   2064  CD1 PHE A 137       0.464 -49.708  47.732  1.00 14.57      .008 C
ATOM   2065  HD1 PHE A 137       0.431 -48.987  46.974  1.00 17.02      .008 H
ATOM   2066  CD2 PHE A 137       1.692 -51.225  49.066  1.00 18.05      .008 C
ATOM   2067  HD2 PHE A 137       2.613 -51.662  49.324  1.00 22.33      .008 H
ATOM   2068  CE1 PHE A 137      -0.707 -50.089  48.364  1.00 20.02      .001 C
ATOM   2069  HE1 PHE A 137      -1.630 -49.664  48.092  1.00 25.77      .001 H
ATOM   2070  CE2 PHE A 137       0.520 -51.609  49.690  1.00 24.91      .001 C
ATOM   2071  HE2 PHE A 137       0.542 -52.346  50.428  1.00 35.36      .001 H
ATOM   2072  CZ  PHE A 137      -0.676 -51.037  49.343  1.00 24.60      .000 C
ATOM   2073  HZ  PHE A 137      -1.573 -51.338  49.817  1.00 32.77      .000 H
ATOM   2074  N   LEU A 138       5.014 -47.628  46.402  1.00  6.99      .338 N
ATOM   2075  H   LEU A 138       4.125 -47.258  46.146  1.00  8.22      .338 H
ATOM   2076  CA  LEU A 138       6.162 -47.186  45.622  1.00  6.72      .159 C
ATOM   2077  HA  LEU A 138       6.659 -48.063  45.234  1.00  7.87      .159 H
ATOM   2078  C   LEU A 138       7.169 -46.412  46.484  1.00  5.95      .251 C
ATOM   2079  O   LEU A 138       8.350 -46.700  46.453  1.00  7.45      .271 O
ATOM   2080  CB  LEU A 138       5.650 -46.365  44.429  1.00  8.75      .032 C
ATOM   2081 1HB  LEU A 138       5.003 -46.922  43.913  1.00 17.35      .032 H
ATOM   2082 2HB  LEU A 138       5.141 -45.575  44.772  1.00 16.26      .032 H
ATOM   2083  CG  LEU A 138       6.612 -45.846  43.478  1.00 11.42      .002 C
ATOM   2084  HG  LEU A 138       7.128 -45.367  43.998  1.00 31.22      .002 H
ATOM   2085  CD1 LEU A 138       7.317 -46.656  42.783  1.00 29.66      .000 C
ATOM   2086 1HD1 LEU A 138       7.465 -46.877  42.587  1.00 66.38      .000 H
ATOM   2087 2HD1 LEU A 138       7.506 -46.831  42.636  1.00 67.28      .000 H
ATOM   2088 3HD1 LEU A 138       7.483 -46.832  42.633  1.00 68.10      .000 H
ATOM   2089  CD2 LEU A 138       6.163 -45.120  42.482  1.00 26.24      .000 C
ATOM   2090 1HD2 LEU A 138       6.018 -44.901  42.270  1.00 60.32      .000 H
ATOM   2091 2HD2 LEU A 138       6.039 -45.006  42.207  1.00 60.86      .000 H
ATOM   2092 3HD2 LEU A 138       6.117 -44.930  42.263  1.00 65.26      .000 H
ATOM   2093  N   VAL A 139       6.696 -45.482  47.304  1.00  5.60      .338 N
ATOM   2094  H   VAL A 139       5.722 -45.283  47.303  1.00  6.68      .338 H
ATOM   2095  CA  VAL A 139       7.529 -44.686  48.198  1.00  5.67      .159 C
ATOM   2096  HA  VAL A 139       8.329 -44.249  47.617  1.00  6.59      .159 H
ATOM   2097  C   VAL A 139       8.161 -45.544  49.302  1.00  6.07      .251 C
ATOM   2098  O   VAL A 139       9.325 -45.371  49.599  1.00  8.23      .271 O
ATOM   2099  CB  VAL A 139       6.717 -43.521  48.773  1.00  6.70      .029 C
ATOM   2100  HB  VAL A 139       5.825 -43.918  49.224  1.00  7.81      .029 H
ATOM   2101  CG1 VAL A 139       7.466 -42.736  49.831  1.00  9.61      .002 C
ATOM   2102 1HG1 VAL A 139       7.640 -42.501  50.055  1.00 36.40      .002 H
ATOM   2103 2HG1 VAL A 139       7.677 -42.580  50.073  1.00 39.92      .002 H
ATOM   2104 3HG1 VAL A 139       7.601 -42.557  50.107  1.00 39.29      .002 H
ATOM   2105  CG2 VAL A 139       6.313 -42.564  47.665  1.00  8.13      .002 C
ATOM   2106 1HG2 VAL A 139       6.185 -42.306  47.434  1.00 37.49      .002 H
ATOM   2107 2HG2 VAL A 139       6.196 -42.371  47.374  1.00 34.12      .002 H
ATOM   2108 3HG2 VAL A 139       6.271 -42.331  47.414  1.00 38.11      .002 H
ATOM   2109  N   GLN A 140       7.458 -46.518  49.857  1.00  6.25      .338 N
ATOM   2110  H   GLN A 140       6.504 -46.640  49.607  1.00  7.18      .338 H
ATOM   2111  CA  GLN A 140       8.018 -47.425  50.838  1.00  7.84      .160 C
ATOM   2112  HA  GLN A 140       8.497 -46.829  51.597  1.00  9.94      .160 H
ATOM   2113  C   GLN A 140       9.088 -48.353  50.237  1.00  8.03      .251 C
ATOM   2114  O   GLN A 140      10.107 -48.570  50.859  1.00 11.81      .271 O
ATOM   2115  CB  GLN A 140       6.885 -48.195  51.515  1.00 10.25      .042 C
ATOM   2116 1HB  GLN A 140       6.151 -47.522  51.829  1.00 13.84      .042 H
ATOM   2117 2HB  GLN A 140       6.423 -48.848  50.849  1.00 11.85      .042 H
ATOM   2118  CG  GLN A 140       7.306 -48.984  52.696  1.00 19.04      .090 C
ATOM   2119 1HG  GLN A 140       7.648 -48.601  53.184  1.00 50.14      .090 H
ATOM   2120 2HG  GLN A 140       6.743 -49.241  53.064  1.00 47.68      .090 H
ATOM   2121  CD  GLN A 140       7.985 -49.930  52.790  1.00 28.15      .227 C
ATOM   2122  OE1 GLN A 140       7.991 -50.372  52.235  1.00 70.92      .273 O
ATOM   2123  NE2 GLN A 140       8.593 -50.271  53.498  1.00 60.03      .369 N
ATOM   2124 1HE2 GLN A 140       9.068 -50.867  53.541  1.00 99.39      .369 H
ATOM   2125 2HE2 GLN A 140       8.608 -49.922  53.964  1.00 88.32      .369 H
ATOM   2126  N   ALA A 141       8.886 -48.867  49.038  1.00  7.15      .338 N
ATOM   2127  H   ALA A 141       8.037 -48.663  48.572  1.00  7.36      .338 H
ATOM   2128  CA  ALA A 141       9.803 -49.781  48.380  1.00  9.07      .159 C
ATOM   2129  HA  ALA A 141      10.135 -50.506  49.096  1.00 12.98      .159 H
ATOM   2130  C   ALA A 141      11.055 -49.102  47.800  1.00  8.01      .251 C
ATOM   2131  O   ALA A 141      12.145 -49.575  47.981  1.00 12.94      .271 O
ATOM   2132  CB  ALA A 141       9.046 -50.508  47.300  1.00 12.47      .034 C
ATOM   2133 1HB  ALA A 141       8.845 -50.700  47.080  1.00 41.31      .034 H
ATOM   2134 2HB  ALA A 141       8.908 -50.701  47.031  1.00 42.27      .034 H
ATOM   2135 3HB  ALA A 141       8.854 -50.643  47.026  1.00 41.32      .034 H
ATOM   2136  N   GLU A 142      10.909 -48.008  47.090  1.00  5.85      .338 N
ATOM   2137  H   GLU A 142       9.986 -47.667  46.959  1.00  6.16      .338 H
ATOM   2138  CA  GLU A 142      11.959 -47.365  46.287  1.00  5.64      .160 C
ATOM   2139  HA  GLU A 142      12.811 -48.029  46.242  1.00  6.57      .160 H
ATOM   2140  C   GLU A 142      12.458 -46.017  46.862  1.00  6.13      .251 C
ATOM   2141  O   GLU A 142      13.431 -45.480  46.366  1.00  7.89      .271 O
ATOM   2142  CB  GLU A 142      11.455 -47.200  44.849  1.00  5.93      .043 C
ATOM   2143 1HB  GLU A 142      10.528 -46.650  44.844  1.00  7.29      .043 H
ATOM   2144 2HB  GLU A 142      12.172 -46.621  44.288  1.00  6.69      .043 H
ATOM   2145  CG  GLU A 142      11.229 -48.527  44.110  1.00  6.57      .100 C
ATOM   2146 1HG  GLU A 142      10.503 -49.120  44.643  1.00  8.10      .100 H
ATOM   2147 2HG  GLU A 142      10.823 -48.319  43.135  1.00  8.14      .100 H
ATOM   2148  CD  GLU A 142      12.498 -49.350  43.941  1.00  6.80      .185 C
ATOM   2149  OE1 GLU A 142      13.578 -48.786  43.733  1.00  7.19      .647 O
ATOM   2150  OE2 GLU A 142      12.439 -50.573  44.046  1.00  9.77      .647 O
ATOM   2151  N   ARG A 143      11.833 -45.497  47.915  1.00  6.56      .338 N
ATOM   2152  H   ARG A 143      11.028 -45.980  48.237  1.00  7.38      .338 H
ATOM   2153  CA  ARG A 143      12.227 -44.321  48.714  1.00  7.16      .159 C
ATOM   2154  HA  ARG A 143      11.453 -44.197  49.450  1.00  8.38      .159 H
ATOM   2155  C   ARG A 143      12.323 -42.984  47.942  1.00  7.10      .251 C
ATOM   2156  O   ARG A 143      12.735 -42.023  48.485  1.00 13.55      .271 O
ATOM   2157  CB  ARG A 143      13.493 -44.619  49.509  1.00 10.92      .034 C
ATOM   2158 1HB  ARG A 143      14.289 -44.777  48.883  1.00 13.73      .034 H
ATOM   2159 2HB  ARG A 143      13.725 -43.809  50.092  1.00 16.54      .034 H
ATOM   2160  CG  ARG A 143      13.416 -45.778  50.389  1.00 21.94      .027 C
ATOM   2161 1HG  ARG A 143      12.945 -45.892  50.578  1.00 60.41      .027 H
ATOM   2162 2HG  ARG A 143      13.529 -46.317  50.252  1.00 48.82      .027 H
ATOM   2163  CD  ARG A 143      13.848 -46.059  51.217  1.00 53.11      .116 C
ATOM   2164 2HD  ARG A 143      13.926 -45.964  51.441  1.00 95.66      .116 H
ATOM   2165 1HD  ARG A 143      13.858 -46.155  51.181  1.00112.29      .116 H
ATOM   2166  NE  ARG A 143      14.144 -46.348  51.771  1.00110.70      .212 N
ATOM   2167  HE  ARG A 143      14.163 -46.331  51.572  1.00175.58      .212 H
ATOM   2168  CZ  ARG A 143      14.379 -46.626  52.489  1.00182.81      .666 C
ATOM   2169  NH1 ARG A 143      14.377 -46.678  52.796  1.00218.68      .235 N
ATOM   2170 1HH1 ARG A 143      14.194 -46.511  52.504  1.00196.18      .235 H
ATOM   2171 2HH1 ARG A 143      14.567 -46.891  53.332  1.00340.64      .235 H
ATOM   2172  NH2 ARG A 143      14.625 -46.861  52.906  1.00331.94      .235 N
ATOM   2173 1HH2 ARG A 143      14.645 -46.830  52.689  1.00402.88      .235 H
ATOM   2174 2HH2 ARG A 143      14.808 -47.069  53.441  1.00441.58      .235 H
ATOM   2175  N   THR A 144      11.908 -42.920  46.714  1.00  6.74      .336 N
ATOM   2176  H   THR A 144      11.613 -43.751  46.327  1.00 10.71      .336 H
ATOM   2177  CA  THR A 144      11.663 -41.703  45.925  1.00  6.65      .186 C
ATOM   2178  HA  THR A 144      12.522 -41.061  45.992  1.00  7.23      .186 H
ATOM   2179  C   THR A 144      10.459 -40.945  46.461  1.00  7.29      .253 C
ATOM   2180  O   THR A 144       9.548 -41.537  46.941  1.00 14.45      .270 O
ATOM   2181  CB  THR A 144      11.442 -42.037  44.463  1.00 10.58      .140 C
ATOM   2182  HB  THR A 144      11.099 -41.196  43.962  1.00 14.08      .140 H
ATOM   2183  OG1 THR A 144      10.554 -43.023  44.327  1.00 20.88      .382 O
ATOM   2184  HG1 THR A 144       9.829 -42.786  44.520  1.00 26.61      .382 H
ATOM   2185  CG2 THR A 144      12.640 -42.478  43.775  1.00 17.85      .034 C
ATOM   2186 1HG2 THR A 144      12.920 -42.578  43.618  1.00 50.07      .034 H
ATOM   2187 2HG2 THR A 144      12.923 -42.581  43.593  1.00 49.08      .034 H
ATOM   2188 3HG2 THR A 144      12.926 -42.581  43.617  1.00 48.30      .034 H
ATOM   2189  N   VAL A 145      10.426 -39.636  46.366  1.00  5.16      .337 N
ATOM   2190  H   VAL A 145      11.164 -39.196  45.903  1.00  6.51      .337 H
ATOM   2191  CA  VAL A 145       9.270 -38.800  46.718  1.00  4.48      .159 C
ATOM   2192  HA  VAL A 145       8.794 -39.219  47.595  1.00  5.00      .159 H
ATOM   2193  C   VAL A 145       8.251 -38.819  45.573  1.00  4.43      .251 C
ATOM   2194  O   VAL A 145       8.622 -38.768  44.432  1.00  8.15      .271 O
ATOM   2195  CB  VAL A 145       9.725 -37.373  47.073  1.00  6.07      .029 C
ATOM   2196  HB  VAL A 145      10.265 -37.018  46.307  1.00 14.23      .029 H
ATOM   2197  CG1 VAL A 145       8.675 -36.424  47.318  1.00 14.56      .002 C
ATOM   2198 1HG1 VAL A 145       8.436 -36.203  47.396  1.00 46.12      .002 H
ATOM   2199 2HG1 VAL A 145       8.413 -36.201  47.376  1.00 45.77      .002 H
ATOM   2200 3HG1 VAL A 145       8.438 -36.198  47.359  1.00 48.17      .002 H
ATOM   2201  CG2 VAL A 145      10.555 -37.335  48.239  1.00 12.08      .002 C
ATOM   2202 1HG2 VAL A 145      10.753 -37.283  48.520  1.00 43.46      .002 H
ATOM   2203 2HG2 VAL A 145      10.781 -37.342  48.483  1.00 43.79      .002 H
ATOM   2204 3HG2 VAL A 145      10.714 -37.350  48.536  1.00 43.71      .002 H
ATOM   2205  N   LEU A 146       6.973 -38.881  45.869  1.00  4.04      .338 N
ATOM   2206  H   LEU A 146       6.721 -38.898  46.822  1.00  5.68      .338 H
ATOM   2207  CA  LEU A 146       5.876 -38.896  44.899  1.00  3.68      .159 C
ATOM   2208  HA  LEU A 146       6.294 -38.775  43.907  1.00  4.16      .159 H
ATOM   2209  C   LEU A 146       4.893 -37.740  45.144  1.00  3.49      .251 C
ATOM   2210  O   LEU A 146       4.516 -37.485  46.267  1.00  5.26      .271 O
ATOM   2211  CB  LEU A 146       5.198 -40.275  44.956  1.00  5.13      .032 C
ATOM   2212 1HB  LEU A 146       5.932 -41.006  44.809  1.00  9.07      .032 H
ATOM   2213 2HB  LEU A 146       4.819 -40.418  45.922  1.00  7.63      .032 H
ATOM   2214  CG  LEU A 146       4.089 -40.546  43.990  1.00  9.31      .002 C
ATOM   2215  HG  LEU A 146       3.723 -40.090  43.953  1.00 47.75      .002 H
ATOM   2216  CD1 LEU A 146       4.097 -40.797  43.010  1.00 37.79      .000 C
ATOM   2217 1HD1 LEU A 146       4.125 -40.870  42.792  1.00 82.17      .000 H
ATOM   2218 2HD1 LEU A 146       4.104 -40.837  42.766  1.00 81.80      .000 H
ATOM   2219 3HD1 LEU A 146       4.066 -40.864  42.775  1.00 83.37      .000 H
ATOM   2220  CD2 LEU A 146       3.424 -41.248  44.051  1.00 39.47      .000 C
ATOM   2221 1HD2 LEU A 146       3.256 -41.413  43.979  1.00 84.46      .000 H
ATOM   2222 2HD2 LEU A 146       3.220 -41.392  44.112  1.00 86.19      .000 H
ATOM   2223 3HD2 LEU A 146       3.314 -41.438  44.110  1.00 84.21      .000 H
ATOM   2224  N   VAL A 147       4.463 -37.076  44.087  1.00  3.35      .338 N
ATOM   2225  H   VAL A 147       4.845 -37.331  43.207  1.00  4.91      .338 H
ATOM   2226  CA  VAL A 147       3.499 -35.966  44.076  1.00  2.94      .159 C
ATOM   2227  HA  VAL A 147       3.058 -35.872  45.061  1.00  3.14      .159 H
ATOM   2228  C   VAL A 147       2.375 -36.244  43.070  1.00  3.04      .251 C
ATOM   2229  O   VAL A 147       2.616 -36.821  42.025  1.00  4.31      .271 O
ATOM   2230  CB  VAL A 147       4.210 -34.637  43.745  1.00  4.22      .029 C
ATOM   2231  HB  VAL A 147       4.613 -34.719  42.781  1.00  7.63      .029 H
ATOM   2232  CG1 VAL A 147       3.313 -33.450  43.746  1.00  8.39      .002 C
ATOM   2233 1HG1 VAL A 147       3.093 -33.178  43.767  1.00 37.66      .002 H
ATOM   2234 2HG1 VAL A 147       3.092 -33.165  43.729  1.00 37.93      .002 H
ATOM   2235 3HG1 VAL A 147       3.125 -33.167  43.742  1.00 39.40      .002 H
ATOM   2236  CG2 VAL A 147       5.349 -34.326  44.658  1.00  8.05      .002 C
ATOM   2237 1HG2 VAL A 147       5.644 -34.246  44.864  1.00 36.61      .002 H
ATOM   2238 2HG2 VAL A 147       5.599 -34.275  44.888  1.00 38.81      .002 H
ATOM   2239 3HG2 VAL A 147       5.605 -34.236  44.865  1.00 38.26      .002 H
ATOM   2240  N   SER A 148       1.153 -35.804  43.342  1.00  3.02      .336 N
ATOM   2241  H   SER A 148       0.988 -35.366  44.223  1.00  3.55      .336 H
ATOM   2242  CA  SER A 148       0.042 -35.773  42.381  1.00  3.17      .189 C
ATOM   2243  HA  SER A 148       0.453 -35.691  41.381  1.00  3.83      .189 H
ATOM   2244  C   SER A 148      -0.877 -34.566  42.623  1.00  3.20      .253 C
ATOM   2245  O   SER A 148      -0.887 -34.009  43.696  1.00  5.06      .270 O
ATOM   2246  CB  SER A 148      -0.745 -37.081  42.433  1.00  3.70      .169 C
ATOM   2247 1HB  SER A 148      -1.355 -37.150  41.603  1.00  8.08      .169 H
ATOM   2248 2HB  SER A 148      -0.093 -37.884  42.406  1.00  7.39      .169 H
ATOM   2249  OG  SER A 148      -1.529 -37.228  43.534  1.00  6.62      .380 O
ATOM   2250  HG  SER A 148      -1.825 -38.121  43.578  1.00  7.50      .380 H
ATOM   2251  N   MET A 149      -1.636 -34.135  41.630  1.00  3.71      .337 N
ATOM   2252  H   MET A 149      -1.613 -34.620  40.773  1.00  6.00      .337 H
ATOM   2253  CA  MET A 149      -2.510 -32.960  41.692  1.00  3.71      .160 C
ATOM   2254  HA  MET A 149      -2.791 -32.811  42.723  1.00  4.83      .160 H
ATOM   2255  C   MET A 149      -3.796 -33.127  40.870  1.00  3.06      .251 C
ATOM   2256  O   MET A 149      -3.803 -33.804  39.856  1.00  3.91      .271 O
ATOM   2257  CB  MET A 149      -1.753 -31.704  41.255  1.00  6.16      .043 C
ATOM   2258 1HB  MET A 149      -2.291 -30.861  41.603  1.00  8.92      .043 H
ATOM   2259 2HB  MET A 149      -0.793 -31.671  41.712  1.00  8.13      .043 H
ATOM   2260  CG  MET A 149      -1.556 -31.537  39.770  1.00 11.38      .060 C
ATOM   2261 1HG  MET A 149      -2.354 -31.639  39.374  1.00 30.95      .060 H
ATOM   2262 2HG  MET A 149      -1.285 -30.673  39.558  1.00 21.58      .060 H
ATOM   2263  SD  MET A 149      -0.528 -32.444  38.907  1.00 24.62      .139 S
ATOM   2264  CE  MET A 149       0.866 -32.143  39.008  1.00 25.25      .069 C
ATOM   2265 1HE  MET A 149       1.147 -32.122  39.011  1.00 62.56      .069 H
ATOM   2266 2HE  MET A 149       1.153 -32.082  39.067  1.00 62.83      .069 H
ATOM   2267 3HE  MET A 149       1.138 -32.047  38.998  1.00 57.30      .069 H
ATOM   2268  N   ASN A 150      -4.863 -32.463  41.296  1.00  3.19      .337 N
ATOM   2269  H   ASN A 150      -4.791 -31.948  42.146  1.00  4.25      .337 H
ATOM   2270  CA  ASN A 150      -6.039 -32.207  40.467  1.00  3.01      .169 C
ATOM   2271  HA  ASN A 150      -6.257 -33.085  39.871  1.00  3.15      .169 H
ATOM   2272  C   ASN A 150      -5.788 -31.031  39.502  1.00  3.17      .251 C
ATOM   2273  O   ASN A 150      -5.162 -30.051  39.848  1.00  5.25      .271 O
ATOM   2274  CB  ASN A 150      -7.263 -31.936  41.346  1.00  3.83      .119 C
ATOM   2275 1HB  ASN A 150      -7.011 -31.163  42.049  1.00  5.21      .119 H
ATOM   2276 2HB  ASN A 150      -8.060 -31.566  40.725  1.00  5.34      .119 H
ATOM   2277  CG  ASN A 150      -7.772 -33.147  42.118  1.00  3.98      .230 C
ATOM   2278  OD1 ASN A 150      -7.411 -34.281  41.899  1.00  4.53      .273 O
ATOM   2279  ND2 ASN A 150      -8.630 -32.922  43.055  1.00  6.42      .369 N
ATOM   2280 1HD2 ASN A 150      -8.974 -33.682  43.595  1.00  7.77      .369 H
ATOM   2281 2HD2 ASN A 150      -8.965 -31.997  43.213  1.00  7.53      .369 H
ATOM   2282  N   TYR A 151      -6.343 -31.140  38.312  1.00  2.99      .337 N
ATOM   2283  H   TYR A 151      -6.835 -31.982  38.120  1.00  4.07      .337 H
ATOM   2284  CA  TYR A 151      -6.420 -30.092  37.287  1.00  2.71      .164 C
ATOM   2285  HA  TYR A 151      -6.289 -29.121  37.754  1.00  3.01      .164 H
ATOM   2286  C   TYR A 151      -7.811 -30.128  36.635  1.00  2.73      .251 C
ATOM   2287  O   TYR A 151      -8.453 -31.174  36.605  1.00  3.63      .271 O
ATOM   2288  CB  TYR A 151      -5.292 -30.277  36.263  1.00  3.37      .056 C
ATOM   2289 1HB  TYR A 151      -5.296 -29.409  35.619  1.00  4.24      .056 H
ATOM   2290 2HB  TYR A 151      -4.342 -30.277  36.780  1.00  4.48      .056 H
ATOM   2291  CG  TYR A 151      -5.353 -31.522  35.383  1.00  3.26      .044 C
ATOM   2292  CD1 TYR A 151      -4.744 -32.720  35.785  1.00  3.51      .011 C
ATOM   2293  HD1 TYR A 151      -4.252 -32.782  36.734  1.00  4.64      .011 H
ATOM   2294  CD2 TYR A 151      -5.998 -31.469  34.141  1.00  3.92      .011 C
ATOM   2295  HD2 TYR A 151      -6.462 -30.558  33.822  1.00  5.14      .011 H
ATOM   2296  CE1 TYR A 151      -4.789 -33.855  34.958  1.00  3.70      .037 C
ATOM   2297  HE1 TYR A 151      -4.342 -34.774  35.279  1.00  4.88      .037 H
ATOM   2298  CE2 TYR A 151      -6.065 -32.603  33.316  1.00  4.27      .037 C
ATOM   2299  HE2 TYR A 151      -6.580 -32.561  32.379  1.00  5.84      .037 H
ATOM   2300  CZ  TYR A 151      -5.463 -33.803  33.726  1.00  3.95      .065 C
ATOM   2301  OH  TYR A 151      -5.555 -34.895  32.929  1.00  5.19      .361 O
ATOM   2302  HH  TYR A 151      -5.061 -35.636  33.236  1.00  5.18      .361 H
ATOM   2303  N   ARG A 152      -8.295 -28.990  36.136  1.00  2.73      .338 N
ATOM   2304  H   ARG A 152      -7.750 -28.155  36.184  1.00  3.26      .338 H
ATOM   2305  CA  ARG A 152      -9.620 -28.878  35.523  1.00  2.79      .159 C
ATOM   2306  HA  ARG A 152     -10.349 -29.288  36.211  1.00  3.36      .159 H
ATOM   2307  C   ARG A 152      -9.702 -29.665  34.207  1.00  2.83      .251 C
ATOM   2308  O   ARG A 152      -8.821 -29.611  33.371  1.00  3.86      .271 O
ATOM   2309  CB  ARG A 152      -9.974 -27.412  35.284  1.00  3.13      .034 C
ATOM   2310 1HB  ARG A 152      -9.154 -26.913  34.791  1.00  3.59      .034 H
ATOM   2311 2HB  ARG A 152     -10.838 -27.359  34.642  1.00  4.55      .034 H
ATOM   2312  CG  ARG A 152     -10.281 -26.679  36.585  1.00  3.70      .027 C
ATOM   2313 1HG  ARG A 152     -11.203 -27.070  36.982  1.00  5.39      .027 H
ATOM   2314 2HG  ARG A 152      -9.507 -26.848  37.313  1.00  4.61      .027 H
ATOM   2315  CD  ARG A 152     -10.433 -25.177  36.362  1.00  4.33      .116 C
ATOM   2316 1HD  ARG A 152     -11.044 -25.020  35.493  1.00  5.67      .116 H
ATOM   2317 2HD  ARG A 152     -10.924 -24.751  37.216  1.00  6.45      .116 H
ATOM   2318  NE  ARG A 152      -9.154 -24.504  36.169  1.00  4.34      .212 N
ATOM   2319  HE  ARG A 152      -8.348 -25.085  36.277  1.00  4.52      .212 H
ATOM   2320  CZ  ARG A 152      -9.015 -23.215  35.901  1.00  5.90      .666 C
ATOM   2321  NH1 ARG A 152     -10.000 -22.422  35.650  1.00  7.45      .235 N
ATOM   2322 1HH1 ARG A 152     -10.924 -22.768  35.596  1.00  7.26      .235 H
ATOM   2323 2HH1 ARG A 152      -9.813 -21.472  35.463  1.00 11.37      .235 H
ATOM   2324  NH2 ARG A 152      -7.847 -22.697  35.884  1.00  8.44      .235 N
ATOM   2325 1HH2 ARG A 152      -7.060 -23.268  36.098  1.00  7.59      .235 H
ATOM   2326 2HH2 ARG A 152      -7.736 -21.737  35.693  1.00 11.87      .235 H
ATOM   2327  N   VAL A 153     -10.809 -30.350  34.036  1.00  3.76      .338 N
ATOM   2328  H   VAL A 153     -11.478 -30.305  34.764  1.00  6.00      .338 H
ATOM   2329  CA  VAL A 153     -11.123 -31.252  32.920  1.00  3.55      .159 C
ATOM   2330  HA  VAL A 153     -10.323 -31.193  32.193  1.00  4.39      .159 H
ATOM   2331  C   VAL A 153     -12.428 -30.835  32.222  1.00  3.54      .251 C
ATOM   2332  O   VAL A 153     -13.208 -30.068  32.761  1.00  4.74      .271 O
ATOM   2333  CB  VAL A 153     -11.171 -32.718  33.405  1.00  4.12      .029 C
ATOM   2334  HB  VAL A 153     -11.520 -33.327  32.588  1.00  4.63      .029 H
ATOM   2335  CG1 VAL A 153      -9.792 -33.230  33.775  1.00  7.05      .002 C
ATOM   2336 1HG1 VAL A 153      -9.487 -33.359  33.868  1.00 38.51      .002 H
ATOM   2337 2HG1 VAL A 153      -9.467 -33.336  33.862  1.00 34.36      .002 H
ATOM   2338 3HG1 VAL A 153      -9.453 -33.367  33.849  1.00 35.20      .002 H
ATOM   2339  CG2 VAL A 153     -12.114 -32.961  34.568  1.00  5.69      .002 C
ATOM   2340 1HG2 VAL A 153     -12.191 -33.169  34.942  1.00 32.24      .002 H
ATOM   2341 2HG2 VAL A 153     -12.498 -33.103  34.691  1.00 32.05      .002 H
ATOM   2342 3HG2 VAL A 153     -12.327 -32.793  34.885  1.00 34.42      .002 H
ATOM   2343  N   GLY A 154     -12.643 -31.296  30.999  1.00  4.01      .336 N
ATOM   2344  H   GLY A 154     -11.948 -31.887  30.600  1.00  4.94      .336 H
ATOM   2345  CA  GLY A 154     -13.776 -30.943  30.150  1.00  4.72      .189 C
ATOM   2346 1HA  GLY A 154     -13.742 -31.527  29.250  1.00  7.12      .189 H
ATOM   2347 2HA  GLY A 154     -14.689 -31.178  30.663  1.00  6.14      .189 H
ATOM   2348  C   GLY A 154     -13.802 -29.465  29.768  1.00  3.99      .253 C
ATOM   2349  O   GLY A 154     -12.769 -28.809  29.691  1.00  4.56      .270 O
ATOM   2350  N   ALA A 155     -14.988 -28.909  29.561  1.00  4.24      .337 N
ATOM   2351  H   ALA A 155     -15.808 -29.469  29.628  1.00  5.43      .337 H
ATOM   2352  CA  ALA A 155     -15.166 -27.502  29.230  1.00  4.52      .159 C
ATOM   2353  HA  ALA A 155     -14.695 -27.321  28.273  1.00  5.33      .159 H
ATOM   2354  C   ALA A 155     -14.512 -26.561  30.261  1.00  4.06      .251 C
ATOM   2355  O   ALA A 155     -13.878 -25.583  29.890  1.00  4.88      .271 O
ATOM   2356  CB  ALA A 155     -16.651 -27.218  29.080  1.00  6.45      .034 C
ATOM   2357 1HB  ALA A 155     -17.001 -27.218  28.997  1.00 36.00      .034 H
ATOM   2358 2HB  ALA A 155     -16.988 -27.077  29.009  1.00 34.33      .034 H
ATOM   2359 3HB  ALA A 155     -17.015 -27.153  29.123  1.00 34.16      .034 H
ATOM   2360  N   PHE A 156     -14.572 -26.897  31.551  1.00  4.01      .337 N
ATOM   2361  H   PHE A 156     -15.083 -27.711  31.801  1.00  5.25      .337 H
ATOM   2362  CA  PHE A 156     -13.961 -26.139  32.640  1.00  4.13      .164 C
ATOM   2363  HA  PHE A 156     -14.409 -25.154  32.664  1.00  4.75      .164 H
ATOM   2364  C   PHE A 156     -12.439 -25.965  32.499  1.00  4.46      .251 C
ATOM   2365  O   PHE A 156     -11.909 -24.974  32.961  1.00  6.58      .271 O
ATOM   2366  CB  PHE A 156     -14.252 -26.822  33.976  1.00  4.68      .056 C
ATOM   2367 1HB  PHE A 156     -13.738 -27.765  33.998  1.00  6.23      .056 H
ATOM   2368 2HB  PHE A 156     -13.830 -26.225  34.766  1.00  5.95      .056 H
ATOM   2369  CG  PHE A 156     -15.711 -27.070  34.297  1.00  5.26      .044 C
ATOM   2370  CD1 PHE A 156     -16.313 -28.260  33.935  1.00  7.94      .008 C
ATOM   2371  HD1 PHE A 156     -15.756 -28.998  33.423  1.00 10.69      .008 H
ATOM   2372  CD2 PHE A 156     -16.451 -26.124  34.978  1.00  7.65      .008 C
ATOM   2373  HD2 PHE A 156     -15.987 -25.226  35.277  1.00 10.69      .008 H
ATOM   2374  CE1 PHE A 156     -17.651 -28.481  34.229  1.00 11.71      .001 C
ATOM   2375  HE1 PHE A 156     -18.114 -29.384  33.937  1.00 17.66      .001 H
ATOM   2376  CE2 PHE A 156     -17.780 -26.356  35.287  1.00 10.97      .001 C
ATOM   2377  HE2 PHE A 156     -18.340 -25.634  35.814  1.00 16.49      .001 H
ATOM   2378  CZ  PHE A 156     -18.381 -27.531  34.907  1.00 12.37      .000 C
ATOM   2379  HZ  PHE A 156     -19.405 -27.706  35.128  1.00 17.81      .000 H
ATOM   2380  N   GLY A 157     -11.747 -26.913  31.879  1.00  4.54      .336 N
ATOM   2381  H   GLY A 157     -12.241 -27.702  31.535  1.00  5.52      .336 H
ATOM   2382  CA  GLY A 157     -10.310 -26.873  31.620  1.00  5.32      .189 C
ATOM   2383 1HA  GLY A 157      -9.830 -26.214  32.317  1.00  8.03      .189 H
ATOM   2384 2HA  GLY A 157      -9.918 -27.859  31.774  1.00  7.35      .189 H
ATOM   2385  C   GLY A 157      -9.916 -26.426  30.208  1.00  4.16      .253 C
ATOM   2386  O   GLY A 157      -8.833 -25.900  30.034  1.00  5.57      .270 O
ATOM   2387  N   PHE A 158     -10.764 -26.649  29.206  1.00  3.80      .337 N
ATOM   2388  H   PHE A 158     -11.614 -27.122  29.422  1.00  4.66      .337 H
ATOM   2389  CA  PHE A 158     -10.353 -26.659  27.799  1.00  3.87      .164 C
ATOM   2390  HA  PHE A 158      -9.421 -26.113  27.723  1.00  4.61      .164 H
ATOM   2391  C   PHE A 158     -11.346 -25.995  26.800  1.00  4.39      .251 C
ATOM   2392  O   PHE A 158     -11.072 -25.995  25.615  1.00  5.99      .271 O
ATOM   2393  CB  PHE A 158     -10.030 -28.104  27.406  1.00  4.13      .056 C
ATOM   2394 1HB  PHE A 158     -10.917 -28.707  27.523  1.00  4.99      .056 H
ATOM   2395 2HB  PHE A 158      -9.757 -28.129  26.363  1.00  5.28      .056 H
ATOM   2396  CG  PHE A 158      -8.909 -28.750  28.206  1.00  4.17      .044 C
ATOM   2397  CD1 PHE A 158      -9.181 -29.699  29.189  1.00  5.09      .008 C
ATOM   2398  HD1 PHE A 158     -10.181 -30.019  29.354  1.00  6.96      .008 H
ATOM   2399  CD2 PHE A 158      -7.594 -28.345  28.004  1.00  5.99      .008 C
ATOM   2400  HD2 PHE A 158      -7.386 -27.622  27.251  1.00  8.40      .008 H
ATOM   2401  CE1 PHE A 158      -8.149 -30.218  29.977  1.00  6.44      .001 C
ATOM   2402  HE1 PHE A 158      -8.357 -30.928  30.741  1.00  9.27      .001 H
ATOM   2403  CE2 PHE A 158      -6.566 -28.861  28.794  1.00  7.65      .001 C
ATOM   2404  HE2 PHE A 158      -5.568 -28.538  28.635  1.00 11.74      .001 H
ATOM   2405  CZ  PHE A 158      -6.845 -29.797  29.777  1.00  7.18      .000 C
ATOM   2406  HZ  PHE A 158      -6.056 -30.192  30.379  1.00 10.06      .000 H
ATOM   2407  N   LEU A 159     -12.448 -25.390  27.244  1.00  4.68      .338 N
ATOM   2408  H   LEU A 159     -12.661 -25.416  28.214  1.00  5.64      .338 H
ATOM   2409  CA  LEU A 159     -13.259 -24.492  26.417  1.00  4.95      .159 C
ATOM   2410  HA  LEU A 159     -13.517 -25.010  25.504  1.00  5.31      .159 H
ATOM   2411  C   LEU A 159     -12.455 -23.238  26.031  1.00  5.63      .251 C
ATOM   2412  O   LEU A 159     -11.795 -22.660  26.872  1.00  7.85      .271 O
ATOM   2413  CB  LEU A 159     -14.569 -24.155  27.152  1.00  6.32      .032 C
ATOM   2414 1HB  LEU A 159     -15.052 -25.080  27.400  1.00  8.24      .032 H
ATOM   2415 2HB  LEU A 159     -14.312 -23.670  28.073  1.00  8.12      .032 H
ATOM   2416  CG  LEU A 159     -15.569 -23.282  26.386  1.00  6.93      .002 C
ATOM   2417  HG  LEU A 159     -15.357 -23.358  25.368  1.00 12.11      .002 H
ATOM   2418  CD1 LEU A 159     -16.965 -23.733  26.590  1.00  9.80      .000 C
ATOM   2419 1HD1 LEU A 159     -17.256 -23.875  26.735  1.00 39.13      .000 H
ATOM   2420 2HD1 LEU A 159     -17.295 -23.904  26.549  1.00 37.26      .000 H
ATOM   2421 3HD1 LEU A 159     -17.334 -23.738  26.629  1.00 41.06      .000 H
ATOM   2422  CD2 LEU A 159     -15.526 -21.852  26.765  1.00 11.02      .000 C
ATOM   2423 1HD2 LEU A 159     -15.560 -21.517  26.862  1.00 42.57      .000 H
ATOM   2424 2HD2 LEU A 159     -15.501 -21.494  26.819  1.00 39.68      .000 H
ATOM   2425 3HD2 LEU A 159     -15.490 -21.531  26.880  1.00 40.65      .000 H
ATOM   2426  N   ALA A 160     -12.513 -22.824  24.775  1.00  6.00      .338 N
ATOM   2427  H   ALA A 160     -13.068 -23.349  24.140  1.00  7.07      .338 H
ATOM   2428  CA  ALA A 160     -11.717 -21.740  24.209  1.00  6.82      .159 C
ATOM   2429  HA  ALA A 160     -11.435 -21.060  24.997  1.00  8.18      .159 H
ATOM   2430  C   ALA A 160     -12.472 -20.933  23.140  1.00  7.58      .251 C
ATOM   2431  O   ALA A 160     -13.258 -21.481  22.392  1.00  8.94      .271 O
ATOM   2432  CB  ALA A 160     -10.446 -22.336  23.635  1.00  8.60      .034 C
ATOM   2433 1HB  ALA A 160     -10.134 -22.455  23.506  1.00 38.19      .034 H
ATOM   2434 2HB  ALA A 160     -10.150 -22.482  23.472  1.00 35.10      .034 H
ATOM   2435 3HB  ALA A 160     -10.158 -22.492  23.520  1.00 38.43      .034 H
ATOM   2436  N   LEU A 161     -12.185 -19.643  23.045  1.00  9.09      .338 N
ATOM   2437  H   LEU A 161     -11.543 -19.274  23.704  1.00 10.85      .338 H
ATOM   2438  CA  LEU A 161     -12.650 -18.718  22.006  1.00  9.79      .160 C
ATOM   2439  HA  LEU A 161     -13.041 -19.291  21.177  1.00 10.27      .160 H
ATOM   2440  C   LEU A 161     -11.469 -17.881  21.473  1.00 11.16      .254 C
ATOM   2441  O   LEU A 161     -10.650 -17.464  22.226  1.00 14.78      .270 O
ATOM   2442  CB  LEU A 161     -13.756 -17.810  22.561  1.00 11.15      .032 C
ATOM   2443 1HB  LEU A 161     -13.421 -17.383  23.448  1.00 13.99      .032 H
ATOM   2444 2HB  LEU A 161     -13.905 -17.027  21.892  1.00 16.02      .032 H
ATOM   2445  CG  LEU A 161     -15.084 -18.411  22.832  1.00 15.53      .002 C
ATOM   2446  HG  LEU A 161     -15.020 -18.949  23.268  1.00 47.51      .002 H
ATOM   2447  CD1 LEU A 161     -15.857 -17.846  23.278  1.00 43.86      .000 C
ATOM   2448 1HD1 LEU A 161     -16.015 -17.780  23.389  1.00 91.08      .000 H
ATOM   2449 2HD1 LEU A 161     -16.060 -17.667  23.330  1.00 87.71      .000 H
ATOM   2450 3HD1 LEU A 161     -16.043 -17.693  23.434  1.00 84.36      .000 H
ATOM   2451  CD2 LEU A 161     -15.788 -18.812  22.103  1.00 41.44      .000 C
ATOM   2452 1HD2 LEU A 161     -15.993 -18.866  21.879  1.00 80.65      .000 H
ATOM   2453 2HD2 LEU A 161     -16.022 -18.917  22.011  1.00 83.99      .000 H
ATOM   2454 3HD2 LEU A 161     -15.852 -18.941  21.906  1.00 87.53      .000 H
ATOM   2455  N   PRO A 162     -11.349 -17.611  20.214  1.00 15.72      .312 N
ATOM   2456  CA  PRO A 162     -10.192 -16.954  19.627  1.00 19.29      .163 C
ATOM   2457  HA  PRO A 162      -9.344 -17.514  19.839  1.00 24.43      .163 H
ATOM   2458  C   PRO A 162      -9.951 -15.566  20.111  1.00 14.33      .251 C
ATOM   2459  O   PRO A 162     -10.824 -14.773  20.117  1.00 18.19      .271 O
ATOM   2460  CB  PRO A 162     -10.409 -16.974  18.175  1.00 35.49      .034 C
ATOM   2461 1HB  PRO A 162     -10.270 -16.085  17.730  1.00 41.09      .034 H
ATOM   2462 2HB  PRO A 162      -9.812 -17.616  17.721  1.00 47.97      .034 H
ATOM   2463  CG  PRO A 162     -11.743 -17.393  18.068  1.00 54.24      .027 C
ATOM   2464 1HG  PRO A 162     -12.226 -16.678  17.878  1.00 81.56      .027 H
ATOM   2465 2HG  PRO A 162     -11.819 -17.999  17.424  1.00 88.80      .027 H
ATOM   2466  CD  PRO A 162     -12.255 -17.978  19.246  1.00 28.77      .105 C
ATOM   2467 1HD  PRO A 162     -13.165 -17.628  19.449  1.00 31.30      .105 H
ATOM   2468 2HD  PRO A 162     -12.337 -18.989  19.159  1.00 36.22      .105 H
ATOM   2469  N   GLY A 163      -8.758 -15.275  20.531  1.00 15.02      .336 N
ATOM   2470  H   GLY A 163      -8.086 -15.963  20.484  1.00 19.72      .336 H
ATOM   2471  CA  GLY A 163      -8.328 -14.007  21.042  1.00 18.24      .189 C
ATOM   2472 1HA  GLY A 163      -7.288 -14.044  21.174  1.00 24.83      .189 H
ATOM   2473 2HA  GLY A 163      -8.530 -13.274  20.325  1.00 23.87      .189 H
ATOM   2474  C   GLY A 163      -8.962 -13.562  22.359  1.00 16.91      .253 C
ATOM   2475  O   GLY A 163      -8.752 -12.476  22.779  1.00 23.77      .270 O
ATOM   2476  N   SER A 164      -9.765 -14.372  22.986  1.00 14.42      .335 N
ATOM   2477  H   SER A 164      -9.889 -15.250  22.603  1.00 16.98      .335 H
ATOM   2478  CA  SER A 164     -10.560 -14.024  24.147  1.00 14.02      .189 C
ATOM   2479  HA  SER A 164     -11.001 -13.071  23.964  1.00 16.56      .189 H
ATOM   2480  C   SER A 164      -9.755 -13.938  25.430  1.00 13.30      .253 C
ATOM   2481  O   SER A 164      -8.938 -14.762  25.701  1.00 17.20      .270 O
ATOM   2482  CB  SER A 164     -11.686 -15.014  24.317  1.00 17.03      .169 C
ATOM   2483 1HB  SER A 164     -12.227 -14.993  23.682  1.00 38.05      .169 H
ATOM   2484 2HB  SER A 164     -11.415 -15.795  24.347  1.00 37.88      .169 H
ATOM   2485  OG  SER A 164     -12.388 -14.943  25.240  1.00 19.18      .380 O
ATOM   2486  HG  SER A 164     -12.848 -14.573  24.868  1.00 41.75      .380 H
ATOM   2487  N   ARG A 165     -10.041 -12.960  26.245  1.00 14.53      .337 N
ATOM   2488  H   ARG A 165     -10.699 -12.305  25.941  1.00 18.02      .337 H
ATOM   2489  CA  ARG A 165      -9.598 -12.838  27.622  1.00 17.56      .159 C
ATOM   2490  HA  ARG A 165      -8.627 -13.245  27.702  1.00 21.43      .159 H
ATOM   2491  C   ARG A 165     -10.495 -13.582  28.602  1.00 14.77      .251 C
ATOM   2492  O   ARG A 165     -10.071 -13.927  29.661  1.00 19.32      .271 O
ATOM   2493  CB  ARG A 165      -9.517 -11.391  27.980  1.00 29.02      .034 C
ATOM   2494 1HB  ARG A 165      -9.746 -10.916  27.657  1.00 52.32      .034 H
ATOM   2495 2HB  ARG A 165      -9.761 -11.205  28.465  1.00 60.41      .034 H
ATOM   2496  CG  ARG A 165      -8.810 -10.797  28.131  1.00 69.81      .027 C
ATOM   2497 1HG  ARG A 165      -8.605 -11.081  28.267  1.00120.72      .027 H
ATOM   2498 2HG  ARG A 165      -8.637 -10.751  27.865  1.00118.62      .027 H
ATOM   2499  CD  ARG A 165      -8.607  -9.844  28.469  1.00126.02      .116 C
ATOM   2500 2HD  ARG A 165      -8.604  -9.720  28.511  1.00172.72      .116 H
ATOM   2501 1HD  ARG A 165      -8.533  -9.556  28.521  1.00165.63      .116 H
ATOM   2502  NE  ARG A 165      -8.499  -9.460  28.668  1.00231.22      .212 N
ATOM   2503  HE  ARG A 165      -8.564  -9.592  28.594  1.00272.73      .212 H
ATOM   2504  CZ  ARG A 165      -8.323  -8.968  28.939  1.00387.14      .666 C
ATOM   2505  NH1 ARG A 165      -8.221  -8.757  29.050  1.00463.31      .235 N
ATOM   2506 1HH1 ARG A 165      -8.268  -8.951  28.921  1.00403.17      .235 H
ATOM   2507 2HH1 ARG A 165      -8.083  -8.389  29.248  1.00660.48      .235 H
ATOM   2508  NH2 ARG A 165      -8.249  -8.680  29.105  1.00594.21      .235 N
ATOM   2509 1HH2 ARG A 165      -8.327  -8.837  29.024  1.00639.33      .235 H
ATOM   2510 2HH2 ARG A 165      -8.126  -8.310  29.306  1.00785.30      .235 H
ATOM   2511  N   GLU A 166     -11.722 -13.841  28.245  1.00 12.87      .338 N
ATOM   2512  H   GLU A 166     -12.004 -13.532  27.367  1.00 15.72      .338 H
ATOM   2513  CA  GLU A 166     -12.710 -14.556  29.045  1.00 12.97      .160 C
ATOM   2514  HA  GLU A 166     -12.595 -14.277  30.071  1.00 16.65      .160 H
ATOM   2515  C   GLU A 166     -12.571 -16.081  28.965  1.00  9.50      .251 C
ATOM   2516  O   GLU A 166     -12.883 -16.759  29.916  1.00 10.30      .271 O
ATOM   2517  CB  GLU A 166     -14.100 -14.156  28.616  1.00 18.19      .043 C
ATOM   2518 1HB  GLU A 166     -14.270 -14.488  27.748  1.00 30.58      .043 H
ATOM   2519 2HB  GLU A 166     -14.749 -14.564  29.191  1.00 29.12      .043 H
ATOM   2520  CG  GLU A 166     -14.466 -12.797  28.569  1.00 26.48      .100 C
ATOM   2521 1HG  GLU A 166     -14.029 -12.472  28.199  1.00 58.98      .100 H
ATOM   2522 2HG  GLU A 166     -15.103 -12.656  28.288  1.00 60.64      .100 H
ATOM   2523  CD  GLU A 166     -14.587 -12.068  29.370  1.00 38.67      .185 C
ATOM   2524  OE1 GLU A 166     -14.714 -11.898  29.746  1.00 94.01      .647 O
ATOM   2525  OE2 GLU A 166     -14.574 -11.657  29.646  1.00 88.28      .647 O
ATOM   2526  N   ALA A 167     -12.097 -16.612  27.849  1.00  8.89      .338 N
ATOM   2527  H   ALA A 167     -11.913 -16.004  27.088  1.00 11.10      .338 H
ATOM   2528  CA  ALA A 167     -11.832 -18.026  27.632  1.00  7.92      .160 C
ATOM   2529  HA  ALA A 167     -11.680 -18.507  28.583  1.00  8.84      .160 H
ATOM   2530  C   ALA A 167     -10.547 -18.244  26.801  1.00  7.32      .254 C
ATOM   2531  O   ALA A 167     -10.628 -18.565  25.623  1.00  8.79      .270 O
ATOM   2532  CB  ALA A 167     -13.066 -18.651  27.014  1.00 11.19      .034 C
ATOM   2533 1HB  ALA A 167     -13.313 -18.895  26.864  1.00 37.54      .034 H
ATOM   2534 2HB  ALA A 167     -13.345 -18.733  26.796  1.00 42.27      .034 H
ATOM   2535 3HB  ALA A 167     -13.411 -18.776  26.953  1.00 40.37      .034 H
ATOM   2536  N   PRO A 168      -9.354 -18.044  27.379  1.00  7.74      .312 N
ATOM   2537  CA  PRO A 168      -8.088 -18.115  26.664  1.00  9.40      .163 C
ATOM   2538  HA  PRO A 168      -8.128 -17.434  25.835  1.00 11.82      .163 H
ATOM   2539  C   PRO A 168      -7.693 -19.497  26.125  1.00  9.30      .251 C
ATOM   2540  O   PRO A 168      -6.848 -19.571  25.257  1.00 12.84      .271 O
ATOM   2541  CB  PRO A 168      -7.058 -17.618  27.650  1.00 13.15      .034 C
ATOM   2542 1HB  PRO A 168      -6.367 -18.269  27.812  1.00 25.74      .034 H
ATOM   2543 2HB  PRO A 168      -6.653 -16.783  27.371  1.00 22.35      .034 H
ATOM   2544  CG  PRO A 168      -7.707 -17.378  28.833  1.00 16.65      .027 C
ATOM   2545 1HG  PRO A 168      -7.394 -17.932  29.447  1.00 40.48      .027 H
ATOM   2546 2HG  PRO A 168      -7.548 -16.533  29.055  1.00 32.37      .027 H
ATOM   2547  CD  PRO A 168      -9.114 -17.599  28.715  1.00  9.56      .105 C
ATOM   2548 1HD  PRO A 168      -9.408 -18.310  29.398  1.00 13.70      .105 H
ATOM   2549 2HD  PRO A 168      -9.607 -16.716  28.894  1.00 14.00      .105 H
ATOM   2550  N   GLY A 169      -8.286 -20.572  26.612  1.00  8.07      .336 N
ATOM   2551  H   GLY A 169      -8.969 -20.437  27.320  1.00  8.21      .336 H
ATOM   2552  CA  GLY A 169      -7.938 -21.953  26.287  1.00  7.90      .189 C
ATOM   2553 1HA  GLY A 169      -8.805 -22.566  26.459  1.00  9.19      .189 H
ATOM   2554 2HA  GLY A 169      -7.672 -22.030  25.249  1.00 10.51      .189 H
ATOM   2555  C   GLY A 169      -6.783 -22.523  27.113  1.00  5.97      .253 C
ATOM   2556  O   GLY A 169      -6.071 -21.799  27.791  1.00  6.88      .270 O
ATOM   2557  N   ASN A 170      -6.609 -23.838  27.048  1.00  5.10      .337 N
ATOM   2558  H   ASN A 170      -7.239 -24.355  26.475  1.00  5.95      .337 H
ATOM   2559  CA  ASN A 170      -5.541 -24.613  27.692  1.00  4.23      .169 C
ATOM   2560  HA  ASN A 170      -5.792 -25.648  27.515  1.00  5.02      .169 H
ATOM   2561  C   ASN A 170      -5.405 -24.448  29.239  1.00  4.16      .251 C
ATOM   2562  O   ASN A 170      -4.412 -24.871  29.800  1.00  5.27      .271 O
ATOM   2563  CB  ASN A 170      -4.214 -24.368  26.960  1.00  4.74      .119 C
ATOM   2564 1HB  ASN A 170      -3.956 -23.329  27.020  1.00  6.00      .119 H
ATOM   2565 2HB  ASN A 170      -3.429 -24.909  27.455  1.00  6.07      .119 H
ATOM   2566  CG  ASN A 170      -4.262 -24.782  25.508  1.00  6.06      .230 C
ATOM   2567  OD1 ASN A 170      -4.459 -25.909  25.190  1.00  9.70      .273 O
ATOM   2568  ND2 ASN A 170      -4.109 -23.896  24.593  1.00  8.23      .369 N
ATOM   2569 1HD2 ASN A 170      -4.121 -24.191  23.650  1.00 11.01      .369 H
ATOM   2570 2HD2 ASN A 170      -4.060 -22.942  24.818  1.00  9.65      .369 H
ATOM   2571  N   VAL A 171      -6.377 -23.876  29.946  1.00  4.36      .338 N
ATOM   2572  H   VAL A 171      -7.192 -23.553  29.481  1.00  6.01      .338 H
ATOM   2573  CA  VAL A 171      -6.255 -23.537  31.365  1.00  4.86      .159 C
ATOM   2574  HA  VAL A 171      -5.364 -22.935  31.450  1.00  5.91      .159 H
ATOM   2575  C   VAL A 171      -6.066 -24.767  32.285  1.00  4.38      .251 C
ATOM   2576  O   VAL A 171      -5.373 -24.655  33.281  1.00  5.13      .271 O
ATOM   2577  CB  VAL A 171      -7.391 -22.625  31.856  1.00  7.55      .029 C
ATOM   2578  HB  VAL A 171      -7.319 -22.483  32.572  1.00 36.17      .029 H
ATOM   2579  CG1 VAL A 171      -7.490 -21.582  31.475  1.00 39.77      .002 C
ATOM   2580 1HG1 VAL A 171      -7.469 -21.313  31.380  1.00 82.19      .002 H
ATOM   2581 2HG1 VAL A 171      -7.520 -21.296  31.441  1.00 81.52      .002 H
ATOM   2582 3HG1 VAL A 171      -7.558 -21.398  31.341  1.00 86.91      .002 H
ATOM   2583  CG2 VAL A 171      -8.521 -22.831  31.831  1.00 20.81      .002 C
ATOM   2584 1HG2 VAL A 171      -8.770 -22.924  31.678  1.00 57.66      .002 H
ATOM   2585 2HG2 VAL A 171      -8.819 -22.756  31.857  1.00 59.97      .002 H
ATOM   2586 3HG2 VAL A 171      -8.775 -22.954  31.948  1.00 59.72      .002 H
ATOM   2587  N   GLY A 172      -6.550 -25.947  31.904  1.00  4.22      .336 N
ATOM   2588  H   GLY A 172      -7.142 -25.989  31.104  1.00  5.13      .336 H
ATOM   2589  CA  GLY A 172      -6.257 -27.211  32.574  1.00  4.51      .189 C
ATOM   2590 1HA  GLY A 172      -6.561 -27.150  33.607  1.00  5.68      .189 H
ATOM   2591 2HA  GLY A 172      -6.821 -27.998  32.098  1.00  5.81      .189 H
ATOM   2592  C   GLY A 172      -4.772 -27.614  32.545  1.00  4.31      .253 C
ATOM   2593  O   GLY A 172      -4.315 -28.291  33.429  1.00  7.50      .270 O
ATOM   2594  N   LEU A 173      -3.986 -27.162  31.577  1.00  3.60      .337 N
ATOM   2595  H   LEU A 173      -4.383 -26.573  30.887  1.00  4.76      .337 H
ATOM   2596  CA  LEU A 173      -2.524 -27.293  31.565  1.00  3.42      .159 C
ATOM   2597  HA  LEU A 173      -2.258 -28.251  31.997  1.00  4.07      .159 H
ATOM   2598  C   LEU A 173      -1.833 -26.194  32.404  1.00  3.52      .251 C
ATOM   2599  O   LEU A 173      -0.755 -26.425  32.927  1.00  4.56      .271 O
ATOM   2600  CB  LEU A 173      -1.978 -27.269  30.121  1.00  3.61      .032 C
ATOM   2601 1HB  LEU A 173      -2.198 -26.309  29.701  1.00  4.92      .032 H
ATOM   2602 2HB  LEU A 173      -0.911 -27.368  30.169  1.00  5.05      .032 H
ATOM   2603  CG  LEU A 173      -2.502 -28.337  29.167  1.00  4.85      .002 C
ATOM   2604  HG  LEU A 173      -3.535 -28.260  29.141  1.00  9.83      .002 H
ATOM   2605  CD1 LEU A 173      -1.992 -28.148  27.784  1.00  6.85      .000 C
ATOM   2606 1HD1 LEU A 173      -1.893 -28.209  27.428  1.00 34.52      .000 H
ATOM   2607 2HD1 LEU A 173      -1.773 -28.076  27.501  1.00 36.48      .000 H
ATOM   2608 3HD1 LEU A 173      -1.950 -28.024  27.440  1.00 36.53      .000 H
ATOM   2609  CD2 LEU A 173      -2.148 -29.699  29.572  1.00 11.58      .000 C
ATOM   2610 1HD2 LEU A 173      -2.079 -30.036  29.653  1.00 42.24      .000 H
ATOM   2611 2HD2 LEU A 173      -2.075 -30.023  29.693  1.00 41.66      .000 H
ATOM   2612 3HD2 LEU A 173      -2.041 -30.007  29.663  1.00 43.22      .000 H
ATOM   2613  N   LEU A 174      -2.437 -25.018  32.559  1.00  3.61      .338 N
ATOM   2614  H   LEU A 174      -3.323 -24.880  32.133  1.00  4.79      .338 H
ATOM   2615  CA  LEU A 174      -1.948 -23.955  33.435  1.00  3.54      .159 C
ATOM   2616  HA  LEU A 174      -0.882 -23.853  33.263  1.00  4.12      .159 H
ATOM   2617  C   LEU A 174      -2.143 -24.299  34.933  1.00  3.28      .251 C
ATOM   2618  O   LEU A 174      -1.293 -23.942  35.727  1.00  4.16      .271 O
ATOM   2619  CB  LEU A 174      -2.603 -22.610  33.080  1.00  4.30      .032 C
ATOM   2620 1HB  LEU A 174      -3.664 -22.708  33.213  1.00  5.54      .032 H
ATOM   2621 2HB  LEU A 174      -2.261 -21.870  33.782  1.00  5.30      .032 H
ATOM   2622  CG  LEU A 174      -2.328 -22.082  31.678  1.00  6.35      .002 C
ATOM   2623  HG  LEU A 174      -2.618 -22.808  31.002  1.00 11.83      .002 H
ATOM   2624  CD1 LEU A 174      -3.092 -20.861  31.389  1.00 11.60      .000 C
ATOM   2625 1HD1 LEU A 174      -3.276 -20.579  31.283  1.00 42.17      .000 H
ATOM   2626 2HD1 LEU A 174      -3.244 -20.555  31.320  1.00 44.29      .000 H
ATOM   2627 3HD1 LEU A 174      -3.298 -20.582  31.351  1.00 39.39      .000 H
ATOM   2628  CD2 LEU A 174      -0.922 -21.756  31.432  1.00 11.26      .000 C
ATOM   2629 1HD2 LEU A 174      -0.570 -21.735  31.417  1.00 41.31      .000 H
ATOM   2630 2HD2 LEU A 174      -0.602 -21.615  31.399  1.00 41.80      .000 H
ATOM   2631 3HD2 LEU A 174      -0.600 -21.686  31.297  1.00 42.01      .000 H
ATOM   2632  N   ASP A 175      -3.177 -25.058  35.296  1.00  3.23      .337 N
ATOM   2633  H   ASP A 175      -3.916 -25.205  34.645  1.00  4.15      .337 H
ATOM   2634  CA  ASP A 175      -3.327 -25.683  36.612  1.00  3.01      .170 C
ATOM   2635  HA  ASP A 175      -3.350 -24.912  37.372  1.00  3.43      .170 H
ATOM   2636  C   ASP A 175      -2.138 -26.617  36.921  1.00  2.97      .251 C
ATOM   2637  O   ASP A 175      -1.506 -26.506  37.960  1.00  3.82      .271 O
ATOM   2638  CB  ASP A 175      -4.631 -26.481  36.700  1.00  3.56      .129 C
ATOM   2639 1HB  ASP A 175      -4.602 -27.263  35.966  1.00  5.20      .129 H
ATOM   2640 2HB  ASP A 175      -4.674 -26.949  37.663  1.00  5.57      .129 H
ATOM   2641  CG  ASP A 175      -5.937 -25.702  36.500  1.00  3.17      .188 C
ATOM   2642  OD1 ASP A 175      -5.946 -24.472  36.585  1.00  4.63      .647 O
ATOM   2643  OD2 ASP A 175      -6.969 -26.356  36.293  1.00  3.68      .647 O
ATOM   2644  N   GLN A 176      -1.784 -27.499  35.980  1.00  3.09      .337 N
ATOM   2645  H   GLN A 176      -2.324 -27.554  35.144  1.00  4.28      .337 H
ATOM   2646  CA  GLN A 176      -0.643 -28.395  36.099  1.00  3.02      .160 C
ATOM   2647  HA  GLN A 176      -0.749 -28.971  37.011  1.00  3.46      .160 H
ATOM   2648  C   GLN A 176       0.697 -27.630  36.178  1.00  3.27      .251 C
ATOM   2649  O   GLN A 176       1.543 -27.979  36.982  1.00  4.25      .271 O
ATOM   2650  CB  GLN A 176      -0.598 -29.377  34.921  1.00  3.32      .042 C
ATOM   2651 1HB  GLN A 176      -0.498 -28.804  34.015  1.00  4.35      .042 H
ATOM   2652 2HB  GLN A 176       0.278 -29.997  35.017  1.00  4.72      .042 H
ATOM   2653  CG  GLN A 176      -1.814 -30.306  34.756  1.00  3.23      .090 C
ATOM   2654 1HG  GLN A 176      -1.826 -31.028  35.547  1.00  5.06      .090 H
ATOM   2655 2HG  GLN A 176      -2.718 -29.734  34.816  1.00  4.67      .090 H
ATOM   2656  CD  GLN A 176      -1.798 -31.046  33.426  1.00  3.46      .227 C
ATOM   2657  OE1 GLN A 176      -0.832 -31.053  32.725  1.00  6.16      .273 O
ATOM   2658  NE2 GLN A 176      -2.841 -31.680  33.015  1.00  4.78      .369 N
ATOM   2659 1HE2 GLN A 176      -2.803 -32.147  32.139  1.00  5.96      .369 H
ATOM   2660 2HE2 GLN A 176      -3.667 -31.685  33.544  1.00  7.43      .369 H
ATOM   2661  N   ARG A 177       0.885 -26.564  35.393  1.00  3.46      .338 N
ATOM   2662  H   ARG A 177       0.186 -26.324  34.722  1.00  4.29      .338 H
ATOM   2663  CA  ARG A 177       2.067 -25.703  35.450  1.00  3.49      .159 C
ATOM   2664  HA  ARG A 177       2.939 -26.333  35.317  1.00  3.92      .159 H
ATOM   2665  C   ARG A 177       2.195 -25.001  36.819  1.00  3.46      .251 C
ATOM   2666  O   ARG A 177       3.282 -24.972  37.370  1.00  4.24      .271 O
ATOM   2667  CB  ARG A 177       2.046 -24.688  34.298  1.00  4.15      .034 C
ATOM   2668 1HB  ARG A 177       1.910 -25.200  33.368  1.00  5.66      .034 H
ATOM   2669 2HB  ARG A 177       1.232 -24.010  34.434  1.00  5.88      .034 H
ATOM   2670  CG  ARG A 177       3.327 -23.872  34.199  1.00  5.88      .027 C
ATOM   2671 1HG  ARG A 177       3.527 -23.437  35.148  1.00  9.75      .027 H
ATOM   2672 2HG  ARG A 177       4.136 -24.514  33.959  1.00  8.42      .027 H
ATOM   2673  CD  ARG A 177       3.275 -22.763  33.153  1.00  6.27      .116 C
ATOM   2674 1HD  ARG A 177       2.378 -22.213  33.293  1.00  9.02      .116 H
ATOM   2675 2HD  ARG A 177       4.099 -22.104  33.305  1.00  9.77      .116 H
ATOM   2676  NE  ARG A 177       3.322 -23.244  31.794  1.00  5.53      .212 N
ATOM   2677  HE  ARG A 177       3.707 -24.145  31.689  1.00  7.36      .212 H
ATOM   2678  CZ  ARG A 177       2.958 -22.559  30.731  1.00  7.23      .666 C
ATOM   2679  NH1 ARG A 177       2.502 -21.378  30.783  1.00 10.55      .235 N
ATOM   2680 1HH1 ARG A 177       2.450 -20.907  31.637  1.00 11.93      .235 H
ATOM   2681 2HH1 ARG A 177       2.246 -20.928  29.951  1.00 15.76      .235 H
ATOM   2682  NH2 ARG A 177       3.063 -23.063  29.577  1.00 11.61      .235 N
ATOM   2683 1HH2 ARG A 177       3.453 -23.943  29.455  1.00 13.73      .235 H
ATOM   2684 2HH2 ARG A 177       2.771 -22.545  28.804  1.00 17.51      .235 H
ATOM   2685  N   LEU A 178       1.104 -24.504  37.393  1.00  3.58      .338 N
ATOM   2686  H   LEU A 178       0.232 -24.553  36.911  1.00  4.46      .338 H
ATOM   2687  CA  LEU A 178       1.095 -23.885  38.716  1.00  3.57      .159 C
ATOM   2688  HA  LEU A 178       1.873 -23.132  38.729  1.00  4.33      .159 H
ATOM   2689  C   LEU A 178       1.422 -24.906  39.833  1.00  3.63      .251 C
ATOM   2690  O   LEU A 178       2.147 -24.577  40.760  1.00  4.55      .271 O
ATOM   2691  CB  LEU A 178      -0.252 -23.180  38.937  1.00  4.24      .032 C
ATOM   2692 1HB  LEU A 178      -0.425 -22.531  38.132  1.00  7.82      .032 H
ATOM   2693 2HB  LEU A 178      -1.012 -23.901  38.930  1.00  7.39      .032 H
ATOM   2694  CG  LEU A 178      -0.379 -22.391  40.206  1.00  6.40      .002 C
ATOM   2695  HG  LEU A 178      -0.179 -23.029  40.953  1.00 15.07      .002 H
ATOM   2696  CD1 LEU A 178       0.491 -21.263  40.296  1.00 14.74      .000 C
ATOM   2697 1HD1 LEU A 178       0.714 -21.032  40.292  1.00 49.07      .000 H
ATOM   2698 2HD1 LEU A 178       0.703 -21.005  40.365  1.00 46.92      .000 H
ATOM   2699 3HD1 LEU A 178       0.670 -20.948  40.302  1.00 44.28      .000 H
ATOM   2700  CD2 LEU A 178      -1.702 -21.863  40.410  1.00 13.44      .000 C
ATOM   2701 1HD2 LEU A 178      -2.001 -21.736  40.497  1.00 45.16      .000 H
ATOM   2702 2HD2 LEU A 178      -2.048 -21.780  40.445  1.00 43.72      .000 H
ATOM   2703 3HD2 LEU A 178      -2.000 -21.702  40.435  1.00 45.70      .000 H
ATOM   2704  N   ALA A 179       0.961 -26.147  39.717  1.00  3.80      .338 N
ATOM   2705  H   ALA A 179       0.329 -26.365  38.976  1.00  4.62      .338 H
ATOM   2706  CA  ALA A 179       1.349 -27.237  40.604  1.00  3.94      .159 C
ATOM   2707  HA  ALA A 179       1.192 -26.920  41.627  1.00  4.88      .159 H
ATOM   2708  C   ALA A 179       2.839 -27.622  40.462  1.00  3.82      .251 C
ATOM   2709  O   ALA A 179       3.495 -27.885  41.451  1.00  5.22      .271 O
ATOM   2710  CB  ALA A 179       0.440 -28.431  40.339  1.00  5.19      .034 C
ATOM   2711 1HB  ALA A 179       0.212 -28.718  40.350  1.00 33.20      .034 H
ATOM   2712 2HB  ALA A 179       0.284 -28.744  40.258  1.00 33.74      .034 H
ATOM   2713 3HB  ALA A 179       0.183 -28.680  40.239  1.00 33.11      .034 H
ATOM   2714  N   LEU A 180       3.409 -27.602  39.256  1.00  3.75      .338 N
ATOM   2715  H   LEU A 180       2.842 -27.428  38.455  1.00  4.62      .338 H
ATOM   2716  CA  LEU A 180       4.832 -27.833  39.019  1.00  4.11      .159 C
ATOM   2717  HA  LEU A 180       5.123 -28.725  39.559  1.00  4.97      .159 H
ATOM   2718  C   LEU A 180       5.709 -26.671  39.544  1.00  4.11      .251 C
ATOM   2719  O   LEU A 180       6.783 -26.912  40.076  1.00  5.24      .271 O
ATOM   2720  CB  LEU A 180       5.065 -28.090  37.525  1.00  5.63      .032 C
ATOM   2721 1HB  LEU A 180       4.524 -27.729  37.064  1.00 26.36      .032 H
ATOM   2722 2HB  LEU A 180       5.759 -27.791  37.247  1.00 22.79      .032 H
ATOM   2723  CG  LEU A 180       5.114 -29.188  36.987  1.00 19.57      .002 C
ATOM   2724  HG  LEU A 180       4.592 -29.073  37.210  1.00 74.73      .002 H
ATOM   2725  CD1 LEU A 180       5.333 -29.565  36.121  1.00 57.37      .000 C
ATOM   2726 1HD1 LEU A 180       5.451 -29.654  35.903  1.00102.63      .000 H
ATOM   2727 2HD1 LEU A 180       5.351 -29.602  35.920  1.00104.92      .000 H
ATOM   2728 3HD1 LEU A 180       5.348 -29.703  35.923  1.00107.11      .000 H
ATOM   2729  CD2 LEU A 180       5.640 -30.075  36.970  1.00 46.43      .000 C
ATOM   2730 1HD2 LEU A 180       5.796 -30.314  36.960  1.00 90.65      .000 H
ATOM   2731 2HD2 LEU A 180       5.771 -30.245  36.964  1.00 92.95      .000 H
ATOM   2732 3HD2 LEU A 180       5.719 -30.307  36.967  1.00 87.51      .000 H
ATOM   2733  N   GLN A 181       5.232 -25.430  39.485  1.00  4.16      .338 N
ATOM   2734  H   GLN A 181       4.382 -25.265  38.992  1.00  4.74      .338 H
ATOM   2735  CA  GLN A 181       5.841 -24.285  40.157  1.00  4.60      .160 C
ATOM   2736  HA  GLN A 181       6.883 -24.231  39.864  1.00  5.57      .160 H
ATOM   2737  C   GLN A 181       5.793 -24.431  41.692  1.00  4.62      .251 C
ATOM   2738  O   GLN A 181       6.757 -24.099  42.358  1.00  6.16      .271 O
ATOM   2739  CB  GLN A 181       5.161 -22.990  39.709  1.00  5.56      .042 C
ATOM   2740 1HB  GLN A 181       4.310 -23.083  39.553  1.00 18.81      .042 H
ATOM   2741 2HB  GLN A 181       5.190 -22.360  40.311  1.00 19.48      .042 H
ATOM   2742  CG  GLN A 181       5.563 -22.378  38.663  1.00 20.95      .090 C
ATOM   2743 1HG  GLN A 181       6.305 -22.221  38.616  1.00 40.52      .090 H
ATOM   2744 2HG  GLN A 181       5.434 -22.844  38.178  1.00 58.65      .090 H
ATOM   2745  CD  GLN A 181       5.157 -21.342  38.317  1.00 52.21      .227 C
ATOM   2746  OE1 GLN A 181       4.529 -21.037  38.648  1.00 90.36      .273 O
ATOM   2747  NE2 GLN A 181       5.494 -20.757  37.625  1.00107.45      .369 N
ATOM   2748 1HE2 GLN A 181       5.235 -20.073  37.404  1.00162.89      .369 H
ATOM   2749 2HE2 GLN A 181       6.019 -20.954  37.335  1.00134.07      .369 H
ATOM   2750  N   TRP A 182       4.718 -24.981  42.252  1.00  4.41      .337 N
ATOM   2751  H   TRP A 182       3.931 -25.193  41.680  1.00  5.23      .337 H
ATOM   2752  CA  TRP A 182       4.605 -25.302  43.676  1.00  4.61      .164 C
ATOM   2753  HA  TRP A 182       4.830 -24.404  44.238  1.00  5.56      .164 H
ATOM   2754  C   TRP A 182       5.608 -26.390  44.101  1.00  4.29      .251 C
ATOM   2755  O   TRP A 182       6.235 -26.259  45.140  1.00  5.22      .271 O
ATOM   2756  CB  TRP A 182       3.164 -25.708  44.004  1.00  5.46      .059 C
ATOM   2757 1HB  TRP A 182       2.503 -24.959  43.606  1.00  7.29      .059 H
ATOM   2758 2HB  TRP A 182       2.929 -26.624  43.494  1.00  6.29      .059 H
ATOM   2759  CG  TRP A 182       2.842 -25.889  45.461  1.00  6.37      .016 C
ATOM   2760  CD1 TRP A 182       2.188 -25.004  46.215  1.00  9.06      .097 C
ATOM   2761  HD1 TRP A 182       1.811 -24.060  45.898  1.00 11.41      .097 H
ATOM   2762  CD2 TRP A 182       3.136 -26.995  46.357  1.00  7.33      .001 C
ATOM   2763  NE1 TRP A 182       2.039 -25.463  47.466  1.00 11.30      .365 N
ATOM   2764  HE1 TRP A 182       1.552 -24.975  48.177  1.00 15.61      .365 H
ATOM   2765  CE2 TRP A 182       2.628 -26.671  47.637  1.00 10.15      .042 C
ATOM   2766  CE3 TRP A 182       3.771 -28.237  46.227  1.00  8.45      .014 C
ATOM   2767  HE3 TRP A 182       4.133 -28.532  45.270  1.00  8.76      .014 H
ATOM   2768  CZ2 TRP A 182       2.768 -27.508  48.734  1.00 13.60      .030 C
ATOM   2769  HZ2 TRP A 182       2.368 -27.221  49.679  1.00 17.65      .030 H
ATOM   2770  CZ3 TRP A 182       3.916 -29.088  47.324  1.00 12.06      .001 C
ATOM   2771  HZ3 TRP A 182       4.402 -30.025  47.195  1.00 15.46      .001 H
ATOM   2772  CH2 TRP A 182       3.416 -28.727  48.572  1.00 14.44      .002 C
ATOM   2773  HH2 TRP A 182       3.506 -29.391  49.401  1.00 19.26      .002 H
ATOM   2774  N   VAL A 183       5.821 -27.418  43.280  1.00  4.23      .338 N
ATOM   2775  H   VAL A 183       5.248 -27.508  42.468  1.00  5.00      .338 H
ATOM   2776  CA  VAL A 183       6.836 -28.455  43.485  1.00  4.33      .159 C
ATOM   2777  HA  VAL A 183       6.654 -28.911  44.451  1.00  5.05      .159 H
ATOM   2778  C   VAL A 183       8.244 -27.834  43.512  1.00  4.34      .251 C
ATOM   2779  O   VAL A 183       8.982 -28.058  44.458  1.00  5.56      .271 O
ATOM   2780  CB  VAL A 183       6.722 -29.571  42.426  1.00  5.22      .029 C
ATOM   2781  HB  VAL A 183       6.613 -29.107  41.468  1.00  6.69      .029 H
ATOM   2782  CG1 VAL A 183       7.909 -30.509  42.339  1.00  7.84      .002 C
ATOM   2783 1HG1 VAL A 183       8.218 -30.695  42.313  1.00 35.92      .002 H
ATOM   2784 2HG1 VAL A 183       8.167 -30.754  42.275  1.00 35.98      .002 H
ATOM   2785 3HG1 VAL A 183       8.169 -30.748  42.363  1.00 38.37      .002 H
ATOM   2786  CG2 VAL A 183       5.502 -30.425  42.678  1.00  7.30      .002 C
ATOM   2787 1HG2 VAL A 183       5.194 -30.601  42.779  1.00 35.98      .002 H
ATOM   2788 2HG2 VAL A 183       5.250 -30.674  42.741  1.00 35.85      .002 H
ATOM   2789 3HG2 VAL A 183       5.200 -30.611  42.681  1.00 36.21      .002 H
ATOM   2790  N   GLN A 184       8.595 -27.000  42.538  1.00  4.33      .338 N
ATOM   2791  H   GLN A 184       7.963 -26.831  41.786  1.00  5.06      .338 H
ATOM   2792  CA  GLN A 184       9.880 -26.307  42.489  1.00  4.72      .160 C
ATOM   2793  HA  GLN A 184      10.661 -27.056  42.507  1.00  5.41      .160 H
ATOM   2794  C   GLN A 184      10.113 -25.372  43.696  1.00  5.79      .251 C
ATOM   2795  O   GLN A 184      11.215 -25.214  44.124  1.00 11.24      .271 O
ATOM   2796  CB  GLN A 184       9.994 -25.531  41.171  1.00  5.48      .042 C
ATOM   2797 1HB  GLN A 184       9.059 -25.036  40.959  1.00  6.71      .042 H
ATOM   2798 2HB  GLN A 184      10.756 -24.772  41.262  1.00  6.90      .042 H
ATOM   2799  CG  GLN A 184      10.348 -26.418  39.974  1.00  6.14      .090 C
ATOM   2800 1HG  GLN A 184       9.628 -27.209  39.879  1.00  7.38      .090 H
ATOM   2801 2HG  GLN A 184      10.294 -25.827  39.081  1.00  8.67      .090 H
ATOM   2802  CD  GLN A 184      11.735 -27.030  40.068  1.00  6.34      .227 C
ATOM   2803  OE1 GLN A 184      12.627 -26.528  40.693  1.00  8.49      .273 O
ATOM   2804  NE2 GLN A 184      11.976 -28.140  39.464  1.00  7.96      .369 N
ATOM   2805 1HE2 GLN A 184      12.855 -28.565  39.628  1.00 10.12      .369 H
ATOM   2806 2HE2 GLN A 184      11.308 -28.569  38.876  1.00  9.36      .369 H
ATOM   2807  N   GLU A 185       9.086 -24.794  44.274  1.00  5.10      .338 N
ATOM   2808  H   GLU A 185       8.209 -24.921  43.866  1.00  7.22      .338 H
ATOM   2809  CA  GLU A 185       9.162 -23.926  45.446  1.00  5.90      .160 C
ATOM   2810  HA  GLU A 185      10.064 -23.335  45.368  1.00  7.38      .160 H
ATOM   2811  C   GLU A 185       9.223 -24.687  46.787  1.00  5.60      .251 C
ATOM   2812  O   GLU A 185       9.907 -24.245  47.684  1.00  8.93      .271 O
ATOM   2813  CB  GLU A 185       7.978 -22.962  45.407  1.00  7.76      .043 C
ATOM   2814 1HB  GLU A 185       7.932 -22.519  44.509  1.00 13.52      .043 H
ATOM   2815 2HB  GLU A 185       7.121 -23.462  45.511  1.00 13.25      .043 H
ATOM   2816  CG  GLU A 185       7.949 -21.902  46.377  1.00 17.08      .100 C
ATOM   2817 1HG  GLU A 185       7.200 -21.491  46.377  1.00 32.17      .100 H
ATOM   2818 2HG  GLU A 185       8.004 -22.234  47.141  1.00 39.70      .100 H
ATOM   2819  CD  GLU A 185       8.807 -20.930  46.331  1.00 35.94      .185 C
ATOM   2820  OE1 GLU A 185       9.179 -20.476  46.252  1.00 78.12      .647 O
ATOM   2821  OE2 GLU A 185       9.103 -20.578  46.388  1.00 90.18      .647 O
ATOM   2822  N   ASN A 186       8.530 -25.808  46.936  1.00  4.60      .337 N
ATOM   2823  H   ASN A 186       7.999 -26.125  46.161  1.00  5.51      .337 H
ATOM   2824  CA  ASN A 186       8.232 -26.424  48.232  1.00  4.85      .169 C
ATOM   2825  HA  ASN A 186       8.717 -25.837  49.002  1.00  5.74      .169 H
ATOM   2826  C   ASN A 186       8.695 -27.895  48.426  1.00  5.19      .251 C
ATOM   2827  O   ASN A 186       8.735 -28.336  49.564  1.00  6.95      .271 O
ATOM   2828  CB  ASN A 186       6.724 -26.322  48.494  1.00  5.44      .119 C
ATOM   2829 1HB  ASN A 186       6.190 -26.874  47.740  1.00  6.30      .119 H
ATOM   2830 2HB  ASN A 186       6.504 -26.795  49.436  1.00  7.00      .119 H
ATOM   2831  CG  ASN A 186       6.211 -24.896  48.523  1.00  6.18      .230 C
ATOM   2832  OD1 ASN A 186       6.529 -24.124  49.389  1.00  7.75      .273 O
ATOM   2833  ND2 ASN A 186       5.414 -24.520  47.585  1.00  8.36      .369 N
ATOM   2834 1HD2 ASN A 186       5.069 -23.593  47.583  1.00 10.74      .369 H
ATOM   2835 2HD2 ASN A 186       5.169 -25.151  46.868  1.00 10.72      .369 H
ATOM   2836  N   VAL A 187       9.033 -28.670  47.398  1.00  4.82      .338 N
ATOM   2837  H   VAL A 187       9.051 -28.307  46.470  1.00  5.21      .338 H
ATOM   2838  CA  VAL A 187       9.267 -30.117  47.534  1.00  4.65      .159 C
ATOM   2839  HA  VAL A 187       8.385 -30.509  48.023  1.00  5.35      .159 H
ATOM   2840  C   VAL A 187      10.484 -30.473  48.421  1.00  4.79      .251 C
ATOM   2841  O   VAL A 187      10.494 -31.523  49.049  1.00  5.52      .271 O
ATOM   2842  CB  VAL A 187       9.315 -30.814  46.157  1.00  5.18      .029 C
ATOM   2843  HB  VAL A 187       8.556 -30.366  45.532  1.00  5.67      .029 H
ATOM   2844  CG1 VAL A 187      10.657 -30.685  45.443  1.00  6.28      .002 C
ATOM   2845 1HG1 VAL A 187      10.930 -30.769  45.166  1.00 31.90      .002 H
ATOM   2846 2HG1 VAL A 187      11.048 -30.690  45.410  1.00 34.55      .002 H
ATOM   2847 3HG1 VAL A 187      10.934 -30.497  45.239  1.00 35.21      .002 H
ATOM   2848  CG2 VAL A 187       8.943 -32.284  46.269  1.00  7.00      .002 C
ATOM   2849 1HG2 VAL A 187       8.829 -32.626  46.258  1.00 35.09      .002 H
ATOM   2850 2HG2 VAL A 187       8.838 -32.620  46.330  1.00 36.34      .002 H
ATOM   2851 3HG2 VAL A 187       8.892 -32.646  46.288  1.00 35.09      .002 H
ATOM   2852  N   ALA A 188      11.463 -29.581  48.544  1.00  5.48      .338 N
ATOM   2853  H   ALA A 188      11.419 -28.743  48.007  1.00  6.48      .338 H
ATOM   2854  CA  ALA A 188      12.607 -29.736  49.434  1.00  6.15      .159 C
ATOM   2855  HA  ALA A 188      13.129 -30.638  49.154  1.00  7.30      .159 H
ATOM   2856  C   ALA A 188      12.229 -29.866  50.924  1.00  6.40      .251 C
ATOM   2857  O   ALA A 188      12.904 -30.564  51.656  1.00  8.39      .271 O
ATOM   2858  CB  ALA A 188      13.553 -28.572  49.213  1.00  8.35      .034 C
ATOM   2859 1HB  ALA A 188      13.768 -28.299  49.170  1.00 37.43      .034 H
ATOM   2860 2HB  ALA A 188      13.782 -28.293  49.149  1.00 34.58      .034 H
ATOM   2861 3HB  ALA A 188      13.789 -28.303  49.165  1.00 38.85      .034 H
ATOM   2862  N   ALA A 189      11.121 -29.276  51.361  1.00  6.56      .338 N
ATOM   2863  H   ALA A 189      10.591 -28.725  50.731  1.00  7.65      .338 H
ATOM   2864  CA  ALA A 189      10.603 -29.398  52.723  1.00  7.52      .159 C
ATOM   2865  HA  ALA A 189      11.391 -29.145  53.413  1.00  9.68      .159 H
ATOM   2866  C   ALA A 189      10.137 -30.830  53.070  1.00  6.61      .251 C
ATOM   2867  O   ALA A 189      10.193 -31.236  54.207  1.00  9.53      .271 O
ATOM   2868  CB  ALA A 189       9.481 -28.391  52.893  1.00 10.37      .034 C
ATOM   2869 1HB  ALA A 189       9.197 -28.181  52.932  1.00 40.15      .034 H
ATOM   2870 2HB  ALA A 189       9.231 -28.135  52.907  1.00 38.75      .034 H
ATOM   2871 3HB  ALA A 189       9.226 -28.143  52.970  1.00 38.65      .034 H
ATOM   2872  N   PHE A 190       9.744 -31.612  52.081  1.00  5.66      .337 N
ATOM   2873  H   PHE A 190       9.746 -31.220  51.173  1.00  7.03      .337 H
ATOM   2874  CA  PHE A 190       9.349 -33.019  52.183  1.00  5.69      .164 C
ATOM   2875  HA  PHE A 190       8.982 -33.201  53.184  1.00  6.74      .164 H
ATOM   2876  C   PHE A 190      10.532 -33.989  51.946  1.00  5.90      .251 C
ATOM   2877  O   PHE A 190      10.336 -35.180  51.879  1.00  8.76      .271 O
ATOM   2878  CB  PHE A 190       8.198 -33.289  51.211  1.00  6.40      .056 C
ATOM   2879 1HB  PHE A 190       8.560 -33.196  50.201  1.00  7.49      .056 H
ATOM   2880 2HB  PHE A 190       7.864 -34.306  51.339  1.00  8.29      .056 H
ATOM   2881  CG  PHE A 190       6.998 -32.370  51.373  1.00  6.12      .044 C
ATOM   2882  CD1 PHE A 190       6.960 -31.146  50.716  1.00  7.60      .008 C
ATOM   2883  HD1 PHE A 190       7.774 -30.862  50.099  1.00 10.68      .008 H
ATOM   2884  CD2 PHE A 190       5.937 -32.719  52.190  1.00  7.34      .008 C
ATOM   2885  HD2 PHE A 190       5.967 -33.647  52.702  1.00 10.23      .008 H
ATOM   2886  CE1 PHE A 190       5.874 -30.284  50.874  1.00  8.46      .001 C
ATOM   2887  HE1 PHE A 190       5.857 -29.347  50.377  1.00 11.95      .001 H
ATOM   2888  CE2 PHE A 190       4.847 -31.863  52.338  1.00  8.34      .001 C
ATOM   2889  HE2 PHE A 190       4.035 -32.143  52.957  1.00 12.14      .001 H
ATOM   2890  CZ  PHE A 190       4.817 -30.642  51.688  1.00  8.10      .000 C
ATOM   2891  HZ  PHE A 190       3.983 -29.989  51.817  1.00 10.55      .000 H
ATOM   2892  N   GLY A 191      11.747 -33.485  51.799  1.00  6.10      .336 N
ATOM   2893  H   GLY A 191      11.846 -32.511  51.899  1.00  8.25      .336 H
ATOM   2894  CA  GLY A 191      12.969 -34.236  51.501  1.00  6.86      .189 C
ATOM   2895 1HA  GLY A 191      13.805 -33.715  51.920  1.00  9.10      .189 H
ATOM   2896 2HA  GLY A 191      12.913 -35.198  51.970  1.00  9.20      .189 H
ATOM   2897  C   GLY A 191      13.262 -34.462  50.013  1.00  6.32      .253 C
ATOM   2898  O   GLY A 191      14.195 -35.163  49.683  1.00  8.84      .270 O
ATOM   2899  N   GLY A 192      12.476 -33.886  49.114  1.00  5.88      .336 N
ATOM   2900  H   GLY A 192      11.756 -33.282  49.431  1.00  6.53      .336 H
ATOM   2901  CA  GLY A 192      12.641 -34.014  47.669  1.00  6.02      .189 C
ATOM   2902 1HA  GLY A 192      12.848 -35.039  47.429  1.00  7.36      .189 H
ATOM   2903 2HA  GLY A 192      11.722 -33.746  47.186  1.00  7.78      .189 H
ATOM   2904  C   GLY A 192      13.758 -33.156  47.073  1.00  5.75      .253 C
ATOM   2905  O   GLY A 192      14.257 -32.265  47.678  1.00 10.62      .270 O
ATOM   2906  N   ASP A 193      14.142 -33.422  45.865  1.00  6.19      .337 N
ATOM   2907  H   ASP A 193      13.753 -34.221  45.459  1.00  9.59      .337 H
ATOM   2908  CA  ASP A 193      15.151 -32.706  45.087  1.00  5.97      .170 C
ATOM   2909  HA  ASP A 193      15.666 -32.004  45.730  1.00  6.84      .170 H
ATOM   2910  C   ASP A 193      14.526 -31.911  43.925  1.00  5.50      .255 C
ATOM   2911  O   ASP A 193      14.155 -32.512  42.928  1.00  5.91      .270 O
ATOM   2912  CB  ASP A 193      16.196 -33.705  44.590  1.00  6.92      .129 C
ATOM   2913 1HB  ASP A 193      16.592 -34.237  45.435  1.00  9.25      .129 H
ATOM   2914 2HB  ASP A 193      15.727 -34.420  43.939  1.00  7.69      .129 H
ATOM   2915  CG  ASP A 193      17.357 -33.061  43.838  1.00  7.57      .188 C
ATOM   2916  OD1 ASP A 193      17.432 -31.830  43.722  1.00  8.17      .647 O
ATOM   2917  OD2 ASP A 193      18.224 -33.798  43.386  1.00 10.68      .647 O
ATOM   2918  N   PRO A 194      14.445 -30.573  43.987  1.00  6.18      .312 N
ATOM   2919  CA  PRO A 194      13.953 -29.754  42.886  1.00  6.72      .163 C
ATOM   2920  HA  PRO A 194      12.962 -30.074  42.622  1.00  7.84      .163 H
ATOM   2921  C   PRO A 194      14.817 -29.807  41.619  1.00  6.12      .251 C
ATOM   2922  O   PRO A 194      14.382 -29.364  40.577  1.00  7.80      .271 O
ATOM   2923  CB  PRO A 194      13.874 -28.348  43.446  1.00 10.16      .034 C
ATOM   2924 1HB  PRO A 194      14.335 -27.687  42.883  1.00 19.88      .034 H
ATOM   2925 2HB  PRO A 194      12.942 -28.060  43.578  1.00 19.70      .034 H
ATOM   2926  CG  PRO A 194      14.495 -28.367  44.698  1.00 12.75      .027 C
ATOM   2927 1HG  PRO A 194      15.288 -27.898  44.637  1.00 29.13      .027 H
ATOM   2928 2HG  PRO A 194      13.932 -27.972  45.318  1.00 27.70      .027 H
ATOM   2929  CD  PRO A 194      14.779 -29.740  45.101  1.00  8.08      .105 C
ATOM   2930 1HD  PRO A 194      15.793 -29.833  45.331  1.00 11.53      .105 H
ATOM   2931 2HD  PRO A 194      14.197 -29.991  45.930  1.00 11.92      .105 H
ATOM   2932  N   THR A 195      16.024 -30.352  41.677  1.00  6.33      .336 N
ATOM   2933  H   THR A 195      16.343 -30.704  42.551  1.00  7.61      .336 H
ATOM   2934  CA  THR A 195      16.933 -30.540  40.536  1.00  7.05      .186 C
ATOM   2935  HA  THR A 195      16.650 -29.828  39.774  1.00  8.22      .186 H
ATOM   2936  C   THR A 195      16.845 -31.947  39.900  1.00  6.52      .253 C
ATOM   2937  O   THR A 195      17.594 -32.245  38.990  1.00  8.91      .270 O
ATOM   2938  CB  THR A 195      18.385 -30.197  40.894  1.00  9.70      .140 C
ATOM   2939  HB  THR A 195      18.943 -30.189  40.023  1.00 14.95      .140 H
ATOM   2940  OG1 THR A 195      18.971 -31.084  41.718  1.00 13.19      .382 O
ATOM   2941  HG1 THR A 195      18.418 -31.315  42.432  1.00 11.07      .382 H
ATOM   2942  CG2 THR A 195      18.567 -28.891  41.515  1.00 17.91      .034 C
ATOM   2943 1HG2 THR A 195      18.676 -28.594  41.693  1.00 47.11      .034 H
ATOM   2944 2HG2 THR A 195      18.549 -28.598  41.688  1.00 50.51      .034 H
ATOM   2945 3HG2 THR A 195      18.614 -28.554  41.594  1.00 50.07      .034 H
ATOM   2946  N   SER A 196      15.936 -32.803  40.362  1.00  5.44      .335 N
ATOM   2947  H   SER A 196      15.368 -32.513  41.125  1.00  5.78      .335 H
ATOM   2948  CA  SER A 196      15.717 -34.159  39.861  1.00  5.47      .189 C
ATOM   2949  HA  SER A 196      16.076 -34.204  38.846  1.00  7.03      .189 H
ATOM   2950  C   SER A 196      14.226 -34.537  39.851  1.00  4.64      .253 C
ATOM   2951  O   SER A 196      13.794 -35.450  40.517  1.00  7.21      .270 O
ATOM   2952  CB  SER A 196      16.535 -35.158  40.660  1.00  7.67      .169 C
ATOM   2953 1HB  SER A 196      16.746 -34.984  41.220  1.00 32.55      .169 H
ATOM   2954 2HB  SER A 196      16.317 -35.764  40.878  1.00 24.34      .169 H
ATOM   2955  OG  SER A 196      17.296 -35.542  40.412  1.00 41.59      .380 O
ATOM   2956  HG  SER A 196      17.683 -35.462  40.915  1.00 70.92      .380 H
ATOM   2957  N   VAL A 197      13.433 -33.808  39.091  1.00  4.40      .337 N
ATOM   2958  H   VAL A 197      13.847 -33.082  38.557  1.00  6.01      .337 H
ATOM   2959  CA  VAL A 197      11.982 -33.974  38.948  1.00  3.84      .159 C
ATOM   2960  HA  VAL A 197      11.620 -34.551  39.791  1.00  4.26      .159 H
ATOM   2961  C   VAL A 197      11.643 -34.745  37.661  1.00  3.56      .251 C
ATOM   2962  O   VAL A 197      11.946 -34.312  36.565  1.00  5.12      .271 O
ATOM   2963  CB  VAL A 197      11.262 -32.612  38.998  1.00  4.64      .029 C
ATOM   2964  HB  VAL A 197      11.632 -32.010  38.192  1.00  6.11      .029 H
ATOM   2965  CG1 VAL A 197       9.763 -32.737  38.842  1.00  6.82      .002 C
ATOM   2966 1HG1 VAL A 197       9.397 -32.773  38.923  1.00 35.33      .002 H
ATOM   2967 2HG1 VAL A 197       9.433 -32.865  38.742  1.00 36.80      .002 H
ATOM   2968 3HG1 VAL A 197       9.399 -32.660  38.751  1.00 33.91      .002 H
ATOM   2969  CG2 VAL A 197      11.531 -31.868  40.294  1.00  6.54      .002 C
ATOM   2970 1HG2 VAL A 197      11.637 -31.705  40.573  1.00 37.75      .002 H
ATOM   2971 2HG2 VAL A 197      11.573 -31.718  40.630  1.00 34.49      .002 H
ATOM   2972 3HG2 VAL A 197      11.573 -31.650  40.591  1.00 33.25      .002 H
ATOM   2973  N   THR A 198      10.986 -35.881  37.802  1.00  3.55      .336 N
ATOM   2974  H   THR A 198      10.793 -36.190  38.729  1.00  4.69      .336 H
ATOM   2975  CA  THR A 198      10.435 -36.707  36.719  1.00  3.22      .186 C
ATOM   2976  HA  THR A 198      10.893 -36.424  35.779  1.00  3.62      .186 H
ATOM   2977  C   THR A 198       8.927 -36.515  36.611  1.00  3.50      .253 C
ATOM   2978  O   THR A 198       8.218 -36.732  37.574  1.00  5.53      .270 O
ATOM   2979  CB  THR A 198      10.753 -38.184  36.955  1.00  4.23      .140 C
ATOM   2980  HB  THR A 198      10.366 -38.473  37.916  1.00  5.18      .140 H
ATOM   2981  OG1 THR A 198      12.130 -38.374  36.953  1.00  6.67      .382 O
ATOM   2982  HG1 THR A 198      12.491 -37.995  37.712  1.00  8.36      .382 H
ATOM   2983  CG2 THR A 198      10.196 -39.118  35.900  1.00  6.08      .034 C
ATOM   2984 1HG2 THR A 198      10.043 -39.365  35.686  1.00 34.97      .034 H
ATOM   2985 2HG2 THR A 198      10.114 -39.348  35.645  1.00 34.11      .034 H
ATOM   2986 3HG2 THR A 198      10.041 -39.308  35.624  1.00 34.87      .034 H
ATOM   2987  N   LEU A 199       8.416 -36.148  35.447  1.00  3.68      .337 N
ATOM   2988  H   LEU A 199       9.028 -35.994  34.678  1.00  4.57      .337 H
ATOM   2989  CA  LEU A 199       6.986 -36.210  35.150  1.00  3.87      .159 C
ATOM   2990  HA  LEU A 199       6.423 -35.994  36.050  1.00  4.67      .159 H
ATOM   2991  C   LEU A 199       6.594 -37.611  34.665  1.00  3.76      .251 C
ATOM   2992  O   LEU A 199       7.296 -38.186  33.849  1.00  4.84      .271 O
ATOM   2993  CB  LEU A 199       6.590 -35.167  34.083  1.00  4.99      .032 C
ATOM   2994 1HB  LEU A 199       7.098 -35.395  33.202  1.00  9.16      .032 H
ATOM   2995 2HB  LEU A 199       5.570 -35.280  33.899  1.00  9.04      .032 H
ATOM   2996  CG  LEU A 199       6.826 -33.719  34.369  1.00  6.68      .002 C
ATOM   2997  HG  LEU A 199       7.836 -33.561  34.408  1.00 11.82      .002 H
ATOM   2998  CD1 LEU A 199       6.251 -32.835  33.302  1.00  8.64      .000 C
ATOM   2999 1HD1 LEU A 199       6.098 -32.585  33.084  1.00 37.75      .000 H
ATOM   3000 2HD1 LEU A 199       6.086 -32.673  33.033  1.00 37.64      .000 H
ATOM   3001 3HD1 LEU A 199       6.172 -32.620  33.030  1.00 37.41      .000 H
ATOM   3002  CD2 LEU A 199       6.255 -33.320  35.625  1.00 17.83      .000 C
ATOM   3003 1HD2 LEU A 199       6.099 -33.249  35.905  1.00 49.65      .000 H
ATOM   3004 2HD2 LEU A 199       6.135 -33.194  35.885  1.00 53.91      .000 H
ATOM   3005 3HD2 LEU A 199       6.134 -33.226  35.978  1.00 47.46      .000 H
ATOM   3006  N   PHE A 200       5.453 -38.127  35.098  1.00  4.06      .337 N
ATOM   3007  H   PHE A 200       4.919 -37.619  35.766  1.00  5.32      .337 H
ATOM   3008  CA  PHE A 200       4.850 -39.343  34.574  1.00  4.00      .164 C
ATOM   3009  HA  PHE A 200       5.228 -39.455  33.577  1.00  4.62      .164 H
ATOM   3010  C   PHE A 200       3.315 -39.232  34.494  1.00  3.51      .251 C
ATOM   3011  O   PHE A 200       2.693 -38.548  35.281  1.00  4.18      .271 O
ATOM   3012  CB  PHE A 200       5.337 -40.561  35.333  1.00  9.46      .056 C
ATOM   3013 1HB  PHE A 200       5.257 -41.273  34.739  1.00 26.59      .056 H
ATOM   3014 2HB  PHE A 200       6.249 -40.448  35.475  1.00 25.88      .056 H
ATOM   3015  CG  PHE A 200       4.825 -41.076  36.593  1.00  4.57      .044 C
ATOM   3016  CD1 PHE A 200       4.843 -40.344  37.709  1.00  9.03      .008 C
ATOM   3017  HD1 PHE A 200       5.193 -39.390  37.687  1.00 15.50      .008 H
ATOM   3018  CD2 PHE A 200       4.406 -42.334  36.661  1.00 12.50      .008 C
ATOM   3019  HD2 PHE A 200       4.415 -42.906  35.816  1.00 21.01      .008 H
ATOM   3020  CE1 PHE A 200       4.397 -40.851  38.867  1.00 19.80      .001 C
ATOM   3021  HE1 PHE A 200       4.389 -40.279  39.714  1.00 33.70      .001 H
ATOM   3022  CE2 PHE A 200       3.983 -42.846  37.817  1.00 24.02      .001 C
ATOM   3023  HE2 PHE A 200       3.658 -43.807  37.855  1.00 42.04      .001 H
ATOM   3024  CZ  PHE A 200       3.965 -42.101  38.919  1.00 27.01      .000 C
ATOM   3025  HZ  PHE A 200       3.623 -42.495  39.797  1.00 46.62      .000 H
ATOM   3026  N   GLY A 201       2.718 -39.862  33.498  1.00  4.26      .336 N
ATOM   3027  H   GLY A 201       3.272 -40.379  32.857  1.00  6.25      .336 H
ATOM   3028  CA  GLY A 201       1.294 -39.770  33.223  1.00  4.09      .189 C
ATOM   3029 1HA  GLY A 201       0.743 -39.938  34.132  1.00  5.31      .189 H
ATOM   3030 2HA  GLY A 201       1.065 -38.778  32.882  1.00  5.53      .189 H
ATOM   3031  C   GLY A 201       0.822 -40.769  32.175  1.00  4.01      .253 C
ATOM   3032  O   GLY A 201       1.619 -41.339  31.458  1.00  6.03      .270 O
ATOM   3033  N   GLU A 202      -0.482 -40.962  32.077  1.00  3.79      .337 N
ATOM   3034  H   GLU A 202      -1.079 -40.459  32.686  1.00  5.05      .337 H
ATOM   3035  CA  GLU A 202      -1.142 -41.907  31.164  1.00  3.98      .160 C
ATOM   3036  HA  GLU A 202      -0.374 -42.359  30.550  1.00  4.21      .160 H
ATOM   3037  C   GLU A 202      -2.146 -41.214  30.230  1.00  3.92      .251 C
ATOM   3038  O   GLU A 202      -2.785 -40.254  30.624  1.00  4.58      .271 O
ATOM   3039  CB  GLU A 202      -1.766 -43.055  31.956  1.00  6.62      .043 C
ATOM   3040 1HB  GLU A 202      -1.812 -43.785  31.548  1.00 17.31      .043 H
ATOM   3041 2HB  GLU A 202      -1.309 -43.257  32.609  1.00 26.37      .043 H
ATOM   3042  CG  GLU A 202      -2.901 -43.034  32.463  1.00 27.37      .100 C
ATOM   3043 1HG  GLU A 202      -2.802 -43.677  32.946  1.00 62.81      .100 H
ATOM   3044 2HG  GLU A 202      -2.859 -42.413  32.944  1.00 57.08      .100 H
ATOM   3045  CD  GLU A 202      -4.210 -43.003  31.745  1.00 27.62      .185 C
ATOM   3046  OE1 GLU A 202      -4.540 -43.085  31.042  1.00 19.42      .647 O
ATOM   3047  OE2 GLU A 202      -4.919 -42.888  31.868  1.00 92.89      .647 O
ATOM   3048  N   SER A 203      -2.263 -41.680  28.990  1.00  4.63      .336 N
ATOM   3049  H   SER A 203      -1.677 -42.442  28.731  1.00  5.62      .336 H
ATOM   3050  CA  SER A 203      -3.152 -41.175  27.928  1.00  5.88      .189 C
ATOM   3051  HA  SER A 203      -2.720 -41.545  27.011  1.00  7.54      .189 H
ATOM   3052  C   SER A 203      -3.193 -39.627  27.816  1.00  4.81      .253 C
ATOM   3053  O   SER A 203      -2.250 -39.036  27.320  1.00  5.19      .270 O
ATOM   3054  CB  SER A 203      -4.528 -41.829  27.973  1.00  9.72      .169 C
ATOM   3055 1HB  SER A 203      -5.070 -41.549  27.086  1.00 12.51      .169 H
ATOM   3056 2HB  SER A 203      -4.399 -42.898  27.956  1.00 11.95      .169 H
ATOM   3057  OG  SER A 203      -5.286 -41.470  29.093  1.00 11.08      .380 O
ATOM   3058  HG  SER A 203      -4.991 -41.981  29.825  1.00 11.54      .380 H
ATOM   3059  N   ALA A 204      -4.243 -38.957  28.272  1.00  4.99      .337 N
ATOM   3060  H   ALA A 204      -4.978 -39.480  28.694  1.00  6.13      .337 H
ATOM   3061  CA  ALA A 204      -4.358 -37.504  28.305  1.00  4.77      .159 C
ATOM   3062  HA  ALA A 204      -4.185 -37.118  27.310  1.00  5.81      .159 H
ATOM   3063  C   ALA A 204      -3.330 -36.838  29.246  1.00  4.27      .251 C
ATOM   3064  O   ALA A 204      -2.824 -35.766  28.951  1.00  5.10      .271 O
ATOM   3065  CB  ALA A 204      -5.783 -37.150  28.693  1.00  6.23      .034 C
ATOM   3066 1HB  ALA A 204      -6.118 -37.032  28.744  1.00 36.10      .034 H
ATOM   3067 2HB  ALA A 204      -6.108 -37.053  28.824  1.00 33.11      .034 H
ATOM   3068 3HB  ALA A 204      -6.139 -37.108  28.771  1.00 34.52      .034 H
ATOM   3069  N   GLY A 205      -2.944 -37.509  30.327  1.00  4.21      .336 N
ATOM   3070  H   GLY A 205      -3.341 -38.410  30.487  1.00  5.04      .336 H
ATOM   3071  CA  GLY A 205      -1.816 -37.128  31.175  1.00  4.26      .189 C
ATOM   3072 1HA  GLY A 205      -1.919 -36.099  31.485  1.00  5.41      .189 H
ATOM   3073 2HA  GLY A 205      -1.825 -37.755  32.054  1.00  5.50      .189 H
ATOM   3074  C   GLY A 205      -0.466 -37.290  30.475  1.00  3.67      .253 C
ATOM   3075  O   GLY A 205       0.355 -36.396  30.542  1.00  4.57      .270 O
ATOM   3076  N   ALA A 206      -0.260 -38.360  29.713  1.00  3.72      .337 N
ATOM   3077  H   ALA A 206      -0.971 -39.052  29.660  1.00  5.05      .337 H
ATOM   3078  CA  ALA A 206       0.919 -38.549  28.876  1.00  3.74      .159 C
ATOM   3079  HA  ALA A 206       1.802 -38.453  29.495  1.00  4.37      .159 H
ATOM   3080  C   ALA A 206       1.012 -37.482  27.762  1.00  3.84      .251 C
ATOM   3081  O   ALA A 206       2.059 -36.888  27.551  1.00  4.75      .271 O
ATOM   3082  CB  ALA A 206       0.905 -39.958  28.290  1.00  4.50      .034 C
ATOM   3083 1HB  ALA A 206       0.979 -40.306  28.212  1.00 33.98      .034 H
ATOM   3084 2HB  ALA A 206       0.922 -40.257  28.067  1.00 30.73      .034 H
ATOM   3085 3HB  ALA A 206       0.818 -40.309  28.182  1.00 32.45      .034 H
ATOM   3086  N   ALA A 207      -0.100 -37.171  27.102  1.00  3.93      .338 N
ATOM   3087  H   ALA A 207      -0.922 -37.710  27.271  1.00  4.52      .338 H
ATOM   3088  CA  ALA A 207      -0.197 -36.071  26.159  1.00  4.06      .159 C
ATOM   3089  HA  ALA A 207       0.554 -36.220  25.394  1.00  5.02      .159 H
ATOM   3090  C   ALA A 207       0.080 -34.709  26.829  1.00  3.96      .251 C
ATOM   3091  O   ALA A 207       0.793 -33.911  26.256  1.00  5.07      .271 O
ATOM   3092  CB  ALA A 207      -1.565 -36.121  25.486  1.00  5.03      .034 C
ATOM   3093 1HB  ALA A 207      -1.929 -36.241  25.394  1.00 32.55      .034 H
ATOM   3094 2HB  ALA A 207      -1.813 -36.148  25.211  1.00 33.55      .034 H
ATOM   3095 3HB  ALA A 207      -1.915 -36.007  25.368  1.00 32.33      .034 H
ATOM   3096  N   SER A 208      -0.395 -34.474  28.055  1.00  3.97      .336 N
ATOM   3097  H   SER A 208      -1.004 -35.145  28.469  1.00  4.90      .336 H
ATOM   3098  CA  SER A 208      -0.100 -33.279  28.853  1.00  4.17      .189 C
ATOM   3099  HA  SER A 208      -0.406 -32.409  28.285  1.00  5.12      .189 H
ATOM   3100  C   SER A 208       1.396 -33.144  29.169  1.00  4.04      .253 C
ATOM   3101  O   SER A 208       1.963 -32.083  28.958  1.00  4.85      .270 O
ATOM   3102  CB  SER A 208      -0.876 -33.258  30.171  1.00  4.94      .169 C
ATOM   3103 1HB  SER A 208      -0.585 -34.110  30.760  1.00  5.70      .169 H
ATOM   3104 2HB  SER A 208      -0.615 -32.363  30.712  1.00  6.41      .169 H
ATOM   3105  OG  SER A 208      -2.264 -33.274  29.990  1.00  6.00      .380 O
ATOM   3106  HG  SER A 208      -2.517 -34.110  29.642  1.00  6.30      .380 H
ATOM   3107  N   VAL A 209       2.071 -34.216  29.589  1.00  4.18      .337 N
ATOM   3108  H   VAL A 209       1.573 -35.064  29.772  1.00  4.84      .337 H
ATOM   3109  CA  VAL A 209       3.529 -34.271  29.783  1.00  4.40      .159 C
ATOM   3110  HA  VAL A 209       3.806 -33.528  30.522  1.00  5.14      .159 H
ATOM   3111  C   VAL A 209       4.271 -33.931  28.475  1.00  4.50      .251 C
ATOM   3112  O   VAL A 209       5.235 -33.184  28.490  1.00  5.90      .271 O
ATOM   3113  CB  VAL A 209       3.953 -35.646  30.331  1.00  5.34      .029 C
ATOM   3114  HB  VAL A 209       3.503 -36.402  29.711  1.00  6.71      .029 H
ATOM   3115  CG1 VAL A 209       5.458 -35.870  30.325  1.00  6.88      .002 C
ATOM   3116 1HG1 VAL A 209       5.831 -35.795  30.283  1.00 34.07      .002 H
ATOM   3117 2HG1 VAL A 209       5.787 -36.022  30.237  1.00 35.38      .002 H
ATOM   3118 3HG1 VAL A 209       5.818 -35.951  30.459  1.00 35.17      .002 H
ATOM   3119  CG2 VAL A 209       3.473 -35.842  31.761  1.00  6.98      .002 C
ATOM   3120 1HG2 VAL A 209       3.399 -35.887  32.110  1.00 35.98      .002 H
ATOM   3121 2HG2 VAL A 209       3.348 -35.923  32.087  1.00 36.18      .002 H
ATOM   3122 3HG2 VAL A 209       3.339 -35.856  32.095  1.00 34.53      .002 H
ATOM   3123  N   GLY A 210       3.760 -34.396  27.336  1.00  4.52      .336 N
ATOM   3124  H   GLY A 210       2.990 -35.026  27.392  1.00  5.30      .336 H
ATOM   3125  CA  GLY A 210       4.213 -34.012  26.011  1.00  5.52      .189 C
ATOM   3126 1HA  GLY A 210       5.258 -34.240  25.903  1.00  7.30      .189 H
ATOM   3127 2HA  GLY A 210       3.659 -34.589  25.293  1.00  7.46      .189 H
ATOM   3128  C   GLY A 210       4.018 -32.527  25.682  1.00  5.39      .253 C
ATOM   3129  O   GLY A 210       4.900 -31.920  25.126  1.00  7.69      .270 O
ATOM   3130  N   MET A 211       2.906 -31.910  26.057  1.00  5.30      .337 N
ATOM   3131  H   MET A 211       2.185 -32.435  26.485  1.00  6.88      .337 H
ATOM   3132  CA  MET A 211       2.661 -30.479  25.879  1.00  5.47      .160 C
ATOM   3133  HA  MET A 211       2.892 -30.229  24.852  1.00  7.07      .160 H
ATOM   3134  C   MET A 211       3.564 -29.618  26.784  1.00  4.61      .251 C
ATOM   3135  O   MET A 211       4.029 -28.581  26.348  1.00  5.78      .271 O
ATOM   3136  CB  MET A 211       1.187 -30.134  26.106  1.00  6.84      .043 C
ATOM   3137 1HB  MET A 211       0.894 -30.442  27.031  1.00 11.31      .043 H
ATOM   3138 2HB  MET A 211       1.054 -29.116  26.069  1.00 10.91      .043 H
ATOM   3139  CG  MET A 211       0.269 -30.714  25.144  1.00 15.09      .060 C
ATOM   3140 1HG  MET A 211       0.251 -30.938  24.987  1.00 60.10      .060 H
ATOM   3141 2HG  MET A 211       0.003 -30.827  25.156  1.00 64.45      .060 H
ATOM   3142  SD  MET A 211      -0.414 -30.881  24.231  1.00 31.35      .139 S
ATOM   3143  CE  MET A 211      -1.435 -31.926  23.601  1.00 16.13      .069 C
ATOM   3144 1HE  MET A 211      -1.647 -32.112  23.452  1.00 44.65      .069 H
ATOM   3145 2HE  MET A 211      -1.645 -32.114  23.499  1.00 47.81      .069 H
ATOM   3146 3HE  MET A 211      -1.623 -32.176  23.470  1.00 44.46      .069 H
ATOM   3147  N   HIS A 212       3.883 -30.058  28.000  1.00  4.15      .337 N
ATOM   3148  H   HIS A 212       3.439 -30.880  28.347  1.00  4.89      .337 H
ATOM   3149  CA  HIS A 212       4.850 -29.407  28.880  1.00  3.97      .165 C
ATOM   3150  HA  HIS A 212       4.584 -28.357  28.933  1.00  4.46      .165 H
ATOM   3151  C   HIS A 212       6.306 -29.495  28.368  1.00  4.51      .251 C
ATOM   3152  O   HIS A 212       7.086 -28.610  28.641  1.00  6.33      .271 O
ATOM   3153  CB  HIS A 212       4.747 -29.962  30.304  1.00  3.91      .077 C
ATOM   3154 1HB  HIS A 212       4.850 -31.036  30.278  1.00  4.75      .077 H
ATOM   3155 2HB  HIS A 212       5.565 -29.579  30.896  1.00  4.81      .077 H
ATOM   3156  CG  HIS A 212       3.450 -29.619  30.994  1.00  3.99      .057 C
ATOM   3157  ND1 HIS A 212       2.952 -28.350  31.216  1.00  5.35      .338 N
ATOM   3158  CD2 HIS A 212       2.573 -30.493  31.517  1.00  5.00      .113 C
ATOM   3159  HD2 HIS A 212       2.613 -31.553  31.524  1.00  7.37      .113 H
ATOM   3160  CE1 HIS A 212       1.803 -28.530  31.823  1.00  6.03      .175 C
ATOM   3161  HE1 HIS A 212       1.177 -27.716  32.083  1.00  9.31      .175 H
ATOM   3162  NE2 HIS A 212       1.558 -29.790  32.004  1.00  5.63      .223 N
ATOM   3163  HE2 HIS A 212       0.693 -30.126  32.368  1.00  7.15      .223 H
ATOM   3164  N   LEU A 213       6.661 -30.513  27.596  1.00  5.00      .338 N
ATOM   3165  H   LEU A 213       6.014 -31.250  27.459  1.00  6.52      .338 H
ATOM   3166  CA  LEU A 213       7.921 -30.591  26.866  1.00  6.03      .159 C
ATOM   3167  HA  LEU A 213       8.722 -30.327  27.544  1.00  6.89      .159 H
ATOM   3168  C   LEU A 213       7.970 -29.598  25.685  1.00  6.80      .251 C
ATOM   3169  O   LEU A 213       8.991 -29.014  25.422  1.00 10.45      .271 O
ATOM   3170  CB  LEU A 213       8.135 -32.034  26.396  1.00  8.19      .032 C
ATOM   3171 1HB  LEU A 213       7.733 -32.537  26.737  1.00 29.66      .032 H
ATOM   3172 2HB  LEU A 213       7.944 -32.164  25.704  1.00 32.65      .032 H
ATOM   3173  CG  LEU A 213       9.101 -32.663  26.364  1.00 24.54      .002 C
ATOM   3174  HG  LEU A 213       8.922 -32.278  26.205  1.00 89.17      .002 H
ATOM   3175  CD1 LEU A 213       9.782 -33.123  26.650  1.00 60.72      .000 C
ATOM   3176 1HD1 LEU A 213       9.925 -33.268  26.746  1.00108.22      .000 H
ATOM   3177 2HD1 LEU A 213       9.931 -33.192  26.728  1.00109.88      .000 H
ATOM   3178 3HD1 LEU A 213       9.976 -33.232  26.671  1.00110.01      .000 H
ATOM   3179  CD2 LEU A 213       9.632 -33.397  26.230  1.00 61.94      .000 C
ATOM   3180 1HD2 LEU A 213       9.743 -33.545  26.232  1.00113.28      .000 H
ATOM   3181 2HD2 LEU A 213       9.763 -33.552  26.162  1.00108.31      .000 H
ATOM   3182 3HD2 LEU A 213       9.766 -33.617  26.196  1.00108.83      .000 H
ATOM   3183  N   LEU A 214       6.863 -29.387  24.993  1.00  6.85      .338 N
ATOM   3184  H   LEU A 214       6.058 -29.899  25.245  1.00  7.99      .338 H
ATOM   3185  CA  LEU A 214       6.720 -28.456  23.872  1.00  8.29      .159 C
ATOM   3186  HA  LEU A 214       7.621 -28.496  23.281  1.00  9.76      .159 H
ATOM   3187  C   LEU A 214       6.527 -26.986  24.301  1.00 10.19      .251 C
ATOM   3188  O   LEU A 214       6.612 -26.149  23.518  1.00 22.40      .271 O
ATOM   3189  CB  LEU A 214       5.561 -28.916  22.984  1.00  9.73      .032 C
ATOM   3190 1HB  LEU A 214       4.680 -28.976  23.586  1.00 11.22      .032 H
ATOM   3191 2HB  LEU A 214       5.395 -28.164  22.245  1.00 13.30      .032 H
ATOM   3192  CG  LEU A 214       5.762 -30.238  22.270  1.00 11.24      .002 C
ATOM   3193  HG  LEU A 214       6.020 -30.961  22.985  1.00 12.95      .002 H
ATOM   3194  CD1 LEU A 214       4.501 -30.675  21.596  1.00 17.01      .000 C
ATOM   3195 1HD1 LEU A 214       4.169 -30.762  21.501  1.00 49.37      .000 H
ATOM   3196 2HD1 LEU A 214       4.227 -30.848  21.433  1.00 46.66      .000 H
ATOM   3197 3HD1 LEU A 214       4.215 -30.737  21.382  1.00 44.80      .000 H
ATOM   3198  CD2 LEU A 214       6.839 -30.180  21.258  1.00 17.09      .000 C
ATOM   3199 1HD2 LEU A 214       7.087 -30.185  21.032  1.00 50.17      .000 H
ATOM   3200 2HD2 LEU A 214       7.108 -30.157  21.017  1.00 44.74      .000 H
ATOM   3201 3HD2 LEU A 214       7.081 -30.162  21.004  1.00 47.53      .000 H
ATOM   3202  N   SER A 215       6.283 -26.670  25.513  1.00  8.51      .336 N
ATOM   3203  H   SER A 215       6.220 -27.401  26.098  1.00 13.53      .336 H
ATOM   3204  CA  SER A 215       6.024 -25.342  26.053  1.00  8.61      .189 C
ATOM   3205  HA  SER A 215       5.857 -24.650  25.242  1.00 10.31      .189 H
ATOM   3206  C   SER A 215       7.199 -24.825  26.887  1.00  8.53      .257 C
ATOM   3207  O   SER A 215       7.407 -25.323  27.982  1.00  8.81      .270 O
ATOM   3208  CB  SER A 215       4.742 -25.384  26.861  1.00 10.16      .169 C
ATOM   3209 1HB  SER A 215       3.934 -25.684  26.227  1.00 12.25      .169 H
ATOM   3210 2HB  SER A 215       4.846 -26.098  27.649  1.00 10.62      .169 H
ATOM   3211  OG  SER A 215       4.459 -24.134  27.403  1.00 14.23      .380 O
ATOM   3212  HG  SER A 215       4.219 -23.565  26.719  1.00 17.87      .380 H
ATOM   3213  N   PRO A 216       7.974 -23.827  26.433  1.00 10.41      .312 N
ATOM   3214  CA  PRO A 216       9.159 -23.365  27.140  1.00 11.46      .163 C
ATOM   3215  HA  PRO A 216       9.857 -24.184  27.146  1.00 12.95      .163 H
ATOM   3216  C   PRO A 216       8.958 -22.922  28.607  1.00 10.05      .254 C
ATOM   3217  O   PRO A 216       9.793 -23.291  29.418  1.00 11.82      .270 O
ATOM   3218  CB  PRO A 216       9.764 -22.268  26.281  1.00 15.93      .034 C
ATOM   3219 1HB  PRO A 216       9.469 -21.308  26.619  1.00 18.33      .034 H
ATOM   3220 2HB  PRO A 216      10.823 -22.323  26.252  1.00 20.29      .034 H
ATOM   3221  CG  PRO A 216       9.209 -22.525  24.930  1.00 18.95      .027 C
ATOM   3222 1HG  PRO A 216       9.062 -21.635  24.408  1.00 26.53      .027 H
ATOM   3223 2HG  PRO A 216       9.842 -23.158  24.405  1.00 25.54      .027 H
ATOM   3224  CD  PRO A 216       7.902 -23.199  25.153  1.00 14.19      .105 C
ATOM   3225 1HD  PRO A 216       7.118 -22.485  25.150  1.00 16.87      .105 H
ATOM   3226 2HD  PRO A 216       7.740 -23.931  24.398  1.00 16.49      .105 H
ATOM   3227  N   PRO A 217       7.876 -22.233  29.009  1.00  9.07      .312 N
ATOM   3228  CA  PRO A 217       7.639 -21.912  30.412  1.00  8.74      .163 C
ATOM   3229  HA  PRO A 217       8.504 -21.407  30.803  1.00 10.79      .163 H
ATOM   3230  C   PRO A 217       7.354 -23.125  31.307  1.00  8.10      .251 C
ATOM   3231  O   PRO A 217       7.550 -23.043  32.484  1.00 13.41      .271 O
ATOM   3232  CB  PRO A 217       6.482 -20.932  30.425  1.00 10.37      .034 C
ATOM   3233 1HB  PRO A 217       5.623 -21.386  30.755  1.00 16.06      .034 H
ATOM   3234 2HB  PRO A 217       6.688 -20.105  31.001  1.00 15.32      .034 H
ATOM   3235  CG  PRO A 217       6.306 -20.515  29.045  1.00 13.29      .027 C
ATOM   3236 1HG  PRO A 217       5.342 -20.443  28.825  1.00 24.23      .027 H
ATOM   3237 2HG  PRO A 217       6.764 -19.653  28.906  1.00 22.71      .027 H
ATOM   3238  CD  PRO A 217       6.922 -21.544  28.201  1.00 11.02      .105 C
ATOM   3239 1HD  PRO A 217       6.189 -22.209  27.867  1.00 13.95      .105 H
ATOM   3240 2HD  PRO A 217       7.396 -21.084  27.393  1.00 16.50      .105 H
ATOM   3241  N   SER A 218       6.916 -24.248  30.776  1.00  6.01      .336 N
ATOM   3242  H   SER A 218       6.772 -24.280  29.804  1.00  7.13      .336 H
ATOM   3243  CA  SER A 218       6.794 -25.510  31.506  1.00  5.45      .189 C
ATOM   3244  HA  SER A 218       6.516 -25.305  32.532  1.00  6.33      .189 H
ATOM   3245  C   SER A 218       8.099 -26.319  31.516  1.00  5.65      .253 C
ATOM   3246  O   SER A 218       8.418 -26.935  32.514  1.00  6.20      .270 O
ATOM   3247  CB  SER A 218       5.703 -26.385  30.901  1.00  5.51      .169 C
ATOM   3248 1HB  SER A 218       5.890 -26.506  29.858  1.00  7.18      .169 H
ATOM   3249 2HB  SER A 218       5.726 -27.345  31.366  1.00  7.72      .169 H
ATOM   3250  OG  SER A 218       4.412 -25.857  31.073  1.00  6.49      .380 O
ATOM   3251  HG  SER A 218       3.825 -26.572  31.078  1.00  8.42      .380 H
ATOM   3252  N   ARG A 219       8.857 -26.329  30.421  1.00  6.89      .337 N
ATOM   3253  H   ARG A 219       8.526 -25.827  29.632  1.00  9.11      .337 H
ATOM   3254  CA  ARG A 219      10.035 -27.178  30.186  1.00  7.03      .159 C
ATOM   3255  HA  ARG A 219       9.703 -28.200  30.187  1.00  8.43      .159 H
ATOM   3256  C   ARG A 219      11.123 -27.038  31.255  1.00  7.00      .251 C
ATOM   3257  O   ARG A 219      11.737 -28.009  31.610  1.00 10.04      .271 O
ATOM   3258  CB  ARG A 219      10.579 -26.873  28.793  1.00  9.67      .034 C
ATOM   3259 1HB  ARG A 219       9.812 -26.943  28.107  1.00 15.43      .034 H
ATOM   3260 2HB  ARG A 219      10.928 -25.905  28.764  1.00 14.27      .034 H
ATOM   3261  CG  ARG A 219      11.680 -27.746  28.315  1.00 13.32      .027 C
ATOM   3262 1HG  ARG A 219      12.321 -27.581  28.431  1.00 29.86      .027 H
ATOM   3263 2HG  ARG A 219      11.696 -28.334  28.542  1.00 48.49      .027 H
ATOM   3264  CD  ARG A 219      11.901 -27.998  27.314  1.00 38.74      .116 C
ATOM   3265 1HD  ARG A 219      11.320 -28.228  27.201  1.00 90.54      .116 H
ATOM   3266 2HD  ARG A 219      11.830 -27.443  27.072  1.00 74.17      .116 H
ATOM   3267  NE  ARG A 219      12.957 -28.666  26.803  1.00 44.21      .212 N
ATOM   3268  HE  ARG A 219      13.208 -29.072  26.919  1.00 36.59      .212 H
ATOM   3269  CZ  ARG A 219      13.591 -28.710  26.203  1.00116.26      .666 C
ATOM   3270  NH1 ARG A 219      13.328 -28.205  26.017  1.00243.50      .235 N
ATOM   3271 1HH1 ARG A 219      12.622 -27.753  26.308  1.00266.50      .235 H
ATOM   3272 2HH1 ARG A 219      13.861 -28.265  25.560  1.00362.80      .235 H
ATOM   3273  NH2 ARG A 219      14.514 -29.277  25.758  1.00131.81      .235 N
ATOM   3274 1HH2 ARG A 219      14.788 -29.662  25.865  1.00 95.23      .235 H
ATOM   3275 2HH2 ARG A 219      14.965 -29.281  25.298  1.00220.76      .235 H
ATOM   3276  N   GLY A 220      11.328 -25.859  31.795  1.00  7.50      .336 N
ATOM   3277  H   GLY A 220      10.804 -25.099  31.455  1.00  9.18      .336 H
ATOM   3278  CA  GLY A 220      12.316 -25.580  32.819  1.00 10.04      .189 C
ATOM   3279 1HA  GLY A 220      13.249 -26.004  32.517  1.00 13.20      .189 H
ATOM   3280 2HA  GLY A 220      12.441 -24.524  32.883  1.00 14.03      .189 H
ATOM   3281  C   GLY A 220      11.995 -26.095  34.224  1.00  8.91      .253 C
ATOM   3282  O   GLY A 220      12.832 -26.070  35.068  1.00 16.07      .270 O
ATOM   3283  N   LEU A 221      10.805 -26.574  34.483  1.00  5.83      .337 N
ATOM   3284  H   LEU A 221      10.157 -26.588  33.749  1.00  6.63      .337 H
ATOM   3285  CA  LEU A 221      10.332 -27.014  35.797  1.00  5.94      .159 C
ATOM   3286  HA  LEU A 221      10.839 -26.433  36.555  1.00  7.52      .159 H
ATOM   3287  C   LEU A 221      10.611 -28.508  36.105  1.00  5.45      .251 C
ATOM   3288  O   LEU A 221      10.376 -28.947  37.217  1.00  7.01      .271 O
ATOM   3289  CB  LEU A 221       8.822 -26.717  35.918  1.00  6.41      .032 C
ATOM   3290 1HB  LEU A 221       8.306 -27.354  35.223  1.00  6.71      .032 H
ATOM   3291 2HB  LEU A 221       8.513 -26.999  36.909  1.00  8.49      .032 H
ATOM   3292  CG  LEU A 221       8.377 -25.271  35.669  1.00  7.49      .002 C
ATOM   3293  HG  LEU A 221       8.729 -24.975  34.718  1.00  9.18      .002 H
ATOM   3294  CD1 LEU A 221       6.885 -25.152  35.651  1.00 10.12      .000 C
ATOM   3295 1HD1 LEU A 221       6.526 -25.105  35.617  1.00 38.92      .000 H
ATOM   3296 2HD1 LEU A 221       6.529 -25.104  35.674  1.00 38.23      .000 H
ATOM   3297 3HD1 LEU A 221       6.542 -25.151  35.645  1.00 40.85      .000 H
ATOM   3298  CD2 LEU A 221       8.893 -24.318  36.693  1.00 12.62      .000 C
ATOM   3299 1HD2 LEU A 221       8.924 -24.050  36.934  1.00 41.44      .000 H
ATOM   3300 2HD2 LEU A 221       9.086 -24.046  36.884  1.00 42.35      .000 H
ATOM   3301 3HD2 LEU A 221       9.032 -24.176  36.981  1.00 43.27      .000 H
ATOM   3302  N   PHE A 222      11.093 -29.284  35.141  1.00  5.00      .337 N
ATOM   3303  H   PHE A 222      11.302 -28.869  34.262  1.00  6.23      .337 H
ATOM   3304  CA  PHE A 222      11.350 -30.727  35.256  1.00  4.52      .164 C
ATOM   3305  HA  PHE A 222      11.589 -30.944  36.289  1.00  5.25      .164 H
ATOM   3306  C   PHE A 222      12.539 -31.189  34.393  1.00  4.34      .251 C
ATOM   3307  O   PHE A 222      13.026 -30.456  33.556  1.00  6.69      .271 O
ATOM   3308  CB  PHE A 222      10.075 -31.495  34.901  1.00  4.89      .056 C
ATOM   3309 1HB  PHE A 222      10.203 -32.528  35.184  1.00  5.72      .056 H
ATOM   3310 2HB  PHE A 222       9.261 -31.114  35.495  1.00  6.66      .056 H
ATOM   3311  CG  PHE A 222       9.670 -31.442  33.444  1.00  4.99      .044 C
ATOM   3312  CD1 PHE A 222       8.928 -30.370  32.953  1.00  6.16      .008 C
ATOM   3313  HD1 PHE A 222       8.657 -29.569  33.597  1.00  7.88      .008 H
ATOM   3314  CD2 PHE A 222      10.014 -32.478  32.588  1.00  6.75      .008 C
ATOM   3315  HD2 PHE A 222      10.572 -33.305  32.966  1.00  8.51      .008 H
ATOM   3316  CE1 PHE A 222       8.533 -30.342  31.618  1.00  8.01      .001 C
ATOM   3317  HE1 PHE A 222       7.962 -29.523  31.245  1.00 10.66      .001 H
ATOM   3318  CE2 PHE A 222       9.621 -32.446  31.255  1.00  9.73      .001 C
ATOM   3319  HE2 PHE A 222       9.886 -33.246  30.613  1.00 14.48      .001 H
ATOM   3320  CZ  PHE A 222       8.874 -31.381  30.772  1.00  9.78      .000 C
ATOM   3321  HZ  PHE A 222       8.562 -31.365  29.756  1.00 14.26      .000 H
ATOM   3322  N   HIS A 223      13.000 -32.416  34.606  1.00  3.87      .337 N
ATOM   3323  H   HIS A 223      12.583 -32.937  35.344  1.00  4.57      .337 H
ATOM   3324  CA  HIS A 223      14.288 -32.920  34.107  1.00  4.34      .165 C
ATOM   3325  HA  HIS A 223      14.748 -32.159  33.492  1.00  5.42      .165 H
ATOM   3326  C   HIS A 223      14.172 -34.200  33.260  1.00  4.77      .251 C
ATOM   3327  O   HIS A 223      14.998 -34.421  32.412  1.00  8.49      .271 O
ATOM   3328  CB  HIS A 223      15.218 -33.137  35.302  1.00  5.64      .079 C
ATOM   3329 1HB  HIS A 223      14.861 -33.964  35.886  1.00  7.05      .079 H
ATOM   3330 2HB  HIS A 223      16.197 -33.380  34.938  1.00  8.30      .079 H
ATOM   3331  CG  HIS A 223      15.320 -31.930  36.192  1.00  5.77      .080 C
ATOM   3332  ND1 HIS A 223      14.426 -31.584  37.180  1.00  6.18      .229 N
ATOM   3333  CD2 HIS A 223      16.142 -30.903  36.026  1.00  9.87      .089 C
ATOM   3334  HD2 HIS A 223      16.900 -30.788  35.311  1.00 15.95      .089 H
ATOM   3335  CE1 HIS A 223      14.751 -30.379  37.544  1.00  8.56      .175 C
ATOM   3336  HE1 HIS A 223      14.184 -29.840  38.256  1.00 11.73      .175 H
ATOM   3337  NE2 HIS A 223      15.774 -29.961  36.880  1.00 11.34      .334 N
ATOM   3338  HE2 HIS A 223      16.128 -29.057  36.992  1.00 17.78      .334 H
ATOM   3339  N   ARG A 224      13.155 -35.021  33.476  1.00  4.09      .338 N
ATOM   3340  H   ARG A 224      12.520 -34.771  34.187  1.00  5.31      .338 H
ATOM   3341  CA  ARG A 224      12.878 -36.288  32.780  1.00  4.67      .159 C
ATOM   3342  HA  ARG A 224      13.313 -36.251  31.800  1.00  6.43      .159 H
ATOM   3343  C   ARG A 224      11.368 -36.514  32.612  1.00  3.73      .251 C
ATOM   3344  O   ARG A 224      10.587 -35.939  33.348  1.00  4.38      .271 O
ATOM   3345  CB  ARG A 224      13.521 -37.437  33.531  1.00  8.57      .034 C
ATOM   3346 1HB  ARG A 224      13.132 -37.644  34.075  1.00 39.42      .034 H
ATOM   3347 2HB  ARG A 224      13.600 -38.041  33.144  1.00 33.24      .034 H
ATOM   3348  CG  ARG A 224      14.587 -37.531  34.064  1.00 13.86      .027 C
ATOM   3349 1HG  ARG A 224      14.952 -37.349  33.567  1.00 45.95      .027 H
ATOM   3350 2HG  ARG A 224      14.526 -36.987  34.418  1.00 51.24      .027 H
ATOM   3351  CD  ARG A 224      15.239 -38.617  34.794  1.00 11.16      .116 C
ATOM   3352 1HD  ARG A 224      14.862 -38.667  35.731  1.00 17.15      .116 H
ATOM   3353 2HD  ARG A 224      15.023 -39.496  34.319  1.00 17.36      .116 H
ATOM   3354  NE  ARG A 224      16.656 -38.460  34.880  1.00 12.33      .212 N
ATOM   3355  HE  ARG A 224      17.116 -38.487  34.025  1.00 15.64      .212 H
ATOM   3356  CZ  ARG A 224      17.338 -38.234  35.953  1.00 17.54      .666 C
ATOM   3357  NH1 ARG A 224      16.834 -38.175  37.088  1.00 23.63      .235 N
ATOM   3358 1HH1 ARG A 224      15.899 -38.348  37.215  1.00 23.55      .235 H
ATOM   3359 2HH1 ARG A 224      17.405 -37.991  37.840  1.00 34.33      .235 H
ATOM   3360  NH2 ARG A 224      18.574 -38.068  35.862  1.00 27.32      .235 N
ATOM   3361 1HH2 ARG A 224      18.995 -38.064  35.002  1.00 30.02      .235 H
ATOM   3362 2HH2 ARG A 224      19.086 -37.865  36.644  1.00 38.65      .235 H
ATOM   3363  N   ALA A 225      10.959 -37.346  31.667  1.00  3.95      .338 N
ATOM   3364  H   ALA A 225      11.638 -37.798  31.101  1.00  5.24      .338 H
ATOM   3365  CA  ALA A 225       9.561 -37.560  31.314  1.00  4.11      .159 C
ATOM   3366  HA  ALA A 225       8.938 -37.251  32.136  1.00  5.52      .159 H
ATOM   3367  C   ALA A 225       9.205 -39.027  30.988  1.00  3.59      .251 C
ATOM   3368  O   ALA A 225       9.961 -39.722  30.345  1.00  5.11      .271 O
ATOM   3369  CB  ALA A 225       9.236 -36.649  30.146  1.00  6.78      .034 C
ATOM   3370 1HB  ALA A 225       9.072 -36.451  29.882  1.00 35.04      .034 H
ATOM   3371 2HB  ALA A 225       9.203 -36.482  29.821  1.00 35.28      .034 H
ATOM   3372 3HB  ALA A 225       9.192 -36.371  29.917  1.00 36.38      .034 H
ATOM   3373  N   VAL A 226       8.017 -39.464  31.376  1.00  3.77      .338 N
ATOM   3374  H   VAL A 226       7.482 -38.871  31.965  1.00  5.52      .338 H
ATOM   3375  CA  VAL A 226       7.417 -40.769  31.064  1.00  3.29      .159 C
ATOM   3376  HA  VAL A 226       8.045 -41.277  30.342  1.00  3.45      .159 H
ATOM   3377  C   VAL A 226       6.029 -40.575  30.451  1.00  3.34      .251 C
ATOM   3378  O   VAL A 226       5.190 -39.905  31.025  1.00  5.39      .271 O
ATOM   3379  CB  VAL A 226       7.328 -41.677  32.304  1.00  4.69      .029 C
ATOM   3380  HB  VAL A 226       6.627 -41.232  32.984  1.00  6.86      .029 H
ATOM   3381  CG1 VAL A 226       6.807 -43.056  31.962  1.00  6.74      .002 C
ATOM   3382 1HG1 VAL A 226       6.692 -43.395  31.862  1.00 35.42      .002 H
ATOM   3383 2HG1 VAL A 226       6.662 -43.372  31.883  1.00 34.58      .002 H
ATOM   3384 3HG1 VAL A 226       6.696 -43.380  31.907  1.00 36.58      .002 H
ATOM   3385  CG2 VAL A 226       8.640 -41.818  33.057  1.00  6.45      .002 C
ATOM   3386 1HG2 VAL A 226       8.962 -41.951  33.227  1.00 32.47      .002 H
ATOM   3387 2HG2 VAL A 226       8.892 -41.812  33.309  1.00 36.54      .002 H
ATOM   3388 3HG2 VAL A 226       8.992 -41.790  33.171  1.00 35.32      .002 H
ATOM   3389  N   LEU A 227       5.781 -41.155  29.287  1.00  3.14      .338 N
ATOM   3390  H   LEU A 227       6.512 -41.691  28.880  1.00  4.21      .338 H
ATOM   3391  CA  LEU A 227       4.542 -41.040  28.517  1.00  3.32      .159 C
ATOM   3392  HA  LEU A 227       3.819 -40.462  29.082  1.00  3.74      .159 H
ATOM   3393  C   LEU A 227       3.927 -42.437  28.264  1.00  3.36      .251 C
ATOM   3394  O   LEU A 227       4.316 -43.125  27.338  1.00  4.91      .271 O
ATOM   3395  CB  LEU A 227       4.805 -40.293  27.186  1.00  4.30      .032 C
ATOM   3396 1HB  LEU A 227       5.561 -40.837  26.651  1.00  5.13      .032 H
ATOM   3397 2HB  LEU A 227       3.903 -40.346  26.605  1.00  5.96      .032 H
ATOM   3398  CG  LEU A 227       5.216 -38.822  27.265  1.00  5.93      .002 C
ATOM   3399  HG  LEU A 227       4.738 -38.410  28.059  1.00 13.66      .002 H
ATOM   3400  CD1 LEU A 227       6.641 -38.578  27.391  1.00 11.77      .000 C
ATOM   3401 1HD1 LEU A 227       6.973 -38.431  27.390  1.00 41.46      .000 H
ATOM   3402 2HD1 LEU A 227       6.980 -38.585  27.367  1.00 42.50      .000 H
ATOM   3403 3HD1 LEU A 227       6.975 -38.541  27.504  1.00 44.10      .000 H
ATOM   3404  CD2 LEU A 227       4.825 -38.088  26.079  1.00 11.56      .000 C
ATOM   3405 1HD2 LEU A 227       4.669 -37.905  25.822  1.00 41.35      .000 H
ATOM   3406 2HD2 LEU A 227       4.733 -37.957  25.758  1.00 41.77      .000 H
ATOM   3407 3HD2 LEU A 227       4.791 -37.881  25.822  1.00 44.59      .000 H
ATOM   3408  N   GLN A 228       2.967 -42.845  29.078  1.00  3.46      .338 N
ATOM   3409  H   GLN A 228       2.672 -42.238  29.811  1.00  4.62      .338 H
ATOM   3410  CA  GLN A 228       2.300 -44.148  29.004  1.00  3.25      .160 C
ATOM   3411  HA  GLN A 228       2.961 -44.874  28.546  1.00  3.87      .160 H
ATOM   3412  C   GLN A 228       1.014 -44.088  28.154  1.00  3.28      .251 C
ATOM   3413  O   GLN A 228       0.124 -43.308  28.449  1.00  4.49      .271 O
ATOM   3414  CB  GLN A 228       2.007 -44.623  30.434  1.00  3.94      .042 C
ATOM   3415 1HB  GLN A 228       1.967 -44.361  30.916  1.00 23.66      .042 H
ATOM   3416 2HB  GLN A 228       1.592 -44.841  30.601  1.00 31.85      .042 H
ATOM   3417  CG  GLN A 228       2.313 -45.155  31.039  1.00 49.09      .090 C
ATOM   3418 1HG  GLN A 228       2.323 -45.490  30.609  1.00109.01      .090 H
ATOM   3419 2HG  GLN A 228       2.768 -44.980  30.857  1.00102.88      .090 H
ATOM   3420  CD  GLN A 228       2.019 -45.468  32.468  1.00 54.68      .227 C
ATOM   3421  OE1 GLN A 228       2.665 -45.042  33.336  1.00 65.95      .273 O
ATOM   3422  NE2 GLN A 228       1.052 -46.206  32.781  1.00 60.10      .369 N
ATOM   3423 1HE2 GLN A 228       0.899 -46.388  33.716  1.00 71.67      .369 H
ATOM   3424 2HE2 GLN A 228       0.523 -46.624  32.119  1.00 59.51      .369 H
ATOM   3425  N   SER A 229       0.883 -44.924  27.126  1.00  3.39      .336 N
ATOM   3426  H   SER A 229       1.629 -45.546  26.913  1.00  4.15      .336 H
ATOM   3427  CA  SER A 229      -0.342 -45.105  26.319  1.00  3.84      .189 C
ATOM   3428  HA  SER A 229      -0.055 -45.693  25.459  1.00  4.90      .189 H
ATOM   3429  C   SER A 229      -0.983 -43.795  25.777  1.00  3.87      .254 C
ATOM   3430  O   SER A 229      -2.190 -43.662  25.722  1.00  5.13      .270 O
ATOM   3431  CB  SER A 229      -1.351 -45.946  27.078  1.00  5.37      .169 C
ATOM   3432 1HB  SER A 229      -1.567 -45.477  28.021  1.00  6.38      .169 H
ATOM   3433 2HB  SER A 229      -2.260 -46.020  26.502  1.00  6.85      .169 H
ATOM   3434  OG  SER A 229      -0.854 -47.252  27.290  1.00  6.89      .380 O
ATOM   3435  HG  SER A 229      -1.063 -47.766  26.525  1.00  6.76      .380 H
ATOM   3436  N   GLY A 230      -0.177 -42.820  25.385  1.00  4.62      .336 N
ATOM   3437  H   GLY A 230       0.795 -42.989  25.433  1.00  7.05      .336 H
ATOM   3438  CA  GLY A 230      -0.589 -41.549  24.805  1.00  4.70      .189 C
ATOM   3439 1HA  GLY A 230      -1.157 -41.747  23.918  1.00  6.10      .189 H
ATOM   3440 2HA  GLY A 230      -1.223 -41.026  25.489  1.00  6.88      .189 H
ATOM   3441  C   GLY A 230       0.575 -40.628  24.430  1.00  4.42      .253 C
ATOM   3442  O   GLY A 230       1.653 -40.723  24.986  1.00  6.20      .270 O
ATOM   3443  N   ALA A 231       0.347 -39.744  23.474  1.00  4.49      .337 N
ATOM   3444  H   ALA A 231      -0.535 -39.772  23.022  1.00  5.99      .337 H
ATOM   3445  CA  ALA A 231       1.332 -38.813  22.916  1.00  4.57      .160 C
ATOM   3446  HA  ALA A 231       2.069 -38.582  23.670  1.00  5.72      .160 H
ATOM   3447  C   ALA A 231       0.667 -37.494  22.487  1.00  4.31      .254 C
ATOM   3448  O   ALA A 231      -0.493 -37.508  22.105  1.00  5.38      .270 O
ATOM   3449  CB  ALA A 231       2.025 -39.513  21.753  1.00  5.94      .034 C
ATOM   3450 1HB  ALA A 231       2.164 -39.651  21.458  1.00 34.66      .034 H
ATOM   3451 2HB  ALA A 231       2.168 -39.713  21.491  1.00 33.79      .034 H
ATOM   3452 3HB  ALA A 231       2.227 -39.672  21.489  1.00 34.75      .034 H
ATOM   3453  N   PRO A 232       1.360 -36.342  22.508  1.00  4.47      .312 N
ATOM   3454  CA  PRO A 232       0.767 -35.056  22.141  1.00  4.99      .163 C
ATOM   3455  HA  PRO A 232      -0.109 -34.874  22.748  1.00  6.08      .163 H
ATOM   3456  C   PRO A 232       0.342 -34.978  20.664  1.00  4.78      .251 C
ATOM   3457  O   PRO A 232      -0.596 -34.282  20.324  1.00  6.21      .271 O
ATOM   3458  CB  PRO A 232       1.841 -34.026  22.476  1.00  6.36      .034 C
ATOM   3459 1HB  PRO A 232       1.861 -33.207  21.797  1.00  8.83      .034 H
ATOM   3460 2HB  PRO A 232       1.710 -33.677  23.469  1.00  9.80      .034 H
ATOM   3461  CG  PRO A 232       3.111 -34.791  22.378  1.00  6.83      .027 C
ATOM   3462 1HG  PRO A 232       3.436 -34.813  21.377  1.00 10.17      .027 H
ATOM   3463 2HG  PRO A 232       3.856 -34.383  23.005  1.00 11.07      .027 H
ATOM   3464  CD  PRO A 232       2.744 -36.167  22.839  1.00  5.60      .105 C
ATOM   3465 1HD  PRO A 232       3.332 -36.895  22.322  1.00  7.54      .105 H
ATOM   3466 2HD  PRO A 232       2.880 -36.252  23.898  1.00  7.21      .105 H
ATOM   3467  N   ASN A 233       1.015 -35.718  19.788  1.00  4.76      .337 N
ATOM   3468  H   ASN A 233       1.777 -36.255  20.137  1.00  5.95      .337 H
ATOM   3469  CA  ASN A 233       0.719 -35.864  18.360  1.00  4.87      .169 C
ATOM   3470  HA  ASN A 233       0.333 -34.918  18.006  1.00  6.04      .169 H
ATOM   3471  C   ASN A 233      -0.362 -36.935  18.043  1.00  5.29      .251 C
ATOM   3472  O   ASN A 233      -0.614 -37.212  16.892  1.00  8.30      .271 O
ATOM   3473  CB  ASN A 233       2.035 -36.124  17.617  1.00  5.52      .119 C
ATOM   3474 1HB  ASN A 233       1.831 -36.228  16.567  1.00  7.04      .119 H
ATOM   3475 2HB  ASN A 233       2.671 -35.267  17.724  1.00  7.51      .119 H
ATOM   3476  CG  ASN A 233       2.782 -37.351  18.092  1.00  5.60      .230 C
ATOM   3477  OD1 ASN A 233       3.124 -37.478  19.204  1.00 10.08      .273 O
ATOM   3478  ND2 ASN A 233       3.045 -38.278  17.275  1.00  7.92      .369 N
ATOM   3479 1HD2 ASN A 233       3.496 -39.097  17.598  1.00  9.29      .369 H
ATOM   3480 2HD2 ASN A 233       2.770 -38.194  16.354  1.00 13.03      .369 H
ATOM   3481  N   GLY A 234      -1.019 -37.524  19.036  1.00  5.13      .336 N
ATOM   3482  H   GLY A 234      -0.787 -37.291  19.967  1.00  6.36      .336 H
ATOM   3483  CA  GLY A 234      -2.195 -38.366  18.838  1.00  5.55      .189 C
ATOM   3484 1HA  GLY A 234      -1.950 -39.168  18.165  1.00  7.35      .189 H
ATOM   3485 2HA  GLY A 234      -2.507 -38.790  19.775  1.00  7.31      .189 H
ATOM   3486  C   GLY A 234      -3.370 -37.587  18.249  1.00  4.68      .257 C
ATOM   3487  O   GLY A 234      -3.593 -36.459  18.664  1.00  5.91      .270 O
ATOM   3488  N   PRO A 235      -4.148 -38.125  17.300  1.00  4.73      .312 N
ATOM   3489  CA  PRO A 235      -5.150 -37.358  16.559  1.00  5.48      .163 C
ATOM   3490  HA  PRO A 235      -4.687 -36.496  16.112  1.00  7.12      .163 H
ATOM   3491  C   PRO A 235      -6.341 -36.864  17.399  1.00  5.57      .251 C
ATOM   3492  O   PRO A 235      -7.042 -36.003  17.016  1.00 12.66      .271 O
ATOM   3493  CB  PRO A 235      -5.591 -38.286  15.450  1.00  7.99      .034 C
ATOM   3494 1HB  PRO A 235      -6.607 -38.254  15.271  1.00 13.30      .034 H
ATOM   3495 2HB  PRO A 235      -5.083 -38.077  14.583  1.00 13.25      .034 H
ATOM   3496  CG  PRO A 235      -5.229 -39.611  15.898  1.00 12.14      .027 C
ATOM   3497 1HG  PRO A 235      -5.995 -40.004  16.399  1.00 22.86      .027 H
ATOM   3498 2HG  PRO A 235      -4.978 -40.189  15.125  1.00 23.62      .027 H
ATOM   3499  CD  PRO A 235      -4.066 -39.453  16.800  1.00  6.89      .105 C
ATOM   3500 1HD  PRO A 235      -4.110 -40.149  17.593  1.00  9.25      .105 H
ATOM   3501 2HD  PRO A 235      -3.170 -39.586  16.249  1.00  9.10      .105 H
ATOM   3502  N   TRP A 236      -6.554 -37.401  18.556  1.00  4.80      .337 N
ATOM   3503  H   TRP A 236      -5.951 -38.119  18.793  1.00  8.53      .337 H
ATOM   3504  CA  TRP A 236      -7.557 -37.027  19.558  1.00  4.76      .164 C
ATOM   3505  HA  TRP A 236      -8.436 -36.635  19.063  1.00  5.91      .164 H
ATOM   3506  C   TRP A 236      -7.070 -35.960  20.560  1.00  4.67      .251 C
ATOM   3507  O   TRP A 236      -7.874 -35.407  21.282  1.00  6.70      .271 O
ATOM   3508  CB  TRP A 236      -7.942 -38.312  20.295  1.00  5.31      .059 C
ATOM   3509 1HB  TRP A 236      -8.657 -38.084  21.070  1.00  6.82      .059 H
ATOM   3510 2HB  TRP A 236      -8.427 -38.969  19.592  1.00  6.97      .059 H
ATOM   3511  CG  TRP A 236      -6.788 -39.040  20.914  1.00  4.76      .016 C
ATOM   3512  CD1 TRP A 236      -6.091 -40.019  20.329  1.00  6.15      .097 C
ATOM   3513  HD1 TRP A 236      -6.284 -40.454  19.375  1.00  8.33      .097 H
ATOM   3514  CD2 TRP A 236      -6.135 -38.825  22.192  1.00  4.84      .001 C
ATOM   3515  NE1 TRP A 236      -5.054 -40.384  21.095  1.00  7.02      .365 N
ATOM   3516  HE1 TRP A 236      -4.394 -41.080  20.838  1.00  9.60      .365 H
ATOM   3517  CE2 TRP A 236      -5.016 -39.688  22.258  1.00  6.25      .042 C
ATOM   3518  CE3 TRP A 236      -6.365 -37.998  23.299  1.00  6.46      .014 C
ATOM   3519  HE3 TRP A 236      -7.201 -37.340  23.289  1.00  7.95      .014 H
ATOM   3520  CZ2 TRP A 236      -4.157 -39.706  23.343  1.00  9.27      .030 C
ATOM   3521  HZ2 TRP A 236      -3.316 -40.356  23.343  1.00 13.20      .030 H
ATOM   3522  CZ3 TRP A 236      -5.512 -38.020  24.397  1.00  9.25      .001 C
ATOM   3523  HZ3 TRP A 236      -5.702 -37.373  25.219  1.00 13.17      .001 H
ATOM   3524  CH2 TRP A 236      -4.406 -38.859  24.413  1.00 10.77      .002 C
ATOM   3525  HH2 TRP A 236      -3.741 -38.847  25.239  1.00 16.07      .002 H
ATOM   3526  N   ALA A 237      -5.769 -35.703  20.646  1.00  4.37      .338 N
ATOM   3527  H   ALA A 237      -5.158 -36.163  20.011  1.00  5.44      .338 H
ATOM   3528  CA  ALA A 237      -5.142 -34.965  21.740  1.00  4.62      .159 C
ATOM   3529  HA  ALA A 237      -5.679 -35.209  22.643  1.00  6.01      .159 H
ATOM   3530  C   ALA A 237      -5.173 -33.426  21.592  1.00  4.61      .251 C
ATOM   3531  O   ALA A 237      -4.881 -32.740  22.546  1.00  6.89      .271 O
ATOM   3532  CB  ALA A 237      -3.719 -35.478  21.919  1.00  6.18      .034 C
ATOM   3533 1HB  ALA A 237      -3.392 -35.605  21.965  1.00 35.88      .034 H
ATOM   3534 2HB  ALA A 237      -3.383 -35.593  21.969  1.00 33.41      .034 H
ATOM   3535 3HB  ALA A 237      -3.379 -35.599  21.955  1.00 34.87      .034 H
ATOM   3536  N   THR A 238      -5.535 -32.888  20.436  1.00  4.80      .336 N
ATOM   3537  H   THR A 238      -5.793 -33.488  19.694  1.00  6.07      .336 H
ATOM   3538  CA  THR A 238      -5.669 -31.446  20.172  1.00  5.18      .186 C
ATOM   3539  HA  THR A 238      -5.856 -30.951  21.114  1.00  5.52      .186 H
ATOM   3540  C   THR A 238      -6.839 -31.141  19.232  1.00  6.01      .253 C
ATOM   3541  O   THR A 238      -7.347 -32.017  18.562  1.00  8.23      .270 O
ATOM   3542  CB  THR A 238      -4.396 -30.824  19.586  1.00  7.35      .140 C
ATOM   3543  HB  THR A 238      -4.581 -29.856  19.374  1.00 15.00      .140 H
ATOM   3544  OG1 THR A 238      -4.009 -31.393  18.461  1.00 13.55      .382 O
ATOM   3545  HG1 THR A 238      -3.738 -32.099  18.581  1.00 22.89      .382 H
ATOM   3546  CG2 THR A 238      -3.241 -30.814  20.425  1.00 14.10      .034 C
ATOM   3547 1HG2 THR A 238      -2.953 -30.833  20.617  1.00 45.76      .034 H
ATOM   3548 2HG2 THR A 238      -2.992 -30.808  20.654  1.00 45.02      .034 H
ATOM   3549 3HG2 THR A 238      -2.954 -30.781  20.604  1.00 46.14      .034 H
ATOM   3550  N   VAL A 239      -7.264 -29.886  19.184  1.00  6.96      .337 N
ATOM   3551  H   VAL A 239      -6.840 -29.230  19.798  1.00  7.94      .337 H
ATOM   3552  CA  VAL A 239      -8.304 -29.350  18.292  1.00  8.12      .159 C
ATOM   3553  HA  VAL A 239      -8.399 -30.015  17.447  1.00  9.34      .159 H
ATOM   3554  C   VAL A 239      -7.897 -27.968  17.755  1.00  8.86      .251 C
ATOM   3555  O   VAL A 239      -7.156 -27.249  18.395  1.00 10.30      .271 O
ATOM   3556  CB  VAL A 239      -9.665 -29.344  19.016  1.00  9.59      .029 C
ATOM   3557  HB  VAL A 239      -9.803 -30.307  19.464  1.00 10.48      .029 H
ATOM   3558  CG1 VAL A 239      -9.759 -28.326  20.123  1.00 12.01      .002 C
ATOM   3559 1HG1 VAL A 239      -9.837 -28.054  20.361  1.00 41.60      .002 H
ATOM   3560 2HG1 VAL A 239      -9.719 -28.071  20.368  1.00 39.57      .002 H
ATOM   3561 3HG1 VAL A 239      -9.794 -28.137  20.426  1.00 41.49      .002 H
ATOM   3562  CG2 VAL A 239     -10.836 -29.137  18.088  1.00 14.13      .002 C
ATOM   3563 1HG2 VAL A 239     -11.098 -29.058  17.846  1.00 41.93      .002 H
ATOM   3564 2HG2 VAL A 239     -11.140 -29.083  17.908  1.00 44.40      .002 H
ATOM   3565 3HG2 VAL A 239     -11.102 -29.132  17.859  1.00 44.16      .002 H
ATOM   3566  N   GLY A 240      -8.361 -27.599  16.571  1.00 10.25      .336 N
ATOM   3567  H   GLY A 240      -8.930 -28.232  16.068  1.00 12.16      .336 H
ATOM   3568  CA  GLY A 240      -8.189 -26.269  15.984  1.00 11.58      .189 C
ATOM   3569 1HA  GLY A 240      -7.180 -25.937  16.148  1.00 13.29      .189 H
ATOM   3570 2HA  GLY A 240      -8.348 -26.325  14.924  1.00 14.95      .189 H
ATOM   3571  C   GLY A 240      -9.141 -25.230  16.560  1.00 10.38      .253 C
ATOM   3572  O   GLY A 240     -10.240 -25.550  16.973  1.00 11.07      .270 O
ATOM   3573  N   MET A 241      -8.742 -23.966  16.578  1.00 11.28      .337 N
ATOM   3574  H   MET A 241      -7.855 -23.742  16.205  1.00 13.60      .337 H
ATOM   3575  CA  MET A 241      -9.486 -22.878  17.204  1.00 11.44      .160 C
ATOM   3576  HA  MET A 241      -9.646 -23.153  18.233  1.00 12.22      .160 H
ATOM   3577  C   MET A 241     -10.874 -22.623  16.576  1.00 11.28      .251 C
ATOM   3578  O   MET A 241     -11.808 -22.299  17.283  1.00 12.75      .271 O
ATOM   3579  CB  MET A 241      -8.632 -21.621  17.210  1.00 15.02      .043 C
ATOM   3580 1HB  MET A 241      -7.898 -21.707  17.703  1.00 26.84      .043 H
ATOM   3581 2HB  MET A 241      -8.318 -21.392  16.405  1.00 25.85      .043 H
ATOM   3582  CG  MET A 241      -9.156 -20.523  17.634  1.00 36.68      .060 C
ATOM   3583 1HG  MET A 241      -8.624 -19.893  17.551  1.00 50.90      .060 H
ATOM   3584 2HG  MET A 241      -9.922 -20.318  17.169  1.00 50.84      .060 H
ATOM   3585  SD  MET A 241      -9.406 -20.453  18.957  1.00115.52      .139 S
ATOM   3586  CE  MET A 241      -8.069 -20.187  19.523  1.00151.15      .069 C
ATOM   3587 1HE  MET A 241      -7.804 -20.112  19.603  1.00189.94      .069 H
ATOM   3588 2HE  MET A 241      -7.788 -20.197  19.631  1.00192.62      .069 H
ATOM   3589 3HE  MET A 241      -7.817 -20.088  19.672  1.00196.37      .069 H
ATOM   3590  N   GLY A 242     -11.034 -22.820  15.273  1.00 12.08      .336 N
ATOM   3591  H   GLY A 242     -10.252 -23.081  14.726  1.00 13.38      .336 H
ATOM   3592  CA  GLY A 242     -12.310 -22.694  14.588  1.00 13.59      .189 C
ATOM   3593 1HA  GLY A 242     -12.722 -21.718  14.770  1.00 15.62      .189 H
ATOM   3594 2HA  GLY A 242     -12.139 -22.805  13.534  1.00 16.69      .189 H
ATOM   3595  C   GLY A 242     -13.346 -23.736  15.018  1.00 12.08      .253 C
ATOM   3596  O   GLY A 242     -14.494 -23.411  15.236  1.00 14.11      .270 O
ATOM   3597  N   GLU A 243     -12.932 -24.977  15.208  1.00 10.93      .337 N
ATOM   3598  H   GLU A 243     -11.989 -25.193  15.015  1.00 12.60      .337 H
ATOM   3599  CA  GLU A 243     -13.761 -26.045  15.755  1.00 10.22      .160 C
ATOM   3600  HA  GLU A 243     -14.725 -26.018  15.261  1.00 11.04      .160 H
ATOM   3601  C   GLU A 243     -14.006 -25.866  17.269  1.00  8.94      .251 C
ATOM   3602  O   GLU A 243     -15.115 -26.082  17.732  1.00  9.39      .271 O
ATOM   3603  CB  GLU A 243     -13.104 -27.392  15.428  1.00 11.26      .043 C
ATOM   3604 1HB  GLU A 243     -13.052 -27.502  14.356  1.00 13.03      .043 H
ATOM   3605 2HB  GLU A 243     -12.090 -27.376  15.798  1.00 12.17      .043 H
ATOM   3606  CG  GLU A 243     -13.805 -28.635  16.002  1.00 11.59      .100 C
ATOM   3607 1HG  GLU A 243     -13.243 -29.501  15.709  1.00 14.33      .100 H
ATOM   3608 2HG  GLU A 243     -13.780 -28.581  17.076  1.00 11.85      .100 H
ATOM   3609  CD  GLU A 243     -15.258 -28.844  15.571  1.00 11.70      .185 C
ATOM   3610  OE1 GLU A 243     -15.721 -28.254  14.586  1.00 12.99      .647 O
ATOM   3611  OE2 GLU A 243     -15.953 -29.644  16.212  1.00 12.74      .647 O
ATOM   3612  N   ALA A 244     -13.019 -25.399  18.031  1.00  8.64      .338 N
ATOM   3613  H   ALA A 244     -12.115 -25.266  17.628  1.00  9.67      .338 H
ATOM   3614  CA  ALA A 244     -13.178 -25.073  19.439  1.00  8.03      .159 C
ATOM   3615  HA  ALA A 244     -13.525 -25.960  19.950  1.00  8.54      .159 H
ATOM   3616  C   ALA A 244     -14.234 -23.966  19.660  1.00  7.69      .251 C
ATOM   3617  O   ALA A 244     -15.106 -24.115  20.511  1.00  7.83      .271 O
ATOM   3618  CB  ALA A 244     -11.822 -24.689  20.023  1.00  8.89      .034 C
ATOM   3619 1HB  ALA A 244     -11.513 -24.576  20.181  1.00 36.84      .034 H
ATOM   3620 2HB  ALA A 244     -11.491 -24.594  20.132  1.00 37.41      .034 H
ATOM   3621 3HB  ALA A 244     -11.503 -24.631  20.173  1.00 36.97      .034 H
ATOM   3622  N   ARG A 245     -14.222 -22.915  18.838  1.00  8.48      .338 N
ATOM   3623  H   ARG A 245     -13.465 -22.823  18.195  1.00  9.70      .338 H
ATOM   3624  CA  ARG A 245     -15.230 -21.852  18.811  1.00  8.83      .159 C
ATOM   3625  HA  ARG A 245     -15.272 -21.404  19.795  1.00  9.49      .159 H
ATOM   3626  C   ARG A 245     -16.624 -22.393  18.470  1.00  8.68      .251 C
ATOM   3627  O   ARG A 245     -17.585 -22.028  19.130  1.00  9.38      .271 O
ATOM   3628  CB  ARG A 245     -14.792 -20.775  17.818  1.00 10.67      .034 C
ATOM   3629 1HB  ARG A 245     -13.875 -20.427  18.070  1.00 16.29      .034 H
ATOM   3630 2HB  ARG A 245     -14.713 -21.164  16.891  1.00 16.07      .034 H
ATOM   3631  CG  ARG A 245     -15.659 -19.612  17.710  1.00 17.62      .027 C
ATOM   3632 1HG  ARG A 245     -16.519 -19.875  17.640  1.00 33.54      .027 H
ATOM   3633 2HG  ARG A 245     -15.606 -19.124  18.460  1.00 32.18      .027 H
ATOM   3634  CD  ARG A 245     -15.414 -18.728  16.670  1.00 29.08      .116 C
ATOM   3635 1HD  ARG A 245     -14.762 -18.529  16.607  1.00 51.11      .116 H
ATOM   3636 2HD  ARG A 245     -15.516 -18.990  16.058  1.00 54.09      .116 H
ATOM   3637  NE  ARG A 245     -15.899 -17.784  16.545  1.00 66.49      .212 N
ATOM   3638  HE  ARG A 245     -16.026 -17.582  17.025  1.00104.00      .212 H
ATOM   3639  CZ  ARG A 245     -16.166 -17.201  15.852  1.00123.80      .666 C
ATOM   3640  NH1 ARG A 245     -16.039 -17.397  15.188  1.00168.40      .235 N
ATOM   3641 1HH1 ARG A 245     -15.729 -17.995  15.148  1.00154.09      .235 H
ATOM   3642 2HH1 ARG A 245     -16.259 -16.924  14.694  1.00265.67      .235 H
ATOM   3643  NH2 ARG A 245     -16.575 -16.398  15.833  1.00217.20      .235 N
ATOM   3644 1HH2 ARG A 245     -16.695 -16.213  16.325  1.00253.56      .235 H
ATOM   3645 2HH2 ARG A 245     -16.762 -15.965  15.323  1.00302.10      .235 H
ATOM   3646  N   ARG A 246     -16.732 -23.310  17.505  1.00  9.04      .338 N
ATOM   3647  H   ARG A 246     -15.913 -23.569  16.998  1.00 10.03      .338 H
ATOM   3648  CA  ARG A 246     -17.975 -23.984  17.132  1.00  9.37      .159 C
ATOM   3649  HA  ARG A 246     -18.702 -23.227  16.861  1.00 10.34      .159 H
ATOM   3650  C   ARG A 246     -18.548 -24.792  18.308  1.00  8.57      .251 C
ATOM   3651  O   ARG A 246     -19.701 -24.614  18.652  1.00  9.82      .271 O
ATOM   3652  CB  ARG A 246     -17.754 -24.869  15.898  1.00 10.75      .034 C
ATOM   3653 1HB  ARG A 246     -17.202 -24.319  15.156  1.00 12.39      .034 H
ATOM   3654 2HB  ARG A 246     -17.179 -25.735  16.179  1.00 11.40      .034 H
ATOM   3655  CG  ARG A 246     -19.068 -25.341  15.274  1.00 12.22      .027 C
ATOM   3656 1HG  ARG A 246     -19.772 -25.586  16.048  1.00 13.12      .027 H
ATOM   3657 2HG  ARG A 246     -19.484 -24.533  14.703  1.00 14.61      .027 H
ATOM   3658  CD  ARG A 246     -18.917 -26.554  14.355  1.00 13.36      .116 C
ATOM   3659 1HD  ARG A 246     -19.861 -26.766  13.878  1.00 15.62      .116 H
ATOM   3660 2HD  ARG A 246     -18.192 -26.325  13.591  1.00 14.86      .116 H
ATOM   3661  NE  ARG A 246     -18.476 -27.750  15.076  1.00 12.75      .212 N
ATOM   3662  HE  ARG A 246     -17.518 -27.984  14.932  1.00 13.22      .212 H
ATOM   3663  CZ  ARG A 246     -19.218 -28.476  15.905  1.00 13.41      .666 C
ATOM   3664  NH1 ARG A 246     -20.463 -28.261  16.116  1.00 16.25      .235 N
ATOM   3665 1HH1 ARG A 246     -20.934 -27.559  15.599  1.00 17.87      .235 H
ATOM   3666 2HH1 ARG A 246     -20.955 -28.830  16.747  1.00 19.60      .235 H
ATOM   3667  NH2 ARG A 246     -18.673 -29.437  16.556  1.00 13.87      .235 N
ATOM   3668 1HH2 ARG A 246     -17.701 -29.604  16.429  1.00 13.48      .235 H
ATOM   3669 2HH2 ARG A 246     -19.189 -29.954  17.229  1.00 15.42      .235 H
ATOM   3670  N   ARG A 247     -17.738 -25.619  18.969  1.00  7.94      .338 N
ATOM   3671  H   ARG A 247     -16.802 -25.724  18.638  1.00  8.62      .338 H
ATOM   3672  CA  ARG A 247     -18.117 -26.432  20.129  1.00  7.56      .159 C
ATOM   3673  HA  ARG A 247     -18.963 -27.050  19.856  1.00  8.42      .159 H
ATOM   3674  C   ARG A 247     -18.541 -25.568  21.338  1.00  7.39      .251 C
ATOM   3675  O   ARG A 247     -19.553 -25.861  21.944  1.00  8.52      .271 O
ATOM   3676  CB  ARG A 247     -16.961 -27.368  20.508  1.00  7.69      .034 C
ATOM   3677 1HB  ARG A 247     -16.047 -26.803  20.601  1.00  8.24      .034 H
ATOM   3678 2HB  ARG A 247     -17.177 -27.819  21.464  1.00  8.36      .034 H
ATOM   3679  CG  ARG A 247     -16.743 -28.483  19.482  1.00  8.27      .027 C
ATOM   3680 1HG  ARG A 247     -17.628 -29.082  19.410  1.00  9.77      .027 H
ATOM   3681 2HG  ARG A 247     -16.547 -28.055  18.517  1.00  9.81      .027 H
ATOM   3682  CD  ARG A 247     -15.578 -29.376  19.866  1.00  9.04      .116 C
ATOM   3683 1HD  ARG A 247     -14.729 -28.765  20.049  1.00 11.36      .116 H
ATOM   3684 2HD  ARG A 247     -15.827 -29.902  20.754  1.00 11.30      .116 H
ATOM   3685  NE  ARG A 247     -15.247 -30.339  18.828  1.00  9.55      .212 N
ATOM   3686  HE  ARG A 247     -15.652 -30.144  17.944  1.00 12.35      .212 H
ATOM   3687  CZ  ARG A 247     -14.372 -31.322  18.945  1.00  9.22      .666 C
ATOM   3688  NH1 ARG A 247     -13.762 -31.592  20.033  1.00  9.36      .235 N
ATOM   3689 1HH1 ARG A 247     -13.947 -31.071  20.855  1.00  8.71      .235 H
ATOM   3690 2HH1 ARG A 247     -13.164 -32.375  20.064  1.00 12.43      .235 H
ATOM   3691  NH2 ARG A 247     -14.100 -32.054  17.940  1.00 12.86      .235 N
ATOM   3692 1HH2 ARG A 247     -14.527 -31.889  17.079  1.00 16.57      .235 H
ATOM   3693 2HH2 ARG A 247     -13.440 -32.771  18.035  1.00 16.26      .235 H
ATOM   3694  N   ALA A 248     -17.837 -24.479  21.627  1.00  7.18      .338 N
ATOM   3695  H   ALA A 248     -17.000 -24.290  21.118  1.00  7.97      .338 H
ATOM   3696  CA  ALA A 248     -18.216 -23.515  22.654  1.00  7.21      .159 C
ATOM   3697  HA  ALA A 248     -18.331 -24.035  23.595  1.00  8.12      .159 H
ATOM   3698  C   ALA A 248     -19.554 -22.814  22.343  1.00  7.70      .251 C
ATOM   3699  O   ALA A 248     -20.405 -22.693  23.208  1.00  9.26      .271 O
ATOM   3700  CB  ALA A 248     -17.095 -22.493  22.801  1.00  8.10      .034 C
ATOM   3701 1HB  ALA A 248     -16.866 -22.207  22.803  1.00 35.60      .034 H
ATOM   3702 2HB  ALA A 248     -16.794 -22.297  22.804  1.00 37.62      .034 H
ATOM   3703 3HB  ALA A 248     -16.833 -22.252  22.905  1.00 35.44      .034 H
ATOM   3704  N   THR A 249     -19.770 -22.409  21.094  1.00  8.22      .336 N
ATOM   3705  H   THR A 249     -19.045 -22.528  20.423  1.00  8.79      .336 H
ATOM   3706  CA  THR A 249     -21.002 -21.777  20.623  1.00  9.48      .186 C
ATOM   3707  HA  THR A 249     -21.233 -20.948  21.280  1.00 10.35      .186 H
ATOM   3708  C   THR A 249     -22.186 -22.755  20.655  1.00  9.92      .253 C
ATOM   3709  O   THR A 249     -23.266 -22.394  21.088  1.00 12.07      .270 O
ATOM   3710  CB  THR A 249     -20.806 -21.206  19.215  1.00 11.22      .140 C
ATOM   3711  HB  THR A 249     -20.590 -22.019  18.544  1.00 11.95      .140 H
ATOM   3712  OG1 THR A 249     -19.729 -20.309  19.203  1.00 12.32      .382 O
ATOM   3713  HG1 THR A 249     -18.937 -20.795  19.210  1.00 12.30      .382 H
ATOM   3714  CG2 THR A 249     -22.004 -20.444  18.696  1.00 14.99      .034 C
ATOM   3715 1HG2 THR A 249     -22.274 -20.243  18.607  1.00 44.69      .034 H
ATOM   3716 2HG2 THR A 249     -22.315 -20.292  18.571  1.00 44.60      .034 H
ATOM   3717 3HG2 THR A 249     -22.268 -20.253  18.536  1.00 42.99      .034 H
ATOM   3718  N   GLN A 250     -21.980 -24.011  20.266  1.00  9.48      .337 N
ATOM   3719  H   GLN A 250     -21.092 -24.261  19.889  1.00  9.90      .337 H
ATOM   3720  CA  GLN A 250     -22.998 -25.053  20.314  1.00  9.99      .160 C
ATOM   3721  HA  GLN A 250     -23.883 -24.668  19.824  1.00 11.70      .160 H
ATOM   3722  C   GLN A 250     -23.387 -25.411  21.765  1.00  9.32      .251 C
ATOM   3723  O   GLN A 250     -24.562 -25.568  22.044  1.00 10.80      .271 O
ATOM   3724  CB  GLN A 250     -22.525 -26.274  19.524  1.00 10.98      .042 C
ATOM   3725 1HB  GLN A 250     -22.195 -25.964  18.566  1.00 13.89      .042 H
ATOM   3726 2HB  GLN A 250     -21.705 -26.722  20.023  1.00 12.27      .042 H
ATOM   3727  CG  GLN A 250     -23.586 -27.327  19.333  1.00 14.29      .090 C
ATOM   3728 1HG  GLN A 250     -23.630 -27.827  19.785  1.00 35.03      .090 H
ATOM   3729 2HG  GLN A 250     -24.223 -27.132  19.348  1.00 39.65      .090 H
ATOM   3730  CD  GLN A 250     -23.752 -27.997  18.507  1.00 42.56      .227 C
ATOM   3731  OE1 GLN A 250     -23.092 -27.896  18.138  1.00109.57      .273 O
ATOM   3732  NE2 GLN A 250     -24.644 -28.714  18.189  1.00 55.08      .369 N
ATOM   3733 1HE2 GLN A 250     -24.752 -29.173  17.687  1.00109.83      .369 H
ATOM   3734 2HE2 GLN A 250     -25.199 -28.821  18.438  1.00 45.06      .369 H
ATOM   3735  N   LEU A 251     -22.433 -25.457  22.701  1.00  8.38      .338 N
ATOM   3736  H   LEU A 251     -21.479 -25.350  22.435  1.00  8.71      .338 H
ATOM   3737  CA  LEU A 251     -22.707 -25.671  24.117  1.00  7.78      .159 C
ATOM   3738  HA  LEU A 251     -23.242 -26.607  24.212  1.00  8.62      .159 H
ATOM   3739  C   LEU A 251     -23.612 -24.557  24.690  1.00  8.07      .251 C
ATOM   3740  O   LEU A 251     -24.579 -24.855  25.367  1.00  9.52      .271 O
ATOM   3741  CB  LEU A 251     -21.386 -25.792  24.901  1.00  7.35      .032 C
ATOM   3742 1HB  LEU A 251     -20.801 -26.572  24.451  1.00  8.80      .032 H
ATOM   3743 2HB  LEU A 251     -20.849 -24.872  24.793  1.00  8.67      .032 H
ATOM   3744  CG  LEU A 251     -21.536 -26.089  26.391  1.00  7.84      .002 C
ATOM   3745  HG  LEU A 251     -22.162 -25.344  26.811  1.00 10.18      .002 H
ATOM   3746  CD1 LEU A 251     -22.144 -27.425  26.655  1.00 12.43      .000 C
ATOM   3747 1HD1 LEU A 251     -22.336 -27.728  26.724  1.00 40.98      .000 H
ATOM   3748 2HD1 LEU A 251     -22.263 -27.736  26.753  1.00 42.79      .000 H
ATOM   3749 3HD1 LEU A 251     -22.272 -27.753  26.673  1.00 42.87      .000 H
ATOM   3750  CD2 LEU A 251     -20.207 -26.036  27.091  1.00  9.36      .000 C
ATOM   3751 1HD2 LEU A 251     -19.880 -26.056  27.257  1.00 37.76      .000 H
ATOM   3752 2HD2 LEU A 251     -19.911 -26.010  27.286  1.00 38.97      .000 H
ATOM   3753 3HD2 LEU A 251     -19.889 -25.999  27.228  1.00 37.60      .000 H
ATOM   3754  N   ALA A 252     -23.356 -23.297  24.344  1.00  8.21      .338 N
ATOM   3755  H   ALA A 252     -22.548 -23.107  23.792  1.00  9.10      .338 H
ATOM   3756  CA  ALA A 252     -24.183 -22.163  24.726  1.00  9.08      .159 C
ATOM   3757  HA  ALA A 252     -24.249 -22.135  25.804  1.00  9.67      .159 H
ATOM   3758  C   ALA A 252     -25.622 -22.265  24.177  1.00 10.29      .251 C
ATOM   3759  O   ALA A 252     -26.563 -21.969  24.887  1.00 12.91      .271 O
ATOM   3760  CB  ALA A 252     -23.482 -20.888  24.277  1.00 10.56      .034 C
ATOM   3761 1HB  ALA A 252     -23.286 -20.597  24.197  1.00 40.13      .034 H
ATOM   3762 2HB  ALA A 252     -23.343 -20.567  24.190  1.00 37.91      .034 H
ATOM   3763 3HB  ALA A 252     -23.317 -20.598  24.141  1.00 38.81      .034 H
ATOM   3764  N   HIS A 253     -25.814 -22.743  22.954  1.00 10.71      .337 N
ATOM   3765  H   HIS A 253     -25.025 -22.981  22.405  1.00 11.33      .337 H
ATOM   3766  CA  HIS A 253     -27.127 -23.013  22.384  1.00 12.73      .165 C
ATOM   3767  HA  HIS A 253     -27.732 -22.131  22.512  1.00 14.87      .165 H
ATOM   3768  C   HIS A 253     -27.854 -24.177  23.083  1.00 12.52      .251 C
ATOM   3769  O   HIS A 253     -29.032 -24.082  23.339  1.00 15.96      .271 O
ATOM   3770  CB  HIS A 253     -26.994 -23.263  20.887  1.00 15.72      .077 C
ATOM   3771 1HB  HIS A 253     -26.425 -23.315  20.552  1.00 32.57      .077 H
ATOM   3772 2HB  HIS A 253     -27.210 -23.796  20.648  1.00 44.31      .077 H
ATOM   3773  CG  HIS A 253     -27.329 -22.761  20.139  1.00 50.13      .057 C
ATOM   3774  ND1 HIS A 253     -27.477 -22.214  19.784  1.00117.21      .338 N
ATOM   3775  HD1 HIS A 253     -27.378 -22.053  19.940  1.00167.77      .338 H
ATOM   3776  CD2 HIS A 253     -27.582 -22.763  19.713  1.00140.39      .113 C
ATOM   3777  HD2 HIS A 253     -27.580 -23.110  19.814  1.00214.82      .113 H
ATOM   3778  CE1 HIS A 253     -27.795 -21.912  19.179  1.00216.98      .175 C
ATOM   3779  HE1 HIS A 253     -27.977 -21.471  18.781  1.00348.13      .175 H
ATOM   3780  NE2 HIS A 253     -27.873 -22.226  19.107  1.00241.77      .223 N
ATOM   3781  N   LEU A 254     -27.155 -25.248  23.437  1.00 11.38      .338 N
ATOM   3782  H   LEU A 254     -26.194 -25.293  23.196  1.00 11.78      .338 H
ATOM   3783  CA  LEU A 254     -27.708 -26.404  24.139  1.00 12.32      .159 C
ATOM   3784  HA  LEU A 254     -28.572 -26.744  23.586  1.00 14.64      .159 H
ATOM   3785  C   LEU A 254     -28.170 -26.076  25.573  1.00 13.04      .251 C
ATOM   3786  O   LEU A 254     -29.211 -26.543  25.974  1.00 17.26      .271 O
ATOM   3787  CB  LEU A 254     -26.673 -27.539  24.143  1.00 12.44      .032 C
ATOM   3788 1HB  LEU A 254     -25.734 -27.133  24.461  1.00 12.38      .032 H
ATOM   3789 2HB  LEU A 254     -26.981 -28.263  24.869  1.00 15.13      .032 H
ATOM   3790  CG  LEU A 254     -26.484 -28.251  22.808  1.00 13.84      .002 C
ATOM   3791  HG  LEU A 254     -26.432 -27.535  22.054  1.00 15.96      .002 H
ATOM   3792  CD1 LEU A 254     -25.232 -29.034  22.790  1.00 17.19      .000 C
ATOM   3793 1HD1 LEU A 254     -24.982 -29.289  22.893  1.00 46.78      .000 H
ATOM   3794 2HD1 LEU A 254     -24.861 -29.104  22.806  1.00 46.93      .000 H
ATOM   3795 3HD1 LEU A 254     -24.966 -29.263  22.655  1.00 45.91      .000 H
ATOM   3796  CD2 LEU A 254     -27.583 -29.173  22.496  1.00 22.97      .000 C
ATOM   3797 1HD2 LEU A 254     -27.817 -29.402  22.409  1.00 55.20      .000 H
ATOM   3798 2HD2 LEU A 254     -27.857 -29.374  22.401  1.00 54.72      .000 H
ATOM   3799 3HD2 LEU A 254     -27.854 -29.392  22.449  1.00 53.28      .000 H
ATOM   3800  N   VAL A 255     -27.464 -25.237  26.313  1.00 11.72      .338 N
ATOM   3801  H   VAL A 255     -26.595 -24.911  25.970  1.00 11.92      .338 H
ATOM   3802  CA  VAL A 255     -27.867 -24.746  27.635  1.00 13.12      .159 C
ATOM   3803  HA  VAL A 255     -28.465 -25.526  28.080  1.00 15.83      .159 H
ATOM   3804  C   VAL A 255     -28.751 -23.480  27.572  1.00 15.66      .251 C
ATOM   3805  O   VAL A 255     -29.075 -22.921  28.585  1.00 20.77      .271 O
ATOM   3806  CB  VAL A 255     -26.679 -24.569  28.599  1.00 12.15      .029 C
ATOM   3807  HB  VAL A 255     -27.076 -24.396  29.586  1.00 14.65      .029 H
ATOM   3808  CG1 VAL A 255     -25.840 -25.831  28.681  1.00 13.79      .002 C
ATOM   3809 1HG1 VAL A 255     -25.713 -26.177  28.736  1.00 42.02      .002 H
ATOM   3810 2HG1 VAL A 255     -25.592 -26.083  28.763  1.00 41.14      .002 H
ATOM   3811 3HG1 VAL A 255     -25.630 -26.124  28.618  1.00 43.75      .002 H
ATOM   3812  CG2 VAL A 255     -25.783 -23.395  28.276  1.00 11.76      .002 C
ATOM   3813 1HG2 VAL A 255     -25.563 -23.120  28.220  1.00 40.32      .002 H
ATOM   3814 2HG2 VAL A 255     -25.588 -23.110  28.197  1.00 41.68      .002 H
ATOM   3815 3HG2 VAL A 255     -25.558 -23.128  28.185  1.00 38.01      .002 H
ATOM   3816  N   GLY A 256     -29.161 -23.052  26.395  1.00 16.25      .336 N
ATOM   3817  H   GLY A 256     -28.847 -23.544  25.606  1.00 17.34      .336 H
ATOM   3818  CA  GLY A 256     -30.162 -22.019  26.172  1.00 20.20      .189 C
ATOM   3819 1HA  GLY A 256     -30.468 -22.074  25.156  1.00 24.26      .189 H
ATOM   3820 2HA  GLY A 256     -31.010 -22.224  26.782  1.00 25.39      .189 H
ATOM   3821  C   GLY A 256     -29.727 -20.586  26.453  1.00 19.05      .253 C
ATOM   3822  O   GLY A 256     -30.501 -19.826  26.922  1.00 27.47      .270 O
ATOM   3823  N   CYS A 257     -28.502 -20.224  26.207  1.00 15.45      .337 N
ATOM   3824  H   CYS A 257     -27.897 -20.888  25.830  1.00 16.05      .337 H
ATOM   3825  CA  CYS A 257     -28.007 -18.871  26.324  1.00 16.40      .171 C
ATOM   3826  HA  CYS A 257     -28.283 -18.500  27.277  1.00 17.52      .171 H
ATOM   3827  C   CYS A 257     -28.624 -17.963  25.292  1.00 26.15      .255 C
ATOM   3828  O   CYS A 257     -28.891 -18.400  24.230  1.00 33.70      .270 O
ATOM   3829  CB  CYS A 257     -26.505 -18.855  26.240  1.00 15.18      .100 C
ATOM   3830 1HB  CYS A 257     -26.232 -19.302  25.321  1.00 20.15      .100 H
ATOM   3831 2HB  CYS A 257     -26.154 -17.846  26.221  1.00 17.56      .100 H
ATOM   3832  SG  CYS A 257     -25.677 -19.700  27.556  1.00 14.86      .080 S
ATOM   3833  N   PRO A 258     -28.851 -16.719  25.565  1.00 36.95      .311 N
ATOM   3834  CA  PRO A 258     -29.471 -15.796  24.681  1.00 55.77      .171 C
ATOM   3835  HA  PRO A 258     -30.369 -16.180  24.385  1.00 64.41      .171 H
ATOM   3836  C   PRO A 258     -28.714 -15.470  23.489  1.00 64.94      .207 C
ATOM   3837  O   PRO A 258     -28.707 -15.333  22.859  1.00108.16      .646 O
ATOM   3838  OXT PRO A 258     -28.144 -15.334  23.183  1.00 94.24      .646 O
ATOM   3839  CB  PRO A 258     -29.719 -14.622  25.454  1.00 79.63      .035 C
ATOM   3840 1HB  PRO A 258     -29.352 -13.869  25.051  1.00106.90      .035 H
ATOM   3841 2HB  PRO A 258     -30.629 -14.498  25.578  1.00103.62      .035 H
ATOM   3842  CG  PRO A 258     -29.150 -14.786  26.690  1.00 70.25      .027 C
ATOM   3843 1HG  PRO A 258     -28.452 -14.177  26.796  1.00 92.35      .027 H
ATOM   3844 2HG  PRO A 258     -29.803 -14.648  27.336  1.00 86.90      .027 H
ATOM   3845  CD  PRO A 258     -28.627 -16.116  26.783  1.00 45.13      .105 C
ATOM   3846 1HD  PRO A 258     -27.630 -16.080  26.988  1.00 45.85      .105 H
ATOM   3847 2HD  PRO A 258     -29.119 -16.634  27.504  1.00 49.37      .105 H
TER    3848      PRO A 258 
ATOM   3849  N   ASN A 265     -21.531 -11.753  20.875  1.00158.78      .057 N
ATOM   3850 1H   ASN A 265     -21.768 -11.788  20.749  1.00191.91      .057 H
ATOM   3851 2H   ASN A 265     -21.785 -11.817  20.789  1.00199.39      .057 H
ATOM   3852 3H   ASN A 265     -21.752 -11.847  20.748  1.00193.49      .057 H
ATOM   3853  CA  ASN A 265     -20.487 -11.468  21.378  1.00128.41      .264 C
ATOM   3854  HA  ASN A 265     -19.939 -11.429  20.676  1.00152.74      .264 H
ATOM   3855  C   ASN A 265     -20.078 -12.411  22.345  1.00 91.52      .259 C
ATOM   3856  O   ASN A 265     -20.781 -12.752  23.166  1.00 71.66      .271 O
ATOM   3857  CB  ASN A 265     -20.531 -10.293  21.851  1.00166.63      .127 C
ATOM   3858 1HB  ASN A 265     -20.904 -10.144  22.229  1.00203.33      .127 H
ATOM   3859 2HB  ASN A 265     -20.113 -10.167  22.169  1.00191.71      .127 H
ATOM   3860  CG  ASN A 265     -20.620  -9.464  21.406  1.00243.78      .230 C
ATOM   3861  OD1 ASN A 265     -20.715  -9.642  20.873  1.00318.09      .273 O
ATOM   3862  ND2 ASN A 265     -20.597  -8.546  21.597  1.00317.35      .369 N
ATOM   3863 1HD2 ASN A 265     -20.649  -8.013  21.294  1.00419.17      .369 H
ATOM   3864 2HD2 ASN A 265     -20.525  -8.386  22.028  1.00325.66      .369 H
ATOM   3865  N   ASP A 266     -18.937 -12.825  22.265  1.00105.49      .337 N
ATOM   3866  H   ASP A 266     -18.390 -12.505  21.591  1.00136.83      .337 H
ATOM   3867  CA  ASP A 266     -18.419 -13.777  23.084  1.00102.66      .170 C
ATOM   3868  HA  ASP A 266     -18.951 -14.623  23.004  1.00 96.70      .170 H
ATOM   3869  C   ASP A 266     -18.445 -13.397  24.479  1.00 86.37      .252 C
ATOM   3870  O   ASP A 266     -18.603 -14.217  25.254  1.00 83.53      .271 O
ATOM   3871  CB  ASP A 266     -17.128 -14.103  22.641  1.00159.14      .129 C
ATOM   3872 1HB  ASP A 266     -16.643 -14.100  23.075  1.00194.02      .129 H
ATOM   3873 2HB  ASP A 266     -16.945 -14.747  22.421  1.00154.73      .129 H
ATOM   3874  CG  ASP A 266     -16.691 -13.626  21.917  1.00274.32      .188 C
ATOM   3875  OD1 ASP A 266     -16.465 -13.582  21.581  1.00366.97      .647 O
ATOM   3876  OD2 ASP A 266     -16.548 -13.319  21.664  1.00374.88      .647 O
ATOM   3877  N   THR A 267     -18.358 -12.165  24.793  1.00 90.09      .336 N
ATOM   3878  H   THR A 267     -18.208 -11.533  24.128  1.00104.22      .336 H
ATOM   3879  CA  THR A 267     -18.460 -11.637  26.063  1.00 91.93      .186 C
ATOM   3880  HA  THR A 267     -17.771 -12.091  26.623  1.00120.15      .186 H
ATOM   3881  C   THR A 267     -19.740 -11.877  26.697  1.00 63.11      .253 C
ATOM   3882  O   THR A 267     -19.839 -11.911  27.786  1.00 85.96      .270 O
ATOM   3883  CB  THR A 267     -18.166 -10.199  26.058  1.00115.55      .140 C
ATOM   3884  HB  THR A 267     -18.321  -9.767  26.517  1.00139.93      .140 H
ATOM   3885  OG1 THR A 267     -18.445  -9.786  25.496  1.00165.57      .382 O
ATOM   3886  HG1 THR A 267     -18.791  -9.704  25.596  1.00201.58      .382 H
ATOM   3887  CG2 THR A 267     -17.339  -9.734  26.030  1.00167.23      .034 C
ATOM   3888 1HG2 THR A 267     -17.173  -9.571  26.062  1.00215.61      .034 H
ATOM   3889 2HG2 THR A 267     -17.128  -9.606  25.988  1.00217.12      .034 H
ATOM   3890 3HG2 THR A 267     -17.124  -9.685  26.031  1.00222.05      .034 H
ATOM   3891  N   GLU A 268     -20.709 -12.087  26.033  1.00 38.80      .337 N
ATOM   3892  H   GLU A 268     -20.576 -12.046  25.142  1.00 43.32      .337 H
ATOM   3893  CA  GLU A 268     -21.960 -12.442  26.516  1.00 29.14      .160 C
ATOM   3894  HA  GLU A 268     -22.066 -12.075  27.474  1.00 36.44      .160 H
ATOM   3895  C   GLU A 268     -22.156 -13.943  26.568  1.00 19.92      .251 C
ATOM   3896  O   GLU A 268     -22.789 -14.431  27.455  1.00 22.98      .271 O
ATOM   3897  CB  GLU A 268     -22.982 -11.790  25.699  1.00 38.67      .043 C
ATOM   3898 1HB  GLU A 268     -22.931 -11.978  24.900  1.00 52.38      .043 H
ATOM   3899 2HB  GLU A 268     -23.712 -12.062  25.910  1.00 57.19      .043 H
ATOM   3900  CG  GLU A 268     -23.143 -10.547  25.656  1.00 69.88      .100 C
ATOM   3901 1HG  GLU A 268     -23.087 -10.353  25.267  1.00113.26      .100 H
ATOM   3902 2HG  GLU A 268     -23.490 -10.337  25.745  1.00120.37      .100 H
ATOM   3903  CD  GLU A 268     -22.937  -9.823  25.994  1.00112.87      .185 C
ATOM   3904  OE1 GLU A 268     -22.852  -9.537  26.069  1.00191.51      .647 O
ATOM   3905  OE2 GLU A 268     -22.868  -9.523  26.182  1.00180.38      .647 O
ATOM   3906  N   LEU A 269     -21.585 -14.676  25.653  1.00 16.07      .338 N
ATOM   3907  H   LEU A 269     -21.076 -14.225  24.959  1.00 20.04      .338 H
ATOM   3908  CA  LEU A 269     -21.670 -16.114  25.574  1.00 13.14      .159 C
ATOM   3909  HA  LEU A 269     -22.703 -16.386  25.592  1.00 15.18      .159 H
ATOM   3910  C   LEU A 269     -20.979 -16.789  26.757  1.00 10.11      .251 C
ATOM   3911  O   LEU A 269     -21.565 -17.625  27.414  1.00 10.69      .271 O
ATOM   3912  CB  LEU A 269     -21.098 -16.553  24.240  1.00 18.93      .032 C
ATOM   3913 1HB  LEU A 269     -21.218 -16.078  23.651  1.00 35.80      .032 H
ATOM   3914 2HB  LEU A 269     -20.369 -16.569  24.292  1.00 52.98      .032 H
ATOM   3915  CG  LEU A 269     -21.311 -17.557  23.608  1.00 29.31      .002 C
ATOM   3916  HG  LEU A 269     -21.752 -17.639  23.921  1.00 68.84      .002 H
ATOM   3917  CD1 LEU A 269     -21.395 -17.830  22.461  1.00 45.76      .000 C
ATOM   3918 1HD1 LEU A 269     -21.464 -17.919  22.188  1.00 86.11      .000 H
ATOM   3919 2HD1 LEU A 269     -21.378 -17.924  22.191  1.00 82.51      .000 H
ATOM   3920 3HD1 LEU A 269     -21.405 -17.840  22.191  1.00 85.24      .000 H
ATOM   3921  CD2 LEU A 269     -20.838 -18.194  23.634  1.00 95.78      .000 C
ATOM   3922 1HD2 LEU A 269     -20.733 -18.321  23.668  1.00154.88      .000 H
ATOM   3923 2HD2 LEU A 269     -20.694 -18.337  23.620  1.00151.66      .000 H
ATOM   3924 3HD2 LEU A 269     -20.754 -18.374  23.628  1.00150.94      .000 H
ATOM   3925  N   VAL A 270     -19.752 -16.399  27.069  1.00  9.44      .338 N
ATOM   3926  H   VAL A 270     -19.320 -15.682  26.542  1.00 12.04      .338 H
ATOM   3927  CA  VAL A 270     -18.986 -16.954  28.174  1.00  8.43      .159 C
ATOM   3928  HA  VAL A 270     -19.041 -18.028  28.098  1.00  9.24      .159 H
ATOM   3929  C   VAL A 270     -19.589 -16.544  29.523  1.00  8.34      .251 C
ATOM   3930  O   VAL A 270     -19.642 -17.358  30.424  1.00  8.80      .271 O
ATOM   3931  CB  VAL A 270     -17.501 -16.592  28.080  1.00 10.18      .029 C
ATOM   3932  HB  VAL A 270     -17.390 -15.648  28.083  1.00 21.30      .029 H
ATOM   3933  CG1 VAL A 270     -16.743 -17.064  29.094  1.00 25.69      .002 C
ATOM   3934 1HG1 VAL A 270     -16.533 -17.139  29.310  1.00 61.94      .002 H
ATOM   3935 2HG1 VAL A 270     -16.533 -17.219  29.314  1.00 56.01      .002 H
ATOM   3936 3HG1 VAL A 270     -16.619 -17.170  29.371  1.00 65.56      .002 H
ATOM   3937  CG2 VAL A 270     -16.861 -17.042  26.960  1.00 20.02      .002 C
ATOM   3938 1HG2 VAL A 270     -16.718 -17.117  26.697  1.00 55.53      .002 H
ATOM   3939 2HG2 VAL A 270     -16.729 -17.169  26.696  1.00 54.29      .002 H
ATOM   3940 3HG2 VAL A 270     -16.682 -17.161  26.694  1.00 51.73      .002 H
ATOM   3941  N   ALA A 271     -20.131 -15.334  29.649  1.00  9.68      .338 N
ATOM   3942  H   ALA A 271     -20.067 -14.692  28.896  1.00 11.67      .338 H
ATOM   3943  CA  ALA A 271     -20.845 -14.894  30.839  1.00 10.79      .159 C
ATOM   3944  HA  ALA A 271     -20.169 -14.960  31.675  1.00 12.21      .159 H
ATOM   3945  C   ALA A 271     -22.067 -15.775  31.164  1.00  9.61      .251 C
ATOM   3946  O   ALA A 271     -22.282 -16.127  32.315  1.00 10.66      .271 O
ATOM   3947  CB  ALA A 271     -21.237 -13.443  30.669  1.00 15.35      .034 C
ATOM   3948 1HB  ALA A 271     -21.300 -13.089  30.655  1.00 44.89      .034 H
ATOM   3949 2HB  ALA A 271     -21.363 -13.111  30.652  1.00 43.11      .034 H
ATOM   3950 3HB  ALA A 271     -21.328 -13.100  30.596  1.00 45.93      .034 H
ATOM   3951  N   CYS A 272     -22.814 -16.226  30.159  1.00  9.21      .337 N
ATOM   3952  H   CYS A 272     -22.640 -15.901  29.235  1.00 10.46      .337 H
ATOM   3953  CA  CYS A 272     -23.867 -17.211  30.334  1.00  9.05      .171 C
ATOM   3954  HA  CYS A 272     -24.548 -16.858  31.094  1.00 10.84      .171 H
ATOM   3955  C   CYS A 272     -23.313 -18.571  30.807  1.00  7.52      .252 C
ATOM   3956  O   CYS A 272     -23.814 -19.130  31.767  1.00  8.55      .271 O
ATOM   3957  CB  CYS A 272     -24.656 -17.332  29.040  1.00 10.97      .100 C
ATOM   3958 1HB  CYS A 272     -25.066 -16.377  28.799  1.00 14.52      .100 H
ATOM   3959 2HB  CYS A 272     -23.995 -17.602  28.246  1.00 11.68      .100 H
ATOM   3960  SG  CYS A 272     -25.989 -18.532  29.116  1.00 14.19      .080 S
ATOM   3961  N   LEU A 273     -22.226 -19.060  30.213  1.00  6.78      .337 N
ATOM   3962  H   LEU A 273     -21.827 -18.572  29.443  1.00  7.65      .337 H
ATOM   3963  CA  LEU A 273     -21.567 -20.300  30.619  1.00  6.22      .159 C
ATOM   3964  HA  LEU A 273     -22.324 -21.070  30.677  1.00  6.95      .159 H
ATOM   3965  C   LEU A 273     -20.896 -20.220  32.020  1.00  6.21      .251 C
ATOM   3966  O   LEU A 273     -20.660 -21.249  32.626  1.00  7.46      .271 O
ATOM   3967  CB  LEU A 273     -20.546 -20.717  29.540  1.00  6.68      .032 C
ATOM   3968 1HB  LEU A 273     -19.833 -19.923  29.439  1.00  8.19      .032 H
ATOM   3969 2HB  LEU A 273     -20.022 -21.583  29.899  1.00  7.76      .032 H
ATOM   3970  CG  LEU A 273     -21.095 -21.055  28.160  1.00  7.99      .002 C
ATOM   3971  HG  LEU A 273     -21.663 -20.237  27.823  1.00 11.38      .002 H
ATOM   3972  CD1 LEU A 273     -19.989 -21.305  27.192  1.00 11.99      .000 C
ATOM   3973 1HD1 LEU A 273     -19.734 -21.385  26.973  1.00 42.10      .000 H
ATOM   3974 2HD1 LEU A 273     -19.715 -21.347  26.973  1.00 40.92      .000 H
ATOM   3975 3HD1 LEU A 273     -19.734 -21.354  26.940  1.00 41.92      .000 H
ATOM   3976  CD2 LEU A 273     -21.959 -22.261  28.165  1.00 12.10      .000 C
ATOM   3977 1HD2 LEU A 273     -22.210 -22.513  28.198  1.00 41.42      .000 H
ATOM   3978 2HD2 LEU A 273     -22.114 -22.577  28.192  1.00 42.91      .000 H
ATOM   3979 3HD2 LEU A 273     -22.171 -22.541  28.103  1.00 41.43      .000 H
ATOM   3980  N   ARG A 274     -20.616 -19.033  32.559  1.00  6.64      .338 N
ATOM   3981  H   ARG A 274     -20.712 -18.228  31.984  1.00  8.12      .338 H
ATOM   3982  CA  ARG A 274     -20.234 -18.793  33.955  1.00  7.33      .159 C
ATOM   3983  HA  ARG A 274     -19.574 -19.586  34.280  1.00  8.11      .159 H
ATOM   3984  C   ARG A 274     -21.445 -18.778  34.908  1.00  8.33      .251 C
ATOM   3985  O   ARG A 274     -21.330 -19.210  36.026  1.00 11.92      .271 O
ATOM   3986  CB  ARG A 274     -19.470 -17.474  34.088  1.00  8.89      .034 C
ATOM   3987 1HB  ARG A 274     -19.919 -16.765  33.637  1.00 19.30      .034 H
ATOM   3988 2HB  ARG A 274     -19.434 -17.232  35.007  1.00 21.45      .034 H
ATOM   3989  CG  ARG A 274     -18.143 -17.401  33.640  1.00 11.34      .027 C
ATOM   3990 1HG  ARG A 274     -17.755 -18.181  33.914  1.00 28.58      .027 H
ATOM   3991 2HG  ARG A 274     -18.161 -17.410  32.728  1.00 25.42      .027 H
ATOM   3992  CD  ARG A 274     -17.278 -16.257  34.073  1.00 10.61      .116 C
ATOM   3993 1HD  ARG A 274     -17.186 -16.296  35.109  1.00 15.07      .116 H
ATOM   3994 2HD  ARG A 274     -16.318 -16.376  33.672  1.00 12.89      .116 H
ATOM   3995  NE  ARG A 274     -17.783 -14.967  33.694  1.00 13.59      .212 N
ATOM   3996  HE  ARG A 274     -18.533 -14.658  34.233  1.00 18.24      .212 H
ATOM   3997  CZ  ARG A 274     -17.306 -14.188  32.760  1.00 16.98      .666 C
ATOM   3998  NH1 ARG A 274     -16.330 -14.491  32.023  1.00 19.69      .235 N
ATOM   3999 1HH1 ARG A 274     -15.839 -15.328  32.151  1.00 16.89      .235 H
ATOM   4000 2HH1 ARG A 274     -16.017 -13.830  31.384  1.00 27.76      .235 H
ATOM   4001  NH2 ARG A 274     -17.826 -13.057  32.551  1.00 25.20      .235 N
ATOM   4002 1HH2 ARG A 274     -18.556 -12.749  33.104  1.00 29.12      .235 H
ATOM   4003 2HH2 ARG A 274     -17.446 -12.481  31.872  1.00 33.19      .235 H
ATOM   4004  N   THR A 275     -22.589 -18.298  34.464  1.00  8.73      .336 N
ATOM   4005  H   THR A 275     -22.611 -17.938  33.547  1.00  9.98      .336 H
ATOM   4006  CA  THR A 275     -23.814 -18.153  35.252  1.00 10.62      .186 C
ATOM   4007  HA  THR A 275     -23.536 -17.863  36.249  1.00 13.27      .186 H
ATOM   4008  C   THR A 275     -24.618 -19.451  35.353  1.00 10.47      .253 C
ATOM   4009  O   THR A 275     -25.194 -19.706  36.379  1.00 15.39      .270 O
ATOM   4010  CB  THR A 275     -24.680 -17.033  34.705  1.00 14.07      .140 C
ATOM   4011  HB  THR A 275     -25.135 -17.251  34.208  1.00 38.01      .140 H
ATOM   4012  OG1 THR A 275     -24.313 -16.199  34.234  1.00 32.97      .382 O
ATOM   4013  HG1 THR A 275     -23.841 -16.148  33.679  1.00 42.05      .382 H
ATOM   4014  CG2 THR A 275     -25.326 -16.432  35.323  1.00 49.00      .034 C
ATOM   4015 1HG2 THR A 275     -25.498 -16.250  35.443  1.00 95.87      .034 H
ATOM   4016 2HG2 THR A 275     -25.444 -16.314  35.465  1.00 94.83      .034 H
ATOM   4017 3HG2 THR A 275     -25.497 -16.297  35.501  1.00 91.06      .034 H
ATOM   4018  N   ARG A 276     -24.621 -20.300  34.336  1.00  8.91      .337 N
ATOM   4019  H   ARG A 276     -24.159 -20.032  33.507  1.00  9.31      .337 H
ATOM   4020  CA  ARG A 276     -25.260 -21.614  34.345  1.00  8.91      .160 C
ATOM   4021  HA  ARG A 276     -26.294 -21.472  34.622  1.00 10.25      .160 H
ATOM   4022  C   ARG A 276     -24.621 -22.552  35.381  1.00  9.05      .254 C
ATOM   4023  O   ARG A 276     -23.408 -22.533  35.515  1.00 10.42      .270 O
ATOM   4024  CB  ARG A 276     -25.200 -22.240  32.952  1.00 10.00      .034 C
ATOM   4025 1HB  ARG A 276     -24.242 -22.112  32.553  1.00 11.88      .034 H
ATOM   4026 2HB  ARG A 276     -25.370 -23.267  33.023  1.00 14.06      .034 H
ATOM   4027  CG  ARG A 276     -26.167 -21.699  31.951  1.00 15.15      .027 C
ATOM   4028 1HG  ARG A 276     -26.023 -20.878  31.827  1.00 34.38      .027 H
ATOM   4029 2HG  ARG A 276     -26.027 -22.084  31.213  1.00 35.57      .027 H
ATOM   4030  CD  ARG A 276     -27.508 -21.763  32.081  1.00 19.71      .116 C
ATOM   4031 1HD  ARG A 276     -27.661 -22.534  32.242  1.00 44.26      .116 H
ATOM   4032 2HD  ARG A 276     -27.687 -21.355  32.749  1.00 42.28      .116 H
ATOM   4033  NE  ARG A 276     -28.383 -21.370  31.113  1.00 22.28      .212 N
ATOM   4034  HE  ARG A 276     -28.521 -21.943  30.521  1.00 37.97      .212 H
ATOM   4035  CZ  ARG A 276     -28.984 -20.351  30.989  1.00 32.80      .666 C
ATOM   4036  NH1 ARG A 276     -28.898 -19.568  31.731  1.00 53.83      .235 N
ATOM   4037 1HH1 ARG A 276     -28.448 -19.724  32.478  1.00 57.80      .235 H
ATOM   4038 2HH1 ARG A 276     -29.365 -18.832  31.575  1.00 86.79      .235 H
ATOM   4039  NH2 ARG A 276     -29.699 -20.112  30.089  1.00 54.41      .235 N
ATOM   4040 1HH2 ARG A 276     -29.819 -20.694  29.507  1.00 66.26      .235 H
ATOM   4041 2HH2 ARG A 276     -30.160 -19.368  30.005  1.00 78.47      .235 H
ATOM   4042  N   PRO A 277     -25.386 -23.389  36.088  1.00 10.17      .312 N
ATOM   4043  CA  PRO A 277     -24.839 -24.347  37.033  1.00 10.65      .163 C
ATOM   4044  HA  PRO A 277     -24.277 -23.813  37.775  1.00 12.19      .163 H
ATOM   4045  C   PRO A 277     -23.917 -25.379  36.388  1.00  9.47      .251 C
ATOM   4046  O   PRO A 277     -24.140 -25.807  35.271  1.00 10.61      .271 O
ATOM   4047  CB  PRO A 277     -26.030 -24.996  37.698  1.00 14.73      .034 C
ATOM   4048 1HB  PRO A 277     -26.151 -25.948  37.379  1.00 21.77      .034 H
ATOM   4049 2HB  PRO A 277     -25.951 -24.983  38.708  1.00 22.24      .034 H
ATOM   4050  CG  PRO A 277     -27.174 -24.222  37.313  1.00 17.91      .027 C
ATOM   4051 1HG  PRO A 277     -27.920 -24.815  37.097  1.00 31.68      .027 H
ATOM   4052 2HG  PRO A 277     -27.409 -23.631  38.057  1.00 28.10      .027 H
ATOM   4053  CD  PRO A 277     -26.810 -23.425  36.133  1.00 13.34      .105 C
ATOM   4054 1HD  PRO A 277     -27.187 -23.876  35.262  1.00 16.76      .105 H
ATOM   4055 2HD  PRO A 277     -27.197 -22.447  36.234  1.00 16.47      .105 H
ATOM   4056  N   ALA A 278     -22.896 -25.815  37.106  1.00  9.91      .338 N
ATOM   4057  H   ALA A 278     -22.784 -25.460  38.022  1.00 12.02      .338 H
ATOM   4058  CA  ALA A 278     -21.858 -26.708  36.612  1.00  9.95      .159 C
ATOM   4059  HA  ALA A 278     -21.347 -26.207  35.809  1.00 10.64      .159 H
ATOM   4060  C   ALA A 278     -22.390 -28.042  36.056  1.00 10.08      .251 C
ATOM   4061  O   ALA A 278     -21.971 -28.476  34.998  1.00 11.53      .271 O
ATOM   4062  CB  ALA A 278     -20.860 -26.927  37.734  1.00 13.02      .034 C
ATOM   4063 1HB  ALA A 278     -20.575 -27.002  37.951  1.00 41.66      .034 H
ATOM   4064 2HB  ALA A 278     -20.678 -27.026  38.021  1.00 42.75      .034 H
ATOM   4065 3HB  ALA A 278     -20.623 -26.910  38.024  1.00 41.12      .034 H
ATOM   4066  N   GLN A 279     -23.359 -28.659  36.719  1.00 11.06      .338 N
ATOM   4067  H   GLN A 279     -23.676 -28.279  37.579  1.00 12.33      .338 H
ATOM   4068  CA  GLN A 279     -23.963 -29.909  36.287  1.00 13.12      .160 C
ATOM   4069  HA  GLN A 279     -23.173 -30.627  36.158  1.00 15.48      .160 H
ATOM   4070  C   GLN A 279     -24.706 -29.788  34.949  1.00 11.94      .251 C
ATOM   4071  O   GLN A 279     -24.699 -30.719  34.168  1.00 14.26      .271 O
ATOM   4072  CB  GLN A 279     -24.873 -30.425  37.386  1.00 18.58      .042 C
ATOM   4073 1HB  GLN A 279     -24.471 -30.484  38.164  1.00 31.11      .042 H
ATOM   4074 2HB  GLN A 279     -25.554 -29.901  37.545  1.00 29.81      .042 H
ATOM   4075  CG  GLN A 279     -25.431 -31.570  37.274  1.00 43.58      .090 C
ATOM   4076 1HG  GLN A 279     -26.001 -31.824  37.723  1.00 55.51      .090 H
ATOM   4077 2HG  GLN A 279     -25.786 -31.666  36.675  1.00 69.87      .090 H
ATOM   4078  CD  GLN A 279     -24.796 -32.263  37.379  1.00120.35      .227 C
ATOM   4079  OE1 GLN A 279     -24.226 -32.255  37.994  1.00174.35      .273 O
ATOM   4080  NE2 GLN A 279     -24.879 -32.899  36.800  1.00210.57      .369 N
ATOM   4081 1HE2 GLN A 279     -24.488 -33.371  36.886  1.00322.94      .369 H
ATOM   4082 2HE2 GLN A 279     -25.336 -32.915  36.281  1.00216.95      .369 H
ATOM   4083  N   VAL A 280     -25.302 -28.643  34.646  1.00 10.79      .338 N
ATOM   4084  H   VAL A 280     -25.238 -27.886  35.279  1.00 11.77      .338 H
ATOM   4085  CA  VAL A 280     -26.020 -28.389  33.396  1.00 10.93      .159 C
ATOM   4086  HA  VAL A 280     -26.722 -29.194  33.252  1.00 13.22      .159 H
ATOM   4087  C   VAL A 280     -25.067 -28.374  32.191  1.00  9.59      .251 C
ATOM   4088  O   VAL A 280     -25.437 -28.828  31.124  1.00 11.78      .271 O
ATOM   4089  CB  VAL A 280     -26.838 -27.093  33.490  1.00 12.85      .029 C
ATOM   4090  HB  VAL A 280     -26.219 -26.344  33.787  1.00 18.05      .029 H
ATOM   4091  CG1 VAL A 280     -27.456 -26.649  32.249  1.00 16.77      .002 C
ATOM   4092 1HG1 VAL A 280     -27.571 -26.522  31.956  1.00 47.16      .002 H
ATOM   4093 2HG1 VAL A 280     -27.633 -26.522  31.972  1.00 47.80      .002 H
ATOM   4094 3HG1 VAL A 280     -27.602 -26.583  31.948  1.00 46.99      .002 H
ATOM   4095  CG2 VAL A 280     -27.902 -27.200  34.459  1.00 24.62      .002 C
ATOM   4096 1HG2 VAL A 280     -28.137 -27.214  34.701  1.00 56.17      .002 H
ATOM   4097 2HG2 VAL A 280     -28.167 -27.242  34.690  1.00 56.75      .002 H
ATOM   4098 3HG2 VAL A 280     -28.159 -27.215  34.669  1.00 58.76      .002 H
ATOM   4099  N   LEU A 281     -23.831 -27.930  32.363  1.00  8.53      .338 N
ATOM   4100  H   LEU A 281     -23.563 -27.599  33.258  1.00  9.57      .338 H
ATOM   4101  CA  LEU A 281     -22.796 -27.989  31.339  1.00  8.20      .159 C
ATOM   4102  HA  LEU A 281     -23.205 -27.613  30.412  1.00  9.39      .159 H
ATOM   4103  C   LEU A 281     -22.341 -29.442  31.087  1.00  8.06      .251 C
ATOM   4104  O   LEU A 281     -22.259 -29.860  29.952  1.00 10.43      .271 O
ATOM   4105  CB  LEU A 281     -21.608 -27.095  31.734  1.00  9.18      .032 C
ATOM   4106 1HB  LEU A 281     -21.220 -27.447  32.652  1.00 10.53      .032 H
ATOM   4107 2HB  LEU A 281     -20.848 -27.220  31.009  1.00 11.87      .032 H
ATOM   4108  CG  LEU A 281     -21.883 -25.626  31.870  1.00 13.93      .002 C
ATOM   4109  HG  LEU A 281     -22.514 -25.564  32.138  1.00 49.48      .002 H
ATOM   4110  CD1 LEU A 281     -21.283 -24.888  32.492  1.00 31.60      .000 C
ATOM   4111 1HD1 LEU A 281     -21.086 -24.751  32.687  1.00 67.71      .000 H
ATOM   4112 2HD1 LEU A 281     -21.203 -24.731  32.677  1.00 73.94      .000 H
ATOM   4113 3HD1 LEU A 281     -21.133 -24.661  32.559  1.00 72.48      .000 H
ATOM   4114  CD2 LEU A 281     -21.877 -24.914  31.041  1.00 40.58      .000 C
ATOM   4115 1HD2 LEU A 281     -21.862 -24.763  30.813  1.00 83.53      .000 H
ATOM   4116 2HD2 LEU A 281     -21.845 -24.719  30.858  1.00 82.82      .000 H
ATOM   4117 3HD2 LEU A 281     -21.924 -24.758  30.865  1.00 84.19      .000 H
ATOM   4118  N   VAL A 282     -22.129 -30.230  32.136  1.00  7.92      .338 N
ATOM   4119  H   VAL A 282     -22.202 -29.842  33.045  1.00  8.87      .338 H
ATOM   4120  CA  VAL A 282     -21.750 -31.644  32.060  1.00  8.55      .159 C
ATOM   4121  HA  VAL A 282     -20.848 -31.715  31.472  1.00 10.07      .159 H
ATOM   4122  C   VAL A 282     -22.831 -32.489  31.372  1.00  9.16      .251 C
ATOM   4123  O   VAL A 282     -22.512 -33.368  30.593  1.00 11.70      .271 O
ATOM   4124  CB  VAL A 282     -21.417 -32.206  33.448  1.00  9.44      .029 C
ATOM   4125  HB  VAL A 282     -22.202 -32.003  34.072  1.00 14.15      .029 H
ATOM   4126  CG1 VAL A 282     -21.190 -33.648  33.492  1.00 16.47      .002 C
ATOM   4127 1HG1 VAL A 282     -21.145 -33.978  33.450  1.00 48.00      .002 H
ATOM   4128 2HG1 VAL A 282     -21.175 -34.000  33.535  1.00 45.99      .002 H
ATOM   4129 3HG1 VAL A 282     -21.086 -33.987  33.524  1.00 48.64      .002 H
ATOM   4130  CG2 VAL A 282     -20.235 -31.597  34.042  1.00 15.16      .002 C
ATOM   4131 1HG2 VAL A 282     -19.962 -31.443  34.191  1.00 45.44      .002 H
ATOM   4132 2HG2 VAL A 282     -19.954 -31.462  34.161  1.00 46.47      .002 H
ATOM   4133 3HG2 VAL A 282     -19.954 -31.461  34.199  1.00 46.37      .002 H
ATOM   4134  N   ASN A 283     -24.107 -32.189  31.589  1.00  9.19      .337 N
ATOM   4135  H   ASN A 283     -24.320 -31.491  32.265  1.00  9.53      .337 H
ATOM   4136  CA  ASN A 283     -25.239 -32.864  30.962  1.00 10.58      .169 C
ATOM   4137  HA  ASN A 283     -25.145 -33.917  31.158  1.00 13.16      .169 H
ATOM   4138  C   ASN A 283     -25.300 -32.704  29.420  1.00 10.26      .251 C
ATOM   4139  O   ASN A 283     -26.035 -33.414  28.780  1.00 14.46      .271 O
ATOM   4140  CB  ASN A 283     -26.529 -32.392  31.617  1.00 13.38      .119 C
ATOM   4141 1HB  ASN A 283     -26.548 -31.481  31.786  1.00 19.74      .119 H
ATOM   4142 2HB  ASN A 283     -27.248 -32.530  31.060  1.00 25.27      .119 H
ATOM   4143  CG  ASN A 283     -26.869 -32.934  32.761  1.00 33.70      .230 C
ATOM   4144  OD1 ASN A 283     -26.409 -33.709  33.142  1.00 65.36      .273 O
ATOM   4145  ND2 ASN A 283     -27.714 -32.563  33.332  1.00 60.04      .369 N
ATOM   4146 1HD2 ASN A 283     -27.972 -32.932  34.067  1.00 96.67      .369 H
ATOM   4147 2HD2 ASN A 283     -28.125 -31.957  33.025  1.00 69.61      .369 H
ATOM   4148  N   HIS A 284     -24.537 -31.805  28.833  1.00  9.01      .337 N
ATOM   4149  H   HIS A 284     -23.972 -31.237  29.412  1.00  9.80      .337 H
ATOM   4150  CA  HIS A 284     -24.473 -31.538  27.393  1.00  9.63      .165 C
ATOM   4151  HA  HIS A 284     -25.124 -32.237  26.888  1.00 11.03      .165 H
ATOM   4152  C   HIS A 284     -23.060 -31.723  26.791  1.00 10.44      .251 C
ATOM   4153  O   HIS A 284     -22.841 -31.414  25.647  1.00 13.33      .271 O
ATOM   4154  CB  HIS A 284     -25.035 -30.152  27.110  1.00 10.80      .077 C
ATOM   4155 1HB  HIS A 284     -24.410 -29.422  27.589  1.00 11.56      .077 H
ATOM   4156 2HB  HIS A 284     -24.999 -29.969  26.054  1.00 14.10      .077 H
ATOM   4157  CG  HIS A 284     -26.447 -29.959  27.583  1.00 11.15      .057 C
ATOM   4158  ND1 HIS A 284     -26.855 -29.520  28.791  1.00 12.11      .338 N
ATOM   4159  HD1 HIS A 284     -26.304 -29.232  29.561  1.00 13.22      .338 H
ATOM   4160  CD2 HIS A 284     -27.577 -30.284  26.930  1.00 13.89      .113 C
ATOM   4161  HD2 HIS A 284     -27.677 -30.700  25.965  1.00 18.10      .113 H
ATOM   4162  CE1 HIS A 284     -28.153 -29.572  28.835  1.00 14.55      .175 C
ATOM   4163  HE1 HIS A 284     -28.783 -29.311  29.638  1.00 19.19      .175 H
ATOM   4164  NE2 HIS A 284     -28.643 -30.040  27.725  1.00 15.57      .223 N
ATOM   4165  N   GLU A 285     -22.111 -32.240  27.539  1.00 12.03      .337 N
ATOM   4166  H   GLU A 285     -22.343 -32.487  28.460  1.00 14.83      .337 H
ATOM   4167  CA  GLU A 285     -20.714 -32.360  27.155  1.00 15.89      .160 C
ATOM   4168  HA  GLU A 285     -20.336 -31.391  27.023  1.00 22.31      .160 H
ATOM   4169  C   GLU A 285     -20.453 -33.123  25.853  1.00 10.51      .251 C
ATOM   4170  O   GLU A 285     -19.718 -32.665  25.016  1.00 11.84      .271 O
ATOM   4171  CB  GLU A 285     -19.973 -32.972  28.279  1.00 29.31      .043 C
ATOM   4172 1HB  GLU A 285     -20.142 -32.419  29.153  1.00 37.20      .043 H
ATOM   4173 2HB  GLU A 285     -20.340 -33.903  28.447  1.00 33.26      .043 H
ATOM   4174  CG  GLU A 285     -18.520 -33.098  28.045  1.00 47.32      .100 C
ATOM   4175 1HG  GLU A 285     -18.297 -33.862  28.080  1.00 77.82      .100 H
ATOM   4176 2HG  GLU A 285     -18.360 -32.861  27.308  1.00 96.47      .100 H
ATOM   4177  CD  GLU A 285     -17.565 -32.543  28.755  1.00 22.41      .185 C
ATOM   4178  OE1 GLU A 285     -17.084 -32.419  29.007  1.00 50.25      .647 O
ATOM   4179  OE2 GLU A 285     -17.284 -32.233  29.077  1.00 54.68      .647 O
ATOM   4180  N   TRP A 286     -21.063 -34.263  25.648  1.00  9.71      .337 N
ATOM   4181  H   TRP A 286     -21.671 -34.607  26.345  1.00 12.83      .337 H
ATOM   4182  CA  TRP A 286     -20.864 -35.100  24.472  1.00  9.21      .164 C
ATOM   4183  HA  TRP A 286     -19.813 -35.093  24.229  1.00  9.52      .164 H
ATOM   4184  C   TRP A 286     -21.640 -34.622  23.235  1.00 10.48      .251 C
ATOM   4185  O   TRP A 286     -21.312 -34.995  22.129  1.00 13.75      .271 O
ATOM   4186  CB  TRP A 286     -21.244 -36.535  24.804  1.00 10.28      .059 C
ATOM   4187 1HB  TRP A 286     -22.276 -36.564  25.085  1.00 13.94      .059 H
ATOM   4188 2HB  TRP A 286     -21.145 -37.118  23.913  1.00 11.92      .059 H
ATOM   4189  CG  TRP A 286     -20.442 -37.186  25.887  1.00  8.88      .016 C
ATOM   4190  CD1 TRP A 286     -20.877 -37.504  27.101  1.00 10.90      .097 C
ATOM   4191  HD1 TRP A 286     -21.846 -37.345  27.490  1.00 15.26      .097 H
ATOM   4192  CD2 TRP A 286     -19.068 -37.615  25.867  1.00  8.70      .001 C
ATOM   4193  NE1 TRP A 286     -19.902 -38.078  27.822  1.00 10.88      .365 N
ATOM   4194  HE1 TRP A 286     -20.015 -38.391  28.754  1.00 14.14      .365 H
ATOM   4195  CE2 TRP A 286     -18.760 -38.189  27.119  1.00  9.51      .042 C
ATOM   4196  CE3 TRP A 286     -18.055 -37.597  24.916  1.00 11.81      .014 C
ATOM   4197  HE3 TRP A 286     -18.255 -37.178  23.962  1.00 14.72      .014 H
ATOM   4198  CZ2 TRP A 286     -17.519 -38.723  27.406  1.00 12.49      .030 C
ATOM   4199  HZ2 TRP A 286     -17.332 -39.166  28.353  1.00 15.76      .030 H
ATOM   4200  CZ3 TRP A 286     -16.810 -38.148  25.194  1.00 15.58      .001 C
ATOM   4201  HZ3 TRP A 286     -16.067 -38.148  24.445  1.00 22.14      .001 H
ATOM   4202  CH2 TRP A 286     -16.544 -38.714  26.432  1.00 15.56      .002 C
ATOM   4203  HH2 TRP A 286     -15.601 -39.152  26.633  1.00 21.53      .002 H
ATOM   4204  N   HIS A 287     -22.660 -33.795  23.397  1.00 10.51      .337 N
ATOM   4205  H   HIS A 287     -22.866 -33.487  24.309  1.00 11.59      .337 H
ATOM   4206  CA  HIS A 287     -23.574 -33.382  22.341  1.00 12.17      .165 C
ATOM   4207  HA  HIS A 287     -23.915 -34.259  21.821  1.00 14.52      .165 H
ATOM   4208  C   HIS A 287     -22.933 -32.445  21.303  1.00 13.15      .251 C
ATOM   4209  O   HIS A 287     -23.447 -32.320  20.225  1.00 19.09      .271 O
ATOM   4210  CB  HIS A 287     -24.788 -32.719  22.962  1.00 14.39      .077 C
ATOM   4211 1HB  HIS A 287     -24.484 -31.920  23.530  1.00 18.55      .077 H
ATOM   4212 2HB  HIS A 287     -25.379 -32.340  22.207  1.00 20.19      .077 H
ATOM   4213  CG  HIS A 287     -25.643 -33.541  23.804  1.00 19.42      .057 C
ATOM   4214  ND1 HIS A 287     -26.127 -33.622  24.613  1.00 51.03      .338 N
ATOM   4215  CD2 HIS A 287     -26.108 -34.283  23.901  1.00 54.90      .113 C
ATOM   4216  HD2 HIS A 287     -25.954 -34.451  23.417  1.00126.14      .113 H
ATOM   4217  CE1 HIS A 287     -26.839 -34.390  25.159  1.00 50.39      .175 C
ATOM   4218  HE1 HIS A 287     -27.335 -34.624  25.831  1.00 91.05      .175 H
ATOM   4219  NE2 HIS A 287     -26.843 -34.796  24.746  1.00 55.79      .223 N
ATOM   4220  HE2 HIS A 287     -27.340 -35.383  25.040  1.00 96.95      .223 H
ATOM   4221  N   VAL A 288     -21.820 -31.798  21.605  1.00 11.14      .338 N
ATOM   4222  H   VAL A 288     -21.439 -31.921  22.506  1.00 11.02      .338 H
ATOM   4223  CA  VAL A 288     -21.129 -30.860  20.717  1.00 10.59      .159 C
ATOM   4224  HA  VAL A 288     -21.891 -30.300  20.203  1.00 12.35      .159 H
ATOM   4225  C   VAL A 288     -20.254 -31.533  19.646  1.00 12.43      .251 C
ATOM   4226  O   VAL A 288     -19.742 -30.853  18.775  1.00 14.00      .271 O
ATOM   4227  CB  VAL A 288     -20.314 -29.830  21.503  1.00  9.86      .029 C
ATOM   4228  HB  VAL A 288     -19.949 -29.101  20.812  1.00 11.93      .029 H
ATOM   4229  CG1 VAL A 288     -21.152 -29.094  22.506  1.00 13.05      .002 C
ATOM   4230 1HG1 VAL A 288     -21.360 -28.898  22.686  1.00 43.35      .002 H
ATOM   4231 2HG1 VAL A 288     -21.310 -28.892  22.773  1.00 42.19      .002 H
ATOM   4232 3HG1 VAL A 288     -21.374 -28.951  22.758  1.00 41.35      .002 H
ATOM   4233  CG2 VAL A 288     -19.127 -30.409  22.206  1.00 11.90      .002 C
ATOM   4234 1HG2 VAL A 288     -18.826 -30.523  22.357  1.00 41.06      .002 H
ATOM   4235 2HG2 VAL A 288     -18.856 -30.574  22.351  1.00 41.95      .002 H
ATOM   4236 3HG2 VAL A 288     -18.857 -30.535  22.411  1.00 40.04      .002 H
ATOM   4237  N   LEU A 289     -20.069 -32.843  19.695  1.00 14.83      .338 N
ATOM   4238  H   LEU A 289     -20.523 -33.360  20.409  1.00 16.32      .338 H
ATOM   4239  CA  LEU A 289     -19.344 -33.607  18.691  1.00 17.96      .160 C
ATOM   4240  HA  LEU A 289     -18.481 -33.058  18.416  1.00 22.14      .160 H
ATOM   4241  C   LEU A 289     -20.178 -33.796  17.451  1.00 26.14      .254 C
ATOM   4242  O   LEU A 289     -21.271 -34.188  17.565  1.00 30.02      .270 O
ATOM   4243  CB  LEU A 289     -18.887 -34.945  19.252  1.00 15.88      .032 C
ATOM   4244 1HB  LEU A 289     -19.687 -35.394  19.648  1.00 22.97      .032 H
ATOM   4245 2HB  LEU A 289     -18.553 -35.529  18.498  1.00 23.80      .032 H
ATOM   4246  CG  LEU A 289     -17.843 -34.937  20.260  1.00 15.91      .002 C
ATOM   4247  HG  LEU A 289     -18.180 -34.337  20.928  1.00 28.60      .002 H
ATOM   4248  CD1 LEU A 289     -17.583 -36.160  20.811  1.00 28.02      .000 C
ATOM   4249 1HD1 LEU A 289     -17.526 -36.436  20.955  1.00 63.78      .000 H
ATOM   4250 2HD1 LEU A 289     -17.498 -36.477  20.931  1.00 59.05      .000 H
ATOM   4251 3HD1 LEU A 289     -17.545 -36.434  20.938  1.00 64.05      .000 H
ATOM   4252  CD2 LEU A 289     -16.589 -34.544  19.833  1.00 27.50      .000 C
ATOM   4253 1HD2 LEU A 289     -16.297 -34.462  19.732  1.00 62.93      .000 H
ATOM   4254 2HD2 LEU A 289     -16.277 -34.451  19.747  1.00 58.71      .000 H
ATOM   4255 3HD2 LEU A 289     -16.301 -34.435  19.730  1.00 62.59      .000 H
ATOM   4256  N   PRO A 290     -19.704 -33.562  16.273  1.00 40.00      .312 N
ATOM   4257  CA  PRO A 290     -20.466 -33.652  15.075  1.00 56.31      .163 C
ATOM   4258  HA  PRO A 290     -21.328 -33.106  15.206  1.00 67.53      .163 H
ATOM   4259  C   PRO A 290     -20.843 -35.031  14.618  1.00 49.03      .251 C
ATOM   4260  O   PRO A 290     -21.748 -35.192  13.893  1.00 64.44      .271 O
ATOM   4261  CB  PRO A 290     -19.672 -33.012  14.063  1.00 86.51      .034 C
ATOM   4262 1HB  PRO A 290     -19.592 -33.514  13.224  1.00 96.30      .034 H
ATOM   4263 2HB  PRO A 290     -20.009 -32.158  13.889  1.00120.48      .034 H
ATOM   4264  CG  PRO A 290     -18.464 -32.873  14.609  1.00 93.30      .027 C
ATOM   4265 1HG  PRO A 290     -17.967 -33.476  14.185  1.00110.50      .027 H
ATOM   4266 2HG  PRO A 290     -18.154 -32.061  14.489  1.00138.83      .027 H
ATOM   4267  CD  PRO A 290     -18.471 -33.069  16.004  1.00 57.63      .105 C
ATOM   4268 1HD  PRO A 290     -17.784 -33.733  16.254  1.00 57.81      .105 H
ATOM   4269 2HD  PRO A 290     -18.299 -32.182  16.519  1.00 64.29      .105 H
ATOM   4270  N   GLN A 291     -20.164 -36.015  15.051  1.00 37.25      .338 N
ATOM   4271  H   GLN A 291     -19.452 -35.814  15.656  1.00 35.74      .338 H
ATOM   4272  CA  GLN A 291     -20.409 -37.388  14.765  1.00 37.24      .160 C
ATOM   4273  HA  GLN A 291     -21.405 -37.483  14.511  1.00 45.84      .160 H
ATOM   4274  C   GLN A 291     -20.127 -38.272  15.941  1.00 28.54      .251 C
ATOM   4275  O   GLN A 291     -19.347 -37.954  16.767  1.00 27.49      .271 O
ATOM   4276  CB  GLN A 291     -19.613 -37.822  13.620  1.00 53.28      .042 C
ATOM   4277 1HB  GLN A 291     -19.395 -37.959  13.471  1.00102.07      .042 H
ATOM   4278 2HB  GLN A 291     -19.536 -37.982  13.359  1.00 92.07      .042 H
ATOM   4279  CG  GLN A 291     -19.216 -37.890  12.996  1.00 85.67      .090 C
ATOM   4280 1HG  GLN A 291     -19.271 -38.011  13.169  1.00131.94      .090 H
ATOM   4281 2HG  GLN A 291     -19.253 -37.849  12.839  1.00138.10      .090 H
ATOM   4282  CD  GLN A 291     -18.700 -37.880  12.314  1.00158.66      .227 C
ATOM   4283  OE1 GLN A 291     -18.239 -37.706  12.155  1.00206.23      .273 O
ATOM   4284  NE2 GLN A 291     -18.755 -38.076  11.881  1.00282.64      .369 N
ATOM   4285 1HE2 GLN A 291     -18.419 -38.088  11.449  1.00400.94      .369 H
ATOM   4286 2HE2 GLN A 291     -19.133 -38.223  11.994  1.00329.32      .369 H
ATOM   4287  N   GLU A 292     -20.720 -39.401  15.991  1.00 33.17      .338 N
ATOM   4288  H   GLU A 292     -21.353 -39.598  15.298  1.00 43.93      .338 H
ATOM   4289  CA  GLU A 292     -20.491 -40.407  16.966  1.00 33.78      .160 C
ATOM   4290  HA  GLU A 292     -20.482 -39.946  17.892  1.00 37.95      .160 H
ATOM   4291  C   GLU A 292     -19.190 -41.118  16.829  1.00 25.18      .251 C
ATOM   4292  O   GLU A 292     -19.082 -41.778  16.491  1.00 62.05      .271 O
ATOM   4293  CB  GLU A 292     -21.598 -41.338  16.937  1.00 59.87      .043 C
ATOM   4294 1HB  GLU A 292     -21.865 -41.610  17.020  1.00 86.52      .043 H
ATOM   4295 2HB  GLU A 292     -21.871 -41.434  16.918  1.00108.76      .043 H
ATOM   4296  CG  GLU A 292     -22.020 -41.803  16.839  1.00121.39      .100 C
ATOM   4297 1HG  GLU A 292     -21.828 -42.139  16.681  1.00174.36      .100 H
ATOM   4298 2HG  GLU A 292     -22.119 -42.046  17.043  1.00173.08      .100 H
ATOM   4299  CD  GLU A 292     -22.590 -41.534  16.688  1.00221.15      .185 C
ATOM   4300  OE1 GLU A 292     -22.803 -41.432  16.653  1.00320.70      .647 O
ATOM   4301  OE2 GLU A 292     -22.846 -41.423  16.601  1.00320.15      .647 O
ATOM   4302  N   SER A 293     -18.199 -40.976  17.082  1.00 27.27      .336 N
ATOM   4303  H   SER A 293     -18.339 -40.430  17.356  1.00 67.98      .336 H
ATOM   4304  CA  SER A 293     -16.906 -41.545  16.934  1.00 19.77      .189 C
ATOM   4305  HA  SER A 293     -16.981 -42.260  16.218  1.00 18.77      .189 H
ATOM   4306  C   SER A 293     -16.318 -42.181  18.165  1.00 19.14      .253 C
ATOM   4307  O   SER A 293     -16.526 -41.768  19.173  1.00 38.28      .270 O
ATOM   4308  CB  SER A 293     -15.994 -40.554  16.460  1.00 35.06      .169 C
ATOM   4309 1HB  SER A 293     -15.597 -40.204  16.693  1.00 47.98      .169 H
ATOM   4310 2HB  SER A 293     -15.636 -40.610  16.162  1.00 70.68      .169 H
ATOM   4311  OG  SER A 293     -16.110 -39.998  16.112  1.00 97.13      .380 O
ATOM   4312  HG  SER A 293     -16.398 -40.285  15.719  1.00141.80      .380 H
ATOM   4313  N   VAL A 294     -15.544 -43.166  18.077  1.00 13.23      .337 N
ATOM   4314  H   VAL A 294     -15.393 -43.442  17.217  1.00 18.14      .337 H
ATOM   4315  CA  VAL A 294     -14.776 -43.800  19.141  1.00 12.24      .159 C
ATOM   4316  HA  VAL A 294     -15.344 -43.724  20.043  1.00 14.39      .159 H
ATOM   4317  C   VAL A 294     -13.443 -43.082  19.353  1.00  9.11      .251 C
ATOM   4318  O   VAL A 294     -12.838 -42.609  18.409  1.00  9.17      .271 O
ATOM   4319  CB  VAL A 294     -14.575 -45.286  18.863  1.00 18.78      .029 C
ATOM   4320  HB  VAL A 294     -14.233 -45.403  18.692  1.00 78.39      .029 H
ATOM   4321  CG1 VAL A 294     -14.542 -46.012  19.231  1.00 50.78      .002 C
ATOM   4322 1HG1 VAL A 294     -14.512 -46.174  19.287  1.00101.25      .002 H
ATOM   4323 2HG1 VAL A 294     -14.562 -46.222  19.319  1.00 97.49      .002 H
ATOM   4324 3HG1 VAL A 294     -14.529 -46.155  19.347  1.00 98.37      .002 H
ATOM   4325  CG2 VAL A 294     -14.890 -45.967  18.453  1.00 42.48      .002 C
ATOM   4326 1HG2 VAL A 294     -14.932 -46.111  18.371  1.00 89.41      .002 H
ATOM   4327 2HG2 VAL A 294     -14.962 -46.129  18.314  1.00 88.03      .002 H
ATOM   4328 3HG2 VAL A 294     -14.994 -46.145  18.391  1.00 87.75      .002 H
ATOM   4329  N   PHE A 295     -12.982 -43.015  20.596  1.00  8.81      .337 N
ATOM   4330  H   PHE A 295     -13.533 -43.412  21.319  1.00 11.42      .337 H
ATOM   4331  CA  PHE A 295     -11.720 -42.396  21.010  1.00  7.00      .164 C
ATOM   4332  HA  PHE A 295     -11.721 -42.414  22.090  1.00  8.48      .164 H
ATOM   4333  C   PHE A 295     -11.610 -40.903  20.589  1.00  5.97      .251 C
ATOM   4334  O   PHE A 295     -10.611 -40.459  20.051  1.00  6.40      .271 O
ATOM   4335  CB  PHE A 295     -10.549 -43.292  20.565  1.00  7.17      .056 C
ATOM   4336 1HB  PHE A 295     -10.925 -44.290  20.475  1.00 10.56      .056 H
ATOM   4337 2HB  PHE A 295     -10.239 -42.999  19.583  1.00  8.04      .056 H
ATOM   4338  CG  PHE A 295      -9.297 -43.357  21.433  1.00  6.52      .044 C
ATOM   4339  CD1 PHE A 295      -8.737 -43.788  21.793  1.00 41.63      .008 C
ATOM   4340  HD1 PHE A 295      -9.193 -44.044  21.477  1.00115.46      .008 H
ATOM   4341  CD2 PHE A 295      -8.672 -43.023  21.845  1.00 41.44      .008 C
ATOM   4342  HD2 PHE A 295      -9.081 -42.688  21.563  1.00115.92      .008 H
ATOM   4343  CE1 PHE A 295      -7.572 -43.890  22.553  1.00 44.60      .001 C
ATOM   4344  HE1 PHE A 295      -7.151 -44.222  22.825  1.00121.39      .001 H
ATOM   4345  CE2 PHE A 295      -7.516 -43.124  22.615  1.00 42.40      .001 C
ATOM   4346  HE2 PHE A 295      -7.056 -42.867  22.929  1.00116.63      .001 H
ATOM   4347  CZ  PHE A 295      -6.965 -43.556  22.969  1.00 10.38      .000 C
ATOM   4348  HZ  PHE A 295      -6.080 -43.630  23.559  1.00 13.94      .000 H
ATOM   4349  N   ARG A 296     -12.666 -40.118  20.802  1.00  6.26      .338 N
ATOM   4350  H   ARG A 296     -13.468 -40.530  21.221  1.00  8.30      .338 H
ATOM   4351  CA  ARG A 296     -12.737 -38.663  20.589  1.00  5.31      .159 C
ATOM   4352  HA  ARG A 296     -11.729 -38.268  20.590  1.00  4.93      .159 H
ATOM   4353  C   ARG A 296     -13.524 -37.971  21.716  1.00  5.47      .251 C
ATOM   4354  O   ARG A 296     -14.459 -38.537  22.250  1.00  7.54      .271 O
ATOM   4355  CB  ARG A 296     -13.381 -38.333  19.238  1.00  6.66      .034 C
ATOM   4356 1HB  ARG A 296     -14.322 -38.853  19.171  1.00  8.94      .034 H
ATOM   4357 2HB  ARG A 296     -13.599 -37.279  19.202  1.00  7.99      .034 H
ATOM   4358  CG  ARG A 296     -12.549 -38.689  17.991  1.00  6.60      .027 C
ATOM   4359 1HG  ARG A 296     -12.353 -39.748  17.984  1.00  7.28      .027 H
ATOM   4360 2HG  ARG A 296     -13.126 -38.444  17.116  1.00  8.98      .027 H
ATOM   4361  CD  ARG A 296     -11.220 -37.946  17.923  1.00  5.69      .116 C
ATOM   4362 1HD  ARG A 296     -11.424 -36.890  17.930  1.00  7.44      .116 H
ATOM   4363 2HD  ARG A 296     -10.618 -38.173  18.785  1.00  5.65      .116 H
ATOM   4364  NE  ARG A 296     -10.451 -38.266  16.715  1.00  6.53      .212 N
ATOM   4365  HE  ARG A 296     -10.460 -37.553  16.025  1.00  9.29      .212 H
ATOM   4366  CZ  ARG A 296      -9.759 -39.381  16.502  1.00  5.90      .666 C
ATOM   4367  NH1 ARG A 296      -9.664 -40.331  17.363  1.00  5.75      .235 N
ATOM   4368 1HH1 ARG A 296     -10.119 -40.242  18.244  1.00  6.19      .235 H
ATOM   4369 2HH1 ARG A 296      -9.081 -41.114  17.179  1.00  6.95      .235 H
ATOM   4370  NH2 ARG A 296      -9.138 -39.535  15.388  1.00  7.69      .235 N
ATOM   4371 1HH2 ARG A 296      -9.156 -38.808  14.714  1.00  9.60      .235 H
ATOM   4372 2HH2 ARG A 296      -8.681 -40.395  15.185  1.00  8.28      .235 H
ATOM   4373  N   PHE A 297     -13.126 -36.754  22.047  1.00  4.89      .337 N
ATOM   4374  H   PHE A 297     -12.378 -36.355  21.528  1.00  5.51      .337 H
ATOM   4375  CA  PHE A 297     -13.543 -36.025  23.252  1.00  4.81      .164 C
ATOM   4376  HA  PHE A 297     -14.468 -36.451  23.615  1.00  5.49      .164 H
ATOM   4377  C   PHE A 297     -13.805 -34.537  22.938  1.00  4.96      .251 C
ATOM   4378  O   PHE A 297     -13.177 -33.967  22.060  1.00  6.84      .271 O
ATOM   4379  CB  PHE A 297     -12.487 -36.200  24.344  1.00  5.58      .056 C
ATOM   4380 1HB  PHE A 297     -11.675 -35.524  24.144  1.00  6.74      .056 H
ATOM   4381 2HB  PHE A 297     -12.924 -35.919  25.286  1.00  7.50      .056 H
ATOM   4382  CG  PHE A 297     -11.908 -37.601  24.490  1.00  5.94      .044 C
ATOM   4383  CD1 PHE A 297     -12.668 -38.624  25.035  1.00  8.19      .008 C
ATOM   4384  HD1 PHE A 297     -13.655 -38.422  25.373  1.00 10.91      .008 H
ATOM   4385  CD2 PHE A 297     -10.625 -37.885  24.040  1.00  7.18      .008 C
ATOM   4386  HD2 PHE A 297     -10.041 -37.103  23.631  1.00  9.57      .008 H
ATOM   4387  CE1 PHE A 297     -12.154 -39.917  25.117  1.00 10.53      .001 C
ATOM   4388  HE1 PHE A 297     -12.738 -40.698  25.529  1.00 15.60      .001 H
ATOM   4389  CE2 PHE A 297     -10.113 -39.177  24.125  1.00  9.00      .001 C
ATOM   4390  HE2 PHE A 297      -9.134 -39.384  23.777  1.00 12.49      .001 H
ATOM   4391  CZ  PHE A 297     -10.876 -40.193  24.665  1.00 10.17      .000 C
ATOM   4392  HZ  PHE A 297     -10.476 -41.179  24.735  1.00 13.81      .000 H
ATOM   4393  N   SER A 298     -14.756 -33.919  23.623  1.00  4.78      .336 N
ATOM   4394  H   SER A 298     -15.224 -34.414  24.344  1.00  5.80      .336 H
ATOM   4395  CA  SER A 298     -15.327 -32.617  23.254  1.00  4.85      .189 C
ATOM   4396  HA  SER A 298     -15.576 -32.653  22.202  1.00  6.12      .189 H
ATOM   4397  C   SER A 298     -14.402 -31.414  23.487  1.00  4.20      .254 C
ATOM   4398  O   SER A 298     -14.303 -30.564  22.627  1.00  6.60      .270 O
ATOM   4399  CB  SER A 298     -16.632 -32.393  23.996  1.00  5.94      .169 C
ATOM   4400 1HB  SER A 298     -16.477 -32.461  25.026  1.00  8.33      .169 H
ATOM   4401 2HB  SER A 298     -17.005 -31.438  23.789  1.00  9.31      .169 H
ATOM   4402  OG  SER A 298     -17.572 -33.319  23.631  1.00 10.04      .380 O
ATOM   4403  HG  SER A 298     -18.345 -33.186  24.114  1.00 11.15      .380 H
ATOM   4404  N   PHE A 299     -13.716 -31.340  24.611  1.00  3.67      .337 N
ATOM   4405  H   PHE A 299     -13.851 -32.051  25.288  1.00  5.17      .337 H
ATOM   4406  CA  PHE A 299     -12.874 -30.213  24.999  1.00  3.87      .164 C
ATOM   4407  HA  PHE A 299     -12.783 -29.538  24.160  1.00  4.76      .164 H
ATOM   4408  C   PHE A 299     -11.459 -30.691  25.380  1.00  3.83      .251 C
ATOM   4409  O   PHE A 299     -11.247 -31.368  26.365  1.00  4.98      .271 O
ATOM   4410  CB  PHE A 299     -13.566 -29.425  26.108  1.00  4.94      .056 C
ATOM   4411 1HB  PHE A 299     -13.720 -30.069  26.954  1.00  6.01      .056 H
ATOM   4412 2HB  PHE A 299     -12.916 -28.627  26.421  1.00  6.89      .056 H
ATOM   4413  CG  PHE A 299     -14.903 -28.825  25.710  1.00  5.63      .044 C
ATOM   4414  CD1 PHE A 299     -14.943 -27.638  24.992  1.00  7.34      .008 C
ATOM   4415  HD1 PHE A 299     -14.034 -27.140  24.745  1.00  9.13      .008 H
ATOM   4416  CD2 PHE A 299     -16.099 -29.461  26.024  1.00  7.16      .008 C
ATOM   4417  HD2 PHE A 299     -16.074 -30.365  26.582  1.00  9.03      .008 H
ATOM   4418  CE1 PHE A 299     -16.162 -27.104  24.569  1.00  9.55      .001 C
ATOM   4419  HE1 PHE A 299     -16.184 -26.201  24.010  1.00 13.07      .001 H
ATOM   4420  CE2 PHE A 299     -17.319 -28.924  25.608  1.00  9.25      .001 C
ATOM   4421  HE2 PHE A 299     -18.224 -29.422  25.855  1.00 12.83      .001 H
ATOM   4422  CZ  PHE A 299     -17.349 -27.749  24.874  1.00  9.87      .000 C
ATOM   4423  HZ  PHE A 299     -18.284 -27.348  24.551  1.00 13.25      .000 H
ATOM   4424  N   VAL A 300     -10.500 -30.330  24.549  1.00  4.35      .338 N
ATOM   4425  H   VAL A 300     -10.756 -29.727  23.805  1.00  6.33      .338 H
ATOM   4426  CA  VAL A 300      -9.092 -30.768  24.561  1.00  4.10      .160 C
ATOM   4427  HA  VAL A 300      -8.858 -31.157  25.544  1.00  4.25      .160 H
ATOM   4428  C   VAL A 300      -8.153 -29.562  24.306  1.00  4.32      .254 C
ATOM   4429  O   VAL A 300      -8.642 -28.503  23.918  1.00  5.29      .270 O
ATOM   4430  CB  VAL A 300      -8.871 -31.913  23.544  1.00  4.79      .029 C
ATOM   4431  HB  VAL A 300      -7.858 -32.249  23.652  1.00  6.66      .029 H
ATOM   4432  CG1 VAL A 300      -9.756 -33.124  23.790  1.00  5.58      .002 C
ATOM   4433 1HG1 VAL A 300      -9.933 -33.444  23.809  1.00 32.95      .002 H
ATOM   4434 2HG1 VAL A 300     -10.007 -33.379  23.835  1.00 34.78      .002 H
ATOM   4435 3HG1 VAL A 300      -9.941 -33.408  23.904  1.00 33.98      .002 H
ATOM   4436  CG2 VAL A 300      -9.051 -31.497  22.099  1.00  6.98      .002 C
ATOM   4437 1HG2 VAL A 300      -9.142 -31.485  21.735  1.00 33.92      .002 H
ATOM   4438 2HG2 VAL A 300      -8.988 -31.399  21.743  1.00 35.59      .002 H
ATOM   4439 3HG2 VAL A 300      -9.136 -31.317  21.796  1.00 37.06      .002 H
ATOM   4440  N   PRO A 301      -6.827 -29.670  24.507  1.00  4.43      .312 N
ATOM   4441  CA  PRO A 301      -5.874 -28.604  24.199  1.00  4.62      .163 C
ATOM   4442  HA  PRO A 301      -6.032 -27.808  24.913  1.00  5.16      .163 H
ATOM   4443  C   PRO A 301      -5.997 -28.009  22.786  1.00  4.73      .251 C
ATOM   4444  O   PRO A 301      -6.191 -28.704  21.817  1.00  6.50      .271 O
ATOM   4445  CB  PRO A 301      -4.500 -29.214  24.447  1.00  5.68      .034 C
ATOM   4446 1HB  PRO A 301      -4.144 -29.708  23.567  1.00  7.20      .034 H
ATOM   4447 2HB  PRO A 301      -3.784 -28.492  24.791  1.00  7.96      .034 H
ATOM   4448  CG  PRO A 301      -4.774 -30.219  25.526  1.00  6.06      .027 C
ATOM   4449 1HG  PRO A 301      -4.068 -31.023  25.511  1.00  8.44      .027 H
ATOM   4450 2HG  PRO A 301      -4.777 -29.740  26.480  1.00  8.35      .027 H
ATOM   4451  CD  PRO A 301      -6.148 -30.731  25.198  1.00  5.14      .105 C
ATOM   4452 1HD  PRO A 301      -6.061 -31.583  24.554  1.00  6.73      .105 H
ATOM   4453 2HD  PRO A 301      -6.680 -30.975  26.097  1.00  6.75      .105 H
ATOM   4454  N   VAL A 302      -5.877 -26.709  22.669  1.00  6.53      .338 N
ATOM   4455  H   VAL A 302      -5.624 -26.202  23.477  1.00  9.70      .338 H
ATOM   4456  CA  VAL A 302      -6.100 -25.935  21.447  1.00  6.85      .159 C
ATOM   4457  HA  VAL A 302      -6.451 -26.625  20.697  1.00  8.96      .159 H
ATOM   4458  C   VAL A 302      -4.810 -25.293  20.937  1.00  6.39      .251 C
ATOM   4459  O   VAL A 302      -4.034 -24.750  21.701  1.00  6.81      .271 O
ATOM   4460  CB  VAL A 302      -7.237 -24.910  21.632  1.00  7.89      .029 C
ATOM   4461  HB  VAL A 302      -7.962 -25.307  22.093  1.00 17.30      .029 H
ATOM   4462  CG1 VAL A 302      -6.972 -23.798  22.344  1.00 22.43      .002 C
ATOM   4463 1HG1 VAL A 302      -6.840 -23.531  22.458  1.00 57.74      .002 H
ATOM   4464 2HG1 VAL A 302      -6.897 -23.543  22.579  1.00 55.38      .002 H
ATOM   4465 3HG1 VAL A 302      -6.999 -23.534  22.502  1.00 59.76      .002 H
ATOM   4466  CG2 VAL A 302      -7.785 -24.441  20.498  1.00 21.76      .002 C
ATOM   4467 1HG2 VAL A 302      -7.972 -24.392  20.245  1.00 59.42      .002 H
ATOM   4468 2HG2 VAL A 302      -7.853 -24.354  20.172  1.00 53.71      .002 H
ATOM   4469 3HG2 VAL A 302      -7.927 -24.253  20.274  1.00 57.16      .002 H
ATOM   4470  N   VAL A 303      -4.599 -25.341  19.636  1.00  8.49      .338 N
ATOM   4471  H   VAL A 303      -5.254 -25.827  19.072  1.00 10.90      .338 H
ATOM   4472  CA  VAL A 303      -3.518 -24.662  18.924  1.00 10.14      .159 C
ATOM   4473  HA  VAL A 303      -2.642 -24.654  19.550  1.00 10.81      .159 H
ATOM   4474  C   VAL A 303      -3.916 -23.215  18.632  1.00 10.33      .251 C
ATOM   4475  O   VAL A 303      -4.748 -22.971  17.792  1.00 13.30      .271 O
ATOM   4476  CB  VAL A 303      -3.162 -25.421  17.643  1.00 15.09      .029 C
ATOM   4477  HB  VAL A 303      -4.031 -25.457  17.026  1.00 17.24      .029 H
ATOM   4478  CG1 VAL A 303      -2.067 -24.749  16.850  1.00 20.52      .002 C
ATOM   4479 1HG1 VAL A 303      -1.861 -24.530  16.658  1.00 51.16      .002 H
ATOM   4480 2HG1 VAL A 303      -1.807 -24.654  16.603  1.00 47.79      .002 H
ATOM   4481 3HG1 VAL A 303      -1.752 -24.602  16.726  1.00 51.13      .002 H
ATOM   4482  CG2 VAL A 303      -2.730 -26.843  17.927  1.00 18.97      .002 C
ATOM   4483 1HG2 VAL A 303      -2.646 -27.184  17.997  1.00 48.14      .002 H
ATOM   4484 2HG2 VAL A 303      -2.615 -27.167  18.005  1.00 49.60      .002 H
ATOM   4485 3HG2 VAL A 303      -2.619 -27.181  17.973  1.00 47.32      .002 H
ATOM   4486  N   ASP A 304      -3.332 -22.260  19.327  1.00 10.81      .337 N
ATOM   4487  H   ASP A 304      -2.687 -22.523  20.018  1.00 12.81      .337 H
ATOM   4488  CA  ASP A 304      -3.574 -20.829  19.160  1.00 12.58      .170 C
ATOM   4489  HA  ASP A 304      -3.816 -20.667  18.122  1.00 14.69      .170 H
ATOM   4490  C   ASP A 304      -2.361 -19.926  19.484  1.00 15.23      .252 C
ATOM   4491  O   ASP A 304      -2.459 -18.745  19.416  1.00 23.26      .271 O
ATOM   4492  CB  ASP A 304      -4.788 -20.383  19.968  1.00 13.43      .129 C
ATOM   4493 1HB  ASP A 304      -5.096 -19.431  19.600  1.00 18.11      .129 H
ATOM   4494 2HB  ASP A 304      -5.585 -21.062  19.786  1.00 14.90      .129 H
ATOM   4495  CG  ASP A 304      -4.604 -20.262  21.465  1.00 13.21      .188 C
ATOM   4496  OD1 ASP A 304      -3.640 -20.763  22.029  1.00 13.57      .647 O
ATOM   4497  OD2 ASP A 304      -5.445 -19.650  22.083  1.00 18.50      .647 O
ATOM   4498  N   GLY A 305      -1.229 -20.466  19.836  1.00 15.20      .336 N
ATOM   4499  H   GLY A 305      -1.194 -21.436  19.848  1.00 16.65      .336 H
ATOM   4500  CA  GLY A 305      -0.007 -19.755  20.182  1.00 19.07      .189 C
ATOM   4501 1HA  GLY A 305       0.825 -20.313  19.818  1.00 21.66      .189 H
ATOM   4502 2HA  GLY A 305       0.005 -18.814  19.683  1.00 23.26      .189 H
ATOM   4503  C   GLY A 305       0.218 -19.497  21.661  1.00 20.85      .253 C
ATOM   4504  O   GLY A 305       1.324 -19.206  22.028  1.00 27.44      .270 O
ATOM   4505  N   ASP A 306      -0.771 -19.638  22.520  1.00 20.32      .337 N
ATOM   4506  H   ASP A 306      -1.668 -19.869  22.192  1.00 19.40      .337 H
ATOM   4507  CA  ASP A 306      -0.627 -19.457  23.954  1.00 25.47      .170 C
ATOM   4508  HA  ASP A 306      -0.040 -18.577  24.135  1.00 28.34      .170 H
ATOM   4509  C   ASP A 306       0.089 -20.622  24.634  1.00 25.99      .252 C
ATOM   4510  O   ASP A 306       0.764 -20.424  25.580  1.00 36.59      .271 O
ATOM   4511  CB  ASP A 306      -1.971 -19.241  24.597  1.00 34.64      .129 C
ATOM   4512 1HB  ASP A 306      -2.565 -20.098  24.438  1.00 36.66      .129 H
ATOM   4513 2HB  ASP A 306      -1.818 -19.135  25.639  1.00 43.11      .129 H
ATOM   4514  CG  ASP A 306      -2.754 -18.057  24.119  1.00 41.80      .188 C
ATOM   4515  OD1 ASP A 306      -3.209 -17.659  24.061  1.00 80.63      .647 O
ATOM   4516  OD2 ASP A 306      -2.931 -17.490  23.870  1.00 73.83      .647 O
ATOM   4517  N   PHE A 307      -0.033 -21.823  24.133  1.00 21.80      .337 N
ATOM   4518  H   PHE A 307      -0.649 -21.923  23.392  1.00 20.90      .337 H
ATOM   4519  CA  PHE A 307       0.658 -23.019  24.572  1.00 23.58      .164 C
ATOM   4520  HA  PHE A 307       1.451 -22.729  25.239  1.00 28.50      .164 H
ATOM   4521  C   PHE A 307       1.293 -23.776  23.405  1.00 20.79      .251 C
ATOM   4522  O   PHE A 307       2.378 -24.280  23.527  1.00 28.10      .271 O
ATOM   4523  CB  PHE A 307      -0.308 -23.907  25.350  1.00 28.71      .056 C
ATOM   4524 1HB  PHE A 307      -1.103 -23.407  25.584  1.00 48.36      .056 H
ATOM   4525 2HB  PHE A 307      -0.608 -24.628  24.786  1.00 47.94      .056 H
ATOM   4526  CG  PHE A 307       0.118 -24.517  26.560  1.00 11.50      .044 C
ATOM   4527  CD1 PHE A 307       0.883 -25.562  26.540  1.00 15.72      .008 C
ATOM   4528  HD1 PHE A 307       1.168 -25.944  25.667  1.00 30.60      .008 H
ATOM   4529  CD2 PHE A 307      -0.258 -24.045  27.712  1.00 14.43      .008 C
ATOM   4530  HD2 PHE A 307      -0.852 -23.255  27.731  1.00 28.97      .008 H
ATOM   4531  CE1 PHE A 307       1.280 -26.115  27.657  1.00 21.25      .001 C
ATOM   4532  HE1 PHE A 307       1.876 -26.905  27.635  1.00 40.85      .001 H
ATOM   4533  CE2 PHE A 307       0.129 -24.603  28.826  1.00 19.19      .001 C
ATOM   4534  HE2 PHE A 307      -0.173 -24.236  29.701  1.00 36.67      .001 H
ATOM   4535  CZ  PHE A 307       0.906 -25.634  28.801  1.00 22.30      .000 C
ATOM   4536  HZ  PHE A 307       1.207 -26.052  29.658  1.00 41.35      .000 H
ATOM   4537  N   LEU A 308       0.634 -23.823  22.267  1.00 15.62      .338 N
ATOM   4538  H   LEU A 308      -0.258 -23.405  22.250  1.00 14.07      .338 H
ATOM   4539  CA  LEU A 308       1.047 -24.501  21.046  1.00 16.30      .159 C
ATOM   4540  HA  LEU A 308       2.075 -24.778  21.113  1.00 21.54      .159 H
ATOM   4541  C   LEU A 308       0.884 -23.571  19.853  1.00 16.61      .251 C
ATOM   4542  O   LEU A 308      -0.203 -23.148  19.540  1.00 17.42      .271 O
ATOM   4543  CB  LEU A 308       0.211 -25.765  20.850  1.00 16.96      .032 C
ATOM   4544 1HB  LEU A 308      -0.731 -25.478  20.712  1.00 25.11      .032 H
ATOM   4545 2HB  LEU A 308       0.504 -26.216  20.007  1.00 24.11      .032 H
ATOM   4546  CG  LEU A 308       0.189 -26.805  21.877  1.00 19.89      .002 C
ATOM   4547  HG  LEU A 308       0.012 -26.340  22.720  1.00 31.26      .002 H
ATOM   4548  CD1 LEU A 308      -0.843 -27.815  21.676  1.00 25.46      .000 C
ATOM   4549 1HD1 LEU A 308      -1.100 -28.053  21.623  1.00 56.79      .000 H
ATOM   4550 2HD1 LEU A 308      -1.086 -28.059  21.643  1.00 56.06      .000 H
ATOM   4551 3HD1 LEU A 308      -1.078 -28.046  21.619  1.00 56.11      .000 H
ATOM   4552  CD2 LEU A 308       1.373 -27.498  21.993  1.00 34.28      .000 C
ATOM   4553 1HD2 LEU A 308       1.643 -27.699  22.057  1.00 64.21      .000 H
ATOM   4554 2HD2 LEU A 308       1.670 -27.623  22.015  1.00 70.90      .000 H
ATOM   4555 3HD2 LEU A 308       1.644 -27.661  21.998  1.00 71.60      .000 H
ATOM   4556  N   SER A 309       1.961 -23.248  19.180  1.00 20.46      .336 N
ATOM   4557  H   SER A 309       2.831 -23.565  19.508  1.00 23.63      .336 H
ATOM   4558  CA  SER A 309       1.993 -22.380  18.011  1.00 25.27      .189 C
ATOM   4559  HA  SER A 309       1.268 -21.607  18.151  1.00 29.61      .189 H
ATOM   4560  C   SER A 309       1.673 -23.086  16.686  1.00 24.46      .254 C
ATOM   4561  O   SER A 309       1.334 -22.449  15.728  1.00 31.55      .270 O
ATOM   4562  CB  SER A 309       3.333 -21.716  17.911  1.00 32.91      .169 C
ATOM   4563 1HB  SER A 309       3.508 -21.460  17.387  1.00 64.93      .169 H
ATOM   4564 2HB  SER A 309       3.509 -21.208  18.268  1.00 50.98      .169 H
ATOM   4565  OG  SER A 309       4.117 -22.061  18.038  1.00 65.41      .380 O
ATOM   4566  HG  SER A 309       4.420 -22.123  18.299  1.00 88.06      .380 H
ATOM   4567  N   ASP A 310       1.761 -24.391  16.633  1.00 20.57      .337 N
ATOM   4568  H   ASP A 310       1.979 -24.852  17.469  1.00 20.07      .337 H
ATOM   4569  CA  ASP A 310       1.473 -25.245  15.482  1.00 20.53      .170 C
ATOM   4570  HA  ASP A 310       0.663 -24.809  14.930  1.00 24.01      .170 H
ATOM   4571  C   ASP A 310       1.022 -26.630  15.961  1.00 18.18      .252 C
ATOM   4572  O   ASP A 310       1.030 -26.915  17.143  1.00 17.13      .271 O
ATOM   4573  CB  ASP A 310       2.698 -25.320  14.579  1.00 23.61      .129 C
ATOM   4574 1HB  ASP A 310       3.229 -24.502  14.663  1.00 33.90      .129 H
ATOM   4575 2HB  ASP A 310       3.292 -26.064  14.848  1.00 25.77      .129 H
ATOM   4576  CG  ASP A 310       2.475 -25.502  13.196  1.00 37.53      .188 C
ATOM   4577  OD1 ASP A 310       2.241 -25.591  12.635  1.00 71.62      .647 O
ATOM   4578  OD2 ASP A 310       2.543 -25.540  12.664  1.00 86.61      .647 O
ATOM   4579  N   THR A 311       0.625 -27.499  15.058  1.00 20.63      .336 N
ATOM   4580  H   THR A 311       0.647 -27.229  14.107  1.00 24.53      .336 H
ATOM   4581  CA  THR A 311       0.269 -28.875  15.347  1.00 20.29      .187 C
ATOM   4582  HA  THR A 311      -0.544 -28.848  16.043  1.00 22.37      .187 H
ATOM   4583  C   THR A 311       1.418 -29.639  16.009  1.00 14.80      .257 C
ATOM   4584  O   THR A 311       2.535 -29.523  15.543  1.00 15.83      .270 O
ATOM   4585  CB  THR A 311      -0.232 -29.578  14.107  1.00 29.44      .140 C
ATOM   4586  HB  THR A 311      -0.652 -29.312  13.786  1.00 64.05      .140 H
ATOM   4587  OG1 THR A 311      -0.613 -30.289  14.126  1.00 79.46      .382 O
ATOM   4588  HG1 THR A 311      -1.060 -30.242  14.181  1.00121.51      .382 H
ATOM   4589  CG2 THR A 311       0.156 -29.932  13.250  1.00 45.19      .034 C
ATOM   4590 1HG2 THR A 311       0.230 -30.051  13.054  1.00 86.29      .034 H
ATOM   4591 2HG2 THR A 311       0.286 -30.003  13.019  1.00 85.58      .034 H
ATOM   4592 3HG2 THR A 311       0.220 -29.995  13.060  1.00 88.53      .034 H
ATOM   4593  N   PRO A 312       1.208 -30.418  17.078  1.00 12.11      .312 N
ATOM   4594  CA  PRO A 312       2.276 -31.018  17.838  1.00  8.78      .163 C
ATOM   4595  HA  PRO A 312       2.815 -30.230  18.308  1.00 10.08      .163 H
ATOM   4596  C   PRO A 312       3.265 -31.865  17.061  1.00 10.44      .251 C
ATOM   4597  O   PRO A 312       4.423 -31.838  17.373  1.00 13.03      .271 O
ATOM   4598  CB  PRO A 312       1.599 -31.826  18.917  1.00  9.64      .034 C
ATOM   4599 1HB  PRO A 312       1.465 -32.788  18.642  1.00 14.16      .034 H
ATOM   4600 2HB  PRO A 312       2.098 -31.792  19.789  1.00 15.90      .034 H
ATOM   4601  CG  PRO A 312       0.338 -31.205  19.077  1.00 16.84      .027 C
ATOM   4602 1HG  PRO A 312      -0.327 -31.878  19.320  1.00 32.29      .027 H
ATOM   4603 2HG  PRO A 312       0.400 -30.527  19.771  1.00 27.19      .027 H
ATOM   4604  CD  PRO A 312      -0.003 -30.562  17.802  1.00 15.75      .105 C
ATOM   4605 1HD  PRO A 312      -0.664 -31.166  17.267  1.00 23.06      .105 H
ATOM   4606 2HD  PRO A 312      -0.434 -29.616  17.977  1.00 18.85      .105 H
ATOM   4607  N   GLU A 313       2.857 -32.567  16.032  1.00 14.58      .338 N
ATOM   4608  H   GLU A 313       1.901 -32.601  15.824  1.00 17.13      .338 H
ATOM   4609  CA  GLU A 313       3.735 -33.313  15.169  1.00 21.92      .160 C
ATOM   4610  HA  GLU A 313       4.258 -34.015  15.772  1.00 25.46      .160 H
ATOM   4611  C   GLU A 313       4.775 -32.433  14.453  1.00 22.76      .251 C
ATOM   4612  O   GLU A 313       5.900 -32.814  14.321  1.00 30.83      .271 O
ATOM   4613  CB  GLU A 313       2.904 -34.089  14.194  1.00 33.23      .043 C
ATOM   4614 1HB  GLU A 313       2.271 -34.624  14.636  1.00 43.05      .043 H
ATOM   4615 2HB  GLU A 313       2.420 -33.529  13.648  1.00 41.79      .043 H
ATOM   4616  CG  GLU A 313       3.527 -34.909  13.357  1.00 63.25      .100 C
ATOM   4617 1HG  GLU A 313       3.644 -34.817  13.132  1.00138.85      .100 H
ATOM   4618 2HG  GLU A 313       3.824 -35.086  13.392  1.00100.62      .100 H
ATOM   4619  CD  GLU A 313       3.579 -35.649  12.765  1.00 75.67      .185 C
ATOM   4620  OE1 GLU A 313       3.562 -35.951  12.597  1.00133.27      .647 O
ATOM   4621  OE2 GLU A 313       3.641 -35.953  12.437  1.00131.99      .647 O
ATOM   4622  N   ALA A 314       4.421 -31.237  14.047  1.00 19.39      .338 N
ATOM   4623  H   ALA A 314       3.505 -30.949  14.229  1.00 19.18      .338 H
ATOM   4624  CA  ALA A 314       5.330 -30.264  13.468  1.00 20.53      .159 C
ATOM   4625  HA  ALA A 314       5.941 -30.759  12.735  1.00 24.82      .159 H
ATOM   4626  C   ALA A 314       6.264 -29.658  14.517  1.00 18.43      .251 C
ATOM   4627  O   ALA A 314       7.425 -29.465  14.245  1.00 23.48      .271 O
ATOM   4628  CB  ALA A 314       4.526 -29.205  12.757  1.00 23.39      .034 C
ATOM   4629 1HB  ALA A 314       4.313 -28.956  12.608  1.00 50.19      .034 H
ATOM   4630 2HB  ALA A 314       4.339 -28.972  12.557  1.00 52.04      .034 H
ATOM   4631 3HB  ALA A 314       4.367 -28.935  12.593  1.00 54.89      .034 H
ATOM   4632  N   LEU A 315       5.781 -29.399  15.723  1.00 15.06      .338 N
ATOM   4633  H   LEU A 315       4.825 -29.573  15.894  1.00 15.09      .338 H
ATOM   4634  CA  LEU A 315       6.564 -28.868  16.822  1.00 14.55      .159 C
ATOM   4635  HA  LEU A 315       7.112 -28.014  16.457  1.00 17.72      .159 H
ATOM   4636  C   LEU A 315       7.587 -29.874  17.368  1.00 14.77      .251 C
ATOM   4637  O   LEU A 315       8.671 -29.477  17.724  1.00 19.13      .271 O
ATOM   4638  CB  LEU A 315       5.631 -28.387  17.940  1.00 13.97      .032 C
ATOM   4639 1HB  LEU A 315       5.042 -29.092  18.193  1.00 22.72      .032 H
ATOM   4640 2HB  LEU A 315       6.138 -28.176  18.723  1.00 26.88      .032 H
ATOM   4641  CG  LEU A 315       4.831 -27.284  17.751  1.00 18.55      .002 C
ATOM   4642  HG  LEU A 315       4.351 -27.614  17.098  1.00 41.34      .002 H
ATOM   4643  CD1 LEU A 315       4.113 -26.888  18.751  1.00 33.33      .000 C
ATOM   4644 1HD1 LEU A 315       3.889 -26.805  18.946  1.00 72.92      .000 H
ATOM   4645 2HD1 LEU A 315       3.960 -26.731  18.989  1.00 66.84      .000 H
ATOM   4646 3HD1 LEU A 315       3.970 -26.855  19.025  1.00 69.26      .000 H
ATOM   4647  CD2 LEU A 315       5.349 -26.125  17.488  1.00 39.43      .000 C
ATOM   4648 1HD2 LEU A 315       5.408 -25.823  17.393  1.00 77.80      .000 H
ATOM   4649 2HD2 LEU A 315       5.522 -25.874  17.407  1.00 76.87      .000 H
ATOM   4650 3HD2 LEU A 315       5.480 -25.851  17.479  1.00 76.45      .000 H
ATOM   4651  N   ILE A 316       7.284 -31.161  17.383  1.00 13.42      .338 N
ATOM   4652  H   ILE A 316       6.366 -31.437  17.137  1.00 13.33      .338 H
ATOM   4653  CA  ILE A 316       8.212 -32.229  17.730  1.00 15.62      .159 C
ATOM   4654  HA  ILE A 316       8.671 -31.973  18.663  1.00 16.61      .159 H
ATOM   4655  C   ILE A 316       9.328 -32.334  16.686  1.00 21.66      .251 C
ATOM   4656  O   ILE A 316      10.459 -32.503  17.047  1.00 30.21      .271 O
ATOM   4657  CB  ILE A 316       7.462 -33.552  17.934  1.00 16.31      .029 C
ATOM   4658  HB  ILE A 316       6.768 -33.542  17.440  1.00 33.26      .029 H
ATOM   4659  CG1 ILE A 316       7.011 -33.814  19.083  1.00 27.59      .002 C
ATOM   4660 1HG1 ILE A 316       6.810 -33.624  19.326  1.00 64.83      .002 H
ATOM   4661 2HG1 ILE A 316       6.744 -33.973  18.994  1.00 75.80      .002 H
ATOM   4662  CG2 ILE A 316       8.022 -34.646  17.639  1.00 42.75      .002 C
ATOM   4663 1HG2 ILE A 316       8.208 -34.888  17.565  1.00 82.88      .002 H
ATOM   4664 2HG2 ILE A 316       8.121 -34.869  17.531  1.00 83.29      .002 H
ATOM   4665 3HG2 ILE A 316       8.125 -34.955  17.607  1.00 81.39      .002 H
ATOM   4666  CD1 ILE A 316       7.129 -34.101  20.019  1.00 58.80      .000 C
ATOM   4667 1HD1 ILE A 316       7.167 -34.139  20.269  1.00103.68      .000 H
ATOM   4668 2HD1 ILE A 316       7.182 -34.238  20.241  1.00103.72      .000 H
ATOM   4669 3HD1 ILE A 316       7.113 -34.128  20.215  1.00106.25      .000 H
ATOM   4670  N   ASN A 317       9.040 -32.160  15.410  1.00 21.65      .337 N
ATOM   4671  H   ASN A 317       8.102 -32.015  15.163  1.00 19.79      .337 H
ATOM   4672  CA  ASN A 317      10.012 -32.146  14.334  1.00 28.02      .169 C
ATOM   4673  HA  ASN A 317      10.629 -33.012  14.434  1.00 34.05      .169 H
ATOM   4674  C   ASN A 317      10.941 -30.928  14.375  1.00 29.89      .251 C
ATOM   4675  O   ASN A 317      12.063 -31.012  14.017  1.00 39.79      .271 O
ATOM   4676  CB  ASN A 317       9.279 -32.244  13.010  1.00 31.29      .119 C
ATOM   4677 1HB  ASN A 317       8.573 -32.704  13.058  1.00 52.27      .119 H
ATOM   4678 2HB  ASN A 317       8.993 -31.501  12.711  1.00 41.37      .119 H
ATOM   4679  CG  ASN A 317       9.847 -32.713  12.016  1.00 49.93      .230 C
ATOM   4680  OD1 ASN A 317      10.622 -33.286  11.935  1.00 75.59      .273 O
ATOM   4681  ND2 ASN A 317       9.482 -32.483  11.237  1.00 97.13      .369 N
ATOM   4682 1HD2 ASN A 317       9.839 -32.785  10.577  1.00148.67      .369 H
ATOM   4683 2HD2 ASN A 317       8.854 -32.013  11.300  1.00119.69      .369 H
ATOM   4684  N   ALA A 318      10.485 -29.820  14.864  1.00 28.46      .338 N
ATOM   4685  H   ALA A 318       9.547 -29.799  15.110  1.00 28.93      .338 H
ATOM   4686  CA  ALA A 318      11.246 -28.606  15.063  1.00 33.45      .159 C
ATOM   4687  HA  ALA A 318      11.985 -28.555  14.316  1.00 42.50      .159 H
ATOM   4688  C   ALA A 318      11.970 -28.503  16.400  1.00 30.65      .251 C
ATOM   4689  O   ALA A 318      12.539 -27.562  16.687  1.00 41.90      .271 O
ATOM   4690  CB  ALA A 318      10.326 -27.465  14.863  1.00 41.41      .034 C
ATOM   4691 1HB  ALA A 318      10.092 -27.251  14.700  1.00 78.50      .034 H
ATOM   4692 2HB  ALA A 318      10.204 -27.107  14.835  1.00 66.17      .034 H
ATOM   4693 3HB  ALA A 318      10.037 -27.228  14.907  1.00 71.10      .034 H
ATOM   4694  N   GLY A 319      11.937 -29.458  17.222  1.00 30.32      .336 N
ATOM   4695  H   GLY A 319      11.462 -30.203  16.935  1.00 38.36      .336 H
ATOM   4696  CA  GLY A 319      12.483 -29.468  18.553  1.00 32.07      .189 C
ATOM   4697 1HA  GLY A 319      12.234 -28.592  19.023  1.00 40.01      .189 H
ATOM   4698 2HA  GLY A 319      12.043 -30.239  19.075  1.00 40.86      .189 H
ATOM   4699  C   GLY A 319      13.959 -29.629  18.685  1.00 27.13      .253 C
ATOM   4700  O   GLY A 319      14.581 -29.977  17.808  1.00 36.63      .270 O
ATOM   4701  N   ASP A 320      14.504 -29.387  19.813  1.00 25.60      .337 N
ATOM   4702  H   ASP A 320      13.926 -29.085  20.484  1.00 32.62      .337 H
ATOM   4703  CA  ASP A 320      15.885 -29.479  20.187  1.00 25.38      .170 C
ATOM   4704  HA  ASP A 320      16.389 -29.924  19.395  1.00 29.15      .170 H
ATOM   4705  C   ASP A 320      16.116 -30.328  21.423  1.00 20.09      .252 C
ATOM   4706  O   ASP A 320      16.647 -29.941  22.298  1.00 35.85      .271 O
ATOM   4707  CB  ASP A 320      16.443 -28.133  20.360  1.00 40.66      .129 C
ATOM   4708 1HB  ASP A 320      17.169 -28.005  20.334  1.00 59.39      .129 H
ATOM   4709 2HB  ASP A 320      16.300 -27.582  19.877  1.00 56.16      .129 H
ATOM   4710  CG  ASP A 320      16.261 -27.654  21.185  1.00 98.85      .188 C
ATOM   4711  OD1 ASP A 320      16.175 -27.435  21.557  1.00170.88      .647 O
ATOM   4712  OD2 ASP A 320      16.209 -27.466  21.461  1.00177.07      .647 O
ATOM   4713  N   PHE A 321      15.682 -31.478  21.508  1.00 16.14      .337 N
ATOM   4714  H   PHE A 321      15.282 -31.741  20.749  1.00 26.95      .337 H
ATOM   4715  CA  PHE A 321      15.631 -32.378  22.643  1.00 13.16      .164 C
ATOM   4716  HA  PHE A 321      15.495 -31.781  23.507  1.00 14.60      .164 H
ATOM   4717  C   PHE A 321      16.914 -33.198  22.867  1.00 14.80      .251 C
ATOM   4718  O   PHE A 321      16.867 -34.284  23.384  1.00 17.86      .271 O
ATOM   4719  CB  PHE A 321      14.397 -33.237  22.523  1.00 14.50      .056 C
ATOM   4720 1HB  PHE A 321      14.505 -33.873  21.698  1.00 19.69      .056 H
ATOM   4721 2HB  PHE A 321      14.327 -33.862  23.380  1.00 15.96      .056 H
ATOM   4722  CG  PHE A 321      13.122 -32.487  22.372  1.00 17.77      .044 C
ATOM   4723  CD1 PHE A 321      12.663 -31.716  23.378  1.00 21.82      .008 C
ATOM   4724  HD1 PHE A 321      13.196 -31.662  24.264  1.00 23.74      .008 H
ATOM   4725  CD2 PHE A 321      12.407 -32.542  21.225  1.00 27.68      .008 C
ATOM   4726  HD2 PHE A 321      12.760 -33.126  20.451  1.00 34.57      .008 H
ATOM   4727  CE1 PHE A 321      11.507 -31.005  23.231  1.00 33.48      .001 C
ATOM   4728  HE1 PHE A 321      11.162 -30.407  23.998  1.00 44.42      .001 H
ATOM   4729  CE2 PHE A 321      11.250 -31.836  21.079  1.00 38.65      .001 C
ATOM   4730  HE2 PHE A 321      10.721 -31.880  20.191  1.00 53.52      .001 H
ATOM   4731  CZ  PHE A 321      10.800 -31.064  22.081  1.00 40.56      .000 C
ATOM   4732  HZ  PHE A 321       9.920 -30.518  21.958  1.00 55.93      .000 H
ATOM   4733  N   HIS A 322      18.063 -32.678  22.484  1.00 16.86      .337 N
ATOM   4734  H   HIS A 322      18.058 -31.775  22.096  1.00 18.28      .337 H
ATOM   4735  CA  HIS A 322      19.352 -33.304  22.614  1.00 21.76      .165 C
ATOM   4736  HA  HIS A 322      19.323 -34.205  22.053  1.00 26.11      .165 H
ATOM   4737  C   HIS A 322      19.673 -33.668  24.050  1.00 25.36      .251 C
ATOM   4738  O   HIS A 322      19.669 -32.985  24.828  1.00 46.19      .271 O
ATOM   4739  CB  HIS A 322      20.430 -32.411  22.026  1.00 25.89      .077 C
ATOM   4740 1HB  HIS A 322      20.569 -31.851  22.316  1.00 50.98      .077 H
ATOM   4741 2HB  HIS A 322      21.083 -32.592  21.982  1.00 44.22      .077 H
ATOM   4742  CG  HIS A 322      20.489 -32.020  21.129  1.00 61.93      .057 C
ATOM   4743  ND1 HIS A 322      20.294 -32.145  20.436  1.00131.59      .338 N
ATOM   4744  HD1 HIS A 322      20.107 -32.499  20.391  1.00177.28      .338 H
ATOM   4745  CD2 HIS A 322      20.671 -31.488  20.867  1.00145.56      .113 C
ATOM   4746  HD2 HIS A 322      20.822 -31.248  21.233  1.00208.59      .113 H
ATOM   4747  CE1 HIS A 322      20.367 -31.713  19.803  1.00233.18      .175 C
ATOM   4748  HE1 HIS A 322      20.260 -31.670  19.171  1.00365.03      .175 H
ATOM   4749  NE2 HIS A 322      20.602 -31.296  20.032  1.00250.70      .223 N
ATOM   4750  N   GLY A 323      19.935 -34.757  24.398  1.00 30.70      .336 N
ATOM   4751  H   GLY A 323      19.927 -35.281  23.723  1.00 47.24      .336 H
ATOM   4752  CA  GLY A 323      20.243 -35.264  25.715  1.00 37.81      .189 C
ATOM   4753 1HA  GLY A 323      20.757 -36.162  25.614  1.00 50.72      .189 H
ATOM   4754 2HA  GLY A 323      20.877 -34.585  26.187  1.00 46.86      .189 H
ATOM   4755  C   GLY A 323      19.078 -35.535  26.655  1.00 28.47      .253 C
ATOM   4756  O   GLY A 323      19.289 -35.971  27.744  1.00 36.70      .270 O
ATOM   4757  N   LEU A 324      17.869 -35.289  26.255  1.00 19.43      .337 N
ATOM   4758  H   LEU A 324      17.748 -34.933  25.352  1.00 20.07      .337 H
ATOM   4759  CA  LEU A 324      16.686 -35.537  27.058  1.00 14.01      .159 C
ATOM   4760  HA  LEU A 324      16.813 -35.049  27.994  1.00 17.24      .159 H
ATOM   4761  C   LEU A 324      16.500 -37.014  27.337  1.00  9.02      .251 C
ATOM   4762  O   LEU A 324      16.551 -37.793  26.454  1.00 13.88      .271 O
ATOM   4763  CB  LEU A 324      15.473 -34.931  26.358  1.00 17.00      .032 C
ATOM   4764 1HB  LEU A 324      15.625 -33.976  26.183  1.00 23.41      .032 H
ATOM   4765 2HB  LEU A 324      15.367 -35.344  25.485  1.00 25.18      .032 H
ATOM   4766  CG  LEU A 324      14.224 -35.041  26.997  1.00 29.75      .002 C
ATOM   4767  HG  LEU A 324      14.217 -35.949  27.198  1.00 52.25      .002 H
ATOM   4768  CD1 LEU A 324      13.987 -34.271  28.083  1.00 42.18      .000 C
ATOM   4769 1HD1 LEU A 324      13.958 -34.112  28.354  1.00 79.10      .000 H
ATOM   4770 2HD1 LEU A 324      13.889 -34.080  28.351  1.00 76.14      .000 H
ATOM   4771 3HD1 LEU A 324      13.946 -34.080  28.316  1.00 75.33      .000 H
ATOM   4772  CD2 LEU A 324      13.180 -34.719  26.250  1.00 52.16      .000 C
ATOM   4773 1HD2 LEU A 324      12.929 -34.620  26.071  1.00 87.55      .000 H
ATOM   4774 2HD2 LEU A 324      12.920 -34.645  26.091  1.00 88.64      .000 H
ATOM   4775 3HD2 LEU A 324      12.945 -34.669  26.060  1.00 93.20      .000 H
ATOM   4776  N   GLN A 325      16.242 -37.390  28.547  1.00  7.31      .338 N
ATOM   4777  H   GLN A 325      16.226 -36.707  29.229  1.00 12.32      .338 H
ATOM   4778  CA  GLN A 325      15.892 -38.733  28.956  1.00  5.57      .160 C
ATOM   4779  HA  GLN A 325      16.287 -39.427  28.244  1.00  6.78      .160 H
ATOM   4780  C   GLN A 325      14.364 -38.908  28.997  1.00  4.43      .251 C
ATOM   4781  O   GLN A 325      13.671 -38.167  29.681  1.00  5.18      .271 O
ATOM   4782  CB  GLN A 325      16.530 -39.035  30.286  1.00  9.58      .042 C
ATOM   4783 1HB  GLN A 325      16.176 -38.359  31.001  1.00 14.51      .042 H
ATOM   4784 2HB  GLN A 325      16.239 -40.001  30.578  1.00 14.34      .042 H
ATOM   4785  CG  GLN A 325      18.050 -38.972  30.274  1.00 11.34      .090 C
ATOM   4786 1HG  GLN A 325      18.416 -39.893  30.138  1.00 18.42      .090 H
ATOM   4787 2HG  GLN A 325      18.385 -38.414  29.508  1.00 20.85      .090 H
ATOM   4788  CD  GLN A 325      18.658 -38.449  31.465  1.00 13.55      .227 C
ATOM   4789  OE1 GLN A 325      18.230 -38.289  32.472  1.00 15.72      .273 O
ATOM   4790  NE2 GLN A 325      19.686 -38.168  31.400  1.00 43.25      .369 N
ATOM   4791 1HE2 GLN A 325      20.074 -37.826  32.177  1.00 62.24      .369 H
ATOM   4792 2HE2 GLN A 325      20.068 -38.273  30.596  1.00 67.12      .369 H
ATOM   4793  N   VAL A 326      13.843 -39.884  28.259  1.00  4.18      .338 N
ATOM   4794  H   VAL A 326      14.455 -40.458  27.722  1.00  5.42      .338 H
ATOM   4795  CA  VAL A 326      12.404 -40.120  28.058  1.00  3.64      .159 C
ATOM   4796  HA  VAL A 326      11.886 -39.709  28.911  1.00  4.16      .159 H
ATOM   4797  C   VAL A 326      12.066 -41.617  27.977  1.00  3.62      .251 C
ATOM   4798  O   VAL A 326      12.760 -42.381  27.344  1.00  5.98      .271 O
ATOM   4799  CB  VAL A 326      11.885 -39.344  26.837  1.00  5.78      .029 C
ATOM   4800  HB  VAL A 326      12.198 -38.939  26.657  1.00 38.78      .029 H
ATOM   4801  CG1 VAL A 326      11.673 -39.560  25.971  1.00 44.69      .002 C
ATOM   4802 1HG1 VAL A 326      11.607 -39.668  25.812  1.00 94.00      .002 H
ATOM   4803 2HG1 VAL A 326      11.672 -39.623  25.771  1.00 93.58      .002 H
ATOM   4804 3HG1 VAL A 326      11.590 -39.538  25.715  1.00 91.71      .002 H
ATOM   4805  CG2 VAL A 326      11.130 -38.809  26.670  1.00 36.82      .002 C
ATOM   4806 1HG2 VAL A 326      10.916 -38.651  26.691  1.00 81.07      .002 H
ATOM   4807 2HG2 VAL A 326      10.958 -38.738  26.583  1.00 84.58      .002 H
ATOM   4808 3HG2 VAL A 326      10.982 -38.652  26.619  1.00 83.44      .002 H
ATOM   4809  N   LEU A 327      10.976 -42.029  28.601  1.00  3.46      .338 N
ATOM   4810  H   LEU A 327      10.460 -41.360  29.119  1.00  5.01      .338 H
ATOM   4811  CA  LEU A 327      10.426 -43.389  28.564  1.00  3.30      .159 C
ATOM   4812  HA  LEU A 327      11.042 -43.997  27.913  1.00  3.93      .159 H
ATOM   4813  C   LEU A 327       9.000 -43.370  27.977  1.00  3.37      .251 C
ATOM   4814  O   LEU A 327       8.174 -42.576  28.380  1.00  5.15      .271 O
ATOM   4815  CB  LEU A 327      10.520 -43.981  29.983  1.00  4.65      .032 C
ATOM   4816 1HB  LEU A 327      11.503 -43.956  30.272  1.00 10.00      .032 H
ATOM   4817 2HB  LEU A 327      10.011 -43.364  30.624  1.00  9.36      .032 H
ATOM   4818  CG  LEU A 327      10.028 -45.353  30.223  1.00  8.37      .002 C
ATOM   4819  HG  LEU A 327       9.479 -45.398  29.798  1.00 42.57      .002 H
ATOM   4820  CD1 LEU A 327      10.620 -46.284  30.073  1.00 32.84      .000 C
ATOM   4821 1HD1 LEU A 327      10.759 -46.562  30.053  1.00 71.15      .000 H
ATOM   4822 2HD1 LEU A 327      10.756 -46.493  30.049  1.00 75.46      .000 H
ATOM   4823 3HD1 LEU A 327      10.762 -46.463  30.014  1.00 77.91      .000 H
ATOM   4824  CD2 LEU A 327       9.688 -45.777  31.227  1.00 28.73      .000 C
ATOM   4825 1HD2 LEU A 327       9.607 -45.900  31.445  1.00 69.91      .000 H
ATOM   4826 2HD2 LEU A 327       9.577 -45.872  31.484  1.00 69.15      .000 H
ATOM   4827 3HD2 LEU A 327       9.639 -45.863  31.459  1.00 69.02      .000 H
ATOM   4828  N   VAL A 328       8.711 -44.240  27.021  1.00  3.28      .338 N
ATOM   4829  H   VAL A 328       9.420 -44.875  26.726  1.00  4.16      .338 H
ATOM   4830  CA  VAL A 328       7.430 -44.329  26.298  1.00  3.49      .159 C
ATOM   4831  HA  VAL A 328       6.692 -43.763  26.853  1.00  4.31      .159 H
ATOM   4832  C   VAL A 328       6.944 -45.781  26.195  1.00  3.85      .251 C
ATOM   4833  O   VAL A 328       7.732 -46.702  26.307  1.00  5.19      .271 O
ATOM   4834  CB  VAL A 328       7.515 -43.689  24.890  1.00  4.47      .029 C
ATOM   4835  HB  VAL A 328       6.524 -43.677  24.486  1.00  6.66      .029 H
ATOM   4836  CG1 VAL A 328       7.987 -42.251  24.912  1.00  6.48      .002 C
ATOM   4837 1HG1 VAL A 328       8.082 -41.898  24.892  1.00 35.13      .002 H
ATOM   4838 2HG1 VAL A 328       8.121 -41.932  24.913  1.00 36.54      .002 H
ATOM   4839 3HG1 VAL A 328       8.085 -41.905  24.941  1.00 34.16      .002 H
ATOM   4840  CG2 VAL A 328       8.385 -44.443  23.908  1.00  6.41      .002 C
ATOM   4841 1HG2 VAL A 328       8.627 -44.586  23.681  1.00 35.60      .002 H
ATOM   4842 2HG2 VAL A 328       8.560 -44.609  23.637  1.00 35.32      .002 H
ATOM   4843 3HG2 VAL A 328       8.582 -44.655  23.702  1.00 34.52      .002 H
ATOM   4844  N   GLY A 329       5.659 -46.003  25.945  1.00  4.24      .336 N
ATOM   4845  H   GLY A 329       5.014 -45.247  25.925  1.00  5.37      .336 H
ATOM   4846  CA  GLY A 329       5.142 -47.322  25.640  1.00  4.74      .189 C
ATOM   4847 1HA  GLY A 329       5.549 -47.639  24.706  1.00  7.13      .189 H
ATOM   4848 2HA  GLY A 329       5.499 -48.015  26.368  1.00  7.34      .189 H
ATOM   4849  C   GLY A 329       3.622 -47.445  25.567  1.00  3.90      .253 C
ATOM   4850  O   GLY A 329       2.907 -46.451  25.608  1.00  4.65      .270 O
ATOM   4851  N   VAL A 330       3.160 -48.680  25.407  1.00  4.02      .337 N
ATOM   4852  H   VAL A 330       3.823 -49.425  25.415  1.00  4.97      .337 H
ATOM   4853  CA  VAL A 330       1.766 -49.072  25.115  1.00  4.00      .159 C
ATOM   4854  HA  VAL A 330       1.101 -48.325  25.530  1.00  4.48      .159 H
ATOM   4855  C   VAL A 330       1.410 -50.429  25.756  1.00  4.20      .251 C
ATOM   4856  O   VAL A 330       2.286 -51.206  26.094  1.00  5.54      .271 O
ATOM   4857  CB  VAL A 330       1.511 -49.148  23.592  1.00  4.63      .029 C
ATOM   4858  HB  VAL A 330       0.520 -49.538  23.444  1.00  5.72      .029 H
ATOM   4859  CG1 VAL A 330       1.540 -47.785  22.937  1.00  6.57      .002 C
ATOM   4860 1HG1 VAL A 330       1.499 -47.481  22.720  1.00 33.23      .002 H
ATOM   4861 2HG1 VAL A 330       1.622 -47.464  22.780  1.00 35.96      .002 H
ATOM   4862 3HG1 VAL A 330       1.506 -47.440  22.855  1.00 36.15      .002 H
ATOM   4863  CG2 VAL A 330       2.459 -50.060  22.839  1.00  6.65      .002 C
ATOM   4864 1HG2 VAL A 330       2.628 -50.274  22.607  1.00 36.07      .002 H
ATOM   4865 2HG2 VAL A 330       2.675 -50.334  22.708  1.00 33.68      .002 H
ATOM   4866 3HG2 VAL A 330       2.731 -50.229  22.668  1.00 35.81      .002 H
ATOM   4867  N   VAL A 331       0.125 -50.747  25.872  1.00  4.25      .338 N
ATOM   4868  H   VAL A 331      -0.551 -50.071  25.580  1.00  4.78      .338 H
ATOM   4869  CA  VAL A 331      -0.376 -52.118  26.062  1.00  3.99      .159 C
ATOM   4870  HA  VAL A 331       0.352 -52.665  26.650  1.00  4.21      .159 H
ATOM   4871  C   VAL A 331      -0.542 -52.850  24.719  1.00  4.51      .251 C
ATOM   4872  O   VAL A 331      -0.555 -52.236  23.666  1.00  6.22      .271 O
ATOM   4873  CB  VAL A 331      -1.694 -52.163  26.864  1.00  4.74      .029 C
ATOM   4874  HB  VAL A 331      -1.970 -53.191  26.984  1.00  5.84      .029 H
ATOM   4875  CG1 VAL A 331      -1.529 -51.590  28.251  1.00  7.12      .002 C
ATOM   4876 1HG1 VAL A 331      -1.411 -51.443  28.552  1.00 36.58      .002 H
ATOM   4877 2HG1 VAL A 331      -1.515 -51.533  28.619  1.00 36.19      .002 H
ATOM   4878 3HG1 VAL A 331      -1.557 -51.395  28.569  1.00 34.60      .002 H
ATOM   4879  CG2 VAL A 331      -2.857 -51.469  26.199  1.00  6.84      .002 C
ATOM   4880 1HG2 VAL A 331      -3.175 -51.306  26.124  1.00 36.29      .002 H
ATOM   4881 2HG2 VAL A 331      -3.145 -51.373  25.989  1.00 34.47      .002 H
ATOM   4882 3HG2 VAL A 331      -3.083 -51.238  26.022  1.00 35.43      .002 H
ATOM   4883  N   LYS A 332      -0.691 -54.168  24.745  1.00  4.90      .338 N
ATOM   4884  H   LYS A 332      -0.573 -54.638  25.611  1.00  6.04      .338 H
ATOM   4885  CA  LYS A 332      -0.861 -55.009  23.560  1.00  5.81      .159 C
ATOM   4886  HA  LYS A 332      -0.026 -54.812  22.905  1.00  6.99      .159 H
ATOM   4887  C   LYS A 332      -2.151 -54.727  22.753  1.00  6.80      .251 C
ATOM   4888  O   LYS A 332      -2.155 -54.955  21.567  1.00 10.80      .271 O
ATOM   4889  CB  LYS A 332      -0.776 -56.473  23.990  1.00  7.33      .032 C
ATOM   4890 1HB  LYS A 332      -0.005 -56.582  24.652  1.00 13.16      .032 H
ATOM   4891 2HB  LYS A 332      -1.642 -56.724  24.464  1.00 12.71      .032 H
ATOM   4892  CG  LYS A 332      -0.554 -57.450  22.920  1.00 11.21      .004 C
ATOM   4893 1HG  LYS A 332      -1.104 -57.628  22.558  1.00 34.02      .004 H
ATOM   4894 2HG  LYS A 332      -0.147 -57.240  22.418  1.00 34.88      .004 H
ATOM   4895  CD  LYS A 332      -0.151 -58.474  23.033  1.00 38.91      .032 C
ATOM   4896 1HD  LYS A 332       0.323 -58.391  23.075  1.00 86.75      .032 H
ATOM   4897 2HD  LYS A 332      -0.254 -58.613  23.621  1.00 76.15      .032 H
ATOM   4898  CE  LYS A 332      -0.244 -59.425  22.295  1.00 67.88      .206 C
ATOM   4899 1HE  LYS A 332      -0.390 -59.857  22.215  1.00 88.26      .206 H
ATOM   4900 2HE  LYS A 332      -0.252 -59.367  22.085  1.00125.46      .206 H
ATOM   4901  NZ  LYS A 332      -0.140 -59.849  21.966  1.00139.48      .064 N
ATOM   4902 1HZ  LYS A 332      -0.079 -59.903  21.895  1.00192.99      .064 H
ATOM   4903 2HZ  LYS A 332      -0.126 -59.946  21.879  1.00198.31      .064 H
ATOM   4904 3HZ  LYS A 332      -0.145 -59.990  21.901  1.00188.95      .064 H
ATOM   4905  N   ASP A 333      -3.215 -54.227  23.368  1.00  6.20      .337 N
ATOM   4906  H   ASP A 333      -3.156 -54.081  24.344  1.00  7.05      .337 H
ATOM   4907  CA  ASP A 333      -4.520 -53.983  22.748  1.00  7.24      .170 C
ATOM   4908  HA  ASP A 333      -4.373 -53.960  21.677  1.00  8.38      .170 H
ATOM   4909  C   ASP A 333      -5.131 -52.607  23.145  1.00  7.17      .251 C
ATOM   4910  O   ASP A 333      -6.187 -52.524  23.747  1.00  9.42      .271 O
ATOM   4911  CB  ASP A 333      -5.466 -55.152  23.030  1.00  9.00      .129 C
ATOM   4912 1HB  ASP A 333      -5.592 -55.306  23.933  1.00 14.17      .129 H
ATOM   4913 2HB  ASP A 333      -6.311 -54.990  22.702  1.00 21.67      .129 H
ATOM   4914  CG  ASP A 333      -5.136 -56.342  22.540  1.00 26.86      .188 C
ATOM   4915  OD1 ASP A 333      -5.133 -56.902  22.365  1.00 67.18      .647 O
ATOM   4916  OD2 ASP A 333      -4.923 -56.741  22.324  1.00 78.23      .647 O
ATOM   4917  N   GLU A 334      -4.454 -51.522  22.785  1.00  6.58      .337 N
ATOM   4918  H   GLU A 334      -3.617 -51.656  22.269  1.00  7.54      .337 H
ATOM   4919  CA  GLU A 334      -4.807 -50.134  23.104  1.00  6.43      .160 C
ATOM   4920  HA  GLU A 334      -4.705 -49.986  24.172  1.00  6.71      .160 H
ATOM   4921  C   GLU A 334      -6.248 -49.731  22.715  1.00  7.30      .251 C
ATOM   4922  O   GLU A 334      -6.886 -48.987  23.439  1.00  9.32      .271 O
ATOM   4923  CB  GLU A 334      -3.833 -49.192  22.385  1.00  6.81      .043 C
ATOM   4924 1HB  GLU A 334      -3.705 -49.522  21.365  1.00  8.33      .043 H
ATOM   4925 2HB  GLU A 334      -4.263 -48.203  22.343  1.00  8.26      .043 H
ATOM   4926  CG  GLU A 334      -2.451 -49.093  23.037  1.00  6.04      .100 C
ATOM   4927 1HG  GLU A 334      -2.039 -50.083  23.148  1.00  6.44      .100 H
ATOM   4928 2HG  GLU A 334      -1.805 -48.537  22.374  1.00  7.60      .100 H
ATOM   4929  CD  GLU A 334      -2.443 -48.411  24.404  1.00  5.80      .185 C
ATOM   4930  OE1 GLU A 334      -3.442 -47.809  24.802  1.00  7.31      .647 O
ATOM   4931  OE2 GLU A 334      -1.416 -48.479  25.091  1.00  6.24      .647 O
ATOM   4932  N   GLY A 335      -6.786 -50.239  21.616  1.00  7.60      .336 N
ATOM   4933  H   GLY A 335      -6.249 -50.880  21.080  1.00  8.54      .336 H
ATOM   4934  CA  GLY A 335      -8.103 -49.888  21.110  1.00  8.32      .189 C
ATOM   4935 1HA  GLY A 335      -8.251 -48.828  21.200  1.00  9.80      .189 H
ATOM   4936 2HA  GLY A 335      -8.138 -50.147  20.066  1.00 10.16      .189 H
ATOM   4937  C   GLY A 335      -9.280 -50.585  21.804  1.00  8.01      .253 C
ATOM   4938  O   GLY A 335     -10.367 -50.047  21.825  1.00  9.01      .270 O
ATOM   4939  N   SER A 336      -9.077 -51.767  22.374  1.00  9.11      .335 N
ATOM   4940  H   SER A 336      -8.158 -52.134  22.375  1.00 10.88      .335 H
ATOM   4941  CA  SER A 336     -10.143 -52.700  22.757  1.00 10.68      .189 C
ATOM   4942  HA  SER A 336     -10.694 -52.931  21.860  1.00 12.53      .189 H
ATOM   4943  C   SER A 336     -11.142 -52.151  23.794  1.00 10.79      .254 C
ATOM   4944  O   SER A 336     -12.335 -52.325  23.623  1.00 13.10      .270 O
ATOM   4945  CB  SER A 336      -9.537 -54.009  23.234  1.00 13.42      .169 C
ATOM   4946 1HB  SER A 336     -10.318 -54.705  23.418  1.00 17.60      .169 H
ATOM   4947 2HB  SER A 336      -8.911 -54.405  22.464  1.00 15.76      .169 H
ATOM   4948  OG  SER A 336      -8.796 -53.857  24.396  1.00 14.22      .380 O
ATOM   4949  HG  SER A 336      -8.051 -53.952  24.250  1.00 25.65      .380 H
ATOM   4950  N   TYR A 337     -10.684 -51.438  24.815  1.00 10.41      .337 N
ATOM   4951  H   TYR A 337      -9.701 -51.356  24.930  1.00 11.41      .337 H
ATOM   4952  CA  TYR A 337     -11.522 -50.832  25.849  1.00 10.52      .164 C
ATOM   4953  HA  TYR A 337     -12.152 -51.599  26.270  1.00 12.03      .164 H
ATOM   4954  C   TYR A 337     -12.440 -49.735  25.286  1.00 10.29      .251 C
ATOM   4955  O   TYR A 337     -13.571 -49.629  25.675  1.00 13.36      .271 O
ATOM   4956  CB  TYR A 337     -10.604 -50.313  26.955  1.00 11.82      .056 C
ATOM   4957 1HB  TYR A 337      -9.969 -51.102  27.248  1.00 14.68      .056 H
ATOM   4958 2HB  TYR A 337      -9.985 -49.570  26.536  1.00 17.84      .056 H
ATOM   4959  CG  TYR A 337     -11.204 -49.734  28.222  1.00 10.06      .044 C
ATOM   4960  CD1 TYR A 337     -12.475 -49.855  28.648  1.00 13.73      .011 C
ATOM   4961  HD1 TYR A 337     -13.083 -50.379  28.090  1.00 27.83      .011 H
ATOM   4962  CD2 TYR A 337     -10.427 -49.092  28.998  1.00 21.05      .011 C
ATOM   4963  HD2 TYR A 337      -9.452 -49.021  28.697  1.00 35.23      .011 H
ATOM   4964  CE1 TYR A 337     -12.972 -49.285  29.815  1.00 12.01      .037 C
ATOM   4965  HE1 TYR A 337     -13.945 -49.359  30.123  1.00 19.00      .037 H
ATOM   4966  CE2 TYR A 337     -10.913 -48.555  30.176  1.00 29.17      .037 C
ATOM   4967  HE2 TYR A 337     -10.312 -48.089  30.774  1.00 56.10      .037 H
ATOM   4968  CZ  TYR A 337     -12.190 -48.634  30.579  1.00 16.32      .065 C
ATOM   4969  OH  TYR A 337     -12.659 -48.071  31.696  1.00 23.18      .361 O
ATOM   4970  HH  TYR A 337     -13.525 -47.997  31.795  1.00 17.59      .361 H
ATOM   4971  N   PHE A 338     -11.995 -48.948  24.323  1.00 10.33      .337 N
ATOM   4972  H   PHE A 338     -11.093 -49.109  23.968  1.00 13.08      .337 H
ATOM   4973  CA  PHE A 338     -12.772 -47.881  23.707  1.00 10.07      .164 C
ATOM   4974  HA  PHE A 338     -13.296 -47.353  24.486  1.00 10.60      .164 H
ATOM   4975  C   PHE A 338     -13.830 -48.394  22.711  1.00  9.45      .251 C
ATOM   4976  O   PHE A 338     -14.826 -47.734  22.503  1.00 10.10      .271 O
ATOM   4977  CB  PHE A 338     -11.824 -46.880  23.062  1.00 13.32      .056 C
ATOM   4978 1HB  PHE A 338     -11.195 -47.381  22.359  1.00 15.91      .056 H
ATOM   4979 2HB  PHE A 338     -12.398 -46.159  22.511  1.00 14.91      .056 H
ATOM   4980  CG  PHE A 338     -10.959 -46.151  24.043  1.00 16.83      .044 C
ATOM   4981  CD1 PHE A 338      -9.705 -46.616  24.358  1.00 23.05      .008 C
ATOM   4982  HD1 PHE A 338      -9.331 -47.476  23.888  1.00 26.47      .008 H
ATOM   4983  CD2 PHE A 338     -11.426 -45.018  24.665  1.00 20.56      .008 C
ATOM   4984  HD2 PHE A 338     -12.382 -44.663  24.420  1.00 22.05      .008 H
ATOM   4985  CE1 PHE A 338      -8.937 -45.963  25.298  1.00 31.77      .001 C
ATOM   4986  HE1 PHE A 338      -7.977 -46.308  25.532  1.00 42.09      .001 H
ATOM   4987  CE2 PHE A 338     -10.651 -44.360  25.593  1.00 29.05      .001 C
ATOM   4988  HE2 PHE A 338     -11.014 -43.490  26.054  1.00 36.85      .001 H
ATOM   4989  CZ  PHE A 338      -9.410 -44.833  25.910  1.00 34.28      .000 C
ATOM   4990  HZ  PHE A 338      -8.816 -44.320  26.611  1.00 45.47      .000 H
ATOM   4991  N   LEU A 339     -13.650 -49.570  22.134  1.00 11.06      .338 N
ATOM   4992  H   LEU A 339     -12.821 -50.069  22.339  1.00 14.28      .338 H
ATOM   4993  CA  LEU A 339     -14.541 -50.152  21.139  1.00 11.62      .159 C
ATOM   4994  HA  LEU A 339     -14.659 -49.439  20.340  1.00 12.70      .159 H
ATOM   4995  C   LEU A 339     -15.936 -50.461  21.691  1.00 10.46      .251 C
ATOM   4996  O   LEU A 339     -16.917 -50.202  21.022  1.00 11.87      .271 O
ATOM   4997  CB  LEU A 339     -13.907 -51.412  20.567  1.00 17.92      .032 C
ATOM   4998 1HB  LEU A 339     -13.460 -51.652  20.908  1.00 63.57      .032 H
ATOM   4999 2HB  LEU A 339     -14.272 -51.918  20.511  1.00 45.98      .032 H
ATOM   5000  CG  LEU A 339     -13.390 -51.720  19.633  1.00 17.04      .002 C
ATOM   5001  HG  LEU A 339     -13.357 -51.688  20.115  1.00 66.29      .002 H
ATOM   5002  CD1 LEU A 339     -13.219 -52.163  18.818  1.00 64.86      .000 C
ATOM   5003 1HD1 LEU A 339     -13.163 -52.305  18.643  1.00111.63      .000 H
ATOM   5004 2HD1 LEU A 339     -13.130 -52.201  18.668  1.00118.27      .000 H
ATOM   5005 3HD1 LEU A 339     -13.240 -52.299  18.569  1.00115.46      .000 H
ATOM   5006  CD2 LEU A 339     -13.044 -51.693  18.861  1.00 47.15      .000 C
[truncated: 250,230 more chars]
