# Supplementary material for: An evaluation of Roluperidone as a promising repurposing candidate for Alzheimer’s Disease: A Computational Investigation
Source: PLoS One. 2025 Dec 17;20(12):e0338211. doi: 10.1371/journal.pone.0338211 (PMC12711050; doi:10.1371/journal.pone.0338211)
Supplement: S7 File — (ZIP) [file pone.0338211.s007.zip › S6.Molecular Dynamic Simulation/S6.Molecular Dynamic Simulation/Result napitane+roluperidone/Result 2/Complex two/Complex two_bindenergy.tab]

____Time[ps]__BindEnergy= EpotRecept+ EsolvRecept+ EpotLigand+ EsolvLigand- EpotComplex- EsolvComplex [ kJ/mol ]
0.000 -39.164 -56413.873 -30154.175 153.732 -100.077 -56480.386 -29994.844
250.000 -45.270 -35689.269 -31897.635 295.393 -86.937 -35614.264 -31718.912
500.000 45.239 -35481.821 -31212.502 295.075 -83.022 -35441.332 -31086.176
750.000 25.291 -35686.755 -31480.728 264.498 -87.436 -35663.022 -31352.691
1000.000 24.637 -36229.232 -30904.186 269.411 -98.016 -36204.791 -30781.868
1250.000 -8.688 -35867.585 -31082.550 242.098 -93.635 -35870.365 -30922.619
1500.000 -1.285 -35330.240 -31838.604 252.141 -82.339 -35304.636 -31693.121
1750.000 6.221 -35985.029 -31132.846 265.641 -96.674 -35945.595 -31009.534
2000.000 3.047 -34826.984 -32410.484 263.392 -97.307 -34781.576 -32292.854
2250.000 -15.763 -35185.215 -32165.828 261.351 -122.189 -35195.111 -32001.007
2500.000 50.940 -35425.215 -31912.364 246.247 -95.939 -35424.188 -31814.022
2750.000 1.920 -35596.313 -31018.079 282.987 -92.399 -35533.803 -30891.922
3000.000 10.623 -35590.492 -31220.685 265.597 -103.746 -35570.202 -31089.746
3250.000 -90.681 -36273.343 -31153.996 265.992 -100.959 -36220.291 -30951.335
3500.000 -41.459 -35845.087 -31843.248 280.392 -96.849 -35818.127 -31645.206
3750.000 -2.078 -35686.018 -31659.584 279.118 -92.255 -35635.113 -31521.548
4000.000 -8.458 -36418.585 -31006.607 237.033 -90.618 -36424.457 -30845.863
4250.000 -18.436 -35452.208 -31347.731 287.172 -100.653 -35411.812 -31183.172
4500.000 -25.300 -35175.011 -31748.234 228.355 -72.052 -35212.371 -31529.270
4750.000 -55.835 -35600.356 -31203.113 304.977 -89.106 -35595.597 -30936.165
5000.000 -21.770 -36126.345 -30606.436 231.240 -85.476 -36172.443 -30392.804
5250.000 34.696 -35852.997 -31142.663 252.839 -86.617 -35828.312 -31035.821
5500.000 -19.877 -35749.109 -31538.646 289.406 -94.705 -35674.080 -31399.098
5750.000 -50.726 -36111.915 -30904.970 262.464 -92.555 -36095.899 -30700.352
6000.000 -63.909 -35971.329 -31453.080 290.079 -93.822 -35891.153 -31273.090
6250.000 62.672 -35826.697 -31504.642 237.341 -84.328 -35826.831 -31414.167
6500.000 14.620 -35431.997 -31607.746 271.941 -100.824 -35369.425 -31513.822
6750.000 -3.773 -36124.562 -30920.978 246.245 -98.715 -36085.085 -30809.152
7000.000 25.718 -35888.408 -30705.566 261.595 -98.647 -35817.522 -30639.222
7250.000 30.131 -35637.359 -31131.728 284.190 -91.025 -35596.341 -31009.711
7500.000 -25.832 -35739.051 -30971.780 281.025 -104.170 -35658.335 -30849.810
7750.000 -58.491 -36600.550 -30298.558 273.067 -82.993 -36576.422 -30074.121
8000.000 -20.351 -35772.203 -31048.299 253.679 -90.145 -35793.102 -30843.514
8250.000 -50.540 -35275.684 -31650.869 253.893 -94.096 -35291.091 -31425.125
8500.000 -62.507 -35909.223 -30958.526 269.938 -93.379 -35906.931 -30721.751
8750.000 -60.919 -35382.463 -31867.420 249.085 -99.982 -35405.845 -31634.016
9000.000 -66.676 -35537.878 -31491.402 269.674 -102.291 -35555.707 -31239.513
9250.000 -26.320 -34698.939 -32822.101 273.948 -104.812 -34682.348 -32643.238
9500.000 -69.162 -34685.296 -32546.549 274.991 -98.985 -34700.160 -32286.516
9750.000 -22.648 -35155.100 -31537.943 255.389 -89.833 -35198.383 -31306.457
10000.000 -37.883 -34955.737 -32228.218 269.505 -89.888 -34970.192 -31996.263
10250.000 -48.795 -34899.023 -32085.295 303.804 -102.088 -34894.133 -31839.674
10500.000 -86.459 -35699.363 -31488.159 275.765 -99.411 -35673.306 -31251.403
10750.000 -123.349 -35228.970 -32206.525 277.920 -90.237 -35237.692 -31886.771
11000.000 -25.313 -35088.546 -32713.155 271.729 -89.925 -35104.847 -32489.737
11250.000 -69.457 -35274.984 -33001.569 275.301 -117.812 -35287.957 -32761.649
11500.000 0.613 -35299.508 -32268.735 264.042 -115.163 -35289.788 -32130.189
11750.000 -28.023 -34741.490 -32215.436 322.100 -100.931 -34631.818 -32075.915
12000.000 23.671 -35365.178 -31745.950 270.922 -96.843 -35309.526 -31651.194
12250.000 -43.690 -34827.258 -32959.846 263.406 -90.325 -34782.246 -32788.088
12500.000 -40.571 -35413.487 -31597.526 258.742 -101.137 -35347.204 -31465.632
12750.000 20.682 -34973.897 -32612.339 278.496 -97.440 -34943.212 -32482.650
13000.000 -15.754 -35518.186 -31475.493 248.058 -106.046 -35490.873 -31345.040
13250.000 37.212 -35517.572 -31694.169 244.285 -89.101 -35495.071 -31598.698
13500.000 -4.885 -35159.838 -32274.905 236.630 -99.358 -35140.857 -32151.729
13750.000 30.643 -35485.534 -31776.126 248.327 -107.686 -35446.169 -31705.493
14000.000 -11.330 -35280.744 -31982.360 244.107 -105.057 -35246.538 -31866.186
14250.000 6.619 -36005.172 -31685.051 297.434 -91.794 -35914.721 -31576.481
14500.000 32.965 -35019.532 -32220.114 242.616 -94.467 -34981.661 -32142.800
14750.000 -30.508 -35971.230 -31737.337 268.660 -96.476 -35895.573 -31610.301
15000.000 -32.437 -33836.405 -33780.037 257.082 -112.827 -33792.935 -33646.816
15250.000 -51.663 -34678.983 -32702.882 292.077 -111.346 -34582.970 -32566.501
15500.000 -25.323 -34598.117 -33049.187 235.446 -89.688 -34563.283 -32912.939
15750.000 -5.260 -35050.023 -32287.952 259.110 -100.680 -34988.627 -32185.658
16000.000 56.870 -35310.119 -32282.249 278.177 -95.017 -35251.487 -32214.590
16250.000 3.659 -35182.284 -32743.620 253.968 -95.787 -35145.139 -32626.243
16500.000 -40.233 -35065.482 -32233.983 220.095 -97.625 -35101.991 -32034.770
16750.000 22.194 -35953.185 -31162.233 252.973 -97.289 -35936.247 -31045.681
17000.000 -13.228 -35276.265 -32036.421 243.064 -94.522 -35252.594 -31898.321
17250.000 -5.228 -35927.341 -31288.756 244.250 -82.001 -35907.016 -31141.604
17500.000 12.803 -35142.796 -32025.506 270.543 -94.123 -35094.558 -31910.127
17750.000 -50.910 -35584.881 -32134.659 245.046 -84.020 -35581.261 -31926.344
18000.000 9.851 -35119.245 -32784.245 289.371 -89.666 -35076.118 -32637.518
18250.000 9.057 -34784.532 -32861.125 254.645 -90.512 -34776.857 -32713.725
18500.000 -4.871 -34823.114 -32801.206 254.592 -94.016 -34800.567 -32658.308
18750.000 3.530 -35055.947 -32474.241 285.372 -93.508 -35038.465 -32303.388
19000.000 41.155 -35229.281 -32622.928 218.846 -91.145 -35260.859 -32504.804
19250.000 10.111 -35822.115 -31608.483 265.652 -77.679 -35813.937 -31438.798
19500.000 6.780 -35692.406 -30854.145 248.664 -95.201 -35695.170 -30704.698
19750.000 64.622 -35587.514 -31740.895 323.564 -74.289 -35497.167 -31646.589
20000.000 15.159 -35923.159 -31655.219 242.747 -80.971 -35913.267 -31518.494
20250.000 65.298 -35608.350 -31275.252 263.982 -79.732 -35589.542 -31175.107
20500.000 -18.111 -35112.367 -32005.871 254.315 -98.797 -35082.847 -31861.760
20750.000 4.095 -34776.171 -32127.337 231.501 -81.797 -34789.436 -31968.463
21000.000 15.597 -35895.306 -31557.725 284.573 -97.336 -35852.425 -31428.966
21250.000 7.588 -34611.043 -32494.935 276.161 -91.240 -34566.058 -32362.588
21500.000 27.801 -35785.159 -31974.975 238.842 -94.162 -35813.762 -31829.493
21750.000 27.330 -34650.166 -32749.388 258.201 -84.339 -34618.965 -32634.056
22000.000 12.325 -34960.543 -32736.272 252.648 -99.510 -34980.793 -32575.207
22250.000 -42.311 -35333.337 -31868.880 241.977 -83.575 -35325.972 -31675.532
22500.000 -33.855 -35603.268 -31377.469 265.499 -116.597 -35566.619 -31231.362
22750.000 13.604 -35463.476 -31778.622 224.734 -85.911 -35478.413 -31638.465
23000.000 -7.580 -35568.689 -31339.571 239.966 -89.836 -35555.836 -31194.713
23250.000 30.802 -35048.463 -32313.266 257.556 -74.282 -35015.938 -32193.320
23500.000 -24.228 -35090.020 -32034.806 275.830 -85.527 -35086.451 -31823.845
23750.000 -16.965 -35547.910 -31179.172 239.168 -83.630 -35537.663 -31016.917
24000.000 9.388 -34683.593 -31998.891 292.228 -93.041 -34656.107 -31836.579
24250.000 -8.293 -34824.835 -32688.175 293.751 -96.006 -34780.199 -32526.773
24500.000 -29.114 -35130.441 -32396.819 283.653 -91.315 -35094.832 -32210.975
24750.000 -7.366 -35619.611 -30808.113 228.541 -92.276 -35622.263 -30661.830
25000.000 -27.773 -35072.976 -31584.127 255.117 -82.159 -35051.621 -31404.751
25250.000 -9.921 -35292.232 -32203.590 256.072 -100.598 -35237.508 -32092.920
25500.000 29.167 -35540.500 -31313.606 252.383 -88.784 -35499.397 -31220.278
25750.000 -15.838 -35556.636 -30675.338 237.726 -94.899 -35527.348 -30545.962
26000.000 -2.314 -35529.792 -31015.272 275.482 -94.822 -35481.043 -30881.048
26250.000 -24.218 -35592.754 -31075.625 261.198 -102.775 -35576.845 -30908.893
26500.000 46.618 -35439.748 -31730.999 283.669 -87.245 -35387.238 -31633.703
26750.000 12.604 -35503.783 -31627.697 276.363 -81.260 -35465.223 -31483.758
27000.000 33.214 -35817.239 -31108.251 269.706 -104.313 -35767.386 -31025.924
27250.000 -5.082 -35935.540 -30533.670 271.691 -83.195 -35900.004 -30375.627
27500.000 -36.946 -36313.911 -30258.918 277.642 -107.047 -36256.205 -30109.082
27750.000 1.953 -35364.718 -30910.272 283.925 -89.615 -35321.802 -30760.831
28000.000 -73.636 -35599.152 -30917.380 257.420 -91.708 -35542.212 -30734.972
28250.000 21.135 -35894.791 -30589.738 273.892 -91.672 -35849.456 -30473.988
28500.000 -4.939 -35282.634 -31815.074 266.783 -98.928 -35252.299 -31672.614
28750.000 -32.915 -35681.306 -30966.144 258.820 -87.967 -35659.796 -30783.886
29000.000 78.822 -35006.783 -32033.034 270.778 -88.961 -34976.879 -31959.943
29250.000 -4.198 -34872.080 -31623.418 259.066 -97.431 -34861.380 -31468.286
29500.000 15.359 -35437.414 -31019.940 260.146 -90.980 -35426.285 -30877.262
29750.000 -10.172 -35441.868 -31066.409 284.202 -105.865 -35402.240 -30917.529
30000.000 15.278 -35450.194 -31581.968 266.957 -93.205 -35413.862 -31459.826
30250.000 -71.939 -35556.162 -31337.317 312.323 -113.158 -35485.174 -31137.202
30500.000 25.144 -34876.646 -31720.285 264.711 -98.475 -34831.257 -31624.582
30750.000 -75.808 -35086.068 -31463.780 256.187 -93.328 -35071.213 -31239.967
31000.000 -21.583 -35732.603 -31220.239 247.616 -113.030 -35707.643 -31089.030
31250.000 7.068 -35461.056 -31515.226 304.622 -90.471 -35359.349 -31409.850
31500.000 9.951 -35294.318 -31502.256 263.469 -85.454 -35240.461 -31388.049
31750.000 -24.952 -35570.991 -31581.364 282.214 -102.706 -35521.171 -31426.723
32000.000 10.955 -35329.393 -31114.184 264.190 -101.645 -35301.368 -30990.620
32250.000 -37.509 -35558.712 -31075.961 285.154 -96.882 -35517.037 -30891.855
32500.000 24.118 -35038.830 -32493.886 277.925 -88.594 -34983.360 -32384.143
32750.000 -13.227 -35165.546 -32591.899 265.658 -107.252 -35121.447 -32464.366
33000.000 4.037 -35064.990 -32285.861 260.585 -87.619 -35034.034 -32147.888
33250.000 -38.289 -35771.739 -31321.332 286.800 -106.427 -35715.238 -31159.171
33500.000 16.236 -35409.079 -31582.359 275.430 -96.584 -35363.309 -31465.519
33750.000 -60.421 -35755.978 -31585.590 272.361 -89.174 -35684.599 -31413.362
34000.000 7.316 -35843.525 -31611.883 272.960 -105.533 -35786.334 -31508.962
34250.000 -23.775 -35212.948 -31974.412 269.944 -94.496 -35160.099 -31828.038
34500.000 -24.128 -34789.142 -32627.225 287.539 -102.923 -34755.617 -32452.006
34750.000 -42.178 -34964.029 -32154.765 261.615 -87.403 -34940.847 -31961.557
35000.000 19.142 -34875.500 -32560.776 270.979 -98.632 -34863.496 -32419.575
35250.000 -45.068 -34858.285 -32179.350 255.566 -100.334 -34844.304 -31993.031
35500.000 -17.783 -35369.108 -31807.921 267.195 -98.525 -35306.896 -31683.680
35750.000 -67.787 -35616.420 -31432.118 286.341 -114.726 -35541.517 -31267.618
36000.000 -13.987 -35159.430 -32920.047 244.290 -97.206 -35150.055 -32768.351
36250.000 46.556 -34902.137 -32687.105 302.788 -83.278 -34819.435 -32596.854
36500.000 -8.060 -34622.849 -33074.446 297.668 -89.324 -34524.457 -32956.435
36750.000 -36.852 -34463.728 -32973.435 300.354 -94.311 -34373.033 -32821.234
37000.000 -20.486 -34748.779 -32934.603 274.081 -103.259 -34697.048 -32795.026
37250.000 33.936 -35555.178 -31649.246 268.190 -83.369 -35503.277 -31550.262
37500.000 2.348 -35255.371 -32482.231 287.647 -98.773 -35192.090 -32358.986
37750.000 6.594 -35804.391 -31481.781 251.042 -98.717 -35792.684 -31347.758
38000.000 -48.459 -35310.288 -32052.375 234.975 -105.908 -35281.489 -31903.647
38250.000 23.815 -35380.582 -31547.633 241.911 -93.078 -35350.686 -31452.510
38500.000 43.365 -34994.047 -32324.826 238.484 -91.935 -34972.812 -32242.878
38750.000 1.954 -34944.745 -32580.444 275.865 -101.251 -34890.404 -32462.126
39000.000 4.135 -34911.826 -33001.741 260.309 -104.533 -34880.088 -32881.839
39250.000 17.944 -35526.990 -31825.343 319.458 -94.687 -35422.238 -31723.269
39500.000 -1.004 -35870.330 -32113.374 281.160 -89.299 -35799.049 -31991.790
39750.000 14.402 -35062.989 -32990.076 242.037 -98.838 -35023.342 -32900.926
40000.000 15.177 -35271.524 -32906.935 296.601 -88.926 -35205.164 -32780.796
40250.000 -15.460 -35446.082 -32767.899 255.927 -125.434 -35409.371 -32658.656
40500.000 2.146 -34747.832 -32609.195 291.374 -95.049 -34668.597 -32494.252
40750.000 -27.894 -34694.583 -33078.106 268.523 -102.377 -34633.391 -32945.258
41000.000 21.008 -35039.825 -32712.383 236.433 -89.969 -35025.539 -32601.212
41250.000 -6.829 -35077.090 -32763.407 248.335 -89.281 -35026.501 -32648.112
41500.000 -17.599 -34632.530 -32605.296 278.734 -92.976 -34562.522 -32471.945
41750.000 -5.600 -35275.670 -32206.164 225.739 -91.068 -35268.061 -32073.501
42000.000 -43.529 -34348.394 -33690.258 276.007 -107.587 -34235.306 -33591.398
42250.000 12.307 -34597.707 -32816.908 252.104 -104.663 -34553.297 -32726.184
42500.000 10.145 -35477.241 -32591.083 316.586 -110.477 -35393.933 -32478.427
42750.000 13.163 -34412.824 -33488.731 290.750 -100.379 -34359.961 -33364.386
43000.000 -13.017 -34355.797 -33783.800 249.713 -89.696 -34297.336 -33669.227
43250.000 -30.506 -34949.909 -32923.316 245.707 -95.646 -34911.527 -32781.133
43500.000 -26.164 -35658.997 -31909.650 254.602 -85.609 -35604.719 -31768.770
43750.000 35.261 -34398.931 -33299.789 268.400 -97.775 -34376.162 -33187.194
44000.000 21.981 -35832.753 -31486.584 282.180 -91.896 -35765.019 -31386.015
44250.000 48.346 -34791.947 -32537.376 287.411 -107.083 -34743.881 -32453.461
44500.000 54.016 -34854.697 -32806.232 259.471 -102.302 -34840.533 -32717.242
44750.000 32.776 -34671.318 -32735.708 265.471 -98.244 -34622.476 -32650.098
45000.000 12.772 -34812.941 -33029.571 247.742 -91.512 -34790.758 -32908.295
45250.000 25.117 -33425.260 -34034.238 272.173 -97.514 -33379.878 -33930.077
45500.000 80.252 -34565.766 -32742.083 289.504 -92.835 -34502.186 -32689.247
45750.000 53.005 -34715.310 -32333.602 260.492 -92.578 -34691.553 -32242.450
46000.000 -15.946 -34291.168 -33150.238 245.278 -108.759 -34255.145 -33033.796
46250.000 26.509 -35782.813 -31949.148 255.831 -87.474 -35740.267 -31849.847
46500.000 19.392 -35615.070 -32127.029 242.273 -97.801 -35576.691 -32040.328
46750.000 -0.548 -35676.581 -31437.606 264.058 -84.713 -35627.935 -31306.360
47000.000 33.766 -35628.924 -32119.614 305.668 -93.974 -35536.329 -32034.282
47250.000 49.370 -34891.169 -32464.455 225.103 -97.933 -34882.547 -32395.277
47500.000 12.430 -36019.086 -31588.686 258.532 -97.291 -35982.941 -31476.020
47750.000 20.005 -34504.057 -33557.669 274.203 -99.557 -34461.971 -33445.114
48000.000 -14.130 -35476.366 -32233.573 275.226 -99.462 -35421.333 -32098.712
48250.000 42.012 -34556.002 -33319.139 279.828 -98.126 -34537.597 -33197.854
48500.000 -11.704 -35432.843 -32584.062 253.367 -104.216 -35389.880 -32466.171
48750.000 42.649 -34698.773 -32774.734 258.074 -100.232 -34675.620 -32682.694
49000.000 -17.627 -35359.117 -32765.550 245.458 -110.013 -35332.898 -32638.697
49250.000 21.723 -35972.143 -31963.380 266.630 -98.579 -35918.919 -31870.276
49500.000 47.593 -35435.681 -32451.370 260.339 -92.338 -35379.656 -32386.987
49750.000 64.862 -35526.567 -31613.138 281.989 -90.474 -35466.552 -31546.500
50000.000 -11.310 -34875.768 -32349.922 263.580 -85.435 -34834.846 -32201.389
50250.000 22.248 -34858.276 -32844.360 253.853 -91.101 -34830.683 -32731.449
50500.000 -14.438 -34579.082 -32915.820 242.499 -104.665 -34537.531 -32805.100
50750.000 28.604 -34852.522 -32895.243 285.157 -92.035 -34812.668 -32770.580
51000.000 -25.486 -35436.838 -31599.870 251.292 -113.530 -35424.286 -31449.175
51250.000 7.274 -34391.428 -32969.483 319.666 -100.086 -34308.643 -32839.961
51500.000 55.519 -34908.059 -32323.524 249.198 -93.097 -34903.052 -32227.950
51750.000 18.362 -35038.534 -32122.755 263.515 -103.511 -35014.400 -32005.248
52000.000 22.867 -35907.484 -31232.675 283.831 -101.501 -35830.990 -31149.708
52250.000 19.153 -35577.201 -31724.570 265.513 -86.092 -35543.832 -31597.670
52500.000 -5.651 -35828.751 -30618.030 255.254 -99.976 -35773.978 -30511.875
52750.000 30.341 -35384.822 -31484.090 301.120 -98.483 -35302.870 -31393.746
53000.000 20.771 -35973.248 -30874.800 256.453 -91.505 -35946.994 -30756.875
53250.000 34.153 -34988.833 -32403.580 251.385 -86.639 -34950.329 -32311.491
53500.000 25.655 -36095.451 -30096.076 266.792 -91.578 -36042.119 -29999.848
53750.000 54.392 -36112.114 -30597.496 238.699 -113.536 -36117.001 -30521.837
54000.000 16.045 -35636.522 -31436.314 280.092 -86.375 -35556.976 -31338.188
54250.000 -12.582 -35713.766 -31650.581 305.355 -99.700 -35611.488 -31534.622
54500.000 38.804 -35811.567 -31175.711 291.162 -101.639 -35735.090 -31101.469
54750.000 24.698 -35841.960 -31111.893 252.754 -97.560 -35822.288 -31001.069
55000.000 0.663 -35876.790 -31161.495 274.602 -117.031 -35813.964 -31067.414
55250.000 20.319 -36029.838 -31392.759 260.945 -97.840 -35980.405 -31299.407
55500.000 25.744 -35461.276 -31012.372 263.441 -92.245 -35445.788 -30882.409
55750.000 9.493 -35166.150 -32570.880 272.634 -92.060 -35135.378 -32430.571
56000.000 31.390 -35463.573 -32114.237 243.213 -90.981 -35428.138 -32028.829
56250.000 1.499 -34940.429 -32370.408 251.789 -95.689 -34926.049 -32230.186
56500.000 -2.705 -36143.158 -31500.168 287.734 -94.229 -36059.640 -31387.476
56750.000 -1.941 -35695.002 -32021.054 232.183 -90.424 -35664.204 -31908.153
57000.000 43.237 -35417.222 -31843.225 261.139 -88.829 -35394.300 -31737.075
57250.000 55.499 -35142.440 -32211.428 272.965 -89.335 -35116.384 -32109.352
57500.000 10.985 -35467.132 -32118.329 232.352 -114.669 -35433.829 -32044.935
57750.000 -33.994 -34632.428 -32326.667 269.474 -102.436 -34587.737 -32170.328
58000.000 10.735 -35243.405 -32321.963 276.644 -100.511 -35179.096 -32220.873
58250.000 -17.695 -35982.811 -31462.301 269.997 -95.972 -35927.548 -31325.844
58500.000 -36.818 -35257.388 -32266.882 258.273 -103.277 -35211.473 -32120.982
58750.000 -3.942 -35905.598 -31214.994 263.410 -98.762 -35845.423 -31106.579
59000.000 27.852 -35758.199 -31527.089 281.398 -100.240 -35673.206 -31458.776
59250.000 34.426 -36387.406 -31321.472 255.432 -84.611 -36351.659 -31220.824
59500.000 -55.365 -36267.767 -30628.457 260.007 -88.297 -36198.256 -30470.892
59750.000 7.144 -35831.680 -31355.321 272.555 -109.351 -35764.705 -31266.236
60000.000 0.209 -36008.607 -31297.613 253.513 -110.511 -35982.143 -31181.284
60250.000 24.770 -35294.687 -32131.874 265.248 -96.730 -35243.762 -32039.053
60500.000 -20.815 -35430.377 -32171.897 267.169 -96.479 -35390.262 -32020.507
60750.000 17.097 -36137.019 -31271.004 275.107 -109.052 -36095.164 -31163.900
61000.000 24.039 -35361.423 -32066.168 294.199 -87.296 -35290.593 -31954.134
61250.000 58.301 -35636.669 -31815.370 245.155 -93.280 -35638.925 -31719.540
61500.000 -10.319 -36059.580 -30837.923 269.974 -105.908 -36035.789 -30687.328
61750.000 26.612 -35937.371 -31460.176 264.581 -93.626 -35913.100 -31340.105
62000.000 17.913 -35577.213 -31940.593 257.206 -99.432 -35550.908 -31827.036
62250.000 -6.421 -35494.734 -31960.683 249.610 -78.104 -35464.191 -31813.298
62500.000 38.726 -35756.307 -31661.965 254.533 -99.515 -35717.379 -31584.600
62750.000 -9.754 -35324.772 -32031.133 235.961 -84.583 -35284.989 -31909.785
63000.000 38.970 -35213.372 -32317.789 266.152 -111.575 -35162.231 -32253.324
63250.000 -5.399 -35369.407 -32024.690 289.916 -89.531 -35299.204 -31889.108
63500.000 25.075 -35350.011 -32344.514 272.903 -94.345 -35294.320 -32246.722
63750.000 -31.078 -34940.180 -32678.666 243.715 -85.255 -34922.088 -32507.220
64000.000 -22.317 -34741.688 -32688.103 250.982 -100.547 -34712.688 -32544.351
64250.000 -28.920 -35018.465 -33088.329 255.327 -117.568 -34985.577 -32954.539
64500.000 31.001 -35095.594 -32654.223 253.098 -90.446 -35066.379 -32551.787
64750.000 15.487 -34648.317 -32524.558 267.068 -104.892 -34585.789 -32440.398
65000.000 23.661 -34534.398 -33420.385 298.744 -87.941 -34438.021 -33329.619
65250.000 17.751 -34937.129 -33489.564 263.261 -98.950 -34898.559 -33381.573
65500.000 36.829 -35043.843 -32556.595 275.753 -88.442 -34988.487 -32461.470
65750.000 -6.617 -34646.637 -33139.880 220.350 -86.806 -34622.456 -33023.899
66000.000 25.667 -34770.657 -32751.180 244.392 -108.257 -34759.264 -32652.105
66250.000 10.340 -34609.616 -33167.997 270.436 -103.030 -34607.945 -33012.602
66500.000 -16.497 -35216.281 -32409.858 275.964 -93.555 -35173.370 -32253.864
66750.000 -23.338 -34997.262 -32245.348 272.376 -96.028 -34961.411 -32081.515
67000.000 -24.902 -35582.861 -32246.584 243.011 -106.834 -35541.586 -32126.780
67250.000 14.508 -35197.185 -32713.136 280.882 -96.081 -35144.812 -32595.215
67500.000 3.834 -34572.547 -33322.102 286.064 -107.869 -34506.099 -33214.190
67750.000 -40.200 -34502.744 -33439.662 284.911 -91.607 -34425.218 -33283.684
68000.000 -13.062 -34977.394 -32658.576 247.910 -104.273 -34942.117 -32537.153
68250.000 12.240 -35378.384 -32676.993 240.783 -100.381 -35361.675 -32565.540
68500.000 45.622 -34622.603 -33244.507 255.658 -89.439 -34594.740 -33151.772
68750.000 -12.689 -34808.301 -33858.622 279.212 -87.727 -34736.720 -33726.029
69000.000 61.579 -34509.916 -33152.000 247.811 -88.836 -34473.917 -33090.603
69250.000 -15.898 -34834.693 -32988.307 262.114 -97.266 -34788.133 -32854.121
69500.000 24.383 -34846.389 -32050.444 240.264 -99.741 -34808.646 -31972.046
69750.000 9.547 -35147.537 -32650.117 258.533 -104.622 -35123.396 -32529.894
70000.000 6.557 -34702.965 -32616.685 276.475 -86.276 -34652.724 -32483.284
70250.000 -65.418 -35068.048 -32656.250 251.614 -105.589 -35049.982 -32462.875
70500.000 40.540 -34654.263 -32960.218 286.338 -97.396 -34604.910 -32861.169
70750.000 59.900 -34789.530 -33222.226 264.018 -108.273 -34785.873 -33130.039
71000.000 39.511 -34839.077 -32858.510 264.290 -90.977 -34807.573 -32756.212
71250.000 41.385 -34660.797 -33005.531 254.640 -101.721 -34620.965 -32933.829
71500.000 55.339 -34268.794 -33939.429 262.955 -94.115 -34252.521 -33842.201
71750.000 24.242 -34849.522 -33020.710 279.685 -94.887 -34798.001 -32911.676
72000.000 69.243 -34735.222 -32930.760 250.169 -84.553 -34723.823 -32845.785
72250.000 41.114 -35275.350 -32048.594 258.552 -111.452 -35293.125 -31924.833
72500.000 40.094 -35422.986 -31585.332 221.424 -91.149 -35433.222 -31484.915
72750.000 -38.805 -35582.660 -31297.872 304.417 -98.191 -35513.431 -31122.070
73000.000 82.595 -35645.380 -31842.021 268.892 -86.854 -35606.816 -31781.141
73250.000 63.932 -35058.590 -32282.459 294.943 -91.147 -35024.266 -32176.919
73500.000 32.889 -34644.492 -32576.749 256.310 -96.473 -34629.981 -32464.310
73750.000 -7.728 -35045.573 -31961.738 254.441 -101.496 -35015.686 -31830.952
74000.000 4.914 -35062.959 -32702.747 240.094 -101.849 -35055.433 -32576.943
74250.000 39.339 -35508.699 -32467.624 295.132 -94.835 -35448.576 -32366.789
74500.000 53.039 -35822.723 -31445.466 274.490 -96.739 -35778.160 -31365.317
74750.000 68.439 -35963.662 -30673.834 264.096 -96.064 -35944.566 -30593.337
75000.000 31.196 -35806.185 -31487.899 278.041 -96.458 -35770.482 -31373.214
75250.000 70.544 -35352.276 -32430.051 248.272 -98.231 -35348.841 -32353.989
75500.000 78.663 -34257.052 -33527.731 258.393 -92.402 -34251.419 -33446.036
75750.000 27.418 -35034.013 -33104.357 311.406 -95.815 -34968.159 -32982.039
76000.000 48.447 -34868.891 -32549.745 235.234 -93.486 -34880.500 -32444.836
76250.000 21.244 -35103.989 -32185.535 265.550 -113.761 -35088.218 -32070.760
76500.000 46.018 -35205.259 -31686.784 281.509 -98.041 -35185.675 -31568.917
76750.000 12.233 -34881.902 -32872.903 274.803 -95.331 -34818.550 -32769.016
77000.000 21.988 -35704.423 -31883.632 257.184 -107.173 -35666.701 -31793.330
77250.000 -15.676 -34156.806 -33528.102 275.622 -97.861 -34091.987 -33399.483
77500.000 60.474 -35544.370 -32003.112 259.174 -100.467 -35545.174 -31904.075
77750.000 74.229 -35266.205 -32232.283 284.070 -90.088 -35237.867 -32140.867
78000.000 5.447 -35015.347 -32461.292 251.614 -96.561 -34976.575 -32350.458
78250.000 64.484 -35215.658 -31826.484 266.648 -89.458 -35191.987 -31737.448
78500.000 46.875 -35311.385 -32208.204 270.766 -100.251 -35274.414 -32121.534
78750.000 40.150 -34986.295 -32310.454 278.257 -101.713 -34955.384 -32204.971
79000.000 51.520 -34881.357 -32299.999 270.502 -90.895 -34848.964 -32204.305
79250.000 35.670 -35120.447 -32507.138 289.002 -90.402 -35087.038 -32377.618
79500.000 54.395 -34834.227 -32625.559 256.159 -104.962 -34845.135 -32517.849
79750.000 63.206 -34610.516 -33182.841 259.393 -97.042 -34597.917 -33096.296
80000.000 27.376 -35545.693 -31758.865 255.394 -110.401 -35571.547 -31615.394
80250.000 -24.158 -35743.499 -32185.594 275.741 -90.934 -35723.909 -31996.219
80500.000 26.577 -35979.514 -30818.185 295.122 -99.432 -35918.462 -30710.125
80750.000 59.875 -35890.895 -31365.204 261.093 -103.382 -35880.912 -31277.351
81000.000 24.884 -35307.358 -32151.621 254.889 -109.464 -35272.527 -32065.910
81250.000 49.378 -34692.462 -33124.599 274.659 -93.892 -34647.604 -33038.067
81500.000 39.099 -35531.402 -31952.881 272.600 -98.127 -35495.190 -31853.719
81750.000 21.005 -35263.406 -32381.532 259.175 -114.015 -35233.137 -32287.647
82000.000 26.207 -35495.724 -31863.427 238.475 -85.347 -35518.444 -31713.787
82250.000 45.321 -34876.908 -33135.875 238.538 -107.730 -34885.792 -33041.505
82500.000 73.562 -34504.370 -32972.230 282.808 -95.914 -34463.973 -32899.294
82750.000 -0.441 -35468.370 -32166.451 256.440 -91.424 -35426.305 -32043.058
83000.000 74.079 -35286.839 -31894.635 261.225 -84.426 -35268.031 -31810.724
83250.000 12.405 -35671.957 -32463.165 282.857 -103.748 -35622.922 -32345.496
83500.000 38.969 -35355.651 -32249.730 280.309 -92.856 -35324.469 -32132.428
83750.000 36.139 -35782.201 -31208.165 255.850 -101.729 -35760.058 -31112.327
84000.000 29.459 -35751.692 -31904.420 246.633 -98.074 -35743.444 -31793.569
84250.000 35.341 -35550.342 -32301.871 255.350 -80.414 -35538.818 -32173.801
84500.000 -5.681 -34537.740 -33444.439 299.661 -117.866 -34493.880 -33300.823
84750.000 16.614 -34546.702 -33477.268 280.577 -88.539 -34507.457 -33341.088
85000.000 32.073 -34323.665 -33731.152 306.140 -94.074 -34263.055 -33611.769
85250.000 55.457 -34888.285 -33032.303 263.380 -88.405 -34860.805 -32940.264
85500.000 22.440 -34578.470 -33441.723 288.587 -92.123 -34500.100 -33346.070
85750.000 -23.633 -34355.888 -33270.229 279.983 -105.039 -34313.195 -33114.344
86000.000 47.648 -34728.462 -32982.773 257.703 -99.838 -34730.627 -32870.391
86250.000 53.421 -35139.889 -32691.236 243.886 -90.494 -35126.806 -32604.348
86500.000 60.941 -34844.410 -32768.808 284.989 -103.070 -34808.738 -32683.503
86750.000 33.512 -35730.313 -31994.941 241.611 -103.889 -35731.461 -31889.583
87000.000 65.857 -35058.776 -32677.185 284.556 -95.899 -35016.085 -32597.075
87250.000 79.679 -35314.648 -32816.569 264.205 -87.165 -35293.724 -32740.132
87500.000 32.362 -35165.971 -32890.508 237.947 -98.065 -35164.882 -32784.077
87750.000 -8.480 -35832.259 -31564.247 281.952 -110.626 -35778.518 -31438.181
88000.000 37.034 -35362.118 -32655.959 272.584 -87.525 -35302.525 -32567.526
88250.000 50.329 -35430.643 -32407.189 253.055 -98.422 -35409.739 -32323.790
88500.000 4.128 -35040.122 -32318.134 259.451 -98.710 -34997.413 -32204.230
88750.000 83.380 -34873.172 -32342.276 280.967 -91.286 -34835.183 -32273.964
89000.000 39.990 -35181.358 -32278.957 274.296 -93.809 -35147.764 -32172.055
89250.000 24.975 -35219.835 -32347.410 279.174 -101.912 -35166.239 -32248.720
89500.000 29.007 -35035.006 -32175.005 248.729 -107.703 -35045.221 -32052.770
89750.000 21.574 -35458.934 -32059.355 227.792 -87.974 -35444.214 -31955.831
90000.000 57.131 -35351.257 -32350.178 295.520 -99.188 -35298.254 -32263.980
90250.000 9.253 -34818.691 -32875.662 282.584 -95.391 -34805.675 -32710.737
90500.000 19.815 -34757.583 -33678.886 292.982 -99.415 -34708.238 -33554.478
90750.000 65.062 -34404.747 -34068.740 262.305 -98.163 -34375.929 -33998.478
91000.000 1.327 -34202.182 -34002.807 241.584 -97.482 -34195.258 -33866.957
91250.000 97.886 -34965.882 -33051.276 280.106 -103.422 -34927.646 -33010.714
91500.000 28.933 -34244.972 -33891.481 270.944 -107.560 -34206.022 -33795.980
91750.000 63.928 -34711.116 -33160.032 228.328 -92.763 -34752.863 -33046.648
92000.000 41.928 -35797.925 -32092.298 254.049 -105.269 -35791.452 -31991.919
92250.000 44.599 -35591.343 -31936.684 300.174 -103.976 -35551.083 -31825.344
92500.000 21.126 -34574.501 -33181.895 243.515 -88.510 -34564.603 -33057.914
92750.000 53.953 -34750.120 -32924.122 251.440 -106.380 -34767.690 -32815.445
93000.000 44.598 -35188.861 -32337.935 285.351 -87.297 -35150.264 -32223.076
93250.000 40.468 -35201.231 -32715.130 251.606 -110.961 -35192.078 -32624.106
93500.000 61.607 -34740.160 -32837.186 261.382 -97.070 -34744.982 -32729.660
93750.000 65.663 -34921.130 -32855.182 274.304 -118.749 -34888.833 -32797.586
94000.000 73.823 -35203.857 -32641.663 273.879 -95.937 -35176.225 -32565.176
94250.000 19.217 -34749.687 -33201.006 233.721 -111.776 -34742.606 -33105.359
94500.000 -11.596 -35323.282 -32829.502 265.550 -95.424 -35277.756 -32693.305
94750.000 32.634 -34945.134 -32650.626 295.153 -105.301 -34894.510 -32544.032
95000.000 26.408 -35427.675 -32697.205 267.721 -89.906 -35385.710 -32587.762
95250.000 46.342 -35452.379 -33102.661 281.865 -94.482 -35387.240 -33026.760
95500.000 52.706 -35246.828 -32589.096 254.390 -91.727 -35202.078 -32523.889
95750.000 61.995 -35367.455 -32636.744 257.839 -90.845 -35359.909 -32539.291
96000.000 75.058 -35013.075 -32639.925 267.676 -89.631 -34980.480 -32569.533
96250.000 5.536 -35612.723 -32133.804 265.984 -97.009 -35572.530 -32010.558
96500.000 42.277 -34991.578 -33052.186 265.750 -108.031 -34964.193 -32964.129
96750.000 60.657 -34846.095 -33081.198 286.916 -90.179 -34800.089 -32991.125
97000.000 72.690 -34901.376 -32562.552 265.454 -96.596 -34884.168 -32483.591
97250.000 72.284 -35219.467 -32135.117 274.018 -107.275 -35179.414 -32080.711
97500.000 45.410 -35466.401 -32268.409 258.042 -91.845 -35445.713 -32168.309
97750.000 16.326 -35208.907 -32680.729 246.898 -95.555 -35177.843 -32576.776
98000.000 21.918 -34317.163 -33669.960 246.820 -94.349 -34299.233 -33557.337
98250.000 24.316 -34891.623 -32842.562 260.640 -94.305 -34841.861 -32750.305
98500.000 28.157 -34827.931 -33046.457 257.083 -85.679 -34784.766 -32946.375
98750.000 59.281 -34667.205 -32868.536 249.056 -90.403 -34645.355 -32791.014
99000.000 -29.894 -34991.228 -33114.632 297.364 -113.074 -34906.113 -32985.562
99250.000 -62.514 -34492.067 -33166.700 249.705 -107.010 -34423.844 -33029.713
99500.000 -19.987 -33894.048 -33483.419 296.278 -121.246 -33794.953 -33387.495
99750.000 -77.924 -34837.941 -32865.144 318.399 -95.970 -34688.703 -32714.029
100000.000 3.509 -35056.984 -32778.422 257.971 -101.766 -35027.240 -32655.472
100250.000 -17.373 -34570.731 -33284.578 279.740 -89.316 -34516.071 -33131.441
Average 10.373
