# Supplementary material for: An evaluation of Roluperidone as a promising repurposing candidate for Alzheimer’s Disease: A Computational Investigation
Source: PLoS One. 2025 Dec 17;20(12):e0338211. doi: 10.1371/journal.pone.0338211 (PMC12711050; doi:10.1371/journal.pone.0338211)
Supplement: S7 File — (ZIP) [file pone.0338211.s007.zip › S6.Molecular Dynamic Simulation/S6.Molecular Dynamic Simulation/Result napitane+roluperidone/Result 2/Complex two/Complex two_dccm.tab]

Dynamic Cross-Correlation Matrix for 530 selected units
1.000 0.570 0.305 0.228 0.242 0.212 0.135 0.053 -0.007 -0.028 -0.016 0.043 0.110 0.159 0.157 0.172 0.145 0.147 0.105 0.066 -0.025 -0.035 -0.036 0.012 0.095 0.132 0.120 0.088 0.107 0.091 0.043 -0.023 -0.048 -0.048 -0.105 -0.091 -0.081 -0.134 -0.108 -0.075 -0.051 -0.053 -0.038 -0.029 -0.055 -0.059 -0.076 -0.081 -0.074 -0.061 -0.038 -0.023 0.011 0.036 0.094 0.108 0.098 0.200 0.119 0.104 0.090 0.009 …
0.570 1.000 0.701 0.554 0.499 0.397 0.295 0.184 0.090 0.024 0.052 0.140 0.215 0.289 0.303 0.325 0.310 0.300 0.198 0.129 0.048 -0.003 -0.009 0.068 0.157 0.219 0.247 0.201 0.245 0.159 0.088 0.059 -0.025 -0.032 -0.101 -0.104 -0.069 -0.203 -0.127 -0.124 -0.126 -0.165 -0.149 -0.146 -0.137 -0.131 -0.120 -0.062 -0.042 -0.026 0.023 0.059 0.097 0.124 0.192 0.233 0.181 0.208 0.201 0.229 0.108 0.034 -0.004 …
0.305 0.701 1.000 0.784 0.601 0.550 0.438 0.322 0.209 0.138 0.140 0.251 0.327 0.390 0.434 0.427 0.382 0.367 0.198 0.142 0.053 -0.011 0.005 0.102 0.186 0.245 0.284 0.224 0.304 0.195 0.116 0.090 0.003 -0.032 -0.085 -0.094 -0.072 -0.212 -0.137 -0.128 -0.146 -0.212 -0.189 -0.176 -0.185 -0.148 -0.127 -0.079 -0.064 -0.019 0.075 0.131 0.161 0.203 0.215 0.284 0.227 0.285 0.278 0.263 0.128 0.047 0.016 -0.…
0.228 0.554 0.784 1.000 0.793 0.645 0.514 0.368 0.227 0.130 0.136 0.264 0.363 0.431 0.501 0.523 0.471 0.458 0.291 0.195 0.104 0.013 0.061 0.139 0.265 0.335 0.355 0.280 0.369 0.238 0.139 0.094 -0.005 -0.049 -0.120 -0.135 -0.085 -0.225 -0.142 -0.145 -0.139 -0.207 -0.206 -0.200 -0.207 -0.170 -0.175 -0.122 -0.084 -0.050 0.052 0.126 0.156 0.198 0.218 0.313 0.261 0.314 0.308 0.298 0.160 0.079 0.045 -0.…
0.242 0.499 0.601 0.793 1.000 0.772 0.619 0.463 0.319 0.194 0.205 0.371 0.494 0.572 0.677 0.710 0.633 0.563 0.383 0.267 0.135 0.016 0.044 0.116 0.284 0.356 0.448 0.370 0.495 0.314 0.207 0.157 0.024 -0.024 -0.082 -0.110 -0.066 -0.221 -0.144 -0.128 -0.147 -0.194 -0.182 -0.169 -0.172 -0.161 -0.151 -0.104 -0.060 -0.010 0.102 0.198 0.239 0.267 0.293 0.432 0.372 0.453 0.450 0.426 0.250 0.149 0.097 0.02…
0.212 0.397 0.550 0.645 0.772 1.000 0.824 0.614 0.444 0.304 0.289 0.483 0.628 0.651 0.695 0.609 0.484 0.430 0.253 0.177 0.060 -0.016 -0.003 0.078 0.199 0.254 0.356 0.309 0.422 0.266 0.184 0.164 0.029 0.009 -0.046 -0.066 -0.057 -0.199 -0.129 -0.093 -0.123 -0.201 -0.177 -0.156 -0.151 -0.122 -0.106 -0.049 -0.026 0.025 0.163 0.270 0.289 0.305 0.350 0.474 0.383 0.458 0.418 0.371 0.207 0.110 0.057 -0.0…
0.135 0.295 0.438 0.514 0.619 0.824 1.000 0.761 0.561 0.399 0.340 0.535 0.683 0.679 0.621 0.537 0.422 0.338 0.183 0.100 -0.004 -0.074 -0.030 0.043 0.149 0.201 0.299 0.291 0.417 0.256 0.174 0.186 0.058 0.029 -0.016 -0.044 -0.059 -0.178 -0.146 -0.123 -0.118 -0.197 -0.194 -0.173 -0.163 -0.143 -0.099 -0.041 -0.006 0.055 0.223 0.327 0.313 0.327 0.345 0.440 0.347 0.398 0.369 0.328 0.183 0.087 0.062 0.0…
0.053 0.184 0.322 0.368 0.463 0.614 0.761 1.000 0.797 0.654 0.577 0.718 0.748 0.625 0.554 0.436 0.338 0.239 0.075 -0.005 -0.072 -0.133 -0.090 -0.009 0.052 0.088 0.216 0.213 0.330 0.177 0.109 0.113 -0.025 0.041 0.080 0.047 -0.028 -0.119 -0.103 -0.059 -0.104 -0.177 -0.168 -0.137 -0.104 -0.084 -0.043 -0.003 0.063 0.191 0.358 0.475 0.449 0.417 0.492 0.534 0.379 0.391 0.327 0.262 0.114 -0.009 -0.053 -…
-0.007 0.090 0.209 0.227 0.319 0.444 0.561 0.797 1.000 0.856 0.714 0.738 0.647 0.551 0.432 0.322 0.231 0.146 0.022 -0.046 -0.096 -0.131 -0.098 -0.051 -0.009 0.025 0.135 0.146 0.257 0.171 0.145 0.137 0.013 0.066 0.123 0.096 -0.014 -0.087 -0.093 -0.040 -0.078 -0.134 -0.135 -0.118 -0.082 -0.050 -0.019 0.015 0.098 0.263 0.450 0.565 0.459 0.373 0.362 0.390 0.338 0.311 0.307 0.217 0.145 0.028 -0.013 -0…
-0.028 0.024 0.138 0.130 0.194 0.304 0.399 0.654 0.856 1.000 0.809 0.705 0.544 0.420 0.300 0.185 0.125 0.048 -0.036 -0.095 -0.114 -0.116 -0.098 -0.060 -0.063 -0.043 0.057 0.055 0.154 0.091 0.092 0.086 0.012 0.096 0.157 0.121 -0.014 -0.052 -0.074 -0.009 -0.043 -0.103 -0.098 -0.091 -0.051 -0.005 0.012 0.033 0.146 0.326 0.514 0.634 0.546 0.455 0.332 0.318 0.284 0.226 0.222 0.143 0.113 -0.006 -0.053 …
-0.016 0.052 0.140 0.136 0.205 0.289 0.340 0.577 0.714 0.809 1.000 0.798 0.566 0.449 0.334 0.217 0.165 0.071 -0.012 -0.093 -0.113 -0.117 -0.090 -0.042 -0.049 -0.039 0.075 0.085 0.171 0.123 0.070 0.074 -0.039 0.033 0.141 0.113 -0.011 -0.054 -0.090 -0.007 -0.052 -0.113 -0.107 -0.096 -0.069 -0.006 0.028 0.042 0.138 0.326 0.523 0.715 0.649 0.515 0.394 0.389 0.374 0.309 0.271 0.197 0.145 0.006 -0.051 …
0.043 0.140 0.251 0.264 0.371 0.483 0.535 0.718 0.738 0.705 0.798 1.000 0.806 0.667 0.528 0.397 0.316 0.201 0.058 -0.056 -0.104 -0.146 -0.131 -0.048 -0.020 0.007 0.146 0.176 0.303 0.230 0.139 0.144 0.015 0.053 0.135 0.108 -0.014 -0.103 -0.128 -0.057 -0.123 -0.184 -0.148 -0.115 -0.096 -0.045 0.009 0.035 0.126 0.302 0.518 0.697 0.671 0.577 0.556 0.564 0.508 0.452 0.397 0.315 0.213 0.054 -0.012 -0.0…
0.110 0.215 0.327 0.363 0.494 0.628 0.683 0.748 0.647 0.544 0.566 0.806 1.000 0.835 0.684 0.532 0.427 0.292 0.118 -0.005 -0.084 -0.157 -0.132 -0.048 0.023 0.079 0.202 0.234 0.369 0.267 0.185 0.176 0.041 0.054 0.061 0.042 -0.047 -0.158 -0.149 -0.105 -0.153 -0.215 -0.192 -0.144 -0.121 -0.092 -0.050 -0.006 0.062 0.207 0.408 0.545 0.554 0.517 0.636 0.698 0.548 0.549 0.458 0.395 0.240 0.072 -0.001 -0.…
0.159 0.289 0.390 0.431 0.572 0.651 0.679 0.625 0.551 0.420 0.449 0.667 0.835 1.000 0.783 0.623 0.515 0.383 0.210 0.079 -0.014 -0.107 -0.093 -0.012 0.097 0.166 0.270 0.318 0.469 0.381 0.289 0.268 0.074 0.043 0.036 0.013 -0.033 -0.159 -0.121 -0.092 -0.130 -0.188 -0.184 -0.145 -0.134 -0.141 -0.087 -0.022 0.033 0.144 0.311 0.446 0.465 0.425 0.514 0.647 0.638 0.660 0.587 0.493 0.342 0.181 0.089 0.024…
0.157 0.303 0.434 0.501 0.677 0.695 0.621 0.554 0.432 0.300 0.334 0.528 0.684 0.783 1.000 0.774 0.604 0.484 0.277 0.175 0.063 -0.048 -0.033 0.037 0.178 0.251 0.370 0.382 0.521 0.371 0.246 0.216 0.062 0.011 -0.025 -0.028 -0.051 -0.189 -0.130 -0.121 -0.178 -0.230 -0.208 -0.171 -0.165 -0.149 -0.120 -0.050 0.002 0.096 0.232 0.324 0.363 0.339 0.467 0.633 0.572 0.679 0.623 0.514 0.293 0.132 0.048 -0.02…
0.172 0.325 0.427 0.523 0.710 0.609 0.537 0.436 0.322 0.185 0.217 0.397 0.532 0.623 0.774 1.000 0.760 0.609 0.407 0.274 0.144 0.014 0.020 0.097 0.271 0.353 0.472 0.523 0.632 0.456 0.315 0.265 0.079 0.027 -0.029 -0.062 -0.048 -0.192 -0.122 -0.089 -0.121 -0.173 -0.162 -0.152 -0.144 -0.156 -0.134 -0.075 -0.037 0.033 0.108 0.208 0.293 0.331 0.323 0.485 0.444 0.586 0.609 0.576 0.369 0.235 0.155 0.077 …
0.145 0.310 0.382 0.471 0.633 0.484 0.422 0.338 0.231 0.125 0.165 0.316 0.427 0.515 0.604 0.760 1.000 0.822 0.592 0.369 0.233 0.102 0.083 0.169 0.365 0.440 0.482 0.541 0.571 0.424 0.270 0.252 0.093 0.033 -0.003 -0.021 -0.019 -0.151 -0.097 -0.072 -0.113 -0.163 -0.136 -0.139 -0.122 -0.124 -0.094 -0.034 -0.004 0.044 0.084 0.170 0.248 0.289 0.264 0.405 0.379 0.506 0.539 0.588 0.412 0.254 0.153 0.082 …
0.147 0.300 0.367 0.458 0.563 0.430 0.338 0.239 0.146 0.048 0.071 0.201 0.292 0.383 0.484 0.609 0.822 1.000 0.710 0.473 0.344 0.203 0.193 0.317 0.531 0.577 0.504 0.487 0.449 0.321 0.201 0.179 0.050 -0.012 -0.043 -0.055 -0.035 -0.178 -0.107 -0.065 -0.075 -0.139 -0.132 -0.153 -0.126 -0.115 -0.111 -0.067 -0.045 -0.018 0.002 0.066 0.152 0.219 0.145 0.285 0.266 0.396 0.427 0.486 0.328 0.198 0.112 0.03…
0.105 0.198 0.198 0.291 0.383 0.253 0.183 0.075 0.022 -0.036 -0.012 0.058 0.118 0.210 0.277 0.407 0.592 0.710 1.000 0.718 0.511 0.322 0.304 0.432 0.645 0.642 0.459 0.438 0.342 0.249 0.139 0.123 0.026 -0.072 -0.116 -0.123 -0.037 -0.112 -0.046 -0.044 -0.045 -0.064 -0.085 -0.112 -0.117 -0.122 -0.122 -0.110 -0.111 -0.098 -0.103 -0.031 0.067 0.129 0.010 0.126 0.127 0.232 0.270 0.348 0.288 0.184 0.111 …
0.066 0.129 0.142 0.195 0.267 0.177 0.100 -0.005 -0.046 -0.095 -0.093 -0.056 -0.005 0.079 0.175 0.274 0.369 0.473 0.718 1.000 0.694 0.471 0.428 0.465 0.590 0.526 0.366 0.258 0.194 0.104 0.075 0.066 0.032 -0.074 -0.127 -0.148 -0.061 -0.128 -0.038 -0.082 -0.083 -0.087 -0.101 -0.117 -0.135 -0.131 -0.132 -0.106 -0.143 -0.151 -0.173 -0.126 -0.040 0.003 -0.062 0.029 -0.005 0.097 0.135 0.214 0.119 0.092…
-0.025 0.048 0.053 0.104 0.135 0.060 -0.004 -0.072 -0.096 -0.114 -0.113 -0.104 -0.084 -0.014 0.063 0.144 0.233 0.344 0.511 0.694 1.000 0.823 0.632 0.525 0.495 0.399 0.250 0.199 0.120 0.048 0.031 0.015 -0.017 -0.088 -0.128 -0.141 -0.054 -0.118 -0.018 -0.040 -0.064 -0.099 -0.144 -0.165 -0.158 -0.160 -0.175 -0.136 -0.163 -0.160 -0.164 -0.121 -0.036 -0.007 -0.138 -0.046 -0.059 0.015 0.055 0.135 0.045…
-0.035 -0.003 -0.011 0.013 0.016 -0.016 -0.074 -0.133 -0.131 -0.116 -0.117 -0.146 -0.157 -0.107 -0.048 0.014 0.102 0.203 0.322 0.471 0.823 1.000 0.667 0.468 0.367 0.258 0.158 0.109 0.004 -0.027 -0.026 -0.038 -0.051 -0.092 -0.135 -0.136 -0.067 -0.105 -0.031 -0.057 -0.059 -0.092 -0.129 -0.143 -0.117 -0.130 -0.154 -0.126 -0.126 -0.135 -0.143 -0.115 -0.053 -0.016 -0.178 -0.108 -0.106 -0.063 -0.037 0.…
-0.036 -0.009 0.005 0.061 0.044 -0.003 -0.030 -0.090 -0.098 -0.098 -0.090 -0.131 -0.132 -0.093 -0.033 0.020 0.083 0.193 0.304 0.428 0.632 0.667 1.000 0.669 0.543 0.381 0.217 0.148 0.035 -0.014 -0.024 -0.026 -0.053 -0.092 -0.109 -0.116 -0.059 -0.112 -0.053 -0.033 -0.064 -0.111 -0.101 -0.088 -0.120 -0.142 -0.168 -0.108 -0.119 -0.128 -0.138 -0.121 -0.062 -0.013 -0.149 -0.086 -0.086 -0.081 -0.036 0.0…
0.012 0.068 0.102 0.139 0.116 0.078 0.043 -0.009 -0.051 -0.060 -0.042 -0.048 -0.048 -0.012 0.037 0.097 0.169 0.317 0.432 0.465 0.525 0.468 0.669 1.000 0.787 0.566 0.326 0.179 0.137 0.080 0.031 0.019 -0.016 -0.064 -0.100 -0.123 -0.097 -0.160 -0.088 -0.024 0.003 -0.075 -0.058 -0.067 -0.087 -0.078 -0.102 -0.115 -0.126 -0.126 -0.119 -0.077 -0.008 0.049 -0.084 -0.028 -0.055 -0.006 0.035 0.098 0.068 0.…
0.095 0.157 0.186 0.265 0.284 0.199 0.149 0.052 -0.009 -0.063 -0.049 -0.020 0.023 0.097 0.178 0.271 0.365 0.531 0.645 0.590 0.495 0.367 0.543 0.787 1.000 0.784 0.446 0.304 0.261 0.173 0.110 0.077 0.002 -0.055 -0.088 -0.115 -0.076 -0.176 -0.099 -0.048 -0.022 -0.088 -0.091 -0.105 -0.105 -0.100 -0.116 -0.101 -0.124 -0.117 -0.114 -0.066 -0.007 0.062 -0.049 0.040 0.018 0.116 0.143 0.227 0.166 0.114 0.…
0.132 0.219 0.245 0.335 0.356 0.254 0.201 0.088 0.025 -0.043 -0.039 0.007 0.079 0.166 0.251 0.353 0.440 0.577 0.642 0.526 0.399 0.258 0.381 0.566 0.784 1.000 0.651 0.471 0.359 0.224 0.132 0.110 0.010 -0.051 -0.093 -0.113 -0.045 -0.173 -0.078 -0.050 -0.024 -0.104 -0.128 -0.149 -0.156 -0.167 -0.166 -0.138 -0.141 -0.107 -0.082 -0.041 0.024 0.102 -0.039 0.061 0.053 0.172 0.208 0.267 0.192 0.132 0.087…
0.120 0.247 0.284 0.355 0.448 0.356 0.299 0.216 0.135 0.057 0.075 0.146 0.202 0.270 0.370 0.472 0.482 0.504 0.459 0.366 0.250 0.158 0.217 0.326 0.446 0.651 1.000 0.696 0.451 0.270 0.142 0.125 -0.009 -0.030 -0.070 -0.075 -0.047 -0.182 -0.085 -0.037 -0.025 -0.108 -0.130 -0.145 -0.143 -0.162 -0.156 -0.084 -0.104 -0.056 0.002 0.059 0.107 0.161 0.059 0.159 0.152 0.232 0.295 0.316 0.221 0.124 0.081 0.0…
0.088 0.201 0.224 0.280 0.370 0.309 0.291 0.213 0.146 0.055 0.085 0.176 0.234 0.318 0.382 0.523 0.541 0.487 0.438 0.258 0.199 0.109 0.148 0.179 0.304 0.471 0.696 1.000 0.680 0.460 0.265 0.247 0.047 0.007 0.011 -0.010 -0.011 -0.115 -0.052 0.004 -0.003 -0.070 -0.094 -0.116 -0.115 -0.121 -0.110 -0.012 -0.016 0.028 0.025 0.076 0.146 0.185 0.100 0.196 0.200 0.285 0.376 0.391 0.312 0.214 0.110 0.047 0.…
0.107 0.245 0.304 0.369 0.495 0.422 0.417 0.330 0.257 0.154 0.171 0.303 0.369 0.469 0.521 0.632 0.571 0.449 0.342 0.194 0.120 0.004 0.035 0.137 0.261 0.359 0.451 0.680 1.000 0.703 0.438 0.390 0.143 0.075 0.058 0.006 -0.007 -0.138 -0.073 -0.026 -0.053 -0.109 -0.114 -0.117 -0.137 -0.134 -0.071 -0.005 0.029 0.079 0.105 0.167 0.221 0.257 0.225 0.327 0.330 0.425 0.562 0.503 0.414 0.300 0.191 0.128 0.0…
0.091 0.159 0.195 0.238 0.314 0.266 0.256 0.177 0.171 0.091 0.123 0.230 0.267 0.381 0.371 0.456 0.424 0.321 0.249 0.104 0.048 -0.027 -0.014 0.080 0.173 0.224 0.270 0.460 0.703 1.000 0.650 0.483 0.250 0.196 0.171 0.092 0.062 -0.051 -0.029 -0.025 -0.007 -0.026 -0.048 -0.062 -0.061 -0.071 0.001 0.062 0.089 0.133 0.106 0.125 0.168 0.193 0.163 0.250 0.321 0.408 0.545 0.483 0.525 0.445 0.308 0.207 0.17…
0.043 0.088 0.116 0.139 0.207 0.184 0.174 0.109 0.145 0.092 0.070 0.139 0.185 0.289 0.246 0.315 0.270 0.201 0.139 0.075 0.031 -0.026 -0.024 0.031 0.110 0.132 0.142 0.265 0.438 0.650 1.000 0.660 0.441 0.338 0.250 0.140 0.065 -0.015 -0.011 -0.024 -0.008 -0.011 -0.022 -0.038 -0.047 -0.045 0.059 0.101 0.141 0.187 0.149 0.131 0.093 0.103 0.060 0.135 0.214 0.290 0.392 0.311 0.359 0.374 0.391 0.274 0.22…
-0.023 0.059 0.090 0.094 0.157 0.164 0.186 0.113 0.137 0.086 0.074 0.144 0.176 0.268 0.216 0.265 0.252 0.179 0.123 0.066 0.015 -0.038 -0.026 0.019 0.077 0.110 0.125 0.247 0.390 0.483 0.660 1.000 0.719 0.411 0.301 0.134 0.065 -0.046 -0.019 -0.008 -0.043 -0.082 -0.048 -0.027 -0.026 -0.016 0.090 0.142 0.180 0.180 0.172 0.148 0.110 0.110 0.033 0.098 0.149 0.195 0.303 0.288 0.301 0.285 0.339 0.218 0.1…
-0.048 -0.025 0.003 -0.005 0.024 0.029 0.058 -0.025 0.013 0.012 -0.039 0.015 0.041 0.074 0.062 0.079 0.093 0.050 0.026 0.032 -0.017 -0.051 -0.053 -0.016 0.002 0.010 -0.009 0.047 0.143 0.250 0.441 0.719 1.000 0.658 0.377 0.133 0.013 -0.033 -0.045 -0.048 -0.025 -0.038 0.008 0.016 0.016 0.044 0.120 0.160 0.268 0.264 0.223 0.100 0.012 0.007 -0.046 -0.021 -0.005 0.043 0.115 0.092 0.112 0.186 0.284 0.1…
-0.048 -0.032 -0.032 -0.049 -0.024 0.009 0.029 0.041 0.066 0.096 0.033 0.053 0.054 0.043 0.011 0.027 0.033 -0.012 -0.072 -0.074 -0.088 -0.092 -0.092 -0.064 -0.055 -0.051 -0.030 0.007 0.075 0.196 0.338 0.411 0.658 1.000 0.678 0.391 0.165 0.014 0.012 0.018 0.017 -0.018 -0.009 0.018 0.116 0.157 0.243 0.352 0.454 0.495 0.305 0.135 0.075 0.060 0.039 0.040 0.020 0.007 0.062 0.049 0.051 0.167 0.231 0.09…
-0.105 -0.101 -0.085 -0.120 -0.082 -0.046 -0.016 0.080 0.123 0.157 0.141 0.135 0.061 0.036 -0.025 -0.029 -0.003 -0.043 -0.116 -0.127 -0.128 -0.135 -0.109 -0.100 -0.088 -0.093 -0.070 0.011 0.058 0.171 0.250 0.301 0.377 0.678 1.000 0.739 0.394 0.245 0.202 0.181 0.085 0.087 0.093 0.088 0.194 0.263 0.413 0.589 0.642 0.641 0.384 0.233 0.133 0.060 0.076 0.046 0.059 0.011 0.054 0.025 0.043 0.110 0.142 0…
-0.091 -0.104 -0.094 -0.135 -0.110 -0.066 -0.044 0.047 0.096 0.121 0.113 0.108 0.042 0.013 -0.028 -0.062 -0.021 -0.055 -0.123 -0.148 -0.141 -0.136 -0.116 -0.123 -0.115 -0.113 -0.075 -0.010 0.006 0.092 0.140 0.134 0.133 0.391 0.739 1.000 0.650 0.464 0.382 0.286 0.146 0.175 0.149 0.070 0.174 0.245 0.419 0.586 0.541 0.570 0.345 0.201 0.108 0.019 0.091 0.063 0.092 0.012 0.042 0.027 0.038 0.088 0.103 …
-0.081 -0.069 -0.072 -0.085 -0.066 -0.057 -0.059 -0.028 -0.014 -0.014 -0.011 -0.014 -0.047 -0.033 -0.051 -0.048 -0.019 -0.035 -0.037 -0.061 -0.054 -0.067 -0.059 -0.097 -0.076 -0.045 -0.047 -0.011 -0.007 0.062 0.065 0.065 0.013 0.165 0.394 0.650 1.000 0.674 0.664 0.315 0.084 0.234 0.120 0.012 0.092 0.075 0.172 0.334 0.250 0.246 0.085 0.036 -0.000 -0.064 0.004 -0.026 0.014 -0.022 -0.022 0.008 0.015…
-0.134 -0.203 -0.212 -0.225 -0.221 -0.199 -0.178 -0.119 -0.087 -0.052 -0.054 -0.103 -0.158 -0.159 -0.189 -0.192 -0.151 -0.178 -0.112 -0.128 -0.118 -0.105 -0.112 -0.160 -0.176 -0.173 -0.182 -0.115 -0.138 -0.051 -0.015 -0.046 -0.033 0.014 0.245 0.464 0.674 1.000 0.736 0.356 0.231 0.487 0.369 0.158 0.190 0.142 0.193 0.256 0.204 0.189 0.032 -0.037 -0.074 -0.146 -0.072 -0.126 -0.059 -0.112 -0.127 -0.1…
-0.108 -0.127 -0.137 -0.142 -0.144 -0.129 -0.146 -0.103 -0.093 -0.074 -0.090 -0.128 -0.149 -0.121 -0.130 -0.122 -0.097 -0.107 -0.046 -0.038 -0.018 -0.031 -0.053 -0.088 -0.099 -0.078 -0.085 -0.052 -0.073 -0.029 -0.011 -0.019 -0.045 0.012 0.202 0.382 0.664 0.736 1.000 0.670 0.316 0.415 0.332 0.145 0.163 0.088 0.121 0.228 0.132 0.102 -0.015 -0.066 -0.082 -0.126 -0.084 -0.099 -0.070 -0.109 -0.104 -0.…
-0.075 -0.124 -0.128 -0.145 -0.128 -0.093 -0.123 -0.059 -0.040 -0.009 -0.007 -0.057 -0.105 -0.092 -0.121 -0.089 -0.072 -0.065 -0.044 -0.082 -0.040 -0.057 -0.033 -0.024 -0.048 -0.050 -0.037 0.004 -0.026 -0.025 -0.024 -0.008 -0.048 0.018 0.181 0.286 0.315 0.356 0.670 1.000 0.584 0.421 0.445 0.295 0.254 0.175 0.185 0.183 0.128 0.092 0.013 -0.004 -0.032 -0.045 -0.053 -0.060 -0.031 -0.077 -0.071 -0.08…
-0.051 -0.126 -0.146 -0.139 -0.147 -0.123 -0.118 -0.104 -0.078 -0.043 -0.052 -0.123 -0.153 -0.130 -0.178 -0.121 -0.113 -0.075 -0.045 -0.083 -0.064 -0.059 -0.064 0.003 -0.022 -0.024 -0.025 -0.003 -0.053 -0.007 -0.008 -0.043 -0.025 0.017 0.085 0.146 0.084 0.231 0.316 0.584 1.000 0.767 0.624 0.404 0.384 0.254 0.187 0.099 0.103 0.093 0.013 -0.054 -0.085 -0.064 -0.124 -0.139 -0.099 -0.126 -0.083 -0.10…
-0.053 -0.165 -0.212 -0.207 -0.194 -0.201 -0.197 -0.177 -0.134 -0.103 -0.113 -0.184 -0.215 -0.188 -0.230 -0.173 -0.163 -0.139 -0.064 -0.087 -0.099 -0.092 -0.111 -0.075 -0.088 -0.104 -0.108 -0.070 -0.109 -0.026 -0.011 -0.082 -0.038 -0.018 0.087 0.175 0.234 0.487 0.415 0.421 0.767 1.000 0.739 0.451 0.454 0.285 0.221 0.135 0.127 0.108 -0.012 -0.112 -0.123 -0.122 -0.167 -0.196 -0.130 -0.140 -0.096 -0…
-0.038 -0.149 -0.189 -0.206 -0.182 -0.177 -0.194 -0.168 -0.135 -0.098 -0.107 -0.148 -0.192 -0.184 -0.208 -0.162 -0.136 -0.132 -0.085 -0.101 -0.144 -0.129 -0.101 -0.058 -0.091 -0.128 -0.130 -0.094 -0.114 -0.048 -0.022 -0.048 0.008 -0.009 0.093 0.149 0.120 0.369 0.332 0.445 0.624 0.739 1.000 0.768 0.628 0.426 0.319 0.144 0.123 0.090 -0.023 -0.109 -0.142 -0.124 -0.146 -0.182 -0.143 -0.156 -0.083 -0.…
-0.029 -0.146 -0.176 -0.200 -0.169 -0.156 -0.173 -0.137 -0.118 -0.091 -0.096 -0.115 -0.144 -0.145 -0.171 -0.152 -0.139 -0.153 -0.112 -0.117 -0.165 -0.143 -0.088 -0.067 -0.105 -0.149 -0.145 -0.116 -0.117 -0.062 -0.038 -0.027 0.016 0.018 0.088 0.070 0.012 0.158 0.145 0.295 0.404 0.451 0.768 1.000 0.772 0.504 0.364 0.160 0.102 0.045 -0.035 -0.100 -0.131 -0.107 -0.094 -0.115 -0.095 -0.131 -0.066 -0.1…
-0.055 -0.137 -0.185 -0.207 -0.172 -0.151 -0.163 -0.104 -0.082 -0.051 -0.069 -0.096 -0.121 -0.134 -0.165 -0.144 -0.122 -0.126 -0.117 -0.135 -0.158 -0.117 -0.120 -0.087 -0.105 -0.156 -0.143 -0.115 -0.137 -0.061 -0.047 -0.026 0.016 0.116 0.194 0.174 0.092 0.190 0.163 0.254 0.384 0.454 0.628 0.772 1.000 0.712 0.460 0.225 0.194 0.150 0.024 -0.065 -0.092 -0.081 -0.046 -0.067 -0.063 -0.107 -0.078 -0.11…
-0.059 -0.131 -0.148 -0.170 -0.161 -0.122 -0.143 -0.084 -0.050 -0.005 -0.006 -0.045 -0.092 -0.141 -0.149 -0.156 -0.124 -0.115 -0.122 -0.131 -0.160 -0.130 -0.142 -0.078 -0.100 -0.167 -0.162 -0.121 -0.134 -0.071 -0.045 -0.016 0.044 0.157 0.263 0.245 0.075 0.142 0.088 0.175 0.254 0.285 0.426 0.504 0.712 1.000 0.721 0.332 0.249 0.198 0.082 0.015 -0.015 -0.012 0.004 -0.024 -0.009 -0.085 -0.070 -0.129 …
-0.076 -0.120 -0.127 -0.175 -0.151 -0.106 -0.099 -0.043 -0.019 0.012 0.028 0.009 -0.050 -0.087 -0.120 -0.134 -0.094 -0.111 -0.122 -0.132 -0.175 -0.154 -0.168 -0.102 -0.116 -0.166 -0.156 -0.110 -0.071 0.001 0.059 0.090 0.120 0.243 0.413 0.419 0.172 0.193 0.121 0.185 0.187 0.221 0.319 0.364 0.460 0.721 1.000 0.618 0.437 0.318 0.182 0.094 0.046 0.018 0.027 -0.005 0.036 -0.053 -0.023 -0.080 -0.025 0.…
-0.081 -0.062 -0.079 -0.122 -0.104 -0.049 -0.041 -0.003 0.015 0.033 0.042 0.035 -0.006 -0.022 -0.050 -0.075 -0.034 -0.067 -0.110 -0.106 -0.136 -0.126 -0.108 -0.115 -0.101 -0.138 -0.084 -0.012 -0.005 0.062 0.101 0.142 0.160 0.352 0.589 0.586 0.334 0.256 0.228 0.183 0.099 0.135 0.144 0.160 0.225 0.332 0.618 1.000 0.748 0.462 0.268 0.124 0.057 -0.007 0.041 0.020 0.055 -0.017 0.015 -0.016 0.002 -0.00…
-0.074 -0.042 -0.064 -0.084 -0.060 -0.026 -0.006 0.063 0.098 0.146 0.138 0.126 0.062 0.033 0.002 -0.037 -0.004 -0.045 -0.111 -0.143 -0.163 -0.126 -0.119 -0.126 -0.124 -0.141 -0.104 -0.016 0.029 0.089 0.141 0.180 0.268 0.454 0.642 0.541 0.250 0.204 0.132 0.128 0.103 0.127 0.123 0.102 0.194 0.249 0.437 0.748 1.000 0.736 0.450 0.252 0.144 0.062 0.089 0.064 0.099 0.015 0.039 -0.016 0.015 0.031 0.048 …
-0.061 -0.026 -0.019 -0.050 -0.010 0.025 0.055 0.191 0.263 0.326 0.326 0.302 0.207 0.144 0.096 0.033 0.044 -0.018 -0.098 -0.151 -0.160 -0.135 -0.128 -0.126 -0.117 -0.107 -0.056 0.028 0.079 0.133 0.187 0.180 0.264 0.495 0.641 0.570 0.246 0.189 0.102 0.092 0.093 0.108 0.090 0.045 0.150 0.198 0.318 0.462 0.736 1.000 0.711 0.466 0.328 0.202 0.202 0.175 0.192 0.108 0.132 0.068 0.073 0.061 0.055 0.033 …
-0.038 0.023 0.075 0.052 0.102 0.163 0.223 0.358 0.450 0.514 0.523 0.518 0.408 0.311 0.232 0.108 0.084 0.002 -0.103 -0.173 -0.164 -0.143 -0.138 -0.119 -0.114 -0.082 0.002 0.025 0.105 0.106 0.149 0.172 0.223 0.305 0.384 0.345 0.085 0.032 -0.015 0.013 0.013 -0.012 -0.023 -0.035 0.024 0.082 0.182 0.268 0.450 0.711 1.000 0.784 0.557 0.362 0.307 0.298 0.319 0.219 0.201 0.100 0.069 0.019 -0.016 -0.050 …
-0.023 0.059 0.131 0.126 0.198 0.270 0.327 0.475 0.565 0.634 0.715 0.697 0.545 0.446 0.324 0.208 0.170 0.066 -0.031 -0.126 -0.121 -0.115 -0.121 -0.077 -0.066 -0.041 0.059 0.076 0.167 0.125 0.131 0.148 0.100 0.135 0.233 0.201 0.036 -0.037 -0.066 -0.004 -0.054 -0.112 -0.109 -0.100 -0.065 0.015 0.094 0.124 0.252 0.466 0.784 1.000 0.795 0.597 0.435 0.398 0.412 0.314 0.269 0.200 0.141 0.031 -0.039 -0.…
0.011 0.097 0.161 0.156 0.239 0.289 0.313 0.449 0.459 0.546 0.649 0.671 0.554 0.465 0.363 0.293 0.248 0.152 0.067 -0.040 -0.036 -0.053 -0.062 -0.008 -0.007 0.024 0.107 0.146 0.221 0.168 0.093 0.110 0.012 0.075 0.133 0.108 -0.000 -0.074 -0.082 -0.032 -0.085 -0.123 -0.142 -0.131 -0.092 -0.015 0.046 0.057 0.144 0.328 0.557 0.795 1.000 0.839 0.536 0.499 0.495 0.408 0.335 0.301 0.223 0.091 -0.027 -0.0…
0.036 0.124 0.203 0.198 0.267 0.305 0.327 0.417 0.373 0.455 0.515 0.577 0.517 0.425 0.339 0.331 0.289 0.219 0.129 0.003 -0.007 -0.016 -0.013 0.049 0.062 0.102 0.161 0.185 0.257 0.193 0.103 0.110 0.007 0.060 0.060 0.019 -0.064 -0.146 -0.126 -0.045 -0.064 -0.122 -0.124 -0.107 -0.081 -0.012 0.018 -0.007 0.062 0.202 0.362 0.597 0.839 1.000 0.558 0.513 0.443 0.393 0.312 0.302 0.246 0.129 0.020 -0.012 …
0.094 0.192 0.215 0.218 0.293 0.350 0.345 0.492 0.362 0.332 0.394 0.556 0.636 0.514 0.467 0.323 0.264 0.145 0.010 -0.062 -0.138 -0.178 -0.149 -0.084 -0.049 -0.039 0.059 0.100 0.225 0.163 0.060 0.033 -0.046 0.039 0.076 0.091 0.004 -0.072 -0.084 -0.053 -0.124 -0.167 -0.146 -0.094 -0.046 0.004 0.027 0.041 0.089 0.202 0.307 0.435 0.536 0.558 1.000 0.834 0.598 0.497 0.318 0.284 0.157 0.004 -0.082 -0.0…
0.108 0.233 0.284 0.313 0.432 0.474 0.440 0.534 0.390 0.318 0.389 0.564 0.698 0.647 0.633 0.485 0.405 0.285 0.126 0.029 -0.046 -0.108 -0.086 -0.028 0.040 0.061 0.159 0.196 0.327 0.250 0.135 0.098 -0.021 0.040 0.046 0.063 -0.026 -0.126 -0.099 -0.060 -0.139 -0.196 -0.182 -0.115 -0.067 -0.024 -0.005 0.020 0.064 0.175 0.298 0.398 0.499 0.513 0.834 1.000 0.786 0.653 0.435 0.360 0.207 0.062 -0.026 -0.0…
0.098 0.181 0.227 0.261 0.372 0.383 0.347 0.379 0.338 0.284 0.374 0.508 0.548 0.638 0.572 0.444 0.379 0.266 0.127 -0.005 -0.059 -0.106 -0.086 -0.055 0.018 0.053 0.152 0.200 0.330 0.321 0.214 0.149 -0.005 0.020 0.059 0.092 0.014 -0.059 -0.070 -0.031 -0.099 -0.130 -0.143 -0.095 -0.063 -0.009 0.036 0.055 0.099 0.192 0.319 0.412 0.495 0.443 0.598 0.786 1.000 0.767 0.541 0.379 0.294 0.161 0.070 0.004 …
0.200 0.208 0.285 0.314 0.453 0.458 0.398 0.391 0.311 0.226 0.309 0.452 0.549 0.660 0.679 0.586 0.506 0.396 0.232 0.097 0.015 -0.063 -0.081 -0.006 0.116 0.172 0.232 0.285 0.425 0.408 0.290 0.195 0.043 0.007 0.011 0.012 -0.022 -0.112 -0.109 -0.077 -0.126 -0.140 -0.156 -0.131 -0.107 -0.085 -0.053 -0.017 0.015 0.108 0.219 0.314 0.408 0.393 0.497 0.653 0.767 1.000 0.683 0.508 0.371 0.203 0.091 0.047 …
0.119 0.201 0.278 0.308 0.450 0.418 0.369 0.327 0.307 0.222 0.271 0.397 0.458 0.587 0.623 0.609 0.539 0.427 0.270 0.135 0.055 -0.037 -0.036 0.035 0.143 0.208 0.295 0.376 0.562 0.545 0.392 0.303 0.115 0.062 0.054 0.042 -0.022 -0.127 -0.104 -0.071 -0.083 -0.096 -0.083 -0.066 -0.078 -0.070 -0.023 0.015 0.039 0.132 0.201 0.269 0.335 0.312 0.318 0.435 0.541 0.683 1.000 0.755 0.565 0.336 0.199 0.137 0.…
0.104 0.229 0.263 0.298 0.426 0.371 0.328 0.262 0.217 0.143 0.197 0.315 0.395 0.493 0.514 0.576 0.588 0.486 0.348 0.214 0.135 0.040 0.032 0.098 0.227 0.267 0.316 0.391 0.503 0.483 0.311 0.288 0.092 0.049 0.025 0.027 0.008 -0.118 -0.078 -0.080 -0.100 -0.130 -0.125 -0.108 -0.110 -0.129 -0.080 -0.016 -0.016 0.068 0.100 0.200 0.301 0.302 0.284 0.360 0.379 0.508 0.755 1.000 0.748 0.445 0.252 0.172 0.1…
0.090 0.108 0.128 0.160 0.250 0.207 0.183 0.114 0.145 0.113 0.145 0.213 0.240 0.342 0.293 0.369 0.412 0.328 0.288 0.119 0.045 -0.009 -0.016 0.068 0.166 0.192 0.221 0.312 0.414 0.525 0.359 0.301 0.112 0.051 0.043 0.038 0.015 -0.019 -0.043 -0.040 -0.004 -0.028 -0.031 -0.041 -0.047 -0.073 -0.025 0.002 0.015 0.073 0.069 0.141 0.223 0.246 0.157 0.207 0.294 0.371 0.565 0.748 1.000 0.666 0.398 0.299 0.2…
0.009 0.034 0.047 0.079 0.149 0.110 0.087 -0.009 0.028 -0.006 0.006 0.054 0.072 0.181 0.132 0.235 0.254 0.198 0.184 0.092 0.053 -0.003 0.013 0.054 0.114 0.132 0.124 0.214 0.300 0.445 0.374 0.285 0.186 0.167 0.110 0.088 0.052 -0.024 -0.044 -0.022 0.044 0.019 -0.002 -0.044 -0.006 -0.010 0.042 -0.001 0.031 0.061 0.019 0.031 0.091 0.129 0.004 0.062 0.161 0.203 0.336 0.445 0.666 1.000 0.779 0.548 0.36…
-0.019 -0.004 0.016 0.045 0.097 0.057 0.062 -0.053 -0.013 -0.053 -0.051 -0.012 -0.001 0.089 0.048 0.155 0.153 0.112 0.111 0.087 0.033 -0.012 0.028 0.025 0.091 0.087 0.081 0.110 0.191 0.308 0.391 0.339 0.284 0.231 0.142 0.103 0.068 0.004 -0.024 -0.013 0.028 0.025 0.018 -0.016 -0.007 -0.015 0.051 -0.002 0.048 0.055 -0.016 -0.039 -0.027 0.020 -0.082 -0.026 0.070 0.091 0.199 0.252 0.398 0.779 1.000 0…
-0.060 -0.064 -0.031 -0.012 0.022 -0.011 0.012 -0.084 -0.043 -0.068 -0.058 -0.051 -0.045 0.024 -0.029 0.077 0.082 0.031 0.060 0.042 -0.013 -0.036 -0.017 -0.017 0.029 0.023 0.009 0.047 0.128 0.207 0.274 0.218 0.181 0.092 0.091 0.087 0.086 0.086 0.057 0.055 0.103 0.112 0.105 0.029 0.005 -0.013 0.032 -0.024 0.027 0.033 -0.050 -0.071 -0.059 -0.012 -0.098 -0.071 0.004 0.047 0.137 0.172 0.299 0.548 0.7…
-0.073 -0.084 -0.043 -0.039 -0.020 -0.041 -0.019 -0.093 -0.043 -0.070 -0.064 -0.061 -0.067 -0.014 -0.065 0.025 0.018 -0.028 -0.006 -0.035 -0.058 -0.071 -0.064 -0.034 -0.011 -0.023 -0.040 0.014 0.094 0.176 0.228 0.156 0.140 0.051 0.088 0.095 0.091 0.117 0.117 0.118 0.180 0.168 0.168 0.082 0.035 0.022 0.060 -0.010 0.026 0.030 -0.035 -0.072 -0.092 -0.037 -0.102 -0.088 -0.019 0.012 0.101 0.112 0.233 …
-0.121 -0.132 -0.088 -0.099 -0.118 -0.116 -0.091 -0.135 -0.063 -0.057 -0.048 -0.093 -0.130 -0.094 -0.138 -0.092 -0.055 -0.091 -0.052 -0.076 -0.059 -0.042 -0.043 -0.050 -0.053 -0.063 -0.069 -0.009 0.035 0.131 0.170 0.145 0.144 0.030 0.082 0.080 0.114 0.161 0.161 0.125 0.144 0.154 0.160 0.112 0.052 0.026 0.063 -0.003 0.006 0.010 -0.010 -0.026 -0.076 -0.039 -0.128 -0.140 -0.075 -0.081 0.008 0.041 0.…
-0.134 -0.157 -0.119 -0.148 -0.151 -0.149 -0.122 -0.155 -0.100 -0.103 -0.066 -0.131 -0.165 -0.153 -0.175 -0.150 -0.105 -0.102 -0.046 -0.079 -0.049 -0.014 -0.021 -0.010 -0.046 -0.058 -0.084 -0.053 -0.036 0.042 0.081 0.042 0.048 -0.051 0.036 0.088 0.137 0.176 0.142 0.086 0.101 0.140 0.106 0.088 0.076 0.024 0.055 0.012 -0.032 -0.027 -0.047 -0.062 -0.093 -0.079 -0.151 -0.155 -0.117 -0.129 -0.088 -0.0…
-0.094 -0.134 -0.111 -0.097 -0.122 -0.119 -0.098 -0.138 -0.092 -0.112 -0.064 -0.131 -0.162 -0.142 -0.162 -0.148 -0.134 -0.118 -0.069 -0.098 -0.072 -0.043 -0.038 -0.013 -0.041 -0.057 -0.075 -0.069 -0.052 0.026 0.047 0.026 0.039 -0.046 0.002 0.013 0.044 0.076 0.015 0.003 0.027 0.056 0.061 0.080 0.061 0.046 0.079 0.009 -0.039 -0.060 -0.063 -0.067 -0.118 -0.099 -0.141 -0.138 -0.090 -0.089 -0.129 -0.1…
-0.092 -0.106 -0.066 -0.040 -0.078 -0.104 -0.087 -0.115 -0.081 -0.102 -0.088 -0.134 -0.157 -0.130 -0.145 -0.133 -0.139 -0.117 -0.050 -0.071 -0.063 -0.061 -0.009 0.008 -0.020 -0.040 -0.044 -0.059 -0.042 0.030 0.049 0.012 0.022 -0.062 -0.048 -0.029 -0.009 0.039 -0.027 -0.030 0.003 0.038 0.050 0.043 0.000 -0.004 0.033 -0.022 -0.049 -0.076 -0.083 -0.089 -0.128 -0.091 -0.149 -0.147 -0.073 -0.074 -0.11…
-0.011 -0.115 -0.091 -0.059 -0.096 -0.137 -0.116 -0.133 -0.095 -0.107 -0.087 -0.148 -0.194 -0.141 -0.166 -0.130 -0.161 -0.136 -0.035 -0.036 -0.041 -0.039 0.020 0.056 0.011 -0.028 -0.035 -0.052 -0.065 -0.004 0.000 -0.029 -0.022 -0.067 -0.103 -0.109 -0.101 -0.039 -0.105 -0.084 -0.003 0.031 0.063 0.060 0.007 0.007 -0.014 -0.101 -0.096 -0.107 -0.135 -0.130 -0.113 -0.054 -0.202 -0.183 -0.084 -0.084 -0…
0.005 -0.093 -0.120 -0.085 -0.115 -0.145 -0.105 -0.126 -0.098 -0.091 -0.073 -0.119 -0.166 -0.153 -0.179 -0.140 -0.176 -0.128 -0.023 -0.031 -0.033 -0.034 0.023 0.066 0.029 -0.005 -0.026 -0.012 -0.056 0.003 -0.011 -0.020 0.003 -0.059 -0.108 -0.122 -0.145 -0.082 -0.144 -0.103 0.021 0.058 0.042 0.034 -0.009 0.006 -0.013 -0.100 -0.090 -0.101 -0.094 -0.111 -0.101 -0.060 -0.180 -0.178 -0.104 -0.112 -0.1…
-0.039 -0.120 -0.124 -0.132 -0.149 -0.149 -0.110 -0.110 -0.072 -0.049 -0.038 -0.069 -0.123 -0.160 -0.169 -0.152 -0.157 -0.131 -0.079 -0.071 -0.045 0.010 -0.001 0.019 -0.012 -0.054 -0.076 -0.049 -0.099 -0.027 -0.032 -0.040 -0.006 -0.013 -0.031 -0.040 -0.123 -0.075 -0.134 -0.075 -0.017 -0.013 -0.016 -0.019 -0.004 0.032 0.016 -0.063 -0.034 -0.025 -0.029 -0.043 -0.040 -0.019 -0.148 -0.146 -0.109 -0.1…
0.008 -0.119 -0.147 -0.108 -0.123 -0.119 -0.081 -0.084 -0.062 -0.037 -0.014 -0.040 -0.077 -0.135 -0.118 -0.153 -0.161 -0.149 -0.107 -0.135 -0.098 -0.042 -0.029 0.003 -0.028 -0.068 -0.077 -0.061 -0.087 -0.035 -0.070 -0.036 0.019 -0.009 -0.033 -0.064 -0.173 -0.146 -0.188 -0.103 -0.025 -0.056 -0.047 -0.012 -0.013 0.060 0.039 -0.041 -0.008 -0.022 0.009 0.003 -0.010 -0.015 -0.090 -0.090 -0.071 -0.099 …
-0.029 -0.040 -0.045 -0.031 -0.066 -0.092 -0.059 -0.095 -0.048 -0.036 -0.025 -0.031 -0.060 -0.076 -0.098 -0.100 -0.094 -0.107 -0.100 -0.080 -0.084 -0.057 -0.031 -0.006 -0.017 -0.030 -0.059 -0.072 -0.056 -0.015 0.004 0.006 0.048 0.018 0.019 -0.020 -0.137 -0.133 -0.208 -0.131 -0.049 -0.069 -0.054 -0.022 -0.030 0.036 0.039 -0.038 0.003 -0.003 0.019 0.019 -0.023 -0.014 -0.071 -0.079 -0.040 -0.047 -0.…
-0.042 -0.038 -0.056 -0.054 -0.056 -0.080 -0.057 -0.085 -0.033 -0.034 -0.035 -0.033 -0.049 -0.055 -0.081 -0.085 -0.059 -0.059 -0.063 -0.054 -0.031 -0.017 -0.011 -0.010 -0.009 -0.018 -0.047 -0.056 -0.059 -0.002 0.017 0.015 0.042 0.024 0.044 -0.002 -0.084 -0.067 -0.138 -0.111 -0.039 -0.036 -0.030 -0.001 0.004 0.061 0.043 -0.015 0.004 0.006 0.019 0.014 -0.027 -0.024 -0.062 -0.062 -0.033 -0.031 -0.01…
-0.029 -0.067 -0.096 -0.082 -0.082 -0.084 -0.056 -0.075 -0.030 -0.036 -0.047 -0.017 -0.040 -0.037 -0.067 -0.097 -0.086 -0.069 -0.079 -0.059 -0.039 -0.042 -0.024 -0.052 -0.033 -0.045 -0.059 -0.050 -0.066 0.009 0.014 0.010 0.019 0.021 0.039 0.021 -0.038 -0.011 -0.060 -0.046 -0.017 -0.024 -0.016 -0.002 -0.006 0.052 0.049 0.011 0.003 -0.007 -0.003 -0.001 -0.034 -0.053 -0.032 -0.052 -0.008 -0.004 0.00…
-0.006 -0.048 -0.058 -0.052 -0.050 -0.069 -0.042 -0.085 -0.061 -0.059 -0.063 -0.027 -0.055 -0.061 -0.077 -0.065 -0.025 -0.027 -0.029 -0.006 0.015 0.015 0.001 -0.001 0.014 0.000 -0.052 -0.067 -0.059 -0.005 0.015 0.012 0.029 -0.001 -0.006 -0.029 -0.088 -0.066 -0.123 -0.055 -0.034 -0.055 -0.062 -0.064 -0.076 -0.014 0.005 -0.045 -0.037 -0.051 -0.043 -0.016 -0.020 -0.003 -0.075 -0.078 -0.021 -0.010 -0…
0.089 -0.021 -0.028 -0.031 -0.024 -0.044 -0.035 -0.084 -0.096 -0.095 -0.105 -0.062 -0.046 -0.065 -0.052 -0.034 0.003 0.008 -0.000 0.019 0.006 0.013 -0.002 0.002 0.028 0.033 -0.032 -0.067 -0.074 -0.066 -0.027 -0.022 -0.015 -0.023 -0.063 -0.055 -0.084 -0.059 -0.084 0.001 -0.029 -0.058 -0.059 -0.081 -0.123 -0.082 -0.030 -0.057 -0.065 -0.094 -0.090 -0.068 -0.063 -0.026 -0.092 -0.082 -0.064 -0.034 -0.…
0.077 -0.009 -0.007 -0.026 -0.027 -0.052 -0.041 -0.089 -0.074 -0.066 -0.088 -0.075 -0.065 -0.082 -0.072 -0.039 0.004 0.022 0.039 0.046 0.041 0.055 0.009 0.016 0.036 0.078 0.004 -0.039 -0.072 -0.042 -0.017 -0.025 -0.027 -0.056 -0.092 -0.081 -0.113 -0.060 -0.079 -0.010 -0.016 -0.019 -0.039 -0.086 -0.118 -0.077 -0.039 -0.088 -0.091 -0.096 -0.088 -0.064 -0.041 0.006 -0.157 -0.119 -0.071 -0.025 -0.053…
0.052 -0.049 -0.089 -0.079 -0.091 -0.118 -0.070 -0.110 -0.076 -0.059 -0.071 -0.080 -0.115 -0.111 -0.131 -0.115 -0.096 -0.093 -0.045 -0.034 -0.030 -0.017 -0.040 -0.026 -0.008 -0.002 -0.033 -0.042 -0.070 -0.023 -0.023 -0.026 0.001 -0.036 -0.052 -0.069 -0.143 -0.039 -0.121 -0.068 0.007 0.002 -0.025 -0.052 -0.071 -0.011 -0.008 -0.092 -0.075 -0.071 -0.070 -0.054 -0.061 -0.031 -0.159 -0.142 -0.078 -0.0…
0.066 -0.083 -0.125 -0.112 -0.116 -0.143 -0.098 -0.146 -0.130 -0.111 -0.108 -0.110 -0.155 -0.128 -0.156 -0.119 -0.098 -0.097 -0.057 -0.033 -0.005 0.014 -0.008 -0.009 0.007 -0.024 -0.052 -0.044 -0.084 -0.051 -0.031 -0.041 -0.015 -0.028 -0.026 -0.038 -0.086 0.020 -0.066 -0.031 0.014 -0.011 -0.043 -0.074 -0.099 -0.031 -0.014 -0.059 -0.059 -0.093 -0.111 -0.093 -0.097 -0.081 -0.137 -0.132 -0.074 -0.07…
0.057 -0.103 -0.149 -0.139 -0.156 -0.176 -0.132 -0.180 -0.164 -0.152 -0.173 -0.171 -0.190 -0.151 -0.182 -0.129 -0.097 -0.103 0.000 0.046 0.040 0.036 0.006 -0.007 0.026 0.025 -0.027 -0.019 -0.092 -0.065 -0.047 -0.058 -0.029 -0.060 -0.077 -0.084 -0.019 0.106 0.047 0.001 0.022 0.061 -0.020 -0.084 -0.134 -0.119 -0.112 -0.095 -0.113 -0.129 -0.145 -0.158 -0.127 -0.131 -0.198 -0.183 -0.118 -0.111 -0.119…
0.058 -0.116 -0.165 -0.162 -0.169 -0.164 -0.111 -0.148 -0.104 -0.109 -0.122 -0.133 -0.166 -0.120 -0.191 -0.143 -0.134 -0.150 0.000 0.014 -0.006 -0.010 -0.032 -0.023 -0.011 0.012 -0.047 -0.019 -0.071 -0.015 -0.001 -0.013 -0.012 -0.094 -0.116 -0.112 -0.095 0.086 0.027 0.032 0.110 0.139 0.073 -0.010 -0.073 -0.076 -0.080 -0.115 -0.117 -0.132 -0.140 -0.132 -0.091 -0.069 -0.219 -0.184 -0.084 -0.087 -0.…
0.000 -0.156 -0.167 -0.149 -0.157 -0.153 -0.086 -0.130 -0.093 -0.098 -0.090 -0.122 -0.161 -0.118 -0.185 -0.155 -0.139 -0.158 -0.045 -0.054 -0.034 -0.021 -0.004 -0.011 -0.028 -0.043 -0.088 -0.041 -0.073 -0.022 -0.011 -0.028 -0.037 -0.100 -0.085 -0.059 -0.050 0.113 0.034 0.032 0.131 0.141 0.087 0.012 -0.028 -0.009 -0.001 -0.078 -0.077 -0.110 -0.127 -0.106 -0.090 -0.066 -0.189 -0.158 -0.069 -0.103 -…
0.030 -0.110 -0.103 -0.050 -0.079 -0.085 -0.037 -0.096 -0.044 -0.063 -0.057 -0.093 -0.119 -0.073 -0.113 -0.091 -0.117 -0.122 0.028 0.029 0.044 0.030 0.051 0.048 0.037 0.043 0.002 0.029 0.009 0.025 0.020 -0.001 -0.022 -0.120 -0.089 -0.053 -0.032 0.133 0.062 0.041 0.137 0.173 0.108 0.007 -0.058 -0.090 -0.065 -0.067 -0.050 -0.088 -0.102 -0.105 -0.079 -0.053 -0.195 -0.173 -0.060 -0.052 -0.033 -0.058 …
-0.105 0.013 -0.010 -0.015 -0.039 -0.066 -0.036 -0.039 -0.020 -0.029 -0.007 -0.045 -0.057 -0.041 -0.112 -0.049 -0.032 -0.066 -0.021 0.023 0.093 0.077 0.094 0.058 0.017 -0.035 -0.066 -0.077 -0.054 -0.036 -0.028 -0.065 -0.101 -0.059 0.026 0.065 0.101 0.106 0.065 0.021 0.022 0.020 -0.062 -0.113 -0.091 -0.119 -0.082 -0.046 0.008 0.028 -0.027 -0.036 -0.024 -0.036 -0.001 -0.019 -0.010 -0.090 -0.100 -0.…
-0.085 -0.075 -0.050 -0.037 -0.041 -0.078 -0.050 -0.079 -0.035 -0.013 0.005 -0.055 -0.083 -0.065 -0.098 -0.045 -0.041 -0.070 -0.009 -0.005 0.017 0.036 0.017 0.009 -0.006 -0.041 -0.050 -0.048 0.006 0.042 0.050 0.014 -0.020 -0.061 0.019 0.049 0.035 0.080 0.043 0.060 0.094 0.094 0.053 -0.035 -0.043 -0.066 -0.017 -0.065 0.012 0.015 -0.041 -0.045 -0.021 0.028 -0.076 -0.075 -0.024 -0.064 -0.022 0.010 0…
-0.079 -0.095 -0.078 -0.091 -0.073 -0.110 -0.075 -0.101 -0.045 -0.028 -0.020 -0.072 -0.085 -0.069 -0.102 -0.042 -0.017 -0.046 0.009 -0.024 -0.013 -0.002 -0.028 -0.034 -0.033 -0.067 -0.077 -0.055 0.015 0.057 0.098 0.052 0.037 -0.044 0.029 0.093 0.071 0.151 0.127 0.133 0.121 0.135 0.127 0.025 0.004 -0.034 0.037 -0.038 0.021 0.023 -0.029 -0.050 -0.049 -0.014 -0.100 -0.095 -0.042 -0.055 -0.010 0.017 …
-0.072 -0.126 -0.123 -0.132 -0.113 -0.134 -0.092 -0.145 -0.070 -0.059 -0.072 -0.111 -0.126 -0.096 -0.139 -0.089 -0.066 -0.069 -0.001 -0.041 -0.041 -0.038 -0.067 -0.064 -0.066 -0.076 -0.073 -0.050 -0.010 0.068 0.116 0.059 0.089 0.004 0.027 0.100 0.101 0.217 0.194 0.149 0.168 0.203 0.211 0.100 0.044 0.014 0.071 -0.020 -0.003 0.021 -0.021 -0.062 -0.089 -0.060 -0.148 -0.143 -0.089 -0.086 -0.009 -0.00…
-0.099 -0.140 -0.134 -0.141 -0.146 -0.149 -0.121 -0.168 -0.092 -0.071 -0.099 -0.144 -0.147 -0.106 -0.143 -0.098 -0.081 -0.072 -0.017 -0.023 -0.041 -0.051 -0.093 -0.095 -0.071 -0.074 -0.115 -0.073 -0.031 0.065 0.138 0.110 0.161 0.043 0.090 0.167 0.179 0.286 0.287 0.206 0.181 0.232 0.277 0.151 0.101 0.049 0.115 0.080 0.073 0.045 0.011 -0.050 -0.095 -0.092 -0.162 -0.171 -0.103 -0.062 0.004 -0.005 0.…
-0.134 -0.158 -0.147 -0.170 -0.199 -0.170 -0.143 -0.136 -0.083 -0.044 -0.083 -0.129 -0.133 -0.136 -0.170 -0.164 -0.140 -0.165 -0.112 -0.095 -0.072 -0.072 -0.109 -0.144 -0.143 -0.142 -0.167 -0.105 -0.075 0.001 0.080 0.084 0.158 0.083 0.175 0.253 0.294 0.396 0.438 0.257 0.159 0.215 0.279 0.193 0.144 0.092 0.145 0.176 0.144 0.120 0.065 -0.018 -0.096 -0.128 -0.107 -0.162 -0.145 -0.122 -0.075 -0.082 0…
-0.092 -0.160 -0.145 -0.158 -0.156 -0.113 -0.075 -0.086 -0.027 -0.004 -0.023 -0.083 -0.094 -0.093 -0.138 -0.114 -0.074 -0.092 -0.075 -0.076 -0.091 -0.089 -0.103 -0.103 -0.077 -0.089 -0.108 -0.036 -0.003 0.103 0.180 0.235 0.265 0.173 0.257 0.353 0.293 0.311 0.292 0.217 0.189 0.207 0.273 0.206 0.157 0.151 0.247 0.236 0.217 0.195 0.119 0.041 -0.054 -0.079 -0.117 -0.150 -0.094 -0.073 -0.008 -0.023 0.…
-0.085 -0.134 -0.122 -0.141 -0.141 -0.111 -0.062 -0.064 -0.012 -0.011 -0.019 -0.043 -0.067 -0.034 -0.098 -0.079 -0.050 -0.079 -0.062 -0.083 -0.073 -0.077 -0.078 -0.070 -0.071 -0.064 -0.080 0.025 0.093 0.195 0.263 0.322 0.325 0.198 0.246 0.231 0.203 0.194 0.179 0.152 0.164 0.163 0.206 0.175 0.107 0.098 0.171 0.110 0.143 0.137 0.058 0.024 -0.047 -0.043 -0.096 -0.126 -0.062 -0.035 0.049 0.038 0.158 …
-0.085 -0.117 -0.105 -0.125 -0.104 -0.068 -0.027 -0.025 0.034 0.025 0.030 0.008 -0.033 0.007 -0.059 -0.041 -0.026 -0.062 -0.059 -0.100 -0.095 -0.104 -0.084 -0.067 -0.054 -0.053 -0.056 0.070 0.152 0.275 0.338 0.405 0.361 0.277 0.386 0.279 0.172 0.178 0.154 0.160 0.151 0.159 0.179 0.159 0.103 0.127 0.215 0.236 0.262 0.232 0.128 0.064 -0.009 -0.006 -0.061 -0.076 -0.013 -0.010 0.078 0.051 0.167 0.233…
-0.073 -0.073 -0.072 -0.063 -0.007 0.005 0.048 0.012 0.052 0.021 -0.029 -0.006 0.017 0.078 0.026 0.072 0.055 0.017 0.007 -0.014 -0.035 -0.070 -0.039 -0.033 -0.004 0.019 0.001 0.122 0.238 0.383 0.548 0.601 0.577 0.483 0.334 0.200 0.136 0.075 0.063 0.037 0.045 0.040 0.069 0.067 0.041 0.065 0.155 0.150 0.195 0.210 0.138 0.046 -0.022 0.011 -0.047 -0.035 0.031 0.057 0.174 0.137 0.228 0.347 0.432 0.297…
-0.099 -0.057 -0.001 -0.000 0.041 0.046 0.088 0.077 0.111 0.103 0.072 0.058 0.053 0.124 0.092 0.142 0.108 0.060 0.048 0.018 -0.055 -0.067 -0.024 0.028 0.065 0.116 0.129 0.218 0.336 0.390 0.467 0.566 0.484 0.408 0.252 0.128 0.061 0.018 -0.013 0.022 0.027 -0.012 0.011 0.017 0.002 -0.001 0.102 0.097 0.130 0.181 0.148 0.100 0.074 0.086 -0.029 -0.003 0.063 0.077 0.170 0.159 0.205 0.281 0.270 0.190 0.1…
-0.035 0.048 0.064 0.093 0.144 0.103 0.150 0.107 0.122 0.049 0.054 0.087 0.114 0.222 0.192 0.246 0.197 0.146 0.135 0.053 -0.027 -0.081 -0.034 0.063 0.137 0.222 0.242 0.328 0.465 0.501 0.464 0.453 0.288 0.218 0.149 0.057 0.017 -0.063 -0.012 0.038 0.038 -0.026 -0.020 -0.038 -0.058 -0.060 0.036 0.067 0.057 0.085 0.078 0.065 0.025 0.047 0.013 0.053 0.117 0.165 0.289 0.246 0.305 0.318 0.218 0.118 0.13…
-0.034 0.051 0.076 0.104 0.177 0.130 0.183 0.140 0.122 0.053 0.022 0.068 0.119 0.190 0.209 0.281 0.254 0.217 0.187 0.109 0.044 -0.004 0.034 0.085 0.160 0.276 0.322 0.396 0.480 0.333 0.235 0.310 0.179 0.109 0.058 -0.013 -0.046 -0.118 -0.027 0.039 0.003 -0.083 -0.073 -0.084 -0.101 -0.072 -0.039 0.008 0.004 0.035 0.038 0.054 0.034 0.059 -0.017 0.042 0.045 0.115 0.224 0.210 0.191 0.141 0.035 -0.033 -…
0.056 0.152 0.180 0.259 0.301 0.202 0.222 0.148 0.082 -0.017 -0.024 0.050 0.127 0.209 0.245 0.363 0.356 0.360 0.324 0.247 0.142 0.054 0.141 0.188 0.291 0.451 0.549 0.524 0.436 0.282 0.189 0.209 0.070 0.019 -0.046 -0.060 -0.029 -0.138 -0.037 -0.026 -0.000 -0.087 -0.103 -0.101 -0.124 -0.135 -0.136 -0.077 -0.099 -0.065 -0.046 -0.020 0.002 0.067 0.006 0.082 0.065 0.140 0.239 0.238 0.182 0.146 0.079 -…
0.061 0.168 0.226 0.337 0.350 0.246 0.273 0.196 0.139 0.045 0.023 0.087 0.157 0.219 0.257 0.356 0.337 0.340 0.292 0.225 0.098 0.001 0.134 0.196 0.306 0.471 0.571 0.465 0.384 0.214 0.110 0.137 0.041 -0.012 -0.072 -0.092 -0.085 -0.187 -0.125 -0.069 -0.031 -0.118 -0.145 -0.112 -0.129 -0.145 -0.173 -0.099 -0.097 -0.071 -0.019 0.036 0.028 0.100 0.027 0.097 0.085 0.154 0.215 0.197 0.131 0.061 0.035 -0.…
0.071 0.224 0.286 0.422 0.374 0.259 0.231 0.151 0.093 0.035 0.020 0.037 0.084 0.139 0.201 0.298 0.312 0.367 0.340 0.289 0.209 0.109 0.233 0.266 0.378 0.511 0.559 0.428 0.294 0.120 0.032 0.025 -0.054 -0.094 -0.136 -0.133 -0.076 -0.175 -0.096 -0.058 -0.059 -0.138 -0.167 -0.160 -0.180 -0.169 -0.211 -0.137 -0.133 -0.105 -0.056 -0.000 0.023 0.084 -0.028 0.036 0.033 0.092 0.127 0.159 0.069 0.009 -0.003…
0.102 0.311 0.390 0.514 0.455 0.346 0.267 0.168 0.076 0.020 0.031 0.057 0.113 0.178 0.256 0.326 0.352 0.428 0.366 0.332 0.260 0.166 0.255 0.324 0.439 0.528 0.565 0.407 0.283 0.126 0.037 0.019 -0.054 -0.092 -0.128 -0.148 -0.084 -0.203 -0.088 -0.057 -0.070 -0.163 -0.180 -0.182 -0.181 -0.168 -0.220 -0.150 -0.127 -0.106 -0.048 0.009 0.045 0.115 0.005 0.092 0.075 0.149 0.154 0.185 0.071 0.028 0.007 -0…
0.103 0.360 0.486 0.589 0.483 0.403 0.311 0.208 0.095 0.025 0.056 0.091 0.148 0.201 0.285 0.314 0.300 0.371 0.267 0.240 0.186 0.121 0.207 0.263 0.350 0.427 0.468 0.298 0.218 0.076 -0.010 -0.014 -0.062 -0.097 -0.135 -0.173 -0.109 -0.236 -0.106 -0.061 -0.102 -0.214 -0.207 -0.186 -0.205 -0.188 -0.218 -0.132 -0.098 -0.109 -0.010 0.039 0.073 0.128 0.042 0.119 0.097 0.148 0.115 0.143 0.018 -0.014 -0.02…
0.110 0.306 0.427 0.519 0.418 0.383 0.328 0.235 0.143 0.075 0.084 0.125 0.178 0.223 0.258 0.270 0.234 0.264 0.161 0.104 0.052 0.019 0.119 0.154 0.220 0.317 0.360 0.229 0.206 0.097 0.021 0.031 -0.032 -0.066 -0.115 -0.163 -0.143 -0.211 -0.132 -0.066 -0.077 -0.180 -0.163 -0.115 -0.171 -0.163 -0.133 -0.099 -0.063 -0.061 0.029 0.078 0.091 0.144 0.060 0.113 0.104 0.136 0.107 0.121 0.029 -0.009 -0.020 -…
0.047 0.194 0.282 0.359 0.280 0.267 0.261 0.187 0.142 0.084 0.052 0.098 0.127 0.145 0.155 0.166 0.144 0.173 0.109 0.068 0.036 0.020 0.092 0.092 0.151 0.228 0.264 0.157 0.134 0.035 -0.038 -0.011 -0.049 -0.037 -0.084 -0.120 -0.106 -0.132 -0.087 -0.031 -0.050 -0.116 -0.114 -0.107 -0.167 -0.165 -0.129 -0.087 -0.071 -0.045 0.018 0.047 0.052 0.077 0.006 0.025 0.025 0.027 0.058 0.067 -0.000 -0.019 -0.01…
0.001 0.090 0.105 0.168 0.172 0.155 0.152 0.107 0.101 0.082 0.050 0.081 0.081 0.090 0.075 0.087 0.115 0.118 0.102 0.047 0.003 -0.012 0.026 0.043 0.083 0.138 0.133 0.090 0.080 0.011 -0.047 -0.032 -0.048 -0.021 -0.049 -0.058 -0.048 -0.036 -0.017 0.006 0.010 -0.013 -0.018 -0.067 -0.103 -0.088 -0.035 -0.040 -0.046 -0.009 0.031 0.058 0.057 0.080 0.020 0.034 0.003 -0.030 0.035 0.039 0.001 -0.003 0.008 …
0.019 0.103 0.156 0.196 0.166 0.145 0.165 0.113 0.119 0.083 0.061 0.105 0.113 0.123 0.095 0.106 0.121 0.106 0.081 0.027 0.011 -0.017 0.023 0.016 0.060 0.111 0.101 0.079 0.096 0.009 -0.051 -0.012 -0.048 -0.048 -0.075 -0.072 -0.068 -0.073 -0.051 -0.006 -0.017 -0.061 -0.070 -0.074 -0.111 -0.106 -0.069 -0.042 -0.063 -0.054 -0.013 0.050 0.045 0.062 0.030 0.042 0.023 -0.007 0.038 0.061 0.020 -0.015 -0.…
0.002 0.067 0.102 0.143 0.141 0.114 0.134 0.110 0.107 0.076 0.025 0.069 0.098 0.097 0.067 0.094 0.097 0.082 0.082 0.012 -0.040 -0.057 -0.004 0.052 0.085 0.148 0.163 0.071 0.072 0.002 -0.026 0.003 -0.020 -0.042 -0.094 -0.099 -0.085 -0.100 -0.063 -0.015 0.009 -0.024 -0.038 -0.034 -0.045 -0.070 -0.085 -0.053 -0.061 -0.074 -0.043 0.016 0.030 0.068 0.015 0.027 -0.033 -0.027 0.025 0.027 0.013 -0.011 0.…
0.011 0.093 0.139 0.173 0.161 0.130 0.135 0.101 0.106 0.059 -0.020 0.036 0.072 0.100 0.087 0.117 0.105 0.111 0.079 0.084 0.050 0.018 0.098 0.087 0.118 0.211 0.193 0.104 0.094 0.020 -0.008 -0.005 -0.021 -0.049 -0.118 -0.144 -0.117 -0.138 -0.089 -0.040 -0.039 -0.081 -0.102 -0.081 -0.117 -0.128 -0.130 -0.095 -0.117 -0.143 -0.091 -0.035 -0.022 0.023 -0.032 -0.015 -0.065 -0.058 -0.000 0.012 -0.043 -0.…
-0.067 -0.012 0.044 0.083 0.065 0.027 0.073 0.035 0.080 0.047 -0.028 -0.001 0.017 0.033 0.024 0.063 0.052 0.063 0.035 0.038 0.020 -0.002 0.058 0.032 0.066 0.157 0.135 0.109 0.087 0.014 -0.004 0.021 0.002 -0.044 -0.112 -0.139 -0.108 -0.112 -0.077 -0.049 -0.037 -0.052 -0.065 -0.028 -0.066 -0.085 -0.095 -0.070 -0.090 -0.121 -0.076 -0.040 -0.046 -0.020 -0.095 -0.088 -0.077 -0.081 -0.031 -0.006 -0.032…
-0.094 -0.041 0.017 0.045 0.034 0.005 0.062 0.038 0.095 0.070 0.010 0.016 0.025 0.032 0.011 0.037 0.045 0.053 0.057 0.044 0.032 0.010 0.087 0.069 0.092 0.137 0.131 0.092 0.099 0.065 0.040 0.075 0.014 -0.070 -0.072 -0.098 -0.089 -0.082 -0.098 -0.043 -0.031 -0.045 -0.076 -0.037 -0.082 -0.114 -0.078 -0.040 -0.054 -0.097 -0.041 -0.004 -0.006 -0.006 -0.070 -0.068 -0.014 -0.032 -0.010 -0.008 0.024 0.02…
-0.071 -0.061 -0.040 -0.024 -0.017 -0.075 -0.020 -0.033 0.021 0.017 -0.027 -0.047 -0.061 -0.014 -0.040 -0.000 -0.016 -0.014 0.030 0.018 -0.022 -0.035 0.054 0.031 0.049 0.086 0.083 0.078 0.088 0.076 0.076 0.100 0.011 -0.079 -0.080 -0.075 -0.072 -0.013 -0.056 -0.015 0.006 0.011 0.000 0.011 -0.033 -0.069 -0.014 -0.040 -0.055 -0.075 -0.070 -0.046 -0.029 -0.038 -0.114 -0.111 -0.035 -0.036 -0.002 -0.01…
-0.069 -0.060 -0.030 -0.010 -0.004 -0.036 -0.004 -0.021 0.039 0.032 -0.004 -0.026 -0.029 0.011 -0.023 0.012 -0.019 -0.053 -0.008 -0.016 -0.063 -0.069 -0.023 -0.012 -0.006 0.035 0.040 0.026 0.084 0.090 0.100 0.110 0.032 -0.066 -0.067 -0.069 -0.056 0.036 -0.032 -0.025 -0.011 0.011 -0.023 -0.034 -0.077 -0.116 -0.043 -0.047 -0.047 -0.059 -0.043 -0.033 -0.045 -0.068 -0.093 -0.104 -0.030 -0.007 0.007 0…
-0.081 -0.091 -0.058 -0.058 -0.047 -0.089 -0.045 -0.060 -0.002 -0.014 -0.029 -0.040 -0.048 -0.010 -0.043 -0.005 -0.034 -0.076 -0.016 -0.027 -0.029 -0.041 -0.025 -0.047 -0.030 -0.009 0.018 0.002 0.067 0.093 0.103 0.093 0.033 -0.002 -0.022 -0.028 -0.021 0.064 -0.002 -0.011 -0.017 0.003 -0.011 -0.022 -0.066 -0.100 0.001 -0.032 -0.046 -0.062 -0.066 -0.052 -0.059 -0.072 -0.115 -0.114 -0.033 -0.023 0.0…
-0.062 -0.095 -0.075 -0.082 -0.102 -0.098 -0.062 -0.062 -0.031 -0.037 -0.050 -0.049 -0.072 -0.067 -0.128 -0.093 -0.122 -0.090 -0.067 -0.106 -0.059 -0.054 -0.054 -0.079 -0.072 -0.061 -0.027 -0.025 -0.004 0.067 0.099 0.076 0.071 0.091 0.025 -0.031 -0.074 -0.040 -0.061 -0.006 0.030 0.009 0.003 0.018 0.006 0.035 0.087 0.007 -0.014 -0.024 -0.050 -0.052 -0.059 -0.036 -0.139 -0.132 -0.082 -0.076 -0.029 …
-0.058 -0.100 -0.070 -0.098 -0.092 -0.082 -0.057 -0.057 -0.031 -0.027 -0.036 -0.042 -0.055 -0.033 -0.082 -0.063 -0.100 -0.095 -0.113 -0.119 -0.080 -0.070 -0.050 -0.076 -0.083 -0.097 -0.049 -0.023 0.026 0.105 0.134 0.095 0.082 0.120 0.060 -0.016 -0.042 -0.034 -0.038 0.014 0.037 0.020 0.046 0.092 0.074 0.089 0.107 0.032 0.018 0.016 -0.019 -0.033 -0.062 -0.036 -0.071 -0.069 -0.017 0.010 0.014 -0.036…
-0.087 -0.090 -0.050 -0.061 -0.069 -0.042 -0.029 -0.024 -0.038 -0.022 -0.005 -0.042 -0.057 -0.062 -0.071 -0.082 -0.112 -0.094 -0.122 -0.119 -0.111 -0.087 -0.072 -0.075 -0.086 -0.101 -0.064 -0.042 -0.012 0.016 0.047 0.038 0.044 0.069 0.005 -0.087 -0.076 -0.073 -0.076 -0.032 -0.002 -0.030 0.023 0.108 0.098 0.137 0.101 -0.000 -0.016 -0.026 -0.002 -0.001 -0.040 0.014 -0.014 -0.015 -0.014 -0.021 -0.07…
-0.102 -0.148 -0.138 -0.159 -0.160 -0.128 -0.099 -0.106 -0.067 -0.039 -0.036 -0.069 -0.106 -0.117 -0.149 -0.166 -0.181 -0.176 -0.145 -0.154 -0.147 -0.117 -0.103 -0.120 -0.146 -0.153 -0.128 -0.106 -0.071 0.007 0.051 0.043 0.045 -0.003 -0.055 -0.055 -0.033 0.070 0.011 0.026 0.060 0.083 0.130 0.151 0.089 0.107 0.097 -0.032 -0.068 -0.061 -0.035 -0.037 -0.073 -0.071 -0.103 -0.127 -0.082 -0.110 -0.070 …
-0.051 -0.150 -0.150 -0.143 -0.151 -0.135 -0.112 -0.117 -0.076 -0.054 -0.057 -0.092 -0.128 -0.120 -0.161 -0.152 -0.174 -0.181 -0.144 -0.161 -0.136 -0.106 -0.101 -0.121 -0.144 -0.167 -0.141 -0.094 -0.040 0.022 0.042 0.022 0.024 -0.014 -0.059 -0.070 -0.054 0.049 -0.005 0.025 0.071 0.083 0.118 0.139 0.071 0.107 0.097 -0.019 -0.048 -0.068 -0.051 -0.047 -0.099 -0.117 -0.122 -0.135 -0.082 -0.107 -0.075…
-0.045 -0.166 -0.154 -0.161 -0.165 -0.136 -0.124 -0.114 -0.087 -0.073 -0.063 -0.109 -0.130 -0.132 -0.167 -0.160 -0.186 -0.187 -0.123 -0.131 -0.150 -0.127 -0.102 -0.115 -0.136 -0.152 -0.162 -0.101 -0.060 0.011 0.051 0.018 0.040 0.014 -0.034 -0.026 -0.023 0.073 -0.001 0.038 0.083 0.100 0.176 0.209 0.150 0.159 0.140 -0.014 -0.052 -0.056 -0.060 -0.075 -0.116 -0.108 -0.090 -0.121 -0.076 -0.100 -0.073 …
-0.056 -0.129 -0.135 -0.144 -0.125 -0.114 -0.109 -0.115 -0.091 -0.070 -0.055 -0.101 -0.118 -0.115 -0.134 -0.133 -0.159 -0.168 -0.097 -0.120 -0.187 -0.161 -0.123 -0.114 -0.124 -0.117 -0.109 -0.082 -0.048 0.008 0.051 0.008 0.003 -0.012 -0.037 -0.034 -0.033 0.058 0.022 0.067 0.098 0.107 0.214 0.237 0.180 0.176 0.134 0.003 -0.029 -0.040 -0.048 -0.069 -0.124 -0.100 -0.065 -0.092 -0.061 -0.094 -0.097 -…
-0.067 -0.074 -0.094 -0.112 -0.096 -0.083 -0.079 -0.098 -0.056 -0.058 -0.055 -0.091 -0.095 -0.085 -0.126 -0.109 -0.115 -0.129 -0.072 -0.121 -0.172 -0.151 -0.117 -0.089 -0.103 -0.100 -0.081 -0.036 -0.009 0.072 0.115 0.069 0.065 0.041 0.016 -0.010 -0.012 0.023 0.020 0.065 0.101 0.089 0.186 0.212 0.162 0.150 0.137 0.006 -0.008 0.001 -0.022 -0.044 -0.099 -0.072 -0.069 -0.094 -0.060 -0.068 -0.046 -0.0…
-0.032 -0.011 -0.024 -0.040 -0.040 -0.053 -0.040 -0.080 -0.049 -0.064 -0.054 -0.076 -0.073 -0.048 -0.085 -0.037 -0.058 -0.087 -0.065 -0.122 -0.132 -0.131 -0.090 -0.063 -0.058 -0.058 -0.042 0.005 0.055 0.120 0.116 0.090 0.078 0.076 0.024 -0.017 -0.047 -0.035 -0.052 0.013 0.064 0.034 0.109 0.136 0.108 0.110 0.103 -0.015 -0.011 -0.003 -0.039 -0.047 -0.062 0.009 -0.048 -0.049 -0.012 -0.005 0.017 -0.0…
-0.017 -0.077 -0.107 -0.111 -0.064 -0.073 -0.051 -0.089 -0.052 -0.069 -0.076 -0.047 -0.028 0.029 -0.029 0.003 -0.015 -0.063 -0.025 -0.059 -0.100 -0.140 -0.114 -0.090 -0.060 -0.012 -0.018 0.050 0.085 0.163 0.171 0.127 0.111 0.095 0.074 0.093 0.054 0.078 0.047 0.057 0.097 0.099 0.128 0.119 0.091 0.082 0.108 0.036 0.026 0.080 0.034 -0.020 -0.055 -0.087 -0.038 -0.024 0.024 0.037 0.092 0.072 0.172 0.2…
-0.041 -0.048 -0.057 -0.072 -0.030 -0.045 -0.033 -0.062 -0.030 -0.059 -0.077 -0.036 -0.005 0.063 0.009 0.025 0.014 -0.005 0.017 0.009 -0.043 -0.105 -0.075 -0.052 -0.009 0.027 0.001 0.064 0.106 0.210 0.192 0.157 0.105 0.073 0.071 0.051 0.044 0.031 0.039 0.051 0.060 0.055 0.102 0.129 0.093 0.051 0.071 0.014 0.011 0.030 0.012 -0.015 -0.049 -0.087 -0.023 -0.004 0.047 0.065 0.109 0.097 0.149 0.215 0.1…
0.001 0.022 -0.040 -0.073 -0.029 -0.064 -0.041 -0.066 -0.045 -0.089 -0.079 -0.030 -0.007 0.069 -0.003 0.036 0.054 0.033 0.045 0.039 0.004 -0.067 -0.051 -0.042 0.008 0.030 0.001 0.073 0.073 0.152 0.116 0.071 0.024 0.029 0.037 0.040 0.024 -0.005 -0.012 -0.004 0.042 0.016 0.042 0.057 0.034 0.034 0.044 -0.018 -0.035 0.037 0.008 -0.029 -0.040 -0.078 0.020 0.022 0.070 0.075 0.127 0.158 0.192 0.300 0.25…
0.022 -0.016 -0.062 -0.086 -0.042 -0.101 -0.078 -0.118 -0.095 -0.119 -0.122 -0.095 -0.091 -0.005 -0.078 0.009 0.029 0.027 0.102 0.094 0.100 0.029 0.025 0.038 0.079 0.090 0.036 0.091 0.085 0.144 0.127 0.075 0.018 -0.004 -0.004 -0.011 -0.003 -0.017 -0.021 -0.032 0.047 0.051 0.006 -0.015 -0.037 -0.041 -0.031 -0.080 -0.084 -0.031 -0.084 -0.097 -0.036 -0.024 -0.102 -0.060 0.017 0.047 0.109 0.146 0.239…
-0.016 -0.001 -0.009 -0.021 0.015 -0.041 -0.060 -0.118 -0.109 -0.142 -0.132 -0.115 -0.095 -0.031 -0.052 0.047 0.071 0.083 0.139 0.182 0.229 0.170 0.130 0.136 0.141 0.154 0.067 0.083 0.052 0.066 0.033 0.011 -0.021 -0.026 -0.041 -0.056 0.006 -0.063 -0.028 -0.074 -0.056 -0.043 -0.108 -0.132 -0.126 -0.114 -0.132 -0.120 -0.121 -0.093 -0.151 -0.135 -0.033 0.011 -0.160 -0.098 -0.059 0.003 0.025 0.091 0.…
0.043 0.017 -0.036 -0.032 -0.021 -0.088 -0.087 -0.179 -0.152 -0.179 -0.177 -0.182 -0.170 -0.088 -0.111 0.003 0.025 0.061 0.171 0.246 0.311 0.257 0.211 0.203 0.194 0.227 0.113 0.108 0.047 0.061 0.045 0.009 -0.035 -0.094 -0.118 -0.127 -0.025 -0.046 -0.027 -0.089 -0.026 0.024 -0.067 -0.124 -0.154 -0.174 -0.190 -0.155 -0.173 -0.171 -0.199 -0.183 -0.082 -0.017 -0.311 -0.243 -0.182 -0.071 -0.011 0.053 …
-0.008 0.020 0.033 0.040 0.032 -0.024 -0.030 -0.088 -0.091 -0.127 -0.148 -0.143 -0.115 -0.037 -0.059 0.035 0.019 0.059 0.125 0.210 0.269 0.193 0.192 0.184 0.180 0.201 0.139 0.110 0.030 0.037 0.041 0.001 -0.028 -0.062 -0.079 -0.103 -0.012 -0.062 -0.030 -0.094 -0.059 -0.035 -0.107 -0.109 -0.126 -0.165 -0.196 -0.148 -0.165 -0.146 -0.162 -0.147 -0.092 -0.040 -0.199 -0.161 -0.120 -0.056 -0.017 0.022 0…
-0.028 0.057 0.071 0.079 0.062 -0.004 -0.033 -0.073 -0.088 -0.112 -0.126 -0.127 -0.115 -0.056 -0.050 0.017 0.044 0.103 0.139 0.202 0.294 0.221 0.220 0.216 0.204 0.203 0.126 0.093 0.009 -0.024 -0.031 -0.047 -0.050 -0.041 -0.075 -0.117 -0.021 -0.108 -0.055 -0.105 -0.105 -0.107 -0.155 -0.119 -0.101 -0.120 -0.187 -0.148 -0.150 -0.141 -0.136 -0.128 -0.068 0.005 -0.138 -0.105 -0.116 -0.059 -0.074 -0.00…
-0.027 0.035 0.030 0.035 0.008 -0.072 -0.070 -0.095 -0.080 -0.094 -0.100 -0.092 -0.092 -0.035 -0.062 0.018 0.095 0.138 0.233 0.201 0.350 0.288 0.228 0.186 0.182 0.212 0.113 0.138 0.076 0.051 0.021 0.021 -0.003 -0.064 -0.100 -0.120 -0.067 -0.057 -0.051 -0.070 -0.055 -0.050 -0.077 -0.068 -0.065 -0.110 -0.144 -0.140 -0.138 -0.133 -0.116 -0.092 -0.043 0.032 -0.146 -0.103 -0.073 -0.026 0.017 0.055 0.0…
0.011 0.107 0.094 0.120 0.108 0.040 0.030 0.011 -0.027 -0.050 -0.055 -0.024 -0.004 0.055 0.075 0.129 0.181 0.230 0.330 0.304 0.467 0.336 0.295 0.242 0.270 0.289 0.240 0.272 0.173 0.097 0.040 0.041 0.014 0.003 -0.066 -0.117 -0.046 -0.141 -0.044 -0.056 -0.050 -0.086 -0.131 -0.105 -0.091 -0.128 -0.172 -0.137 -0.138 -0.091 -0.073 -0.038 0.006 0.042 -0.066 -0.019 -0.059 0.017 0.099 0.148 0.066 0.066 0…
-0.037 0.061 0.055 0.075 0.037 -0.027 -0.039 -0.070 -0.113 -0.123 -0.126 -0.105 -0.068 -0.009 -0.013 0.034 0.130 0.172 0.290 0.343 0.509 0.409 0.356 0.275 0.270 0.278 0.129 0.120 0.043 0.006 -0.034 -0.035 -0.031 -0.033 -0.072 -0.103 0.021 -0.048 0.031 -0.046 -0.100 -0.091 -0.160 -0.160 -0.119 -0.158 -0.212 -0.148 -0.149 -0.127 -0.128 -0.119 -0.072 -0.055 -0.066 -0.044 -0.095 -0.019 -0.010 0.068 -…
-0.088 0.030 0.046 0.078 0.015 -0.058 -0.058 -0.062 -0.097 -0.106 -0.100 -0.099 -0.089 -0.032 -0.027 0.002 0.059 0.110 0.184 0.245 0.369 0.262 0.273 0.222 0.207 0.238 0.153 0.124 0.047 0.008 -0.014 -0.034 -0.032 -0.022 -0.033 -0.032 0.065 0.002 0.037 -0.026 -0.077 -0.086 -0.148 -0.150 -0.120 -0.138 -0.179 -0.125 -0.119 -0.081 -0.095 -0.091 -0.061 -0.074 -0.051 -0.051 -0.074 -0.031 -0.028 0.044 -0…
-0.073 0.055 0.081 0.141 0.096 -0.010 0.000 -0.016 -0.048 -0.077 -0.117 -0.094 -0.081 -0.035 0.001 0.094 0.133 0.197 0.203 0.247 0.290 0.180 0.286 0.200 0.230 0.314 0.271 0.234 0.149 0.040 0.013 0.019 -0.016 -0.032 -0.049 -0.063 -0.017 -0.043 -0.026 -0.032 -0.033 -0.064 -0.085 -0.081 -0.127 -0.185 -0.225 -0.123 -0.111 -0.104 -0.122 -0.114 -0.100 -0.073 -0.127 -0.113 -0.118 -0.093 -0.008 0.057 0.0…
-0.088 -0.000 0.012 0.054 -0.004 -0.060 -0.055 -0.076 -0.043 -0.033 -0.105 -0.099 -0.091 -0.074 -0.076 -0.006 0.050 0.123 0.193 0.199 0.254 0.239 0.268 0.171 0.198 0.220 0.099 0.087 0.018 -0.049 -0.044 -0.020 -0.031 -0.038 -0.069 -0.087 -0.047 -0.023 0.011 -0.012 -0.037 -0.025 -0.073 -0.055 -0.080 -0.162 -0.200 -0.095 -0.079 -0.095 -0.109 -0.115 -0.117 -0.068 -0.151 -0.133 -0.137 -0.128 -0.062 -0…
-0.023 0.019 0.009 0.020 -0.060 -0.097 -0.099 -0.129 -0.101 -0.070 -0.096 -0.115 -0.102 -0.089 -0.113 -0.089 0.006 0.067 0.146 0.123 0.192 0.232 0.207 0.145 0.153 0.158 -0.033 -0.054 -0.080 -0.082 -0.073 -0.080 -0.080 -0.086 -0.095 -0.071 -0.026 -0.019 0.009 -0.018 -0.096 -0.072 -0.092 -0.072 -0.057 -0.106 -0.147 -0.104 -0.097 -0.121 -0.130 -0.125 -0.105 -0.087 -0.083 -0.065 -0.058 -0.031 -0.104 …
-0.059 0.017 -0.000 0.009 -0.087 -0.151 -0.143 -0.140 -0.105 -0.093 -0.092 -0.134 -0.153 -0.144 -0.146 -0.116 -0.058 0.016 0.075 0.100 0.181 0.184 0.223 0.159 0.123 0.132 0.025 -0.021 -0.064 -0.058 -0.074 -0.082 -0.109 -0.123 -0.097 -0.087 -0.032 -0.039 0.019 0.002 -0.065 -0.078 -0.099 -0.075 -0.086 -0.123 -0.159 -0.113 -0.126 -0.153 -0.159 -0.136 -0.125 -0.122 -0.130 -0.119 -0.103 -0.114 -0.142 …
0.018 0.060 0.055 0.098 0.038 -0.051 -0.038 -0.039 -0.020 -0.025 -0.049 -0.045 -0.048 -0.041 -0.034 0.008 0.028 0.089 0.082 0.110 0.134 0.110 0.180 0.124 0.133 0.180 0.091 0.047 0.025 -0.020 -0.031 -0.034 -0.087 -0.126 -0.113 -0.118 -0.088 -0.069 -0.021 -0.010 -0.032 -0.060 -0.082 -0.061 -0.079 -0.109 -0.158 -0.117 -0.132 -0.154 -0.110 -0.069 -0.070 -0.050 -0.046 -0.049 -0.037 -0.038 -0.078 -0.07…
0.066 0.078 0.078 0.117 0.087 0.010 0.021 -0.008 0.016 -0.019 -0.065 -0.040 -0.027 0.008 0.027 0.074 0.058 0.117 0.086 0.077 0.054 0.017 0.110 0.067 0.121 0.224 0.150 0.135 0.118 0.049 0.020 0.035 -0.030 -0.089 -0.107 -0.123 -0.087 -0.106 -0.083 -0.054 -0.024 -0.059 -0.066 -0.035 -0.083 -0.102 -0.116 -0.108 -0.121 -0.132 -0.087 -0.055 -0.044 -0.004 -0.084 -0.069 -0.019 0.000 -0.007 -0.025 -0.009 …
0.048 0.069 0.098 0.124 0.127 0.067 0.097 0.066 0.061 0.028 -0.011 0.031 0.070 0.092 0.106 0.144 0.126 0.121 0.081 0.051 -0.021 -0.048 0.061 0.078 0.122 0.230 0.271 0.231 0.211 0.121 0.074 0.095 0.026 -0.018 -0.049 -0.079 -0.068 -0.101 -0.067 -0.018 -0.016 -0.060 -0.039 -0.017 -0.061 -0.084 -0.062 -0.042 -0.062 -0.081 -0.036 0.006 0.015 0.047 0.001 0.022 0.043 0.064 0.075 0.063 0.067 0.020 -0.015…
0.019 0.047 0.055 0.072 0.110 0.057 0.104 0.069 0.045 0.008 -0.026 0.014 0.078 0.117 0.113 0.182 0.159 0.133 0.120 0.097 0.048 0.016 0.087 0.066 0.113 0.227 0.262 0.281 0.236 0.137 0.075 0.129 0.041 0.002 -0.038 -0.046 -0.008 -0.041 -0.002 0.035 -0.012 -0.047 -0.037 -0.027 -0.073 -0.137 -0.109 -0.052 -0.085 -0.062 -0.039 -0.008 0.015 0.028 -0.005 0.021 0.027 0.068 0.131 0.118 0.104 0.037 -0.015 -…
-0.053 -0.015 0.018 0.045 0.069 0.024 0.094 0.071 0.104 0.061 0.012 0.061 0.082 0.127 0.092 0.154 0.140 0.088 0.072 0.030 -0.006 -0.039 0.007 0.014 0.064 0.153 0.189 0.232 0.266 0.207 0.173 0.231 0.131 0.072 0.010 -0.007 -0.027 -0.046 -0.018 0.044 0.044 -0.024 -0.017 -0.029 -0.083 -0.097 -0.040 -0.007 -0.028 0.002 0.028 0.059 0.035 0.033 -0.044 -0.016 0.038 0.055 0.136 0.133 0.153 0.103 0.051 0.0…
-0.052 -0.035 0.012 0.035 0.035 -0.004 0.044 0.027 0.066 0.036 -0.006 0.011 0.027 0.104 0.073 0.119 0.101 0.044 0.060 0.033 -0.032 -0.060 0.014 0.032 0.077 0.149 0.158 0.207 0.246 0.264 0.256 0.236 0.180 0.134 0.055 0.014 -0.004 -0.014 -0.015 0.012 0.035 -0.005 0.004 -0.003 -0.051 -0.079 -0.020 0.004 -0.003 0.029 0.022 0.018 -0.009 0.004 -0.064 -0.032 0.035 0.063 0.135 0.127 0.164 0.196 0.139 0.1…
-0.040 -0.087 -0.093 -0.087 -0.075 -0.066 -0.017 -0.013 0.037 0.019 -0.027 -0.025 -0.024 0.020 -0.022 0.028 0.015 -0.033 -0.045 -0.066 -0.079 -0.099 -0.064 -0.056 -0.014 0.025 0.030 0.140 0.187 0.219 0.284 0.307 0.270 0.211 0.118 0.025 -0.019 0.006 -0.012 0.032 0.086 0.048 0.079 0.096 0.040 0.014 0.057 0.040 0.041 0.063 0.040 0.013 -0.032 -0.020 -0.073 -0.068 -0.018 0.014 0.101 0.087 0.118 0.158 …
-0.053 -0.110 -0.119 -0.143 -0.115 -0.102 -0.044 -0.048 -0.018 -0.012 -0.035 -0.051 -0.054 -0.029 -0.078 -0.040 -0.040 -0.086 -0.065 -0.104 -0.111 -0.135 -0.089 -0.077 -0.059 -0.047 -0.040 0.062 0.117 0.182 0.244 0.292 0.302 0.251 0.152 0.056 0.032 0.056 0.031 0.058 0.105 0.098 0.181 0.212 0.139 0.163 0.191 0.074 0.076 0.099 0.054 0.019 -0.038 -0.020 -0.088 -0.100 -0.040 -0.008 0.072 0.044 0.105 …
-0.059 -0.129 -0.119 -0.140 -0.121 -0.113 -0.080 -0.093 -0.072 -0.049 -0.062 -0.094 -0.116 -0.087 -0.118 -0.097 -0.073 -0.096 -0.072 -0.075 -0.111 -0.124 -0.095 -0.072 -0.075 -0.077 -0.088 -0.028 0.024 0.088 0.137 0.201 0.228 0.199 0.136 0.043 0.007 0.057 0.052 0.076 0.164 0.161 0.241 0.262 0.215 0.260 0.287 0.127 0.111 0.085 0.049 -0.022 -0.059 -0.042 -0.112 -0.107 -0.070 -0.063 -0.019 -0.034 0.…
-0.080 -0.173 -0.157 -0.176 -0.158 -0.141 -0.101 -0.112 -0.076 -0.050 -0.059 -0.089 -0.146 -0.138 -0.163 -0.152 -0.111 -0.111 -0.101 -0.128 -0.174 -0.160 -0.141 -0.092 -0.107 -0.113 -0.109 -0.061 -0.037 0.058 0.083 0.137 0.170 0.145 0.116 0.079 0.056 0.121 0.074 0.128 0.203 0.211 0.337 0.376 0.308 0.351 0.358 0.145 0.095 0.064 0.019 -0.049 -0.099 -0.061 -0.110 -0.120 -0.088 -0.104 -0.072 -0.091 0…
-0.029 -0.133 -0.113 -0.139 -0.145 -0.117 -0.087 -0.101 -0.085 -0.066 -0.068 -0.093 -0.123 -0.133 -0.141 -0.123 -0.139 -0.114 -0.078 -0.094 -0.142 -0.136 -0.126 -0.072 -0.060 -0.053 -0.084 -0.051 -0.037 0.031 0.070 0.064 0.110 0.055 0.014 -0.026 0.002 0.094 0.042 0.067 0.149 0.166 0.231 0.238 0.151 0.155 0.152 0.014 -0.008 -0.042 -0.033 -0.062 -0.098 -0.071 -0.126 -0.144 -0.118 -0.097 -0.058 -0.0…
-0.005 -0.139 -0.127 -0.150 -0.141 -0.135 -0.126 -0.145 -0.116 -0.083 -0.094 -0.128 -0.154 -0.144 -0.155 -0.134 -0.161 -0.135 -0.078 -0.067 -0.120 -0.109 -0.101 -0.101 -0.085 -0.076 -0.091 -0.064 -0.080 -0.025 0.035 -0.011 0.038 0.003 -0.020 -0.074 -0.028 0.087 0.060 0.100 0.170 0.180 0.286 0.307 0.213 0.162 0.098 -0.036 -0.078 -0.075 -0.081 -0.099 -0.128 -0.106 -0.143 -0.169 -0.123 -0.121 -0.081…
0.001 -0.141 -0.114 -0.156 -0.149 -0.155 -0.144 -0.160 -0.140 -0.105 -0.110 -0.146 -0.175 -0.163 -0.157 -0.152 -0.143 -0.106 -0.064 -0.086 -0.152 -0.140 -0.078 -0.057 -0.045 -0.052 -0.095 -0.058 -0.072 -0.037 -0.001 0.004 0.033 -0.018 0.010 -0.017 0.008 0.127 0.061 0.116 0.157 0.201 0.368 0.401 0.269 0.212 0.153 0.000 -0.055 -0.079 -0.113 -0.128 -0.151 -0.117 -0.159 -0.181 -0.144 -0.137 -0.087 -0…
0.023 -0.097 -0.101 -0.144 -0.130 -0.127 -0.122 -0.148 -0.127 -0.098 -0.110 -0.125 -0.164 -0.142 -0.157 -0.128 -0.115 -0.094 -0.053 -0.081 -0.161 -0.148 -0.087 -0.083 -0.076 -0.065 -0.095 -0.070 -0.088 -0.023 0.011 0.018 0.067 0.031 0.053 0.030 0.031 0.172 0.108 0.147 0.182 0.222 0.416 0.460 0.330 0.257 0.225 0.063 0.016 -0.020 -0.070 -0.117 -0.144 -0.105 -0.172 -0.174 -0.119 -0.123 -0.089 -0.110…
-0.008 -0.106 -0.099 -0.110 -0.117 -0.098 -0.087 -0.110 -0.083 -0.077 -0.059 -0.076 -0.114 -0.093 -0.124 -0.111 -0.121 -0.119 -0.111 -0.119 -0.152 -0.133 -0.082 -0.088 -0.096 -0.095 -0.107 -0.080 -0.070 0.008 0.015 0.040 0.066 0.072 0.050 -0.000 0.001 0.093 0.058 0.104 0.134 0.159 0.321 0.375 0.301 0.300 0.270 0.084 0.041 0.012 -0.036 -0.080 -0.106 -0.096 -0.115 -0.126 -0.081 -0.098 -0.051 -0.080…
-0.032 -0.135 -0.139 -0.180 -0.181 -0.153 -0.134 -0.136 -0.096 -0.090 -0.077 -0.116 -0.153 -0.137 -0.169 -0.165 -0.173 -0.179 -0.160 -0.166 -0.211 -0.189 -0.154 -0.137 -0.158 -0.179 -0.156 -0.099 -0.090 -0.040 -0.017 0.035 0.065 0.034 0.052 0.024 0.027 0.132 0.068 0.122 0.151 0.169 0.329 0.414 0.312 0.257 0.214 0.085 0.021 -0.026 -0.063 -0.104 -0.135 -0.160 -0.103 -0.141 -0.086 -0.107 -0.098 -0.1…
0.006 -0.097 -0.106 -0.140 -0.136 -0.123 -0.110 -0.118 -0.083 -0.078 -0.076 -0.103 -0.139 -0.131 -0.147 -0.138 -0.125 -0.129 -0.097 -0.108 -0.187 -0.165 -0.140 -0.114 -0.122 -0.148 -0.132 -0.097 -0.075 -0.058 -0.048 -0.017 0.025 -0.018 0.005 -0.010 0.012 0.143 0.072 0.097 0.137 0.175 0.334 0.383 0.266 0.214 0.148 0.049 -0.016 -0.060 -0.101 -0.124 -0.140 -0.158 -0.066 -0.115 -0.079 -0.101 -0.102 -…
-0.011 -0.099 -0.118 -0.146 -0.116 -0.118 -0.121 -0.087 -0.070 -0.073 -0.055 -0.083 -0.126 -0.115 -0.110 -0.119 -0.131 -0.121 -0.098 -0.067 -0.144 -0.156 -0.092 -0.053 -0.071 -0.129 -0.099 -0.070 -0.057 -0.056 -0.050 -0.029 -0.001 -0.042 0.023 0.004 0.022 0.106 0.035 0.078 0.124 0.170 0.292 0.357 0.276 0.190 0.116 0.019 -0.009 -0.037 -0.070 -0.097 -0.111 -0.144 -0.009 -0.086 -0.075 -0.080 -0.101 …
-0.024 -0.061 -0.067 -0.076 -0.060 -0.066 -0.067 -0.035 -0.019 -0.051 -0.056 -0.038 -0.072 -0.057 -0.048 -0.081 -0.093 -0.084 -0.094 -0.040 -0.092 -0.136 -0.067 -0.027 -0.046 -0.071 -0.031 -0.032 -0.021 -0.045 -0.054 -0.040 -0.035 -0.069 -0.006 -0.013 0.021 0.067 0.007 0.048 0.117 0.143 0.240 0.316 0.256 0.140 0.069 0.028 0.001 -0.030 -0.046 -0.064 -0.080 -0.114 0.012 -0.052 -0.043 -0.055 -0.071 …
-0.082 -0.023 -0.076 -0.101 -0.081 -0.114 -0.102 -0.023 0.001 -0.021 -0.035 -0.041 -0.084 -0.087 -0.096 -0.123 -0.116 -0.125 -0.119 -0.078 -0.105 -0.148 -0.049 -0.006 -0.063 -0.095 -0.037 -0.041 -0.040 -0.074 -0.071 -0.056 -0.040 0.002 0.048 0.044 0.009 0.063 0.016 0.061 0.097 0.092 0.181 0.271 0.223 0.136 0.086 0.081 0.064 0.051 -0.012 -0.037 -0.086 -0.107 0.048 -0.024 -0.049 -0.147 -0.107 -0.09…
-0.056 -0.053 -0.089 -0.097 -0.074 -0.076 -0.075 -0.048 -0.037 -0.055 -0.057 -0.028 -0.037 -0.028 -0.063 -0.075 -0.038 -0.058 -0.050 -0.043 -0.066 -0.064 -0.045 -0.044 -0.068 -0.076 -0.073 -0.066 -0.059 -0.055 -0.041 -0.041 -0.005 0.004 0.012 -0.001 0.015 0.023 0.026 0.072 0.079 0.106 0.205 0.280 0.260 0.144 0.110 0.078 0.042 0.006 -0.046 -0.072 -0.053 -0.047 -0.001 -0.034 -0.039 -0.023 -0.074 -0…
-0.071 -0.098 -0.105 -0.101 -0.082 -0.065 -0.060 -0.033 -0.041 -0.058 -0.041 -0.032 -0.061 -0.034 -0.050 -0.092 -0.094 -0.096 -0.072 -0.067 -0.074 -0.078 -0.066 -0.068 -0.086 -0.113 -0.073 -0.055 -0.080 -0.048 -0.054 -0.061 -0.017 -0.043 0.007 0.015 0.052 0.091 0.062 0.096 0.170 0.210 0.283 0.324 0.300 0.148 0.112 0.082 0.035 -0.013 -0.040 -0.065 -0.056 -0.082 -0.013 -0.047 -0.030 -0.016 -0.058 -…
-0.063 -0.085 -0.074 -0.100 -0.072 -0.074 -0.076 -0.021 -0.029 -0.043 -0.052 -0.057 -0.067 -0.040 -0.058 -0.086 -0.075 -0.090 -0.079 -0.086 -0.089 -0.078 -0.074 -0.083 -0.121 -0.155 -0.083 -0.062 -0.090 -0.053 -0.073 -0.079 -0.028 0.002 0.039 0.027 0.010 0.105 0.094 0.156 0.208 0.234 0.346 0.386 0.384 0.267 0.151 0.104 0.087 0.054 -0.015 -0.067 -0.056 -0.067 -0.021 -0.045 -0.052 -0.041 -0.023 -0.…
-0.090 -0.122 -0.086 -0.080 -0.068 -0.045 -0.055 -0.024 -0.030 -0.049 -0.061 -0.069 -0.062 -0.038 -0.036 -0.070 -0.109 -0.125 -0.094 -0.095 -0.137 -0.125 -0.110 -0.104 -0.128 -0.138 -0.064 -0.041 -0.075 -0.032 -0.053 -0.055 0.001 -0.004 0.017 0.013 0.055 0.145 0.132 0.172 0.288 0.347 0.450 0.486 0.424 0.245 0.150 0.098 0.057 0.010 -0.048 -0.092 -0.094 -0.102 -0.062 -0.077 -0.058 -0.048 -0.017 -0.…
-0.056 -0.097 -0.098 -0.112 -0.109 -0.096 -0.095 -0.044 -0.059 -0.063 -0.065 -0.085 -0.102 -0.091 -0.100 -0.121 -0.141 -0.134 -0.108 -0.074 -0.130 -0.145 -0.084 -0.034 -0.082 -0.128 -0.083 -0.070 -0.093 -0.064 -0.081 -0.071 -0.027 -0.006 0.032 0.021 0.065 0.143 0.127 0.199 0.276 0.313 0.453 0.496 0.432 0.257 0.162 0.092 0.047 0.002 -0.051 -0.093 -0.096 -0.101 -0.020 -0.077 -0.081 -0.079 -0.066 -0…
-0.055 -0.132 -0.150 -0.198 -0.166 -0.126 -0.134 -0.077 -0.085 -0.055 -0.033 -0.066 -0.102 -0.143 -0.153 -0.172 -0.157 -0.144 -0.129 -0.109 -0.127 -0.081 -0.081 -0.061 -0.132 -0.180 -0.185 -0.162 -0.151 -0.141 -0.127 -0.110 -0.034 0.020 0.050 0.029 0.011 0.113 0.072 0.148 0.164 0.182 0.310 0.377 0.374 0.356 0.251 0.121 0.071 0.032 -0.013 -0.055 -0.032 -0.041 0.037 -0.042 -0.053 -0.072 -0.123 -0.1…
-0.054 -0.094 -0.129 -0.150 -0.118 -0.120 -0.108 -0.066 -0.070 -0.068 -0.046 -0.088 -0.104 -0.120 -0.131 -0.138 -0.139 -0.131 -0.096 -0.061 -0.071 -0.070 -0.049 -0.008 -0.073 -0.122 -0.133 -0.110 -0.096 -0.100 -0.089 -0.107 -0.039 -0.015 -0.008 -0.016 -0.002 0.094 0.067 0.138 0.162 0.187 0.292 0.354 0.346 0.266 0.136 0.055 -0.013 -0.033 -0.067 -0.100 -0.094 -0.101 0.020 -0.044 -0.056 -0.054 -0.10…
-0.110 -0.157 -0.180 -0.179 -0.168 -0.167 -0.151 -0.076 -0.061 -0.048 -0.037 -0.089 -0.120 -0.135 -0.161 -0.170 -0.174 -0.169 -0.127 -0.117 -0.113 -0.116 -0.096 -0.041 -0.102 -0.160 -0.196 -0.133 -0.117 -0.093 -0.052 -0.045 0.006 0.039 0.057 0.032 0.029 0.115 0.053 0.110 0.131 0.178 0.290 0.384 0.394 0.377 0.234 0.090 0.061 0.036 -0.008 -0.073 -0.079 -0.100 -0.025 -0.066 -0.051 -0.081 -0.101 -0.1…
-0.059 -0.164 -0.216 -0.227 -0.214 -0.198 -0.156 -0.114 -0.105 -0.069 -0.069 -0.126 -0.200 -0.195 -0.226 -0.203 -0.222 -0.204 -0.170 -0.167 -0.156 -0.130 -0.094 -0.103 -0.137 -0.187 -0.203 -0.124 -0.144 -0.096 -0.035 -0.004 0.063 0.087 0.105 0.073 0.079 0.205 0.129 0.151 0.211 0.263 0.371 0.436 0.445 0.449 0.337 0.159 0.104 0.053 0.002 -0.074 -0.097 -0.098 -0.130 -0.162 -0.108 -0.140 -0.120 -0.16…
-0.071 -0.134 -0.140 -0.146 -0.161 -0.129 -0.106 -0.098 -0.094 -0.076 -0.067 -0.116 -0.154 -0.130 -0.167 -0.147 -0.184 -0.185 -0.145 -0.148 -0.176 -0.175 -0.139 -0.134 -0.149 -0.189 -0.189 -0.112 -0.106 -0.044 0.014 0.020 0.092 0.132 0.108 0.056 0.021 0.144 0.061 0.081 0.161 0.192 0.288 0.325 0.324 0.378 0.324 0.137 0.095 0.068 0.006 -0.069 -0.103 -0.117 -0.101 -0.117 -0.081 -0.090 -0.092 -0.150 …
-0.055 -0.129 -0.153 -0.180 -0.179 -0.133 -0.086 -0.074 -0.058 -0.037 -0.030 -0.073 -0.113 -0.112 -0.163 -0.154 -0.180 -0.202 -0.156 -0.150 -0.164 -0.164 -0.156 -0.150 -0.170 -0.196 -0.182 -0.096 -0.091 -0.060 -0.006 0.039 0.131 0.175 0.155 0.065 -0.025 0.061 0.005 0.060 0.123 0.141 0.246 0.315 0.324 0.411 0.353 0.178 0.156 0.109 0.056 -0.028 -0.081 -0.099 -0.089 -0.110 -0.092 -0.117 -0.109 -0.16…
-0.072 -0.131 -0.159 -0.170 -0.173 -0.127 -0.072 -0.059 -0.030 -0.018 -0.019 -0.061 -0.121 -0.116 -0.179 -0.174 -0.191 -0.197 -0.156 -0.152 -0.166 -0.168 -0.155 -0.102 -0.141 -0.172 -0.171 -0.081 -0.064 -0.024 0.037 0.105 0.189 0.255 0.249 0.135 0.004 0.094 0.035 0.094 0.169 0.176 0.269 0.314 0.323 0.445 0.447 0.261 0.217 0.156 0.076 -0.004 -0.057 -0.060 -0.094 -0.137 -0.093 -0.150 -0.113 -0.161 …
-0.064 -0.109 -0.119 -0.140 -0.129 -0.082 -0.051 -0.045 -0.019 -0.024 -0.028 -0.056 -0.104 -0.097 -0.145 -0.135 -0.137 -0.151 -0.132 -0.128 -0.155 -0.141 -0.129 -0.080 -0.120 -0.136 -0.122 -0.053 -0.020 0.024 0.085 0.148 0.219 0.308 0.266 0.178 0.037 0.102 0.038 0.092 0.192 0.195 0.279 0.315 0.338 0.417 0.476 0.294 0.253 0.205 0.110 0.012 -0.054 -0.051 -0.083 -0.117 -0.085 -0.129 -0.078 -0.103 -0…
-0.074 -0.097 -0.103 -0.119 -0.130 -0.099 -0.048 -0.028 -0.019 -0.032 -0.037 -0.044 -0.070 -0.074 -0.125 -0.125 -0.116 -0.154 -0.124 -0.140 -0.149 -0.128 -0.104 -0.089 -0.118 -0.117 -0.129 -0.046 0.009 0.046 0.077 0.130 0.177 0.265 0.235 0.143 0.036 0.096 0.005 0.042 0.122 0.154 0.209 0.250 0.273 0.311 0.376 0.244 0.228 0.174 0.091 -0.001 -0.063 -0.072 -0.066 -0.094 -0.069 -0.104 -0.056 -0.089 -0…
-0.063 -0.089 -0.100 -0.125 -0.131 -0.100 -0.035 -0.004 0.023 0.018 -0.005 -0.017 -0.054 -0.046 -0.120 -0.126 -0.131 -0.158 -0.127 -0.136 -0.148 -0.145 -0.092 -0.053 -0.083 -0.095 -0.121 -0.049 0.012 0.037 0.071 0.142 0.201 0.274 0.263 0.170 0.024 0.052 -0.034 0.019 0.099 0.116 0.164 0.201 0.230 0.277 0.361 0.260 0.264 0.202 0.126 0.039 -0.029 -0.060 -0.086 -0.093 -0.049 -0.103 -0.037 -0.101 -0.0…
-0.073 -0.070 -0.080 -0.094 -0.094 -0.063 -0.006 0.023 0.059 0.039 0.027 0.031 -0.010 0.008 -0.065 -0.066 -0.065 -0.098 -0.089 -0.099 -0.147 -0.157 -0.127 -0.055 -0.073 -0.082 -0.102 -0.015 0.066 0.111 0.146 0.206 0.253 0.347 0.337 0.224 0.065 0.066 -0.021 0.027 0.089 0.111 0.152 0.181 0.229 0.261 0.388 0.314 0.356 0.266 0.158 0.063 0.003 -0.026 -0.030 -0.036 0.014 -0.027 0.005 -0.047 0.043 0.119…
-0.049 -0.014 -0.017 -0.020 -0.011 0.014 0.051 0.071 0.102 0.081 0.077 0.073 0.031 0.034 0.013 0.029 0.013 -0.030 -0.052 -0.065 -0.114 -0.128 -0.096 -0.046 -0.026 -0.022 -0.016 0.032 0.105 0.126 0.175 0.203 0.199 0.269 0.257 0.176 0.054 0.013 -0.036 -0.017 0.032 0.041 0.063 0.089 0.147 0.173 0.269 0.249 0.264 0.217 0.167 0.102 0.042 -0.003 0.004 0.006 0.026 0.010 0.034 -0.003 0.071 0.119 0.110 0.…
-0.066 -0.032 -0.037 -0.048 -0.041 -0.005 0.049 0.077 0.125 0.107 0.068 0.073 0.058 0.046 -0.012 -0.029 -0.053 -0.091 -0.104 -0.116 -0.146 -0.153 -0.073 -0.041 -0.057 -0.053 -0.035 -0.003 0.048 0.039 0.063 0.098 0.091 0.149 0.173 0.147 0.015 0.022 -0.057 -0.039 0.030 0.040 0.065 0.087 0.110 0.110 0.196 0.196 0.210 0.167 0.164 0.109 0.034 -0.037 0.001 -0.020 -0.004 -0.059 0.017 -0.041 0.015 0.045 …
-0.056 -0.003 0.001 0.003 0.004 0.038 0.123 0.130 0.189 0.148 0.119 0.131 0.121 0.141 0.026 0.009 -0.039 -0.090 -0.094 -0.102 -0.145 -0.169 -0.090 -0.054 -0.053 -0.045 -0.033 0.020 0.111 0.112 0.141 0.214 0.175 0.178 0.161 0.091 -0.020 -0.006 -0.088 -0.058 0.020 0.026 0.026 0.055 0.062 0.062 0.174 0.152 0.199 0.166 0.155 0.132 0.068 0.033 0.049 0.030 0.075 -0.011 0.056 0.007 0.060 0.117 0.125 0.0…
-0.036 0.011 0.038 0.076 0.086 0.126 0.184 0.205 0.255 0.226 0.209 0.198 0.164 0.188 0.101 0.091 0.042 -0.016 -0.053 -0.065 -0.093 -0.119 -0.052 -0.033 -0.016 0.003 0.041 0.079 0.182 0.146 0.188 0.250 0.187 0.168 0.141 0.084 -0.020 -0.006 -0.091 -0.054 0.007 0.008 -0.012 0.006 0.025 0.028 0.138 0.125 0.201 0.170 0.196 0.200 0.140 0.109 0.098 0.092 0.143 0.080 0.083 0.028 0.084 0.107 0.112 0.035 0…
-0.043 0.026 0.043 0.056 0.071 0.101 0.129 0.152 0.204 0.156 0.113 0.139 0.107 0.112 0.066 0.058 0.023 0.002 -0.009 0.000 -0.078 -0.105 -0.032 -0.007 0.020 0.047 0.087 0.074 0.091 0.038 0.074 0.133 0.101 0.080 0.071 0.049 -0.043 -0.036 -0.085 -0.019 0.040 0.016 0.013 0.018 0.039 0.040 0.113 0.097 0.144 0.106 0.122 0.123 0.053 0.012 0.038 0.012 0.047 -0.013 0.018 -0.004 0.028 0.046 0.048 -0.027 -0…
-0.029 0.019 0.071 0.059 0.047 0.085 0.157 0.173 0.235 0.192 0.111 0.157 0.150 0.152 0.047 0.020 -0.020 -0.048 -0.071 -0.068 -0.145 -0.182 -0.068 -0.027 -0.008 0.017 0.039 0.030 0.085 0.057 0.066 0.146 0.117 0.088 0.067 0.034 -0.053 -0.068 -0.091 -0.025 0.041 -0.013 -0.002 -0.002 -0.019 -0.009 0.048 0.058 0.092 0.084 0.130 0.127 0.035 0.023 0.036 0.004 0.024 -0.040 0.017 -0.013 0.024 0.053 0.065 …
-0.011 0.060 0.111 0.107 0.123 0.190 0.268 0.299 0.377 0.332 0.250 0.281 0.248 0.253 0.143 0.104 0.054 -0.010 -0.057 -0.050 -0.132 -0.174 -0.098 -0.050 -0.006 0.016 0.067 0.053 0.151 0.093 0.092 0.188 0.127 0.092 0.050 0.002 -0.075 -0.089 -0.104 -0.054 -0.009 -0.052 -0.045 -0.030 -0.043 -0.031 0.011 0.036 0.105 0.103 0.195 0.242 0.165 0.165 0.149 0.117 0.103 0.053 0.094 0.080 0.084 0.059 0.068 0.…
0.017 0.116 0.173 0.185 0.221 0.292 0.357 0.396 0.447 0.414 0.322 0.360 0.339 0.328 0.241 0.207 0.156 0.089 0.016 0.002 -0.115 -0.149 -0.073 -0.008 0.057 0.100 0.184 0.145 0.228 0.141 0.146 0.178 0.091 0.085 0.045 0.006 -0.068 -0.097 -0.122 -0.075 -0.018 -0.053 -0.088 -0.075 -0.075 -0.079 -0.027 0.023 0.111 0.131 0.183 0.269 0.218 0.227 0.221 0.203 0.177 0.146 0.171 0.134 0.128 0.068 0.059 -0.011…
0.012 0.131 0.157 0.183 0.212 0.227 0.270 0.252 0.279 0.244 0.156 0.211 0.216 0.220 0.187 0.199 0.163 0.116 0.071 0.065 -0.037 -0.073 -0.002 0.044 0.095 0.149 0.220 0.158 0.211 0.129 0.106 0.116 0.067 0.045 -0.015 -0.064 -0.100 -0.122 -0.130 -0.077 -0.006 -0.027 -0.063 -0.047 -0.073 -0.090 -0.057 -0.010 0.026 0.016 0.036 0.119 0.086 0.108 0.122 0.112 0.083 0.065 0.117 0.108 0.103 0.047 0.038 -0.0…
0.028 0.143 0.193 0.236 0.241 0.299 0.342 0.307 0.287 0.251 0.141 0.219 0.237 0.231 0.176 0.172 0.127 0.092 0.053 0.019 -0.077 -0.101 -0.032 -0.002 0.065 0.120 0.216 0.115 0.167 0.042 0.024 0.069 0.031 0.006 -0.056 -0.095 -0.130 -0.160 -0.162 -0.058 0.004 -0.047 -0.067 -0.049 -0.082 -0.085 -0.068 -0.044 -0.023 -0.013 0.050 0.127 0.095 0.131 0.118 0.115 0.070 0.047 0.069 0.063 0.050 0.004 -0.004 -…
0.056 0.181 0.242 0.287 0.315 0.381 0.429 0.381 0.279 0.205 0.150 0.269 0.326 0.321 0.289 0.283 0.223 0.168 0.097 0.031 -0.043 -0.081 -0.020 0.010 0.076 0.160 0.275 0.215 0.255 0.110 0.079 0.095 0.020 -0.007 -0.068 -0.108 -0.131 -0.201 -0.163 -0.061 -0.008 -0.089 -0.111 -0.096 -0.140 -0.121 -0.081 -0.055 -0.038 -0.023 0.070 0.165 0.158 0.200 0.177 0.219 0.161 0.153 0.153 0.128 0.078 0.017 -0.005 …
0.048 0.171 0.254 0.306 0.334 0.336 0.377 0.336 0.260 0.170 0.101 0.208 0.264 0.280 0.286 0.324 0.262 0.224 0.154 0.100 0.030 -0.025 0.045 0.068 0.132 0.237 0.340 0.279 0.296 0.144 0.100 0.076 0.004 -0.028 -0.125 -0.136 -0.136 -0.208 -0.150 -0.060 -0.012 -0.090 -0.123 -0.126 -0.148 -0.143 -0.138 -0.092 -0.092 -0.094 0.010 0.102 0.103 0.155 0.099 0.142 0.085 0.134 0.175 0.168 0.120 0.025 -0.016 -0…
0.033 0.117 0.155 0.209 0.207 0.189 0.206 0.184 0.122 0.066 0.015 0.086 0.136 0.153 0.153 0.180 0.144 0.143 0.108 0.083 0.025 0.003 0.090 0.102 0.129 0.229 0.280 0.168 0.151 0.046 0.035 0.020 0.002 -0.028 -0.118 -0.146 -0.125 -0.173 -0.114 -0.020 0.013 -0.058 -0.102 -0.097 -0.131 -0.135 -0.154 -0.096 -0.137 -0.145 -0.042 0.024 0.044 0.088 0.039 0.061 0.024 0.052 0.069 0.048 0.014 -0.021 -0.040 -0…
-0.004 0.065 0.099 0.144 0.140 0.128 0.177 0.146 0.142 0.098 0.020 0.078 0.121 0.136 0.108 0.122 0.111 0.105 0.079 0.071 0.035 0.006 0.080 0.091 0.116 0.173 0.199 0.113 0.119 0.025 0.006 -0.017 -0.010 -0.035 -0.101 -0.137 -0.110 -0.143 -0.099 -0.043 -0.024 -0.070 -0.108 -0.088 -0.128 -0.154 -0.139 -0.070 -0.067 -0.097 -0.028 0.016 0.019 0.069 0.013 0.023 -0.009 -0.001 0.024 0.012 0.014 -0.014 -0.…
-0.014 0.034 0.080 0.107 0.088 0.083 0.130 0.108 0.107 0.102 0.043 0.092 0.089 0.077 0.041 0.062 0.045 0.035 0.009 -0.004 -0.044 -0.049 0.023 0.036 0.052 0.098 0.120 0.020 0.068 0.000 -0.005 -0.009 0.013 -0.017 -0.050 -0.084 -0.084 -0.123 -0.104 -0.052 -0.030 -0.057 -0.071 -0.049 -0.077 -0.097 -0.069 -0.017 0.002 -0.022 0.004 0.023 0.016 0.063 0.021 -0.006 -0.041 -0.056 -0.047 -0.053 -0.057 -0.05…
-0.004 0.054 0.094 0.129 0.122 0.133 0.160 0.146 0.153 0.155 0.099 0.141 0.148 0.134 0.081 0.086 0.048 0.035 0.002 -0.011 -0.058 -0.082 -0.019 0.040 0.047 0.062 0.123 0.023 0.045 0.009 -0.001 0.027 0.034 0.028 -0.039 -0.076 -0.091 -0.109 -0.107 -0.054 -0.009 -0.046 -0.061 -0.054 -0.083 -0.085 -0.056 -0.019 0.012 0.016 0.068 0.087 0.085 0.114 0.094 0.050 0.026 -0.001 0.012 0.000 -0.001 -0.013 -0.0…
-0.042 0.013 0.052 0.064 0.044 0.033 0.076 0.086 0.119 0.137 0.060 0.079 0.063 0.054 -0.010 0.003 -0.049 -0.054 -0.077 -0.055 -0.095 -0.103 -0.035 -0.030 -0.026 -0.012 0.013 -0.051 -0.013 -0.078 -0.041 0.013 0.039 -0.014 -0.056 -0.091 -0.092 -0.101 -0.093 -0.070 -0.024 -0.034 -0.046 -0.043 -0.081 -0.083 -0.045 -0.036 -0.018 -0.014 0.029 0.053 0.010 0.038 0.007 -0.034 -0.054 -0.094 -0.068 -0.076 -…
-0.078 -0.030 0.031 0.045 0.034 0.010 0.060 0.043 0.099 0.097 0.029 0.044 0.017 0.022 -0.025 0.004 0.002 -0.011 -0.035 -0.025 -0.014 -0.026 0.025 -0.005 0.001 0.035 0.032 -0.016 -0.007 -0.054 -0.031 0.042 0.049 -0.029 -0.062 -0.099 -0.085 -0.091 -0.078 -0.062 -0.020 -0.041 -0.074 -0.064 -0.096 -0.109 -0.074 -0.030 -0.036 -0.056 -0.015 0.018 -0.014 -0.013 -0.073 -0.082 -0.083 -0.107 -0.085 -0.069 …
-0.049 -0.023 0.030 0.034 0.028 0.008 0.070 0.058 0.117 0.109 0.057 0.056 0.029 0.047 -0.004 0.022 0.017 -0.006 -0.012 -0.012 -0.032 -0.044 0.021 0.004 0.011 0.054 0.073 0.019 0.029 0.005 0.008 0.098 0.048 -0.034 -0.060 -0.068 -0.041 -0.061 -0.047 0.007 -0.038 -0.053 -0.077 -0.065 -0.106 -0.122 -0.060 -0.024 -0.043 -0.054 -0.019 0.025 0.013 0.006 -0.059 -0.065 -0.021 -0.051 -0.063 -0.036 0.000 -0…
-0.102 -0.097 -0.052 -0.050 -0.045 -0.081 -0.040 -0.040 0.032 0.025 0.008 -0.021 -0.050 -0.031 -0.080 -0.048 -0.057 -0.066 -0.036 -0.026 -0.054 -0.043 0.025 0.005 0.008 0.041 0.039 -0.006 0.010 0.003 0.019 0.065 0.023 -0.044 -0.067 -0.075 -0.047 -0.018 -0.047 0.025 -0.001 -0.001 -0.013 -0.001 -0.062 -0.084 -0.030 -0.045 -0.042 -0.059 -0.060 -0.026 -0.049 -0.058 -0.129 -0.135 -0.067 -0.061 -0.077 …
-0.073 -0.072 -0.020 -0.006 0.018 -0.023 -0.007 -0.023 0.060 0.049 0.021 -0.000 -0.025 -0.005 -0.047 -0.007 -0.029 -0.048 -0.023 0.001 -0.043 -0.048 -0.002 0.006 0.016 0.038 0.034 -0.020 0.048 0.034 0.038 0.056 0.015 -0.026 -0.034 -0.053 -0.044 0.019 -0.041 -0.013 -0.001 0.022 -0.008 -0.024 -0.063 -0.079 -0.031 -0.010 0.021 -0.030 -0.021 -0.022 -0.045 -0.067 -0.106 -0.110 -0.044 -0.037 -0.036 -0.…
-0.082 -0.098 -0.081 -0.119 -0.101 -0.101 -0.120 -0.094 -0.018 0.017 0.020 -0.014 -0.067 -0.071 -0.119 -0.077 -0.035 -0.077 -0.072 -0.064 -0.035 0.022 -0.037 -0.067 -0.091 -0.097 -0.098 -0.127 -0.059 -0.006 0.038 0.021 0.002 0.012 0.022 0.009 -0.053 0.036 -0.018 0.022 -0.006 0.007 0.014 0.013 -0.001 0.034 0.085 0.031 0.060 0.015 -0.027 -0.019 -0.033 -0.050 -0.096 -0.096 -0.032 -0.030 -0.042 -0.05…
-0.076 -0.120 -0.114 -0.169 -0.136 -0.123 -0.121 -0.098 -0.047 -0.028 -0.031 -0.023 -0.049 -0.055 -0.095 -0.075 -0.029 -0.045 -0.058 -0.088 -0.031 0.020 -0.034 -0.077 -0.103 -0.100 -0.098 -0.124 -0.087 -0.029 0.026 0.019 -0.011 0.042 0.023 0.047 0.019 0.042 -0.006 0.003 -0.065 -0.019 -0.019 -0.008 0.017 0.050 0.076 0.021 0.018 0.018 -0.022 -0.024 -0.020 -0.035 -0.093 -0.078 -0.042 -0.024 -0.017 -…
-0.062 -0.121 -0.129 -0.187 -0.157 -0.133 -0.136 -0.108 -0.081 -0.054 -0.056 -0.054 -0.070 -0.074 -0.112 -0.097 -0.044 -0.056 -0.074 -0.074 -0.013 0.036 -0.052 -0.133 -0.148 -0.155 -0.149 -0.146 -0.118 -0.056 -0.001 -0.017 -0.040 0.009 0.001 0.012 -0.007 0.037 -0.006 0.028 -0.033 -0.005 0.023 0.049 0.080 0.083 0.091 0.014 0.012 0.011 -0.049 -0.051 -0.051 -0.051 -0.059 -0.053 -0.043 -0.013 -0.055 …
-0.047 -0.135 -0.174 -0.209 -0.164 -0.141 -0.128 -0.092 -0.109 -0.088 -0.049 -0.061 -0.080 -0.085 -0.116 -0.092 -0.060 -0.060 -0.098 -0.138 -0.050 0.014 -0.086 -0.146 -0.172 -0.191 -0.171 -0.100 -0.093 -0.022 0.007 -0.010 0.003 0.056 0.016 0.013 -0.041 0.009 -0.033 0.019 0.027 0.020 0.064 0.085 0.133 0.184 0.167 0.051 0.017 0.021 -0.059 -0.078 -0.066 -0.039 -0.065 -0.046 -0.031 -0.012 -0.009 -0.0…
-0.058 -0.110 -0.139 -0.163 -0.152 -0.137 -0.092 -0.077 -0.106 -0.101 -0.056 -0.070 -0.084 -0.077 -0.138 -0.108 -0.121 -0.107 -0.107 -0.140 -0.087 -0.054 -0.108 -0.141 -0.152 -0.163 -0.138 -0.075 -0.067 0.015 0.034 -0.004 0.021 0.068 -0.018 -0.046 -0.097 -0.048 -0.103 -0.050 0.024 0.007 0.048 0.084 0.106 0.166 0.144 -0.002 -0.011 -0.008 -0.049 -0.068 -0.073 -0.046 -0.064 -0.052 -0.017 -0.025 -0.0…
-0.039 -0.138 -0.156 -0.177 -0.153 -0.133 -0.102 -0.089 -0.086 -0.074 -0.052 -0.065 -0.091 -0.098 -0.123 -0.103 -0.128 -0.113 -0.119 -0.141 -0.109 -0.062 -0.105 -0.152 -0.145 -0.148 -0.133 -0.090 -0.080 -0.016 0.020 0.003 0.028 0.033 -0.030 -0.057 -0.094 -0.042 -0.107 -0.041 0.008 -0.003 0.035 0.083 0.088 0.134 0.125 -0.008 -0.015 -0.025 -0.036 -0.036 -0.062 -0.051 -0.066 -0.057 -0.028 -0.042 -0.…
-0.049 -0.151 -0.177 -0.212 -0.170 -0.162 -0.137 -0.127 -0.112 -0.088 -0.074 -0.084 -0.132 -0.141 -0.157 -0.126 -0.115 -0.108 -0.103 -0.123 -0.091 -0.029 -0.089 -0.149 -0.135 -0.152 -0.163 -0.123 -0.136 -0.053 -0.019 -0.029 0.014 0.033 -0.021 -0.053 -0.101 -0.036 -0.100 -0.020 0.000 -0.004 0.029 0.062 0.073 0.141 0.130 0.010 -0.018 -0.017 -0.054 -0.060 -0.064 -0.048 -0.112 -0.115 -0.091 -0.087 -0…
-0.060 -0.149 -0.164 -0.187 -0.172 -0.147 -0.122 -0.115 -0.105 -0.086 -0.063 -0.076 -0.112 -0.115 -0.156 -0.130 -0.118 -0.106 -0.114 -0.159 -0.095 -0.057 -0.104 -0.149 -0.152 -0.171 -0.172 -0.095 -0.096 -0.030 0.007 -0.011 0.034 0.072 0.012 -0.026 -0.076 -0.009 -0.093 -0.025 0.030 0.019 0.066 0.102 0.112 0.191 0.167 0.031 -0.011 0.000 -0.028 -0.063 -0.072 -0.051 -0.092 -0.099 -0.055 -0.076 -0.010…
-0.054 -0.145 -0.136 -0.170 -0.182 -0.152 -0.115 -0.103 -0.097 -0.073 -0.048 -0.072 -0.112 -0.124 -0.179 -0.162 -0.154 -0.142 -0.122 -0.169 -0.141 -0.097 -0.104 -0.132 -0.142 -0.162 -0.167 -0.104 -0.099 -0.016 -0.002 0.002 0.051 0.056 -0.007 -0.028 -0.070 0.011 -0.075 -0.023 0.046 0.021 0.073 0.101 0.097 0.166 0.171 0.039 0.015 -0.004 0.004 -0.024 -0.040 -0.029 -0.081 -0.105 -0.059 -0.091 -0.043 …
-0.042 -0.134 -0.139 -0.163 -0.131 -0.131 -0.100 -0.078 -0.057 -0.033 -0.020 -0.051 -0.082 -0.093 -0.134 -0.122 -0.114 -0.113 -0.096 -0.159 -0.138 -0.085 -0.071 -0.125 -0.125 -0.136 -0.121 -0.062 -0.063 0.004 0.014 0.029 0.051 0.050 -0.015 -0.058 -0.101 -0.024 -0.072 0.005 0.025 -0.003 0.055 0.094 0.064 0.128 0.147 0.022 0.007 -0.013 0.004 -0.018 -0.039 -0.018 -0.067 -0.082 -0.055 -0.066 -0.026 -…
-0.031 -0.125 -0.128 -0.154 -0.158 -0.151 -0.132 -0.115 -0.091 -0.081 -0.068 -0.089 -0.115 -0.121 -0.144 -0.141 -0.119 -0.135 -0.124 -0.178 -0.124 -0.086 -0.079 -0.117 -0.137 -0.167 -0.161 -0.102 -0.094 -0.060 -0.063 -0.029 0.011 0.031 -0.008 -0.026 -0.075 -0.006 -0.063 -0.024 0.001 -0.005 0.053 0.097 0.068 0.134 0.131 0.032 0.016 -0.020 -0.020 -0.046 -0.059 -0.053 -0.065 -0.092 -0.072 -0.084 -0.…
-0.059 -0.134 -0.146 -0.174 -0.184 -0.157 -0.142 -0.110 -0.096 -0.074 -0.051 -0.067 -0.115 -0.126 -0.168 -0.181 -0.161 -0.175 -0.138 -0.191 -0.151 -0.126 -0.129 -0.148 -0.171 -0.192 -0.160 -0.109 -0.115 -0.050 -0.046 -0.004 0.055 0.070 0.023 0.001 -0.058 0.028 -0.029 0.027 0.070 0.064 0.121 0.175 0.154 0.185 0.191 0.082 0.041 0.007 -0.001 -0.033 -0.050 -0.056 -0.062 -0.095 -0.087 -0.095 -0.054 -0…
-0.100 -0.124 -0.132 -0.163 -0.185 -0.152 -0.120 -0.084 -0.057 -0.041 -0.021 -0.057 -0.089 -0.107 -0.156 -0.190 -0.164 -0.182 -0.145 -0.181 -0.169 -0.144 -0.111 -0.142 -0.178 -0.190 -0.164 -0.080 -0.057 -0.032 -0.020 0.022 0.067 0.070 0.010 -0.031 -0.075 0.024 -0.028 0.018 0.064 0.059 0.100 0.147 0.120 0.156 0.180 0.061 0.034 0.010 0.012 -0.018 -0.049 -0.059 -0.055 -0.104 -0.100 -0.125 -0.058 -0.…
-0.078 -0.108 -0.123 -0.125 -0.126 -0.123 -0.107 -0.062 -0.062 -0.047 -0.031 -0.067 -0.095 -0.101 -0.142 -0.156 -0.139 -0.163 -0.135 -0.160 -0.160 -0.143 -0.076 -0.110 -0.119 -0.144 -0.144 -0.079 -0.060 -0.080 -0.055 -0.023 0.027 0.065 0.002 -0.045 -0.090 -0.011 -0.054 -0.024 0.034 0.027 0.054 0.084 0.065 0.115 0.131 0.037 0.031 0.008 -0.010 -0.034 -0.047 -0.032 -0.044 -0.081 -0.081 -0.112 -0.080…
-0.044 -0.072 -0.130 -0.142 -0.141 -0.117 -0.110 -0.068 -0.062 -0.059 -0.039 -0.040 -0.061 -0.074 -0.114 -0.147 -0.163 -0.169 -0.159 -0.160 -0.143 -0.147 -0.099 -0.129 -0.142 -0.169 -0.158 -0.097 -0.105 -0.057 -0.061 -0.050 0.019 0.097 0.019 -0.033 -0.095 -0.055 -0.091 -0.050 0.023 0.008 0.031 0.078 0.083 0.139 0.117 0.036 0.027 0.033 0.017 -0.038 -0.049 -0.046 -0.010 -0.038 -0.054 -0.085 -0.070 …
-0.024 -0.033 -0.077 -0.104 -0.103 -0.061 -0.045 -0.043 -0.026 -0.025 -0.021 -0.036 -0.050 -0.062 -0.083 -0.114 -0.140 -0.148 -0.110 -0.093 -0.112 -0.133 -0.089 -0.081 -0.103 -0.117 -0.122 -0.079 -0.080 -0.060 -0.052 -0.039 0.041 0.098 0.037 -0.031 -0.088 -0.056 -0.097 -0.048 0.031 0.032 0.053 0.093 0.115 0.158 0.119 0.048 0.076 0.066 0.025 -0.020 -0.031 -0.029 -0.026 -0.034 -0.055 -0.069 -0.064 …
-0.006 -0.006 -0.030 -0.032 -0.037 -0.014 -0.006 -0.029 -0.001 -0.013 -0.007 -0.009 -0.018 0.000 -0.019 -0.046 -0.104 -0.115 -0.093 -0.062 -0.087 -0.120 -0.068 -0.048 -0.054 -0.065 -0.076 -0.038 -0.020 -0.011 -0.009 0.003 0.043 0.065 0.023 -0.041 -0.080 -0.071 -0.103 -0.072 0.004 0.010 0.001 0.035 0.067 0.105 0.057 0.027 0.052 0.049 0.018 -0.022 -0.021 -0.017 -0.022 -0.008 -0.009 -0.011 -0.005 -0…
-0.019 -0.008 -0.005 0.005 -0.014 -0.008 -0.003 -0.035 -0.014 -0.040 -0.023 -0.032 -0.023 0.000 -0.032 -0.055 -0.112 -0.116 -0.097 -0.059 -0.063 -0.098 -0.064 -0.044 -0.049 -0.057 -0.083 -0.052 -0.009 -0.012 0.013 0.028 0.082 0.074 0.037 -0.016 -0.052 -0.028 -0.072 -0.047 0.006 0.023 -0.007 0.024 0.051 0.072 0.049 0.022 0.047 0.041 0.007 -0.044 -0.048 -0.032 -0.033 -0.019 -0.011 -0.016 -0.011 -0.…
-0.021 -0.016 -0.026 -0.027 -0.036 -0.011 0.020 -0.018 0.008 0.005 0.003 -0.028 -0.029 0.004 -0.058 -0.088 -0.131 -0.163 -0.142 -0.093 -0.117 -0.139 -0.100 -0.073 -0.107 -0.107 -0.095 -0.065 -0.019 -0.037 0.003 0.031 0.076 0.076 0.028 -0.036 -0.076 -0.027 -0.081 -0.031 0.034 0.038 0.045 0.040 0.039 0.078 0.092 0.042 0.055 0.043 0.041 -0.013 -0.040 -0.047 -0.039 -0.061 -0.052 -0.032 -0.029 -0.070 …
-0.021 -0.025 -0.049 -0.024 -0.030 -0.015 0.014 0.016 0.040 0.026 0.021 0.002 -0.012 0.026 -0.037 -0.070 -0.128 -0.154 -0.148 -0.105 -0.132 -0.163 -0.100 -0.091 -0.118 -0.122 -0.095 -0.047 -0.024 -0.033 0.004 0.032 0.059 0.089 0.052 -0.029 -0.104 -0.075 -0.122 -0.060 0.014 0.019 0.028 0.044 0.036 0.063 0.071 0.040 0.054 0.053 0.054 0.008 -0.023 -0.049 -0.021 -0.028 -0.008 -0.009 -0.008 -0.063 -0.…
0.045 0.017 0.029 0.064 0.039 0.010 0.039 0.029 0.062 0.034 0.010 0.026 0.016 0.041 -0.024 -0.036 -0.100 -0.122 -0.092 -0.048 -0.092 -0.136 -0.066 -0.027 -0.045 -0.026 0.001 -0.013 0.024 0.022 0.040 0.047 0.066 0.012 -0.004 -0.050 -0.090 -0.089 -0.117 -0.064 -0.008 -0.001 0.007 0.018 -0.025 -0.049 0.003 0.005 0.043 0.007 0.057 0.024 0.000 -0.023 -0.032 -0.055 -0.005 -0.016 -0.013 -0.069 -0.010 0.…
-0.031 0.019 0.048 0.073 0.058 0.044 0.084 0.031 0.083 0.046 0.020 0.040 0.038 0.072 -0.007 -0.010 -0.084 -0.100 -0.081 -0.021 -0.066 -0.104 -0.039 0.005 -0.020 -0.014 0.005 -0.041 0.012 -0.008 0.022 0.066 0.087 0.024 -0.002 -0.043 -0.091 -0.077 -0.109 -0.044 0.006 0.001 0.011 0.022 -0.034 -0.058 0.011 0.014 0.051 0.030 0.069 0.024 -0.018 -0.007 -0.056 -0.061 -0.006 -0.046 -0.040 -0.073 -0.025 0.…
-0.033 -0.018 0.007 0.027 0.004 0.001 0.037 0.011 0.062 0.059 0.016 0.040 0.034 0.059 -0.044 -0.043 -0.095 -0.114 -0.085 -0.044 -0.080 -0.108 -0.045 -0.014 -0.028 -0.022 -0.017 -0.058 -0.018 -0.025 -0.021 0.042 0.053 -0.014 -0.041 -0.066 -0.100 -0.076 -0.118 -0.052 -0.005 -0.028 -0.029 -0.011 -0.054 -0.075 -0.024 -0.026 0.000 -0.024 0.008 0.004 -0.010 0.004 -0.040 -0.050 0.007 -0.045 -0.061 -0.07…
-0.037 -0.043 -0.003 0.007 -0.009 -0.012 0.014 0.012 0.081 0.072 0.064 0.060 0.023 0.050 -0.037 -0.028 -0.054 -0.061 -0.043 -0.011 -0.072 -0.105 -0.030 -0.034 -0.022 -0.022 -0.029 -0.057 -0.021 -0.022 -0.027 0.027 0.012 -0.050 -0.065 -0.054 -0.054 -0.033 -0.072 -0.020 0.007 -0.007 -0.002 0.002 -0.030 -0.041 -0.002 -0.028 -0.020 -0.033 -0.007 0.023 0.002 -0.002 -0.046 -0.072 -0.032 -0.059 -0.028 -…
-0.058 -0.100 -0.074 -0.089 -0.070 -0.092 -0.067 -0.059 0.023 0.012 0.020 -0.015 -0.041 -0.033 -0.106 -0.067 -0.079 -0.084 -0.065 -0.005 -0.048 -0.060 -0.016 -0.044 -0.032 -0.028 -0.046 -0.075 -0.051 -0.015 -0.031 0.009 -0.015 -0.046 -0.060 -0.041 -0.037 -0.011 -0.052 -0.005 0.016 0.016 0.017 0.009 0.002 -0.020 -0.003 -0.033 -0.017 -0.009 -0.023 -0.020 -0.037 -0.044 -0.097 -0.106 -0.075 -0.081 -0…
-0.043 -0.104 -0.089 -0.133 -0.132 -0.151 -0.124 -0.113 -0.034 -0.016 -0.019 -0.055 -0.102 -0.084 -0.127 -0.093 -0.090 -0.088 -0.098 -0.062 -0.063 -0.049 -0.020 -0.059 -0.048 -0.062 -0.082 -0.114 -0.063 -0.044 -0.042 -0.021 -0.014 -0.054 -0.072 -0.051 -0.062 -0.009 -0.054 0.013 0.011 0.004 0.028 0.053 0.035 0.032 0.045 -0.035 -0.039 -0.045 -0.059 -0.047 -0.061 -0.049 -0.093 -0.114 -0.082 -0.077 -…
-0.052 -0.126 -0.136 -0.199 -0.198 -0.179 -0.180 -0.162 -0.086 -0.045 -0.037 -0.073 -0.128 -0.130 -0.170 -0.154 -0.115 -0.137 -0.107 -0.076 -0.065 -0.019 -0.036 -0.105 -0.129 -0.140 -0.138 -0.148 -0.103 -0.062 -0.053 -0.022 -0.011 -0.051 -0.055 -0.035 -0.092 -0.004 -0.069 -0.019 -0.021 -0.007 0.008 0.040 0.041 0.059 0.075 -0.017 -0.011 -0.036 -0.067 -0.064 -0.076 -0.060 -0.103 -0.141 -0.094 -0.08…
-0.069 -0.179 -0.201 -0.226 -0.183 -0.183 -0.166 -0.139 -0.084 -0.049 -0.045 -0.076 -0.144 -0.144 -0.164 -0.140 -0.096 -0.116 -0.074 -0.072 -0.050 -0.005 -0.047 -0.117 -0.127 -0.142 -0.108 -0.106 -0.089 -0.091 -0.047 -0.039 -0.031 -0.036 -0.047 -0.033 -0.078 -0.006 -0.051 0.015 0.018 0.023 0.050 0.079 0.074 0.122 0.130 -0.000 -0.029 -0.039 -0.090 -0.064 -0.066 -0.040 -0.101 -0.112 -0.079 -0.074 -…
-0.022 -0.144 -0.190 -0.217 -0.168 -0.172 -0.140 -0.112 -0.079 -0.044 -0.042 -0.075 -0.122 -0.121 -0.143 -0.139 -0.133 -0.147 -0.104 -0.073 -0.037 0.010 -0.023 -0.114 -0.146 -0.156 -0.133 -0.126 -0.096 -0.097 -0.065 -0.047 -0.052 -0.017 -0.019 -0.014 -0.060 -0.001 -0.050 -0.007 -0.000 -0.011 0.032 0.070 0.068 0.097 0.096 -0.003 -0.018 -0.033 -0.102 -0.084 -0.075 -0.033 -0.078 -0.070 -0.053 -0.051…
-0.013 -0.200 -0.264 -0.294 -0.259 -0.203 -0.179 -0.138 -0.132 -0.082 -0.064 -0.110 -0.156 -0.196 -0.191 -0.210 -0.192 -0.193 -0.167 -0.171 -0.111 -0.024 -0.109 -0.181 -0.234 -0.247 -0.220 -0.165 -0.189 -0.136 -0.124 -0.077 -0.030 0.001 -0.010 0.001 -0.090 0.036 -0.029 0.034 0.050 0.060 0.068 0.088 0.100 0.144 0.137 0.037 -0.002 -0.016 -0.064 -0.084 -0.093 -0.081 -0.107 -0.103 -0.112 -0.118 -0.15…
-0.056 -0.181 -0.215 -0.254 -0.216 -0.179 -0.147 -0.120 -0.102 -0.056 -0.034 -0.068 -0.109 -0.129 -0.139 -0.143 -0.143 -0.169 -0.168 -0.171 -0.108 -0.029 -0.097 -0.160 -0.214 -0.214 -0.168 -0.122 -0.107 -0.059 -0.039 -0.013 -0.007 -0.002 -0.007 0.000 -0.065 0.031 -0.024 0.009 0.023 0.042 0.049 0.074 0.070 0.102 0.110 0.039 -0.005 -0.016 -0.046 -0.054 -0.057 -0.039 -0.073 -0.058 -0.041 -0.068 -0.0…
-0.071 -0.169 -0.175 -0.203 -0.170 -0.173 -0.152 -0.113 -0.100 -0.054 -0.025 -0.054 -0.089 -0.111 -0.134 -0.118 -0.108 -0.129 -0.151 -0.169 -0.118 -0.067 -0.110 -0.173 -0.208 -0.206 -0.153 -0.099 -0.106 -0.049 -0.002 0.005 0.039 0.074 0.034 0.016 -0.053 0.024 -0.055 0.001 0.004 0.002 0.011 0.058 0.063 0.081 0.100 0.010 -0.018 0.001 -0.031 -0.036 -0.051 -0.037 -0.054 -0.054 -0.048 -0.046 -0.068 -0…
-0.070 -0.162 -0.165 -0.180 -0.153 -0.163 -0.128 -0.100 -0.088 -0.073 -0.047 -0.061 -0.101 -0.119 -0.137 -0.116 -0.100 -0.116 -0.138 -0.145 -0.099 -0.069 -0.087 -0.147 -0.170 -0.200 -0.156 -0.116 -0.109 -0.063 -0.047 -0.048 -0.024 0.029 0.012 0.038 -0.027 0.041 -0.037 0.009 0.006 -0.006 0.014 0.059 0.075 0.104 0.109 0.016 -0.023 -0.017 -0.064 -0.069 -0.070 -0.056 -0.053 -0.058 -0.054 -0.054 -0.06…
-0.078 -0.133 -0.139 -0.169 -0.129 -0.122 -0.100 -0.084 -0.074 -0.061 -0.031 -0.039 -0.077 -0.091 -0.096 -0.094 -0.060 -0.099 -0.073 -0.109 -0.080 -0.048 -0.068 -0.090 -0.119 -0.160 -0.134 -0.068 -0.057 -0.016 -0.027 -0.011 0.006 0.009 0.005 0.009 -0.014 0.079 -0.002 0.019 -0.005 -0.008 0.020 0.038 0.040 0.077 0.089 0.017 -0.035 -0.039 -0.060 -0.051 -0.039 -0.041 -0.020 -0.021 -0.014 -0.022 -0.04…
-0.047 -0.109 -0.100 -0.131 -0.114 -0.087 -0.067 -0.084 -0.063 -0.050 -0.018 -0.034 -0.074 -0.076 -0.085 -0.099 -0.062 -0.091 -0.068 -0.092 -0.086 -0.065 -0.103 -0.091 -0.109 -0.141 -0.136 -0.086 -0.070 -0.001 -0.019 -0.016 0.013 0.009 0.013 0.001 -0.009 0.069 -0.019 -0.026 -0.012 0.009 0.017 0.028 0.015 0.045 0.046 0.004 -0.030 -0.029 -0.049 -0.038 -0.034 -0.060 -0.038 -0.046 -0.025 -0.011 -0.04…
-0.024 -0.077 -0.032 -0.054 -0.062 -0.059 -0.035 -0.064 -0.051 -0.057 -0.017 -0.022 -0.058 -0.039 -0.059 -0.060 -0.022 -0.058 -0.051 -0.067 -0.041 -0.019 -0.053 -0.048 -0.076 -0.095 -0.105 -0.075 -0.062 -0.018 -0.015 -0.009 0.024 0.015 0.002 0.014 -0.000 0.060 -0.031 -0.041 -0.034 -0.005 -0.019 -0.023 -0.036 -0.022 0.022 0.009 -0.003 -0.011 -0.029 -0.045 -0.025 -0.045 -0.020 -0.033 0.002 0.019 -0…
-0.014 -0.103 -0.063 -0.071 -0.105 -0.085 -0.085 -0.089 -0.068 -0.066 -0.040 -0.062 -0.097 -0.092 -0.102 -0.114 -0.097 -0.122 -0.121 -0.119 -0.100 -0.077 -0.127 -0.106 -0.124 -0.144 -0.136 -0.087 -0.075 -0.018 -0.029 -0.041 -0.008 -0.029 -0.022 0.015 0.009 0.091 -0.029 -0.036 -0.009 0.038 0.047 0.066 0.028 0.022 0.029 -0.003 -0.036 -0.040 -0.058 -0.081 -0.084 -0.117 -0.058 -0.076 -0.048 -0.042 -0…
-0.033 -0.125 -0.123 -0.110 -0.096 -0.057 -0.072 -0.068 -0.062 -0.069 -0.035 -0.051 -0.062 -0.073 -0.074 -0.090 -0.067 -0.087 -0.091 -0.103 -0.099 -0.087 -0.124 -0.117 -0.124 -0.140 -0.133 -0.073 -0.063 -0.016 -0.039 -0.054 -0.018 -0.035 -0.051 -0.019 -0.013 0.091 -0.012 0.003 0.021 0.047 0.079 0.102 0.054 0.046 0.060 -0.022 -0.065 -0.048 -0.083 -0.081 -0.073 -0.077 -0.024 -0.022 -0.008 -0.025 -0…
-0.066 -0.109 -0.134 -0.132 -0.123 -0.084 -0.102 -0.076 -0.050 -0.047 -0.034 -0.048 -0.073 -0.072 -0.084 -0.112 -0.107 -0.108 -0.112 -0.143 -0.110 -0.106 -0.098 -0.125 -0.122 -0.130 -0.148 -0.092 -0.067 -0.020 -0.036 -0.050 -0.034 -0.042 -0.022 0.006 -0.012 0.096 -0.016 0.034 0.030 0.065 0.106 0.141 0.122 0.103 0.082 0.010 -0.030 -0.019 -0.029 -0.069 -0.058 -0.092 -0.007 -0.013 0.009 -0.026 -0.03…
-0.075 -0.077 -0.107 -0.137 -0.156 -0.104 -0.105 -0.086 -0.063 -0.058 -0.052 -0.060 -0.076 -0.088 -0.104 -0.145 -0.148 -0.127 -0.120 -0.135 -0.078 -0.051 -0.054 -0.077 -0.103 -0.116 -0.158 -0.118 -0.109 -0.063 -0.070 -0.080 -0.071 -0.078 -0.063 -0.031 -0.046 0.035 -0.052 0.017 0.020 0.019 0.076 0.131 0.092 0.063 0.025 -0.032 -0.064 -0.062 -0.050 -0.077 -0.048 -0.087 -0.022 -0.043 -0.028 -0.063 -0…
-0.116 -0.075 -0.107 -0.143 -0.152 -0.121 -0.122 -0.094 -0.080 -0.073 -0.065 -0.081 -0.082 -0.099 -0.106 -0.148 -0.135 -0.125 -0.096 -0.108 -0.071 -0.035 -0.048 -0.063 -0.108 -0.125 -0.176 -0.143 -0.129 -0.081 -0.092 -0.098 -0.079 -0.063 -0.042 -0.011 -0.021 0.030 -0.030 0.033 0.007 0.031 0.066 0.141 0.121 0.054 0.022 -0.022 -0.048 -0.051 -0.065 -0.075 -0.051 -0.081 -0.006 -0.039 -0.046 -0.086 -0…
-0.148 -0.119 -0.169 -0.207 -0.215 -0.163 -0.164 -0.107 -0.099 -0.071 -0.056 -0.079 -0.087 -0.135 -0.144 -0.207 -0.192 -0.171 -0.127 -0.172 -0.103 -0.052 -0.095 -0.099 -0.170 -0.216 -0.211 -0.176 -0.195 -0.132 -0.129 -0.119 -0.063 -0.049 -0.013 0.013 0.030 0.096 0.025 0.050 0.022 0.068 0.091 0.172 0.158 0.080 0.034 0.016 -0.009 -0.032 -0.058 -0.079 -0.065 -0.120 -0.000 -0.054 -0.079 -0.132 -0.151…
-0.123 -0.076 -0.090 -0.124 -0.133 -0.110 -0.105 -0.079 -0.074 -0.070 -0.067 -0.053 -0.049 -0.081 -0.090 -0.135 -0.134 -0.115 -0.083 -0.082 -0.047 -0.041 -0.025 -0.017 -0.085 -0.131 -0.132 -0.141 -0.134 -0.101 -0.103 -0.122 -0.077 -0.072 -0.040 -0.002 -0.026 0.007 -0.071 -0.019 -0.001 0.025 0.077 0.146 0.100 0.017 -0.011 -0.039 -0.061 -0.043 -0.063 -0.086 -0.076 -0.109 0.002 -0.035 -0.052 -0.090 …
-0.110 -0.078 -0.100 -0.137 -0.172 -0.138 -0.145 -0.122 -0.101 -0.090 -0.088 -0.092 -0.087 -0.118 -0.113 -0.180 -0.176 -0.147 -0.103 -0.093 -0.047 -0.033 -0.038 -0.038 -0.107 -0.152 -0.151 -0.149 -0.164 -0.133 -0.131 -0.146 -0.087 -0.106 -0.087 -0.039 -0.053 0.010 -0.051 -0.011 -0.018 0.004 0.068 0.138 0.084 0.013 -0.031 -0.048 -0.093 -0.087 -0.084 -0.103 -0.100 -0.142 -0.019 -0.058 -0.082 -0.116…
-0.106 -0.101 -0.138 -0.170 -0.198 -0.154 -0.162 -0.128 -0.102 -0.088 -0.086 -0.106 -0.111 -0.136 -0.131 -0.205 -0.199 -0.160 -0.128 -0.142 -0.087 -0.052 -0.057 -0.042 -0.119 -0.167 -0.173 -0.169 -0.179 -0.131 -0.123 -0.125 -0.065 -0.076 -0.038 -0.005 -0.019 0.062 -0.002 0.035 0.045 0.063 0.111 0.176 0.123 0.048 0.003 -0.019 -0.041 -0.059 -0.072 -0.094 -0.098 -0.161 -0.016 -0.067 -0.093 -0.142 -0…
-0.111 -0.092 -0.125 -0.145 -0.174 -0.144 -0.157 -0.137 -0.114 -0.104 -0.099 -0.119 -0.134 -0.147 -0.139 -0.200 -0.190 -0.163 -0.118 -0.114 -0.079 -0.060 -0.048 -0.046 -0.112 -0.150 -0.157 -0.174 -0.187 -0.147 -0.133 -0.135 -0.077 -0.069 -0.034 -0.013 -0.017 0.054 -0.005 0.007 0.030 0.048 0.115 0.177 0.122 0.040 -0.004 -0.011 -0.032 -0.058 -0.074 -0.098 -0.112 -0.166 -0.031 -0.077 -0.084 -0.145 -…
-0.096 -0.091 -0.104 -0.119 -0.168 -0.135 -0.154 -0.130 -0.097 -0.075 -0.085 -0.106 -0.113 -0.144 -0.142 -0.212 -0.204 -0.190 -0.129 -0.121 -0.079 -0.060 -0.073 -0.059 -0.134 -0.176 -0.173 -0.196 -0.207 -0.169 -0.148 -0.153 -0.092 -0.109 -0.079 -0.055 -0.063 0.021 -0.042 -0.035 0.007 0.017 0.095 0.162 0.087 0.011 -0.024 -0.039 -0.063 -0.080 -0.078 -0.082 -0.110 -0.156 -0.038 -0.091 -0.114 -0.145 …
-0.071 -0.109 -0.121 -0.122 -0.170 -0.143 -0.147 -0.143 -0.107 -0.096 -0.106 -0.137 -0.133 -0.165 -0.136 -0.203 -0.195 -0.173 -0.129 -0.133 -0.094 -0.065 -0.077 -0.068 -0.133 -0.163 -0.182 -0.197 -0.202 -0.172 -0.142 -0.157 -0.084 -0.104 -0.078 -0.056 -0.064 0.039 -0.028 -0.024 0.014 0.024 0.099 0.161 0.086 0.027 -0.021 -0.040 -0.046 -0.078 -0.074 -0.095 -0.137 -0.192 -0.071 -0.114 -0.130 -0.148 …
-0.054 -0.101 -0.130 -0.126 -0.155 -0.135 -0.139 -0.139 -0.109 -0.096 -0.099 -0.123 -0.131 -0.151 -0.120 -0.180 -0.179 -0.166 -0.142 -0.148 -0.117 -0.081 -0.072 -0.090 -0.141 -0.164 -0.180 -0.184 -0.179 -0.147 -0.126 -0.146 -0.080 -0.088 -0.050 -0.033 -0.035 0.075 0.001 0.008 0.069 0.078 0.145 0.181 0.102 0.034 -0.014 -0.026 -0.023 -0.051 -0.047 -0.082 -0.115 -0.169 -0.055 -0.101 -0.101 -0.128 -0…
-0.058 -0.074 -0.094 -0.084 -0.121 -0.104 -0.116 -0.124 -0.099 -0.081 -0.100 -0.125 -0.121 -0.143 -0.128 -0.167 -0.155 -0.151 -0.102 -0.116 -0.086 -0.054 -0.055 -0.068 -0.115 -0.141 -0.164 -0.181 -0.175 -0.144 -0.109 -0.142 -0.093 -0.098 -0.075 -0.065 -0.058 0.052 -0.024 -0.021 0.062 0.048 0.117 0.154 0.086 0.012 -0.030 -0.036 -0.033 -0.068 -0.076 -0.090 -0.119 -0.159 -0.050 -0.094 -0.091 -0.104 …
-0.051 -0.085 -0.087 -0.077 -0.135 -0.114 -0.127 -0.141 -0.117 -0.095 -0.114 -0.145 -0.130 -0.157 -0.128 -0.185 -0.182 -0.157 -0.115 -0.118 -0.071 -0.032 -0.057 -0.052 -0.117 -0.145 -0.170 -0.183 -0.184 -0.152 -0.107 -0.141 -0.072 -0.113 -0.108 -0.097 -0.081 0.032 -0.034 -0.046 0.011 0.006 0.068 0.102 0.027 -0.028 -0.065 -0.064 -0.064 -0.100 -0.087 -0.099 -0.135 -0.178 -0.086 -0.119 -0.114 -0.097…
-0.021 -0.079 -0.100 -0.088 -0.126 -0.106 -0.117 -0.143 -0.128 -0.107 -0.118 -0.160 -0.138 -0.158 -0.118 -0.159 -0.163 -0.153 -0.117 -0.112 -0.093 -0.039 -0.058 -0.048 -0.089 -0.123 -0.140 -0.165 -0.175 -0.134 -0.093 -0.129 -0.063 -0.114 -0.104 -0.104 -0.083 0.044 -0.015 -0.009 0.056 0.051 0.132 0.147 0.054 -0.009 -0.046 -0.054 -0.054 -0.106 -0.088 -0.101 -0.151 -0.185 -0.109 -0.129 -0.129 -0.100…
-0.011 -0.063 -0.078 -0.061 -0.097 -0.094 -0.108 -0.143 -0.118 -0.111 -0.127 -0.162 -0.147 -0.150 -0.131 -0.151 -0.154 -0.133 -0.060 -0.067 -0.075 -0.025 -0.029 -0.026 -0.049 -0.067 -0.106 -0.149 -0.169 -0.129 -0.086 -0.129 -0.056 -0.098 -0.105 -0.122 -0.085 0.035 -0.007 -0.004 0.085 0.069 0.155 0.165 0.084 0.014 -0.048 -0.070 -0.073 -0.123 -0.107 -0.125 -0.173 -0.201 -0.118 -0.143 -0.132 -0.116 …
-0.006 -0.046 -0.052 -0.024 -0.099 -0.090 -0.097 -0.138 -0.111 -0.106 -0.113 -0.152 -0.136 -0.147 -0.128 -0.155 -0.158 -0.121 -0.052 -0.056 -0.036 0.012 0.003 -0.016 -0.048 -0.062 -0.100 -0.127 -0.160 -0.124 -0.081 -0.132 -0.067 -0.099 -0.119 -0.117 -0.054 0.004 -0.023 -0.055 0.014 -0.007 0.049 0.067 -0.001 -0.060 -0.100 -0.079 -0.101 -0.125 -0.113 -0.124 -0.169 -0.200 -0.125 -0.147 -0.139 -0.120…
-0.038 -0.066 -0.075 -0.035 -0.111 -0.090 -0.108 -0.144 -0.125 -0.111 -0.116 -0.161 -0.142 -0.171 -0.129 -0.165 -0.179 -0.145 -0.083 -0.075 -0.062 -0.006 -0.020 -0.013 -0.050 -0.078 -0.110 -0.152 -0.170 -0.131 -0.097 -0.139 -0.063 -0.097 -0.117 -0.118 -0.084 0.003 -0.018 -0.038 0.017 0.000 0.069 0.083 0.005 -0.049 -0.079 -0.071 -0.094 -0.130 -0.117 -0.129 -0.168 -0.184 -0.123 -0.146 -0.153 -0.141…
-0.033 -0.054 -0.072 -0.033 -0.080 -0.055 -0.075 -0.116 -0.110 -0.098 -0.098 -0.149 -0.124 -0.141 -0.103 -0.126 -0.146 -0.122 -0.086 -0.066 -0.081 -0.027 -0.032 -0.022 -0.045 -0.066 -0.076 -0.127 -0.140 -0.110 -0.078 -0.117 -0.036 -0.073 -0.101 -0.109 -0.073 0.017 0.015 0.015 0.084 0.053 0.133 0.128 0.055 -0.009 -0.046 -0.065 -0.084 -0.116 -0.102 -0.126 -0.174 -0.175 -0.108 -0.116 -0.130 -0.127 -…
-0.010 -0.038 -0.049 -0.016 -0.057 -0.047 -0.063 -0.104 -0.088 -0.077 -0.087 -0.142 -0.134 -0.146 -0.108 -0.120 -0.131 -0.094 -0.051 -0.020 -0.035 0.022 0.007 0.002 -0.020 -0.030 -0.063 -0.104 -0.133 -0.135 -0.069 -0.112 -0.042 -0.073 -0.111 -0.126 -0.086 -0.014 -0.004 -0.002 0.060 0.024 0.088 0.096 0.026 -0.029 -0.067 -0.079 -0.109 -0.138 -0.110 -0.123 -0.169 -0.157 -0.119 -0.132 -0.128 -0.134 -…
0.009 -0.028 -0.015 -0.002 -0.046 -0.042 -0.070 -0.131 -0.108 -0.094 -0.099 -0.144 -0.141 -0.132 -0.098 -0.099 -0.119 -0.069 -0.029 0.012 0.008 0.066 0.038 -0.001 -0.016 -0.025 -0.063 -0.106 -0.126 -0.114 -0.038 -0.072 -0.039 -0.049 -0.100 -0.112 -0.079 0.004 0.005 0.008 0.102 0.075 0.138 0.148 0.088 -0.001 -0.055 -0.077 -0.091 -0.115 -0.113 -0.135 -0.153 -0.142 -0.144 -0.147 -0.117 -0.122 -0.153…
0.045 0.015 0.029 0.043 0.003 0.013 -0.022 -0.085 -0.062 -0.058 -0.067 -0.103 -0.101 -0.078 -0.041 -0.031 -0.052 0.004 0.019 0.079 0.083 0.113 0.086 0.047 0.035 0.024 0.010 -0.050 -0.060 -0.071 -0.032 -0.051 -0.062 -0.048 -0.089 -0.091 -0.055 -0.008 -0.002 0.003 0.084 0.058 0.068 0.080 0.058 -0.019 -0.063 -0.065 -0.079 -0.113 -0.105 -0.106 -0.111 -0.084 -0.116 -0.093 -0.062 -0.079 -0.096 -0.094 -…
-0.190 -0.081 -0.099 -0.148 -0.140 -0.122 -0.121 -0.048 -0.040 -0.023 -0.027 -0.029 -0.058 -0.132 -0.089 -0.146 -0.093 -0.106 -0.130 -0.087 -0.039 -0.002 -0.029 -0.073 -0.140 -0.170 -0.151 -0.180 -0.178 -0.144 -0.106 -0.070 -0.057 -0.024 0.024 0.068 0.061 0.074 0.040 0.009 -0.051 -0.049 -0.037 -0.006 0.015 -0.024 0.006 -0.005 0.025 0.018 0.010 -0.003 -0.028 -0.125 0.083 -0.003 -0.050 -0.127 -0.10…
-0.178 -0.108 -0.120 -0.190 -0.165 -0.158 -0.164 -0.069 -0.066 -0.013 -0.019 -0.056 -0.118 -0.204 -0.152 -0.155 -0.068 -0.087 -0.115 -0.096 -0.047 0.031 -0.002 -0.043 -0.129 -0.166 -0.155 -0.170 -0.156 -0.178 -0.133 -0.104 -0.083 -0.048 0.024 0.058 0.002 0.060 0.021 0.069 0.002 -0.037 0.028 0.053 0.068 0.038 0.067 0.026 0.040 0.025 -0.015 -0.018 -0.046 -0.097 0.069 -0.024 -0.075 -0.156 -0.149 -0.…
-0.131 -0.134 -0.154 -0.183 -0.136 -0.118 -0.133 -0.065 -0.061 -0.016 -0.032 -0.077 -0.116 -0.207 -0.104 -0.125 -0.086 -0.089 -0.101 -0.091 -0.107 -0.037 -0.036 -0.058 -0.112 -0.116 -0.100 -0.117 -0.103 -0.166 -0.136 -0.116 -0.070 -0.059 -0.001 0.035 -0.039 0.055 0.011 0.097 0.070 0.035 0.143 0.144 0.132 0.097 0.114 0.051 0.050 0.023 -0.010 -0.025 -0.076 -0.112 0.062 -0.020 -0.056 -0.130 -0.144 -…
-0.075 -0.158 -0.190 -0.188 -0.138 -0.107 -0.113 -0.102 -0.094 -0.068 -0.097 -0.115 -0.094 -0.178 -0.076 -0.125 -0.127 -0.103 -0.081 -0.053 -0.069 -0.015 -0.046 -0.056 -0.094 -0.096 -0.129 -0.172 -0.172 -0.174 -0.155 -0.117 -0.062 -0.082 -0.035 0.006 -0.015 0.082 0.020 0.066 0.084 0.085 0.178 0.172 0.142 0.097 0.062 0.003 0.021 -0.033 -0.060 -0.068 -0.102 -0.151 -0.028 -0.077 -0.112 -0.115 -0.130…
-0.053 -0.133 -0.120 -0.114 -0.132 -0.127 -0.130 -0.113 -0.084 -0.044 -0.078 -0.135 -0.138 -0.174 -0.152 -0.142 -0.121 -0.105 -0.071 -0.034 -0.038 0.015 -0.007 -0.002 -0.062 -0.080 -0.123 -0.169 -0.178 -0.172 -0.134 -0.120 -0.104 -0.116 -0.045 -0.027 -0.008 0.113 0.060 0.096 0.148 0.148 0.229 0.215 0.182 0.082 0.030 0.001 0.030 -0.064 -0.107 -0.090 -0.114 -0.128 -0.110 -0.149 -0.140 -0.132 -0.185…
-0.040 -0.132 -0.129 -0.130 -0.157 -0.135 -0.154 -0.146 -0.144 -0.109 -0.113 -0.161 -0.170 -0.186 -0.164 -0.138 -0.120 -0.113 -0.075 -0.048 -0.049 -0.010 -0.016 -0.023 -0.071 -0.094 -0.135 -0.146 -0.193 -0.141 -0.135 -0.113 -0.088 -0.106 -0.026 0.012 0.026 0.135 0.100 0.178 0.265 0.253 0.421 0.418 0.355 0.223 0.142 0.051 0.025 -0.051 -0.113 -0.115 -0.140 -0.149 -0.124 -0.150 -0.162 -0.156 -0.158 …
-0.015 -0.105 -0.106 -0.126 -0.137 -0.137 -0.173 -0.198 -0.193 -0.165 -0.153 -0.189 -0.185 -0.191 -0.159 -0.118 -0.092 -0.072 -0.016 0.037 0.002 0.052 0.022 -0.011 -0.033 -0.067 -0.120 -0.138 -0.185 -0.120 -0.116 -0.093 -0.063 -0.106 -0.059 -0.005 0.024 0.126 0.110 0.162 0.253 0.249 0.391 0.361 0.298 0.181 0.109 0.021 -0.011 -0.076 -0.142 -0.159 -0.168 -0.169 -0.152 -0.164 -0.172 -0.150 -0.129 -0…
-0.025 -0.112 -0.107 -0.111 -0.136 -0.130 -0.159 -0.198 -0.169 -0.138 -0.144 -0.185 -0.175 -0.196 -0.167 -0.143 -0.124 -0.100 -0.028 0.004 -0.037 0.038 -0.014 -0.031 -0.052 -0.083 -0.121 -0.138 -0.180 -0.125 -0.102 -0.100 -0.060 -0.082 -0.075 -0.038 -0.026 0.088 0.096 0.121 0.228 0.214 0.345 0.321 0.253 0.145 0.073 0.002 -0.017 -0.087 -0.138 -0.158 -0.166 -0.165 -0.179 -0.193 -0.176 -0.155 -0.156…
-0.029 -0.142 -0.126 -0.103 -0.136 -0.118 -0.132 -0.159 -0.159 -0.137 -0.142 -0.171 -0.162 -0.188 -0.155 -0.123 -0.120 -0.108 -0.058 -0.047 -0.090 -0.034 -0.057 -0.054 -0.067 -0.103 -0.133 -0.152 -0.161 -0.115 -0.105 -0.106 -0.051 -0.071 -0.048 -0.019 -0.011 0.142 0.141 0.172 0.266 0.263 0.454 0.452 0.332 0.200 0.115 0.015 -0.007 -0.081 -0.131 -0.170 -0.181 -0.164 -0.188 -0.182 -0.176 -0.150 -0.1…
-0.040 -0.145 -0.127 -0.114 -0.143 -0.125 -0.137 -0.150 -0.160 -0.139 -0.129 -0.163 -0.161 -0.183 -0.158 -0.103 -0.093 -0.084 -0.030 -0.052 -0.066 -0.019 -0.061 -0.072 -0.079 -0.119 -0.139 -0.103 -0.131 -0.081 -0.088 -0.098 -0.039 -0.063 -0.021 0.032 0.060 0.234 0.228 0.224 0.327 0.355 0.533 0.467 0.354 0.222 0.137 0.041 0.013 -0.031 -0.091 -0.141 -0.150 -0.138 -0.167 -0.169 -0.159 -0.136 -0.096 …
-0.107 -0.139 -0.110 -0.089 -0.102 -0.116 -0.133 -0.116 -0.103 -0.098 -0.102 -0.137 -0.143 -0.148 -0.131 -0.099 -0.116 -0.099 -0.044 -0.020 -0.060 -0.041 -0.049 -0.043 -0.065 -0.099 -0.089 -0.085 -0.110 -0.077 -0.073 -0.077 -0.027 -0.049 -0.017 0.002 0.024 0.164 0.174 0.171 0.290 0.272 0.417 0.374 0.284 0.179 0.093 0.011 -0.008 -0.036 -0.082 -0.122 -0.154 -0.138 -0.127 -0.143 -0.131 -0.144 -0.091…
-0.071 -0.136 -0.115 -0.101 -0.121 -0.097 -0.112 -0.159 -0.140 -0.114 -0.120 -0.167 -0.154 -0.169 -0.152 -0.122 -0.145 -0.119 -0.039 -0.016 -0.044 -0.017 -0.035 -0.025 -0.047 -0.082 -0.119 -0.116 -0.134 -0.077 -0.036 -0.061 0.012 -0.058 -0.052 -0.048 -0.019 0.135 0.145 0.154 0.248 0.239 0.401 0.329 0.224 0.134 0.046 -0.028 -0.051 -0.079 -0.097 -0.135 -0.164 -0.147 -0.182 -0.187 -0.176 -0.130 -0.0…
-0.015 -0.063 -0.070 -0.070 -0.092 -0.068 -0.059 -0.138 -0.117 -0.094 -0.095 -0.130 -0.105 -0.100 -0.093 -0.069 -0.093 -0.078 -0.024 -0.005 -0.042 -0.036 -0.048 -0.047 -0.042 -0.034 -0.070 -0.067 -0.070 -0.022 -0.011 -0.019 0.027 -0.041 -0.057 -0.064 -0.024 0.076 0.107 0.102 0.190 0.188 0.339 0.256 0.166 0.089 0.033 -0.049 -0.064 -0.080 -0.087 -0.104 -0.151 -0.104 -0.158 -0.156 -0.137 -0.075 -0.0…
-0.011 -0.064 -0.084 -0.086 -0.089 -0.089 -0.071 -0.119 -0.116 -0.092 -0.097 -0.107 -0.088 -0.079 -0.076 -0.052 -0.065 -0.042 -0.022 -0.033 -0.087 -0.095 -0.079 -0.085 -0.063 -0.046 -0.051 -0.033 -0.055 -0.019 0.009 0.001 0.034 -0.045 -0.054 -0.014 0.008 0.128 0.138 0.129 0.206 0.200 0.332 0.262 0.171 0.103 0.064 -0.008 -0.034 -0.060 -0.079 -0.098 -0.129 -0.094 -0.113 -0.113 -0.095 -0.052 -0.034 …
0.006 -0.045 -0.065 -0.046 -0.083 -0.060 -0.045 -0.107 -0.128 -0.118 -0.115 -0.118 -0.084 -0.068 -0.063 -0.066 -0.086 -0.067 -0.042 -0.058 -0.103 -0.098 -0.082 -0.074 -0.040 -0.041 -0.055 -0.051 -0.073 -0.028 -0.021 -0.020 0.003 -0.056 -0.043 -0.012 0.053 0.127 0.140 0.063 0.138 0.147 0.225 0.176 0.108 0.061 0.053 0.054 0.013 -0.083 -0.106 -0.122 -0.149 -0.124 -0.106 -0.116 -0.100 -0.055 -0.068 -…
-0.024 -0.093 -0.119 -0.093 -0.127 -0.104 -0.091 -0.133 -0.130 -0.106 -0.107 -0.152 -0.116 -0.136 -0.114 -0.119 -0.143 -0.118 -0.086 -0.061 -0.086 -0.063 -0.068 -0.091 -0.073 -0.083 -0.094 -0.115 -0.134 -0.081 -0.038 -0.055 0.005 -0.049 -0.060 -0.055 0.003 0.095 0.096 0.044 0.098 0.111 0.176 0.153 0.094 0.036 -0.002 0.019 -0.005 -0.086 -0.105 -0.128 -0.174 -0.172 -0.137 -0.151 -0.151 -0.090 -0.13…
-0.010 -0.064 -0.098 -0.076 -0.110 -0.082 -0.081 -0.094 -0.108 -0.097 -0.096 -0.130 -0.105 -0.121 -0.113 -0.130 -0.144 -0.120 -0.087 -0.081 -0.108 -0.093 -0.092 -0.100 -0.092 -0.108 -0.103 -0.131 -0.142 -0.095 -0.058 -0.084 -0.032 -0.070 -0.069 -0.030 0.003 0.144 0.117 0.062 0.121 0.147 0.230 0.187 0.123 0.066 0.021 0.022 -0.005 -0.085 -0.106 -0.125 -0.176 -0.184 -0.094 -0.115 -0.131 -0.080 -0.14…
-0.018 -0.045 -0.047 -0.009 -0.053 -0.026 -0.021 -0.063 -0.081 -0.080 -0.087 -0.103 -0.067 -0.067 -0.049 -0.076 -0.093 -0.069 -0.043 -0.060 -0.105 -0.101 -0.084 -0.060 -0.041 -0.054 -0.061 -0.083 -0.073 -0.030 0.005 -0.033 0.003 -0.056 -0.052 -0.028 0.008 0.111 0.093 0.014 0.071 0.101 0.174 0.128 0.060 0.029 0.032 0.017 -0.013 -0.083 -0.086 -0.092 -0.146 -0.137 -0.097 -0.093 -0.075 -0.040 -0.089 …
-0.049 -0.078 -0.072 -0.026 -0.085 -0.057 -0.064 -0.107 -0.112 -0.096 -0.105 -0.129 -0.098 -0.121 -0.076 -0.099 -0.107 -0.068 -0.051 -0.056 -0.072 -0.058 -0.061 -0.041 -0.035 -0.052 -0.063 -0.100 -0.099 -0.061 -0.024 -0.052 -0.001 -0.050 -0.041 -0.033 0.007 0.069 0.063 -0.009 0.027 0.053 0.110 0.089 0.027 -0.022 -0.027 -0.003 -0.024 -0.079 -0.076 -0.101 -0.141 -0.144 -0.119 -0.128 -0.117 -0.085 -…
0.056 -0.074 -0.080 -0.036 -0.117 -0.101 -0.072 -0.122 -0.110 -0.088 -0.103 -0.126 -0.113 -0.125 -0.122 -0.134 -0.146 -0.096 -0.045 -0.048 -0.051 -0.032 -0.049 -0.022 -0.034 -0.049 -0.075 -0.120 -0.106 -0.051 -0.019 -0.052 0.003 -0.104 -0.110 -0.097 -0.062 0.041 0.012 -0.029 0.036 0.072 0.120 0.082 0.004 -0.053 -0.070 -0.076 -0.070 -0.128 -0.100 -0.105 -0.144 -0.127 -0.139 -0.156 -0.144 -0.096 -0…
0.068 -0.098 -0.091 -0.074 -0.130 -0.105 -0.060 -0.095 -0.075 -0.065 -0.089 -0.092 -0.092 -0.096 -0.109 -0.128 -0.134 -0.105 -0.048 -0.049 -0.012 -0.001 -0.030 -0.017 -0.050 -0.050 -0.086 -0.101 -0.097 -0.067 -0.050 -0.045 -0.005 -0.115 -0.084 -0.038 -0.019 0.090 0.039 -0.022 0.020 0.087 0.059 0.003 -0.068 -0.108 -0.067 -0.039 -0.058 -0.124 -0.085 -0.089 -0.098 -0.123 -0.118 -0.128 -0.100 -0.066 …
-0.019 -0.101 -0.072 -0.062 -0.110 -0.083 -0.060 -0.063 -0.041 -0.053 -0.065 -0.080 -0.072 -0.082 -0.094 -0.135 -0.147 -0.133 -0.099 -0.104 -0.113 -0.108 -0.074 -0.061 -0.095 -0.100 -0.097 -0.098 -0.079 -0.055 -0.020 -0.067 -0.034 -0.110 -0.096 -0.059 -0.065 0.024 -0.012 -0.020 0.013 0.013 0.087 0.093 0.014 -0.047 -0.028 -0.019 -0.048 -0.109 -0.095 -0.078 -0.133 -0.152 -0.023 -0.062 -0.058 -0.046…
-0.058 -0.082 -0.067 -0.050 -0.104 -0.082 -0.083 -0.104 -0.090 -0.071 -0.078 -0.118 -0.096 -0.135 -0.071 -0.145 -0.150 -0.115 -0.075 -0.061 -0.027 -0.011 -0.014 -0.007 -0.046 -0.082 -0.103 -0.116 -0.128 -0.114 -0.065 -0.133 -0.060 -0.109 -0.116 -0.082 -0.060 0.002 -0.021 -0.071 -0.054 -0.042 0.021 0.033 -0.024 -0.068 -0.094 -0.061 -0.073 -0.096 -0.084 -0.076 -0.133 -0.174 -0.053 -0.080 -0.100 -0.…
-0.044 -0.073 -0.079 -0.069 -0.119 -0.105 -0.102 -0.117 -0.101 -0.070 -0.076 -0.116 -0.108 -0.140 -0.081 -0.163 -0.163 -0.133 -0.087 -0.066 -0.040 -0.016 -0.038 -0.024 -0.074 -0.100 -0.134 -0.132 -0.137 -0.127 -0.092 -0.132 -0.041 -0.102 -0.100 -0.080 -0.095 0.018 -0.031 -0.071 -0.064 -0.034 0.027 0.047 -0.019 -0.058 -0.078 -0.056 -0.049 -0.077 -0.055 -0.066 -0.110 -0.159 -0.061 -0.092 -0.107 -0.…
-0.073 -0.056 -0.047 -0.069 -0.101 -0.076 -0.079 -0.050 -0.038 -0.037 -0.048 -0.065 -0.047 -0.082 -0.049 -0.147 -0.130 -0.107 -0.091 -0.087 -0.074 -0.076 -0.080 -0.065 -0.089 -0.130 -0.137 -0.129 -0.123 -0.122 -0.087 -0.114 -0.028 -0.072 -0.045 -0.020 -0.044 0.053 -0.004 -0.030 -0.072 -0.062 0.020 0.067 0.019 -0.018 -0.021 0.003 0.001 -0.032 -0.024 -0.035 -0.102 -0.173 0.026 -0.005 -0.052 -0.067 …
-0.082 -0.031 -0.007 -0.059 -0.109 -0.081 -0.086 -0.032 -0.025 -0.021 -0.020 -0.045 -0.028 -0.063 -0.038 -0.121 -0.103 -0.068 -0.056 -0.041 -0.015 -0.033 -0.026 -0.012 -0.047 -0.087 -0.088 -0.085 -0.097 -0.115 -0.101 -0.100 -0.024 -0.026 -0.003 0.018 0.013 0.054 0.029 -0.011 -0.083 -0.072 -0.031 0.015 0.002 -0.022 -0.015 0.052 0.020 -0.013 -0.009 -0.010 -0.067 -0.160 0.040 0.018 -0.051 -0.057 -0.…
-0.087 -0.024 0.017 -0.011 -0.067 -0.070 -0.065 -0.018 -0.018 -0.022 -0.020 -0.033 -0.026 -0.045 -0.017 -0.114 -0.110 -0.122 -0.117 -0.055 -0.031 -0.032 -0.044 -0.066 -0.096 -0.138 -0.139 -0.162 -0.128 -0.129 -0.115 -0.125 -0.050 -0.036 0.023 0.074 0.119 0.175 0.115 -0.035 -0.149 -0.080 -0.077 -0.043 -0.037 -0.085 -0.042 0.087 0.074 0.029 0.019 -0.009 -0.065 -0.151 0.110 0.063 0.007 -0.018 -0.121…
0.052 0.025 0.008 0.009 -0.042 -0.054 -0.068 -0.038 -0.019 -0.040 -0.032 -0.022 -0.003 0.024 -0.014 -0.060 -0.079 -0.098 -0.075 -0.050 -0.036 -0.004 -0.029 -0.051 -0.078 -0.079 -0.079 -0.071 -0.061 -0.053 -0.072 -0.090 -0.082 -0.090 -0.062 -0.007 0.109 0.100 0.085 -0.028 -0.086 -0.015 -0.064 -0.053 -0.064 -0.127 -0.099 0.001 -0.002 -0.016 -0.015 -0.033 -0.055 -0.088 0.078 0.042 0.059 0.024 -0.064…
0.060 0.084 0.069 0.121 0.066 -0.003 -0.022 -0.025 -0.025 -0.065 -0.075 -0.075 -0.029 -0.002 0.038 0.010 -0.044 -0.038 -0.017 0.101 0.068 0.044 0.020 0.017 0.042 0.064 0.043 -0.013 -0.010 -0.062 -0.068 -0.086 -0.066 -0.080 -0.091 -0.042 0.134 0.076 0.115 -0.106 -0.187 -0.059 -0.181 -0.193 -0.192 -0.236 -0.222 -0.039 -0.052 -0.055 -0.053 -0.077 -0.082 -0.126 0.018 -0.002 -0.032 -0.009 -0.068 -0.03…
0.089 0.086 0.059 0.136 0.062 0.002 0.008 -0.031 -0.016 -0.062 -0.046 -0.055 -0.030 0.046 -0.000 0.002 -0.083 -0.076 -0.028 0.041 0.010 -0.054 -0.006 0.009 0.037 0.060 0.039 -0.005 0.032 0.028 0.045 -0.007 -0.028 -0.044 -0.076 -0.048 0.069 0.044 0.004 -0.115 -0.102 0.004 -0.100 -0.115 -0.156 -0.189 -0.161 -0.054 -0.059 -0.065 -0.064 -0.063 -0.079 -0.077 -0.004 -0.020 0.029 0.005 -0.029 -0.037 -0.…
0.094 0.004 -0.027 0.034 -0.033 -0.031 -0.040 -0.056 -0.045 -0.064 -0.050 -0.074 -0.066 -0.032 -0.040 -0.095 -0.172 -0.157 -0.100 -0.050 -0.074 -0.107 -0.076 -0.073 -0.057 -0.047 -0.052 -0.079 -0.055 -0.031 -0.023 -0.056 -0.032 -0.061 -0.113 -0.074 0.007 0.054 -0.001 -0.077 -0.041 0.052 -0.015 -0.040 -0.120 -0.141 -0.131 -0.062 -0.065 -0.077 -0.057 -0.054 -0.093 -0.119 -0.033 -0.059 -0.021 -0.029…
0.035 -0.040 -0.038 0.014 -0.037 -0.043 -0.038 -0.073 -0.058 -0.062 -0.055 -0.067 -0.082 -0.050 -0.064 -0.090 -0.157 -0.149 -0.094 -0.069 -0.082 -0.096 -0.079 -0.050 -0.061 -0.058 -0.049 -0.077 -0.050 -0.034 -0.010 -0.027 -0.005 -0.054 -0.080 -0.042 0.027 0.086 -0.016 -0.083 -0.058 0.042 -0.004 -0.004 -0.083 -0.120 -0.092 -0.042 -0.039 -0.062 -0.060 -0.058 -0.079 -0.103 -0.058 -0.080 -0.041 -0.02…
0.013 -0.050 -0.082 -0.040 -0.085 -0.086 -0.068 -0.106 -0.091 -0.088 -0.077 -0.094 -0.103 -0.083 -0.121 -0.133 -0.179 -0.163 -0.110 -0.089 -0.085 -0.094 -0.083 -0.055 -0.084 -0.091 -0.087 -0.082 -0.054 -0.039 -0.037 -0.056 -0.011 -0.075 -0.107 -0.081 -0.035 0.043 -0.047 -0.084 -0.057 0.022 0.021 0.052 -0.031 -0.054 -0.058 -0.058 -0.074 -0.093 -0.081 -0.094 -0.128 -0.135 -0.072 -0.088 -0.048 -0.06…
-0.044 -0.097 -0.111 -0.099 -0.154 -0.115 -0.105 -0.125 -0.102 -0.104 -0.098 -0.125 -0.125 -0.127 -0.153 -0.173 -0.201 -0.181 -0.136 -0.121 -0.076 -0.067 -0.071 -0.064 -0.107 -0.130 -0.154 -0.154 -0.118 -0.086 -0.058 -0.066 -0.014 -0.075 -0.089 -0.067 -0.033 0.072 -0.001 -0.023 -0.012 0.052 0.074 0.103 0.019 -0.033 -0.048 -0.042 -0.059 -0.081 -0.074 -0.103 -0.141 -0.161 -0.097 -0.106 -0.082 -0.08…
-0.059 -0.189 -0.199 -0.220 -0.223 -0.172 -0.181 -0.185 -0.153 -0.128 -0.124 -0.150 -0.177 -0.179 -0.180 -0.195 -0.206 -0.194 -0.153 -0.135 -0.115 -0.100 -0.091 -0.100 -0.143 -0.170 -0.195 -0.151 -0.158 -0.095 -0.042 -0.022 0.019 -0.036 -0.031 -0.016 -0.004 0.130 0.060 0.076 0.100 0.147 0.211 0.246 0.162 0.120 0.089 0.018 -0.050 -0.067 -0.067 -0.116 -0.147 -0.173 -0.123 -0.139 -0.124 -0.127 -0.13…
-0.046 -0.153 -0.179 -0.192 -0.203 -0.154 -0.151 -0.148 -0.114 -0.106 -0.098 -0.095 -0.113 -0.117 -0.149 -0.163 -0.181 -0.189 -0.160 -0.180 -0.163 -0.150 -0.134 -0.134 -0.166 -0.185 -0.205 -0.161 -0.146 -0.059 -0.047 -0.035 0.016 -0.015 -0.033 -0.018 -0.018 0.130 0.006 0.044 0.084 0.120 0.196 0.226 0.156 0.149 0.114 0.020 -0.039 -0.058 -0.052 -0.116 -0.112 -0.144 -0.049 -0.078 -0.043 -0.059 -0.08…
-0.087 -0.149 -0.204 -0.213 -0.189 -0.147 -0.135 -0.121 -0.096 -0.093 -0.060 -0.065 -0.082 -0.074 -0.133 -0.153 -0.149 -0.164 -0.143 -0.166 -0.158 -0.152 -0.139 -0.124 -0.159 -0.194 -0.188 -0.145 -0.129 -0.067 -0.051 -0.034 0.003 -0.006 0.015 0.026 0.029 0.134 0.020 0.079 0.104 0.141 0.221 0.264 0.230 0.204 0.174 0.061 0.006 -0.011 -0.021 -0.080 -0.082 -0.115 -0.019 -0.044 -0.011 -0.038 -0.054 -0…
-0.020 -0.101 -0.147 -0.133 -0.100 -0.091 -0.093 -0.072 -0.068 -0.083 -0.063 -0.045 -0.047 -0.050 -0.102 -0.088 -0.080 -0.084 -0.099 -0.094 -0.107 -0.123 -0.107 -0.068 -0.091 -0.126 -0.110 -0.091 -0.069 -0.032 -0.036 -0.022 0.000 -0.025 0.003 0.027 0.059 0.114 0.045 0.104 0.113 0.140 0.198 0.234 0.208 0.158 0.107 0.046 -0.005 -0.025 -0.049 -0.085 -0.085 -0.112 0.017 -0.014 -0.018 -0.019 -0.046 -0…
-0.020 -0.108 -0.131 -0.114 -0.082 -0.083 -0.082 -0.053 -0.065 -0.057 -0.055 -0.050 -0.039 -0.061 -0.094 -0.066 -0.025 -0.027 -0.031 -0.050 -0.073 -0.076 -0.081 -0.047 -0.064 -0.095 -0.069 -0.060 -0.051 -0.035 -0.037 -0.044 -0.014 -0.017 0.001 0.023 0.018 0.116 0.062 0.089 0.082 0.087 0.118 0.116 0.087 0.086 0.070 0.041 0.016 -0.002 -0.035 -0.057 -0.060 -0.073 0.052 0.005 -0.001 -0.003 -0.036 -0.…
0.019 -0.068 -0.104 -0.077 -0.039 -0.056 -0.069 -0.028 -0.034 -0.038 -0.041 -0.024 -0.013 -0.027 -0.032 -0.041 -0.016 -0.021 -0.015 -0.027 -0.066 -0.092 -0.060 -0.046 -0.049 -0.027 -0.042 -0.035 -0.014 -0.017 -0.008 -0.009 0.024 0.002 -0.015 0.010 -0.005 0.075 0.041 0.072 0.086 0.084 0.107 0.119 0.086 0.071 0.058 0.038 0.015 0.009 0.013 -0.015 -0.040 -0.061 0.037 -0.004 0.006 0.014 -0.005 -0.038 …
0.005 -0.057 -0.073 -0.058 -0.049 -0.051 -0.064 -0.020 -0.024 -0.031 -0.015 -0.017 -0.018 -0.030 -0.029 -0.047 -0.009 -0.020 0.009 -0.019 -0.059 -0.071 -0.037 -0.021 -0.045 -0.013 -0.034 -0.000 0.003 -0.000 0.009 0.005 0.018 -0.013 -0.017 0.003 -0.012 0.065 0.032 0.059 0.067 0.060 0.086 0.088 0.062 0.067 0.064 0.039 0.018 -0.007 -0.009 -0.004 -0.038 -0.061 0.019 -0.012 0.015 0.041 0.009 -0.030 -0…
-0.042 -0.052 -0.076 -0.059 -0.055 -0.048 -0.079 -0.053 -0.041 -0.035 -0.026 -0.047 -0.056 -0.060 -0.043 -0.073 -0.054 -0.057 -0.007 -0.012 -0.055 -0.055 -0.010 0.005 -0.027 -0.000 -0.018 0.018 -0.011 -0.017 -0.005 0.002 0.020 -0.045 -0.035 -0.026 -0.043 0.053 0.032 0.054 0.053 0.055 0.102 0.093 0.046 0.041 0.058 0.035 0.006 -0.020 -0.007 -0.013 -0.045 -0.061 -0.007 -0.032 -0.005 0.014 -0.030 -0.…
-0.050 -0.060 -0.085 -0.082 -0.067 -0.047 -0.073 -0.059 -0.053 -0.037 -0.030 -0.051 -0.078 -0.086 -0.053 -0.084 -0.049 -0.043 -0.017 -0.025 -0.050 -0.040 -0.029 -0.028 -0.048 -0.042 -0.029 0.011 0.007 -0.016 -0.032 -0.008 -0.015 -0.076 -0.037 -0.020 -0.056 0.057 0.016 0.052 0.042 0.036 0.081 0.071 0.020 0.050 0.091 0.037 0.016 -0.020 -0.025 -0.025 -0.050 -0.048 -0.026 -0.039 0.008 0.003 -0.028 -0…
-0.034 -0.110 -0.125 -0.119 -0.094 -0.090 -0.097 -0.063 -0.080 -0.061 -0.053 -0.068 -0.071 -0.094 -0.071 -0.100 -0.026 -0.032 -0.022 -0.040 -0.051 -0.037 -0.051 -0.058 -0.089 -0.121 -0.063 -0.032 -0.030 -0.031 -0.065 -0.049 -0.049 -0.061 -0.031 0.011 -0.029 0.079 0.008 0.048 0.030 0.014 0.059 0.070 0.045 0.100 0.100 0.044 0.016 -0.021 -0.058 -0.063 -0.086 -0.096 0.029 -0.005 0.019 0.005 -0.041 -0…
0.015 -0.049 -0.073 -0.087 -0.067 -0.083 -0.078 -0.038 -0.056 -0.047 -0.026 -0.047 -0.050 -0.053 -0.068 -0.065 0.019 0.014 0.014 -0.003 -0.012 -0.019 -0.032 -0.017 -0.047 -0.095 -0.037 -0.010 -0.018 -0.015 -0.028 -0.044 -0.068 -0.032 -0.017 0.030 -0.007 0.060 -0.008 0.032 0.017 -0.004 0.014 0.023 0.032 0.069 0.070 0.042 0.019 -0.004 -0.063 -0.054 -0.049 -0.056 0.070 0.042 0.049 0.045 -0.018 -0.02…
-0.020 -0.083 -0.097 -0.085 -0.053 -0.055 -0.048 -0.012 -0.033 -0.024 -0.004 -0.020 -0.018 -0.042 -0.054 -0.036 0.025 0.016 -0.007 -0.013 -0.009 -0.022 -0.041 -0.047 -0.054 -0.101 -0.044 -0.013 0.001 -0.013 -0.039 -0.047 -0.074 -0.031 -0.015 0.038 0.005 0.079 0.008 0.056 0.052 0.022 0.027 0.022 0.019 0.068 0.073 0.052 0.010 -0.009 -0.034 -0.038 -0.041 -0.051 0.076 0.053 0.066 0.041 0.007 0.001 0.…
-0.030 -0.070 -0.089 -0.074 -0.040 -0.032 -0.022 -0.012 -0.036 -0.022 -0.012 -0.015 -0.018 -0.022 -0.035 -0.025 0.006 -0.003 -0.031 -0.013 -0.004 -0.019 -0.033 -0.071 -0.060 -0.082 -0.025 -0.002 0.016 -0.007 -0.027 -0.019 -0.053 -0.051 -0.020 0.029 0.013 0.088 0.042 0.080 0.066 0.042 0.047 0.024 -0.011 0.034 0.070 0.063 0.003 -0.022 -0.025 -0.032 -0.049 -0.051 0.041 0.024 0.058 0.025 0.030 -0.001…
-0.073 -0.114 -0.129 -0.120 -0.089 -0.070 -0.057 -0.057 -0.084 -0.068 -0.038 -0.045 -0.049 -0.061 -0.086 -0.081 -0.048 -0.051 -0.084 -0.081 -0.041 -0.038 -0.047 -0.119 -0.125 -0.148 -0.093 -0.058 -0.049 -0.033 -0.042 -0.050 -0.023 0.001 -0.005 0.009 -0.002 0.057 -0.002 0.030 0.033 0.023 0.031 0.029 0.003 0.067 0.056 0.022 -0.005 0.000 -0.017 -0.041 -0.074 -0.067 0.004 -0.031 -0.009 -0.036 -0.013 …
-0.042 -0.062 -0.097 -0.063 -0.065 -0.048 -0.022 -0.065 -0.065 -0.073 -0.038 -0.032 -0.048 -0.047 -0.075 -0.056 -0.078 -0.056 -0.029 -0.039 -0.012 -0.035 -0.034 -0.097 -0.059 -0.032 -0.054 -0.032 -0.017 0.004 0.025 0.019 0.063 0.000 -0.025 -0.049 -0.007 0.067 0.020 0.008 0.069 0.075 0.043 -0.001 -0.050 -0.006 0.007 0.026 0.001 -0.038 -0.017 -0.039 -0.052 -0.019 -0.078 -0.092 -0.032 -0.030 0.017 -…
0.012 -0.069 -0.100 -0.077 -0.069 -0.049 -0.040 -0.049 -0.062 -0.055 -0.016 -0.022 -0.040 -0.049 -0.061 -0.040 -0.063 -0.040 -0.046 -0.044 -0.022 -0.036 -0.056 -0.104 -0.060 -0.063 -0.064 -0.042 -0.044 -0.032 -0.011 -0.023 0.020 -0.014 -0.030 -0.044 -0.028 0.062 -0.017 -0.006 0.041 0.039 0.023 -0.010 -0.046 0.017 0.026 0.029 -0.009 -0.042 -0.023 -0.038 -0.047 -0.039 -0.024 -0.054 -0.011 0.013 0.0…
0.018 -0.076 -0.085 -0.092 -0.099 -0.076 -0.051 -0.040 -0.064 -0.055 -0.028 -0.019 -0.029 -0.049 -0.076 -0.077 -0.082 -0.064 -0.071 -0.068 -0.035 -0.038 -0.068 -0.113 -0.094 -0.096 -0.098 -0.068 -0.056 -0.020 -0.014 -0.027 0.024 0.015 -0.024 -0.056 -0.064 0.006 -0.063 -0.030 0.002 -0.021 -0.008 -0.016 -0.057 0.020 0.021 -0.010 -0.019 -0.029 -0.018 -0.045 -0.051 -0.040 -0.015 -0.054 -0.048 -0.038 …
-0.005 -0.061 -0.078 -0.080 -0.099 -0.089 -0.081 -0.071 -0.062 -0.077 -0.052 -0.032 -0.026 -0.045 -0.090 -0.082 -0.077 -0.077 -0.070 -0.093 -0.066 -0.046 -0.099 -0.144 -0.128 -0.115 -0.126 -0.109 -0.072 -0.000 0.020 -0.028 0.037 0.027 0.009 -0.023 0.003 0.032 -0.010 -0.016 -0.020 -0.013 -0.024 -0.043 -0.053 0.010 0.026 0.011 0.027 0.022 0.007 -0.029 -0.042 -0.036 -0.013 -0.047 -0.031 -0.013 -0.01…
0.012 -0.046 -0.072 -0.060 -0.073 -0.062 -0.062 -0.052 -0.041 -0.067 -0.031 -0.028 -0.019 -0.035 -0.063 -0.043 -0.052 -0.049 -0.038 -0.069 -0.044 -0.057 -0.102 -0.116 -0.085 -0.078 -0.093 -0.076 -0.073 -0.012 0.008 -0.037 0.008 -0.017 -0.012 -0.041 -0.006 0.032 -0.020 -0.017 0.005 0.011 -0.012 -0.055 -0.055 0.016 0.017 0.010 0.012 0.003 -0.006 -0.027 -0.028 -0.036 0.003 -0.028 -0.005 0.036 -0.000…
0.051 -0.037 -0.056 -0.042 -0.055 -0.035 -0.029 -0.036 -0.045 -0.079 -0.038 -0.044 -0.016 -0.013 -0.043 -0.048 -0.077 -0.070 -0.064 -0.053 -0.040 -0.072 -0.077 -0.106 -0.072 -0.060 -0.083 -0.071 -0.053 -0.003 0.023 -0.049 -0.007 -0.027 -0.042 -0.071 -0.024 0.020 -0.042 -0.032 0.012 0.022 -0.005 -0.042 -0.068 0.009 -0.014 -0.036 -0.026 -0.033 -0.009 -0.028 -0.045 -0.051 -0.013 -0.025 -0.007 0.026 …
0.067 -0.017 -0.021 -0.019 -0.047 -0.035 -0.038 -0.044 -0.028 -0.066 -0.019 -0.020 0.004 0.018 -0.010 -0.022 -0.045 -0.041 -0.036 -0.052 -0.054 -0.083 -0.070 -0.102 -0.072 -0.050 -0.061 -0.054 -0.043 0.022 0.024 -0.053 -0.012 -0.014 -0.035 -0.066 -0.042 -0.010 -0.074 -0.061 -0.014 0.003 -0.015 -0.048 -0.054 -0.004 -0.007 -0.025 -0.001 0.004 -0.003 -0.039 -0.039 -0.054 -0.002 -0.017 0.004 0.030 0.…
0.060 -0.004 0.010 0.023 -0.015 0.004 0.002 -0.030 -0.008 -0.040 -0.020 -0.006 0.024 0.001 -0.001 -0.004 -0.044 -0.059 -0.036 -0.056 -0.107 -0.118 -0.095 -0.113 -0.069 -0.046 -0.072 -0.067 -0.029 -0.005 0.027 -0.022 -0.009 -0.005 -0.037 -0.089 -0.071 -0.009 -0.062 -0.089 -0.041 -0.007 -0.049 -0.080 -0.070 -0.015 -0.017 -0.016 -0.004 0.018 0.026 -0.023 -0.039 -0.020 0.011 -0.004 -0.008 0.010 0.005…
-0.001 -0.046 -0.074 -0.082 -0.119 -0.101 -0.096 -0.090 -0.051 -0.056 -0.050 -0.066 -0.026 -0.068 -0.069 -0.095 -0.145 -0.149 -0.084 -0.085 -0.097 -0.129 -0.092 -0.122 -0.123 -0.104 -0.116 -0.083 -0.086 -0.048 -0.012 -0.078 -0.038 -0.050 -0.064 -0.079 -0.090 0.004 -0.056 -0.042 0.023 0.045 0.011 -0.009 -0.047 -0.012 0.003 -0.001 0.003 -0.004 0.003 -0.045 -0.081 -0.085 0.023 -0.019 -0.022 -0.053 -…
-0.038 -0.016 -0.024 -0.016 -0.064 -0.080 -0.065 -0.045 -0.001 -0.042 -0.041 -0.036 -0.023 -0.023 -0.033 -0.052 -0.129 -0.114 -0.088 -0.063 -0.049 -0.132 -0.058 -0.087 -0.087 -0.071 -0.046 -0.017 -0.006 0.021 0.015 -0.040 -0.066 -0.088 -0.058 -0.049 -0.068 0.001 -0.077 -0.054 0.042 0.026 0.019 -0.003 -0.050 -0.026 -0.021 -0.018 -0.022 -0.029 -0.020 -0.046 -0.081 -0.087 0.064 0.017 0.041 -0.021 0.…
-0.020 0.015 0.019 0.029 0.009 -0.033 -0.021 -0.014 0.009 -0.045 -0.039 0.001 0.014 0.047 0.028 0.024 -0.029 -0.020 -0.020 -0.003 0.021 -0.073 0.013 0.008 0.018 0.011 0.048 0.067 0.061 0.059 0.028 -0.015 -0.050 -0.094 -0.062 -0.029 -0.002 -0.021 -0.058 -0.028 0.022 -0.007 0.007 -0.009 -0.068 -0.062 -0.078 -0.057 -0.078 -0.077 -0.052 -0.036 -0.027 -0.047 0.060 0.037 0.081 0.045 0.068 0.043 0.046 0…
0.030 0.029 0.015 0.034 -0.007 -0.055 -0.060 -0.052 -0.016 -0.071 -0.051 -0.024 0.004 0.024 -0.009 0.000 -0.056 -0.051 -0.035 -0.026 -0.031 -0.107 -0.025 -0.055 -0.050 -0.029 -0.013 0.013 0.001 0.034 0.031 -0.044 -0.079 -0.101 -0.092 -0.062 -0.044 -0.042 -0.074 -0.051 -0.003 -0.027 -0.018 -0.014 -0.074 -0.058 -0.069 -0.075 -0.093 -0.082 -0.058 -0.051 -0.063 -0.078 0.050 0.021 0.059 0.026 0.039 -0…
-0.023 -0.056 -0.034 -0.077 -0.111 -0.114 -0.118 -0.125 -0.092 -0.088 -0.057 -0.069 -0.109 -0.080 -0.113 -0.083 -0.093 -0.079 -0.009 0.038 0.061 0.038 0.031 -0.013 -0.030 -0.013 -0.073 -0.086 -0.072 -0.030 -0.015 -0.052 -0.070 -0.120 -0.142 -0.101 -0.040 -0.058 -0.053 -0.042 -0.018 -0.020 -0.004 -0.007 -0.074 -0.087 -0.084 -0.102 -0.118 -0.111 -0.102 -0.081 -0.051 -0.043 -0.099 -0.106 -0.077 -0.0…
-0.048 -0.150 -0.144 -0.168 -0.166 -0.171 -0.138 -0.135 -0.095 -0.080 -0.067 -0.088 -0.137 -0.122 -0.162 -0.123 -0.105 -0.100 -0.020 0.015 0.045 0.049 0.027 -0.036 -0.054 -0.062 -0.126 -0.113 -0.101 -0.043 -0.056 -0.065 -0.073 -0.106 -0.103 -0.073 -0.053 -0.021 -0.052 -0.009 0.019 0.014 0.027 0.006 -0.042 -0.032 -0.014 -0.071 -0.080 -0.094 -0.123 -0.095 -0.073 -0.049 -0.133 -0.152 -0.109 -0.081 -…
-0.081 -0.166 -0.183 -0.214 -0.223 -0.207 -0.189 -0.164 -0.106 -0.064 -0.066 -0.104 -0.152 -0.159 -0.193 -0.171 -0.155 -0.176 -0.102 -0.063 -0.002 0.037 -0.022 -0.096 -0.159 -0.170 -0.157 -0.135 -0.139 -0.038 -0.044 -0.055 -0.052 -0.072 -0.056 -0.029 -0.019 0.034 0.002 0.028 0.037 0.043 0.027 0.017 0.021 0.034 0.037 -0.041 -0.043 -0.053 -0.104 -0.079 -0.060 -0.040 -0.103 -0.125 -0.080 -0.081 -0.1…
-0.031 -0.205 -0.241 -0.270 -0.234 -0.233 -0.207 -0.157 -0.108 -0.051 -0.046 -0.102 -0.162 -0.180 -0.186 -0.167 -0.148 -0.167 -0.110 -0.120 -0.059 0.010 -0.076 -0.146 -0.192 -0.196 -0.179 -0.156 -0.158 -0.053 -0.041 -0.033 -0.011 -0.014 -0.020 0.011 -0.044 0.011 -0.012 0.058 0.047 0.051 0.052 0.070 0.049 0.072 0.101 -0.008 -0.024 -0.026 -0.063 -0.056 -0.045 -0.031 -0.113 -0.112 -0.088 -0.097 -0.1…
-0.014 -0.195 -0.243 -0.256 -0.225 -0.200 -0.186 -0.147 -0.114 -0.062 -0.060 -0.107 -0.157 -0.180 -0.145 -0.165 -0.137 -0.136 -0.086 -0.065 -0.018 0.038 -0.065 -0.112 -0.167 -0.178 -0.161 -0.156 -0.180 -0.116 -0.103 -0.086 -0.052 -0.031 -0.038 -0.012 -0.072 0.018 0.002 0.052 0.040 0.054 0.056 0.059 0.062 0.054 0.067 0.008 -0.014 -0.023 -0.056 -0.089 -0.061 -0.060 -0.140 -0.120 -0.117 -0.099 -0.11…
-0.027 -0.198 -0.248 -0.292 -0.260 -0.221 -0.211 -0.165 -0.139 -0.062 -0.055 -0.117 -0.170 -0.217 -0.179 -0.199 -0.181 -0.166 -0.115 -0.119 -0.045 0.056 -0.104 -0.174 -0.231 -0.217 -0.211 -0.188 -0.238 -0.148 -0.126 -0.098 -0.046 -0.043 -0.030 0.016 -0.044 0.049 0.024 0.069 0.038 0.052 0.037 0.034 0.027 0.040 0.064 0.010 -0.026 -0.029 -0.046 -0.053 -0.033 -0.041 -0.148 -0.151 -0.136 -0.112 -0.146…
-0.022 -0.218 -0.264 -0.320 -0.299 -0.240 -0.214 -0.158 -0.123 -0.051 -0.052 -0.114 -0.151 -0.223 -0.211 -0.236 -0.214 -0.207 -0.160 -0.191 -0.118 -0.004 -0.132 -0.197 -0.259 -0.241 -0.239 -0.193 -0.240 -0.154 -0.124 -0.083 -0.033 -0.026 -0.006 0.043 -0.027 0.081 0.055 0.093 0.049 0.068 0.052 0.052 0.045 0.073 0.091 0.033 -0.004 -0.013 -0.029 -0.050 -0.031 -0.028 -0.129 -0.144 -0.113 -0.116 -0.16…
0.044 -0.167 -0.198 -0.220 -0.193 -0.135 -0.108 -0.055 -0.032 0.016 0.011 -0.032 -0.072 -0.134 -0.109 -0.143 -0.164 -0.133 -0.128 -0.185 -0.178 -0.098 -0.162 -0.175 -0.198 -0.157 -0.146 -0.125 -0.138 -0.080 -0.081 -0.054 -0.001 0.009 0.006 0.022 -0.061 0.041 0.007 0.076 0.109 0.097 0.080 0.077 0.049 0.080 0.089 0.033 0.030 0.034 0.043 0.029 0.010 0.009 -0.058 -0.089 -0.029 -0.051 -0.090 -0.141 -0…
0.036 -0.148 -0.169 -0.189 -0.124 -0.083 -0.050 -0.002 0.030 0.077 0.052 0.007 -0.054 -0.117 -0.064 -0.109 -0.142 -0.130 -0.126 -0.150 -0.174 -0.101 -0.142 -0.133 -0.171 -0.128 -0.101 -0.095 -0.076 -0.094 -0.092 -0.048 -0.028 -0.019 0.010 0.024 -0.098 0.011 -0.055 0.047 0.062 0.073 0.049 0.058 0.034 0.077 0.112 0.050 0.034 0.045 0.080 0.059 0.036 0.039 -0.052 -0.065 -0.015 -0.038 -0.078 -0.138 -0…
0.001 -0.179 -0.187 -0.199 -0.163 -0.130 -0.101 -0.075 -0.037 0.021 0.008 -0.052 -0.120 -0.173 -0.118 -0.136 -0.137 -0.125 -0.094 -0.109 -0.093 0.017 -0.079 -0.094 -0.135 -0.121 -0.131 -0.120 -0.126 -0.146 -0.117 -0.076 -0.042 -0.041 -0.027 -0.011 -0.088 0.012 -0.038 0.026 0.000 0.045 -0.001 0.010 0.002 0.036 0.062 0.011 0.006 0.008 0.031 0.012 0.012 0.016 -0.119 -0.105 -0.072 -0.082 -0.139 -0.18…
0.009 -0.149 -0.129 -0.138 -0.109 -0.097 -0.073 -0.042 -0.020 0.031 0.008 -0.044 -0.103 -0.139 -0.075 -0.087 -0.079 -0.078 -0.041 -0.043 -0.062 0.033 -0.035 -0.040 -0.069 -0.050 -0.061 -0.072 -0.066 -0.101 -0.080 -0.057 -0.059 -0.063 -0.036 -0.012 -0.072 0.013 -0.016 0.030 -0.016 0.043 -0.007 0.009 0.008 0.022 0.049 0.021 0.008 -0.002 0.022 0.008 0.014 0.023 -0.101 -0.086 -0.031 -0.044 -0.086 -0.…
0.080 -0.131 -0.121 -0.128 -0.114 -0.079 -0.051 -0.049 -0.002 0.043 0.007 -0.048 -0.105 -0.142 -0.068 -0.082 -0.105 -0.074 -0.027 -0.010 -0.043 0.006 -0.023 0.007 -0.010 0.030 -0.036 -0.052 -0.059 -0.092 -0.056 -0.030 0.013 -0.071 -0.076 -0.093 -0.152 -0.027 -0.094 -0.054 0.017 0.077 0.002 -0.004 -0.057 -0.052 -0.015 -0.039 -0.037 -0.047 0.010 -0.000 0.019 0.036 -0.185 -0.163 -0.090 -0.063 -0.066…
0.065 -0.172 -0.169 -0.152 -0.151 -0.125 -0.101 -0.084 -0.038 0.009 -0.030 -0.087 -0.146 -0.196 -0.112 -0.135 -0.147 -0.117 -0.053 -0.040 -0.062 0.004 -0.032 0.000 -0.034 -0.008 -0.061 -0.084 -0.101 -0.117 -0.096 -0.091 -0.039 -0.112 -0.114 -0.102 -0.140 0.006 -0.082 -0.064 0.009 0.090 0.012 -0.009 -0.048 -0.032 -0.015 -0.055 -0.061 -0.084 -0.023 -0.032 -0.015 -0.003 -0.192 -0.180 -0.105 -0.080 -…
0.060 -0.132 -0.152 -0.121 -0.147 -0.139 -0.123 -0.117 -0.070 -0.038 -0.059 -0.112 -0.165 -0.195 -0.133 -0.136 -0.150 -0.112 -0.026 -0.008 -0.026 0.043 0.002 0.014 -0.001 0.012 -0.044 -0.066 -0.095 -0.105 -0.086 -0.085 -0.046 -0.105 -0.124 -0.099 -0.093 0.016 -0.063 -0.098 -0.047 0.057 -0.057 -0.072 -0.091 -0.077 -0.056 -0.058 -0.064 -0.104 -0.048 -0.067 -0.043 -0.028 -0.166 -0.166 -0.098 -0.087 …
0.012 -0.010 0.016 0.037 0.017 -0.016 -0.009 -0.058 -0.002 -0.018 -0.034 -0.046 -0.092 -0.054 -0.042 0.008 0.003 0.003 0.045 0.117 0.057 0.093 0.117 0.113 0.095 0.103 0.051 -0.004 0.018 -0.019 0.016 0.011 -0.020 -0.087 -0.097 -0.079 -0.032 -0.016 -0.068 -0.147 -0.150 -0.044 -0.139 -0.145 -0.153 -0.146 -0.105 -0.065 -0.073 -0.112 -0.071 -0.051 -0.011 0.042 -0.138 -0.115 -0.023 -0.009 -0.013 -0.043…
-0.058 0.068 0.085 0.104 0.073 0.039 0.047 0.002 0.023 -0.017 0.002 0.026 0.001 0.043 0.015 0.043 0.021 0.004 0.005 0.080 0.042 0.024 0.106 0.094 0.077 0.066 0.039 -0.003 0.045 0.016 0.045 0.037 -0.001 -0.023 -0.019 -0.041 0.031 -0.081 -0.070 -0.150 -0.176 -0.121 -0.178 -0.133 -0.128 -0.112 -0.099 -0.030 -0.058 -0.073 -0.018 0.014 0.012 0.050 -0.027 -0.019 0.024 0.002 0.031 0.007 -0.008 0.088 0.1…
-0.010 0.024 0.013 0.036 0.005 -0.013 0.008 -0.023 -0.014 -0.033 -0.000 -0.006 -0.033 -0.016 -0.012 -0.029 -0.066 -0.046 -0.026 -0.006 -0.014 -0.019 0.034 0.044 0.030 0.038 0.039 0.002 0.003 0.001 0.006 0.011 0.025 -0.005 -0.027 -0.070 -0.055 -0.143 -0.132 -0.150 -0.092 -0.087 -0.097 -0.045 -0.052 -0.039 -0.063 -0.058 -0.066 -0.051 -0.005 -0.001 -0.009 0.028 -0.062 -0.062 -0.021 -0.040 0.031 -0.0…
-0.020 0.010 0.015 0.036 0.004 -0.020 0.014 -0.037 0.002 -0.010 -0.015 -0.010 -0.057 0.000 -0.029 -0.022 -0.009 -0.001 -0.018 -0.012 0.022 0.021 0.065 0.029 0.040 0.047 0.013 -0.039 -0.012 -0.047 0.048 0.097 0.086 0.022 0.014 0.001 0.056 0.052 -0.005 -0.123 -0.152 -0.115 -0.114 -0.071 -0.055 -0.063 -0.057 -0.010 -0.002 -0.022 -0.015 -0.006 -0.005 0.026 -0.066 -0.070 0.008 -0.026 -0.000 -0.005 0.0…
0.098 0.015 0.039 0.056 0.025 0.025 0.036 0.023 0.049 0.032 0.029 0.029 0.009 0.021 0.033 0.018 -0.033 -0.015 -0.025 -0.035 -0.075 -0.059 -0.008 0.032 0.024 0.045 0.063 0.022 0.010 -0.016 -0.006 -0.036 -0.010 -0.058 -0.107 -0.118 -0.186 -0.104 -0.183 -0.155 -0.020 0.033 -0.022 -0.040 -0.046 -0.039 -0.051 -0.106 -0.070 -0.057 -0.015 -0.003 0.014 0.052 -0.065 -0.047 0.008 0.031 0.047 -0.016 0.025 0…
0.064 -0.002 0.039 0.030 -0.002 0.027 0.044 0.061 0.079 0.093 0.080 0.072 0.048 0.009 0.035 0.003 -0.029 -0.034 -0.050 -0.068 -0.119 -0.095 -0.055 0.001 -0.029 -0.024 0.013 -0.013 -0.010 -0.041 -0.022 -0.032 0.053 0.002 -0.057 -0.116 -0.320 -0.167 -0.283 -0.128 0.037 0.022 0.026 0.017 0.022 0.054 0.027 -0.075 0.004 0.014 0.055 0.060 0.044 0.073 0.007 0.006 -0.016 0.019 0.011 -0.053 -0.017 -0.036 …
0.034 0.065 0.119 0.146 0.110 0.098 0.104 0.112 0.101 0.090 0.090 0.092 0.077 0.065 0.084 0.074 0.018 0.022 -0.018 0.009 -0.037 -0.061 0.009 0.048 0.044 0.074 0.100 0.052 0.058 -0.015 -0.037 0.014 0.039 0.012 -0.021 -0.073 -0.153 -0.192 -0.193 -0.130 -0.045 -0.065 -0.101 -0.085 -0.047 -0.017 -0.049 -0.031 0.029 0.016 0.092 0.102 0.081 0.099 0.039 0.044 0.012 0.030 0.044 -0.022 -0.054 -0.030 -0.01…
0.049 0.067 0.114 0.144 0.111 0.097 0.095 0.102 0.100 0.088 0.097 0.104 0.082 0.068 0.081 0.077 0.013 0.009 -0.021 -0.009 -0.066 -0.075 -0.007 0.049 0.035 0.060 0.094 0.035 0.052 -0.004 -0.032 0.038 0.038 -0.006 -0.038 -0.082 -0.159 -0.214 -0.200 -0.132 -0.047 -0.070 -0.080 -0.048 -0.050 -0.026 -0.044 -0.044 0.000 -0.021 0.071 0.102 0.072 0.097 0.015 0.021 0.014 0.025 0.048 -0.023 -0.045 -0.035 -…
0.040 0.047 0.089 0.131 0.102 0.085 0.071 0.064 0.061 0.049 0.064 0.063 0.056 0.036 0.070 0.065 -0.018 -0.020 -0.031 -0.024 -0.083 -0.090 -0.018 0.039 0.021 0.050 0.098 0.044 0.064 -0.007 -0.038 0.031 0.031 0.012 -0.030 -0.079 -0.121 -0.234 -0.184 -0.103 -0.048 -0.095 -0.095 -0.041 -0.060 -0.025 -0.031 -0.003 0.002 -0.046 0.043 0.084 0.052 0.080 0.014 0.013 -0.017 -0.017 0.010 -0.051 -0.079 -0.09…
0.021 -0.021 0.013 0.060 0.014 0.035 0.032 0.038 0.041 0.059 0.060 0.040 0.037 -0.003 0.009 -0.022 -0.084 -0.098 -0.077 -0.084 -0.143 -0.129 -0.064 -0.040 -0.048 -0.033 0.010 -0.046 -0.023 -0.055 -0.058 -0.001 0.034 0.027 -0.006 -0.035 -0.082 -0.151 -0.140 -0.059 -0.021 -0.057 -0.069 -0.023 -0.035 -0.015 0.004 0.015 0.028 -0.005 0.056 0.090 0.033 0.038 0.022 -0.005 -0.042 -0.046 -0.033 -0.093 -0.…
-0.057 0.029 0.061 0.097 0.070 0.073 0.083 0.081 0.077 0.072 0.074 0.069 0.062 0.049 0.049 0.019 -0.023 -0.046 -0.058 -0.059 -0.110 -0.108 -0.039 0.004 -0.002 0.004 0.058 -0.005 0.012 -0.032 -0.043 0.038 0.043 0.039 0.027 -0.020 -0.054 -0.147 -0.119 -0.078 -0.053 -0.102 -0.082 -0.023 -0.028 -0.011 0.019 0.031 0.025 0.010 0.070 0.092 0.031 0.027 0.057 0.017 -0.000 -0.052 -0.002 -0.039 -0.078 -0.09…
-0.045 0.082 0.131 0.157 0.135 0.133 0.139 0.138 0.123 0.094 0.096 0.114 0.124 0.117 0.097 0.081 0.048 0.026 -0.048 -0.035 -0.086 -0.097 -0.006 0.031 0.026 0.059 0.088 0.020 0.076 0.003 0.003 0.071 0.047 0.055 0.053 -0.009 -0.038 -0.174 -0.121 -0.070 -0.074 -0.142 -0.120 -0.053 -0.037 -0.018 -0.009 0.026 0.028 0.008 0.089 0.121 0.053 0.050 0.101 0.080 0.057 0.008 0.025 -0.009 -0.086 -0.069 -0.028…
-0.089 0.045 0.091 0.098 0.080 0.109 0.135 0.155 0.161 0.118 0.110 0.142 0.134 0.122 0.084 0.044 0.010 -0.010 -0.094 -0.071 -0.102 -0.129 -0.033 -0.020 -0.014 0.003 0.021 -0.045 0.035 -0.032 -0.006 0.070 0.053 0.064 0.103 0.080 0.038 -0.052 -0.050 -0.059 -0.075 -0.108 -0.101 -0.061 -0.025 0.002 0.034 0.077 0.092 0.058 0.121 0.142 0.051 0.004 0.114 0.077 0.066 0.009 0.023 -0.006 -0.083 -0.078 -0.0…
-0.033 0.088 0.139 0.156 0.115 0.134 0.139 0.167 0.161 0.117 0.118 0.151 0.138 0.138 0.111 0.061 0.016 0.003 -0.074 -0.055 -0.114 -0.156 -0.034 0.020 0.017 0.041 0.072 0.000 0.067 0.017 0.001 0.056 0.037 0.046 0.079 0.050 -0.023 -0.124 -0.131 -0.103 -0.067 -0.098 -0.098 -0.056 -0.016 0.007 0.017 0.053 0.077 0.049 0.111 0.145 0.057 0.042 0.133 0.108 0.105 0.041 0.059 -0.003 -0.061 -0.029 0.011 -0.…
-0.038 0.108 0.180 0.178 0.157 0.174 0.184 0.183 0.170 0.123 0.109 0.162 0.156 0.176 0.150 0.129 0.087 0.051 -0.040 -0.013 -0.077 -0.124 -0.006 0.026 0.036 0.076 0.097 0.027 0.111 0.037 0.025 0.090 0.060 0.080 0.114 0.078 0.011 -0.087 -0.096 -0.088 -0.056 -0.083 -0.082 -0.046 0.008 0.012 0.034 0.079 0.120 0.098 0.133 0.150 0.069 0.063 0.131 0.100 0.110 0.049 0.098 0.056 -0.021 0.017 0.050 -0.001 …
0.011 0.174 0.221 0.210 0.188 0.176 0.197 0.177 0.143 0.096 0.089 0.146 0.161 0.186 0.180 0.166 0.131 0.094 0.000 0.055 -0.026 -0.062 0.038 0.067 0.073 0.117 0.136 0.062 0.133 0.051 0.028 0.090 0.067 0.096 0.106 0.052 -0.007 -0.135 -0.108 -0.107 -0.108 -0.137 -0.132 -0.092 -0.025 -0.014 -0.006 0.050 0.093 0.077 0.111 0.127 0.061 0.068 0.150 0.121 0.101 0.058 0.110 0.077 -0.008 0.053 0.084 0.002 -…
0.006 0.199 0.248 0.252 0.245 0.209 0.214 0.205 0.174 0.127 0.112 0.177 0.194 0.222 0.222 0.214 0.194 0.152 0.047 0.094 0.015 -0.019 0.075 0.114 0.120 0.155 0.184 0.109 0.171 0.068 0.028 0.115 0.072 0.102 0.104 0.051 0.005 -0.147 -0.089 -0.094 -0.126 -0.169 -0.140 -0.086 -0.007 0.008 -0.006 0.040 0.090 0.078 0.123 0.155 0.109 0.108 0.173 0.163 0.128 0.081 0.143 0.127 0.032 0.079 0.086 -0.010 -0.0…
0.015 0.232 0.270 0.275 0.269 0.237 0.210 0.187 0.153 0.109 0.095 0.170 0.202 0.239 0.227 0.231 0.217 0.185 0.088 0.121 0.039 0.014 0.094 0.135 0.133 0.163 0.207 0.148 0.189 0.080 0.038 0.104 0.044 0.096 0.088 0.029 0.013 -0.161 -0.073 -0.084 -0.140 -0.178 -0.150 -0.105 -0.025 -0.009 -0.023 0.043 0.090 0.075 0.102 0.139 0.132 0.151 0.175 0.180 0.136 0.090 0.144 0.141 0.064 0.087 0.071 -0.021 -0.1…
0.045 0.262 0.291 0.302 0.282 0.244 0.214 0.160 0.115 0.072 0.077 0.138 0.189 0.234 0.228 0.229 0.208 0.183 0.105 0.145 0.063 0.028 0.100 0.146 0.166 0.188 0.227 0.157 0.190 0.073 0.017 0.061 0.006 0.055 0.031 -0.009 0.011 -0.173 -0.075 -0.121 -0.172 -0.182 -0.190 -0.154 -0.075 -0.063 -0.075 0.007 0.026 0.010 0.029 0.084 0.086 0.120 0.158 0.169 0.124 0.093 0.132 0.146 0.061 0.078 0.075 -0.001 -0.…
0.090 0.252 0.278 0.310 0.284 0.240 0.214 0.160 0.107 0.061 0.074 0.132 0.183 0.226 0.223 0.225 0.196 0.177 0.093 0.130 0.041 0.005 0.094 0.129 0.167 0.195 0.225 0.151 0.181 0.071 0.001 0.032 -0.019 0.024 -0.001 -0.027 0.004 -0.171 -0.091 -0.145 -0.171 -0.169 -0.194 -0.167 -0.089 -0.079 -0.095 -0.028 -0.000 -0.011 0.032 0.081 0.073 0.099 0.155 0.164 0.119 0.104 0.135 0.139 0.052 0.071 0.068 -0.01…
0.095 0.249 0.273 0.293 0.286 0.238 0.227 0.188 0.131 0.089 0.081 0.152 0.205 0.244 0.229 0.229 0.208 0.187 0.088 0.124 0.029 0.010 0.095 0.119 0.144 0.185 0.230 0.148 0.194 0.083 0.036 0.053 0.001 0.041 0.027 -0.016 0.002 -0.162 -0.081 -0.111 -0.153 -0.160 -0.175 -0.150 -0.081 -0.078 -0.080 -0.009 0.028 0.023 0.063 0.108 0.104 0.123 0.170 0.175 0.124 0.122 0.159 0.148 0.062 0.075 0.052 -0.030 -0…
0.094 0.277 0.280 0.300 0.290 0.234 0.209 0.161 0.107 0.052 0.053 0.118 0.187 0.241 0.223 0.232 0.226 0.205 0.124 0.172 0.092 0.076 0.126 0.140 0.173 0.204 0.245 0.170 0.193 0.083 0.026 0.050 -0.014 0.027 -0.004 -0.031 0.058 -0.165 -0.028 -0.102 -0.193 -0.196 -0.227 -0.201 -0.132 -0.116 -0.117 -0.016 -0.008 -0.004 0.032 0.084 0.098 0.122 0.147 0.166 0.113 0.106 0.136 0.168 0.062 0.061 0.037 -0.03…
0.127 0.258 0.245 0.285 0.265 0.209 0.175 0.115 0.073 0.017 0.022 0.068 0.142 0.204 0.202 0.208 0.187 0.182 0.124 0.177 0.093 0.071 0.109 0.094 0.159 0.187 0.224 0.162 0.166 0.080 0.020 0.013 -0.048 -0.016 -0.048 -0.031 0.087 -0.098 0.009 -0.121 -0.203 -0.150 -0.233 -0.221 -0.156 -0.149 -0.150 -0.042 -0.043 -0.038 -0.007 0.034 0.033 0.041 0.102 0.128 0.100 0.111 0.117 0.144 0.057 0.053 0.038 -0.0…
0.181 0.239 0.225 0.263 0.238 0.195 0.155 0.097 0.056 0.020 0.026 0.055 0.116 0.167 0.182 0.187 0.149 0.165 0.112 0.185 0.076 0.050 0.104 0.104 0.164 0.177 0.214 0.144 0.156 0.067 0.013 -0.012 -0.048 -0.011 -0.064 -0.071 -0.007 -0.146 -0.064 -0.130 -0.161 -0.117 -0.198 -0.195 -0.143 -0.132 -0.145 -0.074 -0.065 -0.054 -0.027 0.014 0.023 0.049 0.086 0.109 0.083 0.119 0.117 0.105 0.030 0.053 0.045 -…
0.168 0.256 0.267 0.283 0.266 0.236 0.203 0.166 0.113 0.062 0.057 0.113 0.174 0.207 0.210 0.207 0.188 0.172 0.065 0.139 0.030 0.012 0.088 0.079 0.117 0.153 0.215 0.150 0.187 0.084 0.038 0.039 -0.021 0.012 -0.018 -0.043 0.009 -0.158 -0.052 -0.099 -0.173 -0.178 -0.207 -0.176 -0.138 -0.127 -0.125 -0.025 -0.016 -0.005 0.020 0.059 0.059 0.078 0.151 0.163 0.113 0.115 0.123 0.134 0.035 0.021 0.014 -0.05…
0.127 0.243 0.246 0.279 0.255 0.207 0.164 0.139 0.103 0.031 0.049 0.086 0.137 0.187 0.188 0.182 0.145 0.139 0.051 0.124 0.059 0.013 0.059 0.045 0.107 0.131 0.175 0.121 0.147 0.076 0.059 0.020 -0.039 -0.007 -0.037 -0.018 0.087 -0.062 0.007 -0.134 -0.217 -0.185 -0.279 -0.256 -0.220 -0.210 -0.199 -0.045 -0.054 -0.032 -0.001 0.042 0.032 0.015 0.156 0.157 0.129 0.115 0.125 0.152 0.051 0.021 0.010 -0.0…
0.117 0.166 0.174 0.223 0.158 0.117 0.084 0.051 0.048 -0.010 -0.003 -0.002 0.025 0.086 0.103 0.098 0.044 0.076 0.037 0.099 0.062 0.019 0.050 0.092 0.121 0.135 0.157 0.102 0.104 0.044 0.023 -0.003 -0.024 -0.040 -0.090 -0.110 0.014 -0.088 -0.027 -0.137 -0.185 -0.149 -0.243 -0.229 -0.222 -0.200 -0.198 -0.081 -0.070 -0.064 -0.043 -0.027 -0.030 -0.004 0.051 0.053 0.057 0.059 0.035 0.046 0.014 -0.004 -…
0.159 0.185 0.164 0.165 0.156 0.143 0.113 0.095 0.084 0.047 0.037 0.068 0.094 0.118 0.129 0.109 0.091 0.117 0.060 0.050 -0.032 -0.037 0.002 0.073 0.104 0.133 0.160 0.110 0.118 0.034 -0.008 0.022 -0.005 -0.013 -0.049 -0.077 -0.037 -0.130 -0.057 -0.111 -0.147 -0.144 -0.149 -0.129 -0.125 -0.106 -0.108 -0.046 -0.035 -0.011 0.019 0.042 0.017 0.045 0.092 0.087 0.057 0.064 0.080 0.091 0.044 -0.037 -0.04…
0.056 0.179 0.187 0.181 0.175 0.173 0.156 0.135 0.106 0.062 0.056 0.113 0.136 0.147 0.142 0.131 0.136 0.139 0.062 0.047 -0.015 -0.021 0.027 0.084 0.093 0.086 0.107 0.075 0.102 0.025 -0.003 0.051 0.002 -0.011 -0.021 -0.034 0.002 -0.103 -0.020 -0.083 -0.178 -0.187 -0.178 -0.144 -0.130 -0.121 -0.090 -0.015 0.006 0.009 0.031 0.065 0.058 0.085 0.135 0.127 0.071 0.036 0.053 0.120 0.039 -0.026 -0.046 -0…
-0.007 0.150 0.193 0.214 0.193 0.177 0.156 0.110 0.072 0.024 0.016 0.082 0.124 0.156 0.139 0.128 0.117 0.115 0.051 0.106 0.070 0.043 0.069 0.110 0.106 0.107 0.119 0.052 0.072 0.008 -0.015 0.031 -0.000 -0.024 -0.041 -0.038 0.080 -0.028 0.042 -0.103 -0.222 -0.189 -0.238 -0.223 -0.188 -0.206 -0.170 -0.046 -0.028 -0.025 -0.006 0.028 0.044 0.065 0.092 0.098 0.049 0.018 0.007 0.105 0.006 -0.034 -0.030 …
-0.069 0.115 0.142 0.191 0.167 0.157 0.152 0.132 0.097 0.047 0.057 0.089 0.124 0.138 0.136 0.115 0.112 0.101 0.020 0.083 0.104 0.054 0.079 0.080 0.078 0.073 0.100 0.041 0.062 0.017 0.010 0.052 0.009 0.006 0.006 0.052 0.167 0.051 0.105 -0.047 -0.176 -0.169 -0.264 -0.274 -0.208 -0.209 -0.166 -0.006 -0.007 0.002 0.037 0.061 0.049 0.018 0.147 0.132 0.081 0.021 0.019 0.130 0.012 0.003 0.015 -0.013 -0.…
-0.008 0.187 0.211 0.231 0.188 0.195 0.164 0.151 0.100 0.049 0.063 0.092 0.138 0.152 0.155 0.149 0.153 0.161 0.076 0.085 0.127 0.099 0.108 0.100 0.124 0.107 0.131 0.114 0.098 0.042 -0.006 0.015 -0.048 -0.021 -0.026 -0.007 0.096 -0.052 0.039 -0.064 -0.176 -0.213 -0.305 -0.311 -0.230 -0.201 -0.187 -0.048 -0.052 -0.033 0.016 0.050 0.036 0.036 0.167 0.163 0.093 0.055 0.051 0.157 0.023 0.018 0.005 -0.…
0.045 0.186 0.217 0.252 0.242 0.245 0.188 0.176 0.114 0.072 0.099 0.116 0.168 0.174 0.205 0.205 0.218 0.220 0.130 0.117 0.143 0.117 0.148 0.125 0.172 0.153 0.181 0.174 0.153 0.061 0.021 0.036 -0.043 0.001 -0.025 -0.041 0.032 -0.118 -0.039 -0.086 -0.155 -0.206 -0.262 -0.254 -0.198 -0.171 -0.181 -0.090 -0.072 -0.026 0.021 0.058 0.049 0.085 0.155 0.179 0.104 0.113 0.120 0.187 0.046 0.046 0.047 -0.01…
0.062 0.188 0.227 0.263 0.271 0.257 0.203 0.184 0.131 0.083 0.117 0.143 0.185 0.201 0.225 0.237 0.243 0.235 0.144 0.115 0.117 0.092 0.142 0.111 0.174 0.165 0.202 0.194 0.181 0.077 0.041 0.053 -0.023 0.013 -0.018 -0.027 0.017 -0.139 -0.065 -0.077 -0.123 -0.181 -0.218 -0.205 -0.148 -0.118 -0.138 -0.081 -0.050 -0.001 0.043 0.081 0.079 0.126 0.151 0.188 0.138 0.147 0.158 0.200 0.071 0.097 0.104 0.041…
0.067 0.183 0.211 0.252 0.278 0.249 0.191 0.171 0.114 0.088 0.104 0.124 0.161 0.183 0.215 0.255 0.268 0.267 0.191 0.163 0.167 0.154 0.185 0.149 0.215 0.206 0.215 0.212 0.185 0.072 0.053 0.049 -0.033 0.018 -0.013 -0.037 0.017 -0.146 -0.059 -0.066 -0.117 -0.174 -0.210 -0.212 -0.151 -0.132 -0.166 -0.104 -0.064 -0.003 0.031 0.066 0.081 0.147 0.109 0.168 0.109 0.130 0.137 0.180 0.045 0.076 0.082 0.037…
0.084 0.210 0.240 0.262 0.261 0.236 0.173 0.163 0.091 0.063 0.078 0.101 0.151 0.170 0.206 0.226 0.237 0.253 0.171 0.174 0.191 0.177 0.189 0.170 0.214 0.204 0.199 0.186 0.147 0.054 0.020 0.012 -0.066 -0.000 -0.032 -0.045 0.037 -0.149 -0.024 -0.065 -0.164 -0.223 -0.274 -0.276 -0.212 -0.171 -0.195 -0.116 -0.084 -0.026 0.005 0.041 0.066 0.116 0.113 0.168 0.104 0.113 0.097 0.160 0.014 0.039 0.031 -0.0…
0.062 0.235 0.272 0.272 0.273 0.266 0.215 0.214 0.138 0.085 0.118 0.149 0.194 0.216 0.233 0.239 0.241 0.244 0.132 0.153 0.144 0.112 0.148 0.135 0.178 0.176 0.220 0.189 0.175 0.064 0.020 0.032 -0.057 0.010 -0.006 -0.011 0.063 -0.157 -0.020 -0.062 -0.169 -0.231 -0.278 -0.259 -0.181 -0.144 -0.152 -0.065 -0.039 0.012 0.049 0.089 0.102 0.134 0.177 0.217 0.152 0.131 0.113 0.169 0.031 0.069 0.061 -0.017…
0.061 0.239 0.274 0.285 0.297 0.272 0.227 0.213 0.145 0.110 0.133 0.169 0.212 0.236 0.240 0.275 0.280 0.271 0.152 0.157 0.161 0.142 0.163 0.135 0.184 0.181 0.227 0.198 0.202 0.084 0.046 0.084 -0.015 0.035 0.025 -0.007 0.050 -0.167 -0.030 -0.045 -0.128 -0.196 -0.245 -0.238 -0.150 -0.119 -0.129 -0.048 -0.013 0.019 0.063 0.108 0.134 0.184 0.175 0.211 0.148 0.143 0.135 0.188 0.053 0.102 0.090 0.025 -…
0.073 0.236 0.268 0.278 0.291 0.254 0.195 0.182 0.108 0.091 0.108 0.142 0.184 0.204 0.227 0.265 0.275 0.265 0.144 0.165 0.179 0.175 0.180 0.159 0.202 0.199 0.206 0.173 0.179 0.058 0.039 0.046 -0.034 0.030 0.020 -0.012 0.047 -0.164 -0.003 -0.020 -0.132 -0.207 -0.232 -0.229 -0.145 -0.113 -0.126 -0.056 -0.021 0.033 0.052 0.093 0.139 0.190 0.166 0.207 0.145 0.136 0.117 0.177 0.022 0.061 0.046 -0.016 …
0.072 0.252 0.283 0.283 0.304 0.270 0.201 0.191 0.129 0.099 0.117 0.157 0.193 0.221 0.249 0.270 0.281 0.258 0.124 0.160 0.163 0.151 0.146 0.146 0.168 0.173 0.209 0.165 0.183 0.063 0.039 0.042 -0.022 0.043 0.032 -0.002 0.072 -0.147 0.011 -0.018 -0.159 -0.207 -0.245 -0.253 -0.162 -0.129 -0.124 -0.032 0.007 0.037 0.061 0.107 0.144 0.171 0.179 0.223 0.163 0.150 0.123 0.163 0.012 0.060 0.033 -0.039 -0…
0.040 0.216 0.274 0.267 0.272 0.272 0.235 0.228 0.178 0.146 0.173 0.221 0.245 0.265 0.241 0.262 0.274 0.234 0.092 0.083 0.076 0.073 0.094 0.089 0.115 0.113 0.178 0.152 0.199 0.095 0.065 0.097 0.030 0.089 0.070 0.030 0.050 -0.127 -0.010 0.002 -0.088 -0.141 -0.161 -0.159 -0.066 -0.052 -0.033 0.015 0.063 0.088 0.120 0.170 0.184 0.219 0.220 0.242 0.193 0.175 0.158 0.168 0.059 0.109 0.085 0.025 -0.055…
0.048 0.219 0.267 0.258 0.260 0.259 0.230 0.225 0.177 0.163 0.177 0.218 0.228 0.245 0.226 0.263 0.281 0.249 0.106 0.084 0.094 0.107 0.111 0.107 0.132 0.121 0.156 0.147 0.193 0.093 0.074 0.108 0.038 0.082 0.069 0.022 0.016 -0.166 -0.039 0.008 -0.074 -0.157 -0.136 -0.116 -0.034 -0.024 -0.020 0.007 0.061 0.090 0.122 0.173 0.198 0.248 0.204 0.217 0.168 0.163 0.155 0.175 0.059 0.097 0.074 0.030 -0.048…
0.051 0.212 0.248 0.222 0.248 0.227 0.193 0.190 0.151 0.141 0.148 0.190 0.192 0.203 0.218 0.255 0.273 0.238 0.114 0.118 0.109 0.115 0.098 0.113 0.128 0.127 0.148 0.124 0.169 0.076 0.064 0.084 0.029 0.074 0.070 0.038 0.047 -0.142 -0.002 0.018 -0.084 -0.153 -0.137 -0.132 -0.057 -0.044 -0.036 0.004 0.043 0.090 0.104 0.149 0.189 0.225 0.175 0.195 0.142 0.140 0.127 0.151 0.020 0.068 0.051 -0.001 -0.08…
-0.030 0.119 0.200 0.174 0.199 0.196 0.155 0.184 0.175 0.175 0.175 0.203 0.185 0.193 0.182 0.196 0.207 0.143 0.028 0.031 0.012 0.032 0.025 0.036 0.033 0.052 0.107 0.067 0.146 0.082 0.078 0.070 0.035 0.077 0.104 0.073 0.034 -0.096 -0.034 0.032 -0.029 -0.080 -0.052 -0.042 0.029 0.035 0.073 0.087 0.110 0.123 0.135 0.190 0.177 0.192 0.200 0.183 0.162 0.147 0.148 0.130 0.040 0.129 0.086 0.040 -0.057 -…
-0.009 0.142 0.208 0.181 0.217 0.217 0.191 0.237 0.212 0.211 0.201 0.247 0.236 0.235 0.194 0.221 0.220 0.145 0.006 -0.015 -0.032 -0.014 -0.012 0.017 0.024 0.030 0.104 0.089 0.180 0.080 0.082 0.119 0.047 0.083 0.121 0.086 0.008 -0.119 -0.053 0.047 0.017 -0.059 0.009 0.043 0.110 0.099 0.111 0.107 0.133 0.133 0.148 0.212 0.181 0.208 0.248 0.219 0.158 0.152 0.168 0.170 0.078 0.127 0.065 0.035 -0.032 …
-0.016 0.093 0.157 0.126 0.171 0.186 0.170 0.210 0.199 0.219 0.184 0.229 0.217 0.209 0.168 0.170 0.177 0.104 -0.024 -0.076 -0.100 -0.062 -0.088 -0.062 -0.052 -0.043 0.034 0.024 0.117 0.045 0.074 0.106 0.098 0.118 0.158 0.116 0.008 -0.075 -0.030 0.075 0.034 -0.035 0.043 0.076 0.140 0.131 0.151 0.131 0.169 0.170 0.183 0.223 0.174 0.177 0.235 0.206 0.168 0.144 0.140 0.124 0.062 0.086 0.022 0.009 -0.…
-0.040 0.043 0.141 0.103 0.137 0.142 0.123 0.125 0.114 0.135 0.112 0.142 0.134 0.156 0.117 0.152 0.198 0.150 0.075 0.041 0.026 0.059 0.035 0.038 0.039 0.055 0.057 0.025 0.096 0.056 0.087 0.126 0.112 0.102 0.126 0.081 0.019 -0.055 -0.029 0.022 -0.030 -0.065 -0.013 -0.001 0.058 0.063 0.093 0.093 0.119 0.098 0.094 0.131 0.142 0.181 0.101 0.107 0.124 0.145 0.113 0.131 0.078 0.145 0.125 0.095 -0.003 -…
-0.029 0.057 0.107 0.082 0.126 0.145 0.119 0.116 0.125 0.132 0.108 0.141 0.153 0.156 0.133 0.138 0.151 0.094 0.021 -0.018 -0.058 -0.033 -0.040 -0.046 -0.033 -0.018 0.005 -0.026 0.062 0.032 0.052 0.089 0.110 0.110 0.156 0.125 0.065 -0.010 0.013 0.054 -0.011 -0.049 0.015 0.039 0.098 0.115 0.127 0.121 0.154 0.141 0.140 0.160 0.129 0.132 0.148 0.146 0.160 0.146 0.108 0.094 0.038 0.085 0.067 0.045 -0.…
-0.051 0.105 0.160 0.134 0.185 0.194 0.174 0.168 0.170 0.162 0.139 0.188 0.203 0.224 0.210 0.203 0.196 0.129 0.021 -0.017 -0.062 -0.063 -0.044 -0.039 -0.021 0.001 0.060 0.021 0.114 0.047 0.071 0.115 0.105 0.117 0.162 0.129 0.057 -0.030 0.007 0.057 0.009 -0.057 0.021 0.044 0.106 0.124 0.133 0.129 0.166 0.148 0.156 0.190 0.150 0.157 0.214 0.202 0.204 0.164 0.161 0.129 0.045 0.104 0.091 0.051 -0.041…
-0.015 0.143 0.226 0.200 0.239 0.243 0.225 0.213 0.184 0.167 0.151 0.203 0.225 0.246 0.250 0.262 0.257 0.188 0.050 0.047 0.009 -0.015 0.016 0.044 0.060 0.074 0.118 0.072 0.163 0.065 0.074 0.122 0.071 0.084 0.118 0.076 0.020 -0.107 -0.046 0.019 -0.017 -0.098 -0.043 -0.028 0.055 0.076 0.070 0.082 0.119 0.112 0.122 0.172 0.173 0.195 0.219 0.217 0.186 0.168 0.164 0.170 0.051 0.124 0.097 0.050 -0.056 …
-0.001 0.198 0.247 0.230 0.254 0.251 0.241 0.213 0.178 0.141 0.141 0.193 0.206 0.235 0.251 0.270 0.255 0.202 0.068 0.072 0.033 -0.017 0.041 0.072 0.093 0.107 0.139 0.102 0.188 0.087 0.071 0.131 0.064 0.094 0.112 0.066 0.023 -0.111 -0.033 0.016 -0.043 -0.121 -0.068 -0.060 0.025 0.060 0.050 0.059 0.098 0.100 0.111 0.153 0.170 0.193 0.201 0.204 0.173 0.145 0.176 0.165 0.053 0.119 0.107 0.056 -0.037 …
-0.113 0.111 0.198 0.187 0.218 0.227 0.234 0.237 0.225 0.199 0.179 0.240 0.222 0.247 0.218 0.218 0.184 0.118 -0.026 -0.029 -0.068 -0.098 -0.022 -0.002 -0.001 0.031 0.104 0.051 0.162 0.067 0.068 0.132 0.092 0.130 0.172 0.126 0.038 -0.053 -0.030 0.011 -0.001 -0.084 -0.022 0.012 0.093 0.108 0.117 0.118 0.172 0.160 0.183 0.220 0.182 0.186 0.231 0.205 0.193 0.117 0.162 0.143 0.045 0.096 0.090 0.032 -0…
-0.102 0.100 0.191 0.173 0.189 0.184 0.199 0.203 0.201 0.166 0.147 0.211 0.183 0.208 0.183 0.180 0.132 0.089 -0.031 0.004 -0.055 -0.096 0.008 0.019 0.010 0.044 0.097 0.029 0.144 0.065 0.068 0.130 0.090 0.130 0.162 0.101 0.035 -0.064 -0.058 -0.044 -0.055 -0.103 -0.075 -0.039 0.036 0.039 0.062 0.099 0.155 0.126 0.155 0.181 0.145 0.154 0.191 0.163 0.160 0.083 0.129 0.102 0.015 0.068 0.095 0.025 -0.0…
-0.094 0.032 0.142 0.138 0.154 0.159 0.183 0.202 0.217 0.196 0.165 0.227 0.177 0.195 0.150 0.148 0.090 0.029 -0.073 -0.060 -0.101 -0.131 -0.036 -0.037 -0.035 -0.006 0.057 -0.017 0.121 0.043 0.072 0.115 0.090 0.105 0.153 0.103 0.026 0.003 -0.048 -0.036 -0.016 -0.045 -0.022 0.011 0.058 0.060 0.102 0.104 0.167 0.141 0.166 0.195 0.155 0.157 0.178 0.142 0.164 0.104 0.136 0.085 0.037 0.046 0.075 0.023 …
-0.083 0.055 0.157 0.160 0.187 0.194 0.216 0.228 0.233 0.212 0.172 0.234 0.197 0.212 0.181 0.174 0.113 0.038 -0.070 -0.059 -0.097 -0.118 -0.034 -0.037 -0.032 -0.011 0.070 0.000 0.137 0.048 0.077 0.115 0.095 0.127 0.168 0.124 0.029 0.007 -0.045 -0.025 -0.003 -0.033 -0.001 0.030 0.077 0.083 0.117 0.107 0.174 0.149 0.175 0.209 0.167 0.163 0.200 0.163 0.185 0.118 0.145 0.091 0.030 0.059 0.083 0.024 -…
-0.012 0.147 0.217 0.222 0.229 0.220 0.234 0.222 0.199 0.160 0.128 0.198 0.188 0.205 0.228 0.222 0.160 0.095 -0.019 0.024 -0.037 -0.064 0.019 0.025 0.025 0.058 0.117 0.052 0.148 0.049 0.046 0.089 0.056 0.117 0.137 0.080 0.025 -0.058 -0.049 -0.050 -0.065 -0.099 -0.095 -0.076 -0.000 0.036 0.041 0.069 0.128 0.105 0.146 0.162 0.142 0.143 0.192 0.167 0.167 0.127 0.144 0.085 -0.006 0.046 0.079 0.013 -0…
0.023 0.086 0.151 0.159 0.152 0.151 0.182 0.174 0.157 0.116 0.099 0.158 0.145 0.156 0.163 0.140 0.070 0.030 -0.048 0.001 -0.045 -0.081 -0.002 -0.001 0.000 0.033 0.075 -0.014 0.081 0.022 0.026 0.039 0.024 0.053 0.086 0.067 0.023 -0.029 -0.061 -0.068 -0.042 -0.042 -0.085 -0.095 -0.046 -0.008 0.028 0.040 0.081 0.066 0.118 0.136 0.104 0.089 0.136 0.117 0.148 0.128 0.113 0.040 -0.015 0.029 0.076 0.027…
0.006 0.039 0.097 0.104 0.112 0.131 0.157 0.161 0.166 0.136 0.110 0.149 0.129 0.135 0.120 0.096 0.014 -0.019 -0.078 -0.054 -0.103 -0.130 -0.033 -0.041 -0.038 -0.015 0.021 -0.072 0.048 -0.003 0.029 0.040 0.041 0.070 0.091 0.068 0.010 0.005 -0.068 -0.051 0.020 0.034 0.004 -0.002 0.010 0.016 0.068 0.043 0.079 0.068 0.107 0.126 0.095 0.078 0.110 0.087 0.123 0.096 0.079 0.006 -0.018 0.027 0.071 0.028 …
0.018 0.080 0.127 0.127 0.136 0.136 0.166 0.173 0.176 0.146 0.117 0.164 0.139 0.142 0.157 0.123 0.045 -0.007 -0.082 -0.041 -0.088 -0.090 0.001 -0.009 -0.020 -0.008 0.043 -0.023 0.075 -0.015 0.004 0.033 0.023 0.060 0.074 0.044 -0.018 -0.027 -0.094 -0.083 -0.039 -0.040 -0.075 -0.063 -0.029 -0.004 0.041 0.033 0.094 0.086 0.130 0.141 0.113 0.100 0.140 0.106 0.117 0.094 0.076 0.016 -0.018 -0.011 0.011…
0.071 0.102 0.140 0.170 0.156 0.138 0.144 0.155 0.141 0.100 0.091 0.129 0.126 0.132 0.164 0.125 0.027 -0.003 -0.049 -0.013 -0.076 -0.107 -0.003 -0.005 -0.004 0.005 0.068 0.019 0.080 0.028 0.022 0.021 0.008 0.041 0.039 0.012 -0.034 -0.072 -0.115 -0.119 -0.088 -0.066 -0.128 -0.108 -0.082 -0.049 -0.021 -0.008 0.042 0.049 0.103 0.105 0.063 0.046 0.131 0.117 0.123 0.102 0.086 0.011 -0.019 -0.012 0.011…
0.023 -0.061 -0.066 -0.044 -0.052 -0.017 0.007 0.055 0.047 0.044 0.040 0.034 0.023 -0.009 0.037 -0.044 -0.137 -0.146 -0.155 -0.157 -0.187 -0.183 -0.133 -0.110 -0.144 -0.158 -0.094 -0.099 -0.064 -0.044 -0.046 -0.052 0.001 0.023 0.012 0.007 -0.069 -0.019 -0.110 -0.088 0.011 0.046 -0.018 -0.005 -0.007 0.010 0.023 0.009 0.025 0.031 0.074 0.048 -0.007 -0.060 0.052 0.015 0.027 0.008 0.003 -0.078 -0.060…
0.003 -0.113 -0.108 -0.131 -0.097 -0.040 -0.015 0.044 0.039 0.077 0.067 0.061 0.029 -0.031 0.037 -0.040 -0.059 -0.086 -0.118 -0.142 -0.150 -0.087 -0.120 -0.110 -0.160 -0.148 -0.118 -0.110 -0.050 -0.056 -0.066 -0.028 -0.011 -0.006 0.023 0.016 -0.097 -0.030 -0.090 -0.011 0.026 0.023 -0.005 -0.003 0.019 0.068 0.095 0.046 0.067 0.056 0.095 0.077 0.058 0.007 0.050 0.030 0.032 0.033 0.011 -0.053 -0.036…
0.013 -0.021 0.020 -0.005 -0.001 0.020 0.015 0.043 0.028 0.048 0.048 0.051 0.041 0.009 0.060 0.020 0.042 -0.010 -0.052 -0.031 -0.050 -0.014 -0.031 -0.030 -0.049 -0.046 -0.043 -0.065 -0.028 -0.049 -0.022 -0.011 0.011 0.019 0.042 0.031 -0.021 -0.012 -0.066 -0.064 -0.073 -0.058 -0.113 -0.118 -0.072 -0.024 0.020 0.029 0.044 0.043 0.076 0.076 0.070 0.028 0.054 0.057 0.049 0.065 0.025 -0.019 -0.033 -0.…
0.035 -0.076 -0.062 -0.091 -0.120 -0.093 -0.096 -0.052 -0.043 -0.031 -0.015 -0.035 -0.053 -0.089 -0.044 -0.097 -0.114 -0.139 -0.115 -0.094 -0.087 -0.069 -0.120 -0.071 -0.111 -0.124 -0.119 -0.098 -0.102 -0.099 -0.070 -0.059 -0.017 -0.040 -0.028 -0.009 -0.038 0.020 -0.075 -0.105 -0.076 -0.035 -0.119 -0.124 -0.111 -0.062 -0.038 -0.015 -0.010 -0.009 0.009 -0.014 -0.021 -0.081 -0.022 -0.046 -0.047 -0.…
0.013 -0.175 -0.209 -0.223 -0.196 -0.162 -0.147 -0.087 -0.073 -0.029 -0.008 -0.044 -0.103 -0.147 -0.095 -0.145 -0.170 -0.166 -0.162 -0.166 -0.133 -0.090 -0.150 -0.118 -0.179 -0.176 -0.173 -0.143 -0.122 -0.096 -0.105 -0.071 -0.033 -0.057 -0.046 -0.029 -0.064 0.071 -0.017 -0.002 -0.013 0.029 -0.015 -0.034 -0.038 -0.000 0.033 -0.005 -0.015 -0.029 -0.026 -0.032 -0.027 -0.086 -0.068 -0.089 -0.060 -0.0…
0.030 -0.111 -0.155 -0.192 -0.131 -0.093 -0.109 -0.051 -0.055 -0.015 -0.008 -0.029 -0.054 -0.096 -0.046 -0.081 -0.063 -0.079 -0.101 -0.122 -0.115 -0.049 -0.138 -0.122 -0.153 -0.158 -0.133 -0.099 -0.092 -0.073 -0.064 -0.043 -0.015 0.014 0.009 0.017 -0.022 0.035 -0.018 0.007 -0.036 0.009 -0.018 -0.045 -0.035 -0.004 0.041 0.042 0.016 0.018 0.007 -0.012 -0.017 -0.063 -0.033 -0.041 -0.030 -0.005 -0.03…
0.025 -0.053 -0.084 -0.092 -0.061 -0.058 -0.054 -0.024 -0.028 -0.008 0.008 -0.009 -0.008 -0.033 -0.041 -0.027 -0.018 -0.046 -0.077 -0.083 -0.057 -0.012 -0.092 -0.072 -0.107 -0.112 -0.077 -0.080 -0.057 -0.041 -0.026 -0.046 -0.037 0.003 0.034 0.048 0.027 0.049 -0.018 -0.042 -0.067 -0.004 -0.076 -0.110 -0.083 -0.050 -0.000 0.054 0.032 0.036 0.032 0.015 0.020 -0.014 0.008 0.007 0.025 0.032 -0.040 -0.…
0.009 -0.132 -0.166 -0.175 -0.156 -0.143 -0.128 -0.075 -0.064 -0.030 -0.017 -0.054 -0.080 -0.117 -0.109 -0.131 -0.132 -0.130 -0.125 -0.160 -0.114 -0.053 -0.139 -0.115 -0.152 -0.165 -0.155 -0.131 -0.125 -0.095 -0.076 -0.078 -0.067 -0.065 -0.043 0.017 -0.001 0.078 -0.008 -0.038 -0.053 0.022 -0.045 -0.078 -0.078 -0.044 -0.001 0.021 -0.014 -0.011 -0.018 -0.026 -0.022 -0.069 -0.032 -0.060 -0.020 -0.02…
0.021 -0.167 -0.211 -0.236 -0.194 -0.163 -0.147 -0.081 -0.059 -0.011 -0.009 -0.058 -0.096 -0.153 -0.131 -0.159 -0.149 -0.143 -0.134 -0.156 -0.127 -0.067 -0.158 -0.146 -0.186 -0.188 -0.194 -0.142 -0.128 -0.117 -0.097 -0.078 -0.043 -0.043 -0.020 0.022 -0.026 0.064 0.002 0.024 -0.026 0.027 -0.005 -0.020 -0.032 0.013 0.049 0.047 0.009 0.006 -0.010 -0.017 -0.010 -0.042 -0.042 -0.070 -0.054 -0.055 -0.1…
-0.020 -0.190 -0.232 -0.278 -0.224 -0.187 -0.186 -0.102 -0.087 -0.025 -0.028 -0.077 -0.116 -0.172 -0.133 -0.156 -0.122 -0.122 -0.116 -0.133 -0.092 -0.029 -0.142 -0.121 -0.164 -0.166 -0.182 -0.140 -0.151 -0.112 -0.111 -0.081 -0.040 -0.030 0.002 0.052 0.000 0.075 0.034 0.075 0.030 0.061 0.026 -0.004 0.003 0.037 0.078 0.074 0.040 0.022 0.011 -0.008 -0.011 -0.063 -0.055 -0.075 -0.064 -0.059 -0.095 -0…
-0.032 -0.121 -0.182 -0.232 -0.181 -0.145 -0.150 -0.096 -0.086 -0.036 -0.042 -0.060 -0.079 -0.114 -0.089 -0.097 -0.054 -0.068 -0.079 -0.107 -0.062 0.007 -0.110 -0.087 -0.137 -0.158 -0.142 -0.099 -0.107 -0.065 -0.081 -0.068 -0.038 -0.005 0.029 0.086 0.028 0.066 0.041 0.073 0.011 0.030 0.005 -0.035 -0.007 0.021 0.077 0.086 0.060 0.038 -0.002 -0.019 -0.013 -0.057 -0.011 -0.032 -0.012 -0.012 -0.050 -…
-0.007 -0.095 -0.151 -0.184 -0.145 -0.125 -0.112 -0.074 -0.053 -0.005 -0.011 -0.040 -0.070 -0.094 -0.093 -0.106 -0.060 -0.076 -0.090 -0.137 -0.092 -0.013 -0.107 -0.121 -0.157 -0.159 -0.136 -0.094 -0.086 -0.052 -0.087 -0.043 -0.003 -0.013 0.009 0.062 0.005 0.053 0.040 0.077 0.027 0.020 -0.006 -0.024 -0.024 0.012 0.083 0.069 0.061 0.039 0.009 -0.010 -0.006 -0.030 -0.026 -0.039 -0.010 -0.007 -0.055 …
0.008 -0.101 -0.156 -0.200 -0.137 -0.142 -0.139 -0.079 -0.059 -0.011 -0.008 -0.055 -0.083 -0.098 -0.095 -0.092 -0.047 -0.050 -0.062 -0.107 -0.055 -0.004 -0.093 -0.126 -0.147 -0.129 -0.111 -0.064 -0.059 -0.045 -0.062 -0.028 -0.035 -0.046 -0.008 0.022 -0.021 0.028 0.034 0.116 0.042 0.021 0.027 0.031 0.005 0.005 0.078 0.029 0.017 0.001 -0.023 -0.007 -0.004 -0.010 -0.035 -0.038 -0.013 0.006 -0.028 -0…
-0.066 -0.125 -0.170 -0.217 -0.147 -0.153 -0.159 -0.086 -0.054 -0.015 -0.012 -0.039 -0.069 -0.085 -0.082 -0.093 -0.039 -0.078 -0.069 -0.101 -0.066 -0.022 -0.107 -0.126 -0.167 -0.170 -0.117 -0.076 -0.065 -0.033 -0.040 -0.026 -0.015 -0.009 0.018 0.053 -0.008 0.060 0.028 0.099 0.026 0.002 0.030 0.012 0.006 0.016 0.082 0.069 0.044 0.046 0.014 0.008 -0.031 -0.061 0.005 -0.020 -0.008 -0.007 0.001 -0.02…
-0.066 -0.122 -0.160 -0.181 -0.127 -0.129 -0.125 -0.075 -0.041 -0.007 -0.009 -0.010 -0.053 -0.071 -0.068 -0.083 -0.027 -0.058 -0.065 -0.125 -0.094 -0.050 -0.120 -0.121 -0.139 -0.140 -0.095 -0.068 -0.061 -0.024 -0.067 -0.023 -0.005 0.006 0.029 0.070 0.007 0.060 0.012 0.067 0.052 0.034 0.041 0.007 -0.001 0.043 0.081 0.056 0.052 0.071 0.044 0.017 -0.014 -0.025 0.005 -0.020 0.003 -0.001 0.009 -0.025 …
-0.006 -0.108 -0.126 -0.147 -0.124 -0.135 -0.127 -0.085 -0.048 -0.014 0.006 -0.037 -0.069 -0.071 -0.079 -0.095 -0.054 -0.065 -0.075 -0.136 -0.084 -0.039 -0.108 -0.120 -0.133 -0.129 -0.092 -0.060 -0.048 -0.008 -0.052 -0.023 -0.013 -0.020 0.007 0.054 -0.012 0.043 0.001 0.051 0.025 0.023 0.016 -0.002 -0.046 0.007 0.075 0.032 0.041 0.036 0.012 0.001 -0.022 -0.028 -0.012 -0.031 -0.001 0.001 -0.024 -0.…
0.016 -0.083 -0.128 -0.158 -0.118 -0.129 -0.128 -0.084 -0.064 -0.042 -0.037 -0.060 -0.081 -0.079 -0.076 -0.083 -0.070 -0.096 -0.084 -0.067 -0.048 -0.033 -0.096 -0.100 -0.117 -0.115 -0.083 -0.068 -0.059 -0.018 -0.014 -0.067 -0.052 -0.040 -0.034 0.020 -0.023 0.052 -0.002 0.023 0.028 0.023 0.038 0.013 -0.026 0.003 0.073 0.033 -0.009 -0.016 -0.047 -0.046 -0.070 -0.066 -0.018 -0.047 -0.014 -0.023 -0.0…
-0.039 -0.085 -0.120 -0.127 -0.102 -0.102 -0.075 -0.020 0.022 0.017 0.003 -0.001 -0.015 -0.011 -0.032 -0.064 -0.074 -0.091 -0.077 -0.095 -0.083 -0.096 -0.131 -0.113 -0.114 -0.113 -0.065 -0.025 -0.022 0.021 0.002 -0.048 -0.059 -0.036 -0.019 0.059 -0.010 0.074 0.016 0.038 0.060 0.041 0.062 0.045 0.003 0.028 0.056 0.033 0.017 0.033 0.029 0.010 -0.029 -0.062 0.009 -0.021 0.008 -0.032 0.018 -0.023 0.0…
0.001 -0.076 -0.087 -0.085 -0.070 -0.096 -0.079 -0.047 -0.013 -0.022 -0.027 -0.028 -0.010 0.004 -0.044 -0.055 -0.043 -0.059 -0.040 -0.087 -0.082 -0.093 -0.114 -0.100 -0.100 -0.088 -0.054 -0.025 -0.018 0.051 0.028 -0.006 -0.028 -0.039 -0.020 0.042 0.008 0.069 0.032 0.027 0.027 0.016 0.011 -0.017 -0.047 -0.010 0.041 0.007 -0.012 -0.004 -0.004 -0.018 -0.059 -0.064 -0.000 -0.021 0.025 0.006 0.033 -0.…
0.023 -0.015 0.000 -0.020 -0.026 -0.059 -0.047 -0.031 -0.016 -0.023 -0.015 -0.034 -0.016 0.021 -0.009 -0.013 -0.019 -0.043 -0.032 -0.006 -0.026 -0.059 -0.024 -0.074 -0.057 -0.047 -0.023 -0.028 0.000 0.062 0.041 -0.020 -0.056 -0.072 -0.034 0.012 0.009 0.024 -0.024 -0.026 -0.006 -0.014 -0.022 -0.060 -0.075 -0.041 -0.001 -0.015 -0.041 -0.039 -0.053 -0.052 -0.065 -0.054 0.011 0.004 0.053 0.049 0.038 …
-0.017 -0.027 -0.027 -0.025 -0.039 -0.064 -0.043 0.005 0.032 0.003 0.003 0.001 -0.009 0.023 -0.002 -0.019 -0.072 -0.067 -0.060 -0.001 0.002 -0.071 -0.049 -0.054 -0.052 -0.040 -0.025 0.010 0.004 0.062 0.062 0.003 -0.030 -0.039 -0.023 0.020 -0.027 -0.010 -0.055 -0.035 0.049 0.001 0.014 -0.001 -0.024 -0.002 0.006 -0.006 -0.035 -0.011 -0.011 -0.016 -0.033 -0.047 0.046 0.013 0.043 0.006 0.059 0.005 0.…
-0.022 -0.037 -0.015 0.014 -0.007 -0.032 -0.020 0.016 0.035 0.013 -0.003 0.001 0.026 0.040 0.032 0.012 -0.031 -0.028 -0.037 -0.029 -0.039 -0.101 -0.099 -0.082 -0.061 -0.035 -0.015 0.029 0.025 0.065 0.062 -0.002 -0.025 -0.031 -0.027 -0.011 -0.056 -0.010 -0.034 -0.027 0.026 -0.024 -0.018 -0.021 -0.026 -0.013 -0.001 -0.018 -0.008 0.024 0.015 -0.012 -0.048 -0.058 0.025 0.015 0.034 0.008 0.074 0.023 0…
-0.046 -0.026 0.036 0.021 -0.025 -0.040 -0.043 -0.052 -0.040 -0.052 -0.043 -0.027 -0.003 0.036 0.012 0.020 0.011 0.000 -0.014 0.017 0.032 -0.003 -0.022 -0.069 -0.061 -0.033 -0.034 -0.022 -0.000 0.056 0.070 0.007 -0.033 -0.044 -0.015 0.000 0.022 0.015 0.013 -0.027 -0.043 -0.051 -0.081 -0.119 -0.097 -0.078 -0.026 -0.018 -0.025 -0.007 -0.024 -0.047 -0.051 -0.046 -0.004 0.005 0.034 0.035 0.065 0.051 …
-0.052 -0.030 0.005 -0.008 -0.044 -0.064 -0.047 -0.041 -0.010 -0.039 -0.036 -0.017 -0.019 0.023 0.000 0.016 -0.016 -0.006 -0.010 0.015 0.058 -0.019 -0.005 -0.041 -0.024 -0.007 -0.009 0.029 0.026 0.085 0.071 0.023 -0.032 -0.050 -0.021 -0.006 -0.007 -0.016 -0.047 -0.034 0.017 -0.019 -0.013 -0.040 -0.043 -0.025 -0.014 -0.045 -0.060 -0.043 -0.049 -0.054 -0.031 -0.055 -0.001 -0.003 0.031 0.034 0.075 0…
-0.013 0.001 -0.001 -0.004 -0.026 -0.065 -0.062 -0.054 -0.029 -0.039 -0.045 -0.044 -0.024 0.017 -0.027 -0.006 -0.017 -0.031 -0.022 0.005 0.030 -0.035 -0.012 -0.041 -0.047 -0.012 -0.019 -0.005 -0.003 0.047 0.054 -0.021 -0.071 -0.094 -0.079 -0.047 -0.031 -0.038 -0.068 -0.060 -0.019 -0.043 -0.042 -0.055 -0.076 -0.057 -0.055 -0.088 -0.089 -0.076 -0.086 -0.074 -0.071 -0.065 0.007 -0.013 0.016 0.004 0.…
-0.048 -0.100 -0.114 -0.140 -0.140 -0.126 -0.121 -0.144 -0.129 -0.121 -0.103 -0.134 -0.144 -0.116 -0.138 -0.108 -0.111 -0.083 -0.040 -0.002 0.030 0.029 -0.022 -0.048 -0.079 -0.031 -0.079 -0.066 -0.097 -0.039 0.001 -0.059 -0.052 -0.101 -0.120 -0.070 -0.059 -0.048 -0.049 -0.017 0.047 0.033 0.034 0.013 -0.024 -0.028 -0.030 -0.094 -0.123 -0.118 -0.124 -0.117 -0.094 -0.071 -0.134 -0.143 -0.116 -0.084 …
0.015 -0.104 -0.135 -0.146 -0.148 -0.164 -0.145 -0.164 -0.119 -0.111 -0.092 -0.137 -0.169 -0.131 -0.145 -0.137 -0.154 -0.127 -0.039 -0.005 -0.003 -0.009 -0.051 -0.082 -0.101 -0.071 -0.092 -0.072 -0.096 -0.010 -0.011 -0.051 -0.072 -0.131 -0.137 -0.086 -0.049 0.036 -0.015 -0.017 0.021 0.062 0.027 -0.013 -0.038 -0.026 -0.032 -0.086 -0.104 -0.129 -0.150 -0.129 -0.109 -0.079 -0.151 -0.163 -0.056 -0.05…
0.015 -0.090 -0.149 -0.147 -0.154 -0.170 -0.149 -0.155 -0.129 -0.107 -0.102 -0.148 -0.166 -0.152 -0.155 -0.142 -0.158 -0.148 -0.049 -0.048 -0.015 -0.012 -0.046 -0.085 -0.110 -0.080 -0.119 -0.100 -0.126 -0.028 -0.052 -0.070 -0.071 -0.098 -0.107 -0.087 -0.025 0.033 0.013 -0.008 0.003 0.059 0.011 -0.044 -0.063 -0.052 -0.051 -0.103 -0.108 -0.113 -0.146 -0.144 -0.091 -0.059 -0.176 -0.164 -0.090 -0.063…
-0.003 -0.197 -0.255 -0.296 -0.269 -0.230 -0.196 -0.180 -0.162 -0.105 -0.105 -0.151 -0.194 -0.231 -0.200 -0.201 -0.195 -0.161 -0.083 -0.092 -0.049 -0.003 -0.077 -0.109 -0.138 -0.113 -0.193 -0.150 -0.198 -0.103 -0.085 -0.091 -0.053 -0.060 -0.062 -0.028 -0.018 0.058 0.031 0.034 0.052 0.097 0.056 0.021 0.019 0.023 0.050 -0.050 -0.088 -0.077 -0.115 -0.137 -0.070 -0.058 -0.202 -0.184 -0.145 -0.103 -0.…
-0.004 -0.217 -0.265 -0.312 -0.273 -0.223 -0.211 -0.166 -0.135 -0.080 -0.086 -0.148 -0.208 -0.264 -0.216 -0.218 -0.218 -0.180 -0.108 -0.083 -0.047 0.011 -0.081 -0.122 -0.160 -0.155 -0.209 -0.181 -0.243 -0.173 -0.134 -0.131 -0.073 -0.081 -0.045 -0.023 -0.040 0.059 0.026 0.032 0.053 0.082 0.062 0.041 0.038 0.043 0.057 -0.019 -0.060 -0.073 -0.119 -0.132 -0.089 -0.076 -0.180 -0.181 -0.171 -0.141 -0.1…
0.017 -0.178 -0.227 -0.286 -0.274 -0.196 -0.173 -0.139 -0.120 -0.053 -0.053 -0.111 -0.159 -0.236 -0.201 -0.226 -0.230 -0.213 -0.141 -0.144 -0.111 -0.026 -0.143 -0.160 -0.211 -0.199 -0.238 -0.203 -0.248 -0.161 -0.129 -0.102 -0.027 -0.031 -0.013 0.017 -0.019 0.074 0.019 0.041 0.053 0.081 0.073 0.065 0.057 0.064 0.075 0.000 -0.029 -0.021 -0.055 -0.075 -0.050 -0.046 -0.135 -0.149 -0.151 -0.125 -0.158…
-0.005 -0.185 -0.240 -0.303 -0.294 -0.218 -0.197 -0.143 -0.135 -0.073 -0.075 -0.125 -0.138 -0.222 -0.214 -0.231 -0.211 -0.193 -0.145 -0.161 -0.114 -0.038 -0.143 -0.166 -0.228 -0.232 -0.251 -0.185 -0.234 -0.147 -0.143 -0.102 -0.054 -0.022 0.033 0.074 0.011 0.095 0.049 0.093 0.052 0.067 0.070 0.065 0.076 0.116 0.121 0.043 0.003 -0.008 -0.069 -0.091 -0.067 -0.086 -0.109 -0.129 -0.124 -0.111 -0.146 -…
-0.016 -0.173 -0.230 -0.254 -0.270 -0.219 -0.194 -0.102 -0.079 -0.026 -0.018 -0.073 -0.107 -0.194 -0.225 -0.247 -0.218 -0.208 -0.165 -0.211 -0.167 -0.090 -0.175 -0.200 -0.256 -0.267 -0.267 -0.203 -0.241 -0.165 -0.129 -0.127 -0.071 -0.013 0.062 0.111 0.052 0.108 0.066 0.095 0.056 0.076 0.078 0.083 0.107 0.137 0.141 0.075 0.061 0.055 0.014 -0.018 -0.035 -0.069 -0.063 -0.101 -0.072 -0.109 -0.158 -0.…
-0.025 -0.131 -0.187 -0.236 -0.273 -0.243 -0.227 -0.123 -0.090 -0.033 -0.045 -0.105 -0.151 -0.218 -0.257 -0.266 -0.217 -0.210 -0.146 -0.178 -0.102 -0.028 -0.083 -0.115 -0.195 -0.241 -0.254 -0.177 -0.233 -0.180 -0.147 -0.134 -0.080 0.001 0.073 0.114 0.047 0.098 0.090 0.090 0.019 0.020 0.023 0.063 0.107 0.138 0.102 0.096 0.086 0.076 0.015 -0.036 -0.052 -0.066 -0.060 -0.098 -0.101 -0.146 -0.184 -0.2…
-0.005 -0.025 -0.031 -0.040 -0.070 -0.081 -0.058 -0.004 0.014 -0.004 0.009 0.011 -0.008 0.001 -0.101 -0.098 -0.087 -0.099 -0.047 -0.098 -0.075 -0.112 -0.068 -0.063 -0.092 -0.114 -0.096 -0.053 -0.049 0.020 0.024 -0.019 -0.023 0.034 0.071 0.095 0.036 0.044 0.033 0.036 0.049 0.039 0.054 0.063 0.077 0.113 0.090 0.051 0.042 0.063 0.022 -0.008 -0.043 -0.040 0.057 0.016 0.039 -0.006 0.005 -0.005 0.057 0…
-0.160 -0.061 -0.033 -0.005 -0.018 -0.019 -0.002 0.086 0.104 0.081 0.076 0.060 0.045 0.021 -0.019 -0.086 -0.128 -0.131 -0.135 -0.169 -0.216 -0.253 -0.174 -0.119 -0.156 -0.150 -0.032 -0.010 -0.009 -0.025 -0.000 -0.022 -0.007 0.039 0.068 0.069 0.007 0.069 0.052 0.048 0.063 0.043 0.078 0.112 0.080 0.072 0.074 0.094 0.088 0.086 0.097 0.074 -0.019 -0.052 0.162 0.091 0.047 -0.076 -0.022 -0.038 -0.011 -…
-0.077 0.020 0.012 0.050 0.031 0.022 0.041 0.108 0.114 0.061 0.076 0.083 0.078 0.073 0.023 -0.039 -0.097 -0.122 -0.123 -0.135 -0.196 -0.264 -0.135 -0.098 -0.107 -0.087 0.029 0.027 0.036 0.025 0.021 0.006 0.014 0.051 0.045 0.035 -0.020 0.023 -0.023 0.008 0.075 0.030 0.080 0.130 0.080 0.053 0.042 0.061 0.059 0.055 0.066 0.061 -0.009 -0.035 0.183 0.112 0.083 -0.043 0.013 -0.010 -0.001 -0.062 -0.036 …
0.004 0.003 -0.042 -0.012 -0.046 -0.043 -0.024 0.031 0.041 0.005 0.036 0.032 0.036 0.047 -0.036 -0.083 -0.115 -0.127 -0.109 -0.147 -0.156 -0.219 -0.142 -0.118 -0.128 -0.112 -0.055 -0.038 -0.064 0.016 0.034 0.013 0.039 0.051 0.025 0.048 -0.006 0.002 -0.024 -0.001 0.091 0.074 0.112 0.117 0.087 0.097 0.062 0.035 0.031 0.049 0.034 0.017 -0.035 -0.076 0.097 0.047 0.045 -0.022 0.046 0.013 0.029 0.034 0…
-0.133 -0.139 -0.190 -0.203 -0.272 -0.214 -0.182 -0.074 -0.041 -0.008 -0.000 -0.062 -0.085 -0.154 -0.188 -0.286 -0.281 -0.265 -0.188 -0.271 -0.207 -0.181 -0.212 -0.173 -0.234 -0.255 -0.222 -0.160 -0.215 -0.124 -0.110 -0.091 0.000 0.021 0.037 0.075 0.028 0.130 0.112 0.064 0.075 0.095 0.070 0.063 0.066 0.091 0.071 0.102 0.087 0.086 0.071 0.013 -0.061 -0.158 0.020 -0.059 -0.109 -0.173 -0.121 -0.134 …
-0.137 -0.143 -0.148 -0.140 -0.210 -0.156 -0.107 -0.013 0.005 0.005 0.024 -0.028 -0.074 -0.129 -0.112 -0.226 -0.275 -0.268 -0.206 -0.216 -0.185 -0.221 -0.156 -0.120 -0.174 -0.190 -0.132 -0.100 -0.126 -0.067 -0.055 -0.062 0.002 -0.015 0.046 0.088 0.042 0.105 0.050 0.039 0.089 0.086 0.072 0.069 0.029 0.056 0.058 0.078 0.050 0.044 0.047 0.021 -0.058 -0.149 0.044 -0.032 -0.031 -0.100 -0.063 -0.125 -0…
-0.096 -0.122 -0.125 -0.108 -0.184 -0.144 -0.080 -0.006 0.031 0.034 0.033 -0.020 -0.067 -0.117 -0.112 -0.196 -0.243 -0.259 -0.188 -0.199 -0.194 -0.213 -0.128 -0.105 -0.150 -0.163 -0.136 -0.101 -0.089 -0.042 -0.057 -0.041 0.014 -0.030 0.033 0.073 0.014 0.102 0.015 0.006 0.048 0.077 0.053 0.053 0.004 0.017 0.056 0.073 0.057 0.040 0.066 0.037 -0.043 -0.126 0.023 -0.051 -0.023 -0.088 -0.047 -0.130 -0…
-0.172 -0.095 -0.083 -0.062 -0.125 -0.101 -0.035 0.062 0.087 0.081 0.066 0.023 -0.022 -0.069 -0.085 -0.164 -0.214 -0.239 -0.216 -0.211 -0.215 -0.240 -0.131 -0.106 -0.164 -0.218 -0.132 -0.108 -0.081 -0.069 -0.078 -0.052 -0.008 0.009 0.077 0.107 0.050 0.119 0.051 0.020 0.023 0.045 0.019 0.048 0.044 0.058 0.075 0.118 0.109 0.073 0.093 0.079 -0.015 -0.097 0.113 0.028 0.005 -0.106 -0.077 -0.130 -0.082…
-0.255 -0.190 -0.169 -0.171 -0.225 -0.170 -0.107 0.006 0.047 0.051 0.052 -0.007 -0.073 -0.132 -0.144 -0.234 -0.261 -0.286 -0.238 -0.218 -0.180 -0.176 -0.122 -0.154 -0.229 -0.299 -0.208 -0.178 -0.176 -0.136 -0.123 -0.090 -0.038 -0.028 0.090 0.162 0.147 0.260 0.148 0.060 0.026 0.095 0.036 0.039 0.055 0.036 0.075 0.139 0.126 0.077 0.077 0.056 -0.018 -0.137 0.081 -0.015 -0.020 -0.134 -0.131 -0.157 -0…
-0.247 -0.170 -0.126 -0.142 -0.192 -0.157 -0.095 -0.015 0.043 0.056 0.049 -0.006 -0.074 -0.116 -0.134 -0.196 -0.223 -0.249 -0.210 -0.186 -0.170 -0.158 -0.091 -0.128 -0.207 -0.280 -0.202 -0.168 -0.150 -0.123 -0.096 -0.073 -0.046 -0.054 0.055 0.108 0.074 0.218 0.087 0.029 0.036 0.127 0.058 0.029 0.038 0.028 0.054 0.070 0.085 0.045 0.045 0.049 -0.015 -0.094 0.010 -0.060 -0.029 -0.105 -0.104 -0.160 -…
-0.154 -0.202 -0.154 -0.167 -0.206 -0.161 -0.102 -0.037 0.023 0.032 0.025 -0.023 -0.087 -0.132 -0.138 -0.182 -0.215 -0.244 -0.172 -0.141 -0.138 -0.122 -0.079 -0.099 -0.160 -0.216 -0.205 -0.173 -0.136 -0.081 -0.065 -0.067 -0.038 -0.079 0.022 0.075 0.033 0.203 0.026 -0.006 0.048 0.165 0.092 0.027 0.022 0.012 0.050 0.045 0.054 0.014 0.022 0.024 -0.031 -0.103 -0.041 -0.107 -0.047 -0.051 -0.083 -0.158…
-0.064 -0.009 0.010 -0.052 -0.015 0.020 0.051 0.130 0.144 0.137 0.105 0.115 0.093 0.046 0.030 0.004 -0.030 -0.052 -0.116 -0.114 -0.157 -0.146 -0.109 -0.063 -0.104 -0.117 -0.031 -0.048 0.005 -0.005 0.001 0.008 -0.002 0.093 0.111 0.072 -0.099 -0.110 -0.123 0.014 0.042 -0.014 0.051 0.088 0.123 0.161 0.143 0.081 0.118 0.118 0.116 0.124 0.070 0.061 0.092 0.067 0.025 -0.033 0.033 -0.026 -0.035 -0.029 -…
-0.053 -0.163 -0.185 -0.198 -0.171 -0.156 -0.103 0.018 0.059 0.090 0.052 0.010 -0.039 -0.106 -0.129 -0.179 -0.211 -0.233 -0.214 -0.243 -0.247 -0.203 -0.187 -0.192 -0.246 -0.249 -0.161 -0.176 -0.137 -0.098 -0.083 -0.051 -0.045 0.010 0.060 0.081 -0.046 0.067 0.007 0.090 0.084 0.090 0.116 0.120 0.111 0.135 0.120 0.068 0.090 0.092 0.090 0.071 0.004 -0.042 0.023 -0.028 0.009 -0.091 -0.110 -0.186 -0.10…
0.028 -0.103 -0.121 -0.085 -0.149 -0.130 -0.104 -0.061 -0.015 0.015 -0.017 -0.049 -0.068 -0.111 -0.133 -0.163 -0.210 -0.215 -0.115 -0.108 -0.105 -0.094 -0.102 -0.082 -0.112 -0.097 -0.130 -0.155 -0.118 -0.061 -0.034 -0.037 -0.009 0.002 -0.033 -0.033 -0.039 0.055 0.017 -0.033 -0.026 0.066 -0.010 -0.025 -0.046 -0.032 -0.041 -0.038 -0.025 -0.014 0.010 -0.022 -0.046 -0.081 -0.073 -0.094 -0.032 -0.058 …
-0.037 -0.189 -0.218 -0.288 -0.262 -0.203 -0.192 -0.181 -0.149 -0.069 -0.083 -0.119 -0.167 -0.219 -0.187 -0.183 -0.113 -0.106 -0.060 -0.078 0.038 0.146 -0.027 -0.087 -0.133 -0.154 -0.215 -0.184 -0.205 -0.129 -0.110 -0.062 -0.033 -0.027 -0.006 0.015 -0.034 0.042 0.032 0.047 -0.015 0.036 0.012 -0.018 0.017 0.054 0.070 0.010 -0.000 -0.006 -0.042 -0.069 -0.016 -0.019 -0.218 -0.178 -0.138 -0.090 -0.10…
-0.009 -0.203 -0.268 -0.314 -0.271 -0.186 -0.168 -0.116 -0.101 -0.043 -0.044 -0.060 -0.085 -0.190 -0.118 -0.194 -0.177 -0.148 -0.126 -0.184 -0.092 -0.002 -0.148 -0.193 -0.209 -0.219 -0.224 -0.140 -0.214 -0.123 -0.142 -0.085 -0.012 -0.019 -0.014 0.016 -0.038 0.053 0.043 0.061 0.069 0.076 0.079 0.058 0.077 0.120 0.092 0.039 0.005 0.018 0.019 -0.012 -0.017 -0.085 -0.088 -0.089 -0.122 -0.101 -0.072 -…
-0.020 -0.111 -0.170 -0.232 -0.191 -0.142 -0.141 -0.164 -0.133 -0.103 -0.097 -0.081 -0.093 -0.111 -0.127 -0.111 -0.046 -0.033 -0.021 -0.059 0.069 0.124 -0.021 -0.097 -0.101 -0.109 -0.157 -0.094 -0.153 -0.014 -0.022 -0.004 0.025 0.041 0.010 0.023 -0.002 -0.002 0.005 0.022 0.014 0.027 0.025 -0.011 0.039 0.084 0.067 -0.016 -0.042 0.005 -0.038 -0.050 0.001 -0.011 -0.163 -0.124 -0.099 -0.043 0.020 0.0…
0.027 -0.044 -0.103 -0.114 -0.082 -0.080 -0.067 -0.125 -0.081 -0.086 -0.095 -0.057 -0.071 -0.026 -0.096 -0.039 -0.024 -0.016 -0.006 -0.038 0.058 0.081 -0.003 -0.069 -0.058 -0.042 -0.084 -0.026 -0.031 0.073 0.061 0.037 0.001 0.027 -0.025 -0.029 -0.022 -0.033 -0.049 -0.032 0.011 0.022 0.019 -0.010 0.022 0.025 -0.001 -0.110 -0.115 -0.054 -0.085 -0.072 -0.007 0.042 -0.149 -0.104 -0.018 0.009 0.048 0.…
0.043 -0.068 -0.128 -0.131 -0.091 -0.111 -0.109 -0.157 -0.121 -0.114 -0.131 -0.102 -0.102 -0.062 -0.078 -0.056 -0.042 -0.023 0.023 0.034 0.129 0.121 0.025 -0.041 -0.018 0.002 -0.064 -0.041 -0.069 0.026 0.026 0.000 -0.021 -0.026 -0.052 -0.046 -0.006 -0.016 -0.033 -0.042 0.012 0.052 -0.000 -0.034 -0.021 -0.028 -0.050 -0.111 -0.121 -0.080 -0.112 -0.104 -0.052 -0.039 -0.166 -0.129 -0.074 -0.020 0.028…
0.021 -0.041 -0.077 -0.136 -0.113 -0.129 -0.139 -0.167 -0.115 -0.101 -0.098 -0.089 -0.116 -0.063 -0.106 -0.063 -0.019 -0.039 0.008 0.045 0.143 0.155 0.070 -0.016 -0.044 -0.052 -0.082 -0.054 -0.077 -0.022 -0.018 -0.035 -0.065 -0.051 -0.016 0.025 0.035 0.049 0.005 -0.026 -0.032 0.015 -0.015 -0.013 0.001 -0.022 -0.017 -0.049 -0.059 -0.044 -0.110 -0.092 -0.039 -0.047 -0.105 -0.081 -0.046 -0.035 -0.00…
0.064 0.031 -0.026 -0.084 -0.093 -0.138 -0.148 -0.224 -0.184 -0.176 -0.179 -0.179 -0.182 -0.126 -0.164 -0.050 -0.004 -0.001 0.075 0.132 0.217 0.213 0.142 0.071 0.041 0.029 -0.032 -0.014 -0.068 -0.028 -0.020 -0.044 -0.069 -0.051 -0.073 -0.068 0.004 -0.040 -0.026 -0.042 -0.027 0.014 -0.014 -0.031 0.006 -0.021 -0.059 -0.112 -0.141 -0.126 -0.193 -0.181 -0.084 -0.036 -0.195 -0.165 -0.136 -0.096 -0.056…
-0.006 0.028 -0.003 -0.007 -0.028 -0.082 -0.085 -0.138 -0.141 -0.151 -0.167 -0.139 -0.102 -0.058 -0.084 -0.016 0.021 0.033 0.095 0.159 0.208 0.181 0.114 0.064 0.069 0.073 -0.006 -0.008 -0.045 -0.017 -0.023 -0.021 -0.061 -0.025 -0.078 -0.075 0.055 -0.050 -0.018 -0.093 -0.087 -0.037 -0.091 -0.112 -0.040 -0.080 -0.127 -0.119 -0.133 -0.117 -0.165 -0.158 -0.061 -0.033 -0.124 -0.101 -0.120 -0.059 -0.03…
-0.027 0.033 0.027 0.032 0.006 -0.050 -0.069 -0.111 -0.114 -0.117 -0.134 -0.140 -0.110 -0.042 -0.069 0.000 0.039 0.037 0.083 0.162 0.259 0.243 0.177 0.102 0.099 0.107 0.041 0.001 -0.038 -0.021 -0.035 -0.042 -0.093 -0.035 -0.054 -0.045 0.092 0.002 0.030 -0.066 -0.093 -0.035 -0.122 -0.142 -0.067 -0.130 -0.144 -0.097 -0.088 -0.082 -0.136 -0.145 -0.078 -0.072 -0.095 -0.064 -0.097 -0.044 -0.041 0.001 …
-0.089 -0.005 0.001 0.006 -0.035 -0.107 -0.138 -0.151 -0.161 -0.134 -0.143 -0.181 -0.173 -0.135 -0.122 -0.063 0.007 0.019 0.077 0.167 0.280 0.277 0.184 0.123 0.080 0.040 -0.021 -0.049 -0.086 -0.088 -0.061 -0.084 -0.093 -0.044 -0.039 -0.040 0.080 0.019 0.053 -0.051 -0.105 -0.041 -0.139 -0.148 -0.066 -0.120 -0.133 -0.066 -0.064 -0.066 -0.147 -0.161 -0.097 -0.105 -0.100 -0.085 -0.130 -0.107 -0.129 -…
-0.101 -0.046 -0.037 -0.045 -0.062 -0.105 -0.139 -0.120 -0.117 -0.084 -0.081 -0.123 -0.143 -0.114 -0.122 -0.065 0.002 -0.026 0.023 0.090 0.184 0.187 0.149 0.085 0.029 -0.015 -0.039 -0.063 -0.089 -0.074 -0.065 -0.077 -0.105 -0.043 -0.003 0.023 0.094 0.068 0.076 0.003 -0.072 -0.023 -0.080 -0.061 -0.006 -0.046 -0.043 -0.023 -0.028 -0.031 -0.112 -0.117 -0.071 -0.105 -0.053 -0.050 -0.077 -0.088 -0.101…
0.002 -0.026 -0.089 -0.104 -0.124 -0.172 -0.190 -0.237 -0.238 -0.197 -0.194 -0.245 -0.245 -0.214 -0.199 -0.109 -0.048 -0.026 0.055 0.161 0.285 0.299 0.196 0.120 0.072 0.035 -0.047 -0.072 -0.145 -0.118 -0.105 -0.126 -0.100 -0.077 -0.073 -0.070 0.048 0.029 0.058 -0.008 -0.026 0.030 -0.070 -0.096 -0.062 -0.098 -0.123 -0.095 -0.101 -0.109 -0.197 -0.210 -0.131 -0.137 -0.208 -0.189 -0.195 -0.153 -0.166…
-0.032 -0.017 -0.059 -0.061 -0.072 -0.101 -0.119 -0.148 -0.191 -0.153 -0.161 -0.199 -0.182 -0.182 -0.159 -0.090 -0.033 -0.007 0.041 0.128 0.245 0.294 0.166 0.133 0.068 0.016 -0.052 -0.083 -0.147 -0.158 -0.139 -0.144 -0.106 -0.043 -0.073 -0.097 -0.003 -0.034 0.017 -0.024 -0.030 -0.012 -0.090 -0.097 -0.043 -0.062 -0.110 -0.084 -0.083 -0.101 -0.151 -0.164 -0.111 -0.099 -0.162 -0.137 -0.176 -0.164 -0…
-0.026 0.005 -0.023 0.002 -0.014 -0.048 -0.069 -0.087 -0.128 -0.092 -0.104 -0.131 -0.113 -0.126 -0.110 -0.045 -0.004 0.007 0.058 0.103 0.160 0.185 0.171 0.155 0.099 0.053 -0.005 -0.054 -0.097 -0.129 -0.105 -0.114 -0.077 -0.014 -0.077 -0.108 -0.017 -0.047 -0.002 -0.056 -0.061 -0.033 -0.115 -0.101 -0.037 -0.036 -0.081 -0.074 -0.073 -0.090 -0.102 -0.113 -0.087 -0.062 -0.124 -0.115 -0.151 -0.142 -0.1…
-0.115 -0.053 -0.039 -0.046 -0.056 -0.065 -0.101 -0.099 -0.131 -0.076 -0.115 -0.151 -0.142 -0.161 -0.124 -0.083 -0.042 -0.014 0.020 0.086 0.172 0.243 0.164 0.154 0.064 -0.003 -0.024 -0.071 -0.129 -0.168 -0.137 -0.126 -0.063 0.001 -0.050 -0.060 -0.027 -0.042 0.012 -0.045 -0.075 -0.042 -0.101 -0.092 -0.019 -0.015 -0.056 -0.038 -0.042 -0.056 -0.072 -0.106 -0.084 -0.062 -0.129 -0.103 -0.158 -0.172 -0…
-0.098 -0.015 -0.017 -0.032 -0.012 -0.037 -0.066 -0.062 -0.104 -0.055 -0.088 -0.112 -0.105 -0.121 -0.083 -0.030 0.008 0.031 0.032 0.089 0.156 0.188 0.156 0.131 0.069 0.013 0.005 -0.039 -0.078 -0.143 -0.124 -0.110 -0.056 0.029 -0.036 -0.053 -0.026 -0.068 0.004 -0.031 -0.059 -0.055 -0.103 -0.073 0.017 0.041 -0.022 -0.040 -0.039 -0.030 -0.055 -0.085 -0.059 -0.025 -0.096 -0.065 -0.137 -0.143 -0.121 -…
-0.097 -0.082 -0.070 -0.074 -0.073 -0.105 -0.119 -0.127 -0.157 -0.089 -0.120 -0.178 -0.196 -0.195 -0.152 -0.095 -0.044 -0.002 0.036 0.127 0.223 0.258 0.210 0.156 0.087 0.016 -0.011 -0.062 -0.122 -0.150 -0.141 -0.140 -0.080 -0.027 -0.044 -0.035 0.033 0.021 0.047 -0.033 -0.084 -0.039 -0.129 -0.110 -0.034 -0.029 -0.069 -0.039 -0.047 -0.063 -0.109 -0.126 -0.076 -0.040 -0.150 -0.125 -0.154 -0.128 -0.1…
0.069 -0.048 -0.058 -0.030 -0.037 -0.068 -0.102 -0.152 -0.198 -0.135 -0.161 -0.205 -0.162 -0.160 -0.091 -0.041 -0.027 0.029 0.083 0.166 0.214 0.252 0.157 0.120 0.113 0.065 0.001 -0.048 -0.112 -0.117 -0.110 -0.145 -0.066 -0.054 -0.105 -0.101 -0.004 -0.016 0.021 -0.062 -0.064 0.002 -0.097 -0.122 -0.085 -0.074 -0.133 -0.093 -0.113 -0.132 -0.149 -0.168 -0.111 -0.082 -0.160 -0.127 -0.140 -0.045 -0.159…
0.083 -0.076 -0.104 -0.111 -0.116 -0.145 -0.166 -0.202 -0.236 -0.161 -0.177 -0.229 -0.184 -0.190 -0.151 -0.096 -0.051 -0.009 0.049 0.139 0.216 0.255 0.135 0.077 0.068 0.015 -0.091 -0.114 -0.189 -0.147 -0.142 -0.180 -0.110 -0.090 -0.100 -0.078 0.031 0.016 0.035 -0.054 -0.060 0.033 -0.060 -0.106 -0.052 -0.057 -0.124 -0.097 -0.120 -0.120 -0.153 -0.182 -0.113 -0.100 -0.184 -0.150 -0.183 -0.085 -0.162…
0.097 -0.080 -0.127 -0.149 -0.139 -0.140 -0.161 -0.178 -0.217 -0.133 -0.154 -0.206 -0.167 -0.198 -0.158 -0.099 -0.049 -0.002 0.038 0.116 0.188 0.246 0.121 0.079 0.069 0.013 -0.107 -0.111 -0.189 -0.157 -0.156 -0.177 -0.113 -0.078 -0.078 -0.061 0.006 -0.010 -0.001 -0.041 -0.046 0.018 -0.037 -0.072 -0.008 -0.018 -0.091 -0.081 -0.096 -0.091 -0.132 -0.163 -0.099 -0.090 -0.184 -0.148 -0.192 -0.102 -0.1…
0.096 -0.045 -0.095 -0.104 -0.088 -0.108 -0.135 -0.156 -0.193 -0.115 -0.132 -0.194 -0.153 -0.171 -0.152 -0.061 -0.009 0.022 0.049 0.118 0.164 0.221 0.135 0.086 0.078 0.042 -0.062 -0.061 -0.137 -0.132 -0.132 -0.149 -0.108 -0.070 -0.071 -0.075 -0.041 -0.059 -0.046 -0.037 -0.033 -0.005 -0.032 -0.042 0.011 -0.018 -0.094 -0.095 -0.102 -0.093 -0.134 -0.166 -0.099 -0.066 -0.169 -0.130 -0.160 -0.096 -0.1…
0.095 -0.048 -0.121 -0.161 -0.140 -0.131 -0.161 -0.149 -0.188 -0.129 -0.137 -0.175 -0.126 -0.159 -0.138 -0.102 -0.058 -0.033 -0.015 0.071 0.124 0.160 0.048 0.006 -0.005 -0.037 -0.123 -0.105 -0.179 -0.150 -0.145 -0.165 -0.099 -0.034 -0.028 -0.025 -0.006 -0.019 -0.001 0.006 -0.009 0.004 -0.018 -0.040 0.014 -0.009 -0.080 -0.042 -0.062 -0.048 -0.096 -0.155 -0.106 -0.116 -0.119 -0.100 -0.156 -0.097 -0…
0.046 -0.079 -0.150 -0.189 -0.191 -0.190 -0.208 -0.209 -0.234 -0.169 -0.184 -0.224 -0.185 -0.224 -0.186 -0.162 -0.102 -0.067 -0.017 0.074 0.170 0.207 0.080 0.009 -0.016 -0.057 -0.151 -0.146 -0.233 -0.189 -0.177 -0.192 -0.103 -0.033 -0.030 -0.012 0.038 0.022 0.038 -0.010 -0.058 -0.010 -0.049 -0.068 -0.005 -0.004 -0.064 -0.034 -0.064 -0.054 -0.122 -0.181 -0.129 -0.152 -0.158 -0.145 -0.201 -0.142 -0…
0.032 -0.040 -0.107 -0.122 -0.128 -0.173 -0.179 -0.210 -0.229 -0.170 -0.182 -0.240 -0.197 -0.214 -0.194 -0.115 -0.049 -0.022 0.031 0.118 0.200 0.243 0.172 0.099 0.058 0.016 -0.085 -0.102 -0.174 -0.166 -0.162 -0.166 -0.113 -0.072 -0.081 -0.071 0.001 -0.025 0.000 -0.029 -0.065 -0.020 -0.050 -0.057 -0.012 -0.029 -0.086 -0.098 -0.116 -0.114 -0.178 -0.215 -0.142 -0.124 -0.188 -0.157 -0.203 -0.166 -0.2…
0.031 -0.016 -0.091 -0.125 -0.119 -0.151 -0.174 -0.174 -0.191 -0.152 -0.140 -0.197 -0.150 -0.165 -0.162 -0.094 -0.061 -0.057 -0.017 0.065 0.148 0.173 0.117 0.040 -0.007 -0.027 -0.105 -0.085 -0.145 -0.126 -0.124 -0.149 -0.110 -0.038 -0.032 -0.038 0.008 -0.031 -0.004 0.009 -0.034 -0.025 -0.019 -0.032 -0.003 -0.027 -0.091 -0.077 -0.073 -0.058 -0.137 -0.179 -0.112 -0.102 -0.117 -0.100 -0.145 -0.129 -…
-0.006 -0.031 -0.112 -0.151 -0.169 -0.173 -0.215 -0.204 -0.207 -0.173 -0.171 -0.231 -0.191 -0.219 -0.180 -0.168 -0.129 -0.102 -0.036 0.049 0.182 0.196 0.118 0.004 -0.044 -0.071 -0.136 -0.124 -0.198 -0.162 -0.146 -0.158 -0.103 -0.018 -0.002 0.020 0.077 0.020 0.057 0.011 -0.073 -0.052 -0.063 -0.075 -0.019 -0.025 -0.076 -0.012 -0.041 -0.039 -0.134 -0.188 -0.131 -0.161 -0.127 -0.124 -0.167 -0.159 -0.…
-0.047 -0.035 -0.085 -0.104 -0.120 -0.167 -0.199 -0.222 -0.220 -0.186 -0.197 -0.244 -0.217 -0.227 -0.181 -0.118 -0.058 -0.012 0.049 0.137 0.263 0.275 0.189 0.087 0.040 0.007 -0.051 -0.075 -0.143 -0.121 -0.117 -0.131 -0.109 -0.044 -0.048 -0.042 0.062 -0.012 0.034 -0.027 -0.092 -0.059 -0.110 -0.140 -0.082 -0.069 -0.108 -0.081 -0.094 -0.086 -0.189 -0.219 -0.139 -0.140 -0.190 -0.162 -0.190 -0.166 -0.…
-0.094 -0.048 -0.096 -0.110 -0.107 -0.178 -0.199 -0.231 -0.194 -0.167 -0.173 -0.236 -0.225 -0.218 -0.201 -0.109 -0.049 -0.021 0.026 0.106 0.196 0.207 0.185 0.083 0.030 0.007 -0.049 -0.080 -0.121 -0.098 -0.088 -0.124 -0.112 -0.064 -0.056 -0.058 0.036 -0.021 0.010 -0.022 -0.069 -0.036 -0.045 -0.062 -0.040 -0.059 -0.116 -0.098 -0.099 -0.084 -0.191 -0.211 -0.145 -0.135 -0.204 -0.179 -0.182 -0.187 -0.…
-0.103 -0.058 -0.111 -0.139 -0.149 -0.194 -0.220 -0.210 -0.188 -0.163 -0.156 -0.216 -0.214 -0.217 -0.204 -0.156 -0.122 -0.104 -0.048 0.039 0.129 0.129 0.128 0.028 -0.033 -0.061 -0.113 -0.129 -0.159 -0.121 -0.121 -0.147 -0.138 -0.067 -0.024 -0.013 0.067 0.003 0.026 -0.018 -0.082 -0.062 -0.051 -0.043 -0.007 -0.034 -0.097 -0.069 -0.085 -0.074 -0.178 -0.212 -0.172 -0.197 -0.140 -0.139 -0.153 -0.181 -…
-0.073 -0.004 -0.052 -0.076 -0.108 -0.156 -0.177 -0.184 -0.158 -0.144 -0.136 -0.172 -0.192 -0.191 -0.163 -0.116 -0.077 -0.046 -0.002 0.075 0.153 0.140 0.123 0.029 -0.009 -0.021 -0.079 -0.102 -0.133 -0.127 -0.124 -0.137 -0.136 -0.061 -0.029 -0.011 0.063 -0.004 0.019 -0.041 -0.115 -0.086 -0.118 -0.131 -0.077 -0.083 -0.108 -0.066 -0.087 -0.057 -0.145 -0.164 -0.134 -0.171 -0.120 -0.129 -0.129 -0.144 …
-0.112 -0.023 -0.061 -0.088 -0.132 -0.172 -0.200 -0.183 -0.172 -0.142 -0.111 -0.162 -0.184 -0.185 -0.172 -0.138 -0.074 -0.042 0.000 0.041 0.157 0.163 0.141 0.054 -0.003 -0.034 -0.079 -0.094 -0.141 -0.103 -0.124 -0.152 -0.146 -0.059 -0.024 -0.002 0.056 -0.024 0.013 -0.033 -0.112 -0.099 -0.140 -0.135 -0.078 -0.084 -0.100 -0.047 -0.062 -0.039 -0.136 -0.147 -0.098 -0.130 -0.105 -0.110 -0.113 -0.130 -…
-0.132 -0.039 -0.084 -0.114 -0.150 -0.184 -0.203 -0.187 -0.154 -0.128 -0.117 -0.181 -0.192 -0.205 -0.214 -0.169 -0.106 -0.073 -0.030 0.025 0.112 0.139 0.110 0.038 -0.021 -0.054 -0.115 -0.145 -0.178 -0.138 -0.133 -0.167 -0.171 -0.078 -0.035 -0.020 0.053 0.014 0.049 -0.005 -0.082 -0.063 -0.096 -0.099 -0.059 -0.097 -0.113 -0.059 -0.072 -0.074 -0.167 -0.172 -0.153 -0.164 -0.126 -0.149 -0.162 -0.180 -…
-0.132 -0.054 -0.096 -0.138 -0.157 -0.177 -0.197 -0.198 -0.165 -0.145 -0.128 -0.177 -0.186 -0.191 -0.187 -0.155 -0.115 -0.090 -0.036 0.011 0.079 0.113 0.085 -0.002 -0.052 -0.059 -0.109 -0.132 -0.149 -0.100 -0.091 -0.131 -0.139 -0.069 -0.039 -0.012 0.065 0.027 0.056 -0.008 -0.077 -0.049 -0.089 -0.096 -0.060 -0.091 -0.127 -0.071 -0.088 -0.081 -0.157 -0.168 -0.142 -0.171 -0.119 -0.133 -0.145 -0.148 …
-0.123 -0.047 -0.089 -0.119 -0.139 -0.171 -0.153 -0.165 -0.134 -0.121 -0.110 -0.154 -0.166 -0.149 -0.145 -0.112 -0.087 -0.063 -0.023 0.023 0.115 0.119 0.098 0.014 -0.043 -0.028 -0.077 -0.081 -0.112 -0.059 -0.071 -0.095 -0.104 -0.058 -0.056 -0.051 0.008 -0.039 -0.001 -0.057 -0.087 -0.072 -0.119 -0.118 -0.091 -0.103 -0.133 -0.080 -0.076 -0.072 -0.123 -0.133 -0.110 -0.137 -0.118 -0.124 -0.133 -0.124…
-0.130 -0.055 -0.079 -0.088 -0.146 -0.168 -0.143 -0.153 -0.130 -0.110 -0.100 -0.143 -0.164 -0.153 -0.177 -0.140 -0.111 -0.084 -0.023 0.008 0.117 0.142 0.130 0.044 -0.030 -0.028 -0.074 -0.081 -0.131 -0.087 -0.103 -0.137 -0.130 -0.096 -0.075 -0.061 0.006 -0.014 0.014 -0.033 -0.048 -0.036 -0.100 -0.088 -0.098 -0.130 -0.141 -0.066 -0.063 -0.084 -0.135 -0.135 -0.125 -0.143 -0.151 -0.157 -0.158 -0.168 …
-0.140 -0.087 -0.093 -0.105 -0.182 -0.196 -0.183 -0.184 -0.120 -0.095 -0.085 -0.168 -0.191 -0.177 -0.205 -0.183 -0.169 -0.141 -0.047 0.013 0.076 0.109 0.086 0.019 -0.041 -0.051 -0.112 -0.153 -0.198 -0.116 -0.113 -0.150 -0.129 -0.116 -0.098 -0.082 -0.001 0.030 0.031 -0.034 -0.054 -0.017 -0.094 -0.082 -0.104 -0.133 -0.156 -0.077 -0.074 -0.118 -0.147 -0.143 -0.146 -0.179 -0.184 -0.183 -0.160 -0.157 …
-0.103 -0.114 -0.124 -0.134 -0.178 -0.188 -0.193 -0.174 -0.110 -0.090 -0.092 -0.163 -0.183 -0.171 -0.174 -0.157 -0.152 -0.128 -0.047 -0.003 0.057 0.083 0.046 -0.007 -0.067 -0.052 -0.106 -0.105 -0.126 -0.065 -0.063 -0.093 -0.089 -0.118 -0.092 -0.093 -0.027 0.002 0.018 -0.027 -0.039 -0.005 -0.065 -0.056 -0.103 -0.123 -0.125 -0.081 -0.090 -0.129 -0.154 -0.135 -0.118 -0.145 -0.176 -0.174 -0.148 -0.11…
-0.083 -0.091 -0.112 -0.123 -0.154 -0.160 -0.136 -0.116 -0.069 -0.035 -0.048 -0.101 -0.131 -0.117 -0.136 -0.108 -0.107 -0.108 -0.061 -0.031 0.043 0.069 0.029 -0.036 -0.093 -0.058 -0.094 -0.064 -0.083 -0.040 -0.031 -0.048 -0.040 -0.079 -0.063 -0.068 -0.021 0.003 0.031 -0.002 0.006 -0.002 -0.042 -0.034 -0.081 -0.083 -0.067 -0.044 -0.042 -0.074 -0.105 -0.086 -0.084 -0.109 -0.126 -0.133 -0.107 -0.102…
-0.088 -0.069 -0.069 -0.086 -0.163 -0.168 -0.143 -0.148 -0.097 -0.078 -0.103 -0.156 -0.168 -0.149 -0.171 -0.166 -0.153 -0.132 -0.074 0.000 0.074 0.084 0.074 -0.000 -0.053 -0.035 -0.099 -0.108 -0.140 -0.087 -0.073 -0.078 -0.052 -0.094 -0.099 -0.113 -0.020 0.015 0.042 -0.015 -0.033 -0.021 -0.091 -0.078 -0.133 -0.126 -0.111 -0.060 -0.065 -0.117 -0.144 -0.145 -0.138 -0.163 -0.178 -0.183 -0.141 -0.137…
-0.051 -0.081 -0.086 -0.081 -0.158 -0.152 -0.147 -0.159 -0.106 -0.098 -0.109 -0.160 -0.170 -0.156 -0.171 -0.158 -0.182 -0.154 -0.091 -0.021 0.024 0.038 0.023 -0.035 -0.062 -0.055 -0.117 -0.117 -0.158 -0.070 -0.046 -0.066 -0.039 -0.083 -0.103 -0.106 0.008 0.048 0.043 -0.026 -0.035 0.016 -0.068 -0.070 -0.121 -0.137 -0.126 -0.103 -0.109 -0.143 -0.145 -0.156 -0.139 -0.165 -0.173 -0.184 -0.135 -0.099 …
-0.059 -0.113 -0.124 -0.122 -0.176 -0.154 -0.143 -0.153 -0.118 -0.105 -0.123 -0.166 -0.161 -0.148 -0.163 -0.139 -0.193 -0.173 -0.102 -0.059 -0.000 0.016 -0.008 -0.060 -0.090 -0.077 -0.133 -0.090 -0.114 -0.036 -0.018 -0.062 -0.041 -0.097 -0.113 -0.117 -0.030 0.003 0.011 -0.022 -0.021 0.012 -0.047 -0.053 -0.105 -0.102 -0.113 -0.112 -0.116 -0.123 -0.135 -0.141 -0.127 -0.141 -0.158 -0.163 -0.127 -0.0…
-0.052 -0.077 -0.098 -0.110 -0.180 -0.179 -0.184 -0.188 -0.147 -0.124 -0.124 -0.185 -0.192 -0.184 -0.180 -0.169 -0.208 -0.186 -0.083 -0.022 0.018 0.026 0.019 -0.046 -0.085 -0.076 -0.145 -0.131 -0.157 -0.076 -0.038 -0.100 -0.089 -0.124 -0.125 -0.113 0.003 0.048 0.041 -0.043 -0.051 0.009 -0.055 -0.078 -0.132 -0.148 -0.168 -0.110 -0.120 -0.130 -0.157 -0.152 -0.135 -0.157 -0.169 -0.177 -0.149 -0.123 …
-0.058 -0.046 -0.062 -0.068 -0.145 -0.157 -0.172 -0.161 -0.139 -0.129 -0.111 -0.169 -0.178 -0.167 -0.146 -0.146 -0.184 -0.161 -0.060 0.007 0.050 0.019 0.030 -0.015 -0.046 -0.045 -0.103 -0.105 -0.148 -0.085 -0.075 -0.118 -0.113 -0.135 -0.128 -0.128 0.007 0.023 0.009 -0.085 -0.102 -0.023 -0.093 -0.092 -0.108 -0.127 -0.181 -0.112 -0.120 -0.144 -0.169 -0.158 -0.121 -0.136 -0.132 -0.137 -0.125 -0.113 …
-0.053 -0.040 -0.077 -0.061 -0.134 -0.150 -0.176 -0.176 -0.149 -0.139 -0.122 -0.188 -0.179 -0.170 -0.146 -0.156 -0.192 -0.143 -0.021 0.046 0.066 0.028 0.052 0.012 0.002 -0.000 -0.076 -0.093 -0.183 -0.125 -0.092 -0.141 -0.109 -0.125 -0.132 -0.108 0.055 0.048 0.035 -0.097 -0.101 -0.016 -0.098 -0.114 -0.123 -0.151 -0.197 -0.122 -0.123 -0.141 -0.163 -0.169 -0.115 -0.144 -0.135 -0.147 -0.147 -0.135 -0…
0.022 -0.043 -0.083 -0.067 -0.141 -0.144 -0.176 -0.178 -0.163 -0.151 -0.140 -0.194 -0.165 -0.165 -0.143 -0.143 -0.160 -0.094 0.009 0.027 0.016 0.007 0.003 -0.031 -0.006 -0.010 -0.079 -0.076 -0.164 -0.118 -0.100 -0.154 -0.129 -0.149 -0.145 -0.111 0.034 0.043 0.041 -0.069 -0.082 -0.004 -0.060 -0.065 -0.068 -0.107 -0.143 -0.102 -0.121 -0.159 -0.183 -0.185 -0.144 -0.161 -0.132 -0.136 -0.135 -0.109 -0…
-0.013 -0.075 -0.133 -0.139 -0.160 -0.152 -0.186 -0.156 -0.147 -0.132 -0.102 -0.137 -0.135 -0.147 -0.138 -0.134 -0.131 -0.059 -0.041 -0.091 -0.051 -0.022 -0.041 -0.072 -0.059 -0.079 -0.102 -0.057 -0.146 -0.085 -0.103 -0.118 -0.097 -0.088 -0.053 -0.032 0.035 0.009 0.022 -0.002 0.008 0.035 0.032 0.056 0.089 0.051 -0.002 -0.030 -0.058 -0.066 -0.090 -0.117 -0.100 -0.093 -0.077 -0.083 -0.085 -0.086 -0…
-0.057 -0.120 -0.188 -0.241 -0.211 -0.182 -0.194 -0.131 -0.121 -0.077 -0.048 -0.073 -0.105 -0.154 -0.159 -0.155 -0.084 -0.050 -0.077 -0.183 -0.096 -0.001 -0.081 -0.127 -0.141 -0.179 -0.182 -0.083 -0.151 -0.081 -0.097 -0.091 -0.065 -0.021 0.023 0.050 -0.001 0.006 0.016 0.071 0.084 0.051 0.113 0.140 0.197 0.209 0.167 0.051 0.015 0.037 -0.014 -0.041 -0.035 -0.027 -0.034 -0.046 -0.078 -0.090 -0.030 -…
-0.029 -0.145 -0.212 -0.240 -0.261 -0.228 -0.223 -0.181 -0.100 -0.073 -0.076 -0.145 -0.185 -0.196 -0.189 -0.217 -0.201 -0.165 -0.035 -0.087 -0.063 -0.018 -0.061 -0.090 -0.113 -0.132 -0.167 -0.078 -0.171 -0.110 -0.108 -0.108 -0.064 -0.106 -0.079 -0.049 -0.034 0.089 0.046 0.043 0.101 0.150 0.123 0.083 0.056 0.005 0.010 -0.022 -0.011 -0.029 -0.048 -0.101 -0.105 -0.145 -0.171 -0.175 -0.133 -0.149 -0.…
-0.012 -0.182 -0.219 -0.259 -0.248 -0.210 -0.211 -0.160 -0.064 0.009 -0.025 -0.094 -0.153 -0.187 -0.183 -0.203 -0.133 -0.139 -0.050 -0.157 -0.144 -0.017 -0.110 -0.127 -0.170 -0.181 -0.206 -0.137 -0.150 -0.113 -0.102 -0.087 -0.066 -0.135 -0.067 -0.021 -0.053 0.176 0.085 0.089 0.074 0.147 0.148 0.110 0.072 0.028 0.081 0.046 0.048 -0.011 -0.014 -0.036 -0.047 -0.088 -0.112 -0.126 -0.049 -0.072 -0.097…
-0.026 -0.094 -0.198 -0.252 -0.271 -0.232 -0.239 -0.225 -0.148 -0.091 -0.118 -0.204 -0.205 -0.223 -0.221 -0.253 -0.226 -0.179 -0.075 -0.102 -0.027 0.015 -0.041 -0.085 -0.144 -0.125 -0.179 -0.136 -0.203 -0.135 -0.124 -0.134 -0.079 -0.113 -0.084 -0.028 0.019 0.133 0.082 0.018 0.044 0.104 0.061 0.023 0.031 -0.019 -0.030 -0.018 -0.036 -0.074 -0.082 -0.129 -0.116 -0.154 -0.129 -0.160 -0.144 -0.150 -0.…
-0.050 -0.092 -0.177 -0.210 -0.229 -0.217 -0.224 -0.225 -0.158 -0.117 -0.132 -0.206 -0.220 -0.223 -0.221 -0.208 -0.196 -0.156 -0.031 0.001 0.052 0.063 0.018 -0.034 -0.064 -0.031 -0.146 -0.121 -0.189 -0.134 -0.083 -0.118 -0.067 -0.109 -0.096 -0.042 0.059 0.148 0.100 -0.027 -0.006 0.101 0.022 -0.027 -0.032 -0.094 -0.089 -0.055 -0.055 -0.096 -0.135 -0.168 -0.122 -0.152 -0.169 -0.201 -0.184 -0.155 -0…
-0.000 -0.111 -0.177 -0.190 -0.219 -0.216 -0.201 -0.224 -0.172 -0.144 -0.155 -0.220 -0.236 -0.219 -0.218 -0.196 -0.204 -0.160 -0.009 0.022 0.054 0.065 0.006 -0.038 -0.051 -0.025 -0.146 -0.094 -0.156 -0.092 -0.046 -0.056 -0.017 -0.098 -0.109 -0.072 0.051 0.114 0.098 0.002 0.013 0.113 0.030 -0.026 -0.052 -0.106 -0.077 -0.076 -0.089 -0.121 -0.141 -0.182 -0.125 -0.133 -0.215 -0.233 -0.188 -0.150 -0.1…
-0.043 -0.137 -0.163 -0.176 -0.176 -0.166 -0.152 -0.187 -0.143 -0.122 -0.131 -0.183 -0.190 -0.165 -0.157 -0.162 -0.195 -0.150 0.004 0.032 0.051 0.062 0.025 -0.001 -0.037 -0.013 -0.085 -0.084 -0.126 -0.062 -0.024 -0.019 -0.023 -0.122 -0.144 -0.107 0.006 0.081 0.072 -0.016 -0.007 0.085 0.022 -0.050 -0.069 -0.111 -0.085 -0.116 -0.124 -0.140 -0.146 -0.149 -0.093 -0.084 -0.197 -0.202 -0.133 -0.112 -0.…
0.023 -0.143 -0.173 -0.189 -0.165 -0.151 -0.132 -0.169 -0.167 -0.148 -0.139 -0.174 -0.173 -0.150 -0.135 -0.126 -0.154 -0.100 0.022 0.057 0.058 0.048 0.013 0.004 -0.008 0.020 -0.059 -0.053 -0.110 -0.059 -0.021 -0.033 -0.015 -0.138 -0.174 -0.129 -0.045 0.030 0.007 -0.003 0.071 0.128 0.095 0.024 -0.026 -0.074 -0.055 -0.134 -0.152 -0.153 -0.167 -0.164 -0.088 -0.056 -0.200 -0.204 -0.153 -0.083 -0.038 …
0.058 -0.030 -0.106 -0.130 -0.117 -0.113 -0.061 -0.124 -0.163 -0.170 -0.128 -0.128 -0.119 -0.081 -0.095 -0.088 -0.088 -0.065 0.018 0.036 0.039 0.004 -0.002 -0.003 0.024 0.032 -0.065 -0.053 -0.066 -0.013 -0.001 -0.020 0.000 -0.053 -0.076 -0.056 0.010 -0.008 -0.024 -0.019 0.039 0.052 0.034 0.020 -0.013 -0.031 -0.024 -0.076 -0.107 -0.125 -0.141 -0.135 -0.080 -0.057 -0.103 -0.118 -0.092 -0.020 -0.025…
0.108 0.023 -0.054 -0.064 -0.051 -0.045 0.002 -0.047 -0.137 -0.144 -0.116 -0.087 -0.056 -0.027 -0.057 -0.040 -0.025 -0.034 0.008 0.061 0.043 -0.006 -0.008 -0.041 0.010 0.023 -0.059 -0.047 -0.056 -0.017 0.006 -0.024 -0.004 -0.004 -0.033 -0.026 0.022 0.006 -0.008 -0.017 0.020 0.046 0.017 0.021 -0.014 -0.029 -0.012 -0.004 -0.060 -0.095 -0.126 -0.119 -0.083 -0.063 -0.049 -0.064 -0.073 -0.009 -0.057 -…
0.044 -0.093 -0.114 -0.111 -0.119 -0.097 -0.070 -0.056 -0.065 -0.057 -0.040 -0.056 -0.090 -0.083 -0.091 -0.105 -0.115 -0.073 -0.028 -0.005 -0.020 -0.050 -0.069 -0.038 -0.032 -0.021 -0.002 0.020 -0.079 -0.029 -0.015 -0.046 -0.012 -0.024 -0.028 -0.004 -0.013 0.039 0.007 0.019 0.130 0.152 0.103 0.054 0.005 0.006 0.002 0.033 -0.029 -0.044 -0.054 -0.065 -0.054 -0.054 -0.119 -0.132 -0.091 -0.074 -0.060…
0.020 -0.094 -0.175 -0.201 -0.207 -0.167 -0.122 -0.106 -0.109 -0.096 -0.082 -0.109 -0.142 -0.133 -0.142 -0.183 -0.199 -0.170 -0.095 -0.077 -0.077 -0.095 -0.107 -0.089 -0.094 -0.102 -0.092 -0.056 -0.119 -0.055 -0.037 -0.037 0.000 -0.024 -0.023 0.006 0.011 0.110 0.051 0.039 0.124 0.163 0.106 0.064 0.014 -0.004 0.019 0.040 0.002 -0.022 -0.049 -0.089 -0.092 -0.110 -0.117 -0.144 -0.102 -0.106 -0.089 -…
0.043 -0.124 -0.199 -0.227 -0.214 -0.172 -0.132 -0.139 -0.160 -0.126 -0.117 -0.142 -0.166 -0.161 -0.159 -0.198 -0.194 -0.162 -0.063 -0.067 -0.072 -0.049 -0.095 -0.081 -0.082 -0.075 -0.113 -0.067 -0.146 -0.070 -0.051 -0.047 -0.001 -0.040 -0.067 -0.029 -0.013 0.085 0.067 0.032 0.106 0.153 0.120 0.084 0.033 0.004 0.021 -0.003 -0.048 -0.057 -0.083 -0.117 -0.078 -0.067 -0.161 -0.170 -0.128 -0.104 -0.0…
0.065 -0.123 -0.187 -0.218 -0.203 -0.166 -0.132 -0.149 -0.165 -0.114 -0.122 -0.174 -0.181 -0.196 -0.159 -0.175 -0.202 -0.158 -0.048 -0.026 -0.042 -0.012 -0.069 -0.070 -0.056 -0.055 -0.138 -0.105 -0.168 -0.120 -0.092 -0.053 -0.028 -0.089 -0.102 -0.083 -0.029 0.057 0.050 -0.012 0.053 0.115 0.075 0.037 0.010 -0.020 -0.034 -0.071 -0.090 -0.084 -0.106 -0.133 -0.093 -0.077 -0.202 -0.183 -0.162 -0.106 -…
0.026 -0.184 -0.227 -0.255 -0.240 -0.199 -0.183 -0.167 -0.155 -0.103 -0.116 -0.171 -0.194 -0.217 -0.187 -0.205 -0.239 -0.179 -0.071 -0.052 -0.039 -0.008 -0.084 -0.076 -0.089 -0.086 -0.175 -0.138 -0.199 -0.121 -0.080 -0.075 -0.034 -0.072 -0.079 -0.039 0.001 0.086 0.069 0.030 0.080 0.131 0.098 0.050 0.038 0.012 0.007 -0.058 -0.098 -0.072 -0.093 -0.121 -0.081 -0.082 -0.184 -0.168 -0.151 -0.107 -0.11…
0.013 -0.187 -0.250 -0.292 -0.281 -0.231 -0.224 -0.190 -0.162 -0.112 -0.126 -0.185 -0.215 -0.251 -0.233 -0.241 -0.258 -0.204 -0.116 -0.069 -0.065 -0.019 -0.113 -0.110 -0.149 -0.145 -0.198 -0.184 -0.250 -0.168 -0.125 -0.132 -0.069 -0.069 -0.044 -0.000 0.036 0.131 0.100 0.036 0.085 0.149 0.112 0.071 0.072 0.031 0.022 -0.022 -0.058 -0.045 -0.099 -0.155 -0.122 -0.135 -0.177 -0.179 -0.170 -0.136 -0.16…
0.009 -0.137 -0.221 -0.259 -0.266 -0.225 -0.196 -0.161 -0.156 -0.118 -0.113 -0.150 -0.162 -0.233 -0.225 -0.239 -0.241 -0.198 -0.109 -0.084 -0.080 -0.032 -0.115 -0.119 -0.166 -0.158 -0.201 -0.184 -0.258 -0.187 -0.138 -0.150 -0.067 -0.056 -0.024 0.022 0.058 0.121 0.101 0.056 0.046 0.103 0.072 0.044 0.042 0.046 0.050 0.006 -0.029 -0.055 -0.101 -0.146 -0.110 -0.132 -0.131 -0.156 -0.165 -0.146 -0.183 …
-0.035 -0.123 -0.196 -0.250 -0.270 -0.210 -0.187 -0.135 -0.122 -0.078 -0.052 -0.113 -0.122 -0.197 -0.203 -0.250 -0.245 -0.198 -0.151 -0.127 -0.084 -0.042 -0.141 -0.150 -0.205 -0.201 -0.240 -0.212 -0.264 -0.170 -0.130 -0.146 -0.068 -0.009 0.019 0.054 0.077 0.097 0.106 0.077 0.046 0.066 0.065 0.033 0.054 0.062 0.057 0.036 0.009 -0.008 -0.069 -0.110 -0.090 -0.149 -0.092 -0.118 -0.120 -0.121 -0.134 -…
-0.048 -0.099 -0.182 -0.233 -0.252 -0.203 -0.195 -0.148 -0.138 -0.090 -0.080 -0.147 -0.128 -0.202 -0.207 -0.251 -0.248 -0.214 -0.161 -0.136 -0.082 -0.039 -0.134 -0.123 -0.184 -0.207 -0.234 -0.196 -0.266 -0.209 -0.165 -0.155 -0.063 0.009 0.017 0.068 0.070 0.096 0.098 0.085 0.059 0.060 0.059 0.044 0.077 0.074 0.036 0.026 0.018 0.004 -0.078 -0.125 -0.127 -0.183 -0.092 -0.102 -0.120 -0.144 -0.177 -0.…
-0.030 -0.084 -0.175 -0.227 -0.237 -0.211 -0.214 -0.159 -0.167 -0.118 -0.109 -0.188 -0.163 -0.240 -0.204 -0.260 -0.248 -0.202 -0.141 -0.099 -0.021 0.009 -0.080 -0.083 -0.131 -0.181 -0.213 -0.177 -0.267 -0.232 -0.185 -0.178 -0.082 -0.012 0.019 0.060 0.095 0.110 0.128 0.081 0.021 0.031 0.022 0.025 0.068 0.063 -0.014 0.041 -0.001 -0.008 -0.062 -0.119 -0.133 -0.197 -0.088 -0.113 -0.172 -0.182 -0.202 …
-0.018 -0.095 -0.170 -0.202 -0.211 -0.209 -0.218 -0.185 -0.171 -0.139 -0.145 -0.213 -0.193 -0.244 -0.198 -0.227 -0.235 -0.175 -0.094 -0.037 0.019 0.018 -0.054 -0.048 -0.069 -0.133 -0.133 -0.112 -0.230 -0.189 -0.159 -0.160 -0.064 -0.068 -0.056 0.006 0.077 0.100 0.125 0.017 0.018 0.077 0.032 0.013 0.028 -0.003 -0.066 -0.026 -0.059 -0.054 -0.087 -0.141 -0.145 -0.191 -0.163 -0.177 -0.208 -0.196 -0.18…
-0.017 -0.044 -0.086 -0.091 -0.131 -0.137 -0.150 -0.124 -0.119 -0.111 -0.112 -0.162 -0.138 -0.171 -0.146 -0.171 -0.215 -0.162 -0.097 -0.008 0.028 -0.019 -0.021 -0.008 -0.020 -0.076 -0.081 -0.086 -0.179 -0.134 -0.096 -0.117 -0.032 -0.019 -0.041 0.006 0.068 0.046 0.075 -0.020 -0.005 0.032 0.006 -0.006 -0.015 -0.042 -0.096 -0.033 -0.066 -0.057 -0.088 -0.127 -0.125 -0.157 -0.118 -0.129 -0.167 -0.166 …
-0.056 -0.133 -0.177 -0.203 -0.230 -0.198 -0.216 -0.188 -0.148 -0.116 -0.130 -0.199 -0.197 -0.241 -0.211 -0.231 -0.259 -0.205 -0.131 -0.044 0.009 0.029 -0.019 -0.042 -0.097 -0.127 -0.152 -0.150 -0.234 -0.162 -0.114 -0.130 -0.061 -0.062 -0.040 0.012 0.046 0.092 0.085 0.009 0.010 0.061 0.040 0.022 0.018 -0.029 -0.056 -0.010 -0.047 -0.066 -0.104 -0.141 -0.136 -0.171 -0.189 -0.199 -0.192 -0.181 -0.18…
-0.027 -0.136 -0.167 -0.200 -0.227 -0.192 -0.204 -0.167 -0.131 -0.104 -0.135 -0.200 -0.198 -0.248 -0.237 -0.204 -0.230 -0.180 -0.079 -0.015 0.025 0.049 -0.001 0.017 -0.057 -0.074 -0.129 -0.103 -0.196 -0.140 -0.105 -0.116 -0.044 -0.059 -0.034 0.010 0.047 0.110 0.099 0.035 0.049 0.109 0.053 0.020 0.028 0.006 -0.002 -0.026 -0.058 -0.069 -0.097 -0.155 -0.124 -0.129 -0.203 -0.197 -0.199 -0.175 -0.195 …
0.036 -0.139 -0.146 -0.171 -0.193 -0.164 -0.167 -0.162 -0.127 -0.090 -0.124 -0.186 -0.177 -0.205 -0.183 -0.177 -0.207 -0.185 -0.090 -0.044 -0.029 0.008 -0.059 -0.042 -0.090 -0.070 -0.118 -0.087 -0.168 -0.109 -0.067 -0.068 -0.013 -0.058 -0.050 -0.018 0.013 0.095 0.082 0.011 0.068 0.128 0.077 0.020 0.023 -0.024 -0.027 -0.063 -0.074 -0.061 -0.094 -0.146 -0.115 -0.118 -0.209 -0.182 -0.159 -0.125 -0.1…
0.097 -0.110 -0.114 -0.155 -0.159 -0.136 -0.138 -0.144 -0.134 -0.087 -0.097 -0.153 -0.158 -0.161 -0.147 -0.139 -0.167 -0.140 -0.061 -0.012 -0.037 -0.015 -0.071 -0.075 -0.081 -0.056 -0.095 -0.060 -0.148 -0.082 -0.029 -0.046 -0.007 -0.039 -0.053 -0.024 0.004 0.054 0.052 0.006 0.049 0.102 0.092 0.048 0.021 -0.013 -0.003 -0.026 -0.087 -0.087 -0.102 -0.142 -0.097 -0.086 -0.223 -0.179 -0.140 -0.088 -0.…
0.098 -0.107 -0.076 -0.108 -0.089 -0.074 -0.067 -0.106 -0.105 -0.064 -0.063 -0.106 -0.117 -0.102 -0.070 -0.067 -0.088 -0.080 -0.015 0.016 -0.022 -0.016 -0.065 -0.050 -0.028 -0.006 -0.051 -0.016 -0.065 -0.004 0.029 0.020 0.027 -0.055 -0.059 -0.038 -0.015 0.048 0.025 -0.009 0.053 0.099 0.108 0.056 0.008 -0.010 0.007 -0.029 -0.082 -0.092 -0.082 -0.103 -0.058 -0.034 -0.227 -0.170 -0.091 -0.015 -0.006…
0.107 -0.080 -0.046 -0.055 -0.019 -0.036 -0.032 -0.063 -0.085 -0.068 -0.055 -0.063 -0.085 -0.052 0.009 -0.005 -0.028 -0.009 0.009 0.055 0.005 -0.031 -0.023 0.004 0.026 0.042 0.015 0.017 -0.021 0.007 0.005 0.020 0.012 -0.068 -0.075 -0.053 -0.055 -0.013 -0.035 -0.007 0.042 0.052 0.091 0.051 -0.004 -0.011 -0.025 -0.066 -0.104 -0.097 -0.065 -0.074 -0.027 0.003 -0.178 -0.117 -0.035 0.016 0.031 -0.009 …
0.111 -0.093 -0.059 -0.079 -0.038 -0.043 -0.052 -0.090 -0.110 -0.077 -0.061 -0.071 -0.099 -0.071 0.009 0.004 -0.012 0.011 0.001 0.031 0.006 0.015 -0.017 0.002 0.018 0.027 -0.001 -0.022 -0.037 -0.011 0.004 0.004 0.011 -0.028 -0.060 -0.036 -0.031 -0.024 -0.017 -0.003 0.018 0.050 0.092 0.053 0.016 0.011 0.009 -0.049 -0.080 -0.075 -0.050 -0.065 -0.012 0.016 -0.189 -0.119 -0.047 0.013 0.020 -0.025 0.0…
0.129 -0.066 -0.081 -0.099 -0.023 -0.023 -0.019 -0.046 -0.068 -0.020 -0.015 -0.004 -0.031 -0.015 0.030 0.046 0.050 0.046 0.039 -0.028 -0.081 -0.039 -0.079 -0.043 0.001 0.029 0.024 0.049 0.040 0.034 0.039 0.052 0.059 0.055 -0.022 -0.023 -0.086 -0.078 -0.060 0.021 0.063 0.056 0.136 0.137 0.095 0.085 0.078 -0.016 -0.019 0.006 0.020 0.003 0.043 0.099 -0.137 -0.064 -0.011 0.021 0.054 0.013 0.085 0.076…
0.189 0.053 0.057 0.057 0.067 0.063 0.050 -0.007 -0.084 -0.071 -0.060 -0.013 0.026 0.052 0.048 0.087 0.076 0.091 0.067 0.055 0.037 0.034 0.013 0.049 0.098 0.090 0.064 0.074 0.047 0.050 0.064 0.021 0.049 0.092 0.000 -0.012 0.010 -0.119 -0.053 -0.061 0.008 0.002 0.006 0.025 0.029 0.025 -0.046 -0.054 -0.043 -0.008 -0.002 -0.030 0.018 0.080 -0.089 -0.013 -0.011 0.045 0.036 0.046 0.046 0.102 0.091 0.0…
0.119 0.014 0.002 0.016 0.053 0.040 0.037 -0.023 -0.078 -0.051 -0.048 -0.006 0.005 0.030 0.040 0.071 0.072 0.085 0.066 0.021 -0.023 -0.004 -0.016 0.014 0.061 0.087 0.070 0.101 0.063 0.076 0.069 0.070 0.083 0.098 -0.011 -0.050 -0.062 -0.155 -0.071 -0.042 0.018 -0.005 0.054 0.070 0.047 0.069 0.011 -0.061 -0.044 -0.014 -0.003 -0.021 0.028 0.110 -0.119 -0.039 -0.030 0.017 0.065 0.041 0.051 0.084 0.06…
0.121 -0.092 -0.070 -0.082 -0.014 -0.026 -0.017 -0.042 -0.033 0.019 0.004 0.003 -0.039 -0.018 0.018 0.032 0.037 0.030 0.027 -0.034 -0.078 -0.041 -0.066 -0.037 -0.008 0.041 0.055 0.078 0.070 0.058 0.036 0.076 0.060 0.011 -0.032 -0.040 -0.116 -0.074 -0.064 0.052 0.081 0.057 0.125 0.107 0.038 0.066 0.089 -0.036 -0.019 -0.025 0.006 0.015 0.046 0.103 -0.134 -0.065 0.006 0.052 0.085 0.012 0.090 0.054 0…
0.094 -0.041 -0.066 -0.119 -0.066 -0.062 -0.089 -0.080 -0.071 -0.023 -0.022 -0.043 -0.050 -0.055 -0.021 -0.007 0.028 0.021 0.011 0.012 0.005 0.057 -0.009 0.034 0.011 0.007 -0.016 -0.024 -0.015 -0.023 -0.028 -0.039 -0.040 -0.001 0.011 0.062 0.036 0.034 0.060 0.083 0.010 0.030 -0.011 -0.086 -0.104 -0.097 -0.036 -0.022 0.001 0.004 -0.009 -0.005 0.025 0.023 -0.055 -0.015 0.001 0.030 -0.025 -0.019 0.0…
0.074 0.120 0.080 0.046 0.099 0.086 0.032 0.008 -0.062 -0.050 -0.039 0.003 0.046 0.032 0.077 0.102 0.141 0.145 0.061 0.073 0.076 0.102 0.057 0.082 0.098 0.075 0.048 0.031 0.022 0.003 0.018 -0.008 -0.002 0.112 0.069 0.069 0.092 -0.081 0.048 0.001 -0.094 -0.123 -0.125 -0.118 -0.089 -0.072 -0.077 -0.018 0.021 0.062 0.022 0.004 0.044 0.075 0.035 0.092 0.001 0.003 -0.023 0.052 -0.059 0.001 -0.012 -0.0…
0.079 0.183 0.168 0.154 0.184 0.156 0.088 0.058 -0.014 -0.023 -0.011 0.031 0.078 0.084 0.162 0.180 0.195 0.192 0.104 0.152 0.158 0.145 0.101 0.133 0.154 0.149 0.129 0.097 0.095 0.013 0.005 -0.000 -0.016 0.068 0.042 0.042 0.147 -0.080 0.092 0.004 -0.145 -0.165 -0.211 -0.210 -0.151 -0.132 -0.149 -0.035 0.004 0.048 0.036 0.026 0.080 0.091 0.067 0.128 0.050 0.053 0.029 0.095 -0.052 -0.011 -0.008 -0.0…
0.072 0.117 0.076 0.086 0.083 0.043 -0.016 -0.027 -0.082 -0.086 -0.065 -0.050 -0.006 -0.021 0.050 0.066 0.087 0.107 0.096 0.176 0.195 0.181 0.125 0.131 0.146 0.128 0.086 0.049 -0.001 -0.022 -0.042 -0.076 -0.071 0.002 -0.018 0.004 0.152 -0.025 0.106 -0.039 -0.172 -0.119 -0.242 -0.277 -0.224 -0.198 -0.220 -0.079 -0.059 -0.016 -0.019 -0.037 0.032 0.029 -0.009 0.035 -0.018 0.003 -0.055 0.014 -0.091 -…
0.085 0.077 0.012 0.034 0.031 -0.020 -0.072 -0.101 -0.135 -0.132 -0.110 -0.105 -0.069 -0.073 -0.002 0.016 0.033 0.063 0.096 0.160 0.182 0.172 0.112 0.118 0.125 0.116 0.059 0.030 -0.045 -0.033 -0.054 -0.092 -0.085 -0.029 -0.049 -0.016 0.141 0.001 0.121 -0.028 -0.159 -0.095 -0.221 -0.278 -0.248 -0.223 -0.234 -0.106 -0.102 -0.054 -0.065 -0.087 -0.013 -0.012 -0.076 -0.031 -0.058 -0.031 -0.099 -0.021 …
0.098 0.157 0.093 0.099 0.103 0.062 0.009 -0.024 -0.075 -0.087 -0.069 -0.038 0.000 0.003 0.065 0.078 0.102 0.125 0.105 0.135 0.163 0.155 0.104 0.110 0.125 0.132 0.082 0.064 0.007 -0.019 -0.038 -0.038 -0.062 0.000 -0.014 -0.002 0.148 -0.022 0.153 0.024 -0.163 -0.162 -0.229 -0.239 -0.213 -0.176 -0.197 -0.049 -0.050 -0.013 -0.031 -0.041 0.021 0.021 -0.007 0.033 -0.018 -0.025 -0.043 0.050 -0.073 -0.1…
0.102 0.184 0.143 0.154 0.173 0.146 0.080 0.049 -0.019 -0.033 -0.015 0.018 0.066 0.066 0.144 0.154 0.168 0.180 0.125 0.150 0.173 0.159 0.118 0.115 0.149 0.160 0.134 0.128 0.086 0.014 0.001 -0.007 -0.047 0.017 -0.016 -0.018 0.102 -0.075 0.109 0.022 -0.147 -0.169 -0.221 -0.229 -0.185 -0.149 -0.189 -0.087 -0.063 -0.001 -0.004 0.006 0.076 0.097 0.041 0.096 0.023 0.038 0.022 0.085 -0.044 -0.093 -0.084…
0.086 0.158 0.124 0.146 0.148 0.114 0.053 0.034 -0.039 -0.049 -0.021 0.007 0.042 0.029 0.107 0.117 0.144 0.160 0.116 0.142 0.198 0.185 0.129 0.097 0.143 0.128 0.098 0.093 0.044 -0.000 -0.025 -0.041 -0.073 -0.001 -0.023 -0.004 0.128 -0.049 0.106 -0.007 -0.167 -0.176 -0.255 -0.263 -0.204 -0.161 -0.192 -0.077 -0.079 -0.024 -0.021 -0.015 0.055 0.068 0.038 0.086 0.013 0.035 0.017 0.091 -0.043 -0.072 -…
0.045 0.100 0.063 0.081 0.061 0.027 -0.018 -0.036 -0.096 -0.095 -0.070 -0.057 -0.019 -0.061 0.037 0.032 0.062 0.103 0.101 0.120 0.180 0.184 0.113 0.066 0.101 0.085 0.064 0.058 -0.032 -0.047 -0.066 -0.083 -0.078 -0.035 -0.078 -0.048 0.093 -0.021 0.108 -0.026 -0.169 -0.145 -0.237 -0.260 -0.223 -0.174 -0.201 -0.092 -0.110 -0.072 -0.058 -0.062 0.008 0.003 -0.022 0.014 -0.057 -0.041 -0.062 0.027 -0.08…
0.051 0.120 0.090 0.118 0.103 0.081 0.035 0.001 -0.064 -0.065 -0.042 -0.034 0.016 -0.021 0.086 0.087 0.104 0.145 0.134 0.138 0.168 0.172 0.113 0.081 0.129 0.133 0.124 0.116 0.024 -0.019 -0.038 -0.052 -0.062 -0.027 -0.091 -0.081 0.029 -0.068 0.079 -0.008 -0.130 -0.137 -0.210 -0.237 -0.208 -0.155 -0.185 -0.109 -0.107 -0.066 -0.054 -0.043 0.042 0.071 -0.007 0.043 -0.032 -0.002 -0.027 0.054 -0.054 -0…
0.049 0.121 0.103 0.127 0.108 0.106 0.060 0.042 -0.022 -0.022 -0.000 0.006 0.042 0.007 0.112 0.104 0.113 0.150 0.118 0.103 0.125 0.134 0.088 0.053 0.113 0.122 0.132 0.139 0.056 0.010 -0.023 -0.023 -0.069 -0.039 -0.093 -0.084 -0.027 -0.100 0.027 -0.022 -0.107 -0.135 -0.201 -0.221 -0.178 -0.126 -0.149 -0.104 -0.101 -0.065 -0.041 -0.021 0.046 0.093 0.016 0.064 -0.009 0.030 0.021 0.071 -0.025 -0.133 …
0.036 0.079 0.068 0.066 0.030 0.027 -0.002 -0.011 -0.053 -0.051 -0.039 -0.034 -0.007 -0.058 0.040 0.020 0.043 0.096 0.082 0.081 0.117 0.130 0.085 0.035 0.082 0.075 0.063 0.070 -0.011 -0.025 -0.057 -0.057 -0.080 -0.058 -0.098 -0.065 0.002 -0.056 0.037 -0.049 -0.137 -0.141 -0.218 -0.233 -0.178 -0.126 -0.136 -0.084 -0.107 -0.082 -0.064 -0.050 0.000 0.024 -0.020 0.012 -0.059 -0.030 -0.036 0.022 -0.05…
0.027 0.039 0.018 0.000 -0.031 -0.012 -0.017 -0.022 -0.064 -0.050 -0.045 -0.045 -0.019 -0.072 -0.011 -0.021 -0.010 0.055 0.076 0.029 0.041 0.086 0.025 0.035 0.058 0.043 0.067 0.087 -0.022 -0.023 -0.055 -0.048 -0.057 -0.074 -0.116 -0.105 -0.108 -0.100 -0.033 -0.024 -0.029 -0.049 -0.088 -0.108 -0.091 -0.041 -0.057 -0.085 -0.104 -0.102 -0.082 -0.065 -0.006 0.046 -0.048 -0.025 -0.086 -0.046 -0.035 -0…
-0.019 -0.048 -0.031 -0.051 -0.097 -0.052 -0.031 -0.031 -0.033 0.004 -0.014 -0.025 -0.024 -0.069 -0.054 -0.076 -0.047 -0.022 -0.031 -0.057 -0.058 0.019 -0.026 -0.035 -0.025 -0.068 -0.041 -0.020 -0.062 -0.054 -0.025 0.000 0.003 -0.059 -0.048 -0.055 -0.125 -0.012 -0.043 -0.037 -0.028 -0.042 -0.025 -0.041 -0.041 -0.016 0.002 -0.021 -0.057 -0.070 -0.037 -0.014 0.006 0.040 0.009 -0.021 -0.070 -0.019 -…
