# Supplementary material for: An evaluation of Roluperidone as a promising repurposing candidate for Alzheimer’s Disease: A Computational Investigation
Source: PLoS One. 2025 Dec 17;20(12):e0338211. doi: 10.1371/journal.pone.0338211 (PMC12711050; doi:10.1371/journal.pone.0338211)
Supplement: S7 File — (ZIP) [file pone.0338211.s007.zip › S6.Molecular Dynamic Simulation/S6.Molecular Dynamic Simulation/Result napitane+roluperidone/Result 2/Complex two/Complex two_energymin.pdb]

REMARK YASARA *************************************************************
REMARK YASARA *                                                           *
REMARK YASARA *                     Y  A  S  A  R  A                      *
REMARK YASARA *                                                           *
REMARK YASARA *   Yet Another Scientific Artificial Reality Application   *
REMARK YASARA *                                                           *
REMARK YASARA *            MOLECULE STRUCTURE FILE, PDB FORMAT            *
REMARK YASARA *                                                           *
REMARK YASARA * Just use YASARA every day to make your questions go away! *
REMARK YASARA *                                                           *
REMARK YASARA *                      www.YASARA.org                       *
REMARK YASARA *                                                           *
REMARK YASARA *************************************************************
REMARK YASARA
REMARK YASARA Written on:        Sat Jul 20 12:36:03 2024
REMARK YASARA Number of models: 1
REMARK YASARA Number of atoms:   8154
REMARK YASARA Please address questions or suggestions to: Eliza@yasara.org
REMARK YASARA
SEQRES   1 A  255  GLU ASP ALA GLU LEU LEU VAL THR VAL ARG GLY GLY ARG 
SEQRES   2 A  255  LEU ARG GLY ILE ARG LEU LYS THR PRO GLY GLY PRO VAL 
SEQRES   3 A  255  SER ALA PHE LEU GLY ILE PRO PHE ALA GLU PRO PRO MET 
SEQRES   4 A  255  GLY PRO ARG ARG PHE LEU PRO PRO GLU PRO LYS GLN PRO 
SEQRES   5 A  255  TRP SER GLY VAL VAL ASP ALA THR THR PHE GLN SER VAL 
SEQRES   6 A  255  CYS TYR GLN TYR VAL ASP THR LEU TYR PRO GLY PHE GLU 
SEQRES   7 A  255  GLY THR GLU MET TRP ASN PRO ASN ARG GLU LEU SER GLU 
SEQRES   8 A  255  ASP CYS LEU TYR LEU ASN VAL TRP THR PRO TYR PRO ARG 
SEQRES   9 A  255  PRO THR SER PRO THR PRO VAL LEU VAL TRP ILE TYR GLY 
SEQRES  10 A  255  GLY GLY PHE TYR SER GLY ALA SER SER LEU ASP VAL TYR 
SEQRES  11 A  255  ASP GLY ARG PHE LEU VAL GLN ALA GLU ARG THR VAL LEU 
SEQRES  12 A  255  VAL SER MET ASN TYR ARG VAL GLY ALA PHE GLY PHE LEU 
SEQRES  13 A  255  ALA LEU PRO GLY SER ARG GLU ALA PRO GLY ASN VAL GLY 
SEQRES  14 A  255  LEU LEU ASP GLN ARG LEU ALA LEU GLN TRP VAL GLN GLU 
SEQRES  15 A  255  ASN VAL ALA ALA PHE GLY GLY ASP PRO THR SER VAL THR 
SEQRES  16 A  255  LEU PHE GLY GLU SER ALA GLY ALA ALA SER VAL GLY MET 
SEQRES  17 A  255  HIS LEU LEU SER PRO PRO SER ARG GLY LEU PHE HIS ARG 
SEQRES  18 A  255  ALA VAL LEU GLN SER GLY ALA PRO ASN GLY PRO TRP ALA 
SEQRES  19 A  255  THR VAL GLY MET GLY GLU ALA ARG ARG ARG ALA THR GLN 
SEQRES  20 A  255  LEU ALA HIS LEU VAL GLY CYS PRO 
SEQRES   1 A  275  ASN ASP THR GLU LEU VAL ALA CYS LEU ARG THR ARG PRO 
SEQRES   2 A  275  ALA GLN VAL LEU VAL ASN HIS GLU TRP HIS VAL LEU PRO 
SEQRES   3 A  275  GLN GLU SER VAL PHE ARG PHE SER PHE VAL PRO VAL VAL 
SEQRES   4 A  275  ASP GLY ASP PHE LEU SER ASP THR PRO GLU ALA LEU ILE 
SEQRES   5 A  275  ASN ALA GLY ASP PHE HIS GLY LEU GLN VAL LEU VAL GLY 
SEQRES   6 A  275  VAL VAL LYS ASP GLU GLY SER TYR PHE LEU VAL TYR GLY 
SEQRES   7 A  275  ALA PRO GLY PHE SER LYS ASP ASN GLU SER LEU ILE SER 
SEQRES   8 A  275  ARG ALA GLU PHE LEU ALA GLY VAL ARG VAL GLY VAL PRO 
SEQRES   9 A  275  GLN VAL SER ASP LEU ALA ALA GLU ALA VAL VAL LEU HIS 
SEQRES  10 A  275  TYR THR ASP TRP LEU HIS PRO GLU ASP PRO ALA ARG LEU 
SEQRES  11 A  275  ARG GLU ALA LEU SER ASP VAL VAL GLY ASP HIS ASN VAL 
SEQRES  12 A  275  VAL CYS PRO VAL ALA GLN LEU ALA GLY ARG LEU ALA ALA 
SEQRES  13 A  275  GLN GLY ALA ARG VAL TYR ALA TYR VAL PHE GLU HIS ARG 
SEQRES  14 A  275  ALA SER THR LEU SER TRP PRO LEU TRP MET GLY VAL PRO 
SEQRES  15 A  275  HIS GLY TYR GLU ILE GLU PHE ILE PHE GLY ILE PRO LEU 
SEQRES  16 A  275  ASP PRO SER ARG ASN TYR THR ALA GLU GLU LYS ILE PHE 
SEQRES  17 A  275  ALA GLN ARG LEU MET ARG TYR TRP ALA ASN PHE ALA ARG 
SEQRES  18 A  275  THR GLY ASP PRO ASN GLU PRO ARG ASP PRO GLN TRP PRO 
SEQRES  19 A  275  PRO TYR THR ALA GLY ALA GLN GLN TYR VAL SER LEU ASP 
SEQRES  20 A  275  LEU ARG PRO LEU GLU VAL ARG ARG GLY LEU ARG ALA GLN 
SEQRES  21 A  275  ALA CYS ALA PHE TRP ASN ARG PHE LEU PRO LYS LEU LEU 
SEQRES  22 A  275  SER ALA 
SSBOND   0 CYS A   69    CYS A   96                                       2.04
SSBOND   1 CYS A  257    CYS A  272                                       2.03
SSBOND   2 CYS A  409    CYS A  529                                       2.04
LINK         C   ARG A 493                 N   ASP A 494                  1.37
LINK         C   ASP A 494                 N   PRO A 498                  1.53
ATOM      1  N   GLU A   4       2.432 -35.452  69.780  1.00 63.34      .058 N
ATOM      2 1H   GLU A   4       1.638 -35.124  70.312  1.00 63.34      .058 H
ATOM      3 2H   GLU A   4       3.255 -34.930  70.048  1.00 63.34      .058 H
ATOM      4 3H   GLU A   4       2.580 -36.434  69.966  1.00 63.34      .058 H
ATOM      5  CA  GLU A   4       2.169 -35.288  68.332  1.00 69.93      .256 C
ATOM      6  HA  GLU A   4       1.280 -35.876  68.103  1.00 69.93      .256 H
ATOM      7  C   GLU A   4       3.338 -35.843  67.487  1.00 69.11      .259 C
ATOM      8  O   GLU A   4       4.493 -35.759  67.898  1.00 68.26      .271 O
ATOM      9  CB  GLU A   4       1.844 -33.823  67.993  1.00 75.30      .051 C
ATOM     10 1HB  GLU A   4       0.944 -33.542  68.541  1.00 75.30      .051 H
ATOM     11 2HB  GLU A   4       2.666 -33.178  68.302  1.00 75.30      .051 H
ATOM     12  CG  GLU A   4       1.593 -33.625  66.492  1.00 72.83      .100 C
ATOM     13 1HG  GLU A   4       2.548 -33.618  65.966  1.00 72.83      .100 H
ATOM     14 2HG  GLU A   4       1.015 -34.476  66.133  1.00 72.83      .100 H
ATOM     15  CD  GLU A   4       0.834 -32.336  66.141  1.00 85.00      .185 C
ATOM     16  OE1 GLU A   4       0.959 -31.323  66.863  1.00 82.36      .647 O
ATOM     17  OE2 GLU A   4       0.139 -32.350  65.100  1.00 82.44      .647 O
ATOM     18  N   ASP A   5       3.061 -36.420  66.315  1.00 52.26      .337 N
ATOM     19  H   ASP A   5       2.099 -36.539  66.031  1.00 52.26      .337 H
ATOM     20  CA  ASP A   5       4.081 -36.892  65.366  1.00 52.44      .170 C
ATOM     21  HA  ASP A   5       4.890 -37.351  65.935  1.00 52.44      .170 H
ATOM     22  C   ASP A   5       4.684 -35.743  64.526  1.00 54.45      .251 C
ATOM     23  O   ASP A   5       4.010 -35.159  63.674  1.00 49.84      .271 O
ATOM     24  CB  ASP A   5       3.488 -37.987  64.467  1.00 39.43      .129 C
ATOM     25 1HB  ASP A   5       2.895 -38.667  65.080  1.00 39.43      .129 H
ATOM     26 2HB  ASP A   5       2.824 -37.539  63.728  1.00 39.43      .129 H
ATOM     27  CG  ASP A   5       4.562 -38.801  63.732  1.00 48.34      .188 C
ATOM     28  OD1 ASP A   5       4.226 -39.917  63.269  1.00 48.09      .647 O
ATOM     29  OD2 ASP A   5       5.749 -38.408  63.722  1.00 39.55      .647 O
ATOM     30  N   ALA A   6       5.964 -35.434  64.753  1.00 49.41      .338 N
ATOM     31  H   ALA A   6       6.482 -35.967  65.438  1.00 49.41      .338 H
ATOM     32  CA  ALA A   6       6.681 -34.351  64.080  1.00 47.25      .159 C
ATOM     33  HA  ALA A   6       6.060 -33.455  64.110  1.00 47.25      .159 H
ATOM     34  C   ALA A   6       7.004 -34.648  62.594  1.00 50.52      .251 C
ATOM     35  O   ALA A   6       7.099 -33.716  61.792  1.00 49.69      .271 O
ATOM     36  CB  ALA A   6       7.962 -34.075  64.870  1.00 39.15      .034 C
ATOM     37 1HB  ALA A   6       7.710 -33.786  65.891  1.00 39.15      .034 H
ATOM     38 2HB  ALA A   6       8.518 -33.269  64.391  1.00 39.15      .034 H
ATOM     39 3HB  ALA A   6       8.571 -34.978  64.887  1.00 39.15      .034 H
ATOM     40  N   GLU A   7       7.121 -35.921  62.195  1.00 44.06      .338 N
ATOM     41  H   GLU A   7       6.992 -36.672  62.859  1.00 44.06      .338 H
ATOM     42  CA  GLU A   7       7.330 -36.316  60.796  1.00 44.76      .160 C
ATOM     43  HA  GLU A   7       8.197 -35.786  60.402  1.00 44.76      .160 H
ATOM     44  C   GLU A   7       6.113 -35.955  59.913  1.00 43.05      .251 C
ATOM     45  O   GLU A   7       6.261 -35.714  58.714  1.00 37.71      .271 O
ATOM     46  CB  GLU A   7       7.613 -37.822  60.701  1.00 47.62      .043 C
ATOM     47 1HB  GLU A   7       6.788 -38.354  61.176  1.00 47.62      .043 H
ATOM     48 2HB  GLU A   7       7.640 -38.116  59.652  1.00 47.62      .043 H
ATOM     49  CG  GLU A   7       8.929 -38.272  61.367  1.00 46.10      .100 C
ATOM     50 1HG  GLU A   7       8.892 -38.037  62.431  1.00 46.10      .100 H
ATOM     51 2HG  GLU A   7       9.010 -39.355  61.269  1.00 46.10      .100 H
ATOM     52  CD  GLU A   7      10.196 -37.635  60.772  1.00 51.67      .185 C
ATOM     53  OE1 GLU A   7      10.232 -37.325  59.559  1.00 46.41      .647 O
ATOM     54  OE2 GLU A   7      11.190 -37.486  61.518  1.00 47.54      .647 O
ATOM     55  N   LEU A   8       4.923 -35.841  60.516  1.00 37.36      .338 N
ATOM     56  H   LEU A   8       4.879 -36.006  61.511  1.00 37.36      .338 H
ATOM     57  CA  LEU A   8       3.677 -35.418  59.867  1.00 37.81      .159 C
ATOM     58  HA  LEU A   8       3.705 -35.761  58.832  1.00 37.81      .159 H
ATOM     59  C   LEU A   8       3.476 -33.880  59.843  1.00 37.82      .251 C
ATOM     60  O   LEU A   8       2.430 -33.417  59.391  1.00 34.33      .271 O
ATOM     61  CB  LEU A   8       2.480 -36.104  60.560  1.00 37.14      .032 C
ATOM     62 1HB  LEU A   8       2.406 -35.716  61.576  1.00 37.14      .032 H
ATOM     63 2HB  LEU A   8       1.571 -35.820  60.030  1.00 37.14      .032 H
ATOM     64  CG  LEU A   8       2.547 -37.638  60.622  1.00 40.81      .002 C
ATOM     65  HG  LEU A   8       3.369 -37.926  61.277  1.00 40.81      .002 H
ATOM     66  CD1 LEU A   8       1.239 -38.156  61.223  1.00 36.15      .000 C
ATOM     67 1HD1 LEU A   8       1.328 -39.224  61.423  1.00 36.15      .000 H
ATOM     68 2HD1 LEU A   8       0.421 -37.984  60.524  1.00 36.15      .000 H
ATOM     69 3HD1 LEU A   8       1.039 -37.626  62.154  1.00 36.15      .000 H
ATOM     70  CD2 LEU A   8       2.776 -38.260  59.241  1.00 31.05      .000 C
ATOM     71 1HD2 LEU A   8       2.705 -39.345  59.317  1.00 31.05      .000 H
ATOM     72 2HD2 LEU A   8       3.766 -37.985  58.880  1.00 31.05      .000 H
ATOM     73 3HD2 LEU A   8       2.020 -37.894  58.546  1.00 31.05      .000 H
ATOM     74  N   LEU A   9       4.448 -33.091  60.305  1.00 37.67      .338 N
ATOM     75  H   LEU A   9       5.291 -33.512  60.670  1.00 37.67      .338 H
ATOM     76  CA  LEU A   9       4.393 -31.630  60.286  1.00 33.55      .159 C
ATOM     77  HA  LEU A   9       3.408 -31.316  59.941  1.00 33.55      .159 H
ATOM     78  C   LEU A   9       5.442 -31.068  59.300  1.00 34.56      .251 C
ATOM     79  O   LEU A   9       6.642 -31.315  59.423  1.00 36.14      .271 O
ATOM     80  CB  LEU A   9       4.556 -31.083  61.722  1.00 38.69      .032 C
ATOM     81 1HB  LEU A   9       5.525 -31.407  62.102  1.00 38.69      .032 H
ATOM     82 2HB  LEU A   9       4.562 -29.994  61.673  1.00 38.69      .032 H
ATOM     83  CG  LEU A   9       3.465 -31.530  62.717  1.00 44.18      .002 C
ATOM     84  HG  LEU A   9       3.439 -32.619  62.731  1.00 44.18      .002 H
ATOM     85  CD1 LEU A   9       3.821 -31.035  64.117  1.00 36.23      .000 C
ATOM     86 1HD1 LEU A   9       3.036 -31.324  64.815  1.00 36.23      .000 H
ATOM     87 2HD1 LEU A   9       3.922 -29.950  64.112  1.00 36.23      .000 H
ATOM     88 3HD1 LEU A   9       4.764 -31.487  64.423  1.00 36.23      .000 H
ATOM     89  CD2 LEU A   9       2.069 -31.004  62.374  1.00 39.51      .000 C
ATOM     90 1HD2 LEU A   9       1.354 -31.420  63.085  1.00 39.51      .000 H
ATOM     91 2HD2 LEU A   9       1.792 -31.304  61.363  1.00 39.51      .000 H
ATOM     92 3HD2 LEU A   9       2.062 -29.917  62.446  1.00 39.51      .000 H
ATOM     93  N   VAL A  10       4.969 -30.297  58.322  1.00 32.80      .338 N
ATOM     94  H   VAL A  10       3.975 -30.122  58.295  1.00 32.80      .338 H
ATOM     95  CA  VAL A  10       5.770 -29.611  57.288  1.00 28.75      .159 C
ATOM     96  HA  VAL A  10       6.807 -29.563  57.618  1.00 28.75      .159 H
ATOM     97  C   VAL A  10       5.242 -28.175  57.133  1.00 28.14      .251 C
ATOM     98  O   VAL A  10       4.063 -27.913  57.376  1.00 25.42      .271 O
ATOM     99  CB  VAL A  10       5.746 -30.398  55.952  1.00 33.53      .029 C
ATOM    100  HB  VAL A  10       4.707 -30.627  55.718  1.00 33.53      .029 H
ATOM    101  CG1 VAL A  10       6.348 -29.628  54.766  1.00 33.30      .002 C
ATOM    102 1HG1 VAL A  10       6.417 -30.294  53.905  1.00 33.30      .002 H
ATOM    103 2HG1 VAL A  10       7.344 -29.274  55.033  1.00 33.30      .002 H
ATOM    104 3HG1 VAL A  10       5.714 -28.777  54.518  1.00 33.30      .002 H
ATOM    105  CG2 VAL A  10       6.532 -31.711  56.069  1.00 37.85      .002 C
ATOM    106 1HG2 VAL A  10       6.441 -32.268  55.137  1.00 37.85      .002 H
ATOM    107 2HG2 VAL A  10       6.134 -32.307  56.890  1.00 37.85      .002 H
ATOM    108 3HG2 VAL A  10       7.582 -31.486  56.258  1.00 37.85      .002 H
ATOM    109  N   THR A  11       6.108 -27.244  56.735  1.00 32.95      .336 N
ATOM    110  H   THR A  11       7.060 -27.510  56.530  1.00 32.95      .336 H
ATOM    111  CA  THR A  11       5.752 -25.842  56.468  1.00 33.65      .186 C
ATOM    112  HA  THR A  11       4.677 -25.712  56.591  1.00 33.65      .186 H
ATOM    113  C   THR A  11       6.129 -25.492  55.025  1.00 29.68      .253 C
ATOM    114  O   THR A  11       7.248 -25.772  54.593  1.00 32.40      .270 O
ATOM    115  CB  THR A  11       6.440 -24.896  57.465  1.00 34.32      .140 C
ATOM    116  HB  THR A  11       7.507 -24.870  57.244  1.00 34.32      .140 H
ATOM    117  OG1 THR A  11       6.260 -25.369  58.794  1.00 35.79      .382 O
ATOM    118  HG1 THR A  11       7.092 -25.753  59.080  1.00 35.79      .382 H
ATOM    119  CG2 THR A  11       5.884 -23.475  57.405  1.00 27.62      .034 C
ATOM    120 1HG2 THR A  11       6.393 -22.866  58.152  1.00 27.62      .034 H
ATOM    121 2HG2 THR A  11       4.814 -23.491  57.616  1.00 27.62      .034 H
ATOM    122 3HG2 THR A  11       6.052 -23.052  56.414  1.00 27.62      .034 H
ATOM    123  N   VAL A  12       5.197 -24.895  54.285  1.00 26.59      .337 N
ATOM    124  H   VAL A  12       4.324 -24.643  54.725  1.00 26.59      .337 H
ATOM    125  CA  VAL A  12       5.388 -24.388  52.909  1.00 33.50      .159 C
ATOM    126  HA  VAL A  12       6.415 -24.583  52.599  1.00 33.50      .159 H
ATOM    127  C   VAL A  12       5.163 -22.863  52.894  1.00 30.59      .251 C
ATOM    128  O   VAL A  12       4.778 -22.281  53.906  1.00 37.88      .271 O
ATOM    129  CB  VAL A  12       4.475 -25.126  51.902  1.00 29.54      .029 C
ATOM    130  HB  VAL A  12       4.645 -24.699  50.914  1.00 29.54      .029 H
ATOM    131  CG1 VAL A  12       4.849 -26.612  51.828  1.00 28.07      .002 C
ATOM    132 1HG1 VAL A  12       4.280 -27.084  51.027  1.00 28.07      .002 H
ATOM    133 2HG1 VAL A  12       4.619 -27.101  52.775  1.00 28.07      .002 H
ATOM    134 3HG1 VAL A  12       5.915 -26.704  51.620  1.00 28.07      .002 H
ATOM    135  CG2 VAL A  12       2.980 -24.990  52.213  1.00 22.96      .002 C
ATOM    136 1HG2 VAL A  12       2.410 -25.484  51.425  1.00 22.96      .002 H
ATOM    137 2HG2 VAL A  12       2.709 -23.935  52.251  1.00 22.96      .002 H
ATOM    138 3HG2 VAL A  12       2.756 -25.458  53.171  1.00 22.96      .002 H
ATOM    139  N   ARG A  13       5.432 -22.193  51.768  1.00 29.75      .338 N
ATOM    140  H   ARG A  13       5.717 -22.701  50.943  1.00 29.75      .338 H
ATOM    141  CA  ARG A  13       5.550 -20.727  51.698  1.00 31.99      .159 C
ATOM    142  HA  ARG A  13       6.354 -20.438  52.375  1.00 31.99      .159 H
ATOM    143  C   ARG A  13       4.275 -19.952  52.148  1.00 30.74      .251 C
ATOM    144  O   ARG A  13       4.397 -18.819  52.621  1.00 39.48      .271 O
ATOM    145  CB  ARG A  13       5.963 -20.331  50.273  1.00 27.11      .034 C
ATOM    146 1HB  ARG A  13       5.256 -20.787  49.579  1.00 27.11      .034 H
ATOM    147 2HB  ARG A  13       5.907 -19.248  50.162  1.00 27.11      .034 H
ATOM    148  CG  ARG A  13       7.385 -20.787  49.890  1.00 34.49      .027 C
ATOM    149 1HG  ARG A  13       8.116 -20.126  50.355  1.00 34.49      .027 H
ATOM    150 2HG  ARG A  13       7.558 -21.802  50.249  1.00 34.49      .027 H
ATOM    151  CD  ARG A  13       7.588 -20.760  48.368  1.00 46.28      .116 C
ATOM    152 1HD  ARG A  13       6.926 -21.489  47.901  1.00 46.28      .116 H
ATOM    153 2HD  ARG A  13       7.329 -19.768  47.995  1.00 46.28      .116 H
ATOM    154  NE  ARG A  13       8.976 -21.065  47.991  1.00 55.78      .212 N
ATOM    155  HE  ARG A  13       9.425 -21.760  48.570  1.00 55.78      .212 H
ATOM    156  CZ  ARG A  13       9.629 -20.550  46.938  1.00 55.33      .666 C
ATOM    157  NH1 ARG A  13       9.119 -19.613  46.188  1.00 55.82      .235 N
ATOM    158 1HH1 ARG A  13       8.184 -19.284  46.382  1.00 55.82      .235 H
ATOM    159 2HH1 ARG A  13       9.624 -19.257  45.390  1.00 55.82      .235 H
ATOM    160  NH2 ARG A  13      10.796 -21.020  46.605  1.00 51.58      .235 N
ATOM    161 1HH2 ARG A  13      11.204 -21.778  47.134  1.00 51.58      .235 H
ATOM    162 2HH2 ARG A  13      11.262 -20.673  45.779  1.00 51.58      .235 H
ATOM    163  N   GLY A  14       3.089 -20.558  52.061  1.00 33.97      .336 N
ATOM    164  H   GLY A  14       3.036 -21.445  51.580  1.00 33.97      .336 H
ATOM    165  CA  GLY A  14       1.827 -20.022  52.585  1.00 28.80      .189 C
ATOM    166 1HA  GLY A  14       1.808 -18.940  52.451  1.00 28.80      .189 H
ATOM    167 2HA  GLY A  14       1.013 -20.446  51.997  1.00 28.80      .189 H
ATOM    168  C   GLY A  14       1.528 -20.314  54.078  1.00 31.36      .253 C
ATOM    169  O   GLY A  14       0.722 -19.593  54.665  1.00 35.36      .270 O
ATOM    170  N   GLY A  15       2.160 -21.327  54.683  1.00 34.77      .336 N
ATOM    171  H   GLY A  15       2.873 -21.833  54.177  1.00 34.77      .336 H
ATOM    172  CA  GLY A  15       1.935 -21.738  56.077  1.00 32.18      .189 C
ATOM    173 1HA  GLY A  15       2.603 -21.169  56.724  1.00 32.18      .189 H
ATOM    174 2HA  GLY A  15       0.912 -21.498  56.365  1.00 32.18      .189 H
ATOM    175  C   GLY A  15       2.167 -23.241  56.362  1.00 29.53      .253 C
ATOM    176  O   GLY A  15       2.668 -24.004  55.530  1.00 35.95      .270 O
ATOM    177  N   ARG A  16       1.815 -23.665  57.580  1.00 34.28      .337 N
ATOM    178  H   ARG A  16       1.478 -22.972  58.233  1.00 34.28      .337 H
ATOM    179  CA  ARG A  16       1.959 -25.034  58.116  1.00 36.24      .159 C
ATOM    180  HA  ARG A  16       2.945 -25.413  57.848  1.00 36.24      .159 H
ATOM    181  C   ARG A  16       0.907 -26.034  57.575  1.00 34.39      .251 C
ATOM    182  O   ARG A  16      -0.241 -25.665  57.320  1.00 31.78      .271 O
ATOM    183  CB  ARG A  16       1.880 -24.952  59.647  1.00 37.88      .034 C
ATOM    184 1HB  ARG A  16       1.024 -24.333  59.916  1.00 37.88      .034 H
ATOM    185 2HB  ARG A  16       1.721 -25.948  60.062  1.00 37.88      .034 H
ATOM    186  CG  ARG A  16       3.142 -24.349  60.292  1.00 44.59      .027 C
ATOM    187 1HG  ARG A  16       3.949 -25.078  60.229  1.00 44.59      .027 H
ATOM    188 2HG  ARG A  16       3.458 -23.454  59.755  1.00 44.59      .027 H
ATOM    189  CD  ARG A  16       2.925 -23.983  61.771  1.00 36.64      .116 C
ATOM    190 1HD  ARG A  16       2.605 -24.874  62.310  1.00 36.64      .116 H
ATOM    191 2HD  ARG A  16       3.863 -23.626  62.195  1.00 36.64      .116 H
ATOM    192  NE  ARG A  16       1.902 -22.938  61.925  1.00 46.69      .212 N
ATOM    193  HE  ARG A  16       1.804 -22.333  61.122  1.00 46.69      .212 H
ATOM    194  CZ  ARG A  16       1.061 -22.826  62.959  1.00 52.46      .666 C
ATOM    195  NH1 ARG A  16       1.144 -23.582  64.010  1.00 49.27      .235 N
ATOM    196 1HH1 ARG A  16       1.957 -24.173  64.111  1.00 49.27      .235 H
ATOM    197 2HH1 ARG A  16       0.364 -23.683  64.643  1.00 49.27      .235 H
ATOM    198  NH2 ARG A  16       0.125 -21.933  62.941  1.00 47.23      .235 N
ATOM    199 1HH2 ARG A  16       0.088 -21.275  62.176  1.00 47.23      .235 H
ATOM    200 2HH2 ARG A  16      -0.423 -21.772  63.774  1.00 47.23      .235 H
ATOM    201  N   LEU A  17       1.304 -27.309  57.485  1.00 28.61      .338 N
ATOM    202  H   LEU A  17       2.274 -27.497  57.694  1.00 28.61      .338 H
ATOM    203  CA  LEU A  17       0.514 -28.475  57.029  1.00 32.47      .159 C
ATOM    204  HA  LEU A  17      -0.534 -28.191  56.936  1.00 32.47      .159 H
ATOM    205  C   LEU A  17       0.597 -29.659  58.021  1.00 29.60      .251 C
ATOM    206  O   LEU A  17       1.676 -29.929  58.558  1.00 28.51      .271 O
ATOM    207  CB  LEU A  17       1.044 -28.953  55.651  1.00 29.75      .032 C
ATOM    208 1HB  LEU A  17       2.089 -29.236  55.776  1.00 29.75      .032 H
ATOM    209 2HB  LEU A  17       0.491 -29.851  55.376  1.00 29.75      .032 H
ATOM    210  CG  LEU A  17       0.950 -27.951  54.492  1.00 27.85      .002 C
ATOM    211  HG  LEU A  17       1.405 -27.010  54.802  1.00 27.85      .002 H
ATOM    212  CD1 LEU A  17       1.719 -28.490  53.287  1.00 26.86      .000 C
ATOM    213 1HD1 LEU A  17       1.646 -27.781  52.462  1.00 26.86      .000 H
ATOM    214 2HD1 LEU A  17       1.298 -29.448  52.981  1.00 26.86      .000 H
ATOM    215 3HD1 LEU A  17       2.765 -28.623  53.561  1.00 26.86      .000 H
ATOM    216  CD2 LEU A  17      -0.498 -27.707  54.073  1.00 31.11      .000 C
ATOM    217 1HD2 LEU A  17      -0.522 -26.991  53.251  1.00 31.11      .000 H
ATOM    218 2HD2 LEU A  17      -1.047 -27.303  54.924  1.00 31.11      .000 H
ATOM    219 3HD2 LEU A  17      -0.958 -28.642  53.754  1.00 31.11      .000 H
ATOM    220  N   ARG A  18      -0.508 -30.396  58.216  1.00 29.63      .338 N
ATOM    221  H   ARG A  18      -1.366 -30.081  57.787  1.00 29.63      .338 H
ATOM    222  CA  ARG A  18      -0.622 -31.618  59.044  1.00 35.47      .159 C
ATOM    223  HA  ARG A  18       0.328 -31.804  59.544  1.00 35.47      .159 H
ATOM    224  C   ARG A  18      -0.957 -32.856  58.183  1.00 39.58      .251 C
ATOM    225  O   ARG A  18      -2.095 -33.020  57.755  1.00 30.43      .271 O
ATOM    226  CB  ARG A  18      -1.679 -31.374  60.143  1.00 33.61      .034 C
ATOM    227 1HB  ARG A  18      -1.285 -30.637  60.843  1.00 33.61      .034 H
ATOM    228 2HB  ARG A  18      -2.584 -30.973  59.688  1.00 33.61      .034 H
ATOM    229  CG  ARG A  18      -2.065 -32.639  60.945  1.00 43.66      .027 C
ATOM    230 1HG  ARG A  18      -2.621 -33.327  60.307  1.00 43.66      .027 H
ATOM    231 2HG  ARG A  18      -1.154 -33.137  61.276  1.00 43.66      .027 H
ATOM    232  CD  ARG A  18      -2.927 -32.332  62.190  1.00 58.88      .116 C
ATOM    233 1HD  ARG A  18      -3.266 -33.264  62.642  1.00 58.88      .116 H
ATOM    234 2HD  ARG A  18      -2.296 -31.825  62.919  1.00 58.88      .116 H
ATOM    235  NE  ARG A  18      -4.104 -31.486  61.915  1.00 65.15      .212 N
ATOM    236  HE  ARG A  18      -4.035 -30.554  62.298  1.00 65.15      .212 H
ATOM    237  CZ  ARG A  18      -5.195 -31.850  61.229  1.00 61.20      .666 C
ATOM    238  NH1 ARG A  18      -5.433 -33.064  60.834  1.00 56.33      .235 N
ATOM    239 1HH1 ARG A  18      -4.947 -33.830  61.277  1.00 56.33      .235 H
ATOM    240 2HH1 ARG A  18      -6.266 -33.240  60.291  1.00 56.33      .235 H
ATOM    241  NH2 ARG A  18      -6.095 -30.977  60.905  1.00 52.28      .235 N
ATOM    242 1HH2 ARG A  18      -6.009 -30.007  61.173  1.00 52.28      .235 H
ATOM    243 2HH2 ARG A  18      -6.888 -31.281  60.359  1.00 52.28      .235 H
ATOM    244  N   GLY A  19       0.028 -33.719  57.947  1.00 32.94      .336 N
ATOM    245  H   GLY A  19       0.926 -33.538  58.374  1.00 32.94      .336 H
ATOM    246  CA  GLY A  19      -0.096 -34.975  57.196  1.00 34.62      .189 C
ATOM    247 1HA  GLY A  19      -0.770 -34.833  56.351  1.00 34.62      .189 H
ATOM    248 2HA  GLY A  19       0.881 -35.243  56.794  1.00 34.62      .189 H
ATOM    249  C   GLY A  19      -0.615 -36.169  58.026  1.00 37.12      .253 C
ATOM    250  O   GLY A  19      -0.949 -36.039  59.204  1.00 39.77      .270 O
ATOM    251  N   ILE A  20      -0.649 -37.345  57.396  1.00 33.27      .337 N
ATOM    252  H   ILE A  20      -0.319 -37.358  56.442  1.00 33.27      .337 H
ATOM    253  CA  ILE A  20      -1.113 -38.644  57.929  1.00 27.99      .159 C
ATOM    254  HA  ILE A  20      -1.301 -38.525  58.996  1.00 27.99      .159 H
ATOM    255  C   ILE A  20      -0.025 -39.730  57.758  1.00 31.46      .251 C
ATOM    256  O   ILE A  20       0.626 -39.808  56.712  1.00 33.31      .271 O
ATOM    257  CB  ILE A  20      -2.474 -39.035  57.267  1.00 33.65      .029 C
ATOM    258  HB  ILE A  20      -3.200 -38.277  57.559  1.00 33.65      .029 H
ATOM    259  CG1 ILE A  20      -2.995 -40.391  57.778  1.00 33.66      .002 C
ATOM    260 1HG1 ILE A  20      -2.473 -41.186  57.245  1.00 33.66      .002 H
ATOM    261 2HG1 ILE A  20      -2.756 -40.477  58.838  1.00 33.66      .002 H
ATOM    262  CG2 ILE A  20      -2.415 -39.053  55.724  1.00 30.57      .002 C
ATOM    263 1HG2 ILE A  20      -3.406 -39.269  55.325  1.00 30.57      .002 H
ATOM    264 2HG2 ILE A  20      -1.716 -39.825  55.403  1.00 30.57      .002 H
ATOM    265 3HG2 ILE A  20      -2.079 -38.083  55.358  1.00 30.57      .002 H
ATOM    266  CD1 ILE A  20      -4.512 -40.571  57.627  1.00 29.74      .000 C
ATOM    267 1HD1 ILE A  20      -4.793 -41.540  58.038  1.00 29.74      .000 H
ATOM    268 2HD1 ILE A  20      -4.790 -40.527  56.574  1.00 29.74      .000 H
ATOM    269 3HD1 ILE A  20      -5.029 -39.781  58.173  1.00 29.74      .000 H
ATOM    270  N   ARG A  21       0.175 -40.578  58.778  1.00 34.29      .338 N
ATOM    271  H   ARG A  21      -0.386 -40.490  59.612  1.00 34.29      .338 H
ATOM    272  CA  ARG A  21       1.084 -41.731  58.723  1.00 34.59      .159 C
ATOM    273  HA  ARG A  21       1.906 -41.487  58.051  1.00 34.59      .159 H
ATOM    274  C   ARG A  21       0.335 -42.947  58.156  1.00 34.51      .251 C
ATOM    275  O   ARG A  21      -0.606 -43.443  58.776  1.00 29.00      .271 O
ATOM    276  CB  ARG A  21       1.685 -41.997  60.119  1.00 32.91      .034 C
ATOM    277 1HB  ARG A  21       2.031 -41.055  60.544  1.00 32.91      .034 H
ATOM    278 2HB  ARG A  21       0.923 -42.403  60.785  1.00 32.91      .034 H
ATOM    279  CG  ARG A  21       2.871 -42.980  60.079  1.00 35.53      .027 C
ATOM    280 1HG  ARG A  21       2.528 -43.974  59.791  1.00 35.53      .027 H
ATOM    281 2HG  ARG A  21       3.586 -42.634  59.332  1.00 35.53      .027 H
ATOM    282  CD  ARG A  21       3.593 -43.084  61.435  1.00 45.17      .116 C
ATOM    283 1HD  ARG A  21       4.511 -43.654  61.294  1.00 45.17      .116 H
ATOM    284 2HD  ARG A  21       3.868 -42.087  61.779  1.00 45.17      .116 H
ATOM    285  NE  ARG A  21       2.782 -43.738  62.475  1.00 42.00      .212 N
ATOM    286  HE  ARG A  21       2.700 -44.739  62.362  1.00 42.00      .212 H
ATOM    287  CZ  ARG A  21       2.241 -43.144  63.552  1.00 49.68      .666 C
ATOM    288  NH1 ARG A  21       2.323 -41.872  63.814  1.00 41.69      .235 N
ATOM    289 1HH1 ARG A  21       2.950 -41.283  63.285  1.00 41.69      .235 H
ATOM    290 2HH1 ARG A  21       1.974 -41.562  64.710  1.00 41.69      .235 H
ATOM    291  NH2 ARG A  21       1.596 -43.858  64.422  1.00 51.93      .235 N
ATOM    292 1HH2 ARG A  21       1.500 -44.858  64.314  1.00 51.93      .235 H
ATOM    293 2HH2 ARG A  21       1.229 -43.401  65.245  1.00 51.93      .235 H
ATOM    294  N   LEU A  22       0.742 -43.417  56.981  1.00 30.03      .338 N
ATOM    295  H   LEU A  22       1.531 -42.969  56.536  1.00 30.03      .338 H
ATOM    296  CA  LEU A  22       0.204 -44.608  56.318  1.00 29.84      .159 C
ATOM    297  HA  LEU A  22      -0.865 -44.679  56.522  1.00 29.84      .159 H
ATOM    298  C   LEU A  22       0.872 -45.902  56.835  1.00 32.54      .251 C
ATOM    299  O   LEU A  22       1.917 -45.848  57.490  1.00 32.66      .271 O
ATOM    300  CB  LEU A  22       0.412 -44.475  54.789  1.00 34.51      .032 C
ATOM    301 1HB  LEU A  22       1.482 -44.531  54.590  1.00 34.51      .032 H
ATOM    302 2HB  LEU A  22      -0.059 -45.334  54.310  1.00 34.51      .032 H
ATOM    303  CG  LEU A  22      -0.129 -43.191  54.135  1.00 41.05      .002 C
ATOM    304  HG  LEU A  22       0.415 -42.338  54.541  1.00 41.05      .002 H
ATOM    305  CD1 LEU A  22       0.136 -43.267  52.632  1.00 32.75      .000 C
ATOM    306 1HD1 LEU A  22      -0.267 -42.376  52.151  1.00 32.75      .000 H
ATOM    307 2HD1 LEU A  22      -0.342 -44.153  52.215  1.00 32.75      .000 H
ATOM    308 3HD1 LEU A  22       1.211 -43.318  52.460  1.00 32.75      .000 H
ATOM    309  CD2 LEU A  22      -1.628 -42.987  54.369  1.00 34.25      .000 C
ATOM    310 1HD2 LEU A  22      -1.954 -42.102  53.821  1.00 34.25      .000 H
ATOM    311 2HD2 LEU A  22      -1.816 -42.845  55.433  1.00 34.25      .000 H
ATOM    312 3HD2 LEU A  22      -2.179 -43.858  54.015  1.00 34.25      .000 H
ATOM    313  N   LYS A  23       0.306 -47.063  56.478  1.00 33.18      .338 N
ATOM    314  H   LYS A  23      -0.594 -47.042  56.019  1.00 33.18      .338 H
ATOM    315  CA  LYS A  23       0.927 -48.396  56.610  1.00 29.77      .159 C
ATOM    316  HA  LYS A  23       1.884 -48.285  57.120  1.00 29.77      .159 H
ATOM    317  C   LYS A  23       1.185 -49.055  55.241  1.00 28.39      .251 C
ATOM    318  O   LYS A  23       0.438 -48.827  54.285  1.00 31.50      .271 O
ATOM    319  CB  LYS A  23       0.056 -49.332  57.471  1.00 32.71      .032 C
ATOM    320 1HB  LYS A  23      -0.871 -49.530  56.935  1.00 32.71      .032 H
ATOM    321 2HB  LYS A  23       0.587 -50.275  57.599  1.00 32.71      .032 H
ATOM    322  CG  LYS A  23      -0.262 -48.756  58.857  1.00 32.52      .004 C
ATOM    323 1HG  LYS A  23       0.665 -48.423  59.324  1.00 32.52      .004 H
ATOM    324 2HG  LYS A  23      -0.924 -47.899  58.741  1.00 32.52      .004 H
ATOM    325  CD  LYS A  23      -0.907 -49.785  59.800  1.00 32.93      .032 C
ATOM    326 1HD  LYS A  23      -0.269 -50.669  59.841  1.00 32.93      .032 H
ATOM    327 2HD  LYS A  23      -0.954 -49.359  60.802  1.00 32.93      .032 H
ATOM    328  CE  LYS A  23      -2.325 -50.178  59.365  1.00 42.37      .206 C
ATOM    329 1HE  LYS A  23      -2.935 -49.278  59.297  1.00 42.37      .206 H
ATOM    330 2HE  LYS A  23      -2.275 -50.644  58.380  1.00 42.37      .206 H
ATOM    331  NZ  LYS A  23      -2.923 -51.114  60.341  1.00 45.50      .064 N
ATOM    332 1HZ  LYS A  23      -3.854 -51.377  60.051  1.00 45.50      .064 H
ATOM    333 2HZ  LYS A  23      -2.965 -50.669  61.246  1.00 45.50      .064 H
ATOM    334 3HZ  LYS A  23      -2.342 -51.939  60.398  1.00 45.50      .064 H
ATOM    335  N   THR A  24       2.190 -49.926  55.199  1.00 26.18      .336 N
ATOM    336  H   THR A  24       2.757 -50.027  56.028  1.00 26.18      .336 H
ATOM    337  CA  THR A  24       2.459 -50.911  54.125  1.00 33.85      .187 C
ATOM    338  HA  THR A  24       1.523 -51.162  53.627  1.00 33.85      .187 H
ATOM    339  C   THR A  24       3.032 -52.203  54.745  1.00 35.23      .257 C
ATOM    340  O   THR A  24       3.475 -52.164  55.898  1.00 29.03      .270 O
ATOM    341  CB  THR A  24       3.446 -50.382  53.053  1.00 26.38      .140 C
ATOM    342  HB  THR A  24       3.358 -51.019  52.173  1.00 26.38      .140 H
ATOM    343  OG1 THR A  24       4.772 -50.478  53.522  1.00 27.27      .382 O
ATOM    344  HG1 THR A  24       4.876 -49.884  54.268  1.00 27.27      .382 H
ATOM    345  CG2 THR A  24       3.227 -48.942  52.593  1.00 30.78      .034 C
ATOM    346 1HG2 THR A  24       3.923 -48.720  51.783  1.00 30.78      .034 H
ATOM    347 2HG2 THR A  24       3.395 -48.248  53.416  1.00 30.78      .034 H
ATOM    348 3HG2 THR A  24       2.204 -48.838  52.232  1.00 30.78      .034 H
ATOM    349  N   PRO A  25       3.126 -53.329  54.009  1.00 36.40      .312 N
ATOM    350  CA  PRO A  25       3.878 -54.506  54.459  1.00 31.77      .163 C
ATOM    351  HA  PRO A  25       3.375 -54.928  55.329  1.00 31.77      .163 H
ATOM    352  C   PRO A  25       5.342 -54.209  54.852  1.00 33.56      .251 C
ATOM    353  O   PRO A  25       5.868 -54.822  55.781  1.00 44.91      .271 O
ATOM    354  CB  PRO A  25       3.793 -55.503  53.297  1.00 34.71      .034 C
ATOM    355 1HB  PRO A  25       4.639 -55.374  52.622  1.00 34.71      .034 H
ATOM    356 2HB  PRO A  25       3.729 -56.533  53.647  1.00 34.71      .034 H
ATOM    357  CG  PRO A  25       2.504 -55.116  52.590  1.00 38.21      .027 C
ATOM    358 1HG  PRO A  25       2.524 -55.372  51.531  1.00 38.21      .027 H
ATOM    359 2HG  PRO A  25       1.649 -55.575  53.087  1.00 38.21      .027 H
ATOM    360  CD  PRO A  25       2.456 -53.607  52.759  1.00 35.26      .105 C
ATOM    361 1HD  PRO A  25       2.985 -53.120  51.940  1.00 35.26      .105 H
ATOM    362 2HD  PRO A  25       1.422 -53.266  52.812  1.00 35.26      .105 H
ATOM    363  N   GLY A  26       5.991 -53.232  54.212  1.00 29.29      .336 N
ATOM    364  H   GLY A  26       5.503 -52.714  53.495  1.00 29.29      .336 H
ATOM    365  CA  GLY A  26       7.345 -52.761  54.544  1.00 24.77      .189 C
ATOM    366 1HA  GLY A  26       7.919 -53.581  54.977  1.00 24.77      .189 H
ATOM    367 2HA  GLY A  26       7.856 -52.458  53.631  1.00 24.77      .189 H
ATOM    368  C   GLY A  26       7.383 -51.576  55.531  1.00 30.64      .253 C
ATOM    369  O   GLY A  26       8.352 -50.816  55.547  1.00 31.70      .270 O
ATOM    370  N   GLY A  27       6.332 -51.385  56.333  1.00 28.81      .336 N
ATOM    371  H   GLY A  27       5.523 -51.981  56.226  1.00 28.81      .336 H
ATOM    372  CA  GLY A  27       6.233 -50.313  57.326  1.00 28.06      .189 C
ATOM    373 1HA  GLY A  27       5.585 -50.635  58.140  1.00 28.06      .189 H
ATOM    374 2HA  GLY A  27       7.224 -50.120  57.738  1.00 28.06      .189 H
ATOM    375  C   GLY A  27       5.679 -48.982  56.773  1.00 35.77      .257 C
ATOM    376  O   GLY A  27       5.039 -48.967  55.715  1.00 34.74      .270 O
ATOM    377  N   PRO A  28       5.857 -47.869  57.505  1.00 28.77      .312 N
ATOM    378  CA  PRO A  28       5.118 -46.631  57.267  1.00 29.10      .163 C
ATOM    379  HA  PRO A  28       4.071 -46.888  57.109  1.00 29.10      .163 H
ATOM    380  C   PRO A  28       5.597 -45.794  56.067  1.00 26.94      .251 C
ATOM    381  O   PRO A  28       6.735 -45.889  55.603  1.00 27.73      .271 O
ATOM    382  CB  PRO A  28       5.238 -45.839  58.572  1.00 28.73      .034 C
ATOM    383 1HB  PRO A  28       5.260 -44.760  58.421  1.00 28.73      .034 H
ATOM    384 2HB  PRO A  28       4.422 -46.110  59.243  1.00 28.73      .034 H
ATOM    385  CG  PRO A  28       6.561 -46.317  59.137  1.00 28.40      .027 C
ATOM    386 1HG  PRO A  28       7.390 -45.792  58.663  1.00 28.40      .027 H
ATOM    387 2HG  PRO A  28       6.588 -46.208  60.221  1.00 28.40      .027 H
ATOM    388  CD  PRO A  28       6.579 -47.783  58.755  1.00 24.19      .105 C
ATOM    389 1HD  PRO A  28       7.604 -48.126  58.612  1.00 24.19      .105 H
ATOM    390 2HD  PRO A  28       6.071 -48.375  59.515  1.00 24.19      .105 H
ATOM    391  N   VAL A  29       4.712 -44.890  55.635  1.00 24.78      .338 N
ATOM    392  H   VAL A  29       3.816 -44.864  56.100  1.00 24.78      .338 H
ATOM    393  CA  VAL A  29       4.952 -43.812  54.652  1.00 25.61      .159 C
ATOM    394  HA  VAL A  29       6.025 -43.639  54.569  1.00 25.61      .159 H
ATOM    395  C   VAL A  29       4.289 -42.522  55.161  1.00 29.05      .251 C
ATOM    396  O   VAL A  29       3.188 -42.570  55.713  1.00 29.22      .271 O
ATOM    397  CB  VAL A  29       4.425 -44.204  53.252  1.00 31.92      .029 C
ATOM    398  HB  VAL A  29       3.395 -44.543  53.360  1.00 31.92      .029 H
ATOM    399  CG1 VAL A  29       4.439 -43.056  52.233  1.00 24.51      .002 C
ATOM    400 1HG1 VAL A  29       4.138 -43.434  51.256  1.00 24.51      .002 H
ATOM    401 2HG1 VAL A  29       5.448 -42.649  52.170  1.00 24.51      .002 H
ATOM    402 3HG1 VAL A  29       3.749 -42.274  52.549  1.00 24.51      .002 H
ATOM    403  CG2 VAL A  29       5.247 -45.351  52.659  1.00 27.21      .002 C
ATOM    404 1HG2 VAL A  29       4.861 -45.593  51.669  1.00 27.21      .002 H
ATOM    405 2HG2 VAL A  29       5.171 -46.226  53.304  1.00 27.21      .002 H
ATOM    406 3HG2 VAL A  29       6.291 -45.048  52.578  1.00 27.21      .002 H
ATOM    407  N   SER A  30       4.954 -41.379  54.990  1.00 27.29      .336 N
ATOM    408  H   SER A  30       5.813 -41.386  54.459  1.00 27.29      .336 H
ATOM    409  CA  SER A  30       4.394 -40.052  55.298  1.00 28.01      .189 C
ATOM    410  HA  SER A  30       3.760 -40.107  56.183  1.00 28.01      .189 H
ATOM    411  C   SER A  30       3.558 -39.570  54.113  1.00 28.27      .253 C
ATOM    412  O   SER A  30       4.044 -39.582  52.981  1.00 29.39      .270 O
ATOM    413  CB  SER A  30       5.510 -39.026  55.551  1.00 32.65      .169 C
ATOM    414 1HB  SER A  30       5.993 -38.791  54.602  1.00 32.65      .169 H
ATOM    415 2HB  SER A  30       5.064 -38.115  55.952  1.00 32.65      .169 H
ATOM    416  OG  SER A  30       6.493 -39.500  56.451  1.00 37.71      .380 O
ATOM    417  HG  SER A  30       7.261 -39.768  55.940  1.00 37.71      .380 H
ATOM    418  N   ALA A  31       2.329 -39.107  54.340  1.00 27.82      .337 N
ATOM    419  H   ALA A  31       1.922 -39.162  55.263  1.00 27.82      .337 H
ATOM    420  CA  ALA A  31       1.484 -38.574  53.273  1.00 30.49      .159 C
ATOM    421  HA  ALA A  31       2.105 -38.405  52.393  1.00 30.49      .159 H
ATOM    422  C   ALA A  31       0.826 -37.232  53.659  1.00 33.65      .251 C
ATOM    423  O   ALA A  31       0.366 -37.040  54.783  1.00 29.88      .271 O
ATOM    424  CB  ALA A  31       0.462 -39.636  52.865  1.00 26.08      .034 C
ATOM    425 1HB  ALA A  31       0.997 -40.511  52.496  1.00 26.08      .034 H
ATOM    426 2HB  ALA A  31      -0.179 -39.242  52.076  1.00 26.08      .034 H
ATOM    427 3HB  ALA A  31      -0.148 -39.917  53.723  1.00 26.08      .034 H
ATOM    428  N   PHE A  32       0.778 -36.325  52.689  1.00 27.48      .337 N
ATOM    429  H   PHE A  32       1.234 -36.556  51.818  1.00 27.48      .337 H
ATOM    430  CA  PHE A  32       0.172 -34.997  52.786  1.00 25.43      .164 C
ATOM    431  HA  PHE A  32      -0.412 -34.918  53.703  1.00 25.43      .164 H
ATOM    432  C   PHE A  32      -0.776 -34.841  51.588  1.00 28.56      .251 C
ATOM    433  O   PHE A  32      -0.341 -34.577  50.470  1.00 27.10      .271 O
ATOM    434  CB  PHE A  32       1.277 -33.929  52.826  1.00 23.49      .056 C
ATOM    435 1HB  PHE A  32       1.866 -33.996  51.912  1.00 23.49      .056 H
ATOM    436 2HB  PHE A  32       0.799 -32.949  52.840  1.00 23.49      .056 H
ATOM    437  CG  PHE A  32       2.230 -34.013  54.018  1.00 28.30      .044 C
ATOM    438  CD1 PHE A  32       3.300 -34.930  54.010  1.00 28.07      .008 C
ATOM    439  HD1 PHE A  32       3.447 -35.588  53.166  1.00 28.07      .008 H
ATOM    440  CD2 PHE A  32       2.074 -33.142  55.111  1.00 29.85      .008 C
ATOM    441  HD2 PHE A  32       1.263 -32.429  55.110  1.00 29.85      .008 H
ATOM    442  CE1 PHE A  32       4.181 -35.001  55.103  1.00 35.26      .001 C
ATOM    443  HE1 PHE A  32       4.993 -35.713  55.108  1.00 35.26      .001 H
ATOM    444  CE2 PHE A  32       2.966 -33.198  56.195  1.00 33.86      .001 C
ATOM    445  HE2 PHE A  32       2.841 -32.518  57.024  1.00 33.86      .001 H
ATOM    446  CZ  PHE A  32       4.009 -34.139  56.199  1.00 27.54      .000 C
ATOM    447  HZ  PHE A  32       4.679 -34.190  57.045  1.00 27.54      .000 H
ATOM    448  N   LEU A  33      -2.059 -35.118  51.807  1.00 24.65      .338 N
ATOM    449  H   LEU A  33      -2.340 -35.272  52.765  1.00 24.65      .338 H
ATOM    450  CA  LEU A  33      -3.114 -35.226  50.791  1.00 25.47      .159 C
ATOM    451  HA  LEU A  33      -2.663 -35.359  49.807  1.00 25.47      .159 H
ATOM    452  C   LEU A  33      -3.984 -33.956  50.757  1.00 27.68      .251 C
ATOM    453  O   LEU A  33      -4.275 -33.378  51.802  1.00 27.95      .271 O
ATOM    454  CB  LEU A  33      -3.993 -36.465  51.108  1.00 24.75      .032 C
ATOM    455 1HB  LEU A  33      -4.582 -36.235  51.996  1.00 24.75      .032 H
ATOM    456 2HB  LEU A  33      -4.682 -36.605  50.276  1.00 24.75      .032 H
ATOM    457  CG  LEU A  33      -3.256 -37.788  51.382  1.00 26.93      .002 C
ATOM    458  HG  LEU A  33      -2.649 -37.669  52.280  1.00 26.93      .002 H
ATOM    459  CD1 LEU A  33      -4.282 -38.890  51.648  1.00 23.65      .000 C
ATOM    460 1HD1 LEU A  33      -3.762 -39.820  51.878  1.00 23.65      .000 H
ATOM    461 2HD1 LEU A  33      -4.907 -39.031  50.767  1.00 23.65      .000 H
ATOM    462 3HD1 LEU A  33      -4.906 -38.604  52.495  1.00 23.65      .000 H
ATOM    463  CD2 LEU A  33      -2.350 -38.219  50.229  1.00 27.62      .000 C
ATOM    464 1HD2 LEU A  33      -1.939 -39.208  50.435  1.00 27.62      .000 H
ATOM    465 2HD2 LEU A  33      -1.536 -37.502  50.124  1.00 27.62      .000 H
ATOM    466 3HD2 LEU A  33      -2.927 -38.251  49.305  1.00 27.62      .000 H
ATOM    467  N   GLY A  34      -4.437 -33.535  49.576  1.00 21.27      .336 N
ATOM    468  H   GLY A  34      -4.204 -34.041  48.734  1.00 21.27      .336 H
ATOM    469  CA  GLY A  34      -5.346 -32.400  49.439  1.00 21.36      .189 C
ATOM    470 1HA  GLY A  34      -5.680 -32.347  48.403  1.00 21.36      .189 H
ATOM    471 2HA  GLY A  34      -6.218 -32.560  50.073  1.00 21.36      .189 H
ATOM    472  C   GLY A  34      -4.729 -31.035  49.812  1.00 24.57      .253 C
ATOM    473  O   GLY A  34      -5.431 -30.165  50.324  1.00 30.16      .270 O
ATOM    474  N   ILE A  35      -3.429 -30.832  49.576  1.00 25.33      .337 N
ATOM    475  H   ILE A  35      -2.915 -31.555  49.094  1.00 25.33      .337 H
ATOM    476  CA  ILE A  35      -2.738 -29.548  49.752  1.00 25.24      .160 C
ATOM    477  HA  ILE A  35      -3.007 -29.142  50.728  1.00 25.24      .160 H
ATOM    478  C   ILE A  35      -3.202 -28.562  48.669  1.00 27.40      .254 C
ATOM    479  O   ILE A  35      -3.077 -28.890  47.487  1.00 26.75      .270 O
ATOM    480  CB  ILE A  35      -1.191 -29.698  49.677  1.00 24.33      .029 C
ATOM    481  HB  ILE A  35      -0.934 -29.920  48.641  1.00 24.33      .029 H
ATOM    482  CG1 ILE A  35      -0.625 -30.846  50.537  1.00 22.51      .002 C
ATOM    483 1HG1 ILE A  35      -0.797 -30.608  51.586  1.00 22.51      .002 H
ATOM    484 2HG1 ILE A  35      -1.165 -31.760  50.289  1.00 22.51      .002 H
ATOM    485  CG2 ILE A  35      -0.530 -28.354  50.047  1.00 26.56      .002 C
ATOM    486 1HG2 ILE A  35       0.552 -28.449  49.961  1.00 26.56      .002 H
ATOM    487 2HG2 ILE A  35      -0.793 -28.098  51.073  1.00 26.56      .002 H
ATOM    488 3HG2 ILE A  35      -0.881 -27.570  49.376  1.00 26.56      .002 H
ATOM    489  CD1 ILE A  35       0.867 -31.119  50.288  1.00 18.98      .000 C
ATOM    490 1HD1 ILE A  35       1.132 -32.074  50.742  1.00 18.98      .000 H
ATOM    491 2HD1 ILE A  35       1.470 -30.326  50.730  1.00 18.98      .000 H
ATOM    492 3HD1 ILE A  35       1.052 -31.162  49.215  1.00 18.98      .000 H
ATOM    493  N   PRO A  36      -3.712 -27.358  48.990  1.00 27.84      .312 N
ATOM    494  CA  PRO A  36      -4.083 -26.380  47.967  1.00 21.12      .163 C
ATOM    495  HA  PRO A  36      -4.701 -26.841  47.197  1.00 21.12      .163 H
ATOM    496  C   PRO A  36      -2.844 -25.767  47.302  1.00 27.67      .251 C
ATOM    497  O   PRO A  36      -1.999 -25.184  47.985  1.00 28.79      .271 O
ATOM    498  CB  PRO A  36      -4.899 -25.321  48.705  1.00 25.38      .034 C
ATOM    499 1HB  PRO A  36      -4.729 -24.327  48.292  1.00 25.38      .034 H
ATOM    500 2HB  PRO A  36      -5.961 -25.565  48.672  1.00 25.38      .034 H
ATOM    501  CG  PRO A  36      -4.390 -25.390  50.131  1.00 30.08      .027 C
ATOM    502 1HG  PRO A  36      -3.504 -24.766  50.247  1.00 30.08      .027 H
ATOM    503 2HG  PRO A  36      -5.158 -25.110  50.852  1.00 30.08      .027 H
ATOM    504  CD  PRO A  36      -4.019 -26.853  50.312  1.00 27.02      .105 C
ATOM    505 1HD  PRO A  36      -3.140 -26.942  50.950  1.00 27.02      .105 H
ATOM    506 2HD  PRO A  36      -4.861 -27.407  50.728  1.00 27.02      .105 H
ATOM    507  N   PHE A  37      -2.745 -25.849  45.972  1.00 22.83      .337 N
ATOM    508  H   PHE A  37      -3.447 -26.348  45.445  1.00 22.83      .337 H
ATOM    509  CA  PHE A  37      -1.698 -25.176  45.197  1.00 26.61      .164 C
ATOM    510  HA  PHE A  37      -0.888 -24.905  45.873  1.00 26.61      .164 H
ATOM    511  C   PHE A  37      -2.198 -23.870  44.523  1.00 26.03      .251 C
ATOM    512  O   PHE A  37      -1.406 -22.949  44.321  1.00 29.33      .271 O
ATOM    513  CB  PHE A  37      -1.077 -26.157  44.194  1.00 29.84      .056 C
ATOM    514 1HB  PHE A  37      -0.193 -25.684  43.764  1.00 29.84      .056 H
ATOM    515 2HB  PHE A  37      -0.725 -27.027  44.748  1.00 29.84      .056 H
ATOM    516  CG  PHE A  37      -1.970 -26.636  43.056  1.00 21.80      .044 C
ATOM    517  CD1 PHE A  37      -2.097 -25.858  41.891  1.00 24.95      .008 C
ATOM    518  HD1 PHE A  37      -1.605 -24.899  41.826  1.00 24.95      .008 H
ATOM    519  CD2 PHE A  37      -2.620 -27.882  43.128  1.00 21.93      .008 C
ATOM    520  HD2 PHE A  37      -2.523 -28.480  44.022  1.00 21.93      .008 H
ATOM    521  CE1 PHE A  37      -2.850 -26.326  40.800  1.00 26.08      .001 C
ATOM    522  HE1 PHE A  37      -2.930 -25.739  39.897  1.00 26.08      .001 H
ATOM    523  CE2 PHE A  37      -3.364 -28.353  42.036  1.00 21.82      .001 C
ATOM    524  HE2 PHE A  37      -3.846 -29.318  42.093  1.00 21.82      .001 H
ATOM    525  CZ  PHE A  37      -3.476 -27.581  40.870  1.00 22.95      .000 C
ATOM    526  HZ  PHE A  37      -4.035 -27.960  40.028  1.00 22.95      .000 H
ATOM    527  N   ALA A  38      -3.502 -23.756  44.257  1.00 22.72      .338 N
ATOM    528  H   ALA A  38      -4.115 -24.526  44.481  1.00 22.72      .338 H
ATOM    529  CA  ALA A  38      -4.132 -22.564  43.678  1.00 22.93      .159 C
ATOM    530  HA  ALA A  38      -3.373 -21.795  43.532  1.00 22.93      .159 H
ATOM    531  C   ALA A  38      -5.238 -21.968  44.584  1.00 27.43      .251 C
ATOM    532  O   ALA A  38      -5.673 -22.592  45.551  1.00 21.52      .271 O
ATOM    533  CB  ALA A  38      -4.677 -22.938  42.298  1.00 21.83      .034 C
ATOM    534 1HB  ALA A  38      -3.912 -23.456  41.721  1.00 21.83      .034 H
ATOM    535 2HB  ALA A  38      -4.987 -22.038  41.768  1.00 21.83      .034 H
ATOM    536 3HB  ALA A  38      -5.537 -23.595  42.434  1.00 21.83      .034 H
ATOM    537  N   GLU A  39      -5.707 -20.764  44.262  1.00 30.23      .338 N
ATOM    538  H   GLU A  39      -5.276 -20.285  43.484  1.00 30.23      .338 H
ATOM    539  CA  GLU A  39      -7.020 -20.269  44.690  1.00 28.42      .160 C
ATOM    540  HA  GLU A  39      -7.144 -20.495  45.749  1.00 28.42      .160 H
ATOM    541  C   GLU A  39      -8.165 -20.971  43.921  1.00 33.53      .254 C
ATOM    542  O   GLU A  39      -7.967 -21.336  42.757  1.00 25.87      .270 O
ATOM    543  CB  GLU A  39      -7.111 -18.748  44.480  1.00 26.70      .043 C
ATOM    544 1HB  GLU A  39      -6.762 -18.503  43.477  1.00 26.70      .043 H
ATOM    545 2HB  GLU A  39      -8.152 -18.435  44.552  1.00 26.70      .043 H
ATOM    546  CG  GLU A  39      -6.283 -17.946  45.498  1.00 31.16      .100 C
ATOM    547 1HG  GLU A  39      -5.243 -18.272  45.471  1.00 31.16      .100 H
ATOM    548 2HG  GLU A  39      -6.314 -16.892  45.221  1.00 31.16      .100 H
ATOM    549  CD  GLU A  39      -6.814 -18.098  46.926  1.00 39.36      .185 C
ATOM    550  OE1 GLU A  39      -8.018 -17.847  47.161  1.00 44.15      .647 O
ATOM    551  OE2 GLU A  39      -6.029 -18.457  47.828  1.00 36.49      .647 O
ATOM    552  N   PRO A  40      -9.374 -21.124  44.500  1.00 30.29      .312 N
ATOM    553  CA  PRO A  40     -10.511 -21.737  43.812  1.00 25.69      .163 C
ATOM    554  HA  PRO A  40     -10.242 -22.768  43.581  1.00 25.69      .163 H
ATOM    555  C   PRO A  40     -10.911 -21.035  42.504  1.00 28.41      .254 C
ATOM    556  O   PRO A  40     -11.260 -19.848  42.534  1.00 34.41      .270 O
ATOM    557  CB  PRO A  40     -11.657 -21.751  44.828  1.00 28.73      .034 C
ATOM    558 1HB  PRO A  40     -12.262 -20.849  44.740  1.00 28.73      .034 H
ATOM    559 2HB  PRO A  40     -12.272 -22.645  44.728  1.00 28.73      .034 H
ATOM    560  CG  PRO A  40     -10.931 -21.764  46.161  1.00 22.70      .027 C
ATOM    561 1HG  PRO A  40     -11.528 -21.319  46.957  1.00 22.70      .027 H
ATOM    562 2HG  PRO A  40     -10.633 -22.782  46.413  1.00 22.70      .027 H
ATOM    563  CD  PRO A  40      -9.704 -20.914  45.890  1.00 27.33      .105 C
ATOM    564 1HD  PRO A  40      -9.924 -19.860  46.063  1.00 27.33      .105 H
ATOM    565 2HD  PRO A  40      -8.882 -21.255  46.521  1.00 27.33      .105 H
ATOM    566  N   PRO A  41     -10.937 -21.728  41.346  1.00 29.22      .312 N
ATOM    567  CA  PRO A  41     -11.286 -21.155  40.040  1.00 29.57      .163 C
ATOM    568  HA  PRO A  41     -10.866 -20.153  39.955  1.00 29.57      .163 H
ATOM    569  C   PRO A  41     -12.819 -21.039  39.841  1.00 36.71      .251 C
ATOM    570  O   PRO A  41     -13.385 -21.534  38.865  1.00 30.33      .271 O
ATOM    571  CB  PRO A  41     -10.590 -22.070  39.026  1.00 24.51      .034 C
ATOM    572 1HB  PRO A  41     -11.073 -22.084  38.049  1.00 24.51      .034 H
ATOM    573 2HB  PRO A  41      -9.541 -21.789  38.933  1.00 24.51      .034 H
ATOM    574  CG  PRO A  41     -10.716 -23.422  39.695  1.00 27.29      .027 C
ATOM    575 1HG  PRO A  41     -11.718 -23.817  39.528  1.00 27.29      .027 H
ATOM    576 2HG  PRO A  41      -9.954 -24.126  39.360  1.00 27.29      .027 H
ATOM    577  CD  PRO A  41     -10.520 -23.104  41.166  1.00 25.77      .105 C
ATOM    578 1HD  PRO A  41     -11.138 -23.755  41.784  1.00 25.77      .105 H
ATOM    579 2HD  PRO A  41      -9.469 -23.204  41.437  1.00 25.77      .105 H
ATOM    580  N   MET A  42     -13.508 -20.433  40.809  1.00 32.51      .337 N
ATOM    581  H   MET A  42     -12.982 -20.004  41.557  1.00 32.51      .337 H
ATOM    582  CA  MET A  42     -14.967 -20.283  40.867  1.00 36.67      .160 C
ATOM    583  HA  MET A  42     -15.424 -21.044  40.234  1.00 36.67      .160 H
ATOM    584  C   MET A  42     -15.454 -18.900  40.367  1.00 38.40      .251 C
ATOM    585  O   MET A  42     -14.696 -17.929  40.315  1.00 34.05      .271 O
ATOM    586  CB  MET A  42     -15.442 -20.539  42.307  1.00 39.73      .043 C
ATOM    587 1HB  MET A  42     -14.940 -19.853  42.988  1.00 39.73      .043 H
ATOM    588 2HB  MET A  42     -16.515 -20.356  42.365  1.00 39.73      .043 H
ATOM    589  CG  MET A  42     -15.162 -21.980  42.762  1.00 36.68      .060 C
ATOM    590 1HG  MET A  42     -15.416 -22.650  41.941  1.00 36.68      .060 H
ATOM    591 2HG  MET A  42     -14.097 -22.094  42.966  1.00 36.68      .060 H
ATOM    592  SD  MET A  42     -16.090 -22.513  44.244  1.00 57.16      .139 S
ATOM    593  CE  MET A  42     -15.373 -21.427  45.508  1.00 49.99      .069 C
ATOM    594 1HE  MET A  42     -15.959 -21.513  46.423  1.00 49.99      .069 H
ATOM    595 2HE  MET A  42     -15.388 -20.393  45.162  1.00 49.99      .069 H
ATOM    596 3HE  MET A  42     -14.345 -21.729  45.705  1.00 49.99      .069 H
ATOM    597  N   GLY A  43     -16.735 -18.810  40.006  1.00 30.37      .336 N
ATOM    598  H   GLY A  43     -17.293 -19.652  39.969  1.00 30.37      .336 H
ATOM    599  CA  GLY A  43     -17.383 -17.570  39.576  1.00 33.05      .189 C
ATOM    600 1HA  GLY A  43     -18.432 -17.762  39.350  1.00 33.05      .189 H
ATOM    601 2HA  GLY A  43     -17.342 -16.842  40.386  1.00 33.05      .189 H
ATOM    602  C   GLY A  43     -16.709 -16.974  38.338  1.00 34.49      .257 C
ATOM    603  O   GLY A  43     -16.517 -17.694  37.354  1.00 30.76      .270 O
ATOM    604  N   PRO A  44     -16.279 -15.696  38.343  1.00 35.11      .312 N
ATOM    605  CA  PRO A  44     -15.599 -15.089  37.196  1.00 31.66      .163 C
ATOM    606  HA  PRO A  44     -16.253 -15.107  36.324  1.00 31.66      .163 H
ATOM    607  C   PRO A  44     -14.283 -15.802  36.821  1.00 35.68      .251 C
ATOM    608  O   PRO A  44     -13.830 -15.659  35.689  1.00 33.51      .271 O
ATOM    609  CB  PRO A  44     -15.361 -13.630  37.595  1.00 31.49      .034 C
ATOM    610 1HB  PRO A  44     -14.445 -13.220  37.170  1.00 31.49      .034 H
ATOM    611 2HB  PRO A  44     -16.223 -13.028  37.308  1.00 31.49      .034 H
ATOM    612  CG  PRO A  44     -15.252 -13.702  39.105  1.00 35.04      .027 C
ATOM    613 1HG  PRO A  44     -14.243 -14.003  39.385  1.00 35.04      .027 H
ATOM    614 2HG  PRO A  44     -15.534 -12.764  39.583  1.00 35.04      .027 H
ATOM    615  CD  PRO A  44     -16.241 -14.793  39.473  1.00 31.47      .105 C
ATOM    616 1HD  PRO A  44     -15.883 -15.324  40.354  1.00 31.47      .105 H
ATOM    617 2HD  PRO A  44     -17.234 -14.375  39.642  1.00 31.47      .105 H
ATOM    618  N   ARG A  45     -13.684 -16.590  37.732  1.00 36.60      .338 N
ATOM    619  H   ARG A  45     -14.115 -16.704  38.638  1.00 36.60      .338 H
ATOM    620  CA  ARG A  45     -12.480 -17.394  37.478  1.00 34.54      .159 C
ATOM    621  HA  ARG A  45     -11.818 -16.805  36.843  1.00 34.54      .159 H
ATOM    622  C   ARG A  45     -12.756 -18.734  36.741  1.00 32.23      .251 C
ATOM    623  O   ARG A  45     -11.797 -19.346  36.267  1.00 30.53      .271 O
ATOM    624  CB  ARG A  45     -11.728 -17.657  38.794  1.00 32.99      .034 C
ATOM    625 1HB  ARG A  45     -12.350 -18.273  39.444  1.00 32.99      .034 H
ATOM    626 2HB  ARG A  45     -10.833 -18.235  38.565  1.00 32.99      .034 H
ATOM    627  CG  ARG A  45     -11.296 -16.404  39.593  1.00 43.08      .027 C
ATOM    628 1HG  ARG A  45     -12.184 -15.892  39.964  1.00 43.08      .027 H
ATOM    629 2HG  ARG A  45     -10.723 -16.744  40.455  1.00 43.08      .027 H
ATOM    630  CD  ARG A  45     -10.440 -15.383  38.813  1.00 53.00      .116 C
ATOM    631 1HD  ARG A  45     -11.049 -14.911  38.042  1.00 53.00      .116 H
ATOM    632 2HD  ARG A  45     -10.098 -14.619  39.511  1.00 53.00      .116 H
ATOM    633  NE  ARG A  45      -9.273 -16.017  38.184  1.00 59.27      .212 N
ATOM    634  HE  ARG A  45      -9.159 -16.993  38.416  1.00 59.27      .212 H
ATOM    635  CZ  ARG A  45      -8.329 -15.377  37.484  1.00 65.17      .666 C
ATOM    636  NH1 ARG A  45      -8.276 -14.084  37.343  1.00 56.69      .235 N
ATOM    637 1HH1 ARG A  45      -8.820 -13.511  37.972  1.00 56.69      .235 H
ATOM    638 2HH1 ARG A  45      -7.429 -13.719  36.931  1.00 56.69      .235 H
ATOM    639  NH2 ARG A  45      -7.386 -16.044  36.898  1.00 53.00      .235 N
ATOM    640 1HH2 ARG A  45      -7.324 -17.049  36.965  1.00 53.00      .235 H
ATOM    641 2HH2 ARG A  45      -6.680 -15.527  36.392  1.00 53.00      .235 H
ATOM    642  N   ARG A  46     -14.014 -19.176  36.579  1.00 29.33      .338 N
ATOM    643  H   ARG A  46     -14.792 -18.644  36.943  1.00 29.33      .338 H
ATOM    644  CA  ARG A  46     -14.346 -20.321  35.725  1.00 27.71      .159 C
ATOM    645  HA  ARG A  46     -13.798 -21.182  36.110  1.00 27.71      .159 H
ATOM    646  C   ARG A  46     -13.846 -20.035  34.295  1.00 27.01      .251 C
ATOM    647  O   ARG A  46     -14.086 -18.952  33.765  1.00 31.91      .271 O
ATOM    648  CB  ARG A  46     -15.854 -20.655  35.779  1.00 28.48      .034 C
ATOM    649 1HB  ARG A  46     -16.151 -20.842  36.811  1.00 28.48      .034 H
ATOM    650 2HB  ARG A  46     -16.424 -19.804  35.405  1.00 28.48      .034 H
ATOM    651  CG  ARG A  46     -16.226 -21.894  34.936  1.00 27.46      .027 C
ATOM    652 1HG  ARG A  46     -15.744 -21.813  33.962  1.00 27.46      .027 H
ATOM    653 2HG  ARG A  46     -15.836 -22.791  35.417  1.00 27.46      .027 H
ATOM    654  CD  ARG A  46     -17.744 -22.100  34.702  1.00 26.70      .116 C
ATOM    655 1HD  ARG A  46     -18.168 -21.171  34.320  1.00 26.70      .116 H
ATOM    656 2HD  ARG A  46     -17.865 -22.873  33.943  1.00 26.70      .116 H
ATOM    657  NE  ARG A  46     -18.481 -22.499  35.911  1.00 29.15      .212 N
ATOM    658  HE  ARG A  46     -17.906 -22.762  36.700  1.00 29.15      .212 H
ATOM    659  CZ  ARG A  46     -19.815 -22.580  35.998  1.00 31.56      .666 C
ATOM    660  NH1 ARG A  46     -20.628 -22.293  35.025  1.00 30.91      .235 N
ATOM    661 1HH1 ARG A  46     -20.306 -21.975  34.122  1.00 30.91      .235 H
ATOM    662 2HH1 ARG A  46     -21.617 -22.381  35.207  1.00 30.91      .235 H
ATOM    663  NH2 ARG A  46     -20.385 -22.979  37.090  1.00 23.30      .235 N
ATOM    664 1HH2 ARG A  46     -19.823 -23.259  37.881  1.00 23.30      .235 H
ATOM    665 2HH2 ARG A  46     -21.393 -22.988  37.159  1.00 23.30      .235 H
ATOM    666  N   PHE A  47     -13.169 -21.007  33.686  1.00 28.25      .337 N
ATOM    667  H   PHE A  47     -13.014 -21.849  34.220  1.00 28.25      .337 H
ATOM    668  CA  PHE A  47     -12.472 -20.935  32.386  1.00 31.69      .164 C
ATOM    669  HA  PHE A  47     -12.139 -21.953  32.181  1.00 31.69      .164 H
ATOM    670  C   PHE A  47     -11.205 -20.025  32.338  1.00 29.70      .251 C
ATOM    671  O   PHE A  47     -10.555 -19.976  31.295  1.00 27.89      .271 O
ATOM    672  CB  PHE A  47     -13.438 -20.575  31.237  1.00 27.02      .056 C
ATOM    673 1HB  PHE A  47     -13.531 -19.490  31.199  1.00 27.02      .056 H
ATOM    674 2HB  PHE A  47     -12.975 -20.877  30.297  1.00 27.02      .056 H
ATOM    675  CG  PHE A  47     -14.843 -21.174  31.292  1.00 27.00      .044 C
ATOM    676  CD1 PHE A  47     -15.034 -22.563  31.183  1.00 24.51      .008 C
ATOM    677  HD1 PHE A  47     -14.183 -23.222  31.088  1.00 24.51      .008 H
ATOM    678  CD2 PHE A  47     -15.963 -20.331  31.423  1.00 28.87      .008 C
ATOM    679  HD2 PHE A  47     -15.814 -19.265  31.516  1.00 28.87      .008 H
ATOM    680  CE1 PHE A  47     -16.331 -23.104  31.185  1.00 27.39      .001 C
ATOM    681  HE1 PHE A  47     -16.479 -24.169  31.092  1.00 27.39      .001 H
ATOM    682  CE2 PHE A  47     -17.262 -20.868  31.416  1.00 21.67      .001 C
ATOM    683  HE2 PHE A  47     -18.111 -20.206  31.492  1.00 21.67      .001 H
ATOM    684  CZ  PHE A  47     -17.446 -22.255  31.289  1.00 24.31      .000 C
ATOM    685  HZ  PHE A  47     -18.446 -22.661  31.273  1.00 24.31      .000 H
ATOM    686  N   LEU A  48     -10.816 -19.334  33.419  1.00 26.60      .338 N
ATOM    687  H   LEU A  48     -11.329 -19.407  34.286  1.00 26.60      .338 H
ATOM    688  CA  LEU A  48      -9.594 -18.518  33.453  1.00 30.25      .160 C
ATOM    689  HA  LEU A  48      -9.423 -18.147  32.442  1.00 30.25      .160 H
ATOM    690  C   LEU A  48      -8.336 -19.333  33.865  1.00 31.08      .254 C
ATOM    691  O   LEU A  48      -8.459 -20.371  34.529  1.00 25.38      .270 O
ATOM    692  CB  LEU A  48      -9.776 -17.283  34.368  1.00 34.18      .032 C
ATOM    693 1HB  LEU A  48      -9.963 -17.639  35.381  1.00 34.18      .032 H
ATOM    694 2HB  LEU A  48      -8.835 -16.733  34.383  1.00 34.18      .032 H
ATOM    695  CG  LEU A  48     -10.892 -16.304  33.960  1.00 35.89      .002 C
ATOM    696  HG  LEU A  48     -11.855 -16.773  34.161  1.00 35.89      .002 H
ATOM    697  CD1 LEU A  48     -10.765 -15.008  34.763  1.00 34.69      .000 C
ATOM    698 1HD1 LEU A  48     -11.609 -14.359  34.530  1.00 34.69      .000 H
ATOM    699 2HD1 LEU A  48      -9.835 -14.505  34.502  1.00 34.69      .000 H
ATOM    700 3HD1 LEU A  48     -10.767 -15.239  35.829  1.00 34.69      .000 H
ATOM    701  CD2 LEU A  48     -10.823 -15.896  32.490  1.00 34.23      .000 C
ATOM    702 1HD2 LEU A  48     -11.587 -15.146  32.287  1.00 34.23      .000 H
ATOM    703 2HD2 LEU A  48     -10.997 -16.771  31.862  1.00 34.23      .000 H
ATOM    704 3HD2 LEU A  48      -9.839 -15.482  32.272  1.00 34.23      .000 H
ATOM    705  N   PRO A  49      -7.122 -18.859  33.514  1.00 29.00      .312 N
ATOM    706  CA  PRO A  49      -5.864 -19.369  34.058  1.00 25.22      .163 C
ATOM    707  HA  PRO A  49      -5.715 -20.381  33.683  1.00 25.22      .163 H
ATOM    708  C   PRO A  49      -5.841 -19.408  35.594  1.00 28.57      .254 C
ATOM    709  O   PRO A  49      -6.504 -18.587  36.236  1.00 31.57      .270 O
ATOM    710  CB  PRO A  49      -4.774 -18.448  33.502  1.00 23.67      .034 C
ATOM    711 1HB  PRO A  49      -4.620 -17.596  34.164  1.00 23.67      .034 H
ATOM    712 2HB  PRO A  49      -3.839 -18.979  33.326  1.00 23.67      .034 H
ATOM    713  CG  PRO A  49      -5.371 -17.989  32.187  1.00 31.86      .027 C
ATOM    714 1HG  PRO A  49      -4.961 -17.035  31.855  1.00 31.86      .027 H
ATOM    715 2HG  PRO A  49      -5.239 -18.760  31.428  1.00 31.86      .027 H
ATOM    716  CD  PRO A  49      -6.840 -17.837  32.528  1.00 26.41      .105 C
ATOM    717 1HD  PRO A  49      -7.030 -16.853  32.956  1.00 26.41      .105 H
ATOM    718 2HD  PRO A  49      -7.449 -18.007  31.641  1.00 26.41      .105 H
ATOM    719  N   PRO A  50      -5.110 -20.354  36.208  1.00 26.46      .312 N
ATOM    720  CA  PRO A  50      -5.071 -20.496  37.657  1.00 25.74      .163 C
ATOM    721  HA  PRO A  50      -6.086 -20.452  38.052  1.00 25.74      .163 H
ATOM    722  C   PRO A  50      -4.232 -19.409  38.350  1.00 31.16      .251 C
ATOM    723  O   PRO A  50      -3.385 -18.747  37.747  1.00 29.04      .271 O
ATOM    724  CB  PRO A  50      -4.493 -21.888  37.897  1.00 25.39      .034 C
ATOM    725 1HB  PRO A  50      -3.956 -21.967  38.843  1.00 25.39      .034 H
ATOM    726 2HB  PRO A  50      -5.289 -22.631  37.841  1.00 25.39      .034 H
ATOM    727  CG  PRO A  50      -3.541 -22.045  36.734  1.00 22.68      .027 C
ATOM    728 1HG  PRO A  50      -2.604 -21.527  36.937  1.00 22.68      .027 H
ATOM    729 2HG  PRO A  50      -3.366 -23.094  36.493  1.00 22.68      .027 H
ATOM    730  CD  PRO A  50      -4.275 -21.364  35.593  1.00 23.59      .105 C
ATOM    731 1HD  PRO A  50      -3.568 -20.889  34.912  1.00 23.59      .105 H
ATOM    732 2HD  PRO A  50      -4.901 -22.087  35.069  1.00 23.59      .105 H
ATOM    733  N   GLU A  51      -4.447 -19.260  39.654  1.00 29.94      .337 N
ATOM    734  H   GLU A  51      -5.169 -19.821  40.084  1.00 29.94      .337 H
ATOM    735  CA  GLU A  51      -3.789 -18.271  40.517  1.00 33.02      .160 C
ATOM    736  HA  GLU A  51      -3.015 -17.743  39.959  1.00 33.02      .160 H
ATOM    737  C   GLU A  51      -3.139 -18.962  41.723  1.00 30.96      .254 C
ATOM    738  O   GLU A  51      -3.824 -19.758  42.366  1.00 30.72      .270 O
ATOM    739  CB  GLU A  51      -4.820 -17.239  40.988  1.00 32.89      .043 C
ATOM    740 1HB  GLU A  51      -5.624 -17.760  41.508  1.00 32.89      .043 H
ATOM    741 2HB  GLU A  51      -4.346 -16.547  41.684  1.00 32.89      .043 H
ATOM    742  CG  GLU A  51      -5.416 -16.442  39.820  1.00 50.33      .100 C
ATOM    743 1HG  GLU A  51      -4.637 -15.818  39.382  1.00 50.33      .100 H
ATOM    744 2HG  GLU A  51      -5.778 -17.118  39.045  1.00 50.33      .100 H
ATOM    745  CD  GLU A  51      -6.566 -15.554  40.288  1.00 65.18      .185 C
ATOM    746  OE1 GLU A  51      -7.552 -16.089  40.846  1.00 61.78      .647 O
ATOM    747  OE2 GLU A  51      -6.500 -14.326  40.052  1.00 71.56      .647 O
ATOM    748  N   PRO A  52      -1.865 -18.690  42.077  1.00 29.16      .312 N
ATOM    749  CA  PRO A  52      -1.204 -19.341  43.212  1.00 27.90      .163 C
ATOM    750  HA  PRO A  52      -1.122 -20.408  43.005  1.00 27.90      .163 H
ATOM    751  C   PRO A  52      -1.957 -19.154  44.536  1.00 30.01      .251 C
ATOM    752  O   PRO A  52      -2.347 -18.037  44.882  1.00 28.32      .271 O
ATOM    753  CB  PRO A  52       0.200 -18.734  43.285  1.00 27.69      .034 C
ATOM    754 1HB  PRO A  52       0.225 -17.909  43.997  1.00 27.69      .034 H
ATOM    755 2HB  PRO A  52       0.948 -19.485  43.541  1.00 27.69      .034 H
ATOM    756  CG  PRO A  52       0.448 -18.214  41.879  1.00 22.16      .027 C
ATOM    757 1HG  PRO A  52       1.104 -17.343  41.884  1.00 22.16      .027 H
ATOM    758 2HG  PRO A  52       0.857 -19.005  41.252  1.00 22.16      .027 H
ATOM    759  CD  PRO A  52      -0.934 -17.823  41.390  1.00 24.99      .105 C
ATOM    760 1HD  PRO A  52      -1.147 -16.783  41.641  1.00 24.99      .105 H
ATOM    761 2HD  PRO A  52      -0.999 -17.991  40.315  1.00 24.99      .105 H
ATOM    762  N   LYS A  53      -2.119 -20.232  45.318  1.00 27.89      .338 N
ATOM    763  H   LYS A  53      -1.775 -21.127  45.001  1.00 27.89      .338 H
ATOM    764  CA  LYS A  53      -2.853 -20.225  46.589  1.00 30.42      .159 C
ATOM    765  HA  LYS A  53      -3.891 -19.991  46.354  1.00 30.42      .159 H
ATOM    766  C   LYS A  53      -2.311 -19.131  47.526  1.00 32.66      .251 C
ATOM    767  O   LYS A  53      -1.095 -19.024  47.692  1.00 30.34      .271 O
ATOM    768  CB  LYS A  53      -2.778 -21.620  47.250  1.00 26.75      .032 C
ATOM    769 1HB  LYS A  53      -3.263 -22.336  46.587  1.00 26.75      .032 H
ATOM    770 2HB  LYS A  53      -1.728 -21.896  47.343  1.00 26.75      .032 H
ATOM    771  CG  LYS A  53      -3.433 -21.721  48.644  1.00 30.16      .004 C
ATOM    772 1HG  LYS A  53      -3.271 -22.729  49.026  1.00 30.16      .004 H
ATOM    773 2HG  LYS A  53      -2.907 -21.045  49.319  1.00 30.16      .004 H
ATOM    774  CD  LYS A  53      -4.930 -21.407  48.663  1.00 31.12      .032 C
ATOM    775 1HD  LYS A  53      -5.160 -20.704  47.864  1.00 31.12      .032 H
ATOM    776 2HD  LYS A  53      -5.491 -22.320  48.462  1.00 31.12      .032 H
ATOM    777  CE  LYS A  53      -5.348 -20.808  50.011  1.00 26.92      .206 C
ATOM    778 1HE  LYS A  53      -5.372 -21.600  50.760  1.00 26.92      .206 H
ATOM    779 2HE  LYS A  53      -4.604 -20.074  50.320  1.00 26.92      .206 H
ATOM    780  NZ  LYS A  53      -6.663 -20.139  49.921  1.00 28.34      .064 N
ATOM    781 1HZ  LYS A  53      -6.867 -19.714  50.814  1.00 28.34      .064 H
ATOM    782 2HZ  LYS A  53      -7.390 -20.801  49.689  1.00 28.34      .064 H
ATOM    783 3HZ  LYS A  53      -6.618 -19.423  49.210  1.00 28.34      .064 H
ATOM    784  N   GLN A  54      -3.178 -18.338  48.150  1.00 31.53      .338 N
ATOM    785  H   GLN A  54      -4.168 -18.445  47.981  1.00 31.53      .338 H
ATOM    786  CA  GLN A  54      -2.784 -17.283  49.091  1.00 35.29      .160 C
ATOM    787  HA  GLN A  54      -1.967 -16.723  48.638  1.00 35.29      .160 H
ATOM    788  C   GLN A  54      -2.264 -17.863  50.434  1.00 34.30      .254 C
ATOM    789  O   GLN A  54      -2.523 -19.034  50.736  1.00 33.25      .270 O
ATOM    790  CB  GLN A  54      -3.956 -16.307  49.295  1.00 34.67      .042 C
ATOM    791 1HB  GLN A  54      -4.848 -16.857  49.598  1.00 34.67      .042 H
ATOM    792 2HB  GLN A  54      -3.711 -15.587  50.075  1.00 34.67      .042 H
ATOM    793  CG  GLN A  54      -4.263 -15.545  47.996  1.00 35.67      .090 C
ATOM    794 1HG  GLN A  54      -3.418 -14.899  47.760  1.00 35.67      .090 H
ATOM    795 2HG  GLN A  54      -4.374 -16.249  47.171  1.00 35.67      .090 H
ATOM    796  CD  GLN A  54      -5.529 -14.690  48.092  1.00 38.48      .227 C
ATOM    797  OE1 GLN A  54      -5.717 -13.879  48.987  1.00 38.77      .273 O
ATOM    798  NE2 GLN A  54      -6.428 -14.792  47.137  1.00 33.35      .369 N
ATOM    799 1HE2 GLN A  54      -7.280 -14.256  47.230  1.00 33.35      .369 H
ATOM    800 2HE2 GLN A  54      -6.342 -15.480  46.403  1.00 33.35      .369 H
ATOM    801  N   PRO A  55      -1.515 -17.092  51.245  1.00 33.15      .312 N
ATOM    802  CA  PRO A  55      -1.096 -17.514  52.583  1.00 34.19      .163 C
ATOM    803  HA  PRO A  55      -0.474 -18.404  52.488  1.00 34.19      .163 H
ATOM    804  C   PRO A  55      -2.268 -17.835  53.523  1.00 33.93      .251 C
ATOM    805  O   PRO A  55      -3.368 -17.304  53.359  1.00 31.90      .271 O
ATOM    806  CB  PRO A  55      -0.252 -16.359  53.132  1.00 30.69      .034 C
ATOM    807 1HB  PRO A  55      -0.872 -15.670  53.705  1.00 30.69      .034 H
ATOM    808 2HB  PRO A  55       0.585 -16.718  53.731  1.00 30.69      .034 H
ATOM    809  CG  PRO A  55       0.262 -15.677  51.877  1.00 36.57      .027 C
ATOM    810 1HG  PRO A  55       0.483 -14.622  52.040  1.00 36.57      .027 H
ATOM    811 2HG  PRO A  55       1.132 -16.208  51.490  1.00 36.57      .027 H
ATOM    812  CD  PRO A  55      -0.906 -15.824  50.920  1.00 30.62      .105 C
ATOM    813 1HD  PRO A  55      -1.625 -15.018  51.071  1.00 30.62      .105 H
ATOM    814 2HD  PRO A  55      -0.541 -15.841  49.893  1.00 30.62      .105 H
ATOM    815  N   TRP A  56      -2.009 -18.646  54.550  1.00 30.06      .337 N
ATOM    816  H   TRP A  56      -1.082 -19.036  54.641  1.00 30.06      .337 H
ATOM    817  CA  TRP A  56      -2.960 -18.970  55.621  1.00 31.65      .164 C
ATOM    818  HA  TRP A  56      -3.788 -18.262  55.574  1.00 31.65      .164 H
ATOM    819  C   TRP A  56      -2.314 -18.863  57.016  1.00 37.29      .251 C
ATOM    820  O   TRP A  56      -1.092 -18.914  57.174  1.00 29.83      .271 O
ATOM    821  CB  TRP A  56      -3.556 -20.369  55.405  1.00 29.54      .059 C
ATOM    822 1HB  TRP A  56      -4.296 -20.559  56.181  1.00 29.54      .059 H
ATOM    823 2HB  TRP A  56      -4.094 -20.353  54.457  1.00 29.54      .059 H
ATOM    824  CG  TRP A  56      -2.582 -21.524  55.381  1.00 30.99      .016 C
ATOM    825  CD1 TRP A  56      -2.138 -22.222  56.453  1.00 31.93      .097 C
ATOM    826  HD1 TRP A  56      -2.407 -22.075  57.488  1.00 31.93      .097 H
ATOM    827  CD2 TRP A  56      -1.922 -22.135  54.231  1.00 31.44      .001 C
ATOM    828  NE1 TRP A  56      -1.296 -23.214  56.061  1.00 33.07      .365 N
ATOM    829  HE1 TRP A  56      -0.898 -23.903  56.683  1.00 33.07      .365 H
ATOM    830  CE2 TRP A  56      -1.118 -23.216  54.701  1.00 30.32      .042 C
ATOM    831  CE3 TRP A  56      -1.952 -21.911  52.834  1.00 31.14      .014 C
ATOM    832  HE3 TRP A  56      -2.548 -21.099  52.445  1.00 31.14      .014 H
ATOM    833  CZ2 TRP A  56      -0.372 -24.028  53.836  1.00 26.50      .030 C
ATOM    834  HZ2 TRP A  56       0.238 -24.824  54.237  1.00 26.50      .030 H
ATOM    835  CZ3 TRP A  56      -1.224 -22.737  51.958  1.00 28.31      .001 C
ATOM    836  HZ3 TRP A  56      -1.275 -22.558  50.894  1.00 28.31      .001 H
ATOM    837  CH2 TRP A  56      -0.433 -23.788  52.455  1.00 28.66      .002 C
ATOM    838  HH2 TRP A  56       0.130 -24.413  51.778  1.00 28.66      .002 H
ATOM    839  N   SER A  57      -3.164 -18.723  58.031  1.00 33.45      .336 N
ATOM    840  H   SER A  57      -4.151 -18.707  57.817  1.00 33.45      .336 H
ATOM    841  CA  SER A  57      -2.815 -18.859  59.456  1.00 39.57      .189 C
ATOM    842  HA  SER A  57      -1.741 -18.723  59.587  1.00 39.57      .189 H
ATOM    843  C   SER A  57      -3.192 -20.258  59.976  1.00 41.61      .254 C
ATOM    844  O   SER A  57      -3.976 -20.966  59.341  1.00 41.55      .270 O
ATOM    845  CB  SER A  57      -3.526 -17.760  60.252  1.00 41.88      .169 C
ATOM    846 1HB  SER A  57      -3.209 -17.812  61.294  1.00 41.88      .169 H
ATOM    847 2HB  SER A  57      -3.240 -16.788  59.851  1.00 41.88      .169 H
ATOM    848  OG  SER A  57      -4.938 -17.902  60.167  1.00 45.04      .380 O
ATOM    849  HG  SER A  57      -5.228 -18.390  60.942  1.00 45.04      .380 H
ATOM    850  N   GLY A  58      -2.674 -20.666  61.134  1.00 40.86      .336 N
ATOM    851  H   GLY A  58      -1.955 -20.110  61.575  1.00 40.86      .336 H
ATOM    852  CA  GLY A  58      -2.927 -21.991  61.698  1.00 37.53      .189 C
ATOM    853 1HA  GLY A  58      -2.610 -22.024  62.740  1.00 37.53      .189 H
ATOM    854 2HA  GLY A  58      -3.999 -22.186  61.667  1.00 37.53      .189 H
ATOM    855  C   GLY A  58      -2.207 -23.118  60.936  1.00 44.22      .253 C
ATOM    856  O   GLY A  58      -1.199 -22.891  60.264  1.00 41.44      .270 O
ATOM    857  N   VAL A  59      -2.730 -24.340  61.047  1.00 39.11      .337 N
ATOM    858  H   VAL A  59      -3.561 -24.467  61.607  1.00 39.11      .337 H
ATOM    859  CA  VAL A  59      -2.218 -25.536  60.362  1.00 41.07      .159 C
ATOM    860  HA  VAL A  59      -1.378 -25.249  59.730  1.00 41.07      .159 H
ATOM    861  C   VAL A  59      -3.322 -26.124  59.476  1.00 40.03      .251 C
ATOM    862  O   VAL A  59      -4.349 -26.577  59.985  1.00 35.57      .271 O
ATOM    863  CB  VAL A  59      -1.696 -26.587  61.365  1.00 40.95      .029 C
ATOM    864  HB  VAL A  59      -2.544 -26.963  61.938  1.00 40.95      .029 H
ATOM    865  CG1 VAL A  59      -1.038 -27.765  60.637  1.00 36.13      .002 C
ATOM    866 1HG1 VAL A  59      -0.653 -28.468  61.376  1.00 36.13      .002 H
ATOM    867 2HG1 VAL A  59      -0.218 -27.402  60.018  1.00 36.13      .002 H
ATOM    868 3HG1 VAL A  59      -1.776 -28.265  60.009  1.00 36.13      .002 H
ATOM    869  CG2 VAL A  59      -0.674 -26.008  62.351  1.00 32.77      .002 C
ATOM    870 1HG2 VAL A  59      -0.309 -26.803  63.002  1.00 32.77      .002 H
ATOM    871 2HG2 VAL A  59      -1.155 -25.237  62.953  1.00 32.77      .002 H
ATOM    872 3HG2 VAL A  59       0.163 -25.573  61.804  1.00 32.77      .002 H
ATOM    873  N   VAL A  60      -3.107 -26.131  58.159  1.00 35.85      .338 N
ATOM    874  H   VAL A  60      -2.224 -25.797  57.799  1.00 35.85      .338 H
ATOM    875  CA  VAL A  60      -4.025 -26.733  57.184  1.00 32.06      .159 C
ATOM    876  HA  VAL A  60      -5.039 -26.443  57.459  1.00 32.06      .159 H
ATOM    877  C   VAL A  60      -3.931 -28.270  57.245  1.00 34.95      .251 C
ATOM    878  O   VAL A  60      -2.845 -28.852  57.331  1.00 32.51      .271 O
ATOM    879  CB  VAL A  60      -3.767 -26.171  55.767  1.00 31.60      .029 C
ATOM    880  HB  VAL A  60      -2.691 -26.044  55.642  1.00 31.60      .029 H
ATOM    881  CG1 VAL A  60      -4.287 -27.044  54.615  1.00 29.25      .002 C
ATOM    882 1HG1 VAL A  60      -4.124 -26.525  53.671  1.00 29.25      .002 H
ATOM    883 2HG1 VAL A  60      -5.353 -27.228  54.749  1.00 29.25      .002 H
ATOM    884 3HG1 VAL A  60      -3.752 -27.993  54.606  1.00 29.25      .002 H
ATOM    885  CG2 VAL A  60      -4.430 -24.795  55.631  1.00 31.86      .002 C
ATOM    886 1HG2 VAL A  60      -4.128 -24.345  54.686  1.00 31.86      .002 H
ATOM    887 2HG2 VAL A  60      -4.116 -24.156  56.457  1.00 31.86      .002 H
ATOM    888 3HG2 VAL A  60      -5.514 -24.908  55.650  1.00 31.86      .002 H
ATOM    889  N   ASP A  61      -5.089 -28.920  57.209  1.00 33.02      .337 N
ATOM    890  H   ASP A  61      -5.940 -28.386  57.109  1.00 33.02      .337 H
ATOM    891  CA  ASP A  61      -5.217 -30.376  57.218  1.00 38.98      .170 C
ATOM    892  HA  ASP A  61      -4.566 -30.775  57.996  1.00 38.98      .170 H
ATOM    893  C   ASP A  61      -4.791 -30.984  55.870  1.00 41.18      .251 C
ATOM    894  O   ASP A  61      -5.284 -30.597  54.810  1.00 42.08      .271 O
ATOM    895  CB  ASP A  61      -6.665 -30.719  57.588  1.00 38.86      .129 C
ATOM    896 1HB  ASP A  61      -6.948 -30.099  58.439  1.00 38.86      .129 H
ATOM    897 2HB  ASP A  61      -7.323 -30.465  56.757  1.00 38.86      .129 H
ATOM    898  CG  ASP A  61      -6.878 -32.190  57.956  1.00 47.45      .188 C
ATOM    899  OD1 ASP A  61      -6.377 -33.093  57.257  1.00 52.46      .647 O
ATOM    900  OD2 ASP A  61      -7.553 -32.446  58.980  1.00 57.14      .647 O
ATOM    901  N   ALA A  62      -3.890 -31.962  55.917  1.00 33.88      .338 N
ATOM    902  H   ALA A  62      -3.512 -32.219  56.818  1.00 33.88      .338 H
ATOM    903  CA  ALA A  62      -3.412 -32.727  54.762  1.00 33.27      .159 C
ATOM    904  HA  ALA A  62      -4.048 -32.461  53.918  1.00 33.27      .159 H
ATOM    905  C   ALA A  62      -3.566 -34.259  54.988  1.00 29.34      .251 C
ATOM    906  O   ALA A  62      -2.763 -35.062  54.514  1.00 26.52      .271 O
ATOM    907  CB  ALA A  62      -1.987 -32.271  54.412  1.00 28.50      .034 C
ATOM    908 1HB  ALA A  62      -1.965 -31.185  54.329  1.00 28.50      .034 H
ATOM    909 2HB  ALA A  62      -1.696 -32.715  53.460  1.00 28.50      .034 H
ATOM    910 3HB  ALA A  62      -1.294 -32.591  55.190  1.00 28.50      .034 H
ATOM    911  N   THR A  63      -4.576 -34.681  55.756  1.00 29.97      .336 N
ATOM    912  H   THR A  63      -5.187 -33.997  56.179  1.00 29.97      .336 H
ATOM    913  CA  THR A  63      -4.816 -36.084  56.128  1.00 34.87      .186 C
ATOM    914  HA  THR A  63      -3.853 -36.595  56.116  1.00 34.87      .186 H
ATOM    915  C   THR A  63      -5.766 -36.842  55.173  1.00 34.98      .253 C
ATOM    916  O   THR A  63      -5.946 -38.049  55.340  1.00 34.94      .270 O
ATOM    917  CB  THR A  63      -5.358 -36.208  57.567  1.00 35.26      .140 C
ATOM    918  HB  THR A  63      -5.455 -37.267  57.807  1.00 35.26      .140 H
ATOM    919  OG1 THR A  63      -6.636 -35.620  57.688  1.00 32.20      .382 O
ATOM    920  HG1 THR A  63      -6.550 -34.676  57.538  1.00 32.20      .382 H
ATOM    921  CG2 THR A  63      -4.455 -35.579  58.625  1.00 30.47      .034 C
ATOM    922 1HG2 THR A  63      -4.886 -35.753  59.611  1.00 30.47      .034 H
ATOM    923 2HG2 THR A  63      -4.365 -34.506  58.452  1.00 30.47      .034 H
ATOM    924 3HG2 THR A  63      -3.469 -36.040  58.573  1.00 30.47      .034 H
ATOM    925  N   THR A  64      -6.385 -36.178  54.189  1.00 32.28      .336 N
ATOM    926  H   THR A  64      -6.195 -35.195  54.056  1.00 32.28      .336 H
ATOM    927  CA  THR A  64      -7.426 -36.755  53.317  1.00 29.96      .186 C
ATOM    928  HA  THR A  64      -7.211 -37.816  53.196  1.00 29.96      .186 H
ATOM    929  C   THR A  64      -7.448 -36.108  51.916  1.00 32.97      .253 C
ATOM    930  O   THR A  64      -6.979 -34.982  51.749  1.00 31.19      .270 O
ATOM    931  CB  THR A  64      -8.800 -36.647  54.009  1.00 31.00      .140 C
ATOM    932  HB  THR A  64      -8.668 -36.862  55.070  1.00 31.00      .140 H
ATOM    933  OG1 THR A  64      -9.684 -37.617  53.477  1.00 46.09      .382 O
ATOM    934  HG1 THR A  64     -10.465 -37.645  54.034  1.00 46.09      .382 H
ATOM    935  CG2 THR A  64      -9.482 -35.289  53.863  1.00 25.37      .034 C
ATOM    936 1HG2 THR A  64     -10.369 -35.262  54.496  1.00 25.37      .034 H
ATOM    937 2HG2 THR A  64      -9.772 -35.123  52.825  1.00 25.37      .034 H
ATOM    938 3HG2 THR A  64      -8.788 -34.509  54.176  1.00 25.37      .034 H
ATOM    939  N   PHE A  65      -7.975 -36.813  50.909  1.00 26.42      .337 N
ATOM    940  H   PHE A  65      -8.374 -37.722  51.095  1.00 26.42      .337 H
ATOM    941  CA  PHE A  65      -8.160 -36.277  49.557  1.00 25.38      .164 C
ATOM    942  HA  PHE A  65      -7.225 -35.808  49.250  1.00 25.38      .164 H
ATOM    943  C   PHE A  65      -9.274 -35.211  49.495  1.00 26.15      .251 C
ATOM    944  O   PHE A  65     -10.365 -35.409  50.034  1.00 28.45      .271 O
ATOM    945  CB  PHE A  65      -8.499 -37.401  48.566  1.00 25.63      .056 C
ATOM    946 1HB  PHE A  65      -9.407 -37.896  48.911  1.00 25.63      .056 H
ATOM    947 2HB  PHE A  65      -8.732 -36.940  47.606  1.00 25.63      .056 H
ATOM    948  CG  PHE A  65      -7.428 -38.465  48.340  1.00 20.84      .044 C
ATOM    949  CD1 PHE A  65      -6.109 -38.094  48.014  1.00 20.39      .008 C
ATOM    950  HD1 PHE A  65      -5.833 -37.051  47.964  1.00 20.39      .008 H
ATOM    951  CD2 PHE A  65      -7.778 -39.827  48.344  1.00 20.16      .008 C
ATOM    952  HD2 PHE A  65      -8.801 -40.112  48.543  1.00 20.16      .008 H
ATOM    953  CE1 PHE A  65      -5.149 -39.079  47.718  1.00 21.43      .001 C
ATOM    954  HE1 PHE A  65      -4.146 -38.793  47.438  1.00 21.43      .001 H
ATOM    955  CE2 PHE A  65      -6.824 -40.810  48.040  1.00 18.76      .001 C
ATOM    956  HE2 PHE A  65      -7.119 -41.849  48.005  1.00 18.76      .001 H
ATOM    957  CZ  PHE A  65      -5.505 -40.436  47.741  1.00 22.11      .000 C
ATOM    958  HZ  PHE A  65      -4.775 -41.195  47.499  1.00 22.11      .000 H
ATOM    959  N   GLN A  66      -9.013 -34.126  48.766  1.00 24.40      .338 N
ATOM    960  H   GLN A  66      -8.110 -34.070  48.317  1.00 24.40      .338 H
ATOM    961  CA  GLN A  66      -9.977 -33.071  48.431  1.00 22.11      .160 C
ATOM    962  HA  GLN A  66     -10.649 -32.945  49.280  1.00 22.11      .160 H
ATOM    963  C   GLN A  66     -10.853 -33.413  47.194  1.00 26.84      .251 C
ATOM    964  O   GLN A  66     -10.650 -34.425  46.517  1.00 25.86      .271 O
ATOM    965  CB  GLN A  66      -9.207 -31.752  48.232  1.00 27.01      .042 C
ATOM    966 1HB  GLN A  66      -8.234 -31.962  47.789  1.00 27.01      .042 H
ATOM    967 2HB  GLN A  66      -9.741 -31.089  47.552  1.00 27.01      .042 H
ATOM    968  CG  GLN A  66      -8.989 -31.014  49.566  1.00 24.82      .090 C
ATOM    969 1HG  GLN A  66      -8.709 -31.720  50.347  1.00 24.82      .090 H
ATOM    970 2HG  GLN A  66      -8.158 -30.320  49.442  1.00 24.82      .090 H
ATOM    971  CD  GLN A  66     -10.219 -30.225  50.038  1.00 35.60      .227 C
ATOM    972  OE1 GLN A  66     -11.342 -30.394  49.569  1.00 35.85      .273 O
ATOM    973  NE2 GLN A  66     -10.051 -29.361  51.010  1.00 26.54      .369 N
ATOM    974 1HE2 GLN A  66     -10.831 -28.820  51.354  1.00 26.54      .369 H
ATOM    975 2HE2 GLN A  66      -9.136 -29.248  51.424  1.00 26.54      .369 H
ATOM    976  N   SER A  67     -11.834 -32.552  46.910  1.00 19.94      .336 N
ATOM    977  H   SER A  67     -11.945 -31.742  47.502  1.00 19.94      .336 H
ATOM    978  CA  SER A  67     -12.870 -32.745  45.879  1.00 26.24      .189 C
ATOM    979  HA  SER A  67     -13.403 -33.666  46.114  1.00 26.24      .189 H
ATOM    980  C   SER A  67     -12.313 -32.866  44.446  1.00 29.68      .253 C
ATOM    981  O   SER A  67     -11.324 -32.230  44.072  1.00 24.61      .270 O
ATOM    982  CB  SER A  67     -13.882 -31.600  45.952  1.00 27.81      .169 C
ATOM    983 1HB  SER A  67     -13.388 -30.666  45.685  1.00 27.81      .169 H
ATOM    984 2HB  SER A  67     -14.694 -31.794  45.250  1.00 27.81      .169 H
ATOM    985  OG  SER A  67     -14.391 -31.504  47.265  1.00 34.46      .380 O
ATOM    986  HG  SER A  67     -15.338 -31.655  47.234  1.00 34.46      .380 H
ATOM    987  N   VAL A  68     -12.973 -33.689  43.635  1.00 26.74      .337 N
ATOM    988  H   VAL A  68     -13.844 -34.070  43.977  1.00 26.74      .337 H
ATOM    989  CA  VAL A  68     -12.654 -33.971  42.224  1.00 22.55      .159 C
ATOM    990  HA  VAL A  68     -11.572 -34.058  42.119  1.00 22.55      .159 H
ATOM    991  C   VAL A  68     -13.142 -32.828  41.323  1.00 23.76      .251 C
ATOM    992  O   VAL A  68     -14.237 -32.304  41.529  1.00 23.36      .271 O
ATOM    993  CB  VAL A  68     -13.280 -35.323  41.817  1.00 24.54      .029 C
ATOM    994  HB  VAL A  68     -14.343 -35.292  42.055  1.00 24.54      .029 H
ATOM    995  CG1 VAL A  68     -13.129 -35.635  40.328  1.00 22.63      .002 C
ATOM    996 1HG1 VAL A  68     -13.405 -36.671  40.136  1.00 22.63      .002 H
ATOM    997 2HG1 VAL A  68     -12.096 -35.470  40.019  1.00 22.63      .002 H
ATOM    998 3HG1 VAL A  68     -13.787 -34.973  39.765  1.00 22.63      .002 H
ATOM    999  CG2 VAL A  68     -12.646 -36.463  42.621  1.00 18.61      .002 C
ATOM   1000 1HG2 VAL A  68     -13.035 -37.422  42.281  1.00 18.61      .002 H
ATOM   1001 2HG2 VAL A  68     -12.890 -36.324  43.674  1.00 18.61      .002 H
ATOM   1002 3HG2 VAL A  68     -11.563 -36.443  42.493  1.00 18.61      .002 H
ATOM   1003  N   CYS A  69     -12.352 -32.452  40.313  1.00 20.75      .337 N
ATOM   1004  H   CYS A  69     -11.469 -32.916  40.153  1.00 20.75      .337 H
ATOM   1005  CA  CYS A  69     -12.754 -31.436  39.342  1.00 24.58      .171 C
ATOM   1006  HA  CYS A  69     -13.048 -30.550  39.905  1.00 24.58      .171 H
ATOM   1007  C   CYS A  69     -13.982 -31.906  38.526  1.00 26.10      .252 C
ATOM   1008  O   CYS A  69     -14.067 -33.074  38.136  1.00 24.20      .271 O
ATOM   1009  CB  CYS A  69     -11.573 -31.044  38.447  1.00 22.99      .100 C
ATOM   1010 1HB  CYS A  69     -11.256 -31.913  37.870  1.00 22.99      .100 H
ATOM   1011 2HB  CYS A  69     -11.921 -30.289  37.742  1.00 22.99      .100 H
ATOM   1012  SG  CYS A  69     -10.118 -30.378  39.331  1.00 27.26      .080 S
ATOM   1013  N   TYR A  70     -14.947 -31.010  38.313  1.00 25.05      .337 N
ATOM   1014  H   TYR A  70     -14.754 -30.044  38.534  1.00 25.05      .337 H
ATOM   1015  CA  TYR A  70     -16.316 -31.337  37.914  1.00 26.87      .164 C
ATOM   1016  HA  TYR A  70     -16.716 -32.001  38.680  1.00 26.87      .164 H
ATOM   1017  C   TYR A  70     -16.344 -32.078  36.566  1.00 27.98      .251 C
ATOM   1018  O   TYR A  70     -15.800 -31.584  35.576  1.00 25.35      .271 O
ATOM   1019  CB  TYR A  70     -17.181 -30.063  37.897  1.00 30.15      .056 C
ATOM   1020 1HB  TYR A  70     -16.662 -29.256  38.415  1.00 30.15      .056 H
ATOM   1021 2HB  TYR A  70     -17.336 -29.730  36.870  1.00 30.15      .056 H
ATOM   1022  CG  TYR A  70     -18.534 -30.279  38.553  1.00 32.51      .044 C
ATOM   1023  CD1 TYR A  70     -18.742 -29.843  39.875  1.00 26.53      .011 C
ATOM   1024  HD1 TYR A  70     -17.973 -29.287  40.390  1.00 26.53      .011 H
ATOM   1025  CD2 TYR A  70     -19.552 -30.978  37.879  1.00 32.44      .011 C
ATOM   1026  HD2 TYR A  70     -19.407 -31.311  36.862  1.00 32.44      .011 H
ATOM   1027  CE1 TYR A  70     -19.943 -30.144  40.541  1.00 29.37      .037 C
ATOM   1028  HE1 TYR A  70     -20.090 -29.827  41.563  1.00 29.37      .037 H
ATOM   1029  CE2 TYR A  70     -20.763 -31.270  38.535  1.00 36.45      .037 C
ATOM   1030  HE2 TYR A  70     -21.534 -31.834  38.031  1.00 36.45      .037 H
ATOM   1031  CZ  TYR A  70     -20.951 -30.869  39.875  1.00 33.93      .065 C
ATOM   1032  OH  TYR A  70     -22.094 -31.214  40.543  1.00 52.19      .361 O
ATOM   1033  HH  TYR A  70     -21.920 -31.561  41.421  1.00 52.19      .361 H
ATOM   1034  N   GLN A  71     -16.937 -33.277  36.534  1.00 27.96      .338 N
ATOM   1035  H   GLN A  71     -17.393 -33.638  37.360  1.00 27.96      .338 H
ATOM   1036  CA  GLN A  71     -16.815 -34.195  35.398  1.00 25.32      .160 C
ATOM   1037  HA  GLN A  71     -16.824 -33.583  34.496  1.00 25.32      .160 H
ATOM   1038  C   GLN A  71     -17.963 -35.222  35.289  1.00 31.39      .251 C
ATOM   1039  O   GLN A  71     -18.688 -35.485  36.249  1.00 24.05      .271 O
ATOM   1040  CB  GLN A  71     -15.454 -34.918  35.457  1.00 21.80      .042 C
ATOM   1041 1HB  GLN A  71     -15.293 -35.458  34.524  1.00 21.80      .042 H
ATOM   1042 2HB  GLN A  71     -14.668 -34.168  35.547  1.00 21.80      .042 H
ATOM   1043  CG  GLN A  71     -15.315 -35.912  36.627  1.00 20.79      .090 C
ATOM   1044 1HG  GLN A  71     -15.635 -35.421  37.546  1.00 20.79      .090 H
ATOM   1045 2HG  GLN A  71     -15.960 -36.774  36.453  1.00 20.79      .090 H
ATOM   1046  CD  GLN A  71     -13.874 -36.401  36.803  1.00 23.12      .227 C
ATOM   1047  OE1 GLN A  71     -13.564 -37.578  36.656  1.00 20.38      .273 O
ATOM   1048  NE2 GLN A  71     -12.948 -35.521  37.099  1.00 22.86      .369 N
ATOM   1049 1HE2 GLN A  71     -12.002 -35.826  37.278  1.00 22.86      .369 H
ATOM   1050 2HE2 GLN A  71     -13.219 -34.569  37.302  1.00 22.86      .369 H
ATOM   1051  N   TYR A  72     -18.081 -35.820  34.107  1.00 23.07      .337 N
ATOM   1052  H   TYR A  72     -17.492 -35.474  33.363  1.00 23.07      .337 H
ATOM   1053  CA  TYR A  72     -19.015 -36.897  33.754  1.00 21.23      .164 C
ATOM   1054  HA  TYR A  72     -20.031 -36.574  33.979  1.00 21.23      .164 H
ATOM   1055  C   TYR A  72     -18.763 -38.226  34.503  1.00 25.36      .251 C
ATOM   1056  O   TYR A  72     -17.628 -38.704  34.608  1.00 28.13      .271 O
ATOM   1057  CB  TYR A  72     -18.898 -37.087  32.240  1.00 26.46      .056 C
ATOM   1058 1HB  TYR A  72     -19.163 -36.144  31.760  1.00 26.46      .056 H
ATOM   1059 2HB  TYR A  72     -17.853 -37.282  32.000  1.00 26.46      .056 H
ATOM   1060  CG  TYR A  72     -19.751 -38.195  31.639  1.00 25.78      .044 C
ATOM   1061  CD1 TYR A  72     -21.082 -37.932  31.268  1.00 25.20      .011 C
ATOM   1062  HD1 TYR A  72     -21.516 -36.956  31.431  1.00 25.20      .011 H
ATOM   1063  CD2 TYR A  72     -19.188 -39.464  31.405  1.00 22.40      .011 C
ATOM   1064  HD2 TYR A  72     -18.165 -39.667  31.685  1.00 22.40      .011 H
ATOM   1065  CE1 TYR A  72     -21.849 -38.936  30.650  1.00 26.16      .037 C
ATOM   1066  HE1 TYR A  72     -22.868 -38.735  30.353  1.00 26.16      .037 H
ATOM   1067  CE2 TYR A  72     -19.952 -40.472  30.794  1.00 27.90      .037 C
ATOM   1068  HE2 TYR A  72     -19.527 -41.449  30.615  1.00 27.90      .037 H
ATOM   1069  CZ  TYR A  72     -21.283 -40.205  30.408  1.00 27.12      .065 C
ATOM   1070  OH  TYR A  72     -22.009 -41.163  29.758  1.00 26.34      .361 O
ATOM   1071  HH  TYR A  72     -22.770 -40.804  29.296  1.00 26.34      .361 H
ATOM   1072  N   VAL A  73     -19.840 -38.863  34.975  1.00 26.54      .338 N
ATOM   1073  H   VAL A  73     -20.747 -38.435  34.853  1.00 26.54      .338 H
ATOM   1074  CA  VAL A  73     -19.842 -40.234  35.518  1.00 25.16      .159 C
ATOM   1075  HA  VAL A  73     -18.860 -40.447  35.941  1.00 25.16      .159 H
ATOM   1076  C   VAL A  73     -20.115 -41.243  34.390  1.00 25.01      .251 C
ATOM   1077  O   VAL A  73     -21.122 -41.147  33.692  1.00 31.16      .271 O
ATOM   1078  CB  VAL A  73     -20.874 -40.385  36.660  1.00 30.05      .029 C
ATOM   1079  HB  VAL A  73     -21.864 -40.181  36.252  1.00 30.05      .029 H
ATOM   1080  CG1 VAL A  73     -20.874 -41.798  37.263  1.00 26.01      .002 C
ATOM   1081 1HG1 VAL A  73     -21.639 -41.848  38.037  1.00 26.01      .002 H
ATOM   1082 2HG1 VAL A  73     -19.898 -42.007  37.701  1.00 26.01      .002 H
ATOM   1083 3HG1 VAL A  73     -21.090 -42.535  36.489  1.00 26.01      .002 H
ATOM   1084  CG2 VAL A  73     -20.599 -39.397  37.804  1.00 22.33      .002 C
ATOM   1085 1HG2 VAL A  73     -21.335 -39.553  38.593  1.00 22.33      .002 H
ATOM   1086 2HG2 VAL A  73     -20.676 -38.375  37.432  1.00 22.33      .002 H
ATOM   1087 3HG2 VAL A  73     -19.598 -39.565  38.201  1.00 22.33      .002 H
ATOM   1088  N   ASP A  74     -19.245 -42.241  34.230  1.00 27.32      .337 N
ATOM   1089  H   ASP A  74     -18.458 -42.303  34.860  1.00 27.32      .337 H
ATOM   1090  CA  ASP A  74     -19.421 -43.354  33.291  1.00 31.49      .170 C
ATOM   1091  HA  ASP A  74     -19.768 -42.957  32.337  1.00 31.49      .170 H
ATOM   1092  C   ASP A  74     -20.478 -44.337  33.821  1.00 29.08      .252 C
ATOM   1093  O   ASP A  74     -20.212 -45.115  34.747  1.00 30.74      .271 O
ATOM   1094  CB  ASP A  74     -18.064 -44.030  33.044  1.00 29.75      .129 C
ATOM   1095 1HB  ASP A  74     -17.376 -43.275  32.665  1.00 29.75      .129 H
ATOM   1096 2HB  ASP A  74     -17.667 -44.402  33.989  1.00 29.75      .129 H
ATOM   1097  CG  ASP A  74     -18.096 -45.200  32.042  1.00 34.55      .188 C
ATOM   1098  OD1 ASP A  74     -19.171 -45.801  31.814  1.00 32.93      .647 O
ATOM   1099  OD2 ASP A  74     -17.007 -45.528  31.513  1.00 37.02      .647 O
ATOM   1100  N   THR A  75     -21.668 -44.297  33.217  1.00 32.23      .336 N
ATOM   1101  H   THR A  75     -21.816 -43.579  32.522  1.00 32.23      .336 H
ATOM   1102  CA  THR A  75     -22.860 -45.062  33.620  1.00 34.66      .186 C
ATOM   1103  HA  THR A  75     -22.631 -45.566  34.559  1.00 34.66      .186 H
ATOM   1104  C   THR A  75     -23.294 -46.148  32.601  1.00 40.32      .253 C
ATOM   1105  O   THR A  75     -24.399 -46.676  32.723  1.00 36.31      .270 O
ATOM   1106  CB  THR A  75     -24.034 -44.120  33.955  1.00 28.12      .140 C
ATOM   1107  HB  THR A  75     -24.889 -44.727  34.253  1.00 28.12      .140 H
ATOM   1108  OG1 THR A  75     -24.411 -43.337  32.819  1.00 33.41      .382 O
ATOM   1109  HG1 THR A  75     -25.330 -43.087  32.944  1.00 33.41      .382 H
ATOM   1110  CG2 THR A  75     -23.742 -43.179  35.122  1.00 25.24      .034 C
ATOM   1111 1HG2 THR A  75     -24.633 -42.588  35.335  1.00 25.24      .034 H
ATOM   1112 2HG2 THR A  75     -22.916 -42.514  34.869  1.00 25.24      .034 H
ATOM   1113 3HG2 THR A  75     -23.479 -43.770  35.999  1.00 25.24      .034 H
ATOM   1114  N   LEU A  76     -22.453 -46.496  31.611  1.00 38.02      .337 N
ATOM   1115  H   LEU A  76     -21.552 -46.044  31.552  1.00 38.02      .337 H
ATOM   1116  CA  LEU A  76     -22.762 -47.459  30.537  1.00 36.60      .159 C
ATOM   1117  HA  LEU A  76     -23.616 -47.071  29.983  1.00 36.60      .159 H
ATOM   1118  C   LEU A  76     -23.141 -48.870  31.055  1.00 41.25      .251 C
ATOM   1119  O   LEU A  76     -24.168 -49.416  30.647  1.00 39.67      .271 O
ATOM   1120  CB  LEU A  76     -21.557 -47.525  29.566  1.00 33.09      .032 C
ATOM   1121 1HB  LEU A  76     -21.424 -46.536  29.128  1.00 33.09      .032 H
ATOM   1122 2HB  LEU A  76     -20.667 -47.756  30.151  1.00 33.09      .032 H
ATOM   1123  CG  LEU A  76     -21.673 -48.568  28.433  1.00 36.15      .002 C
ATOM   1124  HG  LEU A  76     -21.680 -49.561  28.882  1.00 36.15      .002 H
ATOM   1125  CD1 LEU A  76     -22.948 -48.395  27.604  1.00 26.38      .000 C
ATOM   1126 1HD1 LEU A  76     -22.851 -48.940  26.665  1.00 26.38      .000 H
ATOM   1127 2HD1 LEU A  76     -23.113 -47.338  27.396  1.00 26.38      .000 H
ATOM   1128 3HD1 LEU A  76     -23.793 -48.791  28.168  1.00 26.38      .000 H
ATOM   1129  CD2 LEU A  76     -20.461 -48.475  27.506  1.00 35.68      .000 C
ATOM   1130 1HD2 LEU A  76     -20.539 -49.236  26.729  1.00 35.68      .000 H
ATOM   1131 2HD2 LEU A  76     -19.556 -48.644  28.090  1.00 35.68      .000 H
ATOM   1132 3HD2 LEU A  76     -20.418 -47.488  27.045  1.00 35.68      .000 H
ATOM   1133  N   TYR A  77     -22.333 -49.439  31.952  1.00 28.58      .337 N
ATOM   1134  H   TYR A  77     -21.513 -48.926  32.242  1.00 28.58      .337 H
ATOM   1135  CA  TYR A  77     -22.568 -50.726  32.621  1.00 31.33      .164 C
ATOM   1136  HA  TYR A  77     -23.396 -51.252  32.147  1.00 31.33      .164 H
ATOM   1137  C   TYR A  77     -22.934 -50.478  34.096  1.00 33.33      .254 C
ATOM   1138  O   TYR A  77     -22.035 -50.189  34.892  1.00 31.60      .270 O
ATOM   1139  CB  TYR A  77     -21.329 -51.619  32.462  1.00 33.27      .056 C
ATOM   1140 1HB  TYR A  77     -20.449 -51.092  32.830  1.00 33.27      .056 H
ATOM   1141 2HB  TYR A  77     -21.464 -52.511  33.074  1.00 33.27      .056 H
ATOM   1142  CG  TYR A  77     -21.073 -52.049  31.024  1.00 42.31      .044 C
ATOM   1143  CD1 TYR A  77     -21.964 -52.948  30.408  1.00 40.46      .011 C
ATOM   1144  HD1 TYR A  77     -22.813 -53.330  30.955  1.00 40.46      .011 H
ATOM   1145  CD2 TYR A  77     -19.976 -51.542  30.299  1.00 37.43      .011 C
ATOM   1146  HD2 TYR A  77     -19.300 -50.831  30.752  1.00 37.43      .011 H
ATOM   1147  CE1 TYR A  77     -21.768 -53.340  29.072  1.00 41.00      .037 C
ATOM   1148  HE1 TYR A  77     -22.457 -54.024  28.599  1.00 41.00      .037 H
ATOM   1149  CE2 TYR A  77     -19.766 -51.941  28.965  1.00 34.21      .037 C
ATOM   1150  HE2 TYR A  77     -18.942 -51.536  28.396  1.00 34.21      .037 H
ATOM   1151  CZ  TYR A  77     -20.666 -52.839  28.349  1.00 41.56      .065 C
ATOM   1152  OH  TYR A  77     -20.501 -53.203  27.038  1.00 41.25      .361 O
ATOM   1153  HH  TYR A  77     -21.319 -53.157  26.538  1.00 41.25      .361 H
ATOM   1154  N   PRO A  78     -24.226 -50.517  34.484  1.00 36.04      .312 N
ATOM   1155  CA  PRO A  78     -24.684 -50.093  35.810  1.00 34.13      .163 C
ATOM   1156  HA  PRO A  78     -24.499 -49.024  35.918  1.00 34.13      .163 H
ATOM   1157  C   PRO A  78     -23.980 -50.836  36.947  1.00 32.92      .251 C
ATOM   1158  O   PRO A  78     -23.962 -52.065  36.966  1.00 37.25      .271 O
ATOM   1159  CB  PRO A  78     -26.197 -50.337  35.829  1.00 30.45      .034 C
ATOM   1160 1HB  PRO A  78     -26.420 -51.334  36.208  1.00 30.45      .034 H
ATOM   1161 2HB  PRO A  78     -26.727 -49.577  36.404  1.00 30.45      .034 H
ATOM   1162  CG  PRO A  78     -26.576 -50.239  34.362  1.00 39.15      .027 C
ATOM   1163 1HG  PRO A  78     -27.465 -50.825  34.131  1.00 39.15      .027 H
ATOM   1164 2HG  PRO A  78     -26.708 -49.196  34.077  1.00 39.15      .027 H
ATOM   1165  CD  PRO A  78     -25.368 -50.824  33.655  1.00 35.39      .105 C
ATOM   1166 1HD  PRO A  78     -25.472 -51.905  33.554  1.00 35.39      .105 H
ATOM   1167 2HD  PRO A  78     -25.259 -50.344  32.683  1.00 35.39      .105 H
ATOM   1168  N   GLY A  79     -23.388 -50.099  37.889  1.00 34.95      .336 N
ATOM   1169  H   GLY A  79     -23.437 -49.092  37.834  1.00 34.95      .336 H
ATOM   1170  CA  GLY A  79     -22.714 -50.662  39.063  1.00 34.30      .189 C
ATOM   1171 1HA  GLY A  79     -22.338 -49.836  39.667  1.00 34.30      .189 H
ATOM   1172 2HA  GLY A  79     -23.448 -51.215  39.649  1.00 34.30      .189 H
ATOM   1173  C   GLY A  79     -21.531 -51.609  38.763  1.00 35.32      .253 C
ATOM   1174  O   GLY A  79     -21.260 -52.494  39.578  1.00 36.39      .270 O
ATOM   1175  N   PHE A  80     -20.880 -51.491  37.605  1.00 37.05      .337 N
ATOM   1176  H   PHE A  80     -21.111 -50.727  36.986  1.00 37.05      .337 H
ATOM   1177  CA  PHE A  80     -19.808 -52.387  37.191  1.00 35.14      .164 C
ATOM   1178  HA  PHE A  80     -19.982 -53.357  37.657  1.00 35.14      .164 H
ATOM   1179  C   PHE A  80     -18.422 -51.881  37.639  1.00 31.41      .251 C
ATOM   1180  O   PHE A  80     -17.964 -50.816  37.222  1.00 35.46      .271 O
ATOM   1181  CB  PHE A  80     -19.877 -52.603  35.674  1.00 29.41      .056 C
ATOM   1182 1HB  PHE A  80     -20.870 -52.977  35.421  1.00 29.41      .056 H
ATOM   1183 2HB  PHE A  80     -19.743 -51.641  35.180  1.00 29.41      .056 H
ATOM   1184  CG  PHE A  80     -18.839 -53.577  35.132  1.00 31.75      .044 C
ATOM   1185  CD1 PHE A  80     -18.772 -54.892  35.635  1.00 29.32      .008 C
ATOM   1186  HD1 PHE A  80     -19.467 -55.223  36.392  1.00 29.32      .008 H
ATOM   1187  CD2 PHE A  80     -17.943 -53.176  34.125  1.00 25.79      .008 C
ATOM   1188  HD2 PHE A  80     -18.001 -52.172  33.731  1.00 25.79      .008 H
ATOM   1189  CE1 PHE A  80     -17.800 -55.788  35.151  1.00 30.14      .001 C
ATOM   1190  HE1 PHE A  80     -17.744 -56.794  35.540  1.00 30.14      .001 H
ATOM   1191  CE2 PHE A  80     -16.983 -54.076  33.634  1.00 28.60      .001 C
ATOM   1192  HE2 PHE A  80     -16.307 -53.760  32.853  1.00 28.60      .001 H
ATOM   1193  CZ  PHE A  80     -16.902 -55.376  34.154  1.00 28.60      .000 C
ATOM   1194  HZ  PHE A  80     -16.154 -56.058  33.777  1.00 28.60      .000 H
ATOM   1195  N   GLU A  81     -17.719 -52.696  38.430  1.00 30.54      .338 N
ATOM   1196  H   GLU A  81     -18.181 -53.517  38.794  1.00 30.54      .338 H
ATOM   1197  CA  GLU A  81     -16.366 -52.434  38.958  1.00 32.97      .160 C
ATOM   1198  HA  GLU A  81     -16.424 -51.669  39.733  1.00 32.97      .160 H
ATOM   1199  C   GLU A  81     -15.376 -51.943  37.878  1.00 39.81      .251 C
ATOM   1200  O   GLU A  81     -14.575 -51.048  38.140  1.00 30.76      .271 O
ATOM   1201  CB  GLU A  81     -15.867 -53.736  39.611  1.00 38.53      .043 C
ATOM   1202 1HB  GLU A  81     -16.438 -53.911  40.523  1.00 38.53      .043 H
ATOM   1203 2HB  GLU A  81     -16.084 -54.559  38.930  1.00 38.53      .043 H
ATOM   1204  CG  GLU A  81     -14.362 -53.800  39.972  1.00 56.65      .100 C
ATOM   1205 1HG  GLU A  81     -14.158 -54.804  40.344  1.00 56.65      .100 H
ATOM   1206 2HG  GLU A  81     -13.765 -53.673  39.068  1.00 56.65      .100 H
ATOM   1207  CD  GLU A  81     -13.872 -52.786  41.021  1.00 71.31      .185 C
ATOM   1208  OE1 GLU A  81     -14.662 -51.988  41.576  1.00 67.23      .647 O
ATOM   1209  OE2 GLU A  81     -12.664 -52.867  41.360  1.00 64.44      .647 O
ATOM   1210  N   GLY A  82     -15.467 -52.475  36.652  1.00 33.07      .336 N
ATOM   1211  H   GLY A  82     -16.163 -53.187  36.480  1.00 33.07      .336 H
ATOM   1212  CA  GLY A  82     -14.609 -52.100  35.531  1.00 28.36      .189 C
ATOM   1213 1HA  GLY A  82     -13.574 -52.320  35.794  1.00 28.36      .189 H
ATOM   1214 2HA  GLY A  82     -14.877 -52.704  34.665  1.00 28.36      .189 H
ATOM   1215  C   GLY A  82     -14.688 -50.613  35.118  1.00 27.54      .253 C
ATOM   1216  O   GLY A  82     -13.723 -50.122  34.540  1.00 27.99      .270 O
ATOM   1217  N   THR A  83     -15.772 -49.893  35.444  1.00 27.68      .336 N
ATOM   1218  H   THR A  83     -16.535 -50.340  35.933  1.00 27.68      .336 H
ATOM   1219  CA  THR A  83     -15.888 -48.429  35.279  1.00 31.99      .186 C
ATOM   1220  HA  THR A  83     -14.993 -48.074  34.769  1.00 31.99      .186 H
ATOM   1221  C   THR A  83     -15.997 -47.687  36.628  1.00 34.89      .253 C
ATOM   1222  O   THR A  83     -15.470 -46.581  36.751  1.00 32.43      .270 O
ATOM   1223  CB  THR A  83     -17.059 -48.017  34.361  1.00 30.33      .140 C
ATOM   1224  HB  THR A  83     -16.961 -46.955  34.137  1.00 30.33      .140 H
ATOM   1225  OG1 THR A  83     -18.330 -48.218  34.977  1.00 37.88      .382 O
ATOM   1226  HG1 THR A  83     -18.977 -48.305  34.273  1.00 37.88      .382 H
ATOM   1227  CG2 THR A  83     -17.068 -48.784  33.038  1.00 30.97      .034 C
ATOM   1228 1HG2 THR A  83     -17.820 -48.354  32.377  1.00 30.97      .034 H
ATOM   1229 2HG2 THR A  83     -17.297 -49.835  33.215  1.00 30.97      .034 H
ATOM   1230 3HG2 THR A  83     -16.085 -48.697  32.576  1.00 30.97      .034 H
ATOM   1231  N   GLU A  84     -16.581 -48.292  37.670  1.00 28.50      .337 N
ATOM   1232  H   GLU A  84     -17.034 -49.187  37.550  1.00 28.50      .337 H
ATOM   1233  CA  GLU A  84     -16.610 -47.712  39.013  1.00 32.61      .160 C
ATOM   1234  HA  GLU A  84     -17.069 -46.726  38.940  1.00 32.61      .160 H
ATOM   1235  C   GLU A  84     -15.187 -47.516  39.605  1.00 30.40      .251 C
ATOM   1236  O   GLU A  84     -15.003 -46.614  40.422  1.00 29.64      .271 O
ATOM   1237  CB  GLU A  84     -17.461 -48.545  39.992  1.00 33.86      .043 C
ATOM   1238 1HB  GLU A  84     -17.026 -49.541  40.072  1.00 33.86      .043 H
ATOM   1239 2HB  GLU A  84     -17.351 -48.081  40.972  1.00 33.86      .043 H
ATOM   1240  CG  GLU A  84     -18.986 -48.724  39.730  1.00 40.69      .100 C
ATOM   1241 1HG  GLU A  84     -19.158 -49.757  39.428  1.00 40.69      .100 H
ATOM   1242 2HG  GLU A  84     -19.515 -48.585  40.673  1.00 40.69      .100 H
ATOM   1243  CD  GLU A  84     -19.619 -47.798  38.678  1.00 46.33      .185 C
ATOM   1244  OE1 GLU A  84     -20.387 -48.284  37.823  1.00 46.73      .647 O
ATOM   1245  OE2 GLU A  84     -19.373 -46.564  38.635  1.00 45.89      .647 O
ATOM   1246  N   MET A  85     -14.181 -48.286  39.168  1.00 30.72      .337 N
ATOM   1247  H   MET A  85     -14.384 -49.088  38.590  1.00 30.72      .337 H
ATOM   1248  CA  MET A  85     -12.782 -48.063  39.527  1.00 25.48      .160 C
ATOM   1249  HA  MET A  85     -12.721 -48.044  40.615  1.00 25.48      .160 H
ATOM   1250  C   MET A  85     -12.222 -46.717  39.002  1.00 29.58      .251 C
ATOM   1251  O   MET A  85     -11.385 -46.117  39.681  1.00 30.73      .271 O
ATOM   1252  CB  MET A  85     -11.916 -49.238  39.040  1.00 27.96      .043 C
ATOM   1253 1HB  MET A  85     -10.912 -49.108  39.446  1.00 27.96      .043 H
ATOM   1254 2HB  MET A  85     -12.316 -50.172  39.435  1.00 27.96      .043 H
ATOM   1255  CG  MET A  85     -11.811 -49.360  37.508  1.00 27.82      .060 C
ATOM   1256 1HG  MET A  85     -12.797 -49.591  37.106  1.00 27.82      .060 H
ATOM   1257 2HG  MET A  85     -11.501 -48.404  37.086  1.00 27.82      .060 H
ATOM   1258  SD  MET A  85     -10.643 -50.645  36.942  1.00 33.83      .139 S
ATOM   1259  CE  MET A  85      -9.074 -49.782  37.254  1.00 27.28      .069 C
ATOM   1260 1HE  MET A  85      -8.248 -50.374  36.861  1.00 27.28      .069 H
ATOM   1261 2HE  MET A  85      -8.943 -49.641  38.327  1.00 27.28      .069 H
ATOM   1262 3HE  MET A  85      -9.093 -48.810  36.760  1.00 27.28      .069 H
ATOM   1263  N   TRP A  86     -12.680 -46.240  37.836  1.00 26.62      .337 N
ATOM   1264  H   TRP A  86     -13.400 -46.756  37.352  1.00 26.62      .337 H
ATOM   1265  CA  TRP A  86     -12.237 -44.990  37.194  1.00 25.70      .164 C
ATOM   1266  HA  TRP A  86     -11.204 -44.789  37.480  1.00 25.70      .164 H
ATOM   1267  C   TRP A  86     -13.094 -43.776  37.600  1.00 24.34      .251 C
ATOM   1268  O   TRP A  86     -12.588 -42.653  37.627  1.00 23.76      .271 O
ATOM   1269  CB  TRP A  86     -12.280 -45.149  35.666  1.00 24.84      .059 C
ATOM   1270 1HB  TRP A  86     -13.315 -45.302  35.361  1.00 24.84      .059 H
ATOM   1271 2HB  TRP A  86     -11.954 -44.211  35.215  1.00 24.84      .059 H
ATOM   1272  CG  TRP A  86     -11.442 -46.269  35.099  1.00 25.07      .016 C
ATOM   1273  CD1 TRP A  86     -11.911 -47.350  34.441  1.00 23.51      .097 C
ATOM   1274  HD1 TRP A  86     -12.943 -47.588  34.227  1.00 23.51      .097 H
ATOM   1275  CD2 TRP A  86      -9.990 -46.431  35.099  1.00 25.54      .001 C
ATOM   1276  NE1 TRP A  86     -10.890 -48.155  34.055  1.00 20.31      .365 N
ATOM   1277  HE1 TRP A  86     -11.025 -49.039  33.585  1.00 20.31      .365 H
ATOM   1278  CE2 TRP A  86      -9.675 -47.647  34.414  1.00 23.69      .042 C
ATOM   1279  CE3 TRP A  86      -8.907 -45.677  35.605  1.00 25.38      .014 C
ATOM   1280  HE3 TRP A  86      -9.104 -44.738  36.101  1.00 25.38      .014 H
ATOM   1281  CZ2 TRP A  86      -8.360 -48.093  34.247  1.00 22.04      .030 C
ATOM   1282  HZ2 TRP A  86      -8.165 -49.016  33.720  1.00 22.04      .030 H
ATOM   1283  CZ3 TRP A  86      -7.582 -46.125  35.450  1.00 26.45      .001 C
ATOM   1284  HZ3 TRP A  86      -6.770 -45.521  35.828  1.00 26.45      .001 H
ATOM   1285  CH2 TRP A  86      -7.310 -47.329  34.777  1.00 25.01      .002 C
ATOM   1286  HH2 TRP A  86      -6.290 -47.659  34.651  1.00 25.01      .002 H
ATOM   1287  N   ASN A  87     -14.376 -44.000  37.911  1.00 24.25      .337 N
ATOM   1288  H   ASN A  87     -14.738 -44.938  37.812  1.00 24.25      .337 H
ATOM   1289  CA  ASN A  87     -15.311 -42.963  38.328  1.00 22.72      .169 C
ATOM   1290  HA  ASN A  87     -15.297 -42.205  37.545  1.00 22.72      .169 H
ATOM   1291  C   ASN A  87     -14.894 -42.276  39.653  1.00 22.74      .255 C
ATOM   1292  O   ASN A  87     -14.315 -42.941  40.524  1.00 20.93      .270 O
ATOM   1293  CB  ASN A  87     -16.732 -43.548  38.451  1.00 22.74      .119 C
ATOM   1294 1HB  ASN A  87     -16.671 -44.561  38.848  1.00 22.74      .119 H
ATOM   1295 2HB  ASN A  87     -17.300 -42.966  39.178  1.00 22.74      .119 H
ATOM   1296  CG  ASN A  87     -17.490 -43.573  37.126  1.00 32.22      .230 C
ATOM   1297  OD1 ASN A  87     -17.354 -42.690  36.290  1.00 25.54      .273 O
ATOM   1298  ND2 ASN A  87     -18.358 -44.534  36.925  1.00 29.46      .369 N
ATOM   1299 1HD2 ASN A  87     -18.945 -44.489  36.104  1.00 29.46      .369 H
ATOM   1300 2HD2 ASN A  87     -18.564 -45.197  37.658  1.00 29.46      .369 H
ATOM   1301  N   PRO A  88     -15.269 -40.991  39.855  1.00 20.33      .312 N
ATOM   1302  CA  PRO A  88     -14.911 -40.206  41.037  1.00 21.13      .163 C
ATOM   1303  HA  PRO A  88     -13.845 -39.980  40.992  1.00 21.13      .163 H
ATOM   1304  C   PRO A  88     -15.211 -40.926  42.353  1.00 28.46      .251 C
ATOM   1305  O   PRO A  88     -16.357 -41.293  42.624  1.00 27.39      .271 O
ATOM   1306  CB  PRO A  88     -15.709 -38.899  40.924  1.00 20.21      .034 C
ATOM   1307 1HB  PRO A  88     -16.678 -38.994  41.414  1.00 20.21      .034 H
ATOM   1308 2HB  PRO A  88     -15.161 -38.048  41.328  1.00 20.21      .034 H
ATOM   1309  CG  PRO A  88     -15.896 -38.734  39.426  1.00 18.46      .027 C
ATOM   1310 1HG  PRO A  88     -16.803 -38.178  39.186  1.00 18.46      .027 H
ATOM   1311 2HG  PRO A  88     -15.018 -38.258  38.991  1.00 18.46      .027 H
ATOM   1312  CD  PRO A  88     -16.015 -40.163  38.931  1.00 20.52      .105 C
ATOM   1313 1HD  PRO A  88     -17.059 -40.476  38.922  1.00 20.52      .105 H
ATOM   1314 2HD  PRO A  88     -15.572 -40.235  37.937  1.00 20.52      .105 H
ATOM   1315  N   ASN A  89     -14.190 -41.127  43.189  1.00 27.58      .337 N
ATOM   1316  H   ASN A  89     -13.258 -40.872  42.895  1.00 27.58      .337 H
ATOM   1317  CA  ASN A  89     -14.307 -41.728  44.526  1.00 25.82      .169 C
ATOM   1318  HA  ASN A  89     -15.246 -42.280  44.566  1.00 25.82      .169 H
ATOM   1319  C   ASN A  89     -14.347 -40.672  45.670  1.00 26.22      .251 C
ATOM   1320  O   ASN A  89     -14.308 -41.038  46.847  1.00 28.49      .271 O
ATOM   1321  CB  ASN A  89     -13.187 -42.763  44.715  1.00 22.93      .119 C
ATOM   1322 1HB  ASN A  89     -13.433 -43.367  45.587  1.00 22.93      .119 H
ATOM   1323 2HB  ASN A  89     -13.174 -43.439  43.860  1.00 22.93      .119 H
ATOM   1324  CG  ASN A  89     -11.796 -42.160  44.899  1.00 28.32      .230 C
ATOM   1325  OD1 ASN A  89     -11.469 -41.098  44.388  1.00 30.26      .273 O
ATOM   1326  ND2 ASN A  89     -10.954 -42.818  45.652  1.00 25.28      .369 N
ATOM   1327 1HD2 ASN A  89      -9.998 -42.498  45.712  1.00 25.28      .369 H
ATOM   1328 2HD2 ASN A  89     -11.231 -43.670  46.118  1.00 25.28      .369 H
ATOM   1329  N   ARG A  90     -14.414 -39.385  45.308  1.00 25.13      .338 N
ATOM   1330  H   ARG A  90     -14.433 -39.208  44.314  1.00 25.13      .338 H
ATOM   1331  CA  ARG A  90     -14.721 -38.215  46.165  1.00 25.19      .159 C
ATOM   1332  HA  ARG A  90     -15.218 -38.561  47.072  1.00 25.19      .159 H
ATOM   1333  C   ARG A  90     -15.710 -37.299  45.405  1.00 25.05      .251 C
ATOM   1334  O   ARG A  90     -16.008 -37.523  44.229  1.00 31.53      .271 O
ATOM   1335  CB  ARG A  90     -13.431 -37.459  46.559  1.00 24.61      .034 C
ATOM   1336 1HB  ARG A  90     -12.930 -37.123  45.651  1.00 24.61      .034 H
ATOM   1337 2HB  ARG A  90     -13.701 -36.567  47.125  1.00 24.61      .034 H
ATOM   1338  CG  ARG A  90     -12.405 -38.261  47.399  1.00 26.05      .027 C
ATOM   1339 1HG  ARG A  90     -12.095 -39.151  46.850  1.00 26.05      .027 H
ATOM   1340 2HG  ARG A  90     -11.527 -37.633  47.550  1.00 26.05      .027 H
ATOM   1341  CD  ARG A  90     -12.951 -38.688  48.769  1.00 25.38      .116 C
ATOM   1342 1HD  ARG A  90     -13.280 -37.801  49.309  1.00 25.38      .116 H
ATOM   1343 2HD  ARG A  90     -13.812 -39.346  48.650  1.00 25.38      .116 H
ATOM   1344  NE  ARG A  90     -11.930 -39.382  49.572  1.00 26.77      .212 N
ATOM   1345  HE  ARG A  90     -11.496 -38.813  50.285  1.00 26.77      .212 H
ATOM   1346  CZ  ARG A  90     -11.568 -40.660  49.418  1.00 33.02      .666 C
ATOM   1347  NH1 ARG A  90     -12.101 -41.465  48.549  1.00 26.91      .235 N
ATOM   1348 1HH1 ARG A  90     -12.870 -41.152  47.974  1.00 26.91      .235 H
ATOM   1349 2HH1 ARG A  90     -11.753 -42.409  48.457  1.00 26.91      .235 H
ATOM   1350  NH2 ARG A  90     -10.621 -41.162  50.137  1.00 24.76      .235 N
ATOM   1351 1HH2 ARG A  90     -10.128 -40.592  50.810  1.00 24.76      .235 H
ATOM   1352 2HH2 ARG A  90     -10.379 -42.136  50.026  1.00 24.76      .235 H
ATOM   1353  N   GLU A  91     -16.240 -36.294  46.091  1.00 22.20      .338 N
ATOM   1354  H   GLU A  91     -15.891 -36.099  47.019  1.00 22.20      .338 H
ATOM   1355  CA  GLU A  91     -17.281 -35.402  45.578  1.00 29.88      .160 C
ATOM   1356  HA  GLU A  91     -18.075 -36.026  45.166  1.00 29.88      .160 H
ATOM   1357  C   GLU A  91     -16.786 -34.465  44.448  1.00 32.61      .251 C
ATOM   1358  O   GLU A  91     -15.627 -34.054  44.446  1.00 27.35      .271 O
ATOM   1359  CB  GLU A  91     -17.906 -34.611  46.734  1.00 33.85      .043 C
ATOM   1360 1HB  GLU A  91     -18.613 -33.895  46.315  1.00 33.85      .043 H
ATOM   1361 2HB  GLU A  91     -18.453 -35.312  47.365  1.00 33.85      .043 H
ATOM   1362  CG  GLU A  91     -16.891 -33.853  47.603  1.00 53.36      .100 C
ATOM   1363 1HG  GLU A  91     -16.529 -34.518  48.387  1.00 53.36      .100 H
ATOM   1364 2HG  GLU A  91     -16.038 -33.556  46.992  1.00 53.36      .100 H
ATOM   1365  CD  GLU A  91     -17.499 -32.608  48.248  1.00 72.21      .185 C
ATOM   1366  OE1 GLU A  91     -18.530 -32.731  48.955  1.00 69.65      .647 O
ATOM   1367  OE2 GLU A  91     -16.933 -31.511  48.023  1.00 61.11      .647 O
ATOM   1368  N   LEU A  92     -17.670 -34.120  43.505  1.00 30.19      .338 N
ATOM   1369  H   LEU A  92     -18.620 -34.452  43.591  1.00 30.19      .338 H
ATOM   1370  CA  LEU A  92     -17.406 -33.166  42.422  1.00 27.87      .159 C
ATOM   1371  HA  LEU A  92     -16.389 -33.322  42.063  1.00 27.87      .159 H
ATOM   1372  C   LEU A  92     -17.529 -31.709  42.906  1.00 26.09      .251 C
ATOM   1373  O   LEU A  92     -18.540 -31.356  43.521  1.00 32.14      .271 O
ATOM   1374  CB  LEU A  92     -18.383 -33.382  41.240  1.00 26.29      .032 C
ATOM   1375 1HB  LEU A  92     -19.396 -33.213  41.606  1.00 26.29      .032 H
ATOM   1376 2HB  LEU A  92     -18.175 -32.621  40.488  1.00 26.29      .032 H
ATOM   1377  CG  LEU A  92     -18.344 -34.752  40.553  1.00 27.83      .002 C
ATOM   1378  HG  LEU A  92     -18.663 -35.515  41.264  1.00 27.83      .002 H
ATOM   1379  CD1 LEU A  92     -19.308 -34.748  39.366  1.00 22.55      .000 C
ATOM   1380 1HD1 LEU A  92     -19.322 -35.739  38.914  1.00 22.55      .000 H
ATOM   1381 2HD1 LEU A  92     -18.982 -34.015  38.628  1.00 22.55      .000 H
ATOM   1382 3HD1 LEU A  92     -20.309 -34.493  39.715  1.00 22.55      .000 H
ATOM   1383  CD2 LEU A  92     -16.945 -35.093  40.044  1.00 27.36      .000 C
ATOM   1384 1HD2 LEU A  92     -17.005 -35.963  39.390  1.00 27.36      .000 H
ATOM   1385 2HD2 LEU A  92     -16.303 -35.321  40.895  1.00 27.36      .000 H
ATOM   1386 3HD2 LEU A  92     -16.531 -34.250  39.491  1.00 27.36      .000 H
ATOM   1387  N   SER A  93     -16.550 -30.865  42.563  1.00 28.50      .336 N
ATOM   1388  H   SER A  93     -15.749 -31.228  42.066  1.00 28.50      .336 H
ATOM   1389  CA  SER A  93     -16.518 -29.430  42.886  1.00 27.43      .189 C
ATOM   1390  HA  SER A  93     -17.539 -29.048  42.899  1.00 27.43      .189 H
ATOM   1391  C   SER A  93     -15.709 -28.610  41.864  1.00 24.88      .253 C
ATOM   1392  O   SER A  93     -14.750 -29.101  41.266  1.00 25.21      .270 O
ATOM   1393  CB  SER A  93     -15.924 -29.238  44.286  1.00 19.41      .169 C
ATOM   1394 1HB  SER A  93     -16.470 -29.863  44.992  1.00 19.41      .169 H
ATOM   1395 2HB  SER A  93     -14.878 -29.546  44.273  1.00 19.41      .169 H
ATOM   1396  OG  SER A  93     -16.005 -27.887  44.706  1.00 23.57      .380 O
ATOM   1397  HG  SER A  93     -15.634 -27.829  45.589  1.00 23.57      .380 H
ATOM   1398  N   GLU A  94     -16.063 -27.339  41.666  1.00 22.25      .337 N
ATOM   1399  H   GLU A  94     -16.888 -26.982  42.127  1.00 22.25      .337 H
ATOM   1400  CA  GLU A  94     -15.225 -26.368  40.964  1.00 24.77      .160 C
ATOM   1401  HA  GLU A  94     -14.837 -26.843  40.063  1.00 24.77      .160 H
ATOM   1402  C   GLU A  94     -14.014 -25.897  41.806  1.00 27.92      .251 C
ATOM   1403  O   GLU A  94     -12.993 -25.507  41.241  1.00 28.79      .271 O
ATOM   1404  CB  GLU A  94     -16.039 -25.161  40.498  1.00 20.54      .043 C
ATOM   1405 1HB  GLU A  94     -16.566 -24.723  41.346  1.00 20.54      .043 H
ATOM   1406 2HB  GLU A  94     -15.355 -24.413  40.097  1.00 20.54      .043 H
ATOM   1407  CG  GLU A  94     -17.057 -25.540  39.418  1.00 27.26      .100 C
ATOM   1408 1HG  GLU A  94     -16.546 -26.059  38.606  1.00 27.26      .100 H
ATOM   1409 2HG  GLU A  94     -17.812 -26.207  39.833  1.00 27.26      .100 H
ATOM   1410  CD  GLU A  94     -17.738 -24.291  38.865  1.00 30.30      .185 C
ATOM   1411  OE1 GLU A  94     -17.096 -23.506  38.128  1.00 25.85      .647 O
ATOM   1412  OE2 GLU A  94     -18.924 -24.048  39.190  1.00 26.50      .647 O
ATOM   1413  N   ASP A  95     -14.108 -25.975  43.136  1.00 20.63      .337 N
ATOM   1414  H   ASP A  95     -14.957 -26.369  43.516  1.00 20.63      .337 H
ATOM   1415  CA  ASP A  95     -12.974 -25.853  44.062  1.00 24.68      .170 C
ATOM   1416  HA  ASP A  95     -12.247 -25.143  43.669  1.00 24.68      .170 H
ATOM   1417  C   ASP A  95     -12.283 -27.227  44.188  1.00 25.21      .252 C
ATOM   1418  O   ASP A  95     -12.696 -28.076  44.982  1.00 22.07      .271 O
ATOM   1419  CB  ASP A  95     -13.494 -25.311  45.404  1.00 21.33      .129 C
ATOM   1420 1HB  ASP A  95     -13.905 -24.315  45.242  1.00 21.33      .129 H
ATOM   1421 2HB  ASP A  95     -14.308 -25.948  45.751  1.00 21.33      .129 H
ATOM   1422  CG  ASP A  95     -12.435 -25.226  46.516  1.00 28.16      .188 C
ATOM   1423  OD1 ASP A  95     -11.227 -25.362  46.243  1.00 27.58      .647 O
ATOM   1424  OD2 ASP A  95     -12.821 -24.979  47.682  1.00 35.93      .647 O
ATOM   1425  N   CYS A  96     -11.267 -27.458  43.351  1.00 23.66      .337 N
ATOM   1426  H   CYS A  96     -11.015 -26.725  42.705  1.00 23.66      .337 H
ATOM   1427  CA  CYS A  96     -10.642 -28.765  43.147  1.00 22.30      .171 C
ATOM   1428  HA  CYS A  96     -10.845 -29.383  44.022  1.00 22.30      .171 H
ATOM   1429  C   CYS A  96      -9.104 -28.740  42.941  1.00 19.65      .252 C
ATOM   1430  O   CYS A  96      -8.501 -29.813  42.850  1.00 23.97      .271 O
ATOM   1431  CB  CYS A  96     -11.323 -29.427  41.945  1.00 20.41      .100 C
ATOM   1432 1HB  CYS A  96     -11.080 -30.489  41.964  1.00 20.41      .100 H
ATOM   1433 2HB  CYS A  96     -12.405 -29.337  42.047  1.00 20.41      .100 H
ATOM   1434  SG  CYS A  96     -10.834 -28.748  40.325  1.00 24.70      .080 S
ATOM   1435  N   LEU A  97      -8.460 -27.565  42.886  1.00 22.14      .337 N
ATOM   1436  H   LEU A  97      -8.971 -26.721  43.103  1.00 22.14      .337 H
ATOM   1437  CA  LEU A  97      -7.030 -27.394  42.579  1.00 21.12      .159 C
ATOM   1438  HA  LEU A  97      -6.772 -28.116  41.803  1.00 21.12      .159 H
ATOM   1439  C   LEU A  97      -6.125 -27.696  43.808  1.00 24.73      .251 C
ATOM   1440  O   LEU A  97      -5.502 -26.818  44.419  1.00 23.74      .271 O
ATOM   1441  CB  LEU A  97      -6.782 -25.987  41.984  1.00 19.83      .032 C
ATOM   1442 1HB  LEU A  97      -7.097 -25.249  42.722  1.00 19.83      .032 H
ATOM   1443 2HB  LEU A  97      -5.710 -25.873  41.822  1.00 19.83      .032 H
ATOM   1444  CG  LEU A  97      -7.502 -25.694  40.653  1.00 26.04      .002 C
ATOM   1445  HG  LEU A  97      -8.575 -25.665  40.840  1.00 26.04      .002 H
ATOM   1446  CD1 LEU A  97      -7.058 -24.335  40.103  1.00 20.81      .000 C
ATOM   1447 1HD1 LEU A  97      -7.588 -24.126  39.174  1.00 20.81      .000 H
ATOM   1448 2HD1 LEU A  97      -5.985 -24.351  39.915  1.00 20.81      .000 H
ATOM   1449 3HD1 LEU A  97      -7.288 -23.561  40.836  1.00 20.81      .000 H
ATOM   1450  CD2 LEU A  97      -7.214 -26.743  39.580  1.00 17.53      .000 C
ATOM   1451 1HD2 LEU A  97      -7.632 -26.398  38.634  1.00 17.53      .000 H
ATOM   1452 2HD2 LEU A  97      -7.670 -27.694  39.854  1.00 17.53      .000 H
ATOM   1453 3HD2 LEU A  97      -6.137 -26.873  39.475  1.00 17.53      .000 H
ATOM   1454  N   TYR A  98      -6.094 -28.978  44.161  1.00 22.12      .337 N
ATOM   1455  H   TYR A  98      -6.636 -29.618  43.599  1.00 22.12      .337 H
ATOM   1456  CA  TYR A  98      -5.311 -29.552  45.253  1.00 22.08      .164 C
ATOM   1457  HA  TYR A  98      -4.709 -28.761  45.700  1.00 22.08      .164 H
ATOM   1458  C   TYR A  98      -4.358 -30.643  44.725  1.00 22.84      .251 C
ATOM   1459  O   TYR A  98      -4.603 -31.258  43.683  1.00 22.52      .271 O
ATOM   1460  CB  TYR A  98      -6.240 -30.104  46.345  1.00 23.83      .056 C
ATOM   1461 1HB  TYR A  98      -6.790 -30.957  45.948  1.00 23.83      .056 H
ATOM   1462 2HB  TYR A  98      -5.616 -30.475  47.159  1.00 23.83      .056 H
ATOM   1463  CG  TYR A  98      -7.241 -29.108  46.919  1.00 26.59      .044 C
ATOM   1464  CD1 TYR A  98      -6.925 -28.381  48.077  1.00 26.95      .011 C
ATOM   1465  HD1 TYR A  98      -5.981 -28.548  48.574  1.00 26.95      .011 H
ATOM   1466  CD2 TYR A  98      -8.496 -28.920  46.313  1.00 27.25      .011 C
ATOM   1467  HD2 TYR A  98      -8.773 -29.512  45.453  1.00 27.25      .011 H
ATOM   1468  CE1 TYR A  98      -7.835 -27.453  48.613  1.00 22.26      .037 C
ATOM   1469  HE1 TYR A  98      -7.585 -26.905  49.509  1.00 22.26      .037 H
ATOM   1470  CE2 TYR A  98      -9.402 -27.968  46.817  1.00 24.41      .037 C
ATOM   1471  HE2 TYR A  98     -10.352 -27.806  46.330  1.00 24.41      .037 H
ATOM   1472  CZ  TYR A  98      -9.065 -27.219  47.964  1.00 27.13      .065 C
ATOM   1473  OH  TYR A  98      -9.884 -26.216  48.397  1.00 26.26      .361 O
ATOM   1474  HH  TYR A  98     -10.455 -25.875  47.705  1.00 26.26      .361 H
ATOM   1475  N   LEU A  99      -3.275 -30.884  45.460  1.00 20.46      .338 N
ATOM   1476  H   LEU A  99      -3.143 -30.349  46.306  1.00 20.46      .338 H
ATOM   1477  CA  LEU A  99      -2.266 -31.900  45.158  1.00 20.90      .159 C
ATOM   1478  HA  LEU A  99      -2.712 -32.593  44.445  1.00 20.90      .159 H
ATOM   1479  C   LEU A  99      -1.884 -32.710  46.423  1.00 23.93      .251 C
ATOM   1480  O   LEU A  99      -2.235 -32.362  47.549  1.00 25.12      .271 O
ATOM   1481  CB  LEU A  99      -1.064 -31.239  44.418  1.00 19.30      .032 C
ATOM   1482 1HB  LEU A  99      -0.392 -32.040  44.111  1.00 19.30      .032 H
ATOM   1483 2HB  LEU A  99      -1.453 -30.786  43.507  1.00 19.30      .032 H
ATOM   1484  CG  LEU A  99      -0.232 -30.175  45.156  1.00 25.48      .002 C
ATOM   1485  HG  LEU A  99      -0.913 -29.453  45.607  1.00 25.48      .002 H
ATOM   1486  CD1 LEU A  99       0.695 -30.744  46.232  1.00 16.78      .000 C
ATOM   1487 1HD1 LEU A  99       1.274 -29.925  46.657  1.00 16.78      .000 H
ATOM   1488 2HD1 LEU A  99       1.370 -31.476  45.788  1.00 16.78      .000 H
ATOM   1489 3HD1 LEU A  99       0.108 -31.221  47.017  1.00 16.78      .000 H
ATOM   1490  CD2 LEU A  99       0.654 -29.448  44.139  1.00 22.19      .000 C
ATOM   1491 1HD2 LEU A  99       1.200 -28.654  44.647  1.00 22.19      .000 H
ATOM   1492 2HD2 LEU A  99       0.033 -29.018  43.353  1.00 22.19      .000 H
ATOM   1493 3HD2 LEU A  99       1.361 -30.152  43.699  1.00 22.19      .000 H
ATOM   1494  N   ASN A 100      -1.180 -33.812  46.201  1.00 21.81      .337 N
ATOM   1495  H   ASN A 100      -0.932 -34.016  45.244  1.00 21.81      .337 H
ATOM   1496  CA  ASN A 100      -0.835 -34.814  47.206  1.00 22.95      .169 C
ATOM   1497  HA  ASN A 100      -1.074 -34.427  48.197  1.00 22.95      .169 H
ATOM   1498  C   ASN A 100       0.665 -35.115  47.142  1.00 23.15      .251 C
ATOM   1499  O   ASN A 100       1.229 -35.159  46.049  1.00 24.62      .271 O
ATOM   1500  CB  ASN A 100      -1.645 -36.097  46.950  1.00 18.27      .119 C
ATOM   1501 1HB  ASN A 100      -1.115 -36.666  46.186  1.00 18.27      .119 H
ATOM   1502 2HB  ASN A 100      -1.655 -36.705  47.855  1.00 18.27      .119 H
ATOM   1503  CG  ASN A 100      -3.082 -35.859  46.491  1.00 25.49      .230 C
ATOM   1504  OD1 ASN A 100      -3.947 -35.431  47.243  1.00 26.37      .273 O
ATOM   1505  ND2 ASN A 100      -3.348 -36.137  45.237  1.00 25.62      .369 N
ATOM   1506 1HD2 ASN A 100      -4.276 -35.993  44.866  1.00 25.62      .369 H
ATOM   1507 2HD2 ASN A 100      -2.598 -36.426  44.625  1.00 25.62      .369 H
ATOM   1508  N   VAL A 101       1.294 -35.387  48.285  1.00 24.66      .338 N
ATOM   1509  H   VAL A 101       0.784 -35.281  49.151  1.00 24.66      .338 H
ATOM   1510  CA  VAL A 101       2.700 -35.792  48.400  1.00 24.05      .159 C
ATOM   1511  HA  VAL A 101       3.074 -36.058  47.411  1.00 24.05      .159 H
ATOM   1512  C   VAL A 101       2.811 -37.021  49.313  1.00 28.45      .251 C
ATOM   1513  O   VAL A 101       2.519 -36.933  50.505  1.00 26.83      .271 O
ATOM   1514  CB  VAL A 101       3.584 -34.638  48.931  1.00 23.98      .029 C
ATOM   1515  HB  VAL A 101       3.265 -34.410  49.948  1.00 23.98      .029 H
ATOM   1516  CG1 VAL A 101       5.065 -35.045  48.968  1.00 20.85      .002 C
ATOM   1517 1HG1 VAL A 101       5.661 -34.194  49.298  1.00 20.85      .002 H
ATOM   1518 2HG1 VAL A 101       5.382 -35.346  47.970  1.00 20.85      .002 H
ATOM   1519 3HG1 VAL A 101       5.202 -35.875  49.661  1.00 20.85      .002 H
ATOM   1520  CG2 VAL A 101       3.457 -33.352  48.101  1.00 21.09      .002 C
ATOM   1521 1HG2 VAL A 101       4.138 -32.599  48.499  1.00 21.09      .002 H
ATOM   1522 2HG2 VAL A 101       2.433 -32.982  48.158  1.00 21.09      .002 H
ATOM   1523 3HG2 VAL A 101       3.712 -33.560  47.062  1.00 21.09      .002 H
ATOM   1524  N   TRP A 102       3.265 -38.148  48.766  1.00 24.56      .337 N
ATOM   1525  H   TRP A 102       3.483 -38.133  47.780  1.00 24.56      .337 H
ATOM   1526  CA  TRP A 102       3.816 -39.276  49.534  1.00 24.17      .164 C
ATOM   1527  HA  TRP A 102       3.425 -39.262  50.552  1.00 24.17      .164 H
ATOM   1528  C   TRP A 102       5.349 -39.119  49.608  1.00 26.87      .251 C
ATOM   1529  O   TRP A 102       6.006 -38.866  48.597  1.00 25.82      .271 O
ATOM   1530  CB  TRP A 102       3.445 -40.624  48.892  1.00 21.44      .059 C
ATOM   1531 1HB  TRP A 102       3.798 -40.604  47.861  1.00 21.44      .059 H
ATOM   1532 2HB  TRP A 102       4.017 -41.397  49.405  1.00 21.44      .059 H
ATOM   1533  CG  TRP A 102       1.988 -41.071  48.870  1.00 25.82      .016 C
ATOM   1534  CD1 TRP A 102       1.487 -42.135  49.540  1.00 25.82      .097 C
ATOM   1535  HD1 TRP A 102       2.026 -42.787  50.210  1.00 25.82      .097 H
ATOM   1536  CD2 TRP A 102       0.877 -40.599  48.043  1.00 23.43      .001 C
ATOM   1537  NE1 TRP A 102       0.197 -42.379  49.183  1.00 28.85      .365 N
ATOM   1538  HE1 TRP A 102      -0.308 -43.221  49.421  1.00 28.85      .365 H
ATOM   1539  CE2 TRP A 102      -0.248 -41.451  48.275  1.00 27.92      .042 C
ATOM   1540  CE3 TRP A 102       0.716 -39.589  47.069  1.00 26.59      .014 C
ATOM   1541  HE3 TRP A 102       1.550 -38.945  46.833  1.00 26.59      .014 H
ATOM   1542  CZ2 TRP A 102      -1.464 -41.302  47.597  1.00 25.40      .030 C
ATOM   1543  HZ2 TRP A 102      -2.279 -41.982  47.793  1.00 25.40      .030 H
ATOM   1544  CZ3 TRP A 102      -0.492 -39.450  46.362  1.00 22.89      .001 C
ATOM   1545  HZ3 TRP A 102      -0.568 -38.706  45.583  1.00 22.89      .001 H
ATOM   1546  CH2 TRP A 102      -1.585 -40.287  46.638  1.00 22.77      .002 C
ATOM   1547  HH2 TRP A 102      -2.510 -40.168  46.094  1.00 22.77      .002 H
ATOM   1548  N   THR A 103       5.931 -39.299  50.792  1.00 27.75      .336 N
ATOM   1549  H   THR A 103       5.351 -39.520  51.588  1.00 27.75      .336 H
ATOM   1550  CA  THR A 103       7.387 -39.261  51.057  1.00 32.55      .187 C
ATOM   1551  HA  THR A 103       7.907 -39.565  50.149  1.00 32.55      .187 H
ATOM   1552  C   THR A 103       7.728 -40.285  52.164  1.00 30.46      .257 C
ATOM   1553  O   THR A 103       6.825 -40.643  52.927  1.00 31.90      .270 O
ATOM   1554  CB  THR A 103       7.836 -37.813  51.378  1.00 34.98      .140 C
ATOM   1555  HB  THR A 103       7.522 -37.174  50.553  1.00 34.98      .140 H
ATOM   1556  OG1 THR A 103       9.233 -37.726  51.494  1.00 48.36      .382 O
ATOM   1557  HG1 THR A 103       9.490 -36.801  51.479  1.00 48.36      .382 H
ATOM   1558  CG2 THR A 103       7.275 -37.244  52.679  1.00 28.61      .034 C
ATOM   1559 1HG2 THR A 103       7.571 -36.200  52.771  1.00 28.61      .034 H
ATOM   1560 2HG2 THR A 103       7.671 -37.811  53.522  1.00 28.61      .034 H
ATOM   1561 3HG2 THR A 103       6.187 -37.314  52.673  1.00 28.61      .034 H
ATOM   1562  N   PRO A 104       8.957 -40.833  52.268  1.00 28.45      .312 N
ATOM   1563  CA  PRO A 104       9.289 -41.848  53.275  1.00 28.87      .163 C
ATOM   1564  HA  PRO A 104       8.764 -42.766  53.013  1.00 28.87      .163 H
ATOM   1565  C   PRO A 104       8.917 -41.482  54.727  1.00 36.11      .251 C
ATOM   1566  O   PRO A 104       8.701 -40.316  55.064  1.00 36.58      .271 O
ATOM   1567  CB  PRO A 104      10.790 -42.081  53.106  1.00 33.70      .034 C
ATOM   1568 1HB  PRO A 104      11.359 -41.334  53.659  1.00 33.70      .034 H
ATOM   1569 2HB  PRO A 104      11.084 -43.091  53.392  1.00 33.70      .034 H
ATOM   1570  CG  PRO A 104      10.976 -41.883  51.615  1.00 28.71      .027 C
ATOM   1571 1HG  PRO A 104      12.002 -41.624  51.353  1.00 28.71      .027 H
ATOM   1572 2HG  PRO A 104      10.640 -42.765  51.069  1.00 28.71      .027 H
ATOM   1573  CD  PRO A 104      10.054 -40.712  51.335  1.00 27.90      .105 C
ATOM   1574 1HD  PRO A 104      10.583 -39.775  51.509  1.00 27.90      .105 H
ATOM   1575 2HD  PRO A 104       9.675 -40.755  50.314  1.00 27.90      .105 H
ATOM   1576  N   TYR A 105       8.849 -42.485  55.605  1.00 33.82      .337 N
ATOM   1577  H   TYR A 105       9.029 -43.428  55.291  1.00 33.82      .337 H
ATOM   1578  CA  TYR A 105       8.703 -42.293  57.052  1.00 36.45      .164 C
ATOM   1579  HA  TYR A 105       8.694 -41.226  57.276  1.00 36.45      .164 H
ATOM   1580  C   TYR A 105       9.888 -42.932  57.803  1.00 42.67      .254 C
ATOM   1581  O   TYR A 105      10.159 -44.116  57.566  1.00 35.72      .270 O
ATOM   1582  CB  TYR A 105       7.357 -42.833  57.540  1.00 34.13      .056 C
ATOM   1583 1HB  TYR A 105       6.565 -42.435  56.905  1.00 34.13      .056 H
ATOM   1584 2HB  TYR A 105       7.350 -43.919  57.442  1.00 34.13      .056 H
ATOM   1585  CG  TYR A 105       7.060 -42.468  58.984  1.00 37.23      .044 C
ATOM   1586  CD1 TYR A 105       7.667 -43.178  60.038  1.00 39.92      .011 C
ATOM   1587  HD1 TYR A 105       8.311 -44.020  59.833  1.00 39.92      .011 H
ATOM   1588  CD2 TYR A 105       6.230 -41.366  59.271  1.00 41.58      .011 C
ATOM   1589  HD2 TYR A 105       5.762 -40.812  58.470  1.00 41.58      .011 H
ATOM   1590  CE1 TYR A 105       7.479 -42.763  61.371  1.00 33.33      .037 C
ATOM   1591  HE1 TYR A 105       7.962 -43.296  62.177  1.00 33.33      .037 H
ATOM   1592  CE2 TYR A 105       6.034 -40.950  60.602  1.00 36.54      .037 C
ATOM   1593  HE2 TYR A 105       5.410 -40.097  60.821  1.00 36.54      .037 H
ATOM   1594  CZ  TYR A 105       6.685 -41.632  61.652  1.00 40.45      .065 C
ATOM   1595  OH  TYR A 105       6.558 -41.207  62.940  1.00 42.50      .361 O
ATOM   1596  HH  TYR A 105       5.897 -40.519  63.047  1.00 42.50      .361 H
ATOM   1597  N   PRO A 106      10.620 -42.201  58.670  1.00 45.43      .312 N
ATOM   1598  CA  PRO A 106      10.666 -40.734  58.755  1.00 45.26      .163 C
ATOM   1599  HA  PRO A 106       9.704 -40.331  59.071  1.00 45.26      .163 H
ATOM   1600  C   PRO A 106      11.035 -40.096  57.402  1.00 42.85      .251 C
ATOM   1601  O   PRO A 106      11.573 -40.781  56.520  1.00 38.81      .271 O
ATOM   1602  CB  PRO A 106      11.724 -40.429  59.821  1.00 40.79      .034 C
ATOM   1603 1HB  PRO A 106      12.274 -39.511  59.610  1.00 40.79      .034 H
ATOM   1604 2HB  PRO A 106      11.258 -40.384  60.805  1.00 40.79      .034 H
ATOM   1605  CG  PRO A 106      12.656 -41.624  59.739  1.00 38.96      .027 C
ATOM   1606 1HG  PRO A 106      13.346 -41.508  58.904  1.00 38.96      .027 H
ATOM   1607 2HG  PRO A 106      13.192 -41.798  60.673  1.00 38.96      .027 H
ATOM   1608  CD  PRO A 106      11.690 -42.760  59.469  1.00 39.69      .105 C
ATOM   1609 1HD  PRO A 106      12.188 -43.552  58.911  1.00 39.69      .105 H
ATOM   1610 2HD  PRO A 106      11.286 -43.142  60.406  1.00 39.69      .105 H
ATOM   1611  N   ARG A 107      10.726 -38.806  57.213  1.00 44.03      .338 N
ATOM   1612  H   ARG A 107      10.375 -38.257  57.986  1.00 44.03      .338 H
ATOM   1613  CA  ARG A 107      10.964 -38.093  55.956  1.00 43.51      .160 C
ATOM   1614  HA  ARG A 107      10.493 -38.676  55.164  1.00 43.51      .160 H
ATOM   1615  C   ARG A 107      12.469 -37.988  55.648  1.00 38.29      .254 C
ATOM   1616  O   ARG A 107      13.258 -37.881  56.593  1.00 52.90      .270 O
ATOM   1617  CB  ARG A 107      10.351 -36.687  55.946  1.00 42.66      .034 C
ATOM   1618 1HB  ARG A 107      10.940 -36.052  56.608  1.00 42.66      .034 H
ATOM   1619 2HB  ARG A 107      10.452 -36.298  54.933  1.00 42.66      .034 H
ATOM   1620  CG  ARG A 107       8.867 -36.569  56.362  1.00 46.41      .027 C
ATOM   1621 1HG  ARG A 107       8.274 -37.322  55.843  1.00 46.41      .027 H
ATOM   1622 2HG  ARG A 107       8.769 -36.715  57.438  1.00 46.41      .027 H
ATOM   1623  CD  ARG A 107       8.315 -35.177  56.003  1.00 48.08      .116 C
ATOM   1624 1HD  ARG A 107       8.204 -35.115  54.921  1.00 48.08      .116 H
ATOM   1625 2HD  ARG A 107       7.331 -35.040  56.452  1.00 48.08      .116 H
ATOM   1626  NE  ARG A 107       9.195 -34.081  56.452  1.00 43.80      .212 N
ATOM   1627  HE  ARG A 107       9.912 -33.825  55.788  1.00 43.80      .212 H
ATOM   1628  CZ  ARG A 107       9.205 -33.552  57.684  1.00 44.36      .666 C
ATOM   1629  NH1 ARG A 107       8.360 -33.867  58.616  1.00 36.87      .235 N
ATOM   1630 1HH1 ARG A 107       7.640 -34.553  58.439  1.00 36.87      .235 H
ATOM   1631 2HH1 ARG A 107       8.396 -33.392  59.507  1.00 36.87      .235 H
ATOM   1632  NH2 ARG A 107      10.099 -32.672  58.002  1.00 54.45      .235 N
ATOM   1633 1HH2 ARG A 107      10.738 -32.307  57.311  1.00 54.45      .235 H
ATOM   1634 2HH2 ARG A 107      10.208 -32.420  58.974  1.00 54.45      .235 H
ATOM   1635  N   PRO A 108      12.888 -37.949  54.366  1.00 43.44      .312 N
ATOM   1636  CA  PRO A 108      14.298 -37.838  53.999  1.00 46.55      .163 C
ATOM   1637  HA  PRO A 108      14.822 -38.709  54.393  1.00 46.55      .163 H
ATOM   1638  C   PRO A 108      14.974 -36.571  54.535  1.00 53.32      .251 C
ATOM   1639  O   PRO A 108      14.361 -35.505  54.591  1.00 49.91      .271 O
ATOM   1640  CB  PRO A 108      14.344 -37.875  52.469  1.00 42.34      .034 C
ATOM   1641 1HB  PRO A 108      14.380 -36.865  52.061  1.00 42.34      .034 H
ATOM   1642 2HB  PRO A 108      15.187 -38.466  52.110  1.00 42.34      .034 H
ATOM   1643  CG  PRO A 108      13.038 -38.545  52.086  1.00 39.04      .027 C
ATOM   1644 1HG  PRO A 108      12.678 -38.223  51.109  1.00 39.04      .027 H
ATOM   1645 2HG  PRO A 108      13.155 -39.628  52.125  1.00 39.04      .027 H
ATOM   1646  CD  PRO A 108      12.086 -38.083  53.173  1.00 39.43      .105 C
ATOM   1647 1HD  PRO A 108      11.649 -37.120  52.910  1.00 39.43      .105 H
ATOM   1648 2HD  PRO A 108      11.313 -38.835  53.329  1.00 39.43      .105 H
ATOM   1649  N   THR A 109      16.259 -36.700  54.868  1.00 58.25      .336 N
ATOM   1650  H   THR A 109      16.658 -37.628  54.857  1.00 58.25      .336 H
ATOM   1651  CA  THR A 109      17.170 -35.628  55.340  1.00 58.20      .186 C
ATOM   1652  HA  THR A 109      16.583 -34.729  55.527  1.00 58.20      .186 H
ATOM   1653  C   THR A 109      18.242 -35.280  54.279  1.00 55.07      .253 C
ATOM   1654  O   THR A 109      19.353 -34.845  54.596  1.00 61.22      .270 O
ATOM   1655  CB  THR A 109      17.818 -36.046  56.667  1.00 51.78      .140 C
ATOM   1656  HB  THR A 109      18.540 -35.284  56.962  1.00 51.78      .140 H
ATOM   1657  OG1 THR A 109      18.481 -37.288  56.497  1.00 52.58      .382 O
ATOM   1658  HG1 THR A 109      18.709 -37.622  57.367  1.00 52.58      .382 H
ATOM   1659  CG2 THR A 109      16.790 -36.191  57.786  1.00 46.11      .034 C
ATOM   1660 1HG2 THR A 109      17.306 -36.444  58.712  1.00 46.11      .034 H
ATOM   1661 2HG2 THR A 109      16.077 -36.979  57.540  1.00 46.11      .034 H
ATOM   1662 3HG2 THR A 109      16.260 -35.247  57.911  1.00 46.11      .034 H
ATOM   1663  N   SER A 110      17.941 -35.541  53.009  1.00 51.00      .335 N
ATOM   1664  H   SER A 110      17.005 -35.866  52.815  1.00 51.00      .335 H
ATOM   1665  CA  SER A 110      18.763 -35.214  51.826  1.00 50.89      .189 C
ATOM   1666  HA  SER A 110      19.134 -34.195  51.940  1.00 50.89      .189 H
ATOM   1667  C   SER A 110      17.893 -35.273  50.558  1.00 45.74      .257 C
ATOM   1668  O   SER A 110      16.871 -35.968  50.579  1.00 42.20      .270 O
ATOM   1669  CB  SER A 110      19.960 -36.170  51.701  1.00 45.77      .169 C
ATOM   1670 1HB  SER A 110      20.517 -35.918  50.799  1.00 45.77      .169 H
ATOM   1671 2HB  SER A 110      20.621 -36.017  52.554  1.00 45.77      .169 H
ATOM   1672  OG  SER A 110      19.560 -37.532  51.648  1.00 45.96      .380 O
ATOM   1673  HG  SER A 110      20.354 -38.071  51.664  1.00 45.96      .380 H
ATOM   1674  N   PRO A 111      18.269 -34.587  49.457  1.00 44.51      .312 N
ATOM   1675  CA  PRO A 111      17.484 -34.555  48.223  1.00 39.67      .163 C
ATOM   1676  HA  PRO A 111      16.559 -34.014  48.424  1.00 39.67      .163 H
ATOM   1677  C   PRO A 111      17.133 -35.951  47.695  1.00 45.46      .251 C
ATOM   1678  O   PRO A 111      17.979 -36.844  47.639  1.00 46.20      .271 O
ATOM   1679  CB  PRO A 111      18.319 -33.756  47.217  1.00 35.63      .034 C
ATOM   1680 1HB  PRO A 111      18.974 -34.418  46.651  1.00 35.63      .034 H
ATOM   1681 2HB  PRO A 111      17.696 -33.159  46.550  1.00 35.63      .034 H
ATOM   1682  CG  PRO A 111      19.141 -32.848  48.112  1.00 42.97      .027 C
ATOM   1683 1HG  PRO A 111      20.081 -32.553  47.644  1.00 42.97      .027 H
ATOM   1684 2HG  PRO A 111      18.549 -31.977  48.395  1.00 42.97      .027 H
ATOM   1685  CD  PRO A 111      19.412 -33.712  49.328  1.00 40.34      .105 C
ATOM   1686 1HD  PRO A 111      20.314 -34.305  49.175  1.00 40.34      .105 H
ATOM   1687 2HD  PRO A 111      19.498 -33.083  50.214  1.00 40.34      .105 H
ATOM   1688  N   THR A 112      15.876 -36.133  47.296  1.00 41.07      .336 N
ATOM   1689  H   THR A 112      15.228 -35.368  47.422  1.00 41.07      .336 H
ATOM   1690  CA  THR A 112      15.281 -37.429  46.926  1.00 39.85      .187 C
ATOM   1691  HA  THR A 112      16.063 -38.186  46.872  1.00 39.85      .187 H
ATOM   1692  C   THR A 112      14.592 -37.332  45.561  1.00 39.96      .257 C
ATOM   1693  O   THR A 112      13.824 -36.387  45.372  1.00 32.73      .270 O
ATOM   1694  CB  THR A 112      14.269 -37.854  48.004  1.00 38.25      .140 C
ATOM   1695  HB  THR A 112      13.431 -37.157  47.989  1.00 38.25      .140 H
ATOM   1696  OG1 THR A 112      14.876 -37.808  49.288  1.00 42.56      .382 O
ATOM   1697  HG1 THR A 112      14.969 -36.885  49.533  1.00 42.56      .382 H
ATOM   1698  CG2 THR A 112      13.736 -39.265  47.817  1.00 36.47      .034 C
ATOM   1699 1HG2 THR A 112      13.037 -39.493  48.622  1.00 36.47      .034 H
ATOM   1700 2HG2 THR A 112      14.568 -39.968  47.848  1.00 36.47      .034 H
ATOM   1701 3HG2 THR A 112      13.225 -39.347  46.858  1.00 36.47      .034 H
ATOM   1702  N   PRO A 113      14.809 -38.261  44.606  1.00 42.47      .312 N
ATOM   1703  CA  PRO A 113      14.201 -38.193  43.273  1.00 33.41      .163 C
ATOM   1704  HA  PRO A 113      14.557 -37.300  42.759  1.00 33.41      .163 H
ATOM   1705  C   PRO A 113      12.667 -38.134  43.347  1.00 30.49      .251 C
ATOM   1706  O   PRO A 113      12.037 -38.901  44.082  1.00 29.75      .271 O
ATOM   1707  CB  PRO A 113      14.698 -39.434  42.522  1.00 31.72      .034 C
ATOM   1708 1HB  PRO A 113      13.932 -39.876  41.884  1.00 31.72      .034 H
ATOM   1709 2HB  PRO A 113      15.587 -39.183  41.943  1.00 31.72      .034 H
ATOM   1710  CG  PRO A 113      15.061 -40.393  43.641  1.00 40.75      .027 C
ATOM   1711 1HG  PRO A 113      14.167 -40.905  44.000  1.00 40.75      .027 H
ATOM   1712 2HG  PRO A 113      15.828 -41.109  43.345  1.00 40.75      .027 H
ATOM   1713  CD  PRO A 113      15.597 -39.465  44.713  1.00 46.30      .105 C
ATOM   1714 1HD  PRO A 113      15.461 -39.912  45.698  1.00 46.30      .105 H
ATOM   1715 2HD  PRO A 113      16.647 -39.240  44.525  1.00 46.30      .105 H
ATOM   1716  N   VAL A 114      12.077 -37.200  42.596  1.00 28.08      .338 N
ATOM   1717  H   VAL A 114      12.650 -36.631  41.989  1.00 28.08      .338 H
ATOM   1718  CA  VAL A 114      10.652 -36.852  42.662  1.00 28.49      .159 C
ATOM   1719  HA  VAL A 114      10.217 -37.316  43.547  1.00 28.49      .159 H
ATOM   1720  C   VAL A 114       9.916 -37.370  41.421  1.00 26.63      .251 C
ATOM   1721  O   VAL A 114      10.079 -36.828  40.330  1.00 29.38      .271 O
ATOM   1722  CB  VAL A 114      10.450 -35.327  42.804  1.00 29.32      .029 C
ATOM   1723  HB  VAL A 114      10.770 -34.853  41.876  1.00 29.32      .029 H
ATOM   1724  CG1 VAL A 114       8.974 -34.977  43.038  1.00 20.87      .002 C
ATOM   1725 1HG1 VAL A 114       8.866 -33.893  43.068  1.00 20.87      .002 H
ATOM   1726 2HG1 VAL A 114       8.648 -35.402  43.988  1.00 20.87      .002 H
ATOM   1727 3HG1 VAL A 114       8.364 -35.382  42.230  1.00 20.87      .002 H
ATOM   1728  CG2 VAL A 114      11.281 -34.718  43.941  1.00 27.84      .002 C
ATOM   1729 1HG2 VAL A 114      11.041 -33.660  44.039  1.00 27.84      .002 H
ATOM   1730 2HG2 VAL A 114      12.339 -34.832  43.707  1.00 27.84      .002 H
ATOM   1731 3HG2 VAL A 114      11.058 -35.230  44.877  1.00 27.84      .002 H
ATOM   1732  N   LEU A 115       9.061 -38.374  41.599  1.00 28.70      .338 N
ATOM   1733  H   LEU A 115       8.953 -38.739  42.535  1.00 28.70      .338 H
ATOM   1734  CA  LEU A 115       8.028 -38.740  40.627  1.00 25.93      .159 C
ATOM   1735  HA  LEU A 115       8.434 -38.691  39.616  1.00 25.93      .159 H
ATOM   1736  C   LEU A 115       6.851 -37.753  40.724  1.00 26.36      .251 C
ATOM   1737  O   LEU A 115       6.376 -37.472  41.826  1.00 24.66      .271 O
ATOM   1738  CB  LEU A 115       7.535 -40.176  40.923  1.00 24.33      .032 C
ATOM   1739 1HB  LEU A 115       7.223 -40.218  41.966  1.00 24.33      .032 H
ATOM   1740 2HB  LEU A 115       6.658 -40.366  40.305  1.00 24.33      .032 H
ATOM   1741  CG  LEU A 115       8.551 -41.300  40.674  1.00 27.85      .002 C
ATOM   1742  HG  LEU A 115       9.476 -41.063  41.200  1.00 27.85      .002 H
ATOM   1743  CD1 LEU A 115       8.002 -42.619  41.226  1.00 32.07      .000 C
ATOM   1744 1HD1 LEU A 115       8.747 -43.403  41.097  1.00 32.07      .000 H
ATOM   1745 2HD1 LEU A 115       7.093 -42.888  40.688  1.00 32.07      .000 H
ATOM   1746 3HD1 LEU A 115       7.776 -42.503  42.286  1.00 32.07      .000 H
ATOM   1747  CD2 LEU A 115       8.840 -41.488  39.185  1.00 30.14      .000 C
ATOM   1748 1HD2 LEU A 115       9.493 -42.351  39.053  1.00 30.14      .000 H
ATOM   1749 2HD2 LEU A 115       9.331 -40.597  38.794  1.00 30.14      .000 H
ATOM   1750 3HD2 LEU A 115       7.906 -41.654  38.647  1.00 30.14      .000 H
ATOM   1751  N   VAL A 116       6.330 -37.276  39.591  1.00 18.56      .338 N
ATOM   1752  H   VAL A 116       6.796 -37.458  38.713  1.00 18.56      .338 H
ATOM   1753  CA  VAL A 116       5.102 -36.472  39.523  1.00 22.75      .159 C
ATOM   1754  HA  VAL A 116       4.655 -36.459  40.517  1.00 22.75      .159 H
ATOM   1755  C   VAL A 116       4.103 -37.106  38.545  1.00 22.84      .251 C
ATOM   1756  O   VAL A 116       4.352 -37.141  37.340  1.00 22.85      .271 O
ATOM   1757  CB  VAL A 116       5.364 -34.998  39.159  1.00 20.98      .029 C
ATOM   1758  HB  VAL A 116       5.676 -34.950  38.116  1.00 20.98      .029 H
ATOM   1759  CG1 VAL A 116       4.069 -34.188  39.333  1.00 17.02      .002 C
ATOM   1760 1HG1 VAL A 116       4.270 -33.134  39.141  1.00 17.02      .002 H
ATOM   1761 2HG1 VAL A 116       3.700 -34.309  40.352  1.00 17.02      .002 H
ATOM   1762 3HG1 VAL A 116       3.320 -34.550  38.630  1.00 17.02      .002 H
ATOM   1763  CG2 VAL A 116       6.465 -34.353  40.013  1.00 21.88      .002 C
ATOM   1764 1HG2 VAL A 116       6.573 -33.305  39.732  1.00 21.88      .002 H
ATOM   1765 2HG2 VAL A 116       7.405 -34.876  39.836  1.00 21.88      .002 H
ATOM   1766 3HG2 VAL A 116       6.203 -34.421  41.069  1.00 21.88      .002 H
ATOM   1767  N   TRP A 117       2.987 -37.608  39.078  1.00 21.82      .337 N
ATOM   1768  H   TRP A 117       2.850 -37.515  40.074  1.00 21.82      .337 H
ATOM   1769  CA  TRP A 117       1.908 -38.242  38.319  1.00 22.55      .164 C
ATOM   1770  HA  TRP A 117       2.355 -38.795  37.493  1.00 22.55      .164 H
ATOM   1771  C   TRP A 117       0.911 -37.225  37.744  1.00 21.27      .251 C
ATOM   1772  O   TRP A 117       0.389 -36.369  38.469  1.00 20.97      .271 O
ATOM   1773  CB  TRP A 117       1.170 -39.262  39.193  1.00 20.20      .059 C
ATOM   1774 1HB  TRP A 117       1.892 -39.982  39.579  1.00 20.20      .059 H
ATOM   1775 2HB  TRP A 117       0.744 -38.739  40.049  1.00 20.20      .059 H
ATOM   1776  CG  TRP A 117       0.063 -40.022  38.500  1.00 24.63      .016 C
ATOM   1777  CD1 TRP A 117      -1.250 -40.004  38.825  1.00 22.18      .097 C
ATOM   1778  HD1 TRP A 117      -1.720 -39.437  39.615  1.00 22.18      .097 H
ATOM   1779  CD2 TRP A 117       0.159 -40.963  37.385  1.00 21.67      .001 C
ATOM   1780  NE1 TRP A 117      -1.951 -40.858  38.036  1.00 19.48      .365 N
ATOM   1781  HE1 TRP A 117      -2.924 -41.090  38.177  1.00 19.48      .365 H
ATOM   1782  CE2 TRP A 117      -1.144 -41.475  37.113  1.00 21.48      .042 C
ATOM   1783  CE3 TRP A 117       1.218 -41.443  36.578  1.00 22.53      .014 C
ATOM   1784  HE3 TRP A 117       2.216 -41.065  36.743  1.00 22.53      .014 H
ATOM   1785  CZ2 TRP A 117      -1.381 -42.416  36.103  1.00 21.31      .030 C
ATOM   1786  HZ2 TRP A 117      -2.384 -42.773  35.922  1.00 21.31      .030 H
ATOM   1787  CZ3 TRP A 117       0.990 -42.400  35.571  1.00 20.30      .001 C
ATOM   1788  HZ3 TRP A 117       1.818 -42.739  34.966  1.00 20.30      .001 H
ATOM   1789  CH2 TRP A 117      -0.305 -42.892  35.338  1.00 19.23      .002 C
ATOM   1790  HH2 TRP A 117      -0.478 -43.637  34.576  1.00 19.23      .002 H
ATOM   1791  N   ILE A 118       0.578 -37.387  36.463  1.00 20.06      .338 N
ATOM   1792  H   ILE A 118       1.088 -38.075  35.926  1.00 20.06      .338 H
ATOM   1793  CA  ILE A 118      -0.537 -36.719  35.783  1.00 19.74      .159 C
ATOM   1794  HA  ILE A 118      -1.067 -36.095  36.502  1.00 19.74      .159 H
ATOM   1795  C   ILE A 118      -1.507 -37.803  35.276  1.00 20.69      .251 C
ATOM   1796  O   ILE A 118      -1.168 -38.565  34.370  1.00 22.31      .271 O
ATOM   1797  CB  ILE A 118      -0.036 -35.785  34.650  1.00 17.47      .029 C
ATOM   1798  HB  ILE A 118       0.344 -36.413  33.844  1.00 17.47      .029 H
ATOM   1799  CG1 ILE A 118       1.119 -34.867  35.127  1.00 25.61      .002 C
ATOM   1800 1HG1 ILE A 118       0.798 -34.378  36.047  1.00 25.61      .002 H
ATOM   1801 2HG1 ILE A 118       1.978 -35.500  35.350  1.00 25.61      .002 H
ATOM   1802  CG2 ILE A 118      -1.228 -34.967  34.114  1.00 15.42      .002 C
ATOM   1803 1HG2 ILE A 118      -0.911 -34.400  33.239  1.00 15.42      .002 H
ATOM   1804 2HG2 ILE A 118      -1.567 -34.280  34.890  1.00 15.42      .002 H
ATOM   1805 3HG2 ILE A 118      -2.044 -35.636  33.838  1.00 15.42      .002 H
ATOM   1806  CD1 ILE A 118       1.581 -33.795  34.133  1.00 19.12      .000 C
ATOM   1807 1HD1 ILE A 118       2.512 -33.357  34.493  1.00 19.12      .000 H
ATOM   1808 2HD1 ILE A 118       0.821 -33.018  34.052  1.00 19.12      .000 H
ATOM   1809 3HD1 ILE A 118       1.746 -34.245  33.154  1.00 19.12      .000 H
ATOM   1810  N   TYR A 119      -2.702 -37.895  35.865  1.00 17.61      .337 N
ATOM   1811  H   TYR A 119      -2.926 -37.299  36.649  1.00 17.61      .337 H
ATOM   1812  CA  TYR A 119      -3.677 -38.929  35.520  1.00 18.62      .164 C
ATOM   1813  HA  TYR A 119      -3.158 -39.885  35.589  1.00 18.62      .164 H
ATOM   1814  C   TYR A 119      -4.243 -38.801  34.085  1.00 20.26      .251 C
ATOM   1815  O   TYR A 119      -4.367 -37.704  33.532  1.00 18.75      .271 O
ATOM   1816  CB  TYR A 119      -4.817 -38.974  36.546  1.00 18.16      .056 C
ATOM   1817 1HB  TYR A 119      -5.538 -39.725  36.223  1.00 18.16      .056 H
ATOM   1818 2HB  TYR A 119      -4.397 -39.327  37.487  1.00 18.16      .056 H
ATOM   1819  CG  TYR A 119      -5.571 -37.672  36.816  1.00 21.50      .044 C
ATOM   1820  CD1 TYR A 119      -6.471 -37.124  35.878  1.00 18.60      .011 C
ATOM   1821  HD1 TYR A 119      -6.635 -37.608  34.927  1.00 18.60      .011 H
ATOM   1822  CD2 TYR A 119      -5.399 -37.039  38.055  1.00 17.24      .011 C
ATOM   1823  HD2 TYR A 119      -4.724 -37.458  38.788  1.00 17.24      .011 H
ATOM   1824  CE1 TYR A 119      -7.166 -35.929  36.166  1.00 15.59      .037 C
ATOM   1825  HE1 TYR A 119      -7.842 -35.503  35.439  1.00 15.59      .037 H
ATOM   1826  CE2 TYR A 119      -6.100 -35.859  38.351  1.00 19.43      .037 C
ATOM   1827  HE2 TYR A 119      -5.963 -35.392  39.315  1.00 19.43      .037 H
ATOM   1828  CZ  TYR A 119      -6.973 -35.284  37.407  1.00 21.42      .065 C
ATOM   1829  OH  TYR A 119      -7.616 -34.119  37.702  1.00 18.69      .361 O
ATOM   1830  HH  TYR A 119      -8.086 -33.748  36.952  1.00 18.69      .361 H
ATOM   1831  N   GLY A 120      -4.638 -39.950  33.530  1.00 21.49      .336 N
ATOM   1832  H   GLY A 120      -4.491 -40.805  34.047  1.00 21.49      .336 H
ATOM   1833  CA  GLY A 120      -5.417 -40.058  32.292  1.00 19.47      .189 C
ATOM   1834 1HA  GLY A 120      -5.060 -39.327  31.567  1.00 19.47      .189 H
ATOM   1835 2HA  GLY A 120      -5.264 -41.053  31.873  1.00 19.47      .189 H
ATOM   1836  C   GLY A 120      -6.928 -39.845  32.491  1.00 22.29      .253 C
ATOM   1837  O   GLY A 120      -7.402 -39.620  33.609  1.00 21.22      .270 O
ATOM   1838  N   GLY A 121      -7.685 -39.947  31.395  1.00 21.32      .336 N
ATOM   1839  H   GLY A 121      -7.253 -40.271  30.541  1.00 21.32      .336 H
ATOM   1840  CA  GLY A 121      -9.128 -39.707  31.355  1.00 17.84      .189 C
ATOM   1841 1HA  GLY A 121      -9.629 -40.673  31.292  1.00 17.84      .189 H
ATOM   1842 2HA  GLY A 121      -9.453 -39.231  32.281  1.00 17.84      .189 H
ATOM   1843  C   GLY A 121      -9.629 -38.838  30.177  1.00 20.78      .253 C
ATOM   1844  O   GLY A 121     -10.630 -38.133  30.316  1.00 21.02      .270 O
ATOM   1845  N   GLY A 122      -8.919 -38.839  29.039  1.00 21.45      .336 N
ATOM   1846  H   GLY A 122      -8.113 -39.445  28.982  1.00 21.45      .336 H
ATOM   1847  CA  GLY A 122      -9.323 -38.181  27.784  1.00 21.75      .189 C
ATOM   1848 1HA  GLY A 122      -8.579 -38.406  27.019  1.00 21.75      .189 H
ATOM   1849 2HA  GLY A 122     -10.272 -38.603  27.454  1.00 21.75      .189 H
ATOM   1850  C   GLY A 122      -9.487 -36.642  27.841  1.00 19.32      .253 C
ATOM   1851  O   GLY A 122     -10.183 -36.079  26.999  1.00 20.07      .270 O
ATOM   1852  N   PHE A 123      -8.915 -35.970  28.846  1.00 19.52      .337 N
ATOM   1853  H   PHE A 123      -8.402 -36.508  29.530  1.00 19.52      .337 H
ATOM   1854  CA  PHE A 123      -9.157 -34.552  29.211  1.00 21.64      .164 C
ATOM   1855  HA  PHE A 123      -8.524 -34.363  30.078  1.00 21.64      .164 H
ATOM   1856  C   PHE A 123     -10.620 -34.224  29.635  1.00 21.47      .251 C
ATOM   1857  O   PHE A 123     -10.853 -33.116  30.108  1.00 21.65      .271 O
ATOM   1858  CB  PHE A 123      -8.666 -33.580  28.121  1.00 19.28      .056 C
ATOM   1859 1HB  PHE A 123      -9.289 -33.692  27.233  1.00 19.28      .056 H
ATOM   1860 2HB  PHE A 123      -8.827 -32.562  28.476  1.00 19.28      .056 H
ATOM   1861  CG  PHE A 123      -7.205 -33.720  27.705  1.00 22.10      .044 C
ATOM   1862  CD1 PHE A 123      -6.199 -33.149  28.506  1.00 18.30      .008 C
ATOM   1863  HD1 PHE A 123      -6.457 -32.643  29.425  1.00 18.30      .008 H
ATOM   1864  CD2 PHE A 123      -6.854 -34.352  26.498  1.00 19.91      .008 C
ATOM   1865  HD2 PHE A 123      -7.631 -34.769  25.873  1.00 19.91      .008 H
ATOM   1866  CE1 PHE A 123      -4.854 -33.209  28.103  1.00 24.91      .001 C
ATOM   1867  HE1 PHE A 123      -4.085 -32.746  28.704  1.00 24.91      .001 H
ATOM   1868  CE2 PHE A 123      -5.508 -34.415  26.098  1.00 19.95      .001 C
ATOM   1869  HE2 PHE A 123      -5.254 -34.874  25.154  1.00 19.95      .001 H
ATOM   1870  CZ  PHE A 123      -4.508 -33.849  26.902  1.00 19.79      .000 C
ATOM   1871  HZ  PHE A 123      -3.478 -33.882  26.579  1.00 19.79      .000 H
ATOM   1872  N   TYR A 124     -11.579 -35.155  29.525  1.00 18.10      .337 N
ATOM   1873  H   TYR A 124     -11.347 -36.050  29.120  1.00 18.10      .337 H
ATOM   1874  CA  TYR A 124     -12.964 -34.994  29.997  1.00 21.68      .164 C
ATOM   1875  HA  TYR A 124     -13.233 -33.940  29.936  1.00 21.68      .164 H
ATOM   1876  C   TYR A 124     -13.143 -35.449  31.461  1.00 22.16      .251 C
ATOM   1877  O   TYR A 124     -14.157 -35.137  32.083  1.00 25.93      .271 O
ATOM   1878  CB  TYR A 124     -13.939 -35.753  29.076  1.00 19.93      .056 C
ATOM   1879 1HB  TYR A 124     -14.945 -35.394  29.293  1.00 19.93      .056 H
ATOM   1880 2HB  TYR A 124     -13.734 -35.489  28.039  1.00 19.93      .056 H
ATOM   1881  CG  TYR A 124     -13.936 -37.275  29.195  1.00 18.22      .044 C
ATOM   1882  CD1 TYR A 124     -14.840 -37.928  30.057  1.00 21.15      .011 C
ATOM   1883  HD1 TYR A 124     -15.550 -37.354  30.634  1.00 21.15      .011 H
ATOM   1884  CD2 TYR A 124     -13.046 -38.037  28.417  1.00 21.37      .011 C
ATOM   1885  HD2 TYR A 124     -12.374 -37.549  27.727  1.00 21.37      .011 H
ATOM   1886  CE1 TYR A 124     -14.836 -39.332  30.168  1.00 18.91      .037 C
ATOM   1887  HE1 TYR A 124     -15.523 -39.831  30.836  1.00 18.91      .037 H
ATOM   1888  CE2 TYR A 124     -13.029 -39.438  28.528  1.00 20.86      .037 C
ATOM   1889  HE2 TYR A 124     -12.336 -40.021  27.940  1.00 20.86      .037 H
ATOM   1890  CZ  TYR A 124     -13.926 -40.090  29.403  1.00 20.72      .065 C
ATOM   1891  OH  TYR A 124     -13.880 -41.440  29.500  1.00 25.00      .361 O
ATOM   1892  HH  TYR A 124     -14.618 -41.819  29.984  1.00 25.00      .361 H
ATOM   1893  N   SER A 125     -12.186 -36.201  32.017  1.00 19.62      .336 N
ATOM   1894  H   SER A 125     -11.380 -36.450  31.462  1.00 19.62      .336 H
ATOM   1895  CA  SER A 125     -12.320 -36.873  33.315  1.00 21.00      .189 C
ATOM   1896  HA  SER A 125     -12.891 -36.233  33.987  1.00 21.00      .189 H
ATOM   1897  C   SER A 125     -10.968 -37.190  33.987  1.00 19.97      .254 C
ATOM   1898  O   SER A 125      -9.900 -37.009  33.397  1.00 22.76      .270 O
ATOM   1899  CB  SER A 125     -13.123 -38.163  33.104  1.00 20.59      .169 C
ATOM   1900 1HB  SER A 125     -13.383 -38.582  34.076  1.00 20.59      .169 H
ATOM   1901 2HB  SER A 125     -14.052 -37.922  32.587  1.00 20.59      .169 H
ATOM   1902  OG  SER A 125     -12.384 -39.121  32.364  1.00 19.56      .380 O
ATOM   1903  HG  SER A 125     -12.160 -38.730  31.517  1.00 19.56      .380 H
ATOM   1904  N   GLY A 126     -11.038 -37.678  35.228  1.00 18.24      .336 N
ATOM   1905  H   GLY A 126     -11.949 -37.722  35.661  1.00 18.24      .336 H
ATOM   1906  CA  GLY A 126      -9.914 -38.198  36.020  1.00 19.93      .189 C
ATOM   1907 1HA  GLY A 126     -10.080 -39.264  36.172  1.00 19.93      .189 H
ATOM   1908 2HA  GLY A 126      -8.976 -38.075  35.480  1.00 19.93      .189 H
ATOM   1909  C   GLY A 126      -9.769 -37.530  37.400  1.00 20.03      .253 C
ATOM   1910  O   GLY A 126     -10.318 -36.451  37.635  1.00 21.13      .270 O
ATOM   1911  N   ALA A 127      -9.052 -38.188  38.314  1.00 21.21      .337 N
ATOM   1912  H   ALA A 127      -8.633 -39.072  38.062  1.00 21.21      .337 H
ATOM   1913  CA  ALA A 127      -8.801 -37.706  39.675  1.00 24.49      .159 C
ATOM   1914  HA  ALA A 127      -8.620 -36.632  39.642  1.00 24.49      .159 H
ATOM   1915  C   ALA A 127      -7.572 -38.382  40.313  1.00 24.63      .251 C
ATOM   1916  O   ALA A 127      -7.394 -39.592  40.214  1.00 23.57      .271 O
ATOM   1917  CB  ALA A 127     -10.040 -37.972  40.538  1.00 20.04      .034 C
ATOM   1918 1HB  ALA A 127     -10.893 -37.433  40.125  1.00 20.04      .034 H
ATOM   1919 2HB  ALA A 127      -9.849 -37.626  41.554  1.00 20.04      .034 H
ATOM   1920 3HB  ALA A 127     -10.256 -39.040  40.552  1.00 20.04      .034 H
ATOM   1921  N   SER A 128      -6.757 -37.628  41.052  1.00 23.24      .336 N
ATOM   1922  H   SER A 128      -6.931 -36.636  41.128  1.00 23.24      .336 H
ATOM   1923  CA  SER A 128      -5.571 -38.137  41.755  1.00 20.64      .189 C
ATOM   1924  HA  SER A 128      -4.963 -38.693  41.042  1.00 20.64      .189 H
ATOM   1925  C   SER A 128      -5.909 -39.088  42.929  1.00 24.81      .254 C
ATOM   1926  O   SER A 128      -5.062 -39.881  43.348  1.00 21.61      .270 O
ATOM   1927  CB  SER A 128      -4.729 -36.958  42.261  1.00 25.61      .169 C
ATOM   1928 1HB  SER A 128      -3.818 -37.345  42.718  1.00 25.61      .169 H
ATOM   1929 2HB  SER A 128      -4.453 -36.331  41.413  1.00 25.61      .169 H
ATOM   1930  OG  SER A 128      -5.437 -36.185  43.218  1.00 28.47      .380 O
ATOM   1931  HG  SER A 128      -6.056 -35.626  42.744  1.00 28.47      .380 H
ATOM   1932  N   SER A 129      -7.145 -39.032  43.435  1.00 20.56      .335 N
ATOM   1933  H   SER A 129      -7.784 -38.366  43.026  1.00 20.56      .335 H
ATOM   1934  CA  SER A 129      -7.650 -39.767  44.612  1.00 23.61      .189 C
ATOM   1935  HA  SER A 129      -6.887 -39.734  45.390  1.00 23.61      .189 H
ATOM   1936  C   SER A 129      -8.016 -41.247  44.365  1.00 26.44      .253 C
ATOM   1937  O   SER A 129      -8.310 -41.959  45.324  1.00 24.53      .270 O
ATOM   1938  CB  SER A 129      -8.885 -39.020  45.130  1.00 21.54      .169 C
ATOM   1939 1HB  SER A 129      -9.277 -39.545  46.001  1.00 21.54      .169 H
ATOM   1940 2HB  SER A 129      -8.592 -38.013  45.428  1.00 21.54      .169 H
ATOM   1941  OG  SER A 129      -9.889 -38.929  44.134  1.00 22.74      .380 O
ATOM   1942  HG  SER A 129     -10.428 -39.721  44.184  1.00 22.74      .380 H
ATOM   1943  N   LEU A 130      -8.050 -41.713  43.111  1.00 24.76      .337 N
ATOM   1944  H   LEU A 130      -7.790 -41.096  42.355  1.00 24.76      .337 H
ATOM   1945  CA  LEU A 130      -8.485 -43.064  42.731  1.00 24.77      .159 C
ATOM   1946  HA  LEU A 130      -9.464 -43.242  43.174  1.00 24.77      .159 H
ATOM   1947  C   LEU A 130      -7.522 -44.153  43.270  1.00 25.28      .251 C
ATOM   1948  O   LEU A 130      -6.312 -43.937  43.353  1.00 25.31      .271 O
ATOM   1949  CB  LEU A 130      -8.626 -43.146  41.192  1.00 22.42      .032 C
ATOM   1950 1HB  LEU A 130      -7.636 -43.013  40.755  1.00 22.42      .032 H
ATOM   1951 2HB  LEU A 130      -8.975 -44.147  40.939  1.00 22.42      .032 H
ATOM   1952  CG  LEU A 130      -9.583 -42.114  40.561  1.00 28.16      .002 C
ATOM   1953  HG  LEU A 130      -9.304 -41.123  40.917  1.00 28.16      .002 H
ATOM   1954  CD1 LEU A 130      -9.467 -42.137  39.041  1.00 19.46      .000 C
ATOM   1955 1HD1 LEU A 130     -10.120 -41.370  38.624  1.00 19.46      .000 H
ATOM   1956 2HD1 LEU A 130      -9.764 -43.114  38.658  1.00 19.46      .000 H
ATOM   1957 3HD1 LEU A 130      -8.436 -41.932  38.754  1.00 19.46      .000 H
ATOM   1958  CD2 LEU A 130     -11.049 -42.356  40.911  1.00 24.15      .000 C
ATOM   1959 1HD2 LEU A 130     -11.651 -41.550  40.490  1.00 24.15      .000 H
ATOM   1960 2HD2 LEU A 130     -11.180 -42.382  41.992  1.00 24.15      .000 H
ATOM   1961 3HD2 LEU A 130     -11.364 -43.307  40.483  1.00 24.15      .000 H
ATOM   1962  N   ASP A 131      -8.033 -45.338  43.628  1.00 20.78      .337 N
ATOM   1963  H   ASP A 131      -9.027 -45.500  43.551  1.00 20.78      .337 H
ATOM   1964  CA  ASP A 131      -7.248 -46.430  44.232  1.00 24.01      .170 C
ATOM   1965  HA  ASP A 131      -6.877 -46.089  45.198  1.00 24.01      .170 H
ATOM   1966  C   ASP A 131      -6.025 -46.862  43.384  1.00 25.55      .251 C
ATOM   1967  O   ASP A 131      -4.989 -47.228  43.940  1.00 26.37      .271 O
ATOM   1968  CB  ASP A 131      -8.114 -47.681  44.468  1.00 22.32      .129 C
ATOM   1969 1HB  ASP A 131      -8.759 -47.837  43.603  1.00 22.32      .129 H
ATOM   1970 2HB  ASP A 131      -7.456 -48.548  44.529  1.00 22.32      .129 H
ATOM   1971  CG  ASP A 131      -8.995 -47.651  45.729  1.00 32.16      .188 C
ATOM   1972  OD1 ASP A 131      -9.196 -46.577  46.335  1.00 27.06      .647 O
ATOM   1973  OD2 ASP A 131      -9.468 -48.752  46.111  1.00 37.49      .647 O
ATOM   1974  N   VAL A 132      -6.146 -46.794  42.058  1.00 23.20      .338 N
ATOM   1975  H   VAL A 132      -7.043 -46.527  41.679  1.00 23.20      .338 H
ATOM   1976  CA  VAL A 132      -5.087 -47.086  41.081  1.00 23.96      .159 C
ATOM   1977  HA  VAL A 132      -4.760 -48.111  41.254  1.00 23.96      .159 H
ATOM   1978  C   VAL A 132      -3.832 -46.174  41.224  1.00 22.91      .251 C
ATOM   1979  O   VAL A 132      -2.758 -46.577  40.790  1.00 23.80      .271 O
ATOM   1980  CB  VAL A 132      -5.705 -47.052  39.650  1.00 27.08      .029 C
ATOM   1981  HB  VAL A 132      -6.440 -47.855  39.596  1.00 27.08      .029 H
ATOM   1982  CG1 VAL A 132      -6.448 -45.743  39.341  1.00 26.96      .002 C
ATOM   1983 1HG1 VAL A 132      -6.733 -45.733  38.289  1.00 26.96      .002 H
ATOM   1984 2HG1 VAL A 132      -5.797 -44.895  39.550  1.00 26.96      .002 H
ATOM   1985 3HG1 VAL A 132      -7.342 -45.677  39.961  1.00 26.96      .002 H
ATOM   1986  CG2 VAL A 132      -4.687 -47.318  38.538  1.00 30.55      .002 C
ATOM   1987 1HG2 VAL A 132      -5.214 -47.472  37.597  1.00 30.55      .002 H
ATOM   1988 2HG2 VAL A 132      -4.109 -48.210  38.781  1.00 30.55      .002 H
ATOM   1989 3HG2 VAL A 132      -4.015 -46.464  38.443  1.00 30.55      .002 H
ATOM   1990  N   TYR A 133      -3.933 -44.999  41.865  1.00 21.79      .337 N
ATOM   1991  H   TYR A 133      -4.827 -44.729  42.248  1.00 21.79      .337 H
ATOM   1992  CA  TYR A 133      -2.856 -44.000  41.971  1.00 24.06      .164 C
ATOM   1993  HA  TYR A 133      -2.013 -44.348  41.374  1.00 24.06      .164 H
ATOM   1994  C   TYR A 133      -2.325 -43.773  43.420  1.00 26.48      .251 C
ATOM   1995  O   TYR A 133      -1.931 -42.653  43.765  1.00 22.34      .271 O
ATOM   1996  CB  TYR A 133      -3.307 -42.658  41.362  1.00 16.41      .056 C
ATOM   1997 1HB  TYR A 133      -3.992 -42.199  42.075  1.00 16.41      .056 H
ATOM   1998 2HB  TYR A 133      -2.431 -42.012  41.296  1.00 16.41      .056 H
ATOM   1999  CG  TYR A 133      -3.992 -42.662  39.989  1.00 25.76      .044 C
ATOM   2000  CD1 TYR A 133      -3.595 -43.533  38.954  1.00 18.04      .011 C
ATOM   2001  HD1 TYR A 133      -2.800 -44.248  39.107  1.00 18.04      .011 H
ATOM   2002  CD2 TYR A 133      -5.011 -41.721  39.756  1.00 19.49      .011 C
ATOM   2003  HD2 TYR A 133      -5.311 -41.046  40.543  1.00 19.49      .011 H
ATOM   2004  CE1 TYR A 133      -4.258 -43.497  37.711  1.00 22.10      .037 C
ATOM   2005  HE1 TYR A 133      -3.996 -44.196  36.930  1.00 22.10      .037 H
ATOM   2006  CE2 TYR A 133      -5.648 -41.652  38.505  1.00 19.55      .037 C
ATOM   2007  HE2 TYR A 133      -6.421 -40.919  38.331  1.00 19.55      .037 H
ATOM   2008  CZ  TYR A 133      -5.284 -42.550  37.483  1.00 24.09      .065 C
ATOM   2009  OH  TYR A 133      -5.899 -42.483  36.273  1.00 17.97      .361 O
ATOM   2010  HH  TYR A 133      -6.651 -41.887  36.261  1.00 17.97      .361 H
ATOM   2011  N   ASP A 134      -2.379 -44.762  44.319  1.00 23.28      .337 N
ATOM   2012  H   ASP A 134      -2.727 -45.671  44.051  1.00 23.28      .337 H
ATOM   2013  CA  ASP A 134      -1.853 -44.638  45.683  1.00 23.73      .170 C
ATOM   2014  HA  ASP A 134      -2.101 -43.643  46.053  1.00 23.73      .170 H
ATOM   2015  C   ASP A 134      -0.316 -44.789  45.716  1.00 23.54      .252 C
ATOM   2016  O   ASP A 134       0.217 -45.884  45.544  1.00 21.34      .271 O
ATOM   2017  CB  ASP A 134      -2.551 -45.633  46.620  1.00 25.23      .129 C
ATOM   2018 1HB  ASP A 134      -3.628 -45.541  46.479  1.00 25.23      .129 H
ATOM   2019 2HB  ASP A 134      -2.261 -46.651  46.361  1.00 25.23      .129 H
ATOM   2020  CG  ASP A 134      -2.238 -45.406  48.110  1.00 33.25      .188 C
ATOM   2021  OD1 ASP A 134      -1.135 -44.955  48.498  1.00 30.91      .647 O
ATOM   2022  OD2 ASP A 134      -3.138 -45.681  48.937  1.00 35.15      .647 O
ATOM   2023  N   GLY A 135       0.406 -43.690  45.950  1.00 22.67      .336 N
ATOM   2024  H   GLY A 135      -0.081 -42.818  46.094  1.00 22.67      .336 H
ATOM   2025  CA  GLY A 135       1.870 -43.614  45.865  1.00 26.18      .189 C
ATOM   2026 1HA  GLY A 135       2.186 -44.002  44.896  1.00 26.18      .189 H
ATOM   2027 2HA  GLY A 135       2.155 -42.563  45.913  1.00 26.18      .189 H
ATOM   2028  C   GLY A 135       2.675 -44.368  46.955  1.00 31.25      .253 C
ATOM   2029  O   GLY A 135       3.907 -44.350  46.905  1.00 29.18      .270 O
ATOM   2030  N   ARG A 136       2.031 -45.006  47.947  1.00 26.26      .337 N
ATOM   2031  H   ARG A 136       1.021 -45.013  47.967  1.00 26.26      .337 H
ATOM   2032  CA  ARG A 136       2.717 -45.562  49.116  1.00 28.24      .159 C
ATOM   2033  HA  ARG A 136       3.310 -44.748  49.533  1.00 28.24      .159 H
ATOM   2034  C   ARG A 136       3.689 -46.722  48.777  1.00 28.73      .251 C
ATOM   2035  O   ARG A 136       4.743 -46.812  49.398  1.00 29.29      .271 O
ATOM   2036  CB  ARG A 136       1.705 -45.972  50.204  1.00 27.22      .034 C
ATOM   2037 1HB  ARG A 136       2.244 -46.092  51.144  1.00 27.22      .034 H
ATOM   2038 2HB  ARG A 136       0.987 -45.162  50.333  1.00 27.22      .034 H
ATOM   2039  CG  ARG A 136       0.921 -47.274  49.928  1.00 27.24      .027 C
ATOM   2040 1HG  ARG A 136       0.414 -47.209  48.965  1.00 27.24      .027 H
ATOM   2041 2HG  ARG A 136       1.614 -48.115  49.898  1.00 27.24      .027 H
ATOM   2042  CD  ARG A 136      -0.133 -47.548  51.018  1.00 29.02      .116 C
ATOM   2043 1HD  ARG A 136      -0.531 -48.553  50.877  1.00 29.02      .116 H
ATOM   2044 2HD  ARG A 136       0.338 -47.484  51.999  1.00 29.02      .116 H
ATOM   2045  NE  ARG A 136      -1.230 -46.578  50.944  1.00 24.65      .212 N
ATOM   2046  HE  ARG A 136      -1.295 -46.102  50.056  1.00 24.65      .212 H
ATOM   2047  CZ  ARG A 136      -2.101 -46.283  51.923  1.00 33.82      .666 C
ATOM   2048  NH1 ARG A 136      -2.097 -46.840  53.098  1.00 25.93      .235 N
ATOM   2049 1HH1 ARG A 136      -1.492 -47.625  53.293  1.00 25.93      .235 H
ATOM   2050 2HH1 ARG A 136      -2.814 -46.579  53.760  1.00 25.93      .235 H
ATOM   2051  NH2 ARG A 136      -2.994 -45.379  51.683  1.00 25.70      .235 N
ATOM   2052 1HH2 ARG A 136      -3.050 -45.047  50.731  1.00 25.70      .235 H
ATOM   2053 2HH2 ARG A 136      -3.671 -45.070  52.366  1.00 25.70      .235 H
ATOM   2054  N   PHE A 137       3.360 -47.582  47.815  1.00 25.48      .337 N
ATOM   2055  H   PHE A 137       2.541 -47.409  47.250  1.00 25.48      .337 H
ATOM   2056  CA  PHE A 137       4.147 -48.771  47.497  1.00 22.79      .164 C
ATOM   2057  HA  PHE A 137       4.415 -49.257  48.436  1.00 22.79      .164 H
ATOM   2058  C   PHE A 137       5.456 -48.406  46.761  1.00 30.12      .251 C
ATOM   2059  O   PHE A 137       6.516 -48.920  47.126  1.00 26.81      .271 O
ATOM   2060  CB  PHE A 137       3.294 -49.767  46.698  1.00 24.61      .056 C
ATOM   2061 1HB  PHE A 137       3.099 -49.356  45.708  1.00 24.61      .056 H
ATOM   2062 2HB  PHE A 137       3.865 -50.684  46.554  1.00 24.61      .056 H
ATOM   2063  CG  PHE A 137       1.963 -50.121  47.349  1.00 28.63      .044 C
ATOM   2064  CD1 PHE A 137       0.772 -49.495  46.929  1.00 22.95      .008 C
ATOM   2065  HD1 PHE A 137       0.787 -48.772  46.127  1.00 22.95      .008 H
ATOM   2066  CD2 PHE A 137       1.917 -51.069  48.389  1.00 29.02      .008 C
ATOM   2067  HD2 PHE A 137       2.831 -51.546  48.710  1.00 29.02      .008 H
ATOM   2068  CE1 PHE A 137      -0.452 -49.820  47.544  1.00 29.01      .001 C
ATOM   2069  HE1 PHE A 137      -1.366 -49.348  47.217  1.00 29.01      .001 H
ATOM   2070  CE2 PHE A 137       0.692 -51.403  48.993  1.00 27.77      .001 C
ATOM   2071  HE2 PHE A 137       0.671 -52.151  49.771  1.00 27.77      .001 H
ATOM   2072  CZ  PHE A 137      -0.492 -50.778  48.570  1.00 23.62      .000 C
ATOM   2073  HZ  PHE A 137      -1.431 -51.047  49.030  1.00 23.62      .000 H
ATOM   2074  N   LEU A 138       5.401 -47.462  45.813  1.00 29.14      .338 N
ATOM   2075  H   LEU A 138       4.497 -47.093  45.553  1.00 29.14      .338 H
ATOM   2076  CA  LEU A 138       6.568 -46.867  45.157  1.00 27.70      .159 C
ATOM   2077  HA  LEU A 138       7.133 -47.650  44.652  1.00 27.70      .159 H
ATOM   2078  C   LEU A 138       7.497 -46.198  46.192  1.00 24.34      .251 C
ATOM   2079  O   LEU A 138       8.680 -46.524  46.276  1.00 23.16      .271 O
ATOM   2080  CB  LEU A 138       6.089 -45.824  44.119  1.00 22.29      .032 C
ATOM   2081 1HB  LEU A 138       5.265 -45.263  44.559  1.00 22.29      .032 H
ATOM   2082 2HB  LEU A 138       6.906 -45.124  43.941  1.00 22.29      .032 H
ATOM   2083  CG  LEU A 138       5.647 -46.414  42.770  1.00 28.58      .002 C
ATOM   2084  HG  LEU A 138       5.065 -47.316  42.957  1.00 28.58      .002 H
ATOM   2085  CD1 LEU A 138       4.775 -45.407  42.016  1.00 30.97      .000 C
ATOM   2086 1HD1 LEU A 138       4.489 -45.834  41.055  1.00 30.97      .000 H
ATOM   2087 2HD1 LEU A 138       5.329 -44.483  41.853  1.00 30.97      .000 H
ATOM   2088 3HD1 LEU A 138       3.880 -45.197  42.602  1.00 30.97      .000 H
ATOM   2089  CD2 LEU A 138       6.864 -46.746  41.901  1.00 26.56      .000 C
ATOM   2090 1HD2 LEU A 138       6.517 -47.171  40.960  1.00 26.56      .000 H
ATOM   2091 2HD2 LEU A 138       7.495 -47.469  42.417  1.00 26.56      .000 H
ATOM   2092 3HD2 LEU A 138       7.437 -45.840  41.702  1.00 26.56      .000 H
ATOM   2093  N   VAL A 139       6.946 -45.300  47.012  1.00 21.58      .338 N
ATOM   2094  H   VAL A 139       5.967 -45.075  46.903  1.00 21.58      .338 H
ATOM   2095  CA  VAL A 139       7.692 -44.508  47.998  1.00 25.63      .159 C
ATOM   2096  HA  VAL A 139       8.507 -44.002  47.481  1.00 25.63      .159 H
ATOM   2097  C   VAL A 139       8.306 -45.383  49.112  1.00 28.74      .251 C
ATOM   2098  O   VAL A 139       9.400 -45.087  49.598  1.00 29.24      .271 O
ATOM   2099  CB  VAL A 139       6.766 -43.420  48.573  1.00 32.22      .029 C
ATOM   2100  HB  VAL A 139       5.815 -43.881  48.842  1.00 32.22      .029 H
ATOM   2101  CG1 VAL A 139       7.312 -42.724  49.819  1.00 28.29      .002 C
ATOM   2102 1HG1 VAL A 139       6.637 -41.914  50.098  1.00 28.29      .002 H
ATOM   2103 2HG1 VAL A 139       8.297 -42.315  49.594  1.00 28.29      .002 H
ATOM   2104 3HG1 VAL A 139       7.392 -43.431  50.645  1.00 28.29      .002 H
ATOM   2105  CG2 VAL A 139       6.525 -42.353  47.497  1.00 27.28      .002 C
ATOM   2106 1HG2 VAL A 139       5.902 -41.559  47.907  1.00 27.28      .002 H
ATOM   2107 2HG2 VAL A 139       6.021 -42.809  46.645  1.00 27.28      .002 H
ATOM   2108 3HG2 VAL A 139       7.480 -41.938  47.176  1.00 27.28      .002 H
ATOM   2109  N   GLN A 140       7.649 -46.475  49.512  1.00 31.83      .338 N
ATOM   2110  H   GLN A 140       6.724 -46.672  49.156  1.00 31.83      .338 H
ATOM   2111  CA  GLN A 140       8.204 -47.397  50.490  1.00 29.83      .160 C
ATOM   2112  HA  GLN A 140       8.663 -46.794  51.274  1.00 29.83      .160 H
ATOM   2113  C   GLN A 140       9.305 -48.303  49.888  1.00 29.82      .251 C
ATOM   2114  O   GLN A 140      10.365 -48.436  50.497  1.00 32.02      .271 O
ATOM   2115  CB  GLN A 140       7.080 -48.189  51.169  1.00 30.02      .042 C
ATOM   2116 1HB  GLN A 140       6.294 -47.495  51.464  1.00 30.02      .042 H
ATOM   2117 2HB  GLN A 140       6.648 -48.915  50.480  1.00 30.02      .042 H
ATOM   2118  CG  GLN A 140       7.586 -48.927  52.416  1.00 29.43      .090 C
ATOM   2119 1HG  GLN A 140       8.349 -48.331  52.917  1.00 29.43      .090 H
ATOM   2120 2HG  GLN A 140       6.764 -49.028  53.125  1.00 29.43      .090 H
ATOM   2121  CD  GLN A 140       8.150 -50.307  52.100  1.00 33.84      .227 C
ATOM   2122  OE1 GLN A 140       7.508 -51.143  51.476  1.00 33.49      .273 O
ATOM   2123  NE2 GLN A 140       9.365 -50.585  52.506  1.00 30.37      .369 N
ATOM   2124 1HE2 GLN A 140       9.766 -51.483  52.274  1.00 30.37      .369 H
ATOM   2125 2HE2 GLN A 140       9.906 -49.910  53.027  1.00 30.37      .369 H
ATOM   2126  N   ALA A 141       9.097 -48.897  48.706  1.00 29.27      .338 N
ATOM   2127  H   ALA A 141       8.229 -48.750  48.211  1.00 29.27      .338 H
ATOM   2128  CA  ALA A 141      10.072 -49.790  48.079  1.00 30.81      .159 C
ATOM   2129  HA  ALA A 141      10.410 -50.515  48.820  1.00 30.81      .159 H
ATOM   2130  C   ALA A 141      11.312 -49.043  47.542  1.00 30.50      .251 C
ATOM   2131  O   ALA A 141      12.444 -49.405  47.867  1.00 30.33      .271 O
ATOM   2132  CB  ALA A 141       9.403 -50.566  46.940  1.00 29.65      .034 C
ATOM   2133 1HB  ALA A 141       8.685 -51.269  47.363  1.00 29.65      .034 H
ATOM   2134 2HB  ALA A 141      10.167 -51.114  46.390  1.00 29.65      .034 H
ATOM   2135 3HB  ALA A 141       8.888 -49.882  46.265  1.00 29.65      .034 H
ATOM   2136  N   GLU A 142      11.100 -48.017  46.718  1.00 26.21      .338 N
ATOM   2137  H   GLU A 142      10.147 -47.747  46.522  1.00 26.21      .338 H
ATOM   2138  CA  GLU A 142      12.142 -47.345  45.928  1.00 25.36      .160 C
ATOM   2139  HA  GLU A 142      12.994 -48.018  45.836  1.00 25.36      .160 H
ATOM   2140  C   GLU A 142      12.648 -46.029  46.567  1.00 28.97      .251 C
ATOM   2141  O   GLU A 142      13.532 -45.388  46.003  1.00 24.98      .271 O
ATOM   2142  CB  GLU A 142      11.601 -47.080  44.510  1.00 25.20      .043 C
ATOM   2143 1HB  GLU A 142      10.670 -46.515  44.572  1.00 25.20      .043 H
ATOM   2144 2HB  GLU A 142      12.315 -46.472  43.955  1.00 25.20      .043 H
ATOM   2145  CG  GLU A 142      11.336 -48.372  43.716  1.00 27.04      .100 C
ATOM   2146 1HG  GLU A 142      10.629 -48.999  44.259  1.00 27.04      .100 H
ATOM   2147 2HG  GLU A 142      10.879 -48.118  42.759  1.00 27.04      .100 H
ATOM   2148  CD  GLU A 142      12.612 -49.180  43.454  1.00 31.40      .185 C
ATOM   2149  OE1 GLU A 142      13.712 -48.587  43.305  1.00 32.05      .647 O
ATOM   2150  OE2 GLU A 142      12.535 -50.426  43.422  1.00 32.37      .647 O
ATOM   2151  N   ARG A 143      12.096 -45.617  47.719  1.00 31.35      .338 N
ATOM   2152  H   ARG A 143      11.354 -46.176  48.116  1.00 31.35      .338 H
ATOM   2153  CA  ARG A 143      12.473 -44.412  48.478  1.00 31.83      .159 C
ATOM   2154  HA  ARG A 143      11.696 -44.258  49.226  1.00 31.83      .159 H
ATOM   2155  C   ARG A 143      12.529 -43.130  47.599  1.00 29.37      .251 C
ATOM   2156  O   ARG A 143      13.406 -42.287  47.775  1.00 35.35      .271 O
ATOM   2157  CB  ARG A 143      13.781 -44.648  49.259  1.00 28.58      .034 C
ATOM   2158 1HB  ARG A 143      14.600 -44.871  48.574  1.00 28.58      .034 H
ATOM   2159 2HB  ARG A 143      14.020 -43.733  49.801  1.00 28.58      .034 H
ATOM   2160  CG  ARG A 143      13.654 -45.801  50.268  1.00 35.03      .027 C
ATOM   2161 1HG  ARG A 143      12.707 -45.705  50.799  1.00 35.03      .027 H
ATOM   2162 2HG  ARG A 143      13.641 -46.749  49.731  1.00 35.03      .027 H
ATOM   2163  CD  ARG A 143      14.795 -45.838  51.301  1.00 38.75      .116 C
ATOM   2164 1HD  ARG A 143      14.626 -46.663  51.993  1.00 38.75      .116 H
ATOM   2165 2HD  ARG A 143      15.735 -46.020  50.781  1.00 38.75      .116 H
ATOM   2166  NE  ARG A 143      14.926 -44.591  52.083  1.00 46.42      .212 N
ATOM   2167  HE  ARG A 143      15.680 -43.991  51.779  1.00 46.42      .212 H
ATOM   2168  CZ  ARG A 143      14.224 -44.269  53.184  1.00 45.47      .666 C
ATOM   2169  NH1 ARG A 143      13.169 -44.896  53.606  1.00 32.13      .235 N
ATOM   2170 1HH1 ARG A 143      12.654 -45.499  52.981  1.00 32.13      .235 H
ATOM   2171 2HH1 ARG A 143      12.736 -44.558  54.453  1.00 32.13      .235 H
ATOM   2172  NH2 ARG A 143      14.602 -43.248  53.887  1.00 46.82      .235 N
ATOM   2173 1HH2 ARG A 143      15.392 -42.704  53.571  1.00 46.82      .235 H
ATOM   2174 2HH2 ARG A 143      14.163 -43.037  54.772  1.00 46.82      .235 H
ATOM   2175  N   THR A 144      11.615 -43.014  46.640  1.00 32.41      .336 N
ATOM   2176  H   THR A 144      10.936 -43.756  46.544  1.00 32.41      .336 H
ATOM   2177  CA  THR A 144      11.319 -41.771  45.903  1.00 30.30      .186 C
ATOM   2178  HA  THR A 144      12.246 -41.244  45.676  1.00 30.30      .186 H
ATOM   2179  C   THR A 144      10.429 -40.843  46.748  1.00 27.99      .253 C
ATOM   2180  O   THR A 144       9.892 -41.243  47.782  1.00 27.84      .270 O
ATOM   2181  CB  THR A 144      10.612 -42.097  44.575  1.00 35.21      .140 C
ATOM   2182  HB  THR A 144      10.343 -41.161  44.086  1.00 35.21      .140 H
ATOM   2183  OG1 THR A 144       9.437 -42.850  44.811  1.00 38.23      .382 O
ATOM   2184  HG1 THR A 144       8.994 -42.984  43.970  1.00 38.23      .382 H
ATOM   2185  CG2 THR A 144      11.482 -42.909  43.615  1.00 33.98      .034 C
ATOM   2186 1HG2 THR A 144      10.943 -43.057  42.679  1.00 33.98      .034 H
ATOM   2187 2HG2 THR A 144      11.718 -43.878  44.056  1.00 33.98      .034 H
ATOM   2188 3HG2 THR A 144      12.405 -42.363  43.422  1.00 33.98      .034 H
ATOM   2189  N   VAL A 145      10.235 -39.605  46.292  1.00 23.22      .337 N
ATOM   2190  H   VAL A 145      10.743 -39.323  45.466  1.00 23.22      .337 H
ATOM   2191  CA  VAL A 145       9.012 -38.828  46.586  1.00 29.04      .159 C
ATOM   2192  HA  VAL A 145       8.561 -39.186  47.512  1.00 29.04      .159 H
ATOM   2193  C   VAL A 145       8.018 -39.065  45.438  1.00 32.40      .251 C
ATOM   2194  O   VAL A 145       8.436 -39.126  44.281  1.00 26.72      .271 O
ATOM   2195  CB  VAL A 145       9.335 -37.329  46.767  1.00 27.45      .029 C
ATOM   2196  HB  VAL A 145       9.837 -36.977  45.866  1.00 27.45      .029 H
ATOM   2197  CG1 VAL A 145       8.089 -36.462  46.993  1.00 28.13      .002 C
ATOM   2198 1HG1 VAL A 145       8.394 -35.427  47.148  1.00 28.13      .002 H
ATOM   2199 2HG1 VAL A 145       7.555 -36.820  47.873  1.00 28.13      .002 H
ATOM   2200 3HG1 VAL A 145       7.435 -36.521  46.122  1.00 28.13      .002 H
ATOM   2201  CG2 VAL A 145      10.271 -37.114  47.963  1.00 31.38      .002 C
ATOM   2202 1HG2 VAL A 145      10.458 -36.049  48.098  1.00 31.38      .002 H
ATOM   2203 2HG2 VAL A 145      11.215 -37.628  47.778  1.00 31.38      .002 H
ATOM   2204 3HG2 VAL A 145       9.807 -37.519  48.862  1.00 31.38      .002 H
ATOM   2205  N   LEU A 146       6.721 -39.177  45.732  1.00 26.51      .338 N
ATOM   2206  H   LEU A 146       6.431 -39.103  46.697  1.00 26.51      .338 H
ATOM   2207  CA  LEU A 146       5.650 -39.284  44.734  1.00 26.15      .159 C
ATOM   2208  HA  LEU A 146       6.086 -39.158  43.743  1.00 26.15      .159 H
ATOM   2209  C   LEU A 146       4.626 -38.157  44.959  1.00 26.71      .251 C
ATOM   2210  O   LEU A 146       3.991 -38.079  46.012  1.00 29.11      .271 O
ATOM   2211  CB  LEU A 146       5.043 -40.714  44.780  1.00 26.19      .032 C
ATOM   2212 1HB  LEU A 146       5.854 -41.421  44.606  1.00 26.19      .032 H
ATOM   2213 2HB  LEU A 146       4.677 -40.884  45.792  1.00 26.19      .032 H
ATOM   2214  CG  LEU A 146       3.896 -41.083  43.796  1.00 32.46      .002 C
ATOM   2215  HG  LEU A 146       3.707 -42.151  43.900  1.00 32.46      .002 H
ATOM   2216  CD1 LEU A 146       2.567 -40.379  44.072  1.00 31.30      .000 C
ATOM   2217 1HD1 LEU A 146       1.773 -40.903  43.540  1.00 31.30      .000 H
ATOM   2218 2HD1 LEU A 146       2.606 -39.342  43.739  1.00 31.30      .000 H
ATOM   2219 3HD1 LEU A 146       2.370 -40.411  45.143  1.00 31.30      .000 H
ATOM   2220  CD2 LEU A 146       4.264 -40.834  42.338  1.00 28.97      .000 C
ATOM   2221 1HD2 LEU A 146       3.427 -41.137  41.709  1.00 28.97      .000 H
ATOM   2222 2HD2 LEU A 146       5.142 -41.428  42.085  1.00 28.97      .000 H
ATOM   2223 3HD2 LEU A 146       4.478 -39.778  42.173  1.00 28.97      .000 H
ATOM   2224  N   VAL A 147       4.469 -37.300  43.953  1.00 25.66      .338 N
ATOM   2225  H   VAL A 147       5.042 -37.421  43.131  1.00 25.66      .338 H
ATOM   2226  CA  VAL A 147       3.509 -36.187  43.920  1.00 24.44      .159 C
ATOM   2227  HA  VAL A 147       3.043 -36.108  44.902  1.00 24.44      .159 H
ATOM   2228  C   VAL A 147       2.415 -36.465  42.880  1.00 23.48      .251 C
ATOM   2229  O   VAL A 147       2.688 -37.060  41.838  1.00 22.06      .271 O
ATOM   2230  CB  VAL A 147       4.221 -34.844  43.628  1.00 23.14      .029 C
ATOM   2231  HB  VAL A 147       4.595 -34.876  42.605  1.00 23.14      .029 H
ATOM   2232  CG1 VAL A 147       3.274 -33.641  43.749  1.00 18.11      .002 C
ATOM   2233 1HG1 VAL A 147       3.841 -32.721  43.607  1.00 18.11      .002 H
ATOM   2234 2HG1 VAL A 147       2.818 -33.638  44.739  1.00 18.11      .002 H
ATOM   2235 3HG1 VAL A 147       2.494 -33.708  42.990  1.00 18.11      .002 H
ATOM   2236  CG2 VAL A 147       5.421 -34.612  44.560  1.00 22.93      .002 C
ATOM   2237 1HG2 VAL A 147       5.838 -33.621  44.383  1.00 22.93      .002 H
ATOM   2238 2HG2 VAL A 147       6.181 -35.367  44.358  1.00 22.93      .002 H
ATOM   2239 3HG2 VAL A 147       5.096 -34.690  45.597  1.00 22.93      .002 H
ATOM   2240  N   SER A 148       1.191 -35.997  43.112  1.00 22.93      .336 N
ATOM   2241  H   SER A 148       0.986 -35.566  44.002  1.00 22.93      .336 H
ATOM   2242  CA  SER A 148       0.112 -35.982  42.115  1.00 25.29      .189 C
ATOM   2243  HA  SER A 148       0.554 -35.901  41.122  1.00 25.29      .189 H
ATOM   2244  C   SER A 148      -0.824 -34.786  42.335  1.00 24.52      .253 C
ATOM   2245  O   SER A 148      -1.068 -34.401  43.475  1.00 21.58      .270 O
ATOM   2246  CB  SER A 148      -0.672 -37.299  42.163  1.00 19.94      .169 C
ATOM   2247 1HB  SER A 148      -1.382 -37.319  41.336  1.00 19.94      .169 H
ATOM   2248 2HB  SER A 148       0.024 -38.130  42.046  1.00 19.94      .169 H
ATOM   2249  OG  SER A 148      -1.377 -37.466  43.391  1.00 22.02      .380 O
ATOM   2250  HG  SER A 148      -1.689 -38.374  43.420  1.00 22.02      .380 H
ATOM   2251  N   MET A 149      -1.344 -34.184  41.263  1.00 18.38      .337 N
ATOM   2252  H   MET A 149      -1.108 -34.518  40.339  1.00 18.38      .337 H
ATOM   2253  CA  MET A 149      -2.289 -33.056  41.322  1.00 23.28      .160 C
ATOM   2254  HA  MET A 149      -2.460 -32.810  42.370  1.00 23.28      .160 H
ATOM   2255  C   MET A 149      -3.645 -33.411  40.683  1.00 25.41      .251 C
ATOM   2256  O   MET A 149      -3.694 -34.188  39.727  1.00 20.70      .271 O
ATOM   2257  CB  MET A 149      -1.676 -31.792  40.685  1.00 20.59      .043 C
ATOM   2258 1HB  MET A 149      -2.208 -30.930  41.088  1.00 20.59      .043 H
ATOM   2259 2HB  MET A 149      -0.632 -31.702  40.988  1.00 20.59      .043 H
ATOM   2260  CG  MET A 149      -1.735 -31.712  39.141  1.00 19.86      .060 C
ATOM   2261 1HG  MET A 149      -2.777 -31.771  38.828  1.00 19.86      .060 H
ATOM   2262 2HG  MET A 149      -1.378 -30.727  38.840  1.00 19.86      .060 H
ATOM   2263  SD  MET A 149      -0.787 -32.972  38.214  1.00 23.30      .139 S
ATOM   2264  CE  MET A 149       0.905 -32.365  38.456  1.00 17.15      .069 C
ATOM   2265 1HE  MET A 149       1.597 -33.024  37.931  1.00 17.15      .069 H
ATOM   2266 2HE  MET A 149       1.146 -32.357  39.519  1.00 17.15      .069 H
ATOM   2267 3HE  MET A 149       0.990 -31.355  38.055  1.00 17.15      .069 H
ATOM   2268  N   ASN A 150      -4.719 -32.786  41.170  1.00 20.00      .337 N
ATOM   2269  H   ASN A 150      -4.604 -32.195  41.981  1.00 20.00      .337 H
ATOM   2270  CA  ASN A 150      -5.924 -32.567  40.364  1.00 23.24      .169 C
ATOM   2271  HA  ASN A 150      -6.084 -33.439  39.729  1.00 23.24      .169 H
ATOM   2272  C   ASN A 150      -5.733 -31.340  39.439  1.00 24.90      .251 C
ATOM   2273  O   ASN A 150      -5.097 -30.353  39.806  1.00 26.11      .271 O
ATOM   2274  CB  ASN A 150      -7.165 -32.436  41.265  1.00 20.18      .119 C
ATOM   2275 1HB  ASN A 150      -6.919 -31.832  42.138  1.00 20.18      .119 H
ATOM   2276 2HB  ASN A 150      -7.942 -31.910  40.712  1.00 20.18      .119 H
ATOM   2277  CG  ASN A 150      -7.718 -33.784  41.736  1.00 28.81      .230 C
ATOM   2278  OD1 ASN A 150      -7.114 -34.840  41.613  1.00 25.52      .273 O
ATOM   2279  ND2 ASN A 150      -8.905 -33.802  42.286  1.00 27.97      .369 N
ATOM   2280 1HD2 ASN A 150      -9.137 -34.648  42.788  1.00 27.97      .369 H
ATOM   2281 2HD2 ASN A 150      -9.339 -32.928  42.544  1.00 27.97      .369 H
ATOM   2282  N   TYR A 151      -6.313 -31.434  38.247  1.00 20.20      .337 N
ATOM   2283  H   TYR A 151      -6.816 -32.284  38.038  1.00 20.20      .337 H
ATOM   2284  CA  TYR A 151      -6.348 -30.385  37.219  1.00 19.93      .164 C
ATOM   2285  HA  TYR A 151      -6.188 -29.416  37.691  1.00 19.93      .164 H
ATOM   2286  C   TYR A 151      -7.740 -30.380  36.562  1.00 19.16      .251 C
ATOM   2287  O   TYR A 151      -8.400 -31.426  36.505  1.00 20.88      .271 O
ATOM   2288  CB  TYR A 151      -5.218 -30.613  36.202  1.00 20.27      .056 C
ATOM   2289 1HB  TYR A 151      -5.202 -29.753  35.532  1.00 20.27      .056 H
ATOM   2290 2HB  TYR A 151      -4.266 -30.625  36.732  1.00 20.27      .056 H
ATOM   2291  CG  TYR A 151      -5.304 -31.879  35.348  1.00 17.59      .044 C
ATOM   2292  CD1 TYR A 151      -4.677 -33.074  35.758  1.00 16.30      .011 C
ATOM   2293  HD1 TYR A 151      -4.147 -33.120  36.698  1.00 16.30      .011 H
ATOM   2294  CD2 TYR A 151      -5.990 -31.848  34.118  1.00 19.29      .011 C
ATOM   2295  HD2 TYR A 151      -6.468 -30.938  33.786  1.00 19.29      .011 H
ATOM   2296  CE1 TYR A 151      -4.752 -34.233  34.957  1.00 18.96      .037 C
ATOM   2297  HE1 TYR A 151      -4.295 -35.154  35.287  1.00 18.96      .037 H
ATOM   2298  CE2 TYR A 151      -6.083 -33.006  33.320  1.00 18.48      .037 C
ATOM   2299  HE2 TYR A 151      -6.633 -32.982  32.391  1.00 18.48      .037 H
ATOM   2300  CZ  TYR A 151      -5.474 -34.209  33.741  1.00 20.22      .065 C
ATOM   2301  OH  TYR A 151      -5.599 -35.327  32.973  1.00 18.68      .361 O
ATOM   2302  HH  TYR A 151      -5.076 -36.066  33.294  1.00 18.68      .361 H
ATOM   2303  N   ARG A 152      -8.209 -29.216  36.100  1.00 19.03      .338 N
ATOM   2304  H   ARG A 152      -7.644 -28.380  36.149  1.00 19.03      .338 H
ATOM   2305  CA  ARG A 152      -9.546 -29.072  35.517  1.00 21.54      .159 C
ATOM   2306  HA  ARG A 152     -10.264 -29.487  36.225  1.00 21.54      .159 H
ATOM   2307  C   ARG A 152      -9.665 -29.844  34.194  1.00 24.15      .251 C
ATOM   2308  O   ARG A 152      -8.761 -29.839  33.360  1.00 22.83      .271 O
ATOM   2309  CB  ARG A 152      -9.893 -27.593  35.317  1.00 23.82      .034 C
ATOM   2310 1HB  ARG A 152      -9.076 -27.092  34.798  1.00 23.82      .034 H
ATOM   2311 2HB  ARG A 152     -10.793 -27.518  34.707  1.00 23.82      .034 H
ATOM   2312  CG  ARG A 152     -10.139 -26.884  36.656  1.00 19.56      .027 C
ATOM   2313 1HG  ARG A 152     -11.061 -27.273  37.089  1.00 19.56      .027 H
ATOM   2314 2HG  ARG A 152      -9.325 -27.082  37.354  1.00 19.56      .027 H
ATOM   2315  CD  ARG A 152     -10.276 -25.371  36.461  1.00 22.58      .116 C
ATOM   2316 1HD  ARG A 152     -10.955 -25.190  35.629  1.00 22.58      .116 H
ATOM   2317 2HD  ARG A 152     -10.699 -24.936  37.367  1.00 22.58      .116 H
ATOM   2318  NE  ARG A 152      -8.986 -24.726  36.177  1.00 22.21      .212 N
ATOM   2319  HE  ARG A 152      -8.181 -25.329  36.267  1.00 22.21      .212 H
ATOM   2320  CZ  ARG A 152      -8.831 -23.450  35.802  1.00 23.75      .666 C
ATOM   2321  NH1 ARG A 152      -9.816 -22.628  35.578  1.00 24.78      .235 N
ATOM   2322 1HH1 ARG A 152     -10.777 -22.933  35.630  1.00 24.78      .235 H
ATOM   2323 2HH1 ARG A 152      -9.600 -21.686  35.284  1.00 24.78      .235 H
ATOM   2324  NH2 ARG A 152      -7.645 -22.961  35.652  1.00 20.31      .235 N
ATOM   2325 1HH2 ARG A 152      -6.845 -23.539  35.865  1.00 20.31      .235 H
ATOM   2326 2HH2 ARG A 152      -7.511 -22.005  35.352  1.00 20.31      .235 H
ATOM   2327  N   VAL A 153     -10.825 -30.462  34.011  1.00 22.48      .338 N
ATOM   2328  H   VAL A 153     -11.520 -30.370  34.738  1.00 22.48      .338 H
ATOM   2329  CA  VAL A 153     -11.191 -31.324  32.874  1.00 20.45      .159 C
ATOM   2330  HA  VAL A 153     -10.418 -31.244  32.109  1.00 20.45      .159 H
ATOM   2331  C   VAL A 153     -12.527 -30.862  32.252  1.00 24.96      .251 C
ATOM   2332  O   VAL A 153     -13.234 -30.023  32.819  1.00 21.71      .271 O
ATOM   2333  CB  VAL A 153     -11.235 -32.810  33.310  1.00 25.37      .029 C
ATOM   2334  HB  VAL A 153     -11.629 -33.393  32.478  1.00 25.37      .029 H
ATOM   2335  CG1 VAL A 153      -9.826 -33.337  33.605  1.00 19.61      .002 C
ATOM   2336 1HG1 VAL A 153      -9.881 -34.400  33.841  1.00 19.61      .002 H
ATOM   2337 2HG1 VAL A 153      -9.396 -32.799  34.450  1.00 19.61      .002 H
ATOM   2338 3HG1 VAL A 153      -9.200 -33.191  32.725  1.00 19.61      .002 H
ATOM   2339  CG2 VAL A 153     -12.142 -33.084  34.515  1.00 17.61      .002 C
ATOM   2340 1HG2 VAL A 153     -12.159 -34.156  34.707  1.00 17.61      .002 H
ATOM   2341 2HG2 VAL A 153     -13.151 -32.739  34.290  1.00 17.61      .002 H
ATOM   2342 3HG2 VAL A 153     -11.767 -32.562  35.395  1.00 17.61      .002 H
ATOM   2343  N   GLY A 154     -12.837 -31.367  31.060  1.00 22.57      .336 N
ATOM   2344  H   GLY A 154     -12.188 -32.011  30.631  1.00 22.57      .336 H
ATOM   2345  CA  GLY A 154     -14.001 -30.973  30.268  1.00 20.33      .189 C
ATOM   2346 1HA  GLY A 154     -13.987 -31.518  29.324  1.00 20.33      .189 H
ATOM   2347 2HA  GLY A 154     -14.915 -31.234  30.802  1.00 20.33      .189 H
ATOM   2348  C   GLY A 154     -14.020 -29.469  29.968  1.00 25.35      .253 C
ATOM   2349  O   GLY A 154     -12.967 -28.832  29.830  1.00 24.22      .270 O
ATOM   2350  N   ALA A 155     -15.210 -28.869  29.895  1.00 23.33      .337 N
ATOM   2351  H   ALA A 155     -16.056 -29.411  29.996  1.00 23.33      .337 H
ATOM   2352  CA  ALA A 155     -15.353 -27.451  29.595  1.00 25.46      .159 C
ATOM   2353  HA  ALA A 155     -14.928 -27.288  28.605  1.00 25.46      .159 H
ATOM   2354  C   ALA A 155     -14.579 -26.555  30.593  1.00 27.25      .251 C
ATOM   2355  O   ALA A 155     -13.919 -25.595  30.186  1.00 25.72      .271 O
ATOM   2356  CB  ALA A 155     -16.845 -27.097  29.558  1.00 26.57      .034 C
ATOM   2357 1HB  ALA A 155     -17.339 -27.703  28.798  1.00 26.57      .034 H
ATOM   2358 2HB  ALA A 155     -16.961 -26.042  29.313  1.00 26.57      .034 H
ATOM   2359 3HB  ALA A 155     -17.294 -27.297  30.531  1.00 26.57      .034 H
ATOM   2360  N   PHE A 156     -14.593 -26.909  31.883  1.00 25.39      .337 N
ATOM   2361  H   PHE A 156     -15.108 -27.738  32.145  1.00 25.39      .337 H
ATOM   2362  CA  PHE A 156     -13.950 -26.165  32.972  1.00 23.14      .164 C
ATOM   2363  HA  PHE A 156     -14.386 -25.167  33.007  1.00 23.14      .164 H
ATOM   2364  C   PHE A 156     -12.424 -26.017  32.808  1.00 24.00      .251 C
ATOM   2365  O   PHE A 156     -11.874 -25.056  33.345  1.00 27.09      .271 O
ATOM   2366  CB  PHE A 156     -14.233 -26.860  34.313  1.00 21.78      .056 C
ATOM   2367 1HB  PHE A 156     -13.735 -27.830  34.316  1.00 21.78      .056 H
ATOM   2368 2HB  PHE A 156     -13.784 -26.273  35.114  1.00 21.78      .056 H
ATOM   2369  CG  PHE A 156     -15.707 -27.067  34.625  1.00 24.35      .044 C
ATOM   2370  CD1 PHE A 156     -16.369 -28.215  34.151  1.00 22.82      .008 C
ATOM   2371  HD1 PHE A 156     -15.830 -28.964  33.590  1.00 22.82      .008 H
ATOM   2372  CD2 PHE A 156     -16.413 -26.117  35.385  1.00 20.78      .008 C
ATOM   2373  HD2 PHE A 156     -15.894 -25.251  35.768  1.00 20.78      .008 H
ATOM   2374  CE1 PHE A 156     -17.738 -28.394  34.411  1.00 23.46      .001 C
ATOM   2375  HE1 PHE A 156     -18.251 -29.270  34.042  1.00 23.46      .001 H
ATOM   2376  CE2 PHE A 156     -17.776 -26.306  35.660  1.00 24.75      .001 C
ATOM   2377  HE2 PHE A 156     -18.308 -25.577  36.254  1.00 24.75      .001 H
ATOM   2378  CZ  PHE A 156     -18.436 -27.443  35.166  1.00 24.97      .000 C
ATOM   2379  HZ  PHE A 156     -19.486 -27.585  35.375  1.00 24.97      .000 H
ATOM   2380  N   GLY A 157     -11.762 -26.944  32.102  1.00 22.51      .336 N
ATOM   2381  H   GLY A 157     -12.283 -27.723  31.725  1.00 22.51      .336 H
ATOM   2382  CA  GLY A 157     -10.323 -26.921  31.829  1.00 20.74      .189 C
ATOM   2383 1HA  GLY A 157      -9.829 -26.198  32.478  1.00 20.74      .189 H
ATOM   2384 2HA  GLY A 157      -9.918 -27.905  32.064  1.00 20.74      .189 H
ATOM   2385  C   GLY A 157      -9.941 -26.587  30.369  1.00 24.31      .253 C
ATOM   2386  O   GLY A 157      -8.838 -26.090  30.136  1.00 27.21      .270 O
ATOM   2387  N   PHE A 158     -10.825 -26.870  29.400  1.00 23.08      .337 N
ATOM   2388  H   PHE A 158     -11.677 -27.347  29.659  1.00 23.08      .337 H
ATOM   2389  CA  PHE A 158     -10.453 -26.930  27.978  1.00 23.82      .164 C
ATOM   2390  HA  PHE A 158      -9.555 -26.327  27.850  1.00 23.82      .164 H
ATOM   2391  C   PHE A 158     -11.509 -26.392  26.962  1.00 26.67      .251 C
ATOM   2392  O   PHE A 158     -11.203 -26.374  25.766  1.00 25.88      .271 O
ATOM   2393  CB  PHE A 158     -10.052 -28.378  27.642  1.00 24.72      .056 C
ATOM   2394 1HB  PHE A 158     -10.889 -29.039  27.868  1.00 24.72      .056 H
ATOM   2395 2HB  PHE A 158      -9.852 -28.449  26.573  1.00 24.72      .056 H
ATOM   2396  CG  PHE A 158      -8.825 -28.877  28.398  1.00 23.29      .044 C
ATOM   2397  CD1 PHE A 158      -8.958 -29.785  29.465  1.00 23.35      .008 C
ATOM   2398  HD1 PHE A 158      -9.929 -30.169  29.739  1.00 23.35      .008 H
ATOM   2399  CD2 PHE A 158      -7.552 -28.389  28.054  1.00 25.46      .008 C
ATOM   2400  HD2 PHE A 158      -7.454 -27.685  27.241  1.00 25.46      .008 H
ATOM   2401  CE1 PHE A 158      -7.824 -30.189  30.191  1.00 19.80      .001 C
ATOM   2402  HE1 PHE A 158      -7.923 -30.871  31.022  1.00 19.80      .001 H
ATOM   2403  CE2 PHE A 158      -6.418 -28.792  28.780  1.00 27.06      .001 C
ATOM   2404  HE2 PHE A 158      -5.448 -28.399  28.513  1.00 27.06      .001 H
ATOM   2405  CZ  PHE A 158      -6.554 -29.697  29.845  1.00 21.72      .000 C
ATOM   2406  HZ  PHE A 158      -5.678 -30.010  30.395  1.00 21.72      .000 H
ATOM   2407  N   LEU A 159     -12.689 -25.905  27.378  1.00 27.43      .338 N
ATOM   2408  H   LEU A 159     -12.919 -25.900  28.361  1.00 27.43      .338 H
ATOM   2409  CA  LEU A 159     -13.529 -25.065  26.510  1.00 24.70      .159 C
ATOM   2410  HA  LEU A 159     -13.704 -25.610  25.582  1.00 24.70      .159 H
ATOM   2411  C   LEU A 159     -12.778 -23.763  26.168  1.00 30.82      .251 C
ATOM   2412  O   LEU A 159     -12.159 -23.174  27.054  1.00 32.86      .271 O
ATOM   2413  CB  LEU A 159     -14.916 -24.797  27.149  1.00 24.52      .032 C
ATOM   2414 1HB  LEU A 159     -15.431 -25.753  27.242  1.00 24.52      .032 H
ATOM   2415 2HB  LEU A 159     -14.751 -24.389  28.146  1.00 24.52      .032 H
ATOM   2416  CG  LEU A 159     -15.831 -23.835  26.361  1.00 30.30      .002 C
ATOM   2417  HG  LEU A 159     -15.564 -23.897  25.306  1.00 30.30      .002 H
ATOM   2418  CD1 LEU A 159     -17.296 -24.248  26.502  1.00 24.74      .000 C
ATOM   2419 1HD1 LEU A 159     -17.926 -23.561  25.936  1.00 24.74      .000 H
ATOM   2420 2HD1 LEU A 159     -17.584 -24.223  27.553  1.00 24.74      .000 H
ATOM   2421 3HD1 LEU A 159     -17.421 -25.259  26.114  1.00 24.74      .000 H
ATOM   2422  CD2 LEU A 159     -15.724 -22.382  26.838  1.00 27.05      .000 C
ATOM   2423 1HD2 LEU A 159     -16.386 -21.761  26.233  1.00 27.05      .000 H
ATOM   2424 2HD2 LEU A 159     -14.698 -22.030  26.732  1.00 27.05      .000 H
ATOM   2425 3HD2 LEU A 159     -16.024 -22.321  27.884  1.00 27.05      .000 H
ATOM   2426  N   ALA A 160     -12.842 -23.319  24.913  1.00 30.16      .338 N
ATOM   2427  H   ALA A 160     -13.357 -23.853  24.227  1.00 30.16      .338 H
ATOM   2428  CA  ALA A 160     -12.085 -22.169  24.431  1.00 32.03      .159 C
ATOM   2429  HA  ALA A 160     -11.860 -21.525  25.282  1.00 32.03      .159 H
ATOM   2430  C   ALA A 160     -12.849 -21.332  23.385  1.00 35.94      .251 C
ATOM   2431  O   ALA A 160     -13.361 -21.866  22.400  1.00 26.91      .271 O
ATOM   2432  CB  ALA A 160     -10.753 -22.670  23.860  1.00 23.68      .034 C
ATOM   2433 1HB  ALA A 160     -10.261 -23.309  24.593  1.00 23.68      .034 H
ATOM   2434 2HB  ALA A 160     -10.114 -21.817  23.633  1.00 23.68      .034 H
ATOM   2435 3HB  ALA A 160     -10.938 -23.238  22.948  1.00 23.68      .034 H
ATOM   2436  N   LEU A 161     -12.828 -20.009  23.559  1.00 29.61      .338 N
ATOM   2437  H   LEU A 161     -12.377 -19.668  24.395  1.00 29.61      .338 H
ATOM   2438  CA  LEU A 161     -13.002 -19.035  22.470  1.00 33.91      .160 C
ATOM   2439  HA  LEU A 161     -13.351 -19.537  21.568  1.00 33.91      .160 H
ATOM   2440  C   LEU A 161     -11.621 -18.419  22.177  1.00 37.16      .254 C
ATOM   2441  O   LEU A 161     -11.124 -17.644  23.001  1.00 40.25      .270 O
ATOM   2442  CB  LEU A 161     -14.061 -17.973  22.835  1.00 30.90      .032 C
ATOM   2443 1HB  LEU A 161     -13.746 -17.476  23.752  1.00 30.90      .032 H
ATOM   2444 2HB  LEU A 161     -14.088 -17.229  22.039  1.00 30.90      .032 H
ATOM   2445  CG  LEU A 161     -15.481 -18.531  23.035  1.00 36.25      .002 C
ATOM   2446  HG  LEU A 161     -15.487 -19.154  23.929  1.00 36.25      .002 H
ATOM   2447  CD1 LEU A 161     -16.443 -17.366  23.233  1.00 38.39      .000 C
ATOM   2448 1HD1 LEU A 161     -17.428 -17.751  23.497  1.00 38.39      .000 H
ATOM   2449 2HD1 LEU A 161     -16.512 -16.790  22.310  1.00 38.39      .000 H
ATOM   2450 3HD1 LEU A 161     -16.076 -16.725  24.035  1.00 38.39      .000 H
ATOM   2451  CD2 LEU A 161     -16.004 -19.343  21.846  1.00 25.71      .000 C
ATOM   2452 1HD2 LEU A 161     -17.047 -19.608  22.021  1.00 25.71      .000 H
ATOM   2453 2HD2 LEU A 161     -15.410 -20.250  21.737  1.00 25.71      .000 H
ATOM   2454 3HD2 LEU A 161     -15.928 -18.747  20.937  1.00 25.71      .000 H
ATOM   2455  N   PRO A 162     -10.958 -18.778  21.061  1.00 39.19      .312 N
ATOM   2456  CA  PRO A 162      -9.568 -18.392  20.835  1.00 42.68      .163 C
ATOM   2457  HA  PRO A 162      -8.981 -18.796  21.659  1.00 42.68      .163 H
ATOM   2458  C   PRO A 162      -9.355 -16.873  20.778  1.00 41.58      .251 C
ATOM   2459  O   PRO A 162     -10.246 -16.115  20.384  1.00 40.96      .271 O
ATOM   2460  CB  PRO A 162      -9.135 -19.079  19.541  1.00 38.81      .034 C
ATOM   2461 1HB  PRO A 162      -9.240 -18.395  18.699  1.00 38.81      .034 H
ATOM   2462 2HB  PRO A 162      -8.113 -19.452  19.608  1.00 38.81      .034 H
ATOM   2463  CG  PRO A 162     -10.105 -20.235  19.401  1.00 38.57      .027 C
ATOM   2464 1HG  PRO A 162     -10.298 -20.476  18.355  1.00 38.57      .027 H
ATOM   2465 2HG  PRO A 162      -9.727 -21.105  19.938  1.00 38.57      .027 H
ATOM   2466  CD  PRO A 162     -11.377 -19.730  20.061  1.00 31.70      .105 C
ATOM   2467 1HD  PRO A 162     -12.016 -19.240  19.327  1.00 31.70      .105 H
ATOM   2468 2HD  PRO A 162     -11.890 -20.566  20.536  1.00 31.70      .105 H
ATOM   2469  N   GLY A 163      -8.173 -16.430  21.201  1.00 42.18      .336 N
ATOM   2470  H   GLY A 163      -7.474 -17.105  21.476  1.00 42.18      .336 H
ATOM   2471  CA  GLY A 163      -7.810 -15.018  21.315  1.00 40.57      .189 C
ATOM   2472 1HA  GLY A 163      -6.729 -14.948  21.442  1.00 40.57      .189 H
ATOM   2473 2HA  GLY A 163      -8.082 -14.513  20.388  1.00 40.57      .189 H
ATOM   2474  C   GLY A 163      -8.476 -14.259  22.484  1.00 44.92      .253 C
ATOM   2475  O   GLY A 163      -8.013 -13.171  22.839  1.00 42.80      .270 O
ATOM   2476  N   SER A 164      -9.518 -14.819  23.111  1.00 42.86      .335 N
ATOM   2477  H   SER A 164      -9.870 -15.711  22.795  1.00 42.86      .335 H
ATOM   2478  CA  SER A 164     -10.218 -14.192  24.232  1.00 41.59      .189 C
ATOM   2479  HA  SER A 164     -10.452 -13.171  23.931  1.00 41.59      .189 H
ATOM   2480  C   SER A 164      -9.356 -14.135  25.506  1.00 42.81      .253 C
ATOM   2481  O   SER A 164      -8.382 -14.875  25.676  1.00 45.41      .270 O
ATOM   2482  CB  SER A 164     -11.558 -14.884  24.527  1.00 43.22      .169 C
ATOM   2483 1HB  SER A 164     -12.164 -14.224  25.148  1.00 43.22      .169 H
ATOM   2484 2HB  SER A 164     -12.084 -15.045  23.586  1.00 43.22      .169 H
ATOM   2485  OG  SER A 164     -11.397 -16.122  25.210  1.00 47.27      .380 O
ATOM   2486  HG  SER A 164     -11.219 -16.796  24.550  1.00 47.27      .380 H
ATOM   2487  N   ARG A 165      -9.742 -13.250  26.426  1.00 47.50      .337 N
ATOM   2488  H   ARG A 165     -10.466 -12.588  26.184  1.00 47.50      .337 H
ATOM   2489  CA  ARG A 165      -9.292 -13.253  27.820  1.00 46.18      .159 C
ATOM   2490  HA  ARG A 165      -8.308 -13.719  27.868  1.00 46.18      .159 H
ATOM   2491  C   ARG A 165     -10.248 -14.052  28.729  1.00 41.15      .251 C
ATOM   2492  O   ARG A 165      -9.831 -14.493  29.794  1.00 49.63      .271 O
ATOM   2493  CB  ARG A 165      -9.139 -11.806  28.316  1.00 53.87      .034 C
ATOM   2494 1HB  ARG A 165     -10.115 -11.323  28.374  1.00 53.87      .034 H
ATOM   2495 2HB  ARG A 165      -8.697 -11.826  29.312  1.00 53.87      .034 H
ATOM   2496  CG  ARG A 165      -8.234 -10.976  27.390  1.00 66.29      .027 C
ATOM   2497 1HG  ARG A 165      -7.375 -11.571  27.078  1.00 66.29      .027 H
ATOM   2498 2HG  ARG A 165      -8.796 -10.706  26.497  1.00 66.29      .027 H
ATOM   2499  CD  ARG A 165      -7.731  -9.695  28.068  1.00 83.14      .116 C
ATOM   2500 1HD  ARG A 165      -7.341  -9.028  27.299  1.00 83.14      .116 H
ATOM   2501 2HD  ARG A 165      -8.567  -9.216  28.577  1.00 83.14      .116 H
ATOM   2502  NE  ARG A 165      -6.667  -9.963  29.050  1.00102.11      .212 N
ATOM   2503  HE  ARG A 165      -6.278 -10.895  29.022  1.00102.11      .212 H
ATOM   2504  CZ  ARG A 165      -6.165  -9.044  29.877  1.00102.00      .666 C
ATOM   2505  NH1 ARG A 165      -6.650  -7.841  29.982  1.00101.62      .235 N
ATOM   2506 1HH1 ARG A 165      -7.452  -7.560  29.437  1.00101.62      .235 H
ATOM   2507 2HH1 ARG A 165      -6.195  -7.176  30.590  1.00101.62      .235 H
ATOM   2508  NH2 ARG A 165      -5.155  -9.303  30.644  1.00 92.70      .235 N
ATOM   2509 1HH2 ARG A 165      -4.634 -10.164  30.559  1.00 92.70      .235 H
ATOM   2510 2HH2 ARG A 165      -4.813  -8.564  31.242  1.00 92.70      .235 H
ATOM   2511  N   GLU A 166     -11.506 -14.225  28.321  1.00 45.29      .338 N
ATOM   2512  H   GLU A 166     -11.787 -13.785  27.456  1.00 45.29      .338 H
ATOM   2513  CA  GLU A 166     -12.573 -14.842  29.118  1.00 43.35      .160 C
ATOM   2514  HA  GLU A 166     -12.504 -14.456  30.135  1.00 43.35      .160 H
ATOM   2515  C   GLU A 166     -12.516 -16.383  29.186  1.00 42.67      .251 C
ATOM   2516  O   GLU A 166     -12.907 -16.937  30.212  1.00 44.50      .271 O
ATOM   2517  CB  GLU A 166     -13.946 -14.449  28.548  1.00 42.48      .043 C
ATOM   2518 1HB  GLU A 166     -14.023 -14.728  27.497  1.00 42.48      .043 H
ATOM   2519 2HB  GLU A 166     -14.696 -15.021  29.095  1.00 42.48      .043 H
ATOM   2520  CG  GLU A 166     -14.274 -12.952  28.685  1.00 45.32      .100 C
ATOM   2521 1HG  GLU A 166     -15.357 -12.841  28.632  1.00 45.32      .100 H
ATOM   2522 2HG  GLU A 166     -13.985 -12.619  29.682  1.00 45.32      .100 H
ATOM   2523  CD  GLU A 166     -13.634 -12.015  27.652  1.00 58.15      .185 C
ATOM   2524  OE1 GLU A 166     -12.973 -12.463  26.691  1.00 51.95      .647 O
ATOM   2525  OE2 GLU A 166     -13.792 -10.785  27.830  1.00 60.65      .647 O
ATOM   2526  N   ALA A 167     -12.073 -17.046  28.114  1.00 36.54      .338 N
ATOM   2527  H   ALA A 167     -11.812 -16.513  27.297  1.00 36.54      .338 H
ATOM   2528  CA  ALA A 167     -11.908 -18.503  28.024  1.00 37.49      .160 C
ATOM   2529  HA  ALA A 167     -11.533 -18.886  28.973  1.00 37.49      .160 H
ATOM   2530  C   ALA A 167     -10.864 -18.842  26.933  1.00 35.29      .254 C
ATOM   2531  O   ALA A 167     -11.238 -19.261  25.833  1.00 37.34      .270 O
ATOM   2532  CB  ALA A 167     -13.272 -19.160  27.753  1.00 36.06      .034 C
ATOM   2533 1HB  ALA A 167     -13.952 -18.950  28.578  1.00 36.06      .034 H
ATOM   2534 2HB  ALA A 167     -13.133 -20.238  27.662  1.00 36.06      .034 H
ATOM   2535 3HB  ALA A 167     -13.693 -18.769  26.826  1.00 36.06      .034 H
ATOM   2536  N   PRO A 168      -9.560 -18.606  27.177  1.00 31.87      .312 N
ATOM   2537  CA  PRO A 168      -8.521 -18.775  26.160  1.00 30.40      .163 C
ATOM   2538  HA  PRO A 168      -8.799 -18.233  25.256  1.00 30.40      .163 H
ATOM   2539  C   PRO A 168      -8.253 -20.245  25.770  1.00 32.99      .251 C
ATOM   2540  O   PRO A 168      -7.654 -20.492  24.721  1.00 33.75      .271 O
ATOM   2541  CB  PRO A 168      -7.275 -18.123  26.770  1.00 28.22      .034 C
ATOM   2542 1HB  PRO A 168      -6.351 -18.616  26.467  1.00 28.22      .034 H
ATOM   2543 2HB  PRO A 168      -7.243 -17.066  26.509  1.00 28.22      .034 H
ATOM   2544  CG  PRO A 168      -7.484 -18.284  28.265  1.00 29.58      .027 C
ATOM   2545 1HG  PRO A 168      -7.191 -19.285  28.581  1.00 29.58      .027 H
ATOM   2546 2HG  PRO A 168      -6.960 -17.520  28.840  1.00 29.58      .027 H
ATOM   2547  CD  PRO A 168      -8.984 -18.109  28.409  1.00 28.38      .105 C
ATOM   2548 1HD  PRO A 168      -9.356 -18.695  29.249  1.00 28.38      .105 H
ATOM   2549 2HD  PRO A 168      -9.230 -17.053  28.527  1.00 28.38      .105 H
ATOM   2550  N   GLY A 169      -8.667 -21.225  26.579  1.00 34.49      .336 N
ATOM   2551  H   GLY A 169      -9.179 -20.978  27.414  1.00 34.49      .336 H
ATOM   2552  CA  GLY A 169      -8.286 -22.639  26.445  1.00 28.77      .189 C
ATOM   2553 1HA  GLY A 169      -9.079 -23.256  26.869  1.00 28.77      .189 H
ATOM   2554 2HA  GLY A 169      -8.182 -22.901  25.392  1.00 28.77      .189 H
ATOM   2555  C   GLY A 169      -6.968 -22.989  27.161  1.00 29.61      .253 C
ATOM   2556  O   GLY A 169      -6.287 -22.123  27.713  1.00 26.14      .270 O
ATOM   2557  N   ASN A 170      -6.626 -24.282  27.163  1.00 23.30      .337 N
ATOM   2558  H   ASN A 170      -7.207 -24.920  26.638  1.00 23.30      .337 H
ATOM   2559  CA  ASN A 170      -5.442 -24.879  27.813  1.00 23.17      .169 C
ATOM   2560  HA  ASN A 170      -5.551 -25.955  27.674  1.00 23.17      .169 H
ATOM   2561  C   ASN A 170      -5.300 -24.640  29.353  1.00 20.20      .251 C
ATOM   2562  O   ASN A 170      -4.298 -25.057  29.934  1.00 19.47      .271 O
ATOM   2563  CB  ASN A 170      -4.159 -24.482  27.047  1.00 23.14      .119 C
ATOM   2564 1HB  ASN A 170      -4.052 -23.397  27.057  1.00 23.14      .119 H
ATOM   2565 2HB  ASN A 170      -3.287 -24.893  27.557  1.00 23.14      .119 H
ATOM   2566  CG  ASN A 170      -4.179 -24.974  25.605  1.00 28.93      .230 C
ATOM   2567  OD1 ASN A 170      -4.720 -26.022  25.298  1.00 29.42      .273 O
ATOM   2568  ND2 ASN A 170      -3.617 -24.247  24.677  1.00 26.40      .369 N
ATOM   2569 1HD2 ASN A 170      -3.711 -24.550  23.718  1.00 26.40      .369 H
ATOM   2570 2HD2 ASN A 170      -3.190 -23.355  24.885  1.00 26.40      .369 H
ATOM   2571  N   VAL A 171      -6.275 -24.035  30.042  1.00 23.36      .338 N
ATOM   2572  H   VAL A 171      -7.094 -23.685  29.566  1.00 23.36      .338 H
ATOM   2573  CA  VAL A 171      -6.146 -23.691  31.462  1.00 25.34      .159 C
ATOM   2574  HA  VAL A 171      -5.221 -23.120  31.545  1.00 25.34      .159 H
ATOM   2575  C   VAL A 171      -6.000 -24.945  32.367  1.00 24.82      .251 C
ATOM   2576  O   VAL A 171      -5.277 -24.881  33.355  1.00 22.81      .271 O
ATOM   2577  CB  VAL A 171      -7.260 -22.731  31.954  1.00 26.79      .029 C
ATOM   2578  HB  VAL A 171      -7.008 -22.419  32.968  1.00 26.79      .029 H
ATOM   2579  CG1 VAL A 171      -7.302 -21.463  31.090  1.00 20.81      .002 C
ATOM   2580 1HG1 VAL A 171      -8.022 -20.765  31.519  1.00 20.81      .002 H
ATOM   2581 2HG1 VAL A 171      -7.601 -21.715  30.073  1.00 20.81      .002 H
ATOM   2582 3HG1 VAL A 171      -6.314 -21.003  31.076  1.00 20.81      .002 H
ATOM   2583  CG2 VAL A 171      -8.663 -23.343  31.999  1.00 22.54      .002 C
ATOM   2584 1HG2 VAL A 171      -9.359 -22.605  32.397  1.00 22.54      .002 H
ATOM   2585 2HG2 VAL A 171      -8.657 -24.222  32.644  1.00 22.54      .002 H
ATOM   2586 3HG2 VAL A 171      -8.973 -23.631  30.995  1.00 22.54      .002 H
ATOM   2587  N   GLY A 172      -6.540 -26.102  31.967  1.00 24.47      .336 N
ATOM   2588  H   GLY A 172      -7.158 -26.107  31.168  1.00 24.47      .336 H
ATOM   2589  CA  GLY A 172      -6.292 -27.393  32.614  1.00 21.32      .189 C
ATOM   2590 1HA  GLY A 172      -6.540 -27.320  33.672  1.00 21.32      .189 H
ATOM   2591 2HA  GLY A 172      -6.942 -28.144  32.164  1.00 21.32      .189 H
ATOM   2592  C   GLY A 172      -4.835 -27.908  32.507  1.00 22.42      .253 C
ATOM   2593  O   GLY A 172      -4.400 -28.680  33.357  1.00 25.51      .270 O
ATOM   2594  N   LEU A 173      -4.045 -27.465  31.518  1.00 21.66      .337 N
ATOM   2595  H   LEU A 173      -4.409 -26.786  30.865  1.00 21.66      .337 H
ATOM   2596  CA  LEU A 173      -2.590 -27.686  31.477  1.00 20.92      .159 C
ATOM   2597  HA  LEU A 173      -2.370 -28.671  31.889  1.00 20.92      .159 H
ATOM   2598  C   LEU A 173      -1.824 -26.639  32.319  1.00 21.56      .251 C
ATOM   2599  O   LEU A 173      -0.789 -26.967  32.900  1.00 20.64      .271 O
ATOM   2600  CB  LEU A 173      -2.064 -27.643  30.024  1.00 22.08      .032 C
ATOM   2601 1HB  LEU A 173      -2.412 -26.719  29.564  1.00 22.08      .032 H
ATOM   2602 2HB  LEU A 173      -0.976 -27.601  30.058  1.00 22.08      .032 H
ATOM   2603  CG  LEU A 173      -2.450 -28.834  29.138  1.00 21.24      .002 C
ATOM   2604  HG  LEU A 173      -3.508 -29.054  29.279  1.00 21.24      .002 H
ATOM   2605  CD1 LEU A 173      -2.208 -28.474  27.672  1.00 16.67      .000 C
ATOM   2606 1HD1 LEU A 173      -2.443 -29.337  27.049  1.00 16.67      .000 H
ATOM   2607 2HD1 LEU A 173      -1.163 -28.197  27.531  1.00 16.67      .000 H
ATOM   2608 3HD1 LEU A 173      -2.847 -27.637  27.393  1.00 16.67      .000 H
ATOM   2609  CD2 LEU A 173      -1.638 -30.086  29.468  1.00 19.26      .000 C
ATOM   2610 1HD2 LEU A 173      -1.938 -30.890  28.796  1.00 19.26      .000 H
ATOM   2611 2HD2 LEU A 173      -1.831 -30.382  30.499  1.00 19.26      .000 H
ATOM   2612 3HD2 LEU A 173      -0.574 -29.885  29.341  1.00 19.26      .000 H
ATOM   2613  N   LEU A 174      -2.323 -25.400  32.412  1.00 18.37      .338 N
ATOM   2614  H   LEU A 174      -3.169 -25.166  31.911  1.00 18.37      .338 H
ATOM   2615  CA  LEU A 174      -1.768 -24.374  33.292  1.00 23.66      .159 C
ATOM   2616  HA  LEU A 174      -0.698 -24.312  33.097  1.00 23.66      .159 H
ATOM   2617  C   LEU A 174      -1.948 -24.754  34.786  1.00 20.11      .251 C
ATOM   2618  O   LEU A 174      -1.040 -24.507  35.573  1.00 22.41      .271 O
ATOM   2619  CB  LEU A 174      -2.379 -22.987  32.979  1.00 19.19      .032 C
ATOM   2620 1HB  LEU A 174      -3.458 -23.054  33.117  1.00 19.19      .032 H
ATOM   2621 2HB  LEU A 174      -1.993 -22.275  33.709  1.00 19.19      .032 H
ATOM   2622  CG  LEU A 174      -2.081 -22.440  31.570  1.00 30.59      .002 C
ATOM   2623  HG  LEU A 174      -2.397 -23.182  30.836  1.00 30.59      .002 H
ATOM   2624  CD1 LEU A 174      -2.865 -21.150  31.329  1.00 23.97      .000 C
ATOM   2625 1HD1 LEU A 174      -2.693 -20.812  30.308  1.00 23.97      .000 H
ATOM   2626 2HD1 LEU A 174      -2.523 -20.387  32.028  1.00 23.97      .000 H
ATOM   2627 3HD1 LEU A 174      -3.930 -21.329  31.479  1.00 23.97      .000 H
ATOM   2628  CD2 LEU A 174      -0.596 -22.124  31.367  1.00 26.40      .000 C
ATOM   2629 1HD2 LEU A 174      -0.456 -21.705  30.371  1.00 26.40      .000 H
ATOM   2630 2HD2 LEU A 174      -0.006 -23.035  31.465  1.00 26.40      .000 H
ATOM   2631 3HD2 LEU A 174      -0.275 -21.399  32.116  1.00 26.40      .000 H
ATOM   2632  N   ASP A 175      -3.034 -25.439  35.162  1.00 24.57      .337 N
ATOM   2633  H   ASP A 175      -3.822 -25.500  34.533  1.00 24.57      .337 H
ATOM   2634  CA  ASP A 175      -3.210 -26.040  36.490  1.00 19.23      .170 C
ATOM   2635  HA  ASP A 175      -3.232 -25.253  37.243  1.00 19.23      .170 H
ATOM   2636  C   ASP A 175      -2.051 -27.000  36.836  1.00 26.36      .251 C
ATOM   2637  O   ASP A 175      -1.435 -26.898  37.898  1.00 25.22      .271 O
ATOM   2638  CB  ASP A 175      -4.532 -26.823  36.563  1.00 18.11      .129 C
ATOM   2639 1HB  ASP A 175      -4.515 -27.594  35.793  1.00 18.11      .129 H
ATOM   2640 2HB  ASP A 175      -4.576 -27.328  37.529  1.00 18.11      .129 H
ATOM   2641  CG  ASP A 175      -5.819 -25.996  36.392  1.00 24.05      .188 C
ATOM   2642  OD1 ASP A 175      -5.790 -24.752  36.510  1.00 22.04      .647 O
ATOM   2643  OD2 ASP A 175      -6.881 -26.626  36.188  1.00 23.53      .647 O
ATOM   2644  N   GLN A 176      -1.706 -27.902  35.911  1.00 21.63      .337 N
ATOM   2645  H   GLN A 176      -2.226 -27.938  35.047  1.00 21.63      .337 H
ATOM   2646  CA  GLN A 176      -0.589 -28.827  36.060  1.00 21.59      .160 C
ATOM   2647  HA  GLN A 176      -0.700 -29.366  37.001  1.00 21.59      .160 H
ATOM   2648  C   GLN A 176       0.767 -28.094  36.083  1.00 23.98      .251 C
ATOM   2649  O   GLN A 176       1.642 -28.452  36.871  1.00 25.19      .271 O
ATOM   2650  CB  GLN A 176      -0.578 -29.840  34.912  1.00 25.77      .042 C
ATOM   2651 1HB  GLN A 176      -0.399 -29.288  33.989  1.00 25.77      .042 H
ATOM   2652 2HB  GLN A 176       0.259 -30.523  35.060  1.00 25.77      .042 H
ATOM   2653  CG  GLN A 176      -1.860 -30.686  34.724  1.00 20.49      .090 C
ATOM   2654 1HG  GLN A 176      -1.948 -31.411  35.533  1.00 20.49      .090 H
ATOM   2655 2HG  GLN A 176      -2.738 -30.040  34.738  1.00 20.49      .090 H
ATOM   2656  CD  GLN A 176      -1.814 -31.433  33.390  1.00 23.90      .227 C
ATOM   2657  OE1 GLN A 176      -0.795 -31.458  32.719  1.00 21.15      .273 O
ATOM   2658  NE2 GLN A 176      -2.878 -32.054  32.937  1.00 20.77      .369 N
ATOM   2659 1HE2 GLN A 176      -2.808 -32.517  32.043  1.00 20.77      .369 H
ATOM   2660 2HE2 GLN A 176      -3.754 -32.054  33.439  1.00 20.77      .369 H
ATOM   2661  N   ARG A 177       0.949 -27.056  35.251  1.00 21.47      .338 N
ATOM   2662  H   ARG A 177       0.210 -26.806  34.610  1.00 21.47      .338 H
ATOM   2663  CA  ARG A 177       2.152 -26.219  35.226  1.00 22.37      .159 C
ATOM   2664  HA  ARG A 177       3.013 -26.872  35.081  1.00 22.37      .159 H
ATOM   2665  C   ARG A 177       2.336 -25.486  36.575  1.00 24.90      .251 C
ATOM   2666  O   ARG A 177       3.445 -25.485  37.105  1.00 23.90      .271 O
ATOM   2667  CB  ARG A 177       2.088 -25.239  34.037  1.00 24.55      .034 C
ATOM   2668 1HB  ARG A 177       1.818 -25.775  33.127  1.00 24.55      .034 H
ATOM   2669 2HB  ARG A 177       1.330 -24.482  34.238  1.00 24.55      .034 H
ATOM   2670  CG  ARG A 177       3.437 -24.532  33.808  1.00 28.12      .027 C
ATOM   2671 1HG  ARG A 177       3.807 -24.172  34.768  1.00 28.12      .027 H
ATOM   2672 2HG  ARG A 177       4.168 -25.238  33.413  1.00 28.12      .027 H
ATOM   2673  CD  ARG A 177       3.341 -23.336  32.841  1.00 25.82      .116 C
ATOM   2674 1HD  ARG A 177       2.463 -22.746  33.102  1.00 25.82      .116 H
ATOM   2675 2HD  ARG A 177       4.226 -22.715  32.985  1.00 25.82      .116 H
ATOM   2676  NE  ARG A 177       3.252 -23.698  31.409  1.00 31.94      .212 N
ATOM   2677  HE  ARG A 177       3.510 -24.643  31.166  1.00 31.94      .212 H
ATOM   2678  CZ  ARG A 177       2.987 -22.804  30.450  1.00 32.92      .666 C
ATOM   2679  NH1 ARG A 177       2.759 -21.552  30.726  1.00 28.06      .235 N
ATOM   2680 1HH1 ARG A 177       2.816 -21.239  31.685  1.00 28.06      .235 H
ATOM   2681 2HH1 ARG A 177       2.562 -20.890  29.990  1.00 28.06      .235 H
ATOM   2682  NH2 ARG A 177       3.006 -23.131  29.194  1.00 26.36      .235 N
ATOM   2683 1HH2 ARG A 177       3.238 -24.068  28.897  1.00 26.36      .235 H
ATOM   2684 2HH2 ARG A 177       2.880 -22.401  28.507  1.00 26.36      .235 H
ATOM   2685  N   LEU A 178       1.266 -24.954  37.170  1.00 21.03      .338 N
ATOM   2686  H   LEU A 178       0.388 -24.946  36.672  1.00 21.03      .338 H
ATOM   2687  CA  LEU A 178       1.278 -24.347  38.500  1.00 24.07      .159 C
ATOM   2688  HA  LEU A 178       2.078 -23.607  38.514  1.00 24.07      .159 H
ATOM   2689  C   LEU A 178       1.576 -25.385  39.610  1.00 23.99      .251 C
ATOM   2690  O   LEU A 178       2.372 -25.105  40.502  1.00 26.85      .271 O
ATOM   2691  CB  LEU A 178      -0.053 -23.600  38.733  1.00 22.34      .032 C
ATOM   2692 1HB  LEU A 178      -0.161 -22.844  37.956  1.00 22.34      .032 H
ATOM   2693 2HB  LEU A 178      -0.869 -24.315  38.627  1.00 22.34      .032 H
ATOM   2694  CG  LEU A 178      -0.166 -22.926  40.115  1.00 26.94      .002 C
ATOM   2695  HG  LEU A 178      -0.054 -23.692  40.882  1.00 26.94      .002 H
ATOM   2696  CD1 LEU A 178       0.889 -21.848  40.356  1.00 22.05      .000 C
ATOM   2697 1HD1 LEU A 178       0.716 -21.396  41.333  1.00 22.05      .000 H
ATOM   2698 2HD1 LEU A 178       0.817 -21.082  39.583  1.00 22.05      .000 H
ATOM   2699 3HD1 LEU A 178       1.882 -22.296  40.332  1.00 22.05      .000 H
ATOM   2700  CD2 LEU A 178      -1.544 -22.288  40.269  1.00 22.20      .000 C
ATOM   2701 1HD2 LEU A 178      -1.659 -21.909  41.284  1.00 22.20      .000 H
ATOM   2702 2HD2 LEU A 178      -2.306 -23.042  40.073  1.00 22.20      .000 H
ATOM   2703 3HD2 LEU A 178      -1.652 -21.467  39.559  1.00 22.20      .000 H
ATOM   2704  N   ALA A 179       1.024 -26.598  39.533  1.00 22.50      .338 N
ATOM   2705  H   ALA A 179       0.314 -26.786  38.839  1.00 22.50      .338 H
ATOM   2706  CA  ALA A 179       1.377 -27.682  40.441  1.00 24.01      .159 C
ATOM   2707  HA  ALA A 179       1.213 -27.340  41.463  1.00 24.01      .159 H
ATOM   2708  C   ALA A 179       2.872 -28.087  40.323  1.00 22.18      .251 C
ATOM   2709  O   ALA A 179       3.524 -28.353  41.332  1.00 24.04      .271 O
ATOM   2710  CB  ALA A 179       0.439 -28.864  40.183  1.00 21.42      .034 C
ATOM   2711 1HB  ALA A 179      -0.594 -28.546  40.328  1.00 21.42      .034 H
ATOM   2712 2HB  ALA A 179       0.675 -29.664  40.885  1.00 21.42      .034 H
ATOM   2713 3HB  ALA A 179       0.569 -29.225  39.163  1.00 21.42      .034 H
ATOM   2714  N   LEU A 180       3.451 -28.082  39.117  1.00 23.96      .338 N
ATOM   2715  H   LEU A 180       2.882 -27.916  38.299  1.00 23.96      .338 H
ATOM   2716  CA  LEU A 180       4.878 -28.316  38.891  1.00 24.42      .159 C
ATOM   2717  HA  LEU A 180       5.162 -29.193  39.473  1.00 24.42      .159 H
ATOM   2718  C   LEU A 180       5.766 -27.135  39.371  1.00 26.59      .251 C
ATOM   2719  O   LEU A 180       6.867 -27.365  39.870  1.00 28.51      .271 O
ATOM   2720  CB  LEU A 180       5.115 -28.624  37.398  1.00 24.29      .032 C
ATOM   2721 1HB  LEU A 180       4.611 -27.860  36.806  1.00 24.29      .032 H
ATOM   2722 2HB  LEU A 180       6.184 -28.557  37.199  1.00 24.29      .032 H
ATOM   2723  CG  LEU A 180       4.626 -30.010  36.956  1.00 23.58      .002 C
ATOM   2724  HG  LEU A 180       3.595 -30.142  37.284  1.00 23.58      .002 H
ATOM   2725  CD1 LEU A 180       4.678 -30.125  35.431  1.00 23.58      .000 C
ATOM   2726 1HD1 LEU A 180       4.325 -31.112  35.131  1.00 23.58      .000 H
ATOM   2727 2HD1 LEU A 180       5.701 -29.984  35.084  1.00 23.58      .000 H
ATOM   2728 3HD1 LEU A 180       4.036 -29.360  34.994  1.00 23.58      .000 H
ATOM   2729  CD2 LEU A 180       5.481 -31.126  37.561  1.00 24.75      .000 C
ATOM   2730 1HD2 LEU A 180       5.117 -32.083  37.188  1.00 24.75      .000 H
ATOM   2731 2HD2 LEU A 180       5.407 -31.107  38.648  1.00 24.75      .000 H
ATOM   2732 3HD2 LEU A 180       6.522 -30.993  37.265  1.00 24.75      .000 H
ATOM   2733  N   GLN A 181       5.282 -25.894  39.293  1.00 24.40      .338 N
ATOM   2734  H   GLN A 181       4.404 -25.737  38.819  1.00 24.40      .338 H
ATOM   2735  CA  GLN A 181       5.913 -24.731  39.917  1.00 30.04      .160 C
ATOM   2736  HA  GLN A 181       6.957 -24.686  39.606  1.00 30.04      .160 H
ATOM   2737  C   GLN A 181       5.884 -24.837  41.460  1.00 30.06      .251 C
ATOM   2738  O   GLN A 181       6.902 -24.599  42.106  1.00 29.04      .271 O
ATOM   2739  CB  GLN A 181       5.224 -23.447  39.437  1.00 25.71      .042 C
ATOM   2740 1HB  GLN A 181       4.145 -23.561  39.538  1.00 25.71      .042 H
ATOM   2741 2HB  GLN A 181       5.543 -22.612  40.060  1.00 25.71      .042 H
ATOM   2742  CG  GLN A 181       5.553 -23.127  37.971  1.00 30.87      .090 C
ATOM   2743 1HG  GLN A 181       6.545 -22.678  37.916  1.00 30.87      .090 H
ATOM   2744 2HG  GLN A 181       5.601 -24.058  37.406  1.00 30.87      .090 H
ATOM   2745  CD  GLN A 181       4.553 -22.188  37.282  1.00 35.16      .227 C
ATOM   2746  OE1 GLN A 181       3.539 -21.763  37.821  1.00 36.01      .273 O
ATOM   2747  NE2 GLN A 181       4.782 -21.860  36.031  1.00 35.85      .369 N
ATOM   2748 1HE2 GLN A 181       4.012 -21.451  35.520  1.00 35.85      .369 H
ATOM   2749 2HE2 GLN A 181       5.605 -22.174  35.537  1.00 35.85      .369 H
ATOM   2750  N   TRP A 182       4.772 -25.292  42.046  1.00 27.52      .337 N
ATOM   2751  H   TRP A 182       3.937 -25.416  41.491  1.00 27.52      .337 H
ATOM   2752  CA  TRP A 182       4.668 -25.588  43.473  1.00 28.59      .164 C
ATOM   2753  HA  TRP A 182       4.911 -24.680  44.025  1.00 28.59      .164 H
ATOM   2754  C   TRP A 182       5.664 -26.687  43.903  1.00 29.75      .251 C
ATOM   2755  O   TRP A 182       6.324 -26.540  44.931  1.00 27.53      .271 O
ATOM   2756  CB  TRP A 182       3.224 -25.976  43.819  1.00 19.63      .059 C
ATOM   2757 1HB  TRP A 182       2.566 -25.173  43.486  1.00 19.63      .059 H
ATOM   2758 2HB  TRP A 182       2.947 -26.869  43.259  1.00 19.63      .059 H
ATOM   2759  CG  TRP A 182       2.968 -26.229  45.284  1.00 25.81      .016 C
ATOM   2760  CD1 TRP A 182       2.372 -25.359  46.123  1.00 20.03      .097 C
ATOM   2761  HD1 TRP A 182       1.985 -24.382  45.874  1.00 20.03      .097 H
ATOM   2762  CD2 TRP A 182       3.285 -27.394  46.112  1.00 21.26      .001 C
ATOM   2763  NE1 TRP A 182       2.307 -25.869  47.374  1.00 25.43      .365 N
ATOM   2764  HE1 TRP A 182       1.845 -25.402  48.141  1.00 25.43      .365 H
ATOM   2765  CE2 TRP A 182       2.858 -27.116  47.447  1.00 22.71      .042 C
ATOM   2766  CE3 TRP A 182       3.868 -28.663  45.880  1.00 21.88      .014 C
ATOM   2767  HE3 TRP A 182       4.168 -28.926  44.876  1.00 21.88      .014 H
ATOM   2768  CZ2 TRP A 182       3.016 -28.035  48.494  1.00 21.35      .030 C
ATOM   2769  HZ2 TRP A 182       2.670 -27.785  49.486  1.00 21.35      .030 H
ATOM   2770  CZ3 TRP A 182       4.033 -29.591  46.925  1.00 25.21      .001 C
ATOM   2771  HZ3 TRP A 182       4.470 -30.556  46.713  1.00 25.21      .001 H
ATOM   2772  CH2 TRP A 182       3.602 -29.281  48.226  1.00 19.84      .002 C
ATOM   2773  HH2 TRP A 182       3.697 -30.010  49.018  1.00 19.84      .002 H
ATOM   2774  N   VAL A 183       5.831 -27.750  43.101  1.00 30.41      .338 N
ATOM   2775  H   VAL A 183       5.226 -27.860  42.300  1.00 30.41      .338 H
ATOM   2776  CA  VAL A 183       6.843 -28.794  43.305  1.00 28.57      .159 C
ATOM   2777  HA  VAL A 183       6.681 -29.225  44.293  1.00 28.57      .159 H
ATOM   2778  C   VAL A 183       8.258 -28.185  43.271  1.00 30.28      .251 C
ATOM   2779  O   VAL A 183       9.024 -28.397  44.208  1.00 32.75      .271 O
ATOM   2780  CB  VAL A 183       6.696 -29.933  42.271  1.00 24.72      .029 C
ATOM   2781  HB  VAL A 183       6.525 -29.484  41.293  1.00 24.72      .029 H
ATOM   2782  CG1 VAL A 183       7.913 -30.866  42.157  1.00 21.77      .002 C
ATOM   2783 1HG1 VAL A 183       7.685 -31.662  41.449  1.00 21.77      .002 H
ATOM   2784 2HG1 VAL A 183       8.133 -31.299  43.133  1.00 21.77      .002 H
ATOM   2785 3HG1 VAL A 183       8.778 -30.303  41.805  1.00 21.77      .002 H
ATOM   2786  CG2 VAL A 183       5.494 -30.809  42.632  1.00 18.01      .002 C
ATOM   2787 1HG2 VAL A 183       5.355 -31.569  41.863  1.00 18.01      .002 H
ATOM   2788 2HG2 VAL A 183       4.596 -30.195  42.703  1.00 18.01      .002 H
ATOM   2789 3HG2 VAL A 183       5.681 -31.292  43.591  1.00 18.01      .002 H
ATOM   2790  N   GLN A 184       8.592 -27.387  42.255  1.00 25.98      .338 N
ATOM   2791  H   GLN A 184       7.931 -27.223  41.508  1.00 25.98      .338 H
ATOM   2792  CA  GLN A 184       9.879 -26.705  42.167  1.00 31.20      .160 C
ATOM   2793  HA  GLN A 184      10.658 -27.465  42.104  1.00 31.20      .160 H
ATOM   2794  C   GLN A 184      10.166 -25.835  43.413  1.00 30.44      .251 C
ATOM   2795  O   GLN A 184      11.282 -25.865  43.936  1.00 27.22      .271 O
ATOM   2796  CB  GLN A 184       9.913 -25.835  40.895  1.00 23.87      .042 C
ATOM   2797 1HB  GLN A 184       8.941 -25.370  40.731  1.00 23.87      .042 H
ATOM   2798 2HB  GLN A 184      10.640 -25.033  41.022  1.00 23.87      .042 H
ATOM   2799  CG  GLN A 184      10.289 -26.650  39.648  1.00 28.49      .090 C
ATOM   2800 1HG  GLN A 184       9.586 -27.473  39.520  1.00 28.49      .090 H
ATOM   2801 2HG  GLN A 184      10.227 -26.004  38.772  1.00 28.49      .090 H
ATOM   2802  CD  GLN A 184      11.703 -27.207  39.765  1.00 34.11      .227 C
ATOM   2803  OE1 GLN A 184      12.646 -26.526  40.141  1.00 38.97      .273 O
ATOM   2804  NE2 GLN A 184      11.937 -28.453  39.444  1.00 33.18      .369 N
ATOM   2805 1HE2 GLN A 184      12.860 -28.825  39.615  1.00 33.18      .369 H
ATOM   2806 2HE2 GLN A 184      11.245 -29.016  38.970  1.00 33.18      .369 H
ATOM   2807  N   GLU A 185       9.168 -25.100  43.897  1.00 25.84      .338 N
ATOM   2808  H   GLU A 185       8.293 -25.089  43.391  1.00 25.84      .338 H
ATOM   2809  CA  GLU A 185       9.309 -24.143  44.995  1.00 30.03      .160 C
ATOM   2810  HA  GLU A 185      10.278 -23.655  44.893  1.00 30.03      .160 H
ATOM   2811  C   GLU A 185       9.249 -24.774  46.410  1.00 38.05      .251 C
ATOM   2812  O   GLU A 185       9.867 -24.216  47.319  1.00 39.83      .271 O
ATOM   2813  CB  GLU A 185       8.229 -23.060  44.828  1.00 30.10      .043 C
ATOM   2814 1HB  GLU A 185       7.261 -23.511  44.614  1.00 30.10      .043 H
ATOM   2815 2HB  GLU A 185       8.150 -22.476  45.745  1.00 30.10      .043 H
ATOM   2816  CG  GLU A 185       8.617 -22.131  43.674  1.00 40.79      .100 C
ATOM   2817 1HG  GLU A 185       9.606 -21.727  43.888  1.00 40.79      .100 H
ATOM   2818 2HG  GLU A 185       8.691 -22.708  42.753  1.00 40.79      .100 H
ATOM   2819  CD  GLU A 185       7.656 -20.952  43.428  1.00 51.06      .185 C
ATOM   2820  OE1 GLU A 185       7.907 -20.205  42.447  1.00 48.71      .647 O
ATOM   2821  OE2 GLU A 185       6.721 -20.721  44.224  1.00 55.46      .647 O
ATOM   2822  N   ASN A 186       8.556 -25.904  46.615  1.00 34.64      .337 N
ATOM   2823  H   ASN A 186       8.030 -26.291  45.845  1.00 34.64      .337 H
ATOM   2824  CA  ASN A 186       8.279 -26.472  47.943  1.00 29.15      .169 C
ATOM   2825  HA  ASN A 186       8.831 -25.892  48.683  1.00 29.15      .169 H
ATOM   2826  C   ASN A 186       8.666 -27.968  48.157  1.00 31.70      .251 C
ATOM   2827  O   ASN A 186       8.702 -28.383  49.316  1.00 36.34      .271 O
ATOM   2828  CB  ASN A 186       6.786 -26.285  48.276  1.00 24.31      .119 C
ATOM   2829 1HB  ASN A 186       6.180 -26.760  47.506  1.00 24.31      .119 H
ATOM   2830 2HB  ASN A 186       6.567 -26.806  49.208  1.00 24.31      .119 H
ATOM   2831  CG  ASN A 186       6.376 -24.822  48.410  1.00 28.03      .230 C
ATOM   2832  OD1 ASN A 186       6.782 -24.124  49.334  1.00 34.74      .273 O
ATOM   2833  ND2 ASN A 186       5.541 -24.344  47.522  1.00 31.10      .369 N
ATOM   2834 1HD2 ASN A 186       5.144 -23.426  47.663  1.00 31.10      .369 H
ATOM   2835 2HD2 ASN A 186       5.205 -24.930  46.771  1.00 31.10      .369 H
ATOM   2836  N   VAL A 187       8.959 -28.790  47.140  1.00 28.96      .338 N
ATOM   2837  H   VAL A 187       8.992 -28.461  46.185  1.00 28.96      .338 H
ATOM   2838  CA  VAL A 187       9.183 -30.231  47.337  1.00 29.16      .159 C
ATOM   2839  HA  VAL A 187       8.294 -30.600  47.850  1.00 29.16      .159 H
ATOM   2840  C   VAL A 187      10.405 -30.536  48.244  1.00 33.47      .251 C
ATOM   2841  O   VAL A 187      10.405 -31.541  48.959  1.00 32.91      .271 O
ATOM   2842  CB  VAL A 187       9.246 -30.995  45.994  1.00 32.40      .029 C
ATOM   2843  HB  VAL A 187       8.495 -30.571  45.328  1.00 32.40      .029 H
ATOM   2844  CG1 VAL A 187      10.616 -30.914  45.303  1.00 21.52      .002 C
ATOM   2845 1HG1 VAL A 187      10.528 -31.324  44.297  1.00 21.52      .002 H
ATOM   2846 2HG1 VAL A 187      11.356 -31.483  45.866  1.00 21.52      .002 H
ATOM   2847 3HG1 VAL A 187      10.927 -29.871  45.245  1.00 21.52      .002 H
ATOM   2848  CG2 VAL A 187       8.852 -32.463  46.193  1.00 25.93      .002 C
ATOM   2849 1HG2 VAL A 187       8.920 -32.984  45.238  1.00 25.93      .002 H
ATOM   2850 2HG2 VAL A 187       7.826 -32.507  46.559  1.00 25.93      .002 H
ATOM   2851 3HG2 VAL A 187       9.516 -32.938  46.914  1.00 25.93      .002 H
ATOM   2852  N   ALA A 188      11.390 -29.634  48.311  1.00 33.21      .338 N
ATOM   2853  H   ALA A 188      11.365 -28.835  47.693  1.00 33.21      .338 H
ATOM   2854  CA  ALA A 188      12.513 -29.714  49.245  1.00 34.13      .159 C
ATOM   2855  HA  ALA A 188      13.042 -30.650  49.066  1.00 34.13      .159 H
ATOM   2856  C   ALA A 188      12.083 -29.705  50.739  1.00 32.48      .251 C
ATOM   2857  O   ALA A 188      12.784 -30.278  51.577  1.00 34.72      .271 O
ATOM   2858  CB  ALA A 188      13.473 -28.561  48.932  1.00 25.47      .034 C
ATOM   2859 1HB  ALA A 188      13.809 -28.639  47.898  1.00 25.47      .034 H
ATOM   2860 2HB  ALA A 188      14.333 -28.616  49.599  1.00 25.47      .034 H
ATOM   2861 3HB  ALA A 188      12.960 -27.610  49.077  1.00 25.47      .034 H
ATOM   2862  N   ALA A 189      10.916 -29.142  51.083  1.00 29.35      .338 N
ATOM   2863  H   ALA A 189      10.347 -28.712  50.368  1.00 29.35      .338 H
ATOM   2864  CA  ALA A 189      10.328 -29.206  52.430  1.00 31.49      .159 C
ATOM   2865  HA  ALA A 189      11.110 -28.974  53.154  1.00 31.49      .159 H
ATOM   2866  C   ALA A 189       9.768 -30.611  52.791  1.00 38.15      .251 C
ATOM   2867  O   ALA A 189       9.478 -30.881  53.957  1.00 37.07      .271 O
ATOM   2868  CB  ALA A 189       9.247 -28.123  52.549  1.00 26.13      .034 C
ATOM   2869 1HB  ALA A 189       9.659 -27.161  52.244  1.00 26.13      .034 H
ATOM   2870 2HB  ALA A 189       8.916 -28.065  53.586  1.00 26.13      .034 H
ATOM   2871 3HB  ALA A 189       8.401 -28.375  51.910  1.00 26.13      .034 H
ATOM   2872  N   PHE A 190       9.663 -31.516  51.810  1.00 33.91      .337 N
ATOM   2873  H   PHE A 190       9.887 -31.217  50.872  1.00 33.91      .337 H
ATOM   2874  CA  PHE A 190       9.243 -32.924  51.953  1.00 33.23      .164 C
ATOM   2875  HA  PHE A 190       8.915 -33.089  52.980  1.00 33.23      .164 H
ATOM   2876  C   PHE A 190      10.406 -33.917  51.673  1.00 31.56      .251 C
ATOM   2877  O   PHE A 190      10.173 -35.118  51.534  1.00 37.75      .271 O
ATOM   2878  CB  PHE A 190       8.037 -33.189  51.032  1.00 30.12      .056 C
ATOM   2879 1HB  PHE A 190       8.360 -33.103  49.995  1.00 30.12      .056 H
ATOM   2880 2HB  PHE A 190       7.702 -34.216  51.179  1.00 30.12      .056 H
ATOM   2881  CG  PHE A 190       6.845 -32.259  51.244  1.00 27.60      .044 C
ATOM   2882  CD1 PHE A 190       6.826 -30.990  50.635  1.00 27.23      .008 C
ATOM   2883  HD1 PHE A 190       7.658 -30.669  50.026  1.00 27.23      .008 H
ATOM   2884  CD2 PHE A 190       5.758 -32.658  52.043  1.00 25.38      .008 C
ATOM   2885  HD2 PHE A 190       5.773 -33.630  52.513  1.00 25.38      .008 H
ATOM   2886  CE1 PHE A 190       5.738 -30.123  50.835  1.00 23.86      .001 C
ATOM   2887  HE1 PHE A 190       5.732 -29.144  50.378  1.00 23.86      .001 H
ATOM   2888  CE2 PHE A 190       4.662 -31.797  52.228  1.00 26.17      .001 C
ATOM   2889  HE2 PHE A 190       3.838 -32.112  52.850  1.00 26.17      .001 H
ATOM   2890  CZ  PHE A 190       4.653 -30.529  51.625  1.00 23.16      .000 C
ATOM   2891  HZ  PHE A 190       3.809 -29.872  51.776  1.00 23.16      .000 H
ATOM   2892  N   GLY A 191      11.643 -33.410  51.566  1.00 25.12      .336 N
ATOM   2893  H   GLY A 191      11.764 -32.420  51.723  1.00 25.12      .336 H
ATOM   2894  CA  GLY A 191      12.863 -34.173  51.257  1.00 31.32      .189 C
ATOM   2895 1HA  GLY A 191      13.720 -33.656  51.689  1.00 31.32      .189 H
ATOM   2896 2HA  GLY A 191      12.796 -35.156  51.721  1.00 31.32      .189 H
ATOM   2897  C   GLY A 191      13.143 -34.378  49.750  1.00 35.18      .253 C
ATOM   2898  O   GLY A 191      14.092 -35.075  49.398  1.00 36.31      .270 O
ATOM   2899  N   GLY A 192      12.331 -33.804  48.856  1.00 31.45      .336 N
ATOM   2900  H   GLY A 192      11.597 -33.190  49.178  1.00 31.45      .336 H
ATOM   2901  CA  GLY A 192      12.461 -33.972  47.407  1.00 31.16      .189 C
ATOM   2902 1HA  GLY A 192      12.646 -35.024  47.191  1.00 31.16      .189 H
ATOM   2903 2HA  GLY A 192      11.523 -33.703  46.922  1.00 31.16      .189 H
ATOM   2904  C   GLY A 192      13.590 -33.143  46.764  1.00 30.81      .253 C
ATOM   2905  O   GLY A 192      14.008 -32.111  47.282  1.00 41.84      .270 O
ATOM   2906  N   ASP A 193      14.068 -33.608  45.613  1.00 29.70      .337 N
ATOM   2907  H   ASP A 193      13.717 -34.496  45.282  1.00 29.70      .337 H
ATOM   2908  CA  ASP A 193      15.098 -32.964  44.788  1.00 30.22      .170 C
ATOM   2909  HA  ASP A 193      15.686 -32.286  45.406  1.00 30.22      .170 H
ATOM   2910  C   ASP A 193      14.493 -32.144  43.626  1.00 35.83      .255 C
ATOM   2911  O   ASP A 193      14.148 -32.727  42.593  1.00 37.04      .270 O
ATOM   2912  CB  ASP A 193      16.055 -34.053  44.274  1.00 32.05      .129 C
ATOM   2913 1HB  ASP A 193      16.425 -34.630  45.122  1.00 32.05      .129 H
ATOM   2914 2HB  ASP A 193      15.515 -34.738  43.621  1.00 32.05      .129 H
ATOM   2915  CG  ASP A 193      17.258 -33.489  43.504  1.00 31.24      .188 C
ATOM   2916  OD1 ASP A 193      17.334 -32.259  43.270  1.00 35.77      .647 O
ATOM   2917  OD2 ASP A 193      18.151 -34.285  43.150  1.00 39.32      .647 O
ATOM   2918  N   PRO A 194      14.408 -30.798  43.711  1.00 40.39      .312 N
ATOM   2919  CA  PRO A 194      13.927 -29.958  42.608  1.00 28.55      .163 C
ATOM   2920  HA  PRO A 194      12.963 -30.337  42.271  1.00 28.55      .163 H
ATOM   2921  C   PRO A 194      14.869 -29.919  41.374  1.00 36.30      .251 C
ATOM   2922  O   PRO A 194      14.576 -29.203  40.415  1.00 31.78      .271 O
ATOM   2923  CB  PRO A 194      13.711 -28.571  43.227  1.00 34.98      .034 C
ATOM   2924 1HB  PRO A 194      13.899 -27.756  42.528  1.00 34.98      .034 H
ATOM   2925 2HB  PRO A 194      12.702 -28.503  43.632  1.00 34.98      .034 H
ATOM   2926  CG  PRO A 194      14.728 -28.536  44.353  1.00 31.68      .027 C
ATOM   2927 1HG  PRO A 194      15.711 -28.275  43.962  1.00 31.68      .027 H
ATOM   2928 2HG  PRO A 194      14.432 -27.859  45.155  1.00 31.68      .027 H
ATOM   2929  CD  PRO A 194      14.729 -29.968  44.853  1.00 27.86      .105 C
ATOM   2930 1HD  PRO A 194      15.718 -30.230  45.228  1.00 27.86      .105 H
ATOM   2931 2HD  PRO A 194      13.968 -30.097  45.623  1.00 27.86      .105 H
ATOM   2932  N   THR A 195      15.977 -30.670  41.365  1.00 38.88      .336 N
ATOM   2933  H   THR A 195      16.202 -31.203  42.193  1.00 38.88      .336 H
ATOM   2934  CA  THR A 195      16.894 -30.869  40.216  1.00 39.65      .186 C
ATOM   2935  HA  THR A 195      16.586 -30.196  39.416  1.00 39.65      .186 H
ATOM   2936  C   THR A 195      16.860 -32.314  39.645  1.00 38.04      .253 C
ATOM   2937  O   THR A 195      17.556 -32.605  38.672  1.00 43.83      .270 O
ATOM   2938  CB  THR A 195      18.342 -30.466  40.566  1.00 42.76      .140 C
ATOM   2939  HB  THR A 195      18.917 -30.416  39.641  1.00 42.76      .140 H
ATOM   2940  OG1 THR A 195      18.958 -31.404  41.415  1.00 40.81      .382 O
ATOM   2941  HG1 THR A 195      18.331 -31.665  42.093  1.00 40.81      .382 H
ATOM   2942  CG2 THR A 195      18.446 -29.110  41.260  1.00 30.20      .034 C
ATOM   2943 1HG2 THR A 195      19.497 -28.826  41.326  1.00 30.20      .034 H
ATOM   2944 2HG2 THR A 195      18.021 -29.163  42.262  1.00 30.20      .034 H
ATOM   2945 3HG2 THR A 195      17.904 -28.368  40.674  1.00 30.20      .034 H
ATOM   2946  N   SER A 196      16.030 -33.204  40.209  1.00 31.70      .335 N
ATOM   2947  H   SER A 196      15.484 -32.919  41.010  1.00 31.70      .335 H
ATOM   2948  CA  SER A 196      15.748 -34.547  39.676  1.00 37.92      .189 C
ATOM   2949  HA  SER A 196      16.003 -34.542  38.616  1.00 37.92      .189 H
ATOM   2950  C   SER A 196      14.242 -34.869  39.802  1.00 36.52      .253 C
ATOM   2951  O   SER A 196      13.820 -35.778  40.523  1.00 32.26      .270 O
ATOM   2952  CB  SER A 196      16.637 -35.610  40.326  1.00 34.48      .169 C
ATOM   2953 1HB  SER A 196      17.671 -35.265  40.319  1.00 34.48      .169 H
ATOM   2954 2HB  SER A 196      16.318 -35.762  41.357  1.00 34.48      .169 H
ATOM   2955  OG  SER A 196      16.537 -36.823  39.590  1.00 47.57      .380 O
ATOM   2956  HG  SER A 196      17.026 -37.495  40.070  1.00 47.57      .380 H
ATOM   2957  N   VAL A 197      13.434 -34.075  39.096  1.00 30.36      .337 N
ATOM   2958  H   VAL A 197      13.859 -33.359  38.524  1.00 30.36      .337 H
ATOM   2959  CA  VAL A 197      11.979 -34.235  38.964  1.00 27.23      .159 C
ATOM   2960  HA  VAL A 197      11.617 -34.841  39.795  1.00 27.23      .159 H
ATOM   2961  C   VAL A 197      11.659 -34.969  37.652  1.00 28.07      .251 C
ATOM   2962  O   VAL A 197      12.006 -34.503  36.560  1.00 25.39      .271 O
ATOM   2963  CB  VAL A 197      11.256 -32.872  39.039  1.00 28.35      .029 C
ATOM   2964  HB  VAL A 197      11.565 -32.275  38.180  1.00 28.35      .029 H
ATOM   2965  CG1 VAL A 197       9.732 -33.029  38.990  1.00 25.43      .002 C
ATOM   2966 1HG1 VAL A 197       9.266 -32.045  39.044  1.00 25.43      .002 H
ATOM   2967 2HG1 VAL A 197       9.409 -33.631  39.840  1.00 25.43      .002 H
ATOM   2968 3HG1 VAL A 197       9.437 -33.520  38.063  1.00 25.43      .002 H
ATOM   2969  CG2 VAL A 197      11.616 -32.086  40.309  1.00 24.24      .002 C
ATOM   2970 1HG2 VAL A 197      11.045 -31.157  40.333  1.00 24.24      .002 H
ATOM   2971 2HG2 VAL A 197      12.682 -31.858  40.303  1.00 24.24      .002 H
ATOM   2972 3HG2 VAL A 197      11.376 -32.683  41.188  1.00 24.24      .002 H
ATOM   2973  N   THR A 198      10.978 -36.107  37.766  1.00 29.77      .336 N
ATOM   2974  H   THR A 198      10.708 -36.411  38.690  1.00 29.77      .336 H
ATOM   2975  CA  THR A 198      10.559 -36.967  36.649  1.00 26.83      .186 C
ATOM   2976  HA  THR A 198      10.998 -36.586  35.727  1.00 26.83      .186 H
ATOM   2977  C   THR A 198       9.036 -36.958  36.518  1.00 24.98      .253 C
ATOM   2978  O   THR A 198       8.321 -37.357  37.439  1.00 22.26      .270 O
ATOM   2979  CB  THR A 198      11.072 -38.401  36.829  1.00 29.00      .140 C
ATOM   2980  HB  THR A 198      10.626 -38.827  37.728  1.00 29.00      .140 H
ATOM   2981  OG1 THR A 198      12.484 -38.380  36.984  1.00 27.34      .382 O
ATOM   2982  HG1 THR A 198      12.673 -38.317  37.923  1.00 27.34      .382 H
ATOM   2983  CG2 THR A 198      10.752 -39.300  35.634  1.00 22.34      .034 C
ATOM   2984 1HG2 THR A 198      11.224 -40.271  35.784  1.00 22.34      .034 H
ATOM   2985 2HG2 THR A 198      11.135 -38.847  34.719  1.00 22.34      .034 H
ATOM   2986 3HG2 THR A 198       9.673 -39.430  35.552  1.00 22.34      .034 H
ATOM   2987  N   LEU A 199       8.528 -36.517  35.368  1.00 23.95      .337 N
ATOM   2988  H   LEU A 199       9.153 -36.238  34.625  1.00 23.95      .337 H
ATOM   2989  CA  LEU A 199       7.108 -36.606  35.047  1.00 21.52      .159 C
ATOM   2990  HA  LEU A 199       6.526 -36.348  35.932  1.00 21.52      .159 H
ATOM   2991  C   LEU A 199       6.731 -38.034  34.617  1.00 27.34      .251 C
ATOM   2992  O   LEU A 199       7.466 -38.647  33.844  1.00 23.45      .271 O
ATOM   2993  CB  LEU A 199       6.734 -35.624  33.907  1.00 27.87      .032 C
ATOM   2994 1HB  LEU A 199       7.210 -35.977  32.992  1.00 27.87      .032 H
ATOM   2995 2HB  LEU A 199       5.654 -35.673  33.765  1.00 27.87      .032 H
ATOM   2996  CG  LEU A 199       7.125 -34.151  34.105  1.00 24.15      .002 C
ATOM   2997  HG  LEU A 199       8.211 -34.068  34.060  1.00 24.15      .002 H
ATOM   2998  CD1 LEU A 199       6.505 -33.309  32.986  1.00 23.75      .000 C
ATOM   2999 1HD1 LEU A 199       6.761 -32.261  33.141  1.00 23.75      .000 H
ATOM   3000 2HD1 LEU A 199       5.421 -33.424  32.992  1.00 23.75      .000 H
ATOM   3001 3HD1 LEU A 199       6.900 -33.643  32.026  1.00 23.75      .000 H
ATOM   3002  CD2 LEU A 199       6.642 -33.590  35.437  1.00 27.88      .000 C
ATOM   3003 1HD2 LEU A 199       6.879 -32.526  35.477  1.00 27.88      .000 H
ATOM   3004 2HD2 LEU A 199       7.142 -34.104  36.258  1.00 27.88      .000 H
ATOM   3005 3HD2 LEU A 199       5.564 -33.726  35.524  1.00 27.88      .000 H
ATOM   3006  N   PHE A 200       5.554 -38.516  35.014  1.00 21.41      .337 N
ATOM   3007  H   PHE A 200       4.992 -37.984  35.664  1.00 21.41      .337 H
ATOM   3008  CA  PHE A 200       4.916 -39.686  34.401  1.00 22.36      .164 C
ATOM   3009  HA  PHE A 200       5.273 -39.719  33.372  1.00 22.36      .164 H
ATOM   3010  C   PHE A 200       3.376 -39.523  34.358  1.00 22.29      .251 C
ATOM   3011  O   PHE A 200       2.784 -38.829  35.182  1.00 21.52      .271 O
ATOM   3012  CB  PHE A 200       5.397 -41.007  35.041  1.00 19.85      .056 C
ATOM   3013 1HB  PHE A 200       5.143 -41.796  34.333  1.00 19.85      .056 H
ATOM   3014 2HB  PHE A 200       6.486 -40.981  35.099  1.00 19.85      .056 H
ATOM   3015  CG  PHE A 200       4.866 -41.428  36.420  1.00 22.87      .044 C
ATOM   3016  CD1 PHE A 200       4.883 -40.545  37.515  1.00 21.29      .008 C
ATOM   3017  HD1 PHE A 200       5.260 -39.539  37.401  1.00 21.29      .008 H
ATOM   3018  CD2 PHE A 200       4.419 -42.750  36.611  1.00 20.88      .008 C
ATOM   3019  HD2 PHE A 200       4.428 -43.436  35.777  1.00 20.88      .008 H
ATOM   3020  CE1 PHE A 200       4.410 -40.968  38.771  1.00 23.94      .001 C
ATOM   3021  HE1 PHE A 200       4.396 -40.280  39.603  1.00 23.94      .001 H
ATOM   3022  CE2 PHE A 200       3.963 -43.177  37.867  1.00 26.67      .001 C
ATOM   3023  HE2 PHE A 200       3.616 -44.192  37.993  1.00 26.67      .001 H
ATOM   3024  CZ  PHE A 200       3.948 -42.282  38.949  1.00 24.32      .000 C
ATOM   3025  HZ  PHE A 200       3.580 -42.612  39.910  1.00 24.32      .000 H
ATOM   3026  N   GLY A 201       2.734 -40.125  33.361  1.00 18.09      .336 N
ATOM   3027  H   GLY A 201       3.258 -40.649  32.674  1.00 18.09      .336 H
ATOM   3028  CA  GLY A 201       1.291 -40.010  33.140  1.00 18.76      .189 C
ATOM   3029 1HA  GLY A 201       0.764 -40.210  34.073  1.00 18.76      .189 H
ATOM   3030 2HA  GLY A 201       1.050 -38.992  32.833  1.00 18.76      .189 H
ATOM   3031  C   GLY A 201       0.791 -40.983  32.070  1.00 22.17      .253 C
ATOM   3032  O   GLY A 201       1.595 -41.543  31.323  1.00 19.77      .270 O
ATOM   3033  N   GLU A 202      -0.528 -41.161  31.989  1.00 23.99      .337 N
ATOM   3034  H   GLU A 202      -1.126 -40.653  32.625  1.00 23.99      .337 H
ATOM   3035  CA  GLU A 202      -1.206 -42.083  31.061  1.00 21.05      .160 C
ATOM   3036  HA  GLU A 202      -0.446 -42.500  30.400  1.00 21.05      .160 H
ATOM   3037  C   GLU A 202      -2.246 -41.350  30.177  1.00 21.75      .251 C
ATOM   3038  O   GLU A 202      -2.813 -40.349  30.610  1.00 20.07      .271 O
ATOM   3039  CB  GLU A 202      -1.776 -43.274  31.853  1.00 21.86      .043 C
ATOM   3040 1HB  GLU A 202      -0.948 -43.703  32.417  1.00 21.86      .043 H
ATOM   3041 2HB  GLU A 202      -2.524 -42.935  32.569  1.00 21.86      .043 H
ATOM   3042  CG  GLU A 202      -2.401 -44.385  30.985  1.00 20.21      .100 C
ATOM   3043 1HG  GLU A 202      -1.904 -44.416  30.016  1.00 20.21      .100 H
ATOM   3044 2HG  GLU A 202      -2.210 -45.342  31.471  1.00 20.21      .100 H
ATOM   3045  CD  GLU A 202      -3.914 -44.248  30.754  1.00 22.32      .185 C
ATOM   3046  OE1 GLU A 202      -4.464 -43.129  30.814  1.00 21.71      .647 O
ATOM   3047  OE2 GLU A 202      -4.550 -45.254  30.382  1.00 22.82      .647 O
ATOM   3048  N   SER A 203      -2.441 -41.786  28.925  1.00 22.58      .336 N
ATOM   3049  H   SER A 203      -1.891 -42.574  28.614  1.00 22.58      .336 H
ATOM   3050  CA  SER A 203      -3.362 -41.216  27.915  1.00 21.40      .189 C
ATOM   3051  HA  SER A 203      -2.995 -41.587  26.958  1.00 21.40      .189 H
ATOM   3052  C   SER A 203      -3.330 -39.661  27.848  1.00 19.08      .253 C
ATOM   3053  O   SER A 203      -2.383 -39.096  27.308  1.00 20.56      .270 O
ATOM   3054  CB  SER A 203      -4.800 -41.774  28.024  1.00 21.10      .169 C
ATOM   3055 1HB  SER A 203      -5.371 -41.407  27.171  1.00 21.10      .169 H
ATOM   3056 2HB  SER A 203      -4.748 -42.860  27.960  1.00 21.10      .169 H
ATOM   3057  OG  SER A 203      -5.479 -41.406  29.234  1.00 34.01      .380 O
ATOM   3058  HG  SER A 203      -5.145 -41.985  29.922  1.00 34.01      .380 H
ATOM   3059  N   ALA A 204      -4.333 -38.963  28.389  1.00 15.74      .337 N
ATOM   3060  H   ALA A 204      -5.051 -39.490  28.863  1.00 15.74      .337 H
ATOM   3061  CA  ALA A 204      -4.406 -37.508  28.473  1.00 19.38      .159 C
ATOM   3062  HA  ALA A 204      -4.288 -37.085  27.476  1.00 19.38      .159 H
ATOM   3063  C   ALA A 204      -3.302 -36.908  29.376  1.00 23.32      .251 C
ATOM   3064  O   ALA A 204      -2.756 -35.850  29.068  1.00 21.56      .271 O
ATOM   3065  CB  ALA A 204      -5.798 -37.136  28.981  1.00 18.12      .034 C
ATOM   3066 1HB  ALA A 204      -6.542 -37.489  28.267  1.00 18.12      .034 H
ATOM   3067 2HB  ALA A 204      -5.868 -36.052  29.074  1.00 18.12      .034 H
ATOM   3068 3HB  ALA A 204      -5.977 -37.597  29.952  1.00 18.12      .034 H
ATOM   3069  N   GLY A 205      -2.909 -37.611  30.437  1.00 18.85      .336 N
ATOM   3070  H   GLY A 205      -3.344 -38.508  30.602  1.00 18.85      .336 H
ATOM   3071  CA  GLY A 205      -1.733 -37.291  31.250  1.00 17.67      .189 C
ATOM   3072 1HA  GLY A 205      -1.772 -36.247  31.563  1.00 17.67      .189 H
ATOM   3073 2HA  GLY A 205      -1.748 -37.928  32.134  1.00 17.67      .189 H
ATOM   3074  C   GLY A 205      -0.418 -37.528  30.496  1.00 20.64      .253 C
ATOM   3075  O   GLY A 205       0.461 -36.674  30.533  1.00 20.49      .270 O
ATOM   3076  N   ALA A 206      -0.300 -38.614  29.724  1.00 20.64      .337 N
ATOM   3077  H   ALA A 206      -1.052 -39.287  29.695  1.00 20.64      .337 H
ATOM   3078  CA  ALA A 206       0.845 -38.859  28.850  1.00 24.30      .159 C
ATOM   3079  HA  ALA A 206       1.753 -38.833  29.452  1.00 24.30      .159 H
ATOM   3080  C   ALA A 206       0.968 -37.767  27.761  1.00 23.06      .251 C
ATOM   3081  O   ALA A 206       2.035 -37.183  27.572  1.00 24.65      .271 O
ATOM   3082  CB  ALA A 206       0.727 -40.254  28.224  1.00 18.92      .034 C
ATOM   3083 1HB  ALA A 206       0.668 -41.002  29.015  1.00 18.92      .034 H
ATOM   3084 2HB  ALA A 206       1.611 -40.439  27.613  1.00 18.92      .034 H
ATOM   3085 3HB  ALA A 206      -0.165 -40.314  27.600  1.00 18.92      .034 H
ATOM   3086  N   ALA A 207      -0.141 -37.423  27.102  1.00 23.17      .338 N
ATOM   3087  H   ALA A 207      -0.984 -37.954  27.269  1.00 23.17      .338 H
ATOM   3088  CA  ALA A 207      -0.226 -36.307  26.170  1.00 25.42      .159 C
ATOM   3089  HA  ALA A 207       0.495 -36.474  25.370  1.00 25.42      .159 H
ATOM   3090  C   ALA A 207       0.130 -34.969  26.858  1.00 25.87      .251 C
ATOM   3091  O   ALA A 207       0.903 -34.199  26.296  1.00 26.50      .271 O
ATOM   3092  CB  ALA A 207      -1.631 -36.288  25.554  1.00 19.41      .034 C
ATOM   3093 1HB  ALA A 207      -1.805 -37.224  25.024  1.00 19.41      .034 H
ATOM   3094 2HB  ALA A 207      -1.705 -35.455  24.855  1.00 19.41      .034 H
ATOM   3095 3HB  ALA A 207      -2.376 -36.170  26.340  1.00 19.41      .034 H
ATOM   3096  N   SER A 208      -0.334 -34.728  28.090  1.00 23.04      .336 N
ATOM   3097  H   SER A 208      -0.995 -35.369  28.504  1.00 23.04      .336 H
ATOM   3098  CA  SER A 208       0.033 -33.555  28.887  1.00 20.93      .189 C
ATOM   3099  HA  SER A 208      -0.260 -32.660  28.338  1.00 20.93      .189 H
ATOM   3100  C   SER A 208       1.548 -33.487  29.150  1.00 24.54      .253 C
ATOM   3101  O   SER A 208       2.161 -32.458  28.881  1.00 22.45      .270 O
ATOM   3102  CB  SER A 208      -0.688 -33.523  30.244  1.00 20.63      .169 C
ATOM   3103 1HB  SER A 208      -0.399 -34.407  30.814  1.00 20.63      .169 H
ATOM   3104 2HB  SER A 208      -0.358 -32.643  30.795  1.00 20.63      .169 H
ATOM   3105  OG  SER A 208      -2.097 -33.480  30.125  1.00 22.78      .380 O
ATOM   3106  HG  SER A 208      -2.390 -34.307  29.735  1.00 22.78      .380 H
ATOM   3107  N   VAL A 209       2.185 -34.576  29.600  1.00 23.12      .337 N
ATOM   3108  H   VAL A 209       1.653 -35.407  29.815  1.00 23.12      .337 H
ATOM   3109  CA  VAL A 209       3.645 -34.682  29.770  1.00 18.91      .159 C
ATOM   3110  HA  VAL A 209       3.962 -33.930  30.493  1.00 18.91      .159 H
ATOM   3111  C   VAL A 209       4.371 -34.394  28.437  1.00 21.45      .251 C
ATOM   3112  O   VAL A 209       5.333 -33.625  28.404  1.00 24.76      .271 O
ATOM   3113  CB  VAL A 209       4.030 -36.066  30.339  1.00 19.87      .029 C
ATOM   3114  HB  VAL A 209       3.538 -36.830  29.737  1.00 19.87      .029 H
ATOM   3115  CG1 VAL A 209       5.541 -36.332  30.309  1.00 19.06      .002 C
ATOM   3116 1HG1 VAL A 209       5.747 -37.282  30.802  1.00 19.06      .002 H
ATOM   3117 2HG1 VAL A 209       6.062 -35.530  30.832  1.00 19.06      .002 H
ATOM   3118 3HG1 VAL A 209       5.885 -36.376  29.276  1.00 19.06      .002 H
ATOM   3119  CG2 VAL A 209       3.560 -36.200  31.794  1.00 19.18      .002 C
ATOM   3120 1HG2 VAL A 209       3.900 -37.154  32.198  1.00 19.18      .002 H
ATOM   3121 2HG2 VAL A 209       2.472 -36.155  31.835  1.00 19.18      .002 H
ATOM   3122 3HG2 VAL A 209       3.981 -35.385  32.383  1.00 19.18      .002 H
ATOM   3123  N   GLY A 210       3.855 -34.926  27.327  1.00 20.80      .336 N
ATOM   3124  H   GLY A 210       3.083 -35.571  27.417  1.00 20.80      .336 H
ATOM   3125  CA  GLY A 210       4.322 -34.626  25.978  1.00 22.46      .189 C
ATOM   3126 1HA  GLY A 210       5.370 -34.910  25.882  1.00 22.46      .189 H
ATOM   3127 2HA  GLY A 210       3.732 -35.224  25.283  1.00 22.46      .189 H
ATOM   3128  C   GLY A 210       4.185 -33.145  25.578  1.00 25.68      .253 C
ATOM   3129  O   GLY A 210       5.059 -32.616  24.894  1.00 26.72      .270 O
ATOM   3130  N   MET A 211       3.135 -32.452  26.019  1.00 25.06      .337 N
ATOM   3131  H   MET A 211       2.417 -32.935  26.540  1.00 25.06      .337 H
ATOM   3132  CA  MET A 211       2.940 -31.018  25.799  1.00 22.88      .160 C
ATOM   3133  HA  MET A 211       3.206 -30.793  24.766  1.00 22.88      .160 H
ATOM   3134  C   MET A 211       3.849 -30.170  26.718  1.00 25.46      .251 C
ATOM   3135  O   MET A 211       4.434 -29.201  26.245  1.00 23.84      .271 O
ATOM   3136  CB  MET A 211       1.457 -30.656  25.972  1.00 25.67      .043 C
ATOM   3137 1HB  MET A 211       1.090 -31.025  26.930  1.00 25.67      .043 H
ATOM   3138 2HB  MET A 211       1.337 -29.573  25.945  1.00 25.67      .043 H
ATOM   3139  CG  MET A 211       0.616 -31.276  24.847  1.00 29.35      .060 C
ATOM   3140 1HG  MET A 211       0.893 -30.806  23.903  1.00 29.35      .060 H
ATOM   3141 2HG  MET A 211       0.866 -32.333  24.761  1.00 29.35      .060 H
ATOM   3142  SD  MET A 211      -1.182 -31.114  25.079  1.00 36.97      .139 S
ATOM   3143  CE  MET A 211      -1.748 -32.219  23.758  1.00 23.81      .069 C
ATOM   3144 1HE  MET A 211      -2.838 -32.234  23.746  1.00 23.81      .069 H
ATOM   3145 2HE  MET A 211      -1.373 -33.226  23.938  1.00 23.81      .069 H
ATOM   3146 3HE  MET A 211      -1.379 -31.860  22.797  1.00 23.81      .069 H
ATOM   3147  N   HIS A 212       4.071 -30.563  27.978  1.00 21.18      .337 N
ATOM   3148  H   HIS A 212       3.544 -31.338  28.354  1.00 21.18      .337 H
ATOM   3149  CA  HIS A 212       5.045 -29.933  28.874  1.00 24.51      .165 C
ATOM   3150  HA  HIS A 212       4.821 -28.867  28.911  1.00 24.51      .165 H
ATOM   3151  C   HIS A 212       6.504 -30.087  28.371  1.00 27.22      .251 C
ATOM   3152  O   HIS A 212       7.327 -29.212  28.630  1.00 25.11      .271 O
ATOM   3153  CB  HIS A 212       4.899 -30.483  30.303  1.00 20.21      .077 C
ATOM   3154 1HB  HIS A 212       5.002 -31.568  30.281  1.00 20.21      .077 H
ATOM   3155 2HB  HIS A 212       5.711 -30.091  30.916  1.00 20.21      .077 H
ATOM   3156  CG  HIS A 212       3.581 -30.138  30.973  1.00 26.06      .057 C
ATOM   3157  ND1 HIS A 212       3.089 -28.848  31.221  1.00 23.58      .338 N
ATOM   3158  CD2 HIS A 212       2.681 -31.030  31.470  1.00 23.66      .113 C
ATOM   3159  HD2 HIS A 212       2.711 -32.110  31.461  1.00 23.66      .113 H
ATOM   3160  CE1 HIS A 212       1.921 -29.039  31.816  1.00 23.73      .175 C
ATOM   3161  HE1 HIS A 212       1.298 -28.203  32.095  1.00 23.73      .175 H
ATOM   3162  NE2 HIS A 212       1.658 -30.321  31.966  1.00 24.95      .223 N
ATOM   3163  HE2 HIS A 212       0.773 -30.654  32.320  1.00 24.95      .223 H
ATOM   3164  N   LEU A 213       6.822 -31.142  27.610  1.00 20.63      .338 N
ATOM   3165  H   LEU A 213       6.155 -31.895  27.516  1.00 20.63      .338 H
ATOM   3166  CA  LEU A 213       8.083 -31.286  26.876  1.00 28.26      .159 C
ATOM   3167  HA  LEU A 213       8.902 -31.073  27.562  1.00 28.26      .159 H
ATOM   3168  C   LEU A 213       8.210 -30.301  25.682  1.00 32.08      .251 C
ATOM   3169  O   LEU A 213       9.322 -29.866  25.374  1.00 29.91      .271 O
ATOM   3170  CB  LEU A 213       8.224 -32.740  26.372  1.00 26.59      .032 C
ATOM   3171 1HB  LEU A 213       7.257 -33.063  25.988  1.00 26.59      .032 H
ATOM   3172 2HB  LEU A 213       8.925 -32.745  25.538  1.00 26.59      .032 H
ATOM   3173  CG  LEU A 213       8.708 -33.758  27.413  1.00 28.06      .002 C
ATOM   3174  HG  LEU A 213       8.118 -33.642  28.322  1.00 28.06      .002 H
ATOM   3175  CD1 LEU A 213       8.522 -35.177  26.873  1.00 27.31      .000 C
ATOM   3176 1HD1 LEU A 213       8.885 -35.899  27.605  1.00 27.31      .000 H
ATOM   3177 2HD1 LEU A 213       9.077 -35.292  25.942  1.00 27.31      .000 H
ATOM   3178 3HD1 LEU A 213       7.462 -35.349  26.688  1.00 27.31      .000 H
ATOM   3179  CD2 LEU A 213      10.191 -33.560  27.737  1.00 33.82      .000 C
ATOM   3180 1HD2 LEU A 213      10.516 -34.353  28.411  1.00 33.82      .000 H
ATOM   3181 2HD2 LEU A 213      10.343 -32.592  28.214  1.00 33.82      .000 H
ATOM   3182 3HD2 LEU A 213      10.771 -33.606  26.815  1.00 33.82      .000 H
ATOM   3183  N   LEU A 214       7.103 -29.945  25.022  1.00 25.69      .338 N
ATOM   3184  H   LEU A 214       6.219 -30.325  25.331  1.00 25.69      .338 H
ATOM   3185  CA  LEU A 214       7.048 -29.054  23.850  1.00 25.95      .159 C
ATOM   3186  HA  LEU A 214       8.025 -29.061  23.366  1.00 25.95      .159 H
ATOM   3187  C   LEU A 214       6.728 -27.572  24.212  1.00 27.71      .251 C
ATOM   3188  O   LEU A 214       6.754 -26.711  23.332  1.00 30.83      .271 O
ATOM   3189  CB  LEU A 214       6.021 -29.619  22.841  1.00 20.80      .032 C
ATOM   3190 1HB  LEU A 214       5.046 -29.641  23.328  1.00 20.80      .032 H
ATOM   3191 2HB  LEU A 214       5.960 -28.929  21.999  1.00 20.80      .032 H
ATOM   3192  CG  LEU A 214       6.343 -31.026  22.301  1.00 29.24      .002 C
ATOM   3193  HG  LEU A 214       6.528 -31.686  23.148  1.00 29.24      .002 H
ATOM   3194  CD1 LEU A 214       5.149 -31.579  21.521  1.00 27.64      .000 C
ATOM   3195 1HD1 LEU A 214       5.352 -32.608  21.226  1.00 27.64      .000 H
ATOM   3196 2HD1 LEU A 214       4.981 -30.972  20.631  1.00 27.64      .000 H
ATOM   3197 3HD1 LEU A 214       4.262 -31.550  22.153  1.00 27.64      .000 H
ATOM   3198  CD2 LEU A 214       7.587 -31.070  21.412  1.00 31.70      .000 C
ATOM   3199 1HD2 LEU A 214       7.737 -32.088  21.052  1.00 31.70      .000 H
ATOM   3200 2HD2 LEU A 214       8.458 -30.756  21.987  1.00 31.70      .000 H
ATOM   3201 3HD2 LEU A 214       7.451 -30.401  20.563  1.00 31.70      .000 H
ATOM   3202  N   SER A 215       6.456 -27.285  25.488  1.00 26.20      .336 N
ATOM   3203  H   SER A 215       6.381 -28.062  26.129  1.00 26.20      .336 H
ATOM   3204  CA  SER A 215       6.127 -25.960  26.034  1.00 28.91      .189 C
ATOM   3205  HA  SER A 215       5.969 -25.248  25.223  1.00 28.91      .189 H
ATOM   3206  C   SER A 215       7.271 -25.434  26.921  1.00 24.75      .257 C
ATOM   3207  O   SER A 215       7.380 -25.845  28.083  1.00 33.26      .270 O
ATOM   3208  CB  SER A 215       4.806 -26.053  26.800  1.00 27.70      .169 C
ATOM   3209 1HB  SER A 215       4.066 -26.558  26.179  1.00 27.70      .169 H
ATOM   3210 2HB  SER A 215       4.959 -26.633  27.710  1.00 27.70      .169 H
ATOM   3211  OG  SER A 215       4.322 -24.754  27.122  1.00 28.17      .380 O
ATOM   3212  HG  SER A 215       3.887 -24.405  26.340  1.00 28.17      .380 H
ATOM   3213  N   PRO A 216       8.156 -24.542  26.425  1.00 32.91      .312 N
ATOM   3214  CA  PRO A 216       9.340 -24.101  27.169  1.00 29.19      .163 C
ATOM   3215  HA  PRO A 216       9.976 -24.977  27.297  1.00 29.19      .163 H
ATOM   3216  C   PRO A 216       9.097 -23.490  28.573  1.00 27.95      .254 C
ATOM   3217  O   PRO A 216       9.969 -23.665  29.431  1.00 31.79      .270 O
ATOM   3218  CB  PRO A 216      10.075 -23.134  26.239  1.00 30.22      .034 C
ATOM   3219 1HB  PRO A 216       9.722 -22.115  26.400  1.00 30.22      .034 H
ATOM   3220 2HB  PRO A 216      11.157 -23.194  26.356  1.00 30.22      .034 H
ATOM   3221  CG  PRO A 216       9.671 -23.615  24.859  1.00 29.81      .027 C
ATOM   3222 1HG  PRO A 216       9.718 -22.825  24.110  1.00 29.81      .027 H
ATOM   3223 2HG  PRO A 216      10.286 -24.467  24.569  1.00 29.81      .027 H
ATOM   3224  CD  PRO A 216       8.235 -24.054  25.067  1.00 30.86      .105 C
ATOM   3225 1HD  PRO A 216       7.558 -23.209  24.940  1.00 30.86      .105 H
ATOM   3226 2HD  PRO A 216       7.994 -24.859  24.372  1.00 30.86      .105 H
ATOM   3227  N   PRO A 217       7.954 -22.836  28.884  1.00 28.03      .312 N
ATOM   3228  CA  PRO A 217       7.637 -22.417  30.253  1.00 24.13      .163 C
ATOM   3229  HA  PRO A 217       8.448 -21.791  30.624  1.00 24.13      .163 H
ATOM   3230  C   PRO A 217       7.424 -23.576  31.239  1.00 28.02      .251 C
ATOM   3231  O   PRO A 217       7.736 -23.431  32.422  1.00 32.27      .271 O
ATOM   3232  CB  PRO A 217       6.366 -21.580  30.138  1.00 22.50      .034 C
ATOM   3233 1HB  PRO A 217       5.494 -22.220  30.278  1.00 22.50      .034 H
ATOM   3234 2HB  PRO A 217       6.350 -20.753  30.847  1.00 22.50      .034 H
ATOM   3235  CG  PRO A 217       6.414 -21.057  28.719  1.00 26.89      .027 C
ATOM   3236 1HG  PRO A 217       5.423 -20.821  28.332  1.00 26.89      .027 H
ATOM   3237 2HG  PRO A 217       7.083 -20.199  28.655  1.00 26.89      .027 H
ATOM   3238  CD  PRO A 217       7.001 -22.239  27.976  1.00 25.03      .105 C
ATOM   3239 1HD  PRO A 217       6.216 -22.957  27.741  1.00 25.03      .105 H
ATOM   3240 2HD  PRO A 217       7.511 -21.906  27.072  1.00 25.03      .105 H
ATOM   3241  N   SER A 218       6.919 -24.720  30.763  1.00 26.88      .336 N
ATOM   3242  H   SER A 218       6.685 -24.784  29.783  1.00 26.88      .336 H
ATOM   3243  CA  SER A 218       6.825 -25.962  31.540  1.00 32.13      .189 C
ATOM   3244  HA  SER A 218       6.523 -25.725  32.560  1.00 32.13      .189 H
ATOM   3245  C   SER A 218       8.162 -26.719  31.592  1.00 30.74      .253 C
ATOM   3246  O   SER A 218       8.499 -27.303  32.621  1.00 31.85      .270 O
ATOM   3247  CB  SER A 218       5.779 -26.909  30.937  1.00 28.56      .169 C
ATOM   3248 1HB  SER A 218       6.061 -27.137  29.909  1.00 28.56      .169 H
ATOM   3249 2HB  SER A 218       5.774 -27.838  31.507  1.00 28.56      .169 H
ATOM   3250  OG  SER A 218       4.457 -26.365  30.956  1.00 30.46      .380 O
ATOM   3251  HG  SER A 218       3.848 -27.106  30.981  1.00 30.46      .380 H
ATOM   3252  N   ARG A 219       8.935 -26.722  30.496  1.00 34.04      .337 N
ATOM   3253  H   ARG A 219       8.573 -26.274  29.667  1.00 34.04      .337 H
ATOM   3254  CA  ARG A 219      10.112 -27.588  30.299  1.00 38.21      .159 C
ATOM   3255  HA  ARG A 219       9.759 -28.617  30.365  1.00 38.21      .159 H
ATOM   3256  C   ARG A 219      11.239 -27.406  31.343  1.00 35.64      .251 C
ATOM   3257  O   ARG A 219      11.968 -28.361  31.609  1.00 36.49      .271 O
ATOM   3258  CB  ARG A 219      10.643 -27.360  28.876  1.00 42.02      .034 C
ATOM   3259 1HB  ARG A 219       9.837 -27.557  28.168  1.00 42.02      .034 H
ATOM   3260 2HB  ARG A 219      10.942 -26.317  28.774  1.00 42.02      .034 H
ATOM   3261  CG  ARG A 219      11.848 -28.248  28.495  1.00 49.52      .027 C
ATOM   3262 1HG  ARG A 219      12.108 -28.057  27.453  1.00 49.52      .027 H
ATOM   3263 2HG  ARG A 219      12.711 -27.974  29.101  1.00 49.52      .027 H
ATOM   3264  CD  ARG A 219      11.572 -29.748  28.671  1.00 45.99      .116 C
ATOM   3265 1HD  ARG A 219      11.333 -29.981  29.708  1.00 45.99      .116 H
ATOM   3266 2HD  ARG A 219      10.717 -30.016  28.051  1.00 45.99      .116 H
ATOM   3267  NE  ARG A 219      12.735 -30.541  28.255  1.00 57.13      .212 N
ATOM   3268  HE  ARG A 219      12.722 -30.811  27.282  1.00 57.13      .212 H
ATOM   3269  CZ  ARG A 219      13.803 -30.815  29.014  1.00 58.51      .666 C
ATOM   3270  NH1 ARG A 219      13.903 -30.492  30.276  1.00 37.69      .235 N
ATOM   3271 1HH1 ARG A 219      13.158 -29.988  30.736  1.00 37.69      .235 H
ATOM   3272 2HH1 ARG A 219      14.736 -30.741  30.790  1.00 37.69      .235 H
ATOM   3273  NH2 ARG A 219      14.813 -31.412  28.460  1.00 50.40      .235 N
ATOM   3274 1HH2 ARG A 219      14.795 -31.521  27.456  1.00 50.40      .235 H
ATOM   3275 2HH2 ARG A 219      15.689 -31.473  28.959  1.00 50.40      .235 H
ATOM   3276  N   GLY A 220      11.371 -26.215  31.928  1.00 36.05      .336 N
ATOM   3277  H   GLY A 220      10.762 -25.462  31.641  1.00 36.05      .336 H
ATOM   3278  CA  GLY A 220      12.337 -25.917  32.985  1.00 24.05      .189 C
ATOM   3279 1HA  GLY A 220      13.310 -26.326  32.714  1.00 24.05      .189 H
ATOM   3280 2HA  GLY A 220      12.435 -24.835  33.072  1.00 24.05      .189 H
ATOM   3281  C   GLY A 220      11.959 -26.472  34.377  1.00 34.44      .253 C
ATOM   3282  O   GLY A 220      12.819 -26.570  35.255  1.00 40.09      .270 O
ATOM   3283  N   LEU A 221      10.702 -26.881  34.584  1.00 30.35      .337 N
ATOM   3284  H   LEU A 221      10.037 -26.824  33.826  1.00 30.35      .337 H
ATOM   3285  CA  LEU A 221      10.180 -27.360  35.873  1.00 27.02      .159 C
ATOM   3286  HA  LEU A 221      10.607 -26.737  36.659  1.00 27.02      .159 H
ATOM   3287  C   LEU A 221      10.555 -28.832  36.188  1.00 32.58      .251 C
ATOM   3288  O   LEU A 221      10.314 -29.300  37.301  1.00 35.22      .271 O
ATOM   3289  CB  LEU A 221       8.641 -27.184  35.901  1.00 26.15      .032 C
ATOM   3290 1HB  LEU A 221       8.209 -27.903  35.205  1.00 26.15      .032 H
ATOM   3291 2HB  LEU A 221       8.293 -27.442  36.902  1.00 26.15      .032 H
ATOM   3292  CG  LEU A 221       8.114 -25.782  35.546  1.00 29.41      .002 C
ATOM   3293  HG  LEU A 221       8.507 -25.500  34.570  1.00 29.41      .002 H
ATOM   3294  CD1 LEU A 221       6.591 -25.814  35.450  1.00 26.24      .000 C
ATOM   3295 1HD1 LEU A 221       6.234 -24.837  35.122  1.00 26.24      .000 H
ATOM   3296 2HD1 LEU A 221       6.166 -26.048  36.426  1.00 26.24      .000 H
ATOM   3297 3HD1 LEU A 221       6.287 -26.573  34.729  1.00 26.24      .000 H
ATOM   3298  CD2 LEU A 221       8.532 -24.726  36.569  1.00 27.01      .000 C
ATOM   3299 1HD2 LEU A 221       8.115 -23.762  36.278  1.00 27.01      .000 H
ATOM   3300 2HD2 LEU A 221       9.620 -24.658  36.597  1.00 27.01      .000 H
ATOM   3301 3HD2 LEU A 221       8.159 -25.001  37.556  1.00 27.01      .000 H
ATOM   3302  N   PHE A 222      11.126 -29.557  35.223  1.00 27.81      .337 N
ATOM   3303  H   PHE A 222      11.329 -29.112  34.339  1.00 27.81      .337 H
ATOM   3304  CA  PHE A 222      11.434 -30.990  35.318  1.00 30.04      .164 C
ATOM   3305  HA  PHE A 222      11.688 -31.219  36.353  1.00 30.04      .164 H
ATOM   3306  C   PHE A 222      12.644 -31.380  34.436  1.00 30.60      .251 C
ATOM   3307  O   PHE A 222      13.165 -30.563  33.670  1.00 32.94      .271 O
ATOM   3308  CB  PHE A 222      10.178 -31.795  34.951  1.00 27.84      .056 C
ATOM   3309 1HB  PHE A 222      10.347 -32.842  35.200  1.00 27.84      .056 H
ATOM   3310 2HB  PHE A 222       9.344 -31.459  35.567  1.00 27.84      .056 H
ATOM   3311  CG  PHE A 222       9.774 -31.699  33.488  1.00 28.10      .044 C
ATOM   3312  CD1 PHE A 222       8.984 -30.624  33.036  1.00 28.25      .008 C
ATOM   3313  HD1 PHE A 222       8.668 -29.852  33.722  1.00 28.25      .008 H
ATOM   3314  CD2 PHE A 222      10.172 -32.697  32.582  1.00 24.84      .008 C
ATOM   3315  HD2 PHE A 222      10.773 -33.524  32.931  1.00 24.84      .008 H
ATOM   3316  CE1 PHE A 222       8.583 -30.563  31.690  1.00 30.36      .001 C
ATOM   3317  HE1 PHE A 222       7.970 -29.745  31.343  1.00 30.36      .001 H
ATOM   3318  CE2 PHE A 222       9.772 -32.635  31.237  1.00 29.01      .001 C
ATOM   3319  HE2 PHE A 222      10.067 -33.419  30.555  1.00 29.01      .001 H
ATOM   3320  CZ  PHE A 222       8.971 -31.570  30.794  1.00 27.17      .000 C
ATOM   3321  HZ  PHE A 222       8.647 -31.536  29.765  1.00 27.17      .000 H
ATOM   3322  N   HIS A 223      13.107 -32.626  34.580  1.00 28.47      .337 N
ATOM   3323  H   HIS A 223      12.672 -33.204  35.284  1.00 28.47      .337 H
ATOM   3324  CA  HIS A 223      14.433 -33.067  34.111  1.00 31.69      .165 C
ATOM   3325  HA  HIS A 223      14.847 -32.298  33.458  1.00 31.69      .165 H
ATOM   3326  C   HIS A 223      14.386 -34.390  33.304  1.00 29.60      .251 C
ATOM   3327  O   HIS A 223      15.237 -34.600  32.438  1.00 37.05      .271 O
ATOM   3328  CB  HIS A 223      15.369 -33.162  35.334  1.00 29.79      .079 C
ATOM   3329 1HB  HIS A 223      15.132 -34.065  35.896  1.00 29.79      .079 H
ATOM   3330 2HB  HIS A 223      16.402 -33.232  34.993  1.00 29.79      .079 H
ATOM   3331  CG  HIS A 223      15.250 -31.969  36.267  1.00 45.46      .080 C
ATOM   3332  ND1 HIS A 223      14.319 -31.860  37.303  1.00 40.67      .229 N
ATOM   3333  CD2 HIS A 223      15.784 -30.729  36.063  1.00 35.56      .089 C
ATOM   3334  HD2 HIS A 223      16.454 -30.395  35.285  1.00 35.56      .089 H
ATOM   3335  CE1 HIS A 223      14.335 -30.588  37.659  1.00 40.14      .175 C
ATOM   3336  HE1 HIS A 223      13.657 -30.208  38.408  1.00 40.14      .175 H
ATOM   3337  NE2 HIS A 223      15.205 -29.894  36.944  1.00 43.12      .334 N
ATOM   3338  HE2 HIS A 223      15.271 -28.889  37.013  1.00 43.12      .334 H
ATOM   3339  N   ARG A 224      13.371 -35.237  33.538  1.00 29.77      .338 N
ATOM   3340  H   ARG A 224      12.722 -35.004  34.276  1.00 29.77      .338 H
ATOM   3341  CA  ARG A 224      13.079 -36.495  32.811  1.00 27.23      .159 C
ATOM   3342  HA  ARG A 224      13.498 -36.424  31.808  1.00 27.23      .159 H
ATOM   3343  C   ARG A 224      11.555 -36.714  32.675  1.00 24.10      .251 C
ATOM   3344  O   ARG A 224      10.776 -36.079  33.387  1.00 26.13      .271 O
ATOM   3345  CB  ARG A 224      13.751 -37.685  33.526  1.00 30.12      .034 C
ATOM   3346 1HB  ARG A 224      13.386 -37.748  34.551  1.00 30.12      .034 H
ATOM   3347 2HB  ARG A 224      13.485 -38.606  33.007  1.00 30.12      .034 H
ATOM   3348  CG  ARG A 224      15.286 -37.568  33.559  1.00 33.12      .027 C
ATOM   3349 1HG  ARG A 224      15.652 -37.418  32.543  1.00 33.12      .027 H
ATOM   3350 2HG  ARG A 224      15.575 -36.709  34.166  1.00 33.12      .027 H
ATOM   3351  CD  ARG A 224      15.941 -38.829  34.141  1.00 36.19      .116 C
ATOM   3352 1HD  ARG A 224      15.604 -38.996  35.164  1.00 36.19      .116 H
ATOM   3353 2HD  ARG A 224      15.649 -39.691  33.542  1.00 36.19      .116 H
ATOM   3354  NE  ARG A 224      17.402 -38.702  34.127  1.00 51.26      .212 N
ATOM   3355  HE  ARG A 224      17.806 -38.751  33.203  1.00 51.26      .212 H
ATOM   3356  CZ  ARG A 224      18.186 -38.488  35.192  1.00 55.21      .666 C
ATOM   3357  NH1 ARG A 224      17.726 -38.254  36.380  1.00 47.85      .235 N
ATOM   3358 1HH1 ARG A 224      16.735 -38.095  36.495  1.00 47.85      .235 H
ATOM   3359 2HH1 ARG A 224      18.372 -37.952  37.095  1.00 47.85      .235 H
ATOM   3360  NH2 ARG A 224      19.477 -38.513  35.057  1.00 63.45      .235 N
ATOM   3361 1HH2 ARG A 224      19.890 -38.681  34.151  1.00 63.45      .235 H
ATOM   3362 2HH2 ARG A 224      20.068 -38.399  35.868  1.00 63.45      .235 H
ATOM   3363  N   ALA A 225      11.127 -37.591  31.764  1.00 25.41      .338 N
ATOM   3364  H   ALA A 225      11.794 -38.101  31.203  1.00 25.41      .338 H
ATOM   3365  CA  ALA A 225       9.709 -37.797  31.447  1.00 24.82      .159 C
ATOM   3366  HA  ALA A 225       9.116 -37.568  32.332  1.00 24.82      .159 H
ATOM   3367  C   ALA A 225       9.368 -39.244  31.014  1.00 24.15      .251 C
ATOM   3368  O   ALA A 225      10.174 -39.920  30.376  1.00 25.74      .271 O
ATOM   3369  CB  ALA A 225       9.318 -36.798  30.351  1.00 21.94      .034 C
ATOM   3370 1HB  ALA A 225       9.448 -35.781  30.720  1.00 21.94      .034 H
ATOM   3371 2HB  ALA A 225       8.275 -36.954  30.075  1.00 21.94      .034 H
ATOM   3372 3HB  ALA A 225       9.952 -36.954  29.478  1.00 21.94      .034 H
ATOM   3373  N   VAL A 226       8.144 -39.679  31.316  1.00 23.69      .338 N
ATOM   3374  H   VAL A 226       7.582 -39.109  31.933  1.00 23.69      .338 H
ATOM   3375  CA  VAL A 226       7.569 -40.986  30.947  1.00 21.01      .159 C
ATOM   3376  HA  VAL A 226       8.188 -41.430  30.168  1.00 21.01      .159 H
ATOM   3377  C   VAL A 226       6.150 -40.797  30.403  1.00 25.43      .251 C
ATOM   3378  O   VAL A 226       5.359 -40.049  30.980  1.00 24.61      .271 O
ATOM   3379  CB  VAL A 226       7.544 -41.956  32.153  1.00 21.84      .029 C
ATOM   3380  HB  VAL A 226       6.838 -41.564  32.886  1.00 21.84      .029 H
ATOM   3381  CG1 VAL A 226       7.057 -43.359  31.763  1.00 17.34      .002 C
ATOM   3382 1HG1 VAL A 226       7.115 -44.014  32.633  1.00 17.34      .002 H
ATOM   3383 2HG1 VAL A 226       7.688 -43.753  30.967  1.00 17.34      .002 H
ATOM   3384 3HG1 VAL A 226       6.025 -43.305  31.417  1.00 17.34      .002 H
ATOM   3385  CG2 VAL A 226       8.904 -42.061  32.852  1.00 21.56      .002 C
ATOM   3386 1HG2 VAL A 226       8.896 -42.896  33.551  1.00 21.56      .002 H
ATOM   3387 2HG2 VAL A 226       9.097 -41.135  33.393  1.00 21.56      .002 H
ATOM   3388 3HG2 VAL A 226       9.684 -42.217  32.107  1.00 21.56      .002 H
ATOM   3389  N   LEU A 227       5.817 -41.477  29.305  1.00 18.91      .338 N
ATOM   3390  H   LEU A 227       6.506 -42.084  28.884  1.00 18.91      .338 H
ATOM   3391  CA  LEU A 227       4.515 -41.397  28.643  1.00 20.51      .159 C
ATOM   3392  HA  LEU A 227       3.826 -40.810  29.250  1.00 20.51      .159 H
ATOM   3393  C   LEU A 227       3.916 -42.807  28.466  1.00 24.42      .251 C
ATOM   3394  O   LEU A 227       4.371 -43.588  27.628  1.00 26.58      .271 O
ATOM   3395  CB  LEU A 227       4.657 -40.686  27.272  1.00 21.42      .032 C
ATOM   3396 1HB  LEU A 227       5.434 -41.201  26.708  1.00 21.42      .032 H
ATOM   3397 2HB  LEU A 227       3.725 -40.828  26.724  1.00 21.42      .032 H
ATOM   3398  CG  LEU A 227       4.956 -39.175  27.293  1.00 23.98      .002 C
ATOM   3399  HG  LEU A 227       4.417 -38.726  28.127  1.00 23.98      .002 H
ATOM   3400  CD1 LEU A 227       6.449 -38.843  27.398  1.00 23.66      .000 C
ATOM   3401 1HD1 LEU A 227       6.583 -37.764  27.323  1.00 23.66      .000 H
ATOM   3402 2HD1 LEU A 227       6.984 -39.334  26.585  1.00 23.66      .000 H
ATOM   3403 3HD1 LEU A 227       6.839 -39.192  28.354  1.00 23.66      .000 H
ATOM   3404  CD2 LEU A 227       4.453 -38.554  25.988  1.00 27.24      .000 C
ATOM   3405 1HD2 LEU A 227       4.680 -37.488  25.975  1.00 27.24      .000 H
ATOM   3406 2HD2 LEU A 227       3.375 -38.698  25.911  1.00 27.24      .000 H
ATOM   3407 3HD2 LEU A 227       4.945 -39.041  25.146  1.00 27.24      .000 H
ATOM   3408  N   GLN A 228       2.885 -43.132  29.243  1.00 22.02      .338 N
ATOM   3409  H   GLN A 228       2.529 -42.457  29.904  1.00 22.02      .338 H
ATOM   3410  CA  GLN A 228       2.221 -44.441  29.225  1.00 23.82      .160 C
ATOM   3411  HA  GLN A 228       2.918 -45.191  28.851  1.00 23.82      .160 H
ATOM   3412  C   GLN A 228       0.985 -44.431  28.305  1.00 23.00      .251 C
ATOM   3413  O   GLN A 228       0.117 -43.565  28.432  1.00 19.83      .271 O
ATOM   3414  CB  GLN A 228       1.844 -44.847  30.655  1.00 19.01      .042 C
ATOM   3415 1HB  GLN A 228       1.133 -44.134  31.074  1.00 19.01      .042 H
ATOM   3416 2HB  GLN A 228       1.369 -45.827  30.606  1.00 19.01      .042 H
ATOM   3417  CG  GLN A 228       3.061 -44.936  31.592  1.00 20.54      .090 C
ATOM   3418 1HG  GLN A 228       3.773 -45.648  31.175  1.00 20.54      .090 H
ATOM   3419 2HG  GLN A 228       3.549 -43.962  31.636  1.00 20.54      .090 H
ATOM   3420  CD  GLN A 228       2.722 -45.374  33.028  1.00 23.77      .227 C
ATOM   3421  OE1 GLN A 228       3.404 -44.982  33.969  1.00 26.24      .273 O
ATOM   3422  NE2 GLN A 228       1.686 -46.147  33.276  1.00 20.98      .369 N
ATOM   3423 1HE2 GLN A 228       1.487 -46.383  34.238  1.00 20.98      .369 H
ATOM   3424 2HE2 GLN A 228       1.121 -46.535  32.534  1.00 20.98      .369 H
ATOM   3425  N   SER A 229       0.904 -45.383  27.370  1.00 22.61      .336 N
ATOM   3426  H   SER A 229       1.626 -46.088  27.331  1.00 22.61      .336 H
ATOM   3427  CA  SER A 229      -0.234 -45.577  26.451  1.00 19.15      .189 C
ATOM   3428  HA  SER A 229       0.127 -46.188  25.624  1.00 19.15      .189 H
ATOM   3429  C   SER A 229      -0.781 -44.255  25.846  1.00 18.53      .254 C
ATOM   3430  O   SER A 229      -1.993 -44.028  25.849  1.00 23.59      .270 O
ATOM   3431  CB  SER A 229      -1.331 -46.391  27.143  1.00 17.97      .169 C
ATOM   3432 1HB  SER A 229      -1.562 -45.934  28.106  1.00 17.97      .169 H
ATOM   3433 2HB  SER A 229      -2.223 -46.396  26.516  1.00 17.97      .169 H
ATOM   3434  OG  SER A 229      -0.916 -47.742  27.320  1.00 19.68      .380 O
ATOM   3435  HG  SER A 229      -1.187 -48.229  26.538  1.00 19.68      .380 H
ATOM   3436  N   GLY A 230       0.092 -43.359  25.364  1.00 15.93      .336 N
ATOM   3437  H   GLY A 230       1.083 -43.545  25.410  1.00 15.93      .336 H
ATOM   3438  CA  GLY A 230      -0.316 -42.082  24.778  1.00 20.78      .189 C
ATOM   3439 1HA  GLY A 230      -0.861 -42.298  23.859  1.00 20.78      .189 H
ATOM   3440 2HA  GLY A 230      -1.000 -41.575  25.459  1.00 20.78      .189 H
ATOM   3441  C   GLY A 230       0.832 -41.110  24.438  1.00 23.83      .253 C
ATOM   3442  O   GLY A 230       1.922 -41.173  24.998  1.00 22.17      .270 O
ATOM   3443  N   ALA A 231       0.561 -40.191  23.512  1.00 17.39      .337 N
ATOM   3444  H   ALA A 231      -0.357 -40.208  23.091  1.00 17.39      .337 H
ATOM   3445  CA  ALA A 231       1.505 -39.200  22.971  1.00 24.73      .160 C
ATOM   3446  HA  ALA A 231       2.274 -38.993  23.715  1.00 24.73      .160 H
ATOM   3447  C   ALA A 231       0.783 -37.862  22.661  1.00 23.26      .254 C
ATOM   3448  O   ALA A 231      -0.418 -37.884  22.373  1.00 24.81      .270 O
ATOM   3449  CB  ALA A 231       2.165 -39.821  21.730  1.00 20.06      .034 C
ATOM   3450 1HB  ALA A 231       2.670 -40.741  22.024  1.00 20.06      .034 H
ATOM   3451 2HB  ALA A 231       2.891 -39.127  21.307  1.00 20.06      .034 H
ATOM   3452 3HB  ALA A 231       1.401 -40.046  20.986  1.00 20.06      .034 H
ATOM   3453  N   PRO A 232       1.461 -36.696  22.693  1.00 22.85      .312 N
ATOM   3454  CA  PRO A 232       0.812 -35.391  22.500  1.00 22.54      .163 C
ATOM   3455  HA  PRO A 232      -0.015 -35.272  23.200  1.00 22.54      .163 H
ATOM   3456  C   PRO A 232       0.262 -35.212  21.071  1.00 26.55      .251 C
ATOM   3457  O   PRO A 232      -0.777 -34.592  20.876  1.00 26.09      .271 O
ATOM   3458  CB  PRO A 232       1.902 -34.366  22.825  1.00 23.04      .034 C
ATOM   3459 1HB  PRO A 232       1.809 -33.448  22.245  1.00 23.04      .034 H
ATOM   3460 2HB  PRO A 232       1.892 -34.150  23.894  1.00 23.04      .034 H
ATOM   3461  CG  PRO A 232       3.181 -35.092  22.452  1.00 19.68      .027 C
ATOM   3462 1HG  PRO A 232       3.341 -35.026  21.375  1.00 19.68      .027 H
ATOM   3463 2HG  PRO A 232       4.048 -34.720  22.998  1.00 19.68      .027 H
ATOM   3464  CD  PRO A 232       2.889 -36.527  22.850  1.00 20.79      .105 C
ATOM   3465 1HD  PRO A 232       3.415 -37.206  22.179  1.00 20.79      .105 H
ATOM   3466 2HD  PRO A 232       3.169 -36.711  23.887  1.00 20.79      .105 H
ATOM   3467  N   ASN A 233       0.924 -35.817  20.084  1.00 27.72      .337 N
ATOM   3468  H   ASN A 233       1.776 -36.296  20.338  1.00 27.72      .337 H
ATOM   3469  CA  ASN A 233       0.495 -35.968  18.680  1.00 27.94      .169 C
ATOM   3470  HA  ASN A 233       0.071 -35.021  18.348  1.00 27.94      .169 H
ATOM   3471  C   ASN A 233      -0.620 -37.047  18.511  1.00 29.49      .251 C
ATOM   3472  O   ASN A 233      -0.592 -37.850  17.583  1.00 28.32      .271 O
ATOM   3473  CB  ASN A 233       1.753 -36.244  17.825  1.00 23.40      .119 C
ATOM   3474 1HB  ASN A 233       1.452 -36.448  16.797  1.00 23.40      .119 H
ATOM   3475 2HB  ASN A 233       2.367 -35.343  17.802  1.00 23.40      .119 H
ATOM   3476  CG  ASN A 233       2.604 -37.411  18.333  1.00 22.31      .230 C
ATOM   3477  OD1 ASN A 233       3.123 -37.385  19.441  1.00 27.33      .273 O
ATOM   3478  ND2 ASN A 233       2.765 -38.458  17.565  1.00 21.42      .369 N
ATOM   3479 1HD2 ASN A 233       3.280 -39.250  17.923  1.00 21.42      .369 H
ATOM   3480 2HD2 ASN A 233       2.292 -38.522  16.675  1.00 21.42      .369 H
ATOM   3481  N   GLY A 234      -1.590 -37.111  19.429  1.00 24.31      .336 N
ATOM   3482  H   GLY A 234      -1.608 -36.399  20.145  1.00 24.31      .336 H
ATOM   3483  CA  GLY A 234      -2.799 -37.924  19.279  1.00 39.31      .189 C
ATOM   3484 1HA  GLY A 234      -2.557 -38.848  18.753  1.00 39.31      .189 H
ATOM   3485 2HA  GLY A 234      -3.203 -38.177  20.259  1.00 39.31      .189 H
ATOM   3486  C   GLY A 234      -3.885 -37.181  18.483  1.00 41.70      .257 C
ATOM   3487  O   GLY A 234      -4.078 -35.988  18.718  1.00 40.00      .270 O
ATOM   3488  N   PRO A 235      -4.656 -37.843  17.599  1.00 31.73      .312 N
ATOM   3489  CA  PRO A 235      -5.697 -37.171  16.810  1.00 22.65      .163 C
ATOM   3490  HA  PRO A 235      -5.286 -36.295  16.309  1.00 22.65      .163 H
ATOM   3491  C   PRO A 235      -6.880 -36.708  17.687  1.00 25.71      .251 C
ATOM   3492  O   PRO A 235      -7.512 -35.684  17.426  1.00 32.78      .271 O
ATOM   3493  CB  PRO A 235      -6.111 -38.213  15.765  1.00 19.87      .034 C
ATOM   3494 1HB  PRO A 235      -7.156 -38.119  15.472  1.00 19.87      .034 H
ATOM   3495 2HB  PRO A 235      -5.458 -38.145  14.894  1.00 19.87      .034 H
ATOM   3496  CG  PRO A 235      -5.885 -39.528  16.485  1.00 27.35      .027 C
ATOM   3497 1HG  PRO A 235      -6.740 -39.730  17.132  1.00 27.35      .027 H
ATOM   3498 2HG  PRO A 235      -5.701 -40.355  15.800  1.00 27.35      .027 H
ATOM   3499  CD  PRO A 235      -4.649 -39.263  17.325  1.00 26.00      .105 C
ATOM   3500 1HD  PRO A 235      -4.691 -39.819  18.262  1.00 26.00      .105 H
ATOM   3501 2HD  PRO A 235      -3.752 -39.525  16.764  1.00 26.00      .105 H
ATOM   3502  N   TRP A 236      -7.135 -37.435  18.776  1.00 23.29      .337 N
ATOM   3503  H   TRP A 236      -6.595 -38.279  18.900  1.00 23.29      .337 H
ATOM   3504  CA  TRP A 236      -8.056 -37.089  19.871  1.00 24.88      .164 C
ATOM   3505  HA  TRP A 236      -8.980 -36.672  19.471  1.00 24.88      .164 H
ATOM   3506  C   TRP A 236      -7.468 -36.070  20.873  1.00 25.87      .251 C
ATOM   3507  O   TRP A 236      -8.221 -35.493  21.650  1.00 25.72      .271 O
ATOM   3508  CB  TRP A 236      -8.366 -38.401  20.608  1.00 23.50      .059 C
ATOM   3509 1HB  TRP A 236      -9.117 -38.212  21.375  1.00 23.50      .059 H
ATOM   3510 2HB  TRP A 236      -8.788 -39.111  19.896  1.00 23.50      .059 H
ATOM   3511  CG  TRP A 236      -7.159 -39.028  21.256  1.00 25.15      .016 C
ATOM   3512  CD1 TRP A 236      -6.356 -39.959  20.697  1.00 23.19      .097 C
ATOM   3513  HD1 TRP A 236      -6.490 -40.450  19.745  1.00 23.19      .097 H
ATOM   3514  CD2 TRP A 236      -6.543 -38.715  22.543  1.00 20.13      .001 C
ATOM   3515  NE1 TRP A 236      -5.285 -40.198  21.491  1.00 25.00      .365 N
ATOM   3516  HE1 TRP A 236      -4.562 -40.871  21.280  1.00 25.00      .365 H
ATOM   3517  CE2 TRP A 236      -5.321 -39.447  22.637  1.00 22.86      .042 C
ATOM   3518  CE3 TRP A 236      -6.876 -37.870  23.628  1.00 25.16      .014 C
ATOM   3519  HE3 TRP A 236      -7.789 -37.295  23.584  1.00 25.16      .014 H
ATOM   3520  CZ2 TRP A 236      -4.455 -39.304  23.727  1.00 20.80      .030 C
ATOM   3521  HZ2 TRP A 236      -3.525 -39.852  23.755  1.00 20.80      .030 H
ATOM   3522  CZ3 TRP A 236      -6.019 -37.738  24.734  1.00 20.96      .001 C
ATOM   3523  HZ3 TRP A 236      -6.294 -37.078  25.544  1.00 20.96      .001 H
ATOM   3524  CH2 TRP A 236      -4.801 -38.435  24.774  1.00 24.81      .002 C
ATOM   3525  HH2 TRP A 236      -4.123 -38.301  25.604  1.00 24.81      .002 H
ATOM   3526  N   ALA A 237      -6.139 -35.891  20.908  1.00 24.38      .338 N
ATOM   3527  H   ALA A 237      -5.565 -36.314  20.193  1.00 24.38      .338 H
ATOM   3528  CA  ALA A 237      -5.427 -35.212  21.999  1.00 26.50      .159 C
ATOM   3529  HA  ALA A 237      -5.951 -35.427  22.931  1.00 26.50      .159 H
ATOM   3530  C   ALA A 237      -5.355 -33.676  21.840  1.00 25.74      .251 C
ATOM   3531  O   ALA A 237      -5.075 -32.977  22.810  1.00 23.31      .271 O
ATOM   3532  CB  ALA A 237      -4.015 -35.804  22.110  1.00 22.07      .034 C
ATOM   3533 1HB  ALA A 237      -4.074 -36.889  22.187  1.00 22.07      .034 H
ATOM   3534 2HB  ALA A 237      -3.534 -35.401  23.002  1.00 22.07      .034 H
ATOM   3535 3HB  ALA A 237      -3.435 -35.532  21.229  1.00 22.07      .034 H
ATOM   3536  N   THR A 238      -5.616 -33.161  20.637  1.00 23.24      .336 N
ATOM   3537  H   THR A 238      -5.784 -33.793  19.867  1.00 23.24      .336 H
ATOM   3538  CA  THR A 238      -5.628 -31.726  20.318  1.00 23.58      .186 C
ATOM   3539  HA  THR A 238      -5.682 -31.175  21.256  1.00 23.58      .186 H
ATOM   3540  C   THR A 238      -6.835 -31.343  19.452  1.00 24.76      .253 C
ATOM   3541  O   THR A 238      -7.503 -32.194  18.853  1.00 21.78      .270 O
ATOM   3542  CB  THR A 238      -4.340 -31.282  19.596  1.00 25.12      .140 C
ATOM   3543  HB  THR A 238      -4.458 -30.241  19.292  1.00 25.12      .140 H
ATOM   3544  OG1 THR A 238      -4.122 -32.062  18.440  1.00 21.53      .382 O
ATOM   3545  HG1 THR A 238      -3.527 -31.584  17.858  1.00 21.53      .382 H
ATOM   3546  CG2 THR A 238      -3.109 -31.360  20.490  1.00 21.89      .034 C
ATOM   3547 1HG2 THR A 238      -2.289 -30.830  20.006  1.00 21.89      .034 H
ATOM   3548 2HG2 THR A 238      -2.827 -32.401  20.648  1.00 21.89      .034 H
ATOM   3549 3HG2 THR A 238      -3.328 -30.892  21.450  1.00 21.89      .034 H
ATOM   3550  N   VAL A 239      -7.099 -30.038  19.374  1.00 23.54      .337 N
ATOM   3551  H   VAL A 239      -6.568 -29.410  19.960  1.00 23.54      .337 H
ATOM   3552  CA  VAL A 239      -8.146 -29.429  18.545  1.00 26.73      .159 C
ATOM   3553  HA  VAL A 239      -8.370 -30.115  17.727  1.00 26.73      .159 H
ATOM   3554  C   VAL A 239      -7.651 -28.101  17.930  1.00 28.32      .251 C
ATOM   3555  O   VAL A 239      -6.918 -27.343  18.570  1.00 26.17      .271 O
ATOM   3556  CB  VAL A 239      -9.443 -29.285  19.383  1.00 26.08      .029 C
ATOM   3557  HB  VAL A 239      -9.680 -30.263  19.801  1.00 26.08      .029 H
ATOM   3558  CG1 VAL A 239      -9.330 -28.292  20.548  1.00 22.06      .002 C
ATOM   3559 1HG1 VAL A 239     -10.277 -28.271  21.087  1.00 22.06      .002 H
ATOM   3560 2HG1 VAL A 239      -9.107 -27.296  20.165  1.00 22.06      .002 H
ATOM   3561 3HG1 VAL A 239      -8.535 -28.610  21.221  1.00 22.06      .002 H
ATOM   3562  CG2 VAL A 239     -10.636 -28.878  18.523  1.00 30.33      .002 C
ATOM   3563 1HG2 VAL A 239     -11.546 -28.934  19.120  1.00 30.33      .002 H
ATOM   3564 2HG2 VAL A 239     -10.715 -29.557  17.675  1.00 30.33      .002 H
ATOM   3565 3HG2 VAL A 239     -10.500 -27.858  18.162  1.00 30.33      .002 H
ATOM   3566  N   GLY A 240      -8.032 -27.827  16.680  1.00 28.90      .336 N
ATOM   3567  H   GLY A 240      -8.583 -28.503  16.170  1.00 28.90      .336 H
ATOM   3568  CA  GLY A 240      -7.784 -26.544  16.016  1.00 23.29      .189 C
ATOM   3569 1HA  GLY A 240      -6.755 -26.236  16.203  1.00 23.29      .189 H
ATOM   3570 2HA  GLY A 240      -7.924 -26.660  14.941  1.00 23.29      .189 H
ATOM   3571  C   GLY A 240      -8.723 -25.434  16.513  1.00 32.93      .253 C
ATOM   3572  O   GLY A 240      -9.850 -25.707  16.927  1.00 29.27      .270 O
ATOM   3573  N   MET A 241      -8.284 -24.174  16.463  1.00 32.83      .337 N
ATOM   3574  H   MET A 241      -7.347 -23.997  16.128  1.00 32.83      .337 H
ATOM   3575  CA  MET A 241      -9.019 -23.013  16.985  1.00 32.56      .160 C
ATOM   3576  HA  MET A 241      -9.108 -23.129  18.065  1.00 32.56      .160 H
ATOM   3577  C   MET A 241     -10.456 -22.874  16.412  1.00 34.99      .251 C
ATOM   3578  O   MET A 241     -11.380 -22.554  17.161  1.00 33.14      .271 O
ATOM   3579  CB  MET A 241      -8.204 -21.737  16.712  1.00 34.59      .043 C
ATOM   3580 1HB  MET A 241      -7.804 -21.760  15.698  1.00 34.59      .043 H
ATOM   3581 2HB  MET A 241      -8.843 -20.858  16.793  1.00 34.59      .043 H
ATOM   3582  CG  MET A 241      -7.041 -21.599  17.703  1.00 38.47      .060 C
ATOM   3583 1HG  MET A 241      -7.448 -21.646  18.713  1.00 38.47      .060 H
ATOM   3584 2HG  MET A 241      -6.368 -22.448  17.582  1.00 38.47      .060 H
ATOM   3585  SD  MET A 241      -6.064 -20.063  17.548  1.00 49.09      .139 S
ATOM   3586  CE  MET A 241      -5.214 -20.341  15.970  1.00 40.60      .069 C
ATOM   3587 1HE  MET A 241      -4.509 -19.529  15.795  1.00 40.60      .069 H
ATOM   3588 2HE  MET A 241      -5.946 -20.368  15.163  1.00 40.60      .069 H
ATOM   3589 3HE  MET A 241      -4.677 -21.289  16.005  1.00 40.60      .069 H
ATOM   3590  N   GLY A 242     -10.663 -23.191  15.130  1.00 33.86      .336 N
ATOM   3591  H   GLY A 242      -9.888 -23.518  14.571  1.00 33.86      .336 H
ATOM   3592  CA  GLY A 242     -11.976 -23.157  14.486  1.00 27.42      .189 C
ATOM   3593 1HA  GLY A 242     -12.406 -22.161  14.587  1.00 27.42      .189 H
ATOM   3594 2HA  GLY A 242     -11.848 -23.380  13.426  1.00 27.42      .189 H
ATOM   3595  C   GLY A 242     -12.965 -24.175  15.080  1.00 33.65      .253 C
ATOM   3596  O   GLY A 242     -14.102 -23.820  15.396  1.00 32.26      .270 O
ATOM   3597  N   GLU A 243     -12.520 -25.416  15.295  1.00 30.49      .337 N
ATOM   3598  H   GLU A 243     -11.568 -25.642  15.044  1.00 30.49      .337 H
ATOM   3599  CA  GLU A 243     -13.297 -26.474  15.945  1.00 27.82      .160 C
ATOM   3600  HA  GLU A 243     -14.287 -26.503  15.489  1.00 27.82      .160 H
ATOM   3601  C   GLU A 243     -13.473 -26.211  17.455  1.00 34.86      .251 C
ATOM   3602  O   GLU A 243     -14.546 -26.468  18.000  1.00 33.61      .271 O
ATOM   3603  CB  GLU A 243     -12.618 -27.835  15.708  1.00 26.00      .043 C
ATOM   3604 1HB  GLU A 243     -12.553 -28.036  14.639  1.00 26.00      .043 H
ATOM   3605 2HB  GLU A 243     -11.598 -27.791  16.091  1.00 26.00      .043 H
ATOM   3606  CG  GLU A 243     -13.337 -29.023  16.382  1.00 27.00      .100 C
ATOM   3607 1HG  GLU A 243     -12.730 -29.919  16.256  1.00 27.00      .100 H
ATOM   3608 2HG  GLU A 243     -13.411 -28.842  17.454  1.00 27.00      .100 H
ATOM   3609  CD  GLU A 243     -14.746 -29.306  15.837  1.00 33.40      .185 C
ATOM   3610  OE1 GLU A 243     -15.109 -28.826  14.740  1.00 39.97      .647 O
ATOM   3611  OE2 GLU A 243     -15.508 -30.043  16.504  1.00 31.18      .647 O
ATOM   3612  N   ALA A 244     -12.458 -25.654  18.125  1.00 31.11      .338 N
ATOM   3613  H   ALA A 244     -11.585 -25.493  17.645  1.00 31.11      .338 H
ATOM   3614  CA  ALA A 244     -12.536 -25.257  19.525  1.00 28.48      .159 C
ATOM   3615  HA  ALA A 244     -12.765 -26.140  20.122  1.00 28.48      .159 H
ATOM   3616  C   ALA A 244     -13.669 -24.231  19.735  1.00 31.19      .251 C
ATOM   3617  O   ALA A 244     -14.541 -24.445  20.585  1.00 27.55      .271 O
ATOM   3618  CB  ALA A 244     -11.173 -24.714  19.973  1.00 27.75      .034 C
ATOM   3619 1HB  ALA A 244     -10.397 -25.442  19.737  1.00 27.75      .034 H
ATOM   3620 2HB  ALA A 244     -11.198 -24.544  21.049  1.00 27.75      .034 H
ATOM   3621 3HB  ALA A 244     -10.960 -23.775  19.461  1.00 27.75      .034 H
ATOM   3622  N   ARG A 245     -13.732 -23.191  18.886  1.00 31.51      .338 N
ATOM   3623  H   ARG A 245     -12.988 -23.054  18.216  1.00 31.51      .338 H
ATOM   3624  CA  ARG A 245     -14.853 -22.256  18.835  1.00 30.37      .159 C
ATOM   3625  HA  ARG A 245     -14.948 -21.808  19.824  1.00 30.37      .159 H
ATOM   3626  C   ARG A 245     -16.172 -22.982  18.506  1.00 29.80      .251 C
ATOM   3627  O   ARG A 245     -17.166 -22.713  19.178  1.00 32.55      .271 O
ATOM   3628  CB  ARG A 245     -14.565 -21.125  17.832  1.00 30.24      .034 C
ATOM   3629 1HB  ARG A 245     -13.706 -20.551  18.180  1.00 30.24      .034 H
ATOM   3630 2HB  ARG A 245     -14.337 -21.538  16.850  1.00 30.24      .034 H
ATOM   3631  CG  ARG A 245     -15.769 -20.176  17.698  1.00 28.78      .027 C
ATOM   3632 1HG  ARG A 245     -16.588 -20.713  17.220  1.00 28.78      .027 H
ATOM   3633 2HG  ARG A 245     -16.099 -19.868  18.690  1.00 28.78      .027 H
ATOM   3634  CD  ARG A 245     -15.456 -18.918  16.871  1.00 25.30      .116 C
ATOM   3635 1HD  ARG A 245     -14.959 -19.212  15.946  1.00 25.30      .116 H
ATOM   3636 2HD  ARG A 245     -16.389 -18.420  16.605  1.00 25.30      .116 H
ATOM   3637  NE  ARG A 245     -14.597 -17.969  17.595  1.00 29.68      .212 N
ATOM   3638  HE  ARG A 245     -13.626 -17.985  17.317  1.00 29.68      .212 H
ATOM   3639  CZ  ARG A 245     -15.031 -17.040  18.458  1.00 32.73      .666 C
ATOM   3640  NH1 ARG A 245     -16.266 -16.903  18.843  1.00 34.23      .235 N
ATOM   3641 1HH1 ARG A 245     -16.985 -17.554  18.562  1.00 34.23      .235 H
ATOM   3642 2HH1 ARG A 245     -16.484 -16.157  19.488  1.00 34.23      .235 H
ATOM   3643  NH2 ARG A 245     -14.184 -16.202  18.953  1.00 30.01      .235 N
ATOM   3644 1HH2 ARG A 245     -13.217 -16.252  18.663  1.00 30.01      .235 H
ATOM   3645 2HH2 ARG A 245     -14.497 -15.441  19.539  1.00 30.01      .235 H
ATOM   3646  N   ARG A 246     -16.209 -23.896  17.527  1.00 28.84      .338 N
ATOM   3647  H   ARG A 246     -15.385 -24.056  16.966  1.00 28.84      .338 H
ATOM   3648  CA  ARG A 246     -17.416 -24.637  17.140  1.00 38.52      .159 C
ATOM   3649  HA  ARG A 246     -18.161 -23.914  16.808  1.00 38.52      .159 H
ATOM   3650  C   ARG A 246     -18.013 -25.412  18.340  1.00 31.98      .251 C
ATOM   3651  O   ARG A 246     -19.192 -25.247  18.638  1.00 27.93      .271 O
ATOM   3652  CB  ARG A 246     -17.116 -25.569  15.950  1.00 30.00      .034 C
ATOM   3653 1HB  ARG A 246     -16.458 -25.069  15.240  1.00 30.00      .034 H
ATOM   3654 2HB  ARG A 246     -16.616 -26.468  16.312  1.00 30.00      .034 H
ATOM   3655  CG  ARG A 246     -18.400 -25.993  15.207  1.00 33.64      .027 C
ATOM   3656 1HG  ARG A 246     -19.187 -26.227  15.924  1.00 33.64      .027 H
ATOM   3657 2HG  ARG A 246     -18.740 -25.158  14.595  1.00 33.64      .027 H
ATOM   3658  CD  ARG A 246     -18.195 -27.217  14.292  1.00 37.66      .116 C
ATOM   3659 1HD  ARG A 246     -19.100 -27.394  13.711  1.00 37.66      .116 H
ATOM   3660 2HD  ARG A 246     -17.377 -27.017  13.600  1.00 37.66      .116 H
ATOM   3661  NE  ARG A 246     -17.880 -28.430  15.063  1.00 37.55      .212 N
ATOM   3662  HE  ARG A 246     -16.901 -28.679  15.054  1.00 37.55      .212 H
ATOM   3663  CZ  ARG A 246     -18.719 -29.033  15.913  1.00 35.58      .666 C
ATOM   3664  NH1 ARG A 246     -20.007 -28.891  15.838  1.00 38.99      .235 N
ATOM   3665 1HH1 ARG A 246     -20.415 -28.540  14.983  1.00 38.99      .235 H
ATOM   3666 2HH1 ARG A 246     -20.603 -29.212  16.588  1.00 38.99      .235 H
ATOM   3667  NH2 ARG A 246     -18.239 -29.779  16.861  1.00 28.18      .235 N
ATOM   3668 1HH2 ARG A 246     -17.243 -29.947  16.867  1.00 28.18      .235 H
ATOM   3669 2HH2 ARG A 246     -18.828 -30.209  17.560  1.00 28.18      .235 H
ATOM   3670  N   ARG A 247     -17.198 -26.158  19.095  1.00 36.20      .338 N
ATOM   3671  H   ARG A 247     -16.230 -26.247  18.820  1.00 36.20      .338 H
ATOM   3672  CA  ARG A 247     -17.604 -26.910  20.292  1.00 32.90      .159 C
ATOM   3673  HA  ARG A 247     -18.435 -27.560  20.015  1.00 32.90      .159 H
ATOM   3674  C   ARG A 247     -18.086 -25.985  21.432  1.00 27.90      .251 C
ATOM   3675  O   ARG A 247     -19.115 -26.268  22.040  1.00 29.59      .271 O
ATOM   3676  CB  ARG A 247     -16.449 -27.805  20.773  1.00 33.98      .034 C
ATOM   3677 1HB  ARG A 247     -15.541 -27.214  20.893  1.00 33.98      .034 H
ATOM   3678 2HB  ARG A 247     -16.710 -28.250  21.734  1.00 33.98      .034 H
ATOM   3679  CG  ARG A 247     -16.186 -28.924  19.760  1.00 33.61      .027 C
ATOM   3680 1HG  ARG A 247     -17.094 -29.515  19.638  1.00 33.61      .027 H
ATOM   3681 2HG  ARG A 247     -15.943 -28.479  18.795  1.00 33.61      .027 H
ATOM   3682  CD  ARG A 247     -15.040 -29.860  20.175  1.00 29.17      .116 C
ATOM   3683 1HD  ARG A 247     -14.171 -29.276  20.479  1.00 29.17      .116 H
ATOM   3684 2HD  ARG A 247     -15.379 -30.488  21.000  1.00 29.17      .116 H
ATOM   3685  NE  ARG A 247     -14.697 -30.695  19.029  1.00 26.50      .212 N
ATOM   3686  HE  ARG A 247     -15.051 -30.311  18.164  1.00 26.50      .212 H
ATOM   3687  CZ  ARG A 247     -14.075 -31.884  19.025  1.00 28.59      .666 C
ATOM   3688  NH1 ARG A 247     -13.536 -32.437  20.070  1.00 24.41      .235 N
ATOM   3689 1HH1 ARG A 247     -13.486 -31.924  20.939  1.00 24.41      .235 H
ATOM   3690 2HH1 ARG A 247     -13.140 -33.363  20.007  1.00 24.41      .235 H
ATOM   3691  NH2 ARG A 247     -14.035 -32.508  17.892  1.00 26.25      .235 N
ATOM   3692 1HH2 ARG A 247     -14.436 -32.063  17.079  1.00 26.25      .235 H
ATOM   3693 2HH2 ARG A 247     -13.774 -33.483  17.858  1.00 26.25      .235 H
ATOM   3694  N   ALA A 248     -17.403 -24.863  21.673  1.00 29.19      .338 N
ATOM   3695  H   ALA A 248     -16.544 -24.685  21.173  1.00 29.19      .338 H
ATOM   3696  CA  ALA A 248     -17.837 -23.852  22.632  1.00 31.39      .159 C
ATOM   3697  HA  ALA A 248     -17.969 -24.326  23.605  1.00 31.39      .159 H
ATOM   3698  C   ALA A 248     -19.191 -23.210  22.236  1.00 36.90      .251 C
ATOM   3699  O   ALA A 248     -20.067 -23.035  23.082  1.00 35.05      .271 O
ATOM   3700  CB  ALA A 248     -16.732 -22.796  22.751  1.00 23.03      .034 C
ATOM   3701 1HB  ALA A 248     -15.801 -23.273  23.056  1.00 23.03      .034 H
ATOM   3702 2HB  ALA A 248     -17.022 -22.055  23.496  1.00 23.03      .034 H
ATOM   3703 3HB  ALA A 248     -16.591 -22.306  21.787  1.00 23.03      .034 H
ATOM   3704  N   THR A 249     -19.381 -22.921  20.943  1.00 28.81      .336 N
ATOM   3705  H   THR A 249     -18.622 -23.100  20.302  1.00 28.81      .336 H
ATOM   3706  CA  THR A 249     -20.611 -22.369  20.354  1.00 28.17      .186 C
ATOM   3707  HA  THR A 249     -20.869 -21.441  20.865  1.00 28.17      .186 H
ATOM   3708  C   THR A 249     -21.780 -23.352  20.506  1.00 28.49      .253 C
ATOM   3709  O   THR A 249     -22.868 -22.970  20.928  1.00 29.08      .270 O
ATOM   3710  CB  THR A 249     -20.415 -22.059  18.858  1.00 39.46      .140 C
ATOM   3711  HB  THR A 249     -20.270 -22.999  18.326  1.00 39.46      .140 H
ATOM   3712  OG1 THR A 249     -19.273 -21.243  18.644  1.00 38.83      .382 O
ATOM   3713  HG1 THR A 249     -18.503 -21.734  18.938  1.00 38.83      .382 H
ATOM   3714  CG2 THR A 249     -21.585 -21.319  18.221  1.00 34.47      .034 C
ATOM   3715 1HG2 THR A 249     -21.370 -21.122  17.171  1.00 34.47      .034 H
ATOM   3716 2HG2 THR A 249     -21.741 -20.375  18.743  1.00 34.47      .034 H
ATOM   3717 3HG2 THR A 249     -22.483 -21.932  18.301  1.00 34.47      .034 H
ATOM   3718  N   GLN A 250     -21.547 -24.635  20.216  1.00 27.63      .337 N
ATOM   3719  H   GLN A 250     -20.657 -24.896  19.817  1.00 27.63      .337 H
ATOM   3720  CA  GLN A 250     -22.557 -25.681  20.336  1.00 28.63      .160 C
ATOM   3721  HA  GLN A 250     -23.454 -25.337  19.820  1.00 28.63      .160 H
ATOM   3722  C   GLN A 250     -22.938 -25.963  21.809  1.00 31.94      .251 C
ATOM   3723  O   GLN A 250     -24.117 -26.152  22.104  1.00 32.14      .271 O
ATOM   3724  CB  GLN A 250     -22.046 -26.928  19.606  1.00 26.22      .042 C
ATOM   3725 1HB  GLN A 250     -21.678 -26.629  18.625  1.00 26.22      .042 H
ATOM   3726 2HB  GLN A 250     -21.225 -27.378  20.165  1.00 26.22      .042 H
ATOM   3727  CG  GLN A 250     -23.156 -27.972  19.425  1.00 33.51      .090 C
ATOM   3728 1HG  GLN A 250     -23.458 -28.373  20.392  1.00 33.51      .090 H
ATOM   3729 2HG  GLN A 250     -24.023 -27.476  18.991  1.00 33.51      .090 H
ATOM   3730  CD  GLN A 250     -22.743 -29.133  18.515  1.00 45.75      .227 C
ATOM   3731  OE1 GLN A 250     -21.620 -29.259  18.050  1.00 51.28      .273 O
ATOM   3732  NE2 GLN A 250     -23.644 -30.034  18.213  1.00 41.59      .369 N
ATOM   3733 1HE2 GLN A 250     -23.288 -30.882  17.797  1.00 41.59      .369 H
ATOM   3734 2HE2 GLN A 250     -24.531 -30.041  18.695  1.00 41.59      .369 H
ATOM   3735  N   LEU A 251     -21.985 -25.914  22.752  1.00 31.00      .338 N
ATOM   3736  H   LEU A 251     -21.015 -25.806  22.493  1.00 31.00      .338 H
ATOM   3737  CA  LEU A 251     -22.288 -25.996  24.178  1.00 35.41      .159 C
ATOM   3738  HA  LEU A 251     -22.881 -26.897  24.333  1.00 35.41      .159 H
ATOM   3739  C   LEU A 251     -23.131 -24.784  24.625  1.00 30.24      .251 C
ATOM   3740  O   LEU A 251     -24.140 -24.962  25.302  1.00 28.35      .271 O
ATOM   3741  CB  LEU A 251     -20.998 -26.104  25.015  1.00 29.75      .032 C
ATOM   3742 1HB  LEU A 251     -20.316 -26.789  24.510  1.00 29.75      .032 H
ATOM   3743 2HB  LEU A 251     -20.525 -25.123  25.049  1.00 29.75      .032 H
ATOM   3744  CG  LEU A 251     -21.257 -26.609  26.450  1.00 30.41      .002 C
ATOM   3745  HG  LEU A 251     -22.150 -26.113  26.832  1.00 30.41      .002 H
ATOM   3746  CD1 LEU A 251     -21.469 -28.125  26.488  1.00 22.37      .000 C
ATOM   3747 1HD1 LEU A 251     -21.657 -28.434  27.516  1.00 22.37      .000 H
ATOM   3748 2HD1 LEU A 251     -20.577 -28.628  26.114  1.00 22.37      .000 H
ATOM   3749 3HD1 LEU A 251     -22.324 -28.391  25.866  1.00 22.37      .000 H
ATOM   3750  CD2 LEU A 251     -20.097 -26.267  27.383  1.00 29.82      .000 C
ATOM   3751 1HD2 LEU A 251     -20.318 -26.639  28.383  1.00 29.82      .000 H
ATOM   3752 2HD2 LEU A 251     -19.972 -25.184  27.418  1.00 29.82      .000 H
ATOM   3753 3HD2 LEU A 251     -19.180 -26.727  27.017  1.00 29.82      .000 H
ATOM   3754  N   ALA A 252     -22.756 -23.571  24.200  1.00 31.40      .338 N
ATOM   3755  H   ALA A 252     -21.912 -23.480  23.653  1.00 31.40      .338 H
ATOM   3756  CA  ALA A 252     -23.510 -22.351  24.469  1.00 35.39      .159 C
ATOM   3757  HA  ALA A 252     -23.561 -22.213  25.549  1.00 35.39      .159 H
ATOM   3758  C   ALA A 252     -24.957 -22.449  23.934  1.00 38.42      .251 C
ATOM   3759  O   ALA A 252     -25.892 -22.145  24.675  1.00 35.04      .271 O
ATOM   3760  CB  ALA A 252     -22.750 -21.156  23.884  1.00 26.33      .034 C
ATOM   3761 1HB  ALA A 252     -21.759 -21.119  24.336  1.00 26.33      .034 H
ATOM   3762 2HB  ALA A 252     -23.287 -20.235  24.111  1.00 26.33      .034 H
ATOM   3763 3HB  ALA A 252     -22.653 -21.263  22.804  1.00 26.33      .034 H
ATOM   3764  N   HIS A 253     -25.153 -22.958  22.715  1.00 36.18      .337 N
ATOM   3765  H   HIS A 253     -24.353 -23.141  22.126  1.00 36.18      .337 H
ATOM   3766  CA  HIS A 253     -26.471 -23.219  22.149  1.00 38.15      .165 C
ATOM   3767  HA  HIS A 253     -27.012 -22.275  22.080  1.00 38.15      .165 H
ATOM   3768  C   HIS A 253     -27.293 -24.183  23.026  1.00 33.08      .251 C
ATOM   3769  O   HIS A 253     -28.411 -23.853  23.426  1.00 36.39      .271 O
ATOM   3770  CB  HIS A 253     -26.321 -23.791  20.735  1.00 37.06      .077 C
ATOM   3771 1HB  HIS A 253     -25.774 -23.077  20.119  1.00 37.06      .077 H
ATOM   3772 2HB  HIS A 253     -25.741 -24.713  20.767  1.00 37.06      .077 H
ATOM   3773  CG  HIS A 253     -27.659 -24.072  20.094  1.00 46.47      .057 C
ATOM   3774  ND1 HIS A 253     -28.541 -23.143  19.607  1.00 46.39      .338 N
ATOM   3775  HD1 HIS A 253     -28.425 -22.143  19.525  1.00 46.39      .338 H
ATOM   3776  CD2 HIS A 253     -28.311 -25.273  20.018  1.00 49.04      .113 C
ATOM   3777  HD2 HIS A 253     -27.982 -26.250  20.341  1.00 49.04      .113 H
ATOM   3778  CE1 HIS A 253     -29.633 -23.767  19.238  1.00 47.51      .175 C
ATOM   3779  HE1 HIS A 253     -30.528 -23.337  18.811  1.00 47.51      .175 H
ATOM   3780  NE2 HIS A 253     -29.553 -25.071  19.472  1.00 55.79      .223 N
ATOM   3781  N   LEU A 254     -26.728 -25.344  23.367  1.00 31.13      .338 N
ATOM   3782  H   LEU A 254     -25.803 -25.558  23.021  1.00 31.13      .338 H
ATOM   3783  CA  LEU A 254     -27.405 -26.387  24.135  1.00 28.49      .159 C
ATOM   3784  HA  LEU A 254     -28.329 -26.639  23.615  1.00 28.49      .159 H
ATOM   3785  C   LEU A 254     -27.780 -25.936  25.569  1.00 34.16      .251 C
ATOM   3786  O   LEU A 254     -28.768 -26.437  26.104  1.00 35.71      .271 O
ATOM   3787  CB  LEU A 254     -26.508 -27.639  24.173  1.00 31.68      .032 C
ATOM   3788 1HB  LEU A 254     -25.507 -27.337  24.482  1.00 31.68      .032 H
ATOM   3789 2HB  LEU A 254     -26.897 -28.320  24.929  1.00 31.68      .032 H
ATOM   3790  CG  LEU A 254     -26.434 -28.383  22.830  1.00 39.90      .002 C
ATOM   3791  HG  LEU A 254     -26.279 -27.655  22.034  1.00 39.90      .002 H
ATOM   3792  CD1 LEU A 254     -25.260 -29.357  22.847  1.00 33.30      .000 C
ATOM   3793 1HD1 LEU A 254     -25.163 -29.831  21.870  1.00 33.30      .000 H
ATOM   3794 2HD1 LEU A 254     -25.438 -30.119  23.605  1.00 33.30      .000 H
ATOM   3795 3HD1 LEU A 254     -24.343 -28.816  23.082  1.00 33.30      .000 H
ATOM   3796  CD2 LEU A 254     -27.710 -29.180  22.547  1.00 29.11      .000 C
ATOM   3797 1HD2 LEU A 254     -27.587 -29.735  21.617  1.00 29.11      .000 H
ATOM   3798 2HD2 LEU A 254     -28.557 -28.499  22.454  1.00 29.11      .000 H
ATOM   3799 3HD2 LEU A 254     -27.891 -29.877  23.365  1.00 29.11      .000 H
ATOM   3800  N   VAL A 255     -27.061 -24.977  26.168  1.00 32.47      .338 N
ATOM   3801  H   VAL A 255     -26.215 -24.650  25.724  1.00 32.47      .338 H
ATOM   3802  CA  VAL A 255     -27.383 -24.375  27.472  1.00 31.34      .159 C
ATOM   3803  HA  VAL A 255     -28.066 -25.066  27.966  1.00 31.34      .159 H
ATOM   3804  C   VAL A 255     -28.116 -23.003  27.369  1.00 36.46      .251 C
ATOM   3805  O   VAL A 255     -28.257 -22.315  28.382  1.00 33.49      .271 O
ATOM   3806  CB  VAL A 255     -26.159 -24.321  28.426  1.00 29.29      .029 C
ATOM   3807  HB  VAL A 255     -26.530 -24.105  29.428  1.00 29.29      .029 H
ATOM   3808  CG1 VAL A 255     -25.439 -25.670  28.509  1.00 27.72      .002 C
ATOM   3809 1HG1 VAL A 255     -24.679 -25.633  29.289  1.00 27.72      .002 H
ATOM   3810 2HG1 VAL A 255     -24.970 -25.913  27.556  1.00 27.72      .002 H
ATOM   3811 3HG1 VAL A 255     -26.177 -26.434  28.756  1.00 27.72      .002 H
ATOM   3812  CG2 VAL A 255     -25.144 -23.230  28.089  1.00 26.70      .002 C
ATOM   3813 1HG2 VAL A 255     -24.318 -23.289  28.797  1.00 26.70      .002 H
ATOM   3814 2HG2 VAL A 255     -25.618 -22.251  28.163  1.00 26.70      .002 H
ATOM   3815 3HG2 VAL A 255     -24.767 -23.376  27.077  1.00 26.70      .002 H
ATOM   3816  N   GLY A 256     -28.594 -22.599  26.186  1.00 29.86      .336 N
ATOM   3817  H   GLY A 256     -28.441 -23.180  25.374  1.00 29.86      .336 H
ATOM   3818  CA  GLY A 256     -29.427 -21.404  25.983  1.00 31.66      .189 C
ATOM   3819 1HA  GLY A 256     -29.924 -21.492  25.018  1.00 31.66      .189 H
ATOM   3820 2HA  GLY A 256     -30.201 -21.370  26.750  1.00 31.66      .189 H
ATOM   3821  C   GLY A 256     -28.681 -20.047  26.007  1.00 31.79      .253 C
ATOM   3822  O   GLY A 256     -29.302 -19.010  26.249  1.00 32.31      .270 O
ATOM   3823  N   CYS A 257     -27.362 -20.051  25.807  1.00 35.91      .337 N
ATOM   3824  H   CYS A 257     -26.934 -20.935  25.574  1.00 35.91      .337 H
ATOM   3825  CA  CYS A 257     -26.491 -18.867  25.712  1.00 37.16      .171 C
ATOM   3826  HA  CYS A 257     -26.935 -18.069  26.308  1.00 37.16      .171 H
ATOM   3827  C   CYS A 257     -26.366 -18.337  24.254  1.00 41.86      .255 C
ATOM   3828  O   CYS A 257     -26.522 -19.129  23.316  1.00 44.43      .270 O
ATOM   3829  CB  CYS A 257     -25.133 -19.230  26.331  1.00 36.38      .100 C
ATOM   3830 1HB  CYS A 257     -24.773 -20.148  25.867  1.00 36.38      .100 H
ATOM   3831 2HB  CYS A 257     -24.403 -18.450  26.113  1.00 36.38      .100 H
ATOM   3832  SG  CYS A 257     -25.207 -19.475  28.134  1.00 36.74      .080 S
ATOM   3833  N   PRO A 258     -26.127 -17.021  24.052  1.00 49.86      .311 N
ATOM   3834  CA  PRO A 258     -26.371 -16.322  22.783  1.00 51.14      .171 C
ATOM   3835  HA  PRO A 258     -27.430 -16.406  22.539  1.00 51.14      .171 H
ATOM   3836  C   PRO A 258     -25.557 -16.866  21.595  1.00 51.83      .207 C
ATOM   3837  O   PRO A 258     -26.183 -17.211  20.571  1.00 71.72      .646 O
ATOM   3838  OXT PRO A 258     -24.312 -16.898  21.650  1.00 99.99      .646 O
ATOM   3839  CB  PRO A 258     -26.071 -14.840  23.055  1.00 51.45      .035 C
ATOM   3840 1HB  PRO A 258     -25.571 -14.353  22.218  1.00 51.45      .035 H
ATOM   3841 2HB  PRO A 258     -26.995 -14.317  23.304  1.00 51.45      .035 H
ATOM   3842  CG  PRO A 258     -25.152 -14.873  24.263  1.00 47.94      .027 C
ATOM   3843 1HG  PRO A 258     -24.124 -15.051  23.947  1.00 47.94      .027 H
ATOM   3844 2HG  PRO A 258     -25.228 -13.969  24.867  1.00 47.94      .027 H
ATOM   3845  CD  PRO A 258     -25.674 -16.066  25.039  1.00 47.82      .105 C
ATOM   3846 1HD  PRO A 258     -24.869 -16.502  25.630  1.00 47.82      .105 H
ATOM   3847 2HD  PRO A 258     -26.509 -15.768  25.673  1.00 47.82      .105 H
TER    3848      PRO A 258 
ATOM   3849  N   ASN A 265     -20.793 -12.235  20.567  1.00 55.41      .057 N
ATOM   3850 1H   ASN A 265     -21.006 -11.630  19.787  1.00 55.41      .057 H
ATOM   3851 2H   ASN A 265     -21.638 -12.428  21.086  1.00 55.41      .057 H
ATOM   3852 3H   ASN A 265     -20.402 -13.101  20.225  1.00 55.41      .057 H
ATOM   3853  CA  ASN A 265     -19.817 -11.586  21.457  1.00 50.12      .264 C
ATOM   3854  HA  ASN A 265     -18.990 -11.228  20.844  1.00 50.12      .264 H
ATOM   3855  C   ASN A 265     -19.288 -12.625  22.446  1.00 53.70      .259 C
ATOM   3856  O   ASN A 265     -20.043 -13.189  23.235  1.00 51.66      .271 O
ATOM   3857  CB  ASN A 265     -20.432 -10.374  22.176  1.00 58.06      .127 C
ATOM   3858 1HB  ASN A 265     -20.754  -9.647  21.431  1.00 58.06      .127 H
ATOM   3859 2HB  ASN A 265     -21.312 -10.690  22.736  1.00 58.06      .127 H
ATOM   3860  CG  ASN A 265     -19.453  -9.692  23.139  1.00 63.59      .230 C
ATOM   3861  OD1 ASN A 265     -19.006 -10.293  24.103  1.00 66.72      .273 O
ATOM   3862  ND2 ASN A 265     -19.107  -8.444  22.932  1.00 68.68      .369 N
ATOM   3863 1HD2 ASN A 265     -18.533  -7.984  23.625  1.00 68.68      .369 H
ATOM   3864 2HD2 ASN A 265     -19.444  -7.928  22.132  1.00 68.68      .369 H
ATOM   3865  N   ASP A 266     -17.983 -12.858  22.399  1.00 46.74      .337 N
ATOM   3866  H   ASP A 266     -17.440 -12.337  21.726  1.00 46.74      .337 H
ATOM   3867  CA  ASP A 266     -17.265 -13.881  23.168  1.00 44.11      .170 C
ATOM   3868  HA  ASP A 266     -17.727 -14.848  22.973  1.00 44.11      .170 H
ATOM   3869  C   ASP A 266     -17.308 -13.634  24.694  1.00 49.38      .252 C
ATOM   3870  O   ASP A 266     -17.397 -14.584  25.474  1.00 43.46      .271 O
ATOM   3871  CB  ASP A 266     -15.810 -13.918  22.660  1.00 42.99      .129 C
ATOM   3872 1HB  ASP A 266     -15.345 -12.951  22.850  1.00 42.99      .129 H
ATOM   3873 2HB  ASP A 266     -15.253 -14.668  23.223  1.00 42.99      .129 H
ATOM   3874  CG  ASP A 266     -15.656 -14.236  21.158  1.00 39.96      .188 C
ATOM   3875  OD1 ASP A 266     -16.599 -14.746  20.509  1.00 39.30      .647 O
ATOM   3876  OD2 ASP A 266     -14.537 -14.061  20.622  1.00 49.48      .647 O
ATOM   3877  N   THR A 267     -17.301 -12.370  25.133  1.00 40.97      .336 N
ATOM   3878  H   THR A 267     -17.343 -11.614  24.464  1.00 40.97      .336 H
ATOM   3879  CA  THR A 267     -17.407 -11.999  26.548  1.00 38.54      .186 C
ATOM   3880  HA  THR A 267     -16.670 -12.589  27.093  1.00 38.54      .186 H
ATOM   3881  C   THR A 267     -18.801 -12.320  27.106  1.00 42.88      .253 C
ATOM   3882  O   THR A 267     -18.893 -12.898  28.190  1.00 43.48      .270 O
ATOM   3883  CB  THR A 267     -17.109 -10.500  26.772  1.00 47.27      .140 C
ATOM   3884  HB  THR A 267     -17.892  -9.920  26.283  1.00 47.27      .140 H
ATOM   3885  OG1 THR A 267     -15.862 -10.126  26.218  1.00 50.74      .382 O
ATOM   3886  HG1 THR A 267     -15.179 -10.311  26.866  1.00 50.74      .382 H
ATOM   3887  CG2 THR A 267     -17.055 -10.074  28.239  1.00 43.24      .034 C
ATOM   3888 1HG2 THR A 267     -16.846  -9.005  28.284  1.00 43.24      .034 H
ATOM   3889 2HG2 THR A 267     -16.270 -10.621  28.761  1.00 43.24      .034 H
ATOM   3890 3HG2 THR A 267     -18.016 -10.277  28.711  1.00 43.24      .034 H
ATOM   3891  N   GLU A 268     -19.867 -11.987  26.371  1.00 45.62      .337 N
ATOM   3892  H   GLU A 268     -19.719 -11.495  25.501  1.00 45.62      .337 H
ATOM   3893  CA  GLU A 268     -21.258 -12.282  26.730  1.00 43.71      .160 C
ATOM   3894  HA  GLU A 268     -21.452 -11.900  27.732  1.00 43.71      .160 H
ATOM   3895  C   GLU A 268     -21.553 -13.794  26.725  1.00 42.01      .251 C
ATOM   3896  O   GLU A 268     -22.177 -14.310  27.654  1.00 42.76      .271 O
ATOM   3897  CB  GLU A 268     -22.232 -11.605  25.753  1.00 43.94      .043 C
ATOM   3898 1HB  GLU A 268     -22.002 -11.906  24.730  1.00 43.94      .043 H
ATOM   3899 2HB  GLU A 268     -23.233 -11.961  25.993  1.00 43.94      .043 H
ATOM   3900  CG  GLU A 268     -22.220 -10.071  25.831  1.00 64.17      .100 C
ATOM   3901 1HG  GLU A 268     -22.327  -9.767  26.872  1.00 64.17      .100 H
ATOM   3902 2HG  GLU A 268     -21.268  -9.696  25.454  1.00 64.17      .100 H
ATOM   3903  CD  GLU A 268     -23.354  -9.429  25.017  1.00 87.59      .185 C
ATOM   3904  OE1 GLU A 268     -24.471 -10.000  24.963  1.00 84.71      .647 O
ATOM   3905  OE2 GLU A 268     -23.146  -8.333  24.445  1.00 90.79      .647 O
ATOM   3906  N   LEU A 269     -21.072 -14.509  25.704  1.00 39.77      .338 N
ATOM   3907  H   LEU A 269     -20.595 -14.028  24.955  1.00 39.77      .338 H
ATOM   3908  CA  LEU A 269     -21.219 -15.956  25.579  1.00 39.41      .159 C
ATOM   3909  HA  LEU A 269     -22.283 -16.192  25.580  1.00 39.41      .159 H
ATOM   3910  C   LEU A 269     -20.571 -16.666  26.786  1.00 34.90      .251 C
ATOM   3911  O   LEU A 269     -21.227 -17.467  27.457  1.00 39.60      .271 O
ATOM   3912  CB  LEU A 269     -20.635 -16.370  24.205  1.00 35.72      .032 C
ATOM   3913 1HB  LEU A 269     -21.096 -15.742  23.442  1.00 35.72      .032 H
ATOM   3914 2HB  LEU A 269     -19.569 -16.146  24.213  1.00 35.72      .032 H
ATOM   3915  CG  LEU A 269     -20.849 -17.838  23.783  1.00 39.66      .002 C
ATOM   3916  HG  LEU A 269     -21.907 -18.076  23.888  1.00 39.66      .002 H
ATOM   3917  CD1 LEU A 269     -20.470 -17.995  22.312  1.00 40.94      .000 C
ATOM   3918 1HD1 LEU A 269     -20.651 -19.022  21.992  1.00 40.94      .000 H
ATOM   3919 2HD1 LEU A 269     -19.419 -17.748  22.163  1.00 40.94      .000 H
ATOM   3920 3HD1 LEU A 269     -21.090 -17.317  21.727  1.00 40.94      .000 H
ATOM   3921  CD2 LEU A 269     -20.029 -18.840  24.601  1.00 40.14      .000 C
ATOM   3922 1HD2 LEU A 269     -19.909 -19.766  24.039  1.00 40.14      .000 H
ATOM   3923 2HD2 LEU A 269     -20.564 -19.044  25.529  1.00 40.14      .000 H
ATOM   3924 3HD2 LEU A 269     -19.048 -18.424  24.830  1.00 40.14      .000 H
ATOM   3925  N   VAL A 270     -19.319 -16.330  27.122  1.00 34.23      .338 N
ATOM   3926  H   VAL A 270     -18.802 -15.672  26.556  1.00 34.23      .338 H
ATOM   3927  CA  VAL A 270     -18.617 -16.918  28.262  1.00 39.46      .159 C
ATOM   3928  HA  VAL A 270     -18.751 -17.997  28.195  1.00 39.46      .159 H
ATOM   3929  C   VAL A 270     -19.207 -16.447  29.610  1.00 37.00      .251 C
ATOM   3930  O   VAL A 270     -19.305 -17.263  30.525  1.00 34.61      .271 O
ATOM   3931  CB  VAL A 270     -17.100 -16.672  28.192  1.00 42.61      .029 C
ATOM   3932  HB  VAL A 270     -16.923 -15.599  28.128  1.00 42.61      .029 H
ATOM   3933  CG1 VAL A 270     -16.388 -17.234  29.428  1.00 35.28      .002 C
ATOM   3934 1HG1 VAL A 270     -15.309 -17.191  29.278  1.00 35.28      .002 H
ATOM   3935 2HG1 VAL A 270     -16.693 -18.271  29.573  1.00 35.28      .002 H
ATOM   3936 3HG1 VAL A 270     -16.657 -16.649  30.307  1.00 35.28      .002 H
ATOM   3937  CG2 VAL A 270     -16.490 -17.373  26.971  1.00 42.78      .002 C
ATOM   3938 1HG2 VAL A 270     -15.443 -17.083  26.884  1.00 42.78      .002 H
ATOM   3939 2HG2 VAL A 270     -17.028 -17.070  26.072  1.00 42.78      .002 H
ATOM   3940 3HG2 VAL A 270     -16.560 -18.454  27.091  1.00 42.78      .002 H
ATOM   3941  N   ALA A 271     -19.672 -15.199  29.739  1.00 33.48      .338 N
ATOM   3942  H   ALA A 271     -19.599 -14.547  28.971  1.00 33.48      .338 H
ATOM   3943  CA  ALA A 271     -20.400 -14.744  30.924  1.00 36.74      .159 C
ATOM   3944  HA  ALA A 271     -19.747 -14.831  31.792  1.00 36.74      .159 H
ATOM   3945  C   ALA A 271     -21.640 -15.627  31.164  1.00 35.70      .251 C
ATOM   3946  O   ALA A 271     -21.827 -16.157  32.260  1.00 39.78      .271 O
ATOM   3947  CB  ALA A 271     -20.807 -13.274  30.767  1.00 31.07      .034 C
ATOM   3948 1HB  ALA A 271     -19.916 -12.660  30.636  1.00 31.07      .034 H
ATOM   3949 2HB  ALA A 271     -21.337 -12.957  31.666  1.00 31.07      .034 H
ATOM   3950 3HB  ALA A 271     -21.459 -13.160  29.901  1.00 31.07      .034 H
ATOM   3951  N   CYS A 272     -22.424 -15.876  30.114  1.00 37.01      .337 N
ATOM   3952  H   CYS A 272     -22.235 -15.405  29.241  1.00 37.01      .337 H
ATOM   3953  CA  CYS A 272     -23.571 -16.765  30.168  1.00 35.60      .171 C
ATOM   3954  HA  CYS A 272     -24.243 -16.392  30.941  1.00 35.60      .171 H
ATOM   3955  C   CYS A 272     -23.169 -18.211  30.554  1.00 32.05      .252 C
ATOM   3956  O   CYS A 272     -23.764 -18.770  31.480  1.00 35.48      .271 O
ATOM   3957  CB  CYS A 272     -24.319 -16.669  28.840  1.00 37.02      .100 C
ATOM   3958 1HB  CYS A 272     -24.571 -15.622  28.675  1.00 37.02      .100 H
ATOM   3959 2HB  CYS A 272     -23.664 -16.980  28.026  1.00 37.02      .100 H
ATOM   3960  SG  CYS A 272     -25.837 -17.662  28.797  1.00 40.95      .080 S
ATOM   3961  N   LEU A 273     -22.111 -18.784  29.960  1.00 29.52      .337 N
ATOM   3962  H   LEU A 273     -21.652 -18.305  29.198  1.00 29.52      .337 H
ATOM   3963  CA  LEU A 273     -21.551 -20.083  30.349  1.00 31.53      .159 C
ATOM   3964  HA  LEU A 273     -22.336 -20.833  30.253  1.00 31.53      .159 H
ATOM   3965  C   LEU A 273     -21.054 -20.117  31.821  1.00 34.00      .251 C
ATOM   3966  O   LEU A 273     -21.077 -21.180  32.445  1.00 31.46      .271 O
ATOM   3967  CB  LEU A 273     -20.376 -20.472  29.418  1.00 25.65      .032 C
ATOM   3968 1HB  LEU A 273     -19.677 -19.636  29.393  1.00 25.65      .032 H
ATOM   3969 2HB  LEU A 273     -19.855 -21.316  29.871  1.00 25.65      .032 H
ATOM   3970  CG  LEU A 273     -20.729 -20.877  27.980  1.00 31.64      .002 C
ATOM   3971  HG  LEU A 273     -21.296 -20.070  27.516  1.00 31.64      .002 H
ATOM   3972  CD1 LEU A 273     -19.438 -21.116  27.195  1.00 28.58      .000 C
ATOM   3973 1HD1 LEU A 273     -19.684 -21.417  26.177  1.00 28.58      .000 H
ATOM   3974 2HD1 LEU A 273     -18.857 -21.903  27.677  1.00 28.58      .000 H
ATOM   3975 3HD1 LEU A 273     -18.855 -20.196  27.172  1.00 28.58      .000 H
ATOM   3976  CD2 LEU A 273     -21.556 -22.161  27.930  1.00 27.01      .000 C
ATOM   3977 1HD2 LEU A 273     -21.679 -22.471  26.892  1.00 27.01      .000 H
ATOM   3978 2HD2 LEU A 273     -22.534 -21.969  28.371  1.00 27.01      .000 H
ATOM   3979 3HD2 LEU A 273     -21.053 -22.950  28.488  1.00 27.01      .000 H
ATOM   3980  N   ARG A 274     -20.626 -18.986  32.397  1.00 31.47      .338 N
ATOM   3981  H   ARG A 274     -20.543 -18.150  31.837  1.00 31.47      .338 H
ATOM   3982  CA  ARG A 274     -20.289 -18.862  33.818  1.00 36.88      .159 C
ATOM   3983  HA  ARG A 274     -19.718 -19.746  34.101  1.00 36.88      .159 H
ATOM   3984  C   ARG A 274     -21.553 -18.826  34.730  1.00 32.63      .251 C
ATOM   3985  O   ARG A 274     -21.500 -19.399  35.815  1.00 27.59      .271 O
ATOM   3986  CB  ARG A 274     -19.351 -17.661  34.054  1.00 32.84      .034 C
ATOM   3987 1HB  ARG A 274     -19.721 -16.759  33.566  1.00 32.84      .034 H
ATOM   3988 2HB  ARG A 274     -19.318 -17.481  35.129  1.00 32.84      .034 H
ATOM   3989  CG  ARG A 274     -17.907 -17.916  33.564  1.00 35.67      .027 C
ATOM   3990 1HG  ARG A 274     -17.643 -18.948  33.797  1.00 35.67      .027 H
ATOM   3991 2HG  ARG A 274     -17.832 -17.793  32.484  1.00 35.67      .027 H
ATOM   3992  CD  ARG A 274     -16.877 -16.986  34.234  1.00 34.38      .116 C
ATOM   3993 1HD  ARG A 274     -17.257 -16.680  35.209  1.00 34.38      .116 H
ATOM   3994 2HD  ARG A 274     -15.955 -17.538  34.417  1.00 34.38      .116 H
ATOM   3995  NE  ARG A 274     -16.558 -15.780  33.450  1.00 50.29      .212 N
ATOM   3996  HE  ARG A 274     -17.169 -14.995  33.630  1.00 50.29      .212 H
ATOM   3997  CZ  ARG A 274     -15.467 -15.605  32.681  1.00 50.27      .666 C
ATOM   3998  NH1 ARG A 274     -14.552 -16.514  32.496  1.00 40.60      .235 N
ATOM   3999 1HH1 ARG A 274     -14.563 -17.342  33.074  1.00 40.60      .235 H
ATOM   4000 2HH1 ARG A 274     -13.860 -16.416  31.767  1.00 40.60      .235 H
ATOM   4001  NH2 ARG A 274     -15.314 -14.466  32.073  1.00 47.98      .235 N
ATOM   4002 1HH2 ARG A 274     -16.045 -13.774  32.160  1.00 47.98      .235 H
ATOM   4003 2HH2 ARG A 274     -14.389 -14.189  31.776  1.00 47.98      .235 H
ATOM   4004  N   THR A 275     -22.694 -18.284  34.288  1.00 32.00      .336 N
ATOM   4005  H   THR A 275     -22.700 -17.754  33.427  1.00 32.00      .336 H
ATOM   4006  CA  THR A 275     -23.942 -18.273  35.066  1.00 30.23      .186 C
ATOM   4007  HA  THR A 275     -23.714 -17.829  36.035  1.00 30.23      .186 H
ATOM   4008  C   THR A 275     -24.541 -19.678  35.319  1.00 34.45      .253 C
ATOM   4009  O   THR A 275     -25.248 -19.872  36.312  1.00 38.79      .270 O
ATOM   4010  CB  THR A 275     -25.061 -17.402  34.436  1.00 37.83      .140 C
ATOM   4011  HB  THR A 275     -25.881 -17.345  35.152  1.00 37.83      .140 H
ATOM   4012  OG1 THR A 275     -25.588 -17.957  33.238  1.00 40.74      .382 O
ATOM   4013  HG1 THR A 275     -24.846 -18.183  32.672  1.00 40.74      .382 H
ATOM   4014  CG2 THR A 275     -24.621 -15.970  34.151  1.00 38.98      .034 C
ATOM   4015 1HG2 THR A 275     -25.507 -15.339  34.077  1.00 38.98      .034 H
ATOM   4016 2HG2 THR A 275     -24.064 -15.925  33.215  1.00 38.98      .034 H
ATOM   4017 3HG2 THR A 275     -23.991 -15.617  34.967  1.00 38.98      .034 H
ATOM   4018  N   ARG A 276     -24.295 -20.654  34.433  1.00 26.87      .337 N
ATOM   4019  H   ARG A 276     -23.690 -20.466  33.647  1.00 26.87      .337 H
ATOM   4020  CA  ARG A 276     -24.930 -21.975  34.472  1.00 24.97      .160 C
ATOM   4021  HA  ARG A 276     -25.998 -21.815  34.623  1.00 24.97      .160 H
ATOM   4022  C   ARG A 276     -24.418 -22.851  35.644  1.00 30.39      .254 C
ATOM   4023  O   ARG A 276     -23.205 -22.865  35.884  1.00 29.98      .270 O
ATOM   4024  CB  ARG A 276     -24.748 -22.710  33.129  1.00 29.51      .034 C
ATOM   4025 1HB  ARG A 276     -23.689 -22.909  32.966  1.00 29.51      .034 H
ATOM   4026 2HB  ARG A 276     -25.260 -23.670  33.198  1.00 29.51      .034 H
ATOM   4027  CG  ARG A 276     -25.292 -21.967  31.883  1.00 28.92      .027 C
ATOM   4028 1HG  ARG A 276     -24.623 -21.148  31.621  1.00 28.92      .027 H
ATOM   4029 2HG  ARG A 276     -25.310 -22.671  31.051  1.00 28.92      .027 H
ATOM   4030  CD  ARG A 276     -26.708 -21.406  32.087  1.00 33.03      .116 C
ATOM   4031 1HD  ARG A 276     -27.319 -22.178  32.553  1.00 33.03      .116 H
ATOM   4032 2HD  ARG A 276     -26.663 -20.545  32.754  1.00 33.03      .116 H
ATOM   4033  NE  ARG A 276     -27.342 -20.996  30.823  1.00 32.87      .212 N
ATOM   4034  HE  ARG A 276     -27.346 -21.718  30.117  1.00 32.87      .212 H
ATOM   4035  CZ  ARG A 276     -28.066 -19.877  30.627  1.00 38.01      .666 C
ATOM   4036  NH1 ARG A 276     -28.077 -18.864  31.445  1.00 38.64      .235 N
ATOM   4037 1HH1 ARG A 276     -27.467 -18.858  32.250  1.00 38.64      .235 H
ATOM   4038 2HH1 ARG A 276     -28.623 -18.045  31.218  1.00 38.64      .235 H
ATOM   4039  NH2 ARG A 276     -28.806 -19.802  29.563  1.00 34.54      .235 N
ATOM   4040 1HH2 ARG A 276     -28.874 -20.630  28.988  1.00 34.54      .235 H
ATOM   4041 2HH2 ARG A 276     -29.443 -19.032  29.416  1.00 34.54      .235 H
ATOM   4042  N   PRO A 277     -25.287 -23.624  36.327  1.00 30.00      .312 N
ATOM   4043  CA  PRO A 277     -24.862 -24.635  37.297  1.00 28.67      .163 C
ATOM   4044  HA  PRO A 277     -24.325 -24.130  38.100  1.00 28.67      .163 H
ATOM   4045  C   PRO A 277     -23.935 -25.693  36.680  1.00 33.99      .251 C
ATOM   4046  O   PRO A 277     -24.068 -26.031  35.504  1.00 31.93      .271 O
ATOM   4047  CB  PRO A 277     -26.149 -25.252  37.852  1.00 23.85      .034 C
ATOM   4048 1HB  PRO A 277     -26.417 -26.145  37.288  1.00 23.85      .034 H
ATOM   4049 2HB  PRO A 277     -26.071 -25.475  38.916  1.00 23.85      .034 H
ATOM   4050  CG  PRO A 277     -27.186 -24.164  37.625  1.00 29.45      .027 C
ATOM   4051 1HG  PRO A 277     -28.192 -24.568  37.509  1.00 29.45      .027 H
ATOM   4052 2HG  PRO A 277     -27.148 -23.436  38.436  1.00 29.45      .027 H
ATOM   4053  CD  PRO A 277     -26.729 -23.524  36.327  1.00 28.32      .105 C
ATOM   4054 1HD  PRO A 277     -27.135 -24.061  35.470  1.00 28.32      .105 H
ATOM   4055 2HD  PRO A 277     -27.026 -22.476  36.314  1.00 28.32      .105 H
ATOM   4056  N   ALA A 278     -22.998 -26.235  37.459  1.00 31.40      .338 N
ATOM   4057  H   ALA A 278     -22.968 -25.976  38.435  1.00 31.40      .338 H
ATOM   4058  CA  ALA A 278     -21.851 -26.985  36.941  1.00 28.42      .159 C
ATOM   4059  HA  ALA A 278     -21.274 -26.310  36.309  1.00 28.42      .159 H
ATOM   4060  C   ALA A 278     -22.249 -28.208  36.069  1.00 28.93      .251 C
ATOM   4061  O   ALA A 278     -21.772 -28.350  34.943  1.00 25.96      .271 O
ATOM   4062  CB  ALA A 278     -20.965 -27.387  38.127  1.00 26.96      .034 C
ATOM   4063 1HB  ALA A 278     -20.646 -26.492  38.661  1.00 26.96      .034 H
ATOM   4064 2HB  ALA A 278     -20.091 -27.921  37.756  1.00 26.96      .034 H
ATOM   4065 3HB  ALA A 278     -21.525 -28.033  38.804  1.00 26.96      .034 H
ATOM   4066  N   GLN A 279     -23.177 -29.050  36.535  1.00 28.41      .338 N
ATOM   4067  H   GLN A 279     -23.569 -28.900  37.453  1.00 28.41      .338 H
ATOM   4068  CA  GLN A 279     -23.612 -30.250  35.818  1.00 30.33      .160 C
ATOM   4069  HA  GLN A 279     -22.722 -30.838  35.596  1.00 30.33      .160 H
ATOM   4070  C   GLN A 279     -24.311 -29.941  34.463  1.00 33.06      .251 C
ATOM   4071  O   GLN A 279     -24.306 -30.782  33.564  1.00 29.64      .271 O
ATOM   4072  CB  GLN A 279     -24.497 -31.078  36.765  1.00 23.47      .042 C
ATOM   4073 1HB  GLN A 279     -23.950 -31.251  37.691  1.00 23.47      .042 H
ATOM   4074 2HB  GLN A 279     -25.387 -30.496  37.005  1.00 23.47      .042 H
ATOM   4075  CG  GLN A 279     -24.951 -32.446  36.209  1.00 23.74      .090 C
ATOM   4076 1HG  GLN A 279     -25.584 -32.923  36.958  1.00 23.74      .090 H
ATOM   4077 2HG  GLN A 279     -25.561 -32.292  35.319  1.00 23.74      .090 H
ATOM   4078  CD  GLN A 279     -23.803 -33.401  35.858  1.00 33.49      .227 C
ATOM   4079  OE1 GLN A 279     -22.718 -33.373  36.423  1.00 42.40      .273 O
ATOM   4080  NE2 GLN A 279     -24.001 -34.294  34.918  1.00 30.82      .369 N
ATOM   4081 1HE2 GLN A 279     -23.274 -34.965  34.714  1.00 30.82      .369 H
ATOM   4082 2HE2 GLN A 279     -24.858 -34.301  34.385  1.00 30.82      .369 H
ATOM   4083  N   VAL A 280     -24.832 -28.724  34.260  1.00 24.82      .338 N
ATOM   4084  H   VAL A 280     -24.756 -28.023  34.984  1.00 24.82      .338 H
ATOM   4085  CA  VAL A 280     -25.423 -28.275  32.987  1.00 33.54      .159 C
ATOM   4086  HA  VAL A 280     -26.145 -29.028  32.671  1.00 33.54      .159 H
ATOM   4087  C   VAL A 280     -24.351 -28.155  31.876  1.00 31.38      .251 C
ATOM   4088  O   VAL A 280     -24.665 -28.340  30.701  1.00 33.93      .271 O
ATOM   4089  CB  VAL A 280     -26.199 -26.948  33.176  1.00 34.75      .029 C
ATOM   4090  HB  VAL A 280     -25.481 -26.175  33.449  1.00 34.75      .029 H
ATOM   4091  CG1 VAL A 280     -26.917 -26.482  31.906  1.00 30.77      .002 C
ATOM   4092 1HG1 VAL A 280     -27.486 -25.579  32.123  1.00 30.77      .002 H
ATOM   4093 2HG1 VAL A 280     -27.594 -27.264  31.561  1.00 30.77      .002 H
ATOM   4094 3HG1 VAL A 280     -26.180 -26.271  31.131  1.00 30.77      .002 H
ATOM   4095  CG2 VAL A 280     -27.260 -27.057  34.282  1.00 25.24      .002 C
ATOM   4096 1HG2 VAL A 280     -27.795 -26.111  34.364  1.00 25.24      .002 H
ATOM   4097 2HG2 VAL A 280     -26.780 -27.288  35.233  1.00 25.24      .002 H
ATOM   4098 3HG2 VAL A 280     -27.963 -27.851  34.027  1.00 25.24      .002 H
ATOM   4099  N   LEU A 281     -23.079 -27.926  32.230  1.00 30.01      .338 N
ATOM   4100  H   LEU A 281     -22.855 -27.815  33.209  1.00 30.01      .338 H
ATOM   4101  CA  LEU A 281     -21.937 -27.982  31.304  1.00 30.05      .159 C
ATOM   4102  HA  LEU A 281     -22.250 -27.569  30.345  1.00 30.05      .159 H
ATOM   4103  C   LEU A 281     -21.436 -29.431  31.039  1.00 27.76      .251 C
ATOM   4104  O   LEU A 281     -20.676 -29.649  30.098  1.00 33.36      .271 O
ATOM   4105  CB  LEU A 281     -20.780 -27.106  31.847  1.00 26.59      .032 C
ATOM   4106 1HB  LEU A 281     -20.414 -27.565  32.765  1.00 26.59      .032 H
ATOM   4107 2HB  LEU A 281     -19.969 -27.135  31.119  1.00 26.59      .032 H
ATOM   4108  CG  LEU A 281     -21.124 -25.633  32.138  1.00 28.04      .002 C
ATOM   4109  HG  LEU A 281     -21.875 -25.602  32.927  1.00 28.04      .002 H
ATOM   4110  CD1 LEU A 281     -19.873 -24.903  32.626  1.00 27.45      .000 C
ATOM   4111 1HD1 LEU A 281     -20.111 -23.854  32.804  1.00 27.45      .000 H
ATOM   4112 2HD1 LEU A 281     -19.086 -24.975  31.875  1.00 27.45      .000 H
ATOM   4113 3HD1 LEU A 281     -19.531 -25.361  33.555  1.00 27.45      .000 H
ATOM   4114  CD2 LEU A 281     -21.654 -24.883  30.912  1.00 24.18      .000 C
ATOM   4115 1HD2 LEU A 281     -21.826 -23.839  31.174  1.00 24.18      .000 H
ATOM   4116 2HD2 LEU A 281     -22.591 -25.335  30.587  1.00 24.18      .000 H
ATOM   4117 3HD2 LEU A 281     -20.923 -24.940  30.106  1.00 24.18      .000 H
ATOM   4118  N   VAL A 282     -21.861 -30.412  31.845  1.00 24.60      .338 N
ATOM   4119  H   VAL A 282     -22.488 -30.180  32.602  1.00 24.60      .338 H
ATOM   4120  CA  VAL A 282     -21.502 -31.835  31.717  1.00 30.33      .159 C
ATOM   4121  HA  VAL A 282     -20.545 -31.911  31.201  1.00 30.33      .159 H
ATOM   4122  C   VAL A 282     -22.553 -32.609  30.896  1.00 33.63      .251 C
ATOM   4123  O   VAL A 282     -22.193 -33.327  29.968  1.00 34.80      .271 O
ATOM   4124  CB  VAL A 282     -21.311 -32.480  33.106  1.00 23.95      .029 C
ATOM   4125  HB  VAL A 282     -22.257 -32.419  33.645  1.00 23.95      .029 H
ATOM   4126  CG1 VAL A 282     -20.911 -33.955  33.001  1.00 24.10      .002 C
ATOM   4127 1HG1 VAL A 282     -20.744 -34.349  34.004  1.00 24.10      .002 H
ATOM   4128 2HG1 VAL A 282     -19.992 -34.034  32.421  1.00 24.10      .002 H
ATOM   4129 3HG1 VAL A 282     -21.701 -34.526  32.513  1.00 24.10      .002 H
ATOM   4130  CG2 VAL A 282     -20.238 -31.763  33.936  1.00 23.86      .002 C
ATOM   4131 1HG2 VAL A 282     -20.121 -32.282  34.887  1.00 23.86      .002 H
ATOM   4132 2HG2 VAL A 282     -20.535 -30.730  34.118  1.00 23.86      .002 H
ATOM   4133 3HG2 VAL A 282     -19.292 -31.779  33.394  1.00 23.86      .002 H
ATOM   4134  N   ASN A 283     -23.851 -32.413  31.166  1.00 32.75      .337 N
ATOM   4135  H   ASN A 283     -24.101 -31.826  31.949  1.00 32.75      .337 H
ATOM   4136  CA  ASN A 283     -24.959 -33.109  30.495  1.00 32.23      .169 C
ATOM   4137  HA  ASN A 283     -24.876 -34.176  30.704  1.00 32.23      .169 H
ATOM   4138  C   ASN A 283     -24.982 -32.939  28.952  1.00 31.93      .251 C
ATOM   4139  O   ASN A 283     -25.617 -33.725  28.251  1.00 31.18      .271 O
ATOM   4140  CB  ASN A 283     -26.298 -32.595  31.050  1.00 30.33      .119 C
ATOM   4141 1HB  ASN A 283     -26.308 -31.508  30.966  1.00 30.33      .119 H
ATOM   4142 2HB  ASN A 283     -27.096 -32.967  30.408  1.00 30.33      .119 H
ATOM   4143  CG  ASN A 283     -26.606 -32.982  32.498  1.00 33.60      .230 C
ATOM   4144  OD1 ASN A 283     -26.129 -33.975  33.040  1.00 33.22      .273 O
ATOM   4145  ND2 ASN A 283     -27.481 -32.237  33.127  1.00 30.13      .369 N
ATOM   4146 1HD2 ASN A 283     -27.723 -32.433  34.088  1.00 30.13      .369 H
ATOM   4147 2HD2 ASN A 283     -27.976 -31.519  32.619  1.00 30.13      .369 H
ATOM   4148  N   HIS A 284     -24.308 -31.915  28.431  1.00 24.43      .337 N
ATOM   4149  H   HIS A 284     -23.814 -31.304  29.066  1.00 24.43      .337 H
ATOM   4150  CA  HIS A 284     -24.244 -31.584  27.009  1.00 33.00      .165 C
ATOM   4151  HA  HIS A 284     -24.930 -32.231  26.463  1.00 33.00      .165 H
ATOM   4152  C   HIS A 284     -22.830 -31.786  26.405  1.00 34.33      .251 C
ATOM   4153  O   HIS A 284     -22.622 -31.493  25.231  1.00 34.18      .271 O
ATOM   4154  CB  HIS A 284     -24.747 -30.145  26.836  1.00 32.38      .077 C
ATOM   4155 1HB  HIS A 284     -24.011 -29.464  27.263  1.00 32.38      .077 H
ATOM   4156 2HB  HIS A 284     -24.834 -29.919  25.773  1.00 32.38      .077 H
ATOM   4157  CG  HIS A 284     -26.087 -29.892  27.497  1.00 42.07      .057 C
ATOM   4158  ND1 HIS A 284     -26.327 -29.058  28.559  1.00 44.72      .338 N
ATOM   4159  HD1 HIS A 284     -25.663 -28.557  29.131  1.00 44.72      .338 H
ATOM   4160  CD2 HIS A 284     -27.289 -30.480  27.215  1.00 31.89      .113 C
ATOM   4161  HD2 HIS A 284     -27.525 -31.225  26.469  1.00 31.89      .113 H
ATOM   4162  CE1 HIS A 284     -27.608 -29.121  28.854  1.00 38.32      .175 C
ATOM   4163  HE1 HIS A 284     -28.134 -28.597  29.638  1.00 38.32      .175 H
ATOM   4164  NE2 HIS A 284     -28.236 -29.998  28.083  1.00 40.01      .223 N
ATOM   4165  N   GLU A 285     -21.855 -32.274  27.180  1.00 34.17      .337 N
ATOM   4166  H   GLU A 285     -22.060 -32.578  28.121  1.00 34.17      .337 H
ATOM   4167  CA  GLU A 285     -20.456 -32.369  26.750  1.00 33.28      .160 C
ATOM   4168  HA  GLU A 285     -20.134 -31.378  26.429  1.00 33.28      .160 H
ATOM   4169  C   GLU A 285     -20.261 -33.340  25.565  1.00 31.74      .251 C
ATOM   4170  O   GLU A 285     -19.561 -33.005  24.612  1.00 26.88      .271 O
ATOM   4171  CB  GLU A 285     -19.583 -32.770  27.948  1.00 28.94      .043 C
ATOM   4172 1HB  GLU A 285     -19.707 -32.017  28.727  1.00 28.94      .043 H
ATOM   4173 2HB  GLU A 285     -19.905 -33.737  28.333  1.00 28.94      .043 H
ATOM   4174  CG  GLU A 285     -18.093 -32.857  27.579  1.00 30.34      .100 C
ATOM   4175 1HG  GLU A 285     -17.928 -33.733  26.952  1.00 30.34      .100 H
ATOM   4176 2HG  GLU A 285     -17.822 -31.970  27.006  1.00 30.34      .100 H
ATOM   4177  CD  GLU A 285     -17.169 -32.950  28.802  1.00 34.90      .185 C
ATOM   4178  OE1 GLU A 285     -17.650 -33.256  29.917  1.00 33.45      .647 O
ATOM   4179  OE2 GLU A 285     -15.947 -32.760  28.637  1.00 30.99      .647 O
ATOM   4180  N   TRP A 286     -20.910 -34.506  25.567  1.00 26.72      .337 N
ATOM   4181  H   TRP A 286     -21.494 -34.761  26.351  1.00 26.72      .337 H
ATOM   4182  CA  TRP A 286     -20.849 -35.454  24.454  1.00 32.01      .164 C
ATOM   4183  HA  TRP A 286     -19.811 -35.550  24.137  1.00 32.01      .164 H
ATOM   4184  C   TRP A 286     -21.674 -34.975  23.237  1.00 35.78      .251 C
ATOM   4185  O   TRP A 286     -21.356 -35.308  22.097  1.00 32.35      .271 O
ATOM   4186  CB  TRP A 286     -21.306 -36.834  24.946  1.00 26.15      .059 C
ATOM   4187 1HB  TRP A 286     -22.356 -36.784  25.235  1.00 26.15      .059 H
ATOM   4188 2HB  TRP A 286     -21.223 -37.542  24.122  1.00 26.15      .059 H
ATOM   4189  CG  TRP A 286     -20.507 -37.351  26.112  1.00 30.54      .016 C
ATOM   4190  CD1 TRP A 286     -20.888 -37.366  27.410  1.00 30.84      .097 C
ATOM   4191  HD1 TRP A 286     -21.831 -37.037  27.822  1.00 30.84      .097 H
ATOM   4192  CD2 TRP A 286     -19.137 -37.858  26.114  1.00 26.55      .001 C
ATOM   4193  NE1 TRP A 286     -19.877 -37.815  28.197  1.00 25.87      .365 N
ATOM   4194  HE1 TRP A 286     -19.922 -37.861  29.205  1.00 25.87      .365 H
ATOM   4195  CE2 TRP A 286     -18.763 -38.126  27.464  1.00 28.66      .042 C
ATOM   4196  CE3 TRP A 286     -18.167 -38.111  25.114  1.00 26.79      .014 C
ATOM   4197  HE3 TRP A 286     -18.427 -37.949  24.079  1.00 26.79      .014 H
ATOM   4198  CZ2 TRP A 286     -17.493 -38.601  27.811  1.00 23.83      .030 C
ATOM   4199  HZ2 TRP A 286     -17.248 -38.781  28.848  1.00 23.83      .030 H
ATOM   4200  CZ3 TRP A 286     -16.891 -38.601  25.453  1.00 25.35      .001 C
ATOM   4201  HZ3 TRP A 286     -16.177 -38.802  24.668  1.00 25.35      .001 H
ATOM   4202  CH2 TRP A 286     -16.552 -38.844  26.797  1.00 24.43      .002 C
ATOM   4203  HH2 TRP A 286     -15.576 -39.227  27.054  1.00 24.43      .002 H
ATOM   4204  N   HIS A 287     -22.700 -34.145  23.462  1.00 36.28      .337 N
ATOM   4205  H   HIS A 287     -22.872 -33.834  24.407  1.00 36.28      .337 H
ATOM   4206  CA  HIS A 287     -23.600 -33.628  22.427  1.00 34.94      .165 C
ATOM   4207  HA  HIS A 287     -23.945 -34.469  21.825  1.00 34.94      .165 H
ATOM   4208  C   HIS A 287     -22.926 -32.614  21.463  1.00 34.99      .251 C
ATOM   4209  O   HIS A 287     -23.517 -32.319  20.423  1.00 44.11      .271 O
ATOM   4210  CB  HIS A 287     -24.837 -32.971  23.071  1.00 37.41      .077 C
ATOM   4211 1HB  HIS A 287     -24.493 -32.113  23.649  1.00 37.41      .077 H
ATOM   4212 2HB  HIS A 287     -25.471 -32.583  22.274  1.00 37.41      .077 H
ATOM   4213  CG  HIS A 287     -25.714 -33.828  23.988  1.00 49.46      .057 C
ATOM   4214  ND1 HIS A 287     -26.819 -33.346  24.701  1.00 54.02      .338 N
ATOM   4215  CD2 HIS A 287     -25.583 -35.158  24.268  1.00 46.20      .113 C
ATOM   4216  HD2 HIS A 287     -24.858 -35.872  23.908  1.00 46.20      .113 H
ATOM   4217  CE1 HIS A 287     -27.265 -34.384  25.389  1.00 52.51      .175 C
ATOM   4218  HE1 HIS A 287     -28.108 -34.289  26.057  1.00 52.51      .175 H
ATOM   4219  NE2 HIS A 287     -26.557 -35.471  25.139  1.00 59.58      .223 N
ATOM   4220  HE2 HIS A 287     -26.775 -36.361  25.564  1.00 59.58      .223 H
ATOM   4221  N   VAL A 288     -21.729 -32.084  21.776  1.00 36.90      .338 N
ATOM   4222  H   VAL A 288     -21.301 -32.307  22.663  1.00 36.90      .338 H
ATOM   4223  CA  VAL A 288     -20.969 -31.166  20.907  1.00 30.26      .159 C
ATOM   4224  HA  VAL A 288     -21.710 -30.698  20.260  1.00 30.26      .159 H
ATOM   4225  C   VAL A 288     -19.929 -31.866  19.991  1.00 30.86      .251 C
ATOM   4226  O   VAL A 288     -19.295 -31.199  19.166  1.00 34.34      .271 O
ATOM   4227  CB  VAL A 288     -20.315 -29.978  21.665  1.00 31.90      .029 C
ATOM   4228  HB  VAL A 288     -20.046 -29.224  20.925  1.00 31.90      .029 H
ATOM   4229  CG1 VAL A 288     -21.282 -29.318  22.650  1.00 34.01      .002 C
ATOM   4230 1HG1 VAL A 288     -20.825 -28.403  23.026  1.00 34.01      .002 H
ATOM   4231 2HG1 VAL A 288     -21.488 -29.991  23.482  1.00 34.01      .002 H
ATOM   4232 3HG1 VAL A 288     -22.214 -29.076  22.138  1.00 34.01      .002 H
ATOM   4233  CG2 VAL A 288     -19.033 -30.315  22.425  1.00 22.44      .002 C
ATOM   4234 1HG2 VAL A 288     -18.626 -29.401  22.860  1.00 22.44      .002 H
ATOM   4235 2HG2 VAL A 288     -18.299 -30.753  21.749  1.00 22.44      .002 H
ATOM   4236 3HG2 VAL A 288     -19.264 -31.023  23.220  1.00 22.44      .002 H
ATOM   4237  N   LEU A 289     -19.754 -33.191  20.099  1.00 28.61      .338 N
ATOM   4238  H   LEU A 289     -20.301 -33.720  20.764  1.00 28.61      .338 H
ATOM   4239  CA  LEU A 289     -18.925 -33.950  19.167  1.00 31.47      .160 C
ATOM   4240  HA  LEU A 289     -17.933 -33.500  19.167  1.00 31.47      .160 H
ATOM   4241  C   LEU A 289     -19.504 -33.831  17.742  1.00 35.32      .254 C
ATOM   4242  O   LEU A 289     -20.702 -34.068  17.556  1.00 34.79      .270 O
ATOM   4243  CB  LEU A 289     -18.808 -35.429  19.596  1.00 22.19      .032 C
ATOM   4244 1HB  LEU A 289     -19.813 -35.818  19.757  1.00 22.19      .032 H
ATOM   4245 2HB  LEU A 289     -18.364 -35.989  18.773  1.00 22.19      .032 H
ATOM   4246  CG  LEU A 289     -17.963 -35.678  20.857  1.00 26.54      .002 C
ATOM   4247  HG  LEU A 289     -18.400 -35.120  21.686  1.00 26.54      .002 H
ATOM   4248  CD1 LEU A 289     -17.991 -37.166  21.197  1.00 16.75      .000 C
ATOM   4249 1HD1 LEU A 289     -17.377 -37.351  22.078  1.00 16.75      .000 H
ATOM   4250 2HD1 LEU A 289     -17.604 -37.742  20.356  1.00 16.75      .000 H
ATOM   4251 3HD1 LEU A 289     -19.019 -37.464  21.400  1.00 16.75      .000 H
ATOM   4252  CD2 LEU A 289     -16.496 -35.276  20.673  1.00 25.36      .000 C
ATOM   4253 1HD2 LEU A 289     -15.933 -35.586  21.553  1.00 25.36      .000 H
ATOM   4254 2HD2 LEU A 289     -16.426 -34.194  20.558  1.00 25.36      .000 H
ATOM   4255 3HD2 LEU A 289     -16.087 -35.763  19.788  1.00 25.36      .000 H
ATOM   4256  N   PRO A 290     -18.702 -33.469  16.721  1.00 34.08      .312 N
ATOM   4257  CA  PRO A 290     -19.211 -33.130  15.387  1.00 33.67      .163 C
ATOM   4258  HA  PRO A 290     -19.955 -32.337  15.469  1.00 33.67      .163 H
ATOM   4259  C   PRO A 290     -19.853 -34.318  14.645  1.00 34.58      .251 C
ATOM   4260  O   PRO A 290     -20.720 -34.103  13.801  1.00 41.20      .271 O
ATOM   4261  CB  PRO A 290     -17.994 -32.599  14.620  1.00 31.84      .034 C
ATOM   4262 1HB  PRO A 290     -18.004 -32.884  13.568  1.00 31.84      .034 H
ATOM   4263 2HB  PRO A 290     -17.931 -31.515  14.717  1.00 31.84      .034 H
ATOM   4264  CG  PRO A 290     -16.819 -33.253  15.324  1.00 40.19      .027 C
ATOM   4265 1HG  PRO A 290     -16.683 -34.266  14.945  1.00 40.19      .027 H
ATOM   4266 2HG  PRO A 290     -15.903 -32.669  15.230  1.00 40.19      .027 H
ATOM   4267  CD  PRO A 290     -17.269 -33.291  16.771  1.00 32.87      .105 C
ATOM   4268 1HD  PRO A 290     -16.811 -34.134  17.289  1.00 32.87      .105 H
ATOM   4269 2HD  PRO A 290     -17.031 -32.351  17.268  1.00 32.87      .105 H
ATOM   4270  N   GLN A 291     -19.436 -35.550  14.947  1.00 37.51      .338 N
ATOM   4271  H   GLN A 291     -18.760 -35.651  15.691  1.00 37.51      .338 H
ATOM   4272  CA  GLN A 291     -19.920 -36.802  14.340  1.00 34.40      .160 C
ATOM   4273  HA  GLN A 291     -20.967 -36.691  14.057  1.00 34.40      .160 H
ATOM   4274  C   GLN A 291     -19.818 -37.960  15.354  1.00 32.41      .251 C
ATOM   4275  O   GLN A 291     -18.894 -37.956  16.173  1.00 36.76      .271 O
ATOM   4276  CB  GLN A 291     -19.080 -37.151  13.095  1.00 41.43      .042 C
ATOM   4277 1HB  GLN A 291     -18.058 -37.349  13.420  1.00 41.43      .042 H
ATOM   4278 2HB  GLN A 291     -19.468 -38.077  12.671  1.00 41.43      .042 H
ATOM   4279  CG  GLN A 291     -19.020 -36.098  11.958  1.00 43.40      .090 C
ATOM   4280 1HG  GLN A 291     -18.603 -35.164  12.334  1.00 43.40      .090 H
ATOM   4281 2HG  GLN A 291     -18.328 -36.477  11.206  1.00 43.40      .090 H
ATOM   4282  CD  GLN A 291     -20.363 -35.794  11.278  1.00 53.77      .227 C
ATOM   4283  OE1 GLN A 291     -21.352 -36.510  11.429  1.00 48.56      .273 O
ATOM   4284  NE2 GLN A 291     -20.433 -34.761  10.469  1.00 42.95      .369 N
ATOM   4285 1HE2 GLN A 291     -21.325 -34.508  10.068  1.00 42.95      .369 H
ATOM   4286 2HE2 GLN A 291     -19.611 -34.213  10.257  1.00 42.95      .369 H
ATOM   4287  N   GLU A 292     -20.699 -38.967  15.257  1.00 32.38      .338 N
ATOM   4288  H   GLU A 292     -21.440 -38.910  14.573  1.00 32.38      .338 H
ATOM   4289  CA  GLU A 292     -20.656 -40.214  16.049  1.00 29.72      .160 C
ATOM   4290  HA  GLU A 292     -20.823 -39.964  17.097  1.00 29.72      .160 H
ATOM   4291  C   GLU A 292     -19.278 -40.897  15.934  1.00 35.49      .251 C
ATOM   4292  O   GLU A 292     -18.739 -41.045  14.832  1.00 37.52      .271 O
ATOM   4293  CB  GLU A 292     -21.783 -41.166  15.590  1.00 33.26      .043 C
ATOM   4294 1HB  GLU A 292     -22.750 -40.692  15.755  1.00 33.26      .043 H
ATOM   4295 2HB  GLU A 292     -21.655 -41.314  14.518  1.00 33.26      .043 H
ATOM   4296  CG  GLU A 292     -21.820 -42.564  16.260  1.00 48.14      .100 C
ATOM   4297 1HG  GLU A 292     -20.809 -42.962  16.348  1.00 48.14      .100 H
ATOM   4298 2HG  GLU A 292     -22.234 -42.467  17.264  1.00 48.14      .100 H
ATOM   4299  CD  GLU A 292     -22.673 -43.605  15.496  1.00 55.58      .185 C
ATOM   4300  OE1 GLU A 292     -22.846 -43.486  14.260  1.00 50.51      .647 O
ATOM   4301  OE2 GLU A 292     -23.150 -44.603  16.081  1.00 61.30      .647 O
ATOM   4302  N   SER A 293     -18.712 -41.323  17.065  1.00 27.52      .336 N
ATOM   4303  H   SER A 293     -19.201 -41.193  17.940  1.00 27.52      .336 H
ATOM   4304  CA  SER A 293     -17.315 -41.766  17.159  1.00 25.58      .189 C
ATOM   4305  HA  SER A 293     -17.057 -42.305  16.246  1.00 25.58      .189 H
ATOM   4306  C   SER A 293     -17.029 -42.683  18.360  1.00 27.39      .253 C
ATOM   4307  O   SER A 293     -17.819 -42.769  19.300  1.00 32.07      .270 O
ATOM   4308  CB  SER A 293     -16.410 -40.528  17.235  1.00 24.93      .169 C
ATOM   4309 1HB  SER A 293     -15.384 -40.852  17.407  1.00 24.93      .169 H
ATOM   4310 2HB  SER A 293     -16.456 -39.999  16.283  1.00 24.93      .169 H
ATOM   4311  OG  SER A 293     -16.793 -39.632  18.279  1.00 27.41      .380 O
ATOM   4312  HG  SER A 293     -16.622 -38.741  17.965  1.00 27.41      .380 H
ATOM   4313  N   VAL A 294     -15.852 -43.313  18.353  1.00 27.30      .337 N
ATOM   4314  H   VAL A 294     -15.300 -43.264  17.508  1.00 27.30      .337 H
ATOM   4315  CA  VAL A 294     -15.148 -43.824  19.548  1.00 23.38      .159 C
ATOM   4316  HA  VAL A 294     -15.700 -43.506  20.432  1.00 23.38      .159 H
ATOM   4317  C   VAL A 294     -13.737 -43.201  19.615  1.00 24.64      .251 C
ATOM   4318  O   VAL A 294     -13.190 -42.768  18.597  1.00 23.18      .271 O
ATOM   4319  CB  VAL A 294     -15.088 -45.372  19.594  1.00 24.79      .029 C
ATOM   4320  HB  VAL A 294     -14.496 -45.658  20.463  1.00 24.79      .029 H
ATOM   4321  CG1 VAL A 294     -16.481 -45.984  19.778  1.00 26.24      .002 C
ATOM   4322 1HG1 VAL A 294     -16.390 -47.065  19.888  1.00 26.24      .002 H
ATOM   4323 2HG1 VAL A 294     -17.108 -45.759  18.914  1.00 26.24      .002 H
ATOM   4324 3HG1 VAL A 294     -16.934 -45.563  20.675  1.00 26.24      .002 H
ATOM   4325  CG2 VAL A 294     -14.403 -45.999  18.378  1.00 23.02      .002 C
ATOM   4326 1HG2 VAL A 294     -14.361 -47.080  18.504  1.00 23.02      .002 H
ATOM   4327 2HG2 VAL A 294     -13.392 -45.603  18.288  1.00 23.02      .002 H
ATOM   4328 3HG2 VAL A 294     -14.969 -45.759  17.477  1.00 23.02      .002 H
ATOM   4329  N   PHE A 295     -13.159 -43.143  20.819  1.00 24.25      .337 N
ATOM   4330  H   PHE A 295     -13.619 -43.601  21.593  1.00 24.25      .337 H
ATOM   4331  CA  PHE A 295     -11.868 -42.505  21.114  1.00 18.76      .164 C
ATOM   4332  HA  PHE A 295     -11.779 -42.506  22.201  1.00 18.76      .164 H
ATOM   4333  C   PHE A 295     -11.815 -41.013  20.657  1.00 22.92      .251 C
ATOM   4334  O   PHE A 295     -10.854 -40.559  20.037  1.00 24.32      .271 O
ATOM   4335  CB  PHE A 295     -10.720 -43.390  20.582  1.00 17.57      .056 C
ATOM   4336 1HB  PHE A 295     -11.075 -44.420  20.562  1.00 17.57      .056 H
ATOM   4337 2HB  PHE A 295     -10.506 -43.115  19.549  1.00 17.57      .056 H
ATOM   4338  CG  PHE A 295      -9.393 -43.368  21.356  1.00 20.30      .044 C
ATOM   4339  CD1 PHE A 295      -8.927 -42.221  22.033  1.00 17.45      .008 C
ATOM   4340  HD1 PHE A 295      -9.484 -41.296  22.001  1.00 17.45      .008 H
ATOM   4341  CD2 PHE A 295      -8.627 -44.547  21.403  1.00 18.14      .008 C
ATOM   4342  HD2 PHE A 295      -8.986 -45.433  20.900  1.00 18.14      .008 H
ATOM   4343  CE1 PHE A 295      -7.725 -42.273  22.769  1.00 18.18      .001 C
ATOM   4344  HE1 PHE A 295      -7.375 -41.401  23.301  1.00 18.18      .001 H
ATOM   4345  CE2 PHE A 295      -7.424 -44.596  22.123  1.00 19.72      .001 C
ATOM   4346  HE2 PHE A 295      -6.870 -45.522  22.178  1.00 19.72      .001 H
ATOM   4347  CZ  PHE A 295      -6.976 -43.461  22.814  1.00 15.67      .000 C
ATOM   4348  HZ  PHE A 295      -6.066 -43.509  23.393  1.00 15.67      .000 H
ATOM   4349  N   ARG A 296     -12.864 -40.234  20.954  1.00 18.05      .338 N
ATOM   4350  H   ARG A 296     -13.652 -40.645  21.434  1.00 18.05      .338 H
ATOM   4351  CA  ARG A 296     -12.919 -38.770  20.768  1.00 21.16      .159 C
ATOM   4352  HA  ARG A 296     -11.900 -38.388  20.699  1.00 21.16      .159 H
ATOM   4353  C   ARG A 296     -13.612 -38.097  21.963  1.00 23.12      .251 C
ATOM   4354  O   ARG A 296     -14.533 -38.664  22.550  1.00 20.28      .271 O
ATOM   4355  CB  ARG A 296     -13.667 -38.403  19.475  1.00 18.49      .034 C
ATOM   4356 1HB  ARG A 296     -14.631 -38.910  19.484  1.00 18.49      .034 H
ATOM   4357 2HB  ARG A 296     -13.864 -37.330  19.480  1.00 18.49      .034 H
ATOM   4358  CG  ARG A 296     -12.944 -38.757  18.158  1.00 23.57      .027 C
ATOM   4359 1HG  ARG A 296     -12.716 -39.823  18.135  1.00 23.57      .027 H
ATOM   4360 2HG  ARG A 296     -13.622 -38.532  17.335  1.00 23.57      .027 H
ATOM   4361  CD  ARG A 296     -11.642 -37.967  17.957  1.00 25.95      .116 C
ATOM   4362 1HD  ARG A 296     -11.871 -36.901  17.958  1.00 25.95      .116 H
ATOM   4363 2HD  ARG A 296     -10.949 -38.161  18.776  1.00 25.95      .116 H
ATOM   4364  NE  ARG A 296     -10.982 -38.311  16.686  1.00 28.30      .212 N
ATOM   4365  HE  ARG A 296     -11.233 -37.728  15.900  1.00 28.30      .212 H
ATOM   4366  CZ  ARG A 296     -10.097 -39.303  16.532  1.00 27.16      .666 C
ATOM   4367  NH1 ARG A 296      -9.752 -40.079  17.511  1.00 21.89      .235 N
ATOM   4368 1HH1 ARG A 296     -10.257 -40.028  18.384  1.00 21.89      .235 H
ATOM   4369 2HH1 ARG A 296      -9.092 -40.828  17.353  1.00 21.89      .235 H
ATOM   4370  NH2 ARG A 296      -9.547 -39.524  15.377  1.00 22.49      .235 N
ATOM   4371 1HH2 ARG A 296      -9.810 -38.967  14.577  1.00 22.49      .235 H
ATOM   4372 2HH2 ARG A 296      -8.905 -40.297  15.266  1.00 22.49      .235 H
ATOM   4373  N   PHE A 297     -13.161 -36.892  22.293  1.00 21.88      .337 N
ATOM   4374  H   PHE A 297     -12.476 -36.453  21.694  1.00 21.88      .337 H
ATOM   4375  CA  PHE A 297     -13.547 -36.156  23.500  1.00 22.59      .164 C
ATOM   4376  HA  PHE A 297     -14.530 -36.496  23.824  1.00 22.59      .164 H
ATOM   4377  C   PHE A 297     -13.638 -34.658  23.163  1.00 24.31      .251 C
ATOM   4378  O   PHE A 297     -12.801 -34.138  22.420  1.00 25.76      .271 O
ATOM   4379  CB  PHE A 297     -12.546 -36.442  24.635  1.00 18.27      .056 C
ATOM   4380 1HB  PHE A 297     -11.700 -35.762  24.530  1.00 18.27      .056 H
ATOM   4381 2HB  PHE A 297     -13.033 -36.221  25.585  1.00 18.27      .056 H
ATOM   4382  CG  PHE A 297     -12.004 -37.871  24.699  1.00 17.67      .044 C
ATOM   4383  CD1 PHE A 297     -12.822 -38.930  25.133  1.00 18.03      .008 C
ATOM   4384  HD1 PHE A 297     -13.834 -38.736  25.456  1.00 18.03      .008 H
ATOM   4385  CD2 PHE A 297     -10.692 -38.145  24.264  1.00 19.89      .008 C
ATOM   4386  HD2 PHE A 297     -10.068 -37.332  23.923  1.00 19.89      .008 H
ATOM   4387  CE1 PHE A 297     -12.340 -40.251  25.120  1.00 20.47      .001 C
ATOM   4388  HE1 PHE A 297     -12.974 -41.064  25.441  1.00 20.47      .001 H
ATOM   4389  CE2 PHE A 297     -10.205 -39.463  24.266  1.00 19.79      .001 C
ATOM   4390  HE2 PHE A 297      -9.195 -39.658  23.935  1.00 19.79      .001 H
ATOM   4391  CZ  PHE A 297     -11.031 -40.518  24.691  1.00 19.51      .000 C
ATOM   4392  HZ  PHE A 297     -10.649 -41.528  24.688  1.00 19.51      .000 H
ATOM   4393  N   SER A 298     -14.677 -33.976  23.636  1.00 24.71      .336 N
ATOM   4394  H   SER A 298     -15.281 -34.399  24.327  1.00 24.71      .336 H
ATOM   4395  CA  SER A 298     -15.057 -32.640  23.164  1.00 27.45      .189 C
ATOM   4396  HA  SER A 298     -15.179 -32.690  22.082  1.00 27.45      .189 H
ATOM   4397  C   SER A 298     -14.010 -31.566  23.490  1.00 26.14      .254 C
ATOM   4398  O   SER A 298     -13.500 -30.919  22.572  1.00 28.28      .270 O
ATOM   4399  CB  SER A 298     -16.414 -32.253  23.734  1.00 23.34      .169 C
ATOM   4400 1HB  SER A 298     -16.404 -32.362  24.818  1.00 23.34      .169 H
ATOM   4401 2HB  SER A 298     -16.641 -31.218  23.476  1.00 23.34      .169 H
ATOM   4402  OG  SER A 298     -17.378 -33.113  23.165  1.00 30.43      .380 O
ATOM   4403  HG  SER A 298     -18.174 -33.073  23.701  1.00 30.43      .380 H
ATOM   4404  N   PHE A 299     -13.679 -31.387  24.766  1.00 23.00      .337 N
ATOM   4405  H   PHE A 299     -14.086 -32.005  25.453  1.00 23.00      .337 H
ATOM   4406  CA  PHE A 299     -12.833 -30.306  25.260  1.00 23.92      .164 C
ATOM   4407  HA  PHE A 299     -12.749 -29.549  24.480  1.00 23.92      .164 H
ATOM   4408  C   PHE A 299     -11.418 -30.818  25.589  1.00 27.99      .251 C
ATOM   4409  O   PHE A 299     -11.185 -31.498  26.588  1.00 21.70      .271 O
ATOM   4410  CB  PHE A 299     -13.536 -29.634  26.445  1.00 23.64      .056 C
ATOM   4411 1HB  PHE A 299     -13.661 -30.363  27.245  1.00 23.64      .056 H
ATOM   4412 2HB  PHE A 299     -12.912 -28.822  26.819  1.00 23.64      .056 H
ATOM   4413  CG  PHE A 299     -14.899 -29.074  26.072  1.00 25.23      .044 C
ATOM   4414  CD1 PHE A 299     -14.992 -28.053  25.107  1.00 27.98      .008 C
ATOM   4415  HD1 PHE A 299     -14.098 -27.645  24.659  1.00 27.98      .008 H
ATOM   4416  CD2 PHE A 299     -16.071 -29.608  26.634  1.00 22.29      .008 C
ATOM   4417  HD2 PHE A 299     -15.999 -30.398  27.367  1.00 22.29      .008 H
ATOM   4418  CE1 PHE A 299     -16.250 -27.576  24.700  1.00 23.47      .001 C
ATOM   4419  HE1 PHE A 299     -16.323 -26.794  23.959  1.00 23.47      .001 H
ATOM   4420  CE2 PHE A 299     -17.330 -29.134  26.225  1.00 25.92      .001 C
ATOM   4421  HE2 PHE A 299     -18.224 -29.556  26.660  1.00 25.92      .001 H
ATOM   4422  CZ  PHE A 299     -17.417 -28.126  25.251  1.00 24.79      .000 C
ATOM   4423  HZ  PHE A 299     -18.387 -27.779  24.927  1.00 24.79      .000 H
ATOM   4424  N   VAL A 300     -10.475 -30.485  24.711  1.00 22.10      .338 N
ATOM   4425  H   VAL A 300     -10.739 -29.909  23.925  1.00 22.10      .338 H
ATOM   4426  CA  VAL A 300      -9.072 -30.942  24.730  1.00 22.42      .160 C
ATOM   4427  HA  VAL A 300      -8.848 -31.333  25.723  1.00 22.42      .160 H
ATOM   4428  C   VAL A 300      -8.125 -29.746  24.469  1.00 20.22      .254 C
ATOM   4429  O   VAL A 300      -8.604 -28.666  24.091  1.00 21.24      .270 O
ATOM   4430  CB  VAL A 300      -8.868 -32.100  23.716  1.00 23.10      .029 C
ATOM   4431  HB  VAL A 300      -7.852 -32.475  23.840  1.00 23.10      .029 H
ATOM   4432  CG1 VAL A 300      -9.814 -33.278  23.984  1.00 18.44      .002 C
ATOM   4433 1HG1 VAL A 300      -9.547 -34.106  23.327  1.00 18.44      .002 H
ATOM   4434 2HG1 VAL A 300     -10.845 -32.980  23.795  1.00 18.44      .002 H
ATOM   4435 3HG1 VAL A 300      -9.710 -33.591  25.023  1.00 18.44      .002 H
ATOM   4436  CG2 VAL A 300      -9.028 -31.667  22.255  1.00 20.54      .002 C
ATOM   4437 1HG2 VAL A 300      -8.845 -32.526  21.610  1.00 20.54      .002 H
ATOM   4438 2HG2 VAL A 300      -8.307 -30.882  22.028  1.00 20.54      .002 H
ATOM   4439 3HG2 VAL A 300     -10.038 -31.293  22.086  1.00 20.54      .002 H
ATOM   4440  N   PRO A 301      -6.802 -29.888  24.674  1.00 24.37      .312 N
ATOM   4441  CA  PRO A 301      -5.831 -28.838  24.381  1.00 25.07      .163 C
ATOM   4442  HA  PRO A 301      -6.002 -28.038  25.102  1.00 25.07      .163 H
ATOM   4443  C   PRO A 301      -5.933 -28.247  22.966  1.00 30.22      .251 C
ATOM   4444  O   PRO A 301      -6.044 -28.963  21.969  1.00 25.83      .271 O
ATOM   4445  CB  PRO A 301      -4.463 -29.461  24.651  1.00 23.26      .034 C
ATOM   4446 1HB  PRO A 301      -4.106 -29.995  23.771  1.00 23.26      .034 H
ATOM   4447 2HB  PRO A 301      -3.734 -28.723  24.988  1.00 23.26      .034 H
ATOM   4448  CG  PRO A 301      -4.773 -30.438  25.767  1.00 26.00      .027 C
ATOM   4449 1HG  PRO A 301      -4.060 -31.261  25.802  1.00 26.00      .027 H
ATOM   4450 2HG  PRO A 301      -4.814 -29.916  26.724  1.00 26.00      .027 H
ATOM   4451  CD  PRO A 301      -6.150 -30.956  25.397  1.00 19.57      .105 C
ATOM   4452 1HD  PRO A 301      -6.050 -31.830  24.753  1.00 19.57      .105 H
ATOM   4453 2HD  PRO A 301      -6.718 -31.193  26.296  1.00 19.57      .105 H
ATOM   4454  N   VAL A 302      -5.890 -26.918  22.879  1.00 28.76      .338 N
ATOM   4455  H   VAL A 302      -5.694 -26.399  23.722  1.00 28.76      .338 H
ATOM   4456  CA  VAL A 302      -6.037 -26.139  21.646  1.00 28.19      .159 C
ATOM   4457  HA  VAL A 302      -6.422 -26.813  20.881  1.00 28.19      .159 H
ATOM   4458  C   VAL A 302      -4.675 -25.599  21.173  1.00 34.31      .251 C
ATOM   4459  O   VAL A 302      -3.938 -24.962  21.931  1.00 32.40      .271 O
ATOM   4460  CB  VAL A 302      -7.122 -25.043  21.814  1.00 33.01      .029 C
ATOM   4461  HB  VAL A 302      -8.058 -25.539  22.073  1.00 33.01      .029 H
ATOM   4462  CG1 VAL A 302      -6.827 -24.027  22.928  1.00 33.69      .002 C
ATOM   4463 1HG1 VAL A 302      -7.703 -23.391  23.059  1.00 33.69      .002 H
ATOM   4464 2HG1 VAL A 302      -5.968 -23.412  22.659  1.00 33.69      .002 H
ATOM   4465 3HG1 VAL A 302      -6.620 -24.556  23.857  1.00 33.69      .002 H
ATOM   4466  CG2 VAL A 302      -7.364 -24.274  20.508  1.00 35.82      .002 C
ATOM   4467 1HG2 VAL A 302      -8.204 -23.592  20.644  1.00 35.82      .002 H
ATOM   4468 2HG2 VAL A 302      -7.597 -24.985  19.716  1.00 35.82      .002 H
ATOM   4469 3HG2 VAL A 302      -6.474 -23.706  20.237  1.00 35.82      .002 H
ATOM   4470  N   VAL A 303      -4.338 -25.842  19.906  1.00 38.19      .338 N
ATOM   4471  H   VAL A 303      -4.982 -26.345  19.312  1.00 38.19      .338 H
ATOM   4472  CA  VAL A 303      -3.137 -25.303  19.258  1.00 37.52      .159 C
ATOM   4473  HA  VAL A 303      -2.309 -25.318  19.967  1.00 37.52      .159 H
ATOM   4474  C   VAL A 303      -3.410 -23.850  18.851  1.00 38.56      .251 C
ATOM   4475  O   VAL A 303      -4.204 -23.612  17.942  1.00 42.58      .271 O
ATOM   4476  CB  VAL A 303      -2.724 -26.162  18.045  1.00 39.71      .029 C
ATOM   4477  HB  VAL A 303      -3.564 -26.202  17.351  1.00 39.71      .029 H
ATOM   4478  CG1 VAL A 303      -1.508 -25.576  17.314  1.00 36.03      .002 C
ATOM   4479 1HG1 VAL A 303      -1.250 -26.228  16.480  1.00 36.03      .002 H
ATOM   4480 2HG1 VAL A 303      -0.666 -25.515  18.003  1.00 36.03      .002 H
ATOM   4481 3HG1 VAL A 303      -1.743 -24.580  16.938  1.00 36.03      .002 H
ATOM   4482  CG2 VAL A 303      -2.377 -27.595  18.476  1.00 37.39      .002 C
ATOM   4483 1HG2 VAL A 303      -2.102 -28.175  17.595  1.00 37.39      .002 H
ATOM   4484 2HG2 VAL A 303      -3.239 -28.054  18.959  1.00 37.39      .002 H
ATOM   4485 3HG2 VAL A 303      -1.539 -27.571  19.172  1.00 37.39      .002 H
ATOM   4486  N   ASP A 304      -2.782 -22.883  19.523  1.00 38.42      .337 N
ATOM   4487  H   ASP A 304      -2.174 -23.131  20.290  1.00 38.42      .337 H
ATOM   4488  CA  ASP A 304      -3.073 -21.450  19.362  1.00 42.73      .170 C
ATOM   4489  HA  ASP A 304      -3.554 -21.320  18.392  1.00 42.73      .170 H
ATOM   4490  C   ASP A 304      -1.821 -20.528  19.384  1.00 44.58      .252 C
ATOM   4491  O   ASP A 304      -1.949 -19.298  19.356  1.00 50.09      .271 O
ATOM   4492  CB  ASP A 304      -4.088 -20.999  20.424  1.00 41.11      .129 C
ATOM   4493 1HB  ASP A 304      -4.557 -20.082  20.066  1.00 41.11      .129 H
ATOM   4494 2HB  ASP A 304      -4.874 -21.748  20.525  1.00 41.11      .129 H
ATOM   4495  CG  ASP A 304      -3.493 -20.728  21.816  1.00 40.98      .188 C
ATOM   4496  OD1 ASP A 304      -2.440 -21.297  22.187  1.00 40.45      .647 O
ATOM   4497  OD2 ASP A 304      -4.103 -19.909  22.545  1.00 50.49      .647 O
ATOM   4498  N   GLY A 305      -0.623 -21.109  19.444  1.00 39.12      .336 N
ATOM   4499  H   GLY A 305      -0.566 -22.115  19.510  1.00 39.12      .336 H
ATOM   4500  CA  GLY A 305       0.640 -20.375  19.396  1.00 37.31      .189 C
ATOM   4501 1HA  GLY A 305       1.381 -21.022  18.926  1.00 37.31      .189 H
ATOM   4502 2HA  GLY A 305       0.521 -19.502  18.755  1.00 37.31      .189 H
ATOM   4503  C   GLY A 305       1.200 -19.906  20.752  1.00 44.74      .253 C
ATOM   4504  O   GLY A 305       2.231 -19.234  20.747  1.00 46.74      .270 O
ATOM   4505  N   ASP A 306       0.552 -20.224  21.882  1.00 41.02      .337 N
ATOM   4506  H   ASP A 306      -0.309 -20.747  21.818  1.00 41.02      .337 H
ATOM   4507  CA  ASP A 306       0.946 -19.787  23.232  1.00 38.02      .170 C
ATOM   4508  HA  ASP A 306       1.784 -19.097  23.138  1.00 38.02      .170 H
ATOM   4509  C   ASP A 306       1.423 -20.961  24.142  1.00 43.86      .252 C
ATOM   4510  O   ASP A 306       2.609 -21.026  24.479  1.00 40.78      .271 O
ATOM   4511  CB  ASP A 306      -0.202 -18.970  23.846  1.00 37.18      .129 C
ATOM   4512 1HB  ASP A 306      -0.440 -18.143  23.176  1.00 37.18      .129 H
ATOM   4513 2HB  ASP A 306      -1.091 -19.596  23.914  1.00 37.18      .129 H
ATOM   4514  CG  ASP A 306       0.096 -18.394  25.240  1.00 47.53      .188 C
ATOM   4515  OD1 ASP A 306       1.275 -18.286  25.645  1.00 39.59      .647 O
ATOM   4516  OD2 ASP A 306      -0.880 -18.033  25.942  1.00 52.97      .647 O
ATOM   4517  N   PHE A 307       0.559 -21.918  24.520  1.00 38.70      .337 N
ATOM   4518  H   PHE A 307      -0.423 -21.858  24.292  1.00 38.70      .337 H
ATOM   4519  CA  PHE A 307       0.992 -23.122  25.238  1.00 31.70      .164 C
ATOM   4520  HA  PHE A 307       1.605 -22.806  26.083  1.00 31.70      .164 H
ATOM   4521  C   PHE A 307       1.859 -24.019  24.329  1.00 37.55      .251 C
ATOM   4522  O   PHE A 307       2.930 -24.467  24.743  1.00 40.20      .271 O
ATOM   4523  CB  PHE A 307      -0.190 -23.912  25.824  1.00 35.00      .056 C
ATOM   4524 1HB  PHE A 307      -0.925 -23.213  26.225  1.00 35.00      .056 H
ATOM   4525 2HB  PHE A 307      -0.676 -24.498  25.044  1.00 35.00      .056 H
ATOM   4526  CG  PHE A 307       0.240 -24.856  26.942  1.00 30.59      .044 C
ATOM   4527  CD1 PHE A 307       0.928 -26.052  26.650  1.00 27.47      .008 C
ATOM   4528  HD1 PHE A 307       1.101 -26.345  25.626  1.00 27.47      .008 H
ATOM   4529  CD2 PHE A 307       0.016 -24.499  28.285  1.00 30.22      .008 C
ATOM   4530  HD2 PHE A 307      -0.519 -23.588  28.508  1.00 30.22      .008 H
ATOM   4531  CE1 PHE A 307       1.428 -26.855  27.692  1.00 29.22      .001 C
ATOM   4532  HE1 PHE A 307       1.974 -27.760  27.470  1.00 29.22      .001 H
ATOM   4533  CE2 PHE A 307       0.498 -25.311  29.325  1.00 26.08      .001 C
ATOM   4534  HE2 PHE A 307       0.310 -25.031  30.351  1.00 26.08      .001 H
ATOM   4535  CZ  PHE A 307       1.220 -26.478  29.028  1.00 26.19      .000 C
ATOM   4536  HZ  PHE A 307       1.595 -27.094  29.832  1.00 26.19      .000 H
ATOM   4537  N   LEU A 308       1.413 -24.225  23.087  1.00 33.65      .338 N
ATOM   4538  H   LEU A 308       0.506 -23.851  22.847  1.00 33.65      .338 H
ATOM   4539  CA  LEU A 308       2.195 -24.800  21.985  1.00 39.58      .159 C
ATOM   4540  HA  LEU A 308       3.200 -25.048  22.326  1.00 39.58      .159 H
ATOM   4541  C   LEU A 308       2.308 -23.744  20.872  1.00 40.30      .251 C
ATOM   4542  O   LEU A 308       1.293 -23.260  20.369  1.00 44.59      .271 O
ATOM   4543  CB  LEU A 308       1.508 -26.087  21.465  1.00 35.62      .032 C
ATOM   4544 1HB  LEU A 308       0.543 -25.806  21.044  1.00 35.62      .032 H
ATOM   4545 2HB  LEU A 308       2.118 -26.489  20.655  1.00 35.62      .032 H
ATOM   4546  CG  LEU A 308       1.277 -27.204  22.495  1.00 41.43      .002 C
ATOM   4547  HG  LEU A 308       0.645 -26.817  23.295  1.00 41.43      .002 H
ATOM   4548  CD1 LEU A 308       0.541 -28.359  21.814  1.00 33.84      .000 C
ATOM   4549 1HD1 LEU A 308       0.330 -29.140  22.544  1.00 33.84      .000 H
ATOM   4550 2HD1 LEU A 308       1.161 -28.766  21.015  1.00 33.84      .000 H
ATOM   4551 3HD1 LEU A 308      -0.395 -27.990  21.395  1.00 33.84      .000 H
ATOM   4552  CD2 LEU A 308       2.579 -27.745  23.094  1.00 30.55      .000 C
ATOM   4553 1HD2 LEU A 308       2.348 -28.558  23.783  1.00 30.55      .000 H
ATOM   4554 2HD2 LEU A 308       3.091 -26.948  23.631  1.00 30.55      .000 H
ATOM   4555 3HD2 LEU A 308       3.221 -28.117  22.295  1.00 30.55      .000 H
ATOM   4556  N   SER A 309       3.529 -23.376  20.483  1.00 34.30      .336 N
ATOM   4557  H   SER A 309       4.345 -23.765  20.934  1.00 34.30      .336 H
ATOM   4558  CA  SER A 309       3.785 -22.365  19.444  1.00 44.40      .189 C
ATOM   4559  HA  SER A 309       3.201 -21.477  19.686  1.00 44.40      .189 H
ATOM   4560  C   SER A 309       3.396 -22.811  18.014  1.00 43.27      .254 C
ATOM   4561  O   SER A 309       3.259 -21.967  17.130  1.00 50.15      .270 O
ATOM   4562  CB  SER A 309       5.250 -21.931  19.492  1.00 38.91      .169 C
ATOM   4563 1HB  SER A 309       5.432 -21.186  18.718  1.00 38.91      .169 H
ATOM   4564 2HB  SER A 309       5.464 -21.490  20.466  1.00 38.91      .169 H
ATOM   4565  OG  SER A 309       6.081 -23.046  19.291  1.00 45.78      .380 O
ATOM   4566  HG  SER A 309       6.965 -22.740  19.076  1.00 45.78      .380 H
ATOM   4567  N   ASP A 310       3.191 -24.111  17.796  1.00 45.10      .337 N
ATOM   4568  H   ASP A 310       3.266 -24.716  18.602  1.00 45.10      .337 H
ATOM   4569  CA  ASP A 310       2.759 -24.781  16.544  1.00 44.33      .170 C
ATOM   4570  HA  ASP A 310       1.999 -24.174  16.052  1.00 44.33      .170 H
ATOM   4571  C   ASP A 310       2.103 -26.135  16.920  1.00 40.79      .252 C
ATOM   4572  O   ASP A 310       1.994 -26.450  18.108  1.00 40.13      .271 O
ATOM   4573  CB  ASP A 310       3.985 -24.934  15.618  1.00 47.92      .129 C
ATOM   4574 1HB  ASP A 310       4.595 -24.034  15.693  1.00 47.92      .129 H
ATOM   4575 2HB  ASP A 310       4.593 -25.766  15.972  1.00 47.92      .129 H
ATOM   4576  CG  ASP A 310       3.673 -25.174  14.124  1.00 52.63      .188 C
ATOM   4577  OD1 ASP A 310       2.497 -25.397  13.747  1.00 45.33      .647 O
ATOM   4578  OD2 ASP A 310       4.645 -25.170  13.333  1.00 53.26      .647 O
ATOM   4579  N   THR A 311       1.645 -26.959  15.971  1.00 40.30      .336 N
ATOM   4580  H   THR A 311       1.749 -26.729  14.993  1.00 40.30      .336 H
ATOM   4581  CA  THR A 311       1.043 -28.260  16.278  1.00 39.03      .187 C
ATOM   4582  HA  THR A 311       0.243 -28.056  16.990  1.00 39.03      .187 H
ATOM   4583  C   THR A 311       2.055 -29.208  16.973  1.00 39.52      .257 C
ATOM   4584  O   THR A 311       3.264 -29.073  16.750  1.00 41.00      .270 O
ATOM   4585  CB  THR A 311       0.372 -28.964  15.065  1.00 44.58      .140 C
ATOM   4586  HB  THR A 311      -0.487 -29.520  15.441  1.00 44.58      .140 H
ATOM   4587  OG1 THR A 311       1.228 -29.912  14.441  1.00 44.53      .382 O
ATOM   4588  HG1 THR A 311       0.815 -30.775  14.522  1.00 44.53      .382 H
ATOM   4589  CG2 THR A 311      -0.138 -28.026  13.972  1.00 34.09      .034 C
ATOM   4590 1HG2 THR A 311      -0.662 -28.612  13.217  1.00 34.09      .034 H
ATOM   4591 2HG2 THR A 311       0.703 -27.508  13.511  1.00 34.09      .034 H
ATOM   4592 3HG2 THR A 311      -0.822 -27.296  14.405  1.00 34.09      .034 H
ATOM   4593  N   PRO A 312       1.614 -30.206  17.772  1.00 38.37      .312 N
ATOM   4594  CA  PRO A 312       2.527 -31.175  18.381  1.00 36.87      .163 C
ATOM   4595  HA  PRO A 312       3.152 -30.662  19.112  1.00 36.87      .163 H
ATOM   4596  C   PRO A 312       3.424 -31.862  17.351  1.00 37.32      .251 C
ATOM   4597  O   PRO A 312       4.617 -32.022  17.586  1.00 37.83      .271 O
ATOM   4598  CB  PRO A 312       1.646 -32.210  19.086  1.00 32.85      .034 C
ATOM   4599 1HB  PRO A 312       1.472 -33.069  18.438  1.00 32.85      .034 H
ATOM   4600 2HB  PRO A 312       2.081 -32.529  20.033  1.00 32.85      .034 H
ATOM   4601  CG  PRO A 312       0.347 -31.468  19.331  1.00 32.08      .027 C
ATOM   4602 1HG  PRO A 312      -0.504 -32.149  19.320  1.00 32.08      .027 H
ATOM   4603 2HG  PRO A 312       0.401 -30.916  20.269  1.00 32.08      .027 H
ATOM   4604  CD  PRO A 312       0.253 -30.500  18.164  1.00 36.52      .105 C
ATOM   4605 1HD  PRO A 312      -0.273 -30.972  17.334  1.00 36.52      .105 H
ATOM   4606 2HD  PRO A 312      -0.246 -29.582  18.474  1.00 36.52      .105 H
ATOM   4607  N   GLU A 313       2.874 -32.216  16.187  1.00 40.47      .338 N
ATOM   4608  H   GLU A 313       1.899 -32.010  16.024  1.00 40.47      .338 H
ATOM   4609  CA  GLU A 313       3.615 -32.836  15.093  1.00 41.44      .160 C
ATOM   4610  HA  GLU A 313       4.043 -33.772  15.454  1.00 41.44      .160 H
ATOM   4611  C   GLU A 313       4.760 -31.931  14.611  1.00 43.11      .251 C
ATOM   4612  O   GLU A 313       5.895 -32.394  14.489  1.00 44.39      .271 O
ATOM   4613  CB  GLU A 313       2.691 -33.152  13.906  1.00 40.97      .043 C
ATOM   4614 1HB  GLU A 313       2.253 -32.237  13.508  1.00 40.97      .043 H
ATOM   4615 2HB  GLU A 313       3.304 -33.583  13.114  1.00 40.97      .043 H
ATOM   4616  CG  GLU A 313       1.561 -34.135  14.247  1.00 40.40      .100 C
ATOM   4617 1HG  GLU A 313       1.135 -34.497  13.312  1.00 40.40      .100 H
ATOM   4618 2HG  GLU A 313       1.985 -34.987  14.778  1.00 40.40      .100 H
ATOM   4619  CD  GLU A 313       0.427 -33.545  15.102  1.00 41.13      .185 C
ATOM   4620  OE1 GLU A 313      -0.240 -34.326  15.814  1.00 41.54      .647 O
ATOM   4621  OE2 GLU A 313       0.142 -32.325  15.013  1.00 34.24      .647 O
ATOM   4622  N   ALA A 314       4.478 -30.646  14.392  1.00 39.34      .338 N
ATOM   4623  H   ALA A 314       3.538 -30.318  14.564  1.00 39.34      .338 H
ATOM   4624  CA  ALA A 314       5.461 -29.663  13.957  1.00 40.75      .159 C
ATOM   4625  HA  ALA A 314       5.944 -30.024  13.049  1.00 40.75      .159 H
ATOM   4626  C   ALA A 314       6.556 -29.417  15.016  1.00 43.85      .251 C
ATOM   4627  O   ALA A 314       7.743 -29.454  14.695  1.00 43.87      .271 O
ATOM   4628  CB  ALA A 314       4.713 -28.374  13.624  1.00 41.36      .034 C
ATOM   4629 1HB  ALA A 314       3.974 -28.564  12.847  1.00 41.36      .034 H
ATOM   4630 2HB  ALA A 314       5.437 -27.642  13.266  1.00 41.36      .034 H
ATOM   4631 3HB  ALA A 314       4.215 -27.989  14.514  1.00 41.36      .034 H
ATOM   4632  N   LEU A 315       6.177 -29.236  16.286  1.00 45.66      .338 N
ATOM   4633  H   LEU A 315       5.192 -29.212  16.505  1.00 45.66      .338 H
ATOM   4634  CA  LEU A 315       7.110 -29.015  17.387  1.00 37.09      .159 C
ATOM   4635  HA  LEU A 315       7.791 -28.218  17.089  1.00 37.09      .159 H
ATOM   4636  C   LEU A 315       7.969 -30.268  17.703  1.00 38.04      .251 C
ATOM   4637  O   LEU A 315       9.107 -30.119  18.153  1.00 38.97      .271 O
ATOM   4638  CB  LEU A 315       6.334 -28.547  18.638  1.00 40.59      .032 C
ATOM   4639 1HB  LEU A 315       5.613 -29.321  18.900  1.00 40.59      .032 H
ATOM   4640 2HB  LEU A 315       7.042 -28.445  19.460  1.00 40.59      .032 H
ATOM   4641  CG  LEU A 315       5.592 -27.209  18.490  1.00 43.56      .002 C
ATOM   4642  HG  LEU A 315       4.814 -27.321  17.735  1.00 43.56      .002 H
ATOM   4643  CD1 LEU A 315       4.936 -26.855  19.824  1.00 36.99      .000 C
ATOM   4644 1HD1 LEU A 315       4.385 -25.921  19.710  1.00 36.99      .000 H
ATOM   4645 2HD1 LEU A 315       5.693 -26.739  20.599  1.00 36.99      .000 H
ATOM   4646 3HD1 LEU A 315       4.247 -27.652  20.104  1.00 36.99      .000 H
ATOM   4647  CD2 LEU A 315       6.510 -26.058  18.078  1.00 44.42      .000 C
ATOM   4648 1HD2 LEU A 315       5.905 -25.155  18.005  1.00 44.42      .000 H
ATOM   4649 2HD2 LEU A 315       6.968 -26.268  17.111  1.00 44.42      .000 H
ATOM   4650 3HD2 LEU A 315       7.290 -25.915  18.825  1.00 44.42      .000 H
ATOM   4651  N   ILE A 316       7.465 -31.476  17.430  1.00 36.19      .338 N
ATOM   4652  H   ILE A 316       6.496 -31.553  17.155  1.00 36.19      .338 H
ATOM   4653  CA  ILE A 316       8.255 -32.707  17.422  1.00 39.95      .159 C
ATOM   4654  HA  ILE A 316       8.866 -32.730  18.324  1.00 39.95      .159 H
ATOM   4655  C   ILE A 316       9.210 -32.724  16.204  1.00 40.32      .251 C
ATOM   4656  O   ILE A 316      10.382 -33.037  16.381  1.00 44.96      .271 O
ATOM   4657  CB  ILE A 316       7.328 -33.952  17.459  1.00 37.42      .029 C
ATOM   4658  HB  ILE A 316       6.563 -33.819  16.694  1.00 37.42      .029 H
ATOM   4659  CG1 ILE A 316       6.638 -34.088  18.827  1.00 38.94      .002 C
ATOM   4660 1HG1 ILE A 316       7.361 -34.474  19.545  1.00 38.94      .002 H
ATOM   4661 2HG1 ILE A 316       6.326 -33.099  19.160  1.00 38.94      .002 H
ATOM   4662  CG2 ILE A 316       8.099 -35.247  17.150  1.00 34.48      .002 C
ATOM   4663 1HG2 ILE A 316       7.427 -36.103  17.214  1.00 34.48      .002 H
ATOM   4664 2HG2 ILE A 316       8.910 -35.366  17.868  1.00 34.48      .002 H
ATOM   4665 3HG2 ILE A 316       8.510 -35.182  16.143  1.00 34.48      .002 H
ATOM   4666  CD1 ILE A 316       5.395 -34.987  18.795  1.00 33.67      .000 C
ATOM   4667 1HD1 ILE A 316       4.914 -34.944  19.772  1.00 33.67      .000 H
ATOM   4668 2HD1 ILE A 316       5.677 -36.017  18.574  1.00 33.67      .000 H
ATOM   4669 3HD1 ILE A 316       4.703 -34.629  18.032  1.00 33.67      .000 H
ATOM   4670  N   ASN A 317       8.762 -32.365  14.994  1.00 51.63      .337 N
ATOM   4671  H   ASN A 317       7.788 -32.126  14.875  1.00 51.63      .337 H
ATOM   4672  CA  ASN A 317       9.588 -32.361  13.779  1.00 48.94      .169 C
ATOM   4673  HA  ASN A 317      10.053 -33.342  13.678  1.00 48.94      .169 H
ATOM   4674  C   ASN A 317      10.726 -31.307  13.813  1.00 47.69      .251 C
ATOM   4675  O   ASN A 317      11.779 -31.536  13.221  1.00 56.86      .271 O
ATOM   4676  CB  ASN A 317       8.702 -32.114  12.537  1.00 46.15      .119 C
ATOM   4677 1HB  ASN A 317       8.062 -31.251  12.716  1.00 46.15      .119 H
ATOM   4678 2HB  ASN A 317       9.352 -31.859  11.700  1.00 46.15      .119 H
ATOM   4679  CG  ASN A 317       7.826 -33.306  12.138  1.00 52.93      .230 C
ATOM   4680  OD1 ASN A 317       7.881 -34.382  12.712  1.00 56.06      .273 O
ATOM   4681  ND2 ASN A 317       7.020 -33.158  11.113  1.00 55.78      .369 N
ATOM   4682 1HD2 ASN A 317       6.416 -33.928  10.861  1.00 55.78      .369 H
ATOM   4683 2HD2 ASN A 317       6.961 -32.284  10.610  1.00 55.78      .369 H
ATOM   4684  N   ALA A 318      10.510 -30.159  14.463  1.00 50.93      .338 N
ATOM   4685  H   ALA A 318       9.579 -29.990  14.818  1.00 50.93      .338 H
ATOM   4686  CA  ALA A 318      11.440 -29.026  14.494  1.00 46.95      .159 C
ATOM   4687  HA  ALA A 318      12.147 -29.132  13.671  1.00 46.95      .159 H
ATOM   4688  C   ALA A 318      12.272 -28.917  15.804  1.00 51.65      .251 C
ATOM   4689  O   ALA A 318      13.230 -28.139  15.861  1.00 52.04      .271 O
ATOM   4690  CB  ALA A 318      10.619 -27.758  14.225  1.00 43.38      .034 C
ATOM   4691 1HB  ALA A 318      10.032 -27.890  13.317  1.00 43.38      .034 H
ATOM   4692 2HB  ALA A 318      11.296 -26.912  14.102  1.00 43.38      .034 H
ATOM   4693 3HB  ALA A 318       9.951 -27.569  15.066  1.00 43.38      .034 H
ATOM   4694  N   GLY A 319      11.928 -29.667  16.855  1.00 49.62      .336 N
ATOM   4695  H   GLY A 319      11.126 -30.278  16.784  1.00 49.62      .336 H
ATOM   4696  CA  GLY A 319      12.603 -29.610  18.151  1.00 37.36      .189 C
ATOM   4697 1HA  GLY A 319      12.738 -28.565  18.432  1.00 37.36      .189 H
ATOM   4698 2HA  GLY A 319      11.974 -30.079  18.908  1.00 37.36      .189 H
ATOM   4699  C   GLY A 319      13.981 -30.297  18.174  1.00 41.98      .253 C
ATOM   4700  O   GLY A 319      14.218 -31.268  17.454  1.00 45.58      .270 O
ATOM   4701  N   ASP A 320      14.885 -29.810  19.023  1.00 37.58      .337 N
ATOM   4702  H   ASP A 320      14.648 -28.988  19.558  1.00 37.58      .337 H
ATOM   4703  CA  ASP A 320      16.117 -30.510  19.417  1.00 43.63      .170 C
ATOM   4704  HA  ASP A 320      16.348 -31.298  18.700  1.00 43.63      .170 H
ATOM   4705  C   ASP A 320      15.954 -31.149  20.806  1.00 44.73      .252 C
ATOM   4706  O   ASP A 320      15.458 -30.495  21.728  1.00 42.42      .271 O
ATOM   4707  CB  ASP A 320      17.292 -29.525  19.447  1.00 40.28      .129 C
ATOM   4708 1HB  ASP A 320      17.444 -29.113  18.449  1.00 40.28      .129 H
ATOM   4709 2HB  ASP A 320      17.050 -28.713  20.133  1.00 40.28      .129 H
ATOM   4710  CG  ASP A 320      18.587 -30.197  19.910  1.00 51.11      .188 C
ATOM   4711  OD1 ASP A 320      18.863 -31.331  19.462  1.00 52.23      .647 O
ATOM   4712  OD2 ASP A 320      19.288 -29.619  20.775  1.00 57.71      .647 O
ATOM   4713  N   PHE A 321      16.432 -32.378  21.005  1.00 40.53      .337 N
ATOM   4714  H   PHE A 321      16.869 -32.872  20.240  1.00 40.53      .337 H
ATOM   4715  CA  PHE A 321      16.232 -33.141  22.245  1.00 34.15      .164 C
ATOM   4716  HA  PHE A 321      15.894 -32.449  23.016  1.00 34.15      .164 H
ATOM   4717  C   PHE A 321      17.533 -33.816  22.783  1.00 41.70      .251 C
ATOM   4718  O   PHE A 321      17.467 -34.615  23.718  1.00 38.14      .271 O
ATOM   4719  CB  PHE A 321      15.073 -34.130  22.040  1.00 31.78      .056 C
ATOM   4720 1HB  PHE A 321      15.370 -34.889  21.317  1.00 31.78      .056 H
ATOM   4721 2HB  PHE A 321      14.878 -34.627  22.991  1.00 31.78      .056 H
ATOM   4722  CG  PHE A 321      13.772 -33.490  21.558  1.00 37.41      .044 C
ATOM   4723  CD1 PHE A 321      12.880 -32.915  22.483  1.00 30.90      .008 C
ATOM   4724  HD1 PHE A 321      13.105 -32.931  23.539  1.00 30.90      .008 H
ATOM   4725  CD2 PHE A 321      13.461 -33.446  20.186  1.00 34.59      .008 C
ATOM   4726  HD2 PHE A 321      14.150 -33.876  19.473  1.00 34.59      .008 H
ATOM   4727  CE1 PHE A 321      11.686 -32.314  22.041  1.00 30.60      .001 C
ATOM   4728  HE1 PHE A 321      10.997 -31.881  22.751  1.00 30.60      .001 H
ATOM   4729  CE2 PHE A 321      12.270 -32.847  19.743  1.00 37.44      .001 C
ATOM   4730  HE2 PHE A 321      12.042 -32.831  18.687  1.00 37.44      .001 H
ATOM   4731  CZ  PHE A 321      11.383 -32.275  20.669  1.00 38.03      .000 C
ATOM   4732  HZ  PHE A 321      10.474 -31.808  20.320  1.00 38.03      .000 H
ATOM   4733  N   HIS A 322      18.714 -33.457  22.262  1.00 39.99      .337 N
ATOM   4734  H   HIS A 322      18.742 -32.811  21.486  1.00 39.99      .337 H
ATOM   4735  CA  HIS A 322      20.000 -33.849  22.841  1.00 45.55      .165 C
ATOM   4736  HA  HIS A 322      20.067 -34.937  22.831  1.00 45.55      .165 H
ATOM   4737  C   HIS A 322      20.105 -33.383  24.313  1.00 42.42      .251 C
ATOM   4738  O   HIS A 322      20.093 -32.184  24.613  1.00 41.22      .271 O
ATOM   4739  CB  HIS A 322      21.169 -33.309  22.003  1.00 43.13      .077 C
ATOM   4740 1HB  HIS A 322      21.063 -32.227  21.924  1.00 43.13      .077 H
ATOM   4741 2HB  HIS A 322      22.100 -33.513  22.532  1.00 43.13      .077 H
ATOM   4742  CG  HIS A 322      21.275 -33.886  20.602  1.00 40.16      .057 C
ATOM   4743  ND1 HIS A 322      20.536 -33.540  19.502  1.00 37.83      .338 N
ATOM   4744  HD1 HIS A 322      19.832 -32.820  19.416  1.00 37.83      .338 H
ATOM   4745  CD2 HIS A 322      22.081 -34.906  20.181  1.00 35.53      .113 C
ATOM   4746  HD2 HIS A 322      22.794 -35.482  20.752  1.00 35.53      .113 H
ATOM   4747  CE1 HIS A 322      20.892 -34.308  18.497  1.00 40.44      .175 C
ATOM   4748  HE1 HIS A 322      20.501 -34.305  17.490  1.00 40.44      .175 H
ATOM   4749  NE2 HIS A 322      21.846 -35.160  18.851  1.00 38.10      .223 N
ATOM   4750  N   GLY A 323      20.202 -34.345  25.236  1.00 38.52      .336 N
ATOM   4751  H   GLY A 323      20.217 -35.305  24.924  1.00 38.52      .336 H
ATOM   4752  CA  GLY A 323      20.188 -34.132  26.690  1.00 41.24      .189 C
ATOM   4753 1HA  GLY A 323      21.015 -34.689  27.130  1.00 41.24      .189 H
ATOM   4754 2HA  GLY A 323      20.344 -33.077  26.913  1.00 41.24      .189 H
ATOM   4755  C   GLY A 323      18.888 -34.578  27.400  1.00 40.91      .253 C
ATOM   4756  O   GLY A 323      18.864 -34.650  28.628  1.00 45.29      .270 O
ATOM   4757  N   LEU A 324      17.824 -34.920  26.666  1.00 37.18      .337 N
ATOM   4758  H   LEU A 324      17.871 -34.834  25.660  1.00 37.18      .337 H
ATOM   4759  CA  LEU A 324      16.601 -35.521  27.213  1.00 34.07      .159 C
ATOM   4760  HA  LEU A 324      16.445 -35.129  28.218  1.00 34.07      .159 H
ATOM   4761  C   LEU A 324      16.721 -37.061  27.322  1.00 26.56      .251 C
ATOM   4762  O   LEU A 324      17.382 -37.701  26.502  1.00 30.78      .271 O
ATOM   4763  CB  LEU A 324      15.409 -35.074  26.330  1.00 34.43      .032 C
ATOM   4764 1HB  LEU A 324      15.387 -33.985  26.322  1.00 34.43      .032 H
ATOM   4765 2HB  LEU A 324      15.599 -35.415  25.312  1.00 34.43      .032 H
ATOM   4766  CG  LEU A 324      14.023 -35.600  26.749  1.00 31.32      .002 C
ATOM   4767  HG  LEU A 324      14.055 -36.690  26.760  1.00 31.32      .002 H
ATOM   4768  CD1 LEU A 324      13.585 -35.102  28.128  1.00 27.23      .000 C
ATOM   4769 1HD1 LEU A 324      12.615 -35.540  28.362  1.00 27.23      .000 H
ATOM   4770 2HD1 LEU A 324      13.499 -34.015  28.113  1.00 27.23      .000 H
ATOM   4771 3HD1 LEU A 324      14.311 -35.399  28.885  1.00 27.23      .000 H
ATOM   4772  CD2 LEU A 324      12.978 -35.169  25.720  1.00 26.28      .000 C
ATOM   4773 1HD2 LEU A 324      12.005 -35.568  26.007  1.00 26.28      .000 H
ATOM   4774 2HD2 LEU A 324      13.255 -35.554  24.739  1.00 26.28      .000 H
ATOM   4775 3HD2 LEU A 324      12.929 -34.081  25.683  1.00 26.28      .000 H
ATOM   4776  N   GLN A 325      16.042 -37.670  28.296  1.00 26.91      .338 N
ATOM   4777  H   GLN A 325      15.511 -37.104  28.942  1.00 26.91      .338 H
ATOM   4778  CA  GLN A 325      15.740 -39.115  28.311  1.00 32.12      .160 C
ATOM   4779  HA  GLN A 325      16.054 -39.553  27.364  1.00 32.12      .160 H
ATOM   4780  C   GLN A 325      14.219 -39.314  28.454  1.00 29.99      .251 C
ATOM   4781  O   GLN A 325      13.571 -38.531  29.156  1.00 29.51      .271 O
ATOM   4782  CB  GLN A 325      16.492 -39.850  29.434  1.00 33.24      .042 C
ATOM   4783 1HB  GLN A 325      16.130 -39.518  30.407  1.00 33.24      .042 H
ATOM   4784 2HB  GLN A 325      16.262 -40.912  29.341  1.00 33.24      .042 H
ATOM   4785  CG  GLN A 325      18.023 -39.677  29.398  1.00 35.15      .090 C
ATOM   4786 1HG  GLN A 325      18.470 -40.596  29.779  1.00 35.15      .090 H
ATOM   4787 2HG  GLN A 325      18.363 -39.550  28.370  1.00 35.15      .090 H
ATOM   4788  CD  GLN A 325      18.522 -38.498  30.236  1.00 42.38      .227 C
ATOM   4789  OE1 GLN A 325      18.250 -38.389  31.424  1.00 44.08      .273 O
ATOM   4790  NE2 GLN A 325      19.276 -37.585  29.668  1.00 48.06      .369 N
ATOM   4791 1HE2 GLN A 325      19.522 -36.769  30.209  1.00 48.06      .369 H
ATOM   4792 2HE2 GLN A 325      19.591 -37.670  28.712  1.00 48.06      .369 H
ATOM   4793  N   VAL A 326      13.662 -40.346  27.810  1.00 29.09      .338 N
ATOM   4794  H   VAL A 326      14.247 -40.978  27.282  1.00 29.09      .338 H
ATOM   4795  CA  VAL A 326      12.218 -40.647  27.803  1.00 27.12      .159 C
ATOM   4796  HA  VAL A 326      11.782 -40.189  28.691  1.00 27.12      .159 H
ATOM   4797  C   VAL A 326      11.961 -42.161  27.860  1.00 29.09      .251 C
ATOM   4798  O   VAL A 326      12.625 -42.926  27.163  1.00 30.47      .271 O
ATOM   4799  CB  VAL A 326      11.484 -40.033  26.585  1.00 30.99      .029 C
ATOM   4800  HB  VAL A 326      11.747 -40.619  25.705  1.00 30.99      .029 H
ATOM   4801  CG1 VAL A 326       9.959 -40.068  26.762  1.00 31.05      .002 C
ATOM   4802 1HG1 VAL A 326       9.486 -39.649  25.874  1.00 31.05      .002 H
ATOM   4803 2HG1 VAL A 326       9.685 -39.474  27.634  1.00 31.05      .002 H
ATOM   4804 3HG1 VAL A 326       9.624 -41.096  26.902  1.00 31.05      .002 H
ATOM   4805  CG2 VAL A 326      11.867 -38.573  26.316  1.00 36.39      .002 C
ATOM   4806 1HG2 VAL A 326      11.221 -38.163  25.539  1.00 36.39      .002 H
ATOM   4807 2HG2 VAL A 326      12.905 -38.529  25.987  1.00 36.39      .002 H
ATOM   4808 3HG2 VAL A 326      11.750 -37.992  27.231  1.00 36.39      .002 H
ATOM   4809  N   LEU A 327      10.971 -42.589  28.642  1.00 26.83      .338 N
ATOM   4810  H   LEU A 327      10.480 -41.911  29.208  1.00 26.83      .338 H
ATOM   4811  CA  LEU A 327      10.401 -43.941  28.601  1.00 25.10      .159 C
ATOM   4812  HA  LEU A 327      11.004 -44.570  27.946  1.00 25.10      .159 H
ATOM   4813  C   LEU A 327       8.970 -43.884  28.018  1.00 24.82      .251 C
ATOM   4814  O   LEU A 327       8.160 -43.061  28.445  1.00 26.01      .271 O
ATOM   4815  CB  LEU A 327      10.476 -44.542  30.026  1.00 23.82      .032 C
ATOM   4816 1HB  LEU A 327      11.528 -44.661  30.285  1.00 23.82      .032 H
ATOM   4817 2HB  LEU A 327      10.045 -43.820  30.719  1.00 23.82      .032 H
ATOM   4818  CG  LEU A 327       9.752 -45.881  30.242  1.00 26.62      .002 C
ATOM   4819  HG  LEU A 327       8.707 -45.764  29.956  1.00 26.62      .002 H
ATOM   4820  CD1 LEU A 327      10.369 -47.012  29.422  1.00 27.61      .000 C
ATOM   4821 1HD1 LEU A 327       9.828 -47.931  29.644  1.00 27.61      .000 H
ATOM   4822 2HD1 LEU A 327      11.419 -47.134  29.689  1.00 27.61      .000 H
ATOM   4823 3HD1 LEU A 327      10.288 -46.789  28.358  1.00 27.61      .000 H
ATOM   4824  CD2 LEU A 327       9.809 -46.269  31.720  1.00 30.20      .000 C
ATOM   4825 1HD2 LEU A 327       9.261 -47.200  31.867  1.00 30.20      .000 H
ATOM   4826 2HD2 LEU A 327       9.354 -45.480  32.319  1.00 30.20      .000 H
ATOM   4827 3HD2 LEU A 327      10.847 -46.406  32.027  1.00 30.20      .000 H
ATOM   4828  N   VAL A 328       8.663 -44.745  27.046  1.00 23.86      .338 N
ATOM   4829  H   VAL A 328       9.366 -45.391  26.719  1.00 23.86      .338 H
ATOM   4830  CA  VAL A 328       7.356 -44.819  26.363  1.00 24.94      .159 C
ATOM   4831  HA  VAL A 328       6.622 -44.309  26.986  1.00 24.94      .159 H
ATOM   4832  C   VAL A 328       6.906 -46.278  26.178  1.00 24.06      .251 C
ATOM   4833  O   VAL A 328       7.720 -47.199  26.189  1.00 21.42      .271 O
ATOM   4834  CB  VAL A 328       7.363 -44.087  24.990  1.00 23.74      .029 C
ATOM   4835  HB  VAL A 328       6.333 -44.045  24.636  1.00 23.74      .029 H
ATOM   4836  CG1 VAL A 328       7.868 -42.643  25.091  1.00 22.32      .002 C
ATOM   4837 1HG1 VAL A 328       7.652 -42.122  24.158  1.00 22.32      .002 H
ATOM   4838 2HG1 VAL A 328       8.943 -42.639  25.269  1.00 22.32      .002 H
ATOM   4839 3HG1 VAL A 328       7.361 -42.141  25.915  1.00 22.32      .002 H
ATOM   4840  CG2 VAL A 328       8.189 -44.796  23.907  1.00 21.83      .002 C
ATOM   4841 1HG2 VAL A 328       8.136 -44.211  22.989  1.00 21.83      .002 H
ATOM   4842 2HG2 VAL A 328       7.790 -45.794  23.727  1.00 21.83      .002 H
ATOM   4843 3HG2 VAL A 328       9.228 -44.873  24.230  1.00 21.83      .002 H
ATOM   4844  N   GLY A 329       5.612 -46.491  25.955  1.00 18.02      .336 N
ATOM   4845  H   GLY A 329       4.963 -45.718  25.992  1.00 18.02      .336 H
ATOM   4846  CA  GLY A 329       5.067 -47.803  25.620  1.00 18.90      .189 C
ATOM   4847 1HA  GLY A 329       5.411 -48.085  24.625  1.00 18.90      .189 H
ATOM   4848 2HA  GLY A 329       5.458 -48.545  26.317  1.00 18.90      .189 H
ATOM   4849  C   GLY A 329       3.535 -47.864  25.646  1.00 22.66      .253 C
ATOM   4850  O   GLY A 329       2.865 -46.840  25.804  1.00 19.46      .270 O
ATOM   4851  N   VAL A 330       3.000 -49.067  25.448  1.00 17.93      .337 N
ATOM   4852  H   VAL A 330       3.628 -49.853  25.358  1.00 17.93      .337 H
ATOM   4853  CA  VAL A 330       1.566 -49.367  25.253  1.00 18.46      .159 C
ATOM   4854  HA  VAL A 330       0.972 -48.587  25.729  1.00 18.46      .159 H
ATOM   4855  C   VAL A 330       1.197 -50.716  25.905  1.00 24.94      .251 C
ATOM   4856  O   VAL A 330       2.077 -51.535  26.163  1.00 21.09      .271 O
ATOM   4857  CB  VAL A 330       1.210 -49.374  23.743  1.00 21.64      .029 C
ATOM   4858  HB  VAL A 330       0.166 -49.674  23.649  1.00 21.64      .029 H
ATOM   4859  CG1 VAL A 330       1.348 -47.978  23.120  1.00 20.24      .002 C
ATOM   4860 1HG1 VAL A 330       0.940 -47.992  22.110  1.00 20.24      .002 H
ATOM   4861 2HG1 VAL A 330       2.397 -47.684  23.085  1.00 20.24      .002 H
ATOM   4862 3HG1 VAL A 330       0.791 -47.264  23.728  1.00 20.24      .002 H
ATOM   4863  CG2 VAL A 330       2.031 -50.367  22.914  1.00 19.18      .002 C
ATOM   4864 1HG2 VAL A 330       1.686 -50.343  21.881  1.00 19.18      .002 H
ATOM   4865 2HG2 VAL A 330       1.894 -51.369  23.321  1.00 19.18      .002 H
ATOM   4866 3HG2 VAL A 330       3.088 -50.102  22.951  1.00 19.18      .002 H
ATOM   4867  N   VAL A 331      -0.085 -50.983  26.162  1.00 21.32      .338 N
ATOM   4868  H   VAL A 331      -0.783 -50.307  25.884  1.00 21.32      .338 H
ATOM   4869  CA  VAL A 331      -0.584 -52.332  26.483  1.00 23.09      .159 C
ATOM   4870  HA  VAL A 331       0.133 -52.817  27.145  1.00 23.09      .159 H
ATOM   4871  C   VAL A 331      -0.712 -53.182  25.205  1.00 26.05      .251 C
ATOM   4872  O   VAL A 331      -0.659 -52.643  24.100  1.00 23.57      .271 O
ATOM   4873  CB  VAL A 331      -1.937 -52.302  27.235  1.00 25.63      .029 C
ATOM   4874  HB  VAL A 331      -2.202 -53.327  27.493  1.00 25.63      .029 H
ATOM   4875  CG1 VAL A 331      -1.835 -51.520  28.551  1.00 18.82      .002 C
ATOM   4876 1HG1 VAL A 331      -2.770 -51.625  29.101  1.00 18.82      .002 H
ATOM   4877 2HG1 VAL A 331      -1.650 -50.465  28.345  1.00 18.82      .002 H
ATOM   4878 3HG1 VAL A 331      -1.016 -51.923  29.147  1.00 18.82      .002 H
ATOM   4879  CG2 VAL A 331      -3.084 -51.733  26.394  1.00 21.06      .002 C
ATOM   4880 1HG2 VAL A 331      -4.021 -51.991  26.888  1.00 21.06      .002 H
ATOM   4881 2HG2 VAL A 331      -3.075 -52.153  25.389  1.00 21.06      .002 H
ATOM   4882 3HG2 VAL A 331      -2.990 -50.649  26.337  1.00 21.06      .002 H
ATOM   4883  N   LYS A 332      -0.919 -54.501  25.326  1.00 26.90      .338 N
ATOM   4884  H   LYS A 332      -0.822 -54.929  26.236  1.00 26.90      .338 H
ATOM   4885  CA  LYS A 332      -1.096 -55.411  24.190  1.00 29.99      .159 C
ATOM   4886  HA  LYS A 332      -0.193 -55.350  23.582  1.00 29.99      .159 H
ATOM   4887  C   LYS A 332      -2.298 -55.037  23.296  1.00 29.15      .251 C
ATOM   4888  O   LYS A 332      -2.141 -55.053  22.078  1.00 27.12      .271 O
ATOM   4889  CB  LYS A 332      -1.228 -56.864  24.665  1.00 31.15      .032 C
ATOM   4890 1HB  LYS A 332      -0.395 -57.096  25.329  1.00 31.15      .032 H
ATOM   4891 2HB  LYS A 332      -2.169 -56.976  25.205  1.00 31.15      .032 H
ATOM   4892  CG  LYS A 332      -1.217 -57.832  23.470  1.00 27.70      .004 C
ATOM   4893 1HG  LYS A 332      -2.016 -57.550  22.785  1.00 27.70      .004 H
ATOM   4894 2HG  LYS A 332      -0.264 -57.733  22.949  1.00 27.70      .004 H
ATOM   4895  CD  LYS A 332      -1.430 -59.292  23.872  1.00 34.51      .032 C
ATOM   4896 1HD  LYS A 332      -0.582 -59.627  24.469  1.00 34.51      .032 H
ATOM   4897 2HD  LYS A 332      -2.337 -59.371  24.471  1.00 34.51      .032 H
ATOM   4898  CE  LYS A 332      -1.552 -60.177  22.619  1.00 35.15      .206 C
ATOM   4899 1HE  LYS A 332      -0.668 -60.026  21.999  1.00 35.15      .206 H
ATOM   4900 2HE  LYS A 332      -1.562 -61.222  22.930  1.00 35.15      .206 H
ATOM   4901  NZ  LYS A 332      -2.780 -59.892  21.833  1.00 46.13      .064 N
ATOM   4902 1HZ  LYS A 332      -2.801 -60.518  21.041  1.00 46.13      .064 H
ATOM   4903 2HZ  LYS A 332      -2.792 -58.936  21.507  1.00 46.13      .064 H
ATOM   4904 3HZ  LYS A 332      -3.587 -60.059  22.417  1.00 46.13      .064 H
ATOM   4905  N   ASP A 333      -3.446 -54.680  23.868  1.00 23.08      .337 N
ATOM   4906  H   ASP A 333      -3.506 -54.678  24.876  1.00 23.08      .337 H
ATOM   4907  CA  ASP A 333      -4.723 -54.553  23.144  1.00 26.75      .170 C
ATOM   4908  HA  ASP A 333      -4.533 -54.670  22.077  1.00 26.75      .170 H
ATOM   4909  C   ASP A 333      -5.355 -53.148  23.349  1.00 26.56      .251 C
ATOM   4910  O   ASP A 333      -6.434 -52.994  23.921  1.00 27.52      .271 O
ATOM   4911  CB  ASP A 333      -5.636 -55.727  23.541  1.00 25.08      .129 C
ATOM   4912 1HB  ASP A 333      -5.884 -55.652  24.599  1.00 25.08      .129 H
ATOM   4913 2HB  ASP A 333      -6.562 -55.679  22.968  1.00 25.08      .129 H
ATOM   4914  CG  ASP A 333      -4.972 -57.087  23.288  1.00 29.59      .188 C
ATOM   4915  OD1 ASP A 333      -4.949 -57.555  22.130  1.00 32.00      .647 O
ATOM   4916  OD2 ASP A 333      -4.484 -57.721  24.251  1.00 26.66      .647 O
ATOM   4917  N   GLU A 334      -4.647 -52.107  22.893  1.00 26.23      .337 N
ATOM   4918  H   GLU A 334      -3.767 -52.292  22.434  1.00 26.23      .337 H
ATOM   4919  CA  GLU A 334      -4.968 -50.688  23.127  1.00 24.52      .160 C
ATOM   4920  HA  GLU A 334      -4.853 -50.482  24.192  1.00 24.52      .160 H
ATOM   4921  C   GLU A 334      -6.411 -50.294  22.725  1.00 26.78      .251 C
ATOM   4922  O   GLU A 334      -7.095 -49.636  23.508  1.00 25.34      .271 O
ATOM   4923  CB  GLU A 334      -3.977 -49.792  22.356  1.00 21.93      .043 C
ATOM   4924 1HB  GLU A 334      -3.807 -50.217  21.367  1.00 21.93      .043 H
ATOM   4925 2HB  GLU A 334      -4.414 -48.804  22.209  1.00 21.93      .043 H
ATOM   4926  CG  GLU A 334      -2.611 -49.621  23.053  1.00 19.96      .100 C
ATOM   4927 1HG  GLU A 334      -2.192 -50.605  23.262  1.00 19.96      .100 H
ATOM   4928 2HG  GLU A 334      -1.941 -49.099  22.370  1.00 19.96      .100 H
ATOM   4929  CD  GLU A 334      -2.673 -48.830  24.371  1.00 26.36      .185 C
ATOM   4930  OE1 GLU A 334      -3.703 -48.180  24.655  1.00 24.03      .647 O
ATOM   4931  OE2 GLU A 334      -1.686 -48.861  25.141  1.00 23.90      .647 O
ATOM   4932  N   GLY A 335      -6.910 -50.707  21.556  1.00 23.90      .336 N
ATOM   4933  H   GLY A 335      -6.354 -51.286  20.943  1.00 23.90      .336 H
ATOM   4934  CA  GLY A 335      -8.216 -50.279  21.061  1.00 22.42      .189 C
ATOM   4935 1HA  GLY A 335      -8.307 -49.200  21.185  1.00 22.42      .189 H
ATOM   4936 2HA  GLY A 335      -8.276 -50.494  19.994  1.00 22.42      .189 H
ATOM   4937  C   GLY A 335      -9.432 -50.940  21.748  1.00 23.54      .253 C
ATOM   4938  O   GLY A 335     -10.503 -50.337  21.775  1.00 20.98      .270 O
ATOM   4939  N   SER A 336      -9.286 -52.140  22.316  1.00 23.11      .335 N
ATOM   4940  H   SER A 336      -8.368 -52.562  22.312  1.00 23.11      .335 H
ATOM   4941  CA  SER A 336     -10.404 -53.039  22.658  1.00 26.70      .189 C
ATOM   4942  HA  SER A 336     -10.905 -53.301  21.726  1.00 26.70      .189 H
ATOM   4943  C   SER A 336     -11.469 -52.429  23.606  1.00 27.34      .254 C
ATOM   4944  O   SER A 336     -12.667 -52.536  23.334  1.00 29.04      .270 O
ATOM   4945  CB  SER A 336      -9.841 -54.345  23.241  1.00 27.44      .169 C
ATOM   4946 1HB  SER A 336     -10.652 -55.069  23.325  1.00 27.44      .169 H
ATOM   4947 2HB  SER A 336      -9.091 -54.740  22.556  1.00 27.44      .169 H
ATOM   4948  OG  SER A 336      -9.255 -54.145  24.514  1.00 28.54      .380 O
ATOM   4949  HG  SER A 336      -8.733 -54.922  24.728  1.00 28.54      .380 H
ATOM   4950  N   TYR A 337     -11.052 -51.735  24.668  1.00 27.57      .337 N
ATOM   4951  H   TYR A 337     -10.061 -51.729  24.863  1.00 27.57      .337 H
ATOM   4952  CA  TYR A 337     -11.916 -51.072  25.652  1.00 24.96      .164 C
ATOM   4953  HA  TYR A 337     -12.622 -51.803  26.047  1.00 24.96      .164 H
ATOM   4954  C   TYR A 337     -12.729 -49.918  25.024  1.00 25.09      .251 C
ATOM   4955  O   TYR A 337     -13.896 -49.713  25.352  1.00 28.42      .271 O
ATOM   4956  CB  TYR A 337     -11.004 -50.588  26.799  1.00 29.14      .056 C
ATOM   4957 1HB  TYR A 337     -10.348 -51.420  27.056  1.00 29.14      .056 H
ATOM   4958 2HB  TYR A 337     -10.364 -49.800  26.405  1.00 29.14      .056 H
ATOM   4959  CG  TYR A 337     -11.611 -50.063  28.120  1.00 28.05      .044 C
ATOM   4960  CD1 TYR A 337     -13.000 -49.975  28.361  1.00 28.74      .011 C
ATOM   4961  HD1 TYR A 337     -13.711 -50.306  27.618  1.00 28.74      .011 H
ATOM   4962  CD2 TYR A 337     -10.713 -49.714  29.147  1.00 27.72      .011 C
ATOM   4963  HD2 TYR A 337      -9.649 -49.809  28.989  1.00 27.72      .011 H
ATOM   4964  CE1 TYR A 337     -13.484 -49.489  29.598  1.00 26.86      .037 C
ATOM   4965  HE1 TYR A 337     -14.547 -49.417  29.772  1.00 26.86      .037 H
ATOM   4966  CE2 TYR A 337     -11.189 -49.294  30.403  1.00 27.01      .037 C
ATOM   4967  HE2 TYR A 337     -10.495 -49.066  31.198  1.00 27.01      .037 H
ATOM   4968  CZ  TYR A 337     -12.577 -49.175  30.629  1.00 25.53      .065 C
ATOM   4969  OH  TYR A 337     -13.014 -48.731  31.828  1.00 26.03      .361 O
ATOM   4970  HH  TYR A 337     -13.857 -48.272  31.792  1.00 26.03      .361 H
ATOM   4971  N   PHE A 338     -12.153 -49.184  24.069  1.00 22.82      .337 N
ATOM   4972  H   PHE A 338     -11.236 -49.442  23.733  1.00 22.82      .337 H
ATOM   4973  CA  PHE A 338     -12.793 -48.036  23.427  1.00 21.85      .164 C
ATOM   4974  HA  PHE A 338     -13.146 -47.361  24.207  1.00 21.85      .164 H
ATOM   4975  C   PHE A 338     -14.014 -48.433  22.561  1.00 26.20      .251 C
ATOM   4976  O   PHE A 338     -14.930 -47.625  22.396  1.00 20.06      .271 O
ATOM   4977  CB  PHE A 338     -11.743 -47.283  22.595  1.00 24.01      .056 C
ATOM   4978 1HB  PHE A 338     -11.299 -47.961  21.866  1.00 24.01      .056 H
ATOM   4979 2HB  PHE A 338     -12.228 -46.494  22.020  1.00 24.01      .056 H
ATOM   4980  CG  PHE A 338     -10.630 -46.665  23.428  1.00 20.39      .044 C
ATOM   4981  CD1 PHE A 338      -9.462 -47.399  23.705  1.00 21.01      .008 C
ATOM   4982  HD1 PHE A 338      -9.342 -48.399  23.315  1.00 21.01      .008 H
ATOM   4983  CD2 PHE A 338     -10.754 -45.354  23.921  1.00 19.20      .008 C
ATOM   4984  HD2 PHE A 338     -11.640 -44.781  23.687  1.00 19.20      .008 H
ATOM   4985  CE1 PHE A 338      -8.436 -46.830  24.478  1.00 22.38      .001 C
ATOM   4986  HE1 PHE A 338      -7.524 -47.381  24.655  1.00 22.38      .001 H
ATOM   4987  CE2 PHE A 338      -9.723 -44.784  24.687  1.00 19.97      .001 C
ATOM   4988  HE2 PHE A 338      -9.811 -43.762  25.023  1.00 19.97      .001 H
ATOM   4989  CZ  PHE A 338      -8.569 -45.526  24.979  1.00 17.92      .000 C
ATOM   4990  HZ  PHE A 338      -7.770 -45.072  25.547  1.00 17.92      .000 H
ATOM   4991  N   LEU A 339     -14.049 -49.666  22.038  1.00 26.33      .338 N
ATOM   4992  H   LEU A 339     -13.284 -50.293  22.241  1.00 26.33      .338 H
ATOM   4993  CA  LEU A 339     -15.030 -50.123  21.050  1.00 29.21      .159 C
ATOM   4994  HA  LEU A 339     -14.998 -49.431  20.207  1.00 29.21      .159 H
ATOM   4995  C   LEU A 339     -16.480 -50.129  21.596  1.00 32.14      .251 C
ATOM   4996  O   LEU A 339     -17.373 -49.580  20.953  1.00 30.47      .271 O
ATOM   4997  CB  LEU A 339     -14.628 -51.523  20.525  1.00 24.76      .032 C
ATOM   4998 1HB  LEU A 339     -14.733 -52.233  21.345  1.00 24.76      .032 H
ATOM   4999 2HB  LEU A 339     -15.332 -51.803  19.742  1.00 24.76      .032 H
ATOM   5000  CG  LEU A 339     -13.192 -51.630  19.967  1.00 24.66      .002 C
ATOM   5001  HG  LEU A 339     -12.495 -51.406  20.774  1.00 24.66      .002 H
ATOM   5002  CD1 LEU A 339     -12.896 -53.046  19.487  1.00 25.37      .000 C
ATOM   5003 1HD1 LEU A 339     -11.842 -53.130  19.222  1.00 25.37      .000 H
ATOM   5004 2HD1 LEU A 339     -13.510 -53.273  18.615  1.00 25.37      .000 H
ATOM   5005 3HD1 LEU A 339     -13.127 -53.749  20.287  1.00 25.37      .000 H
ATOM   5006  CD2 LEU A 339     -12.934 -50.673  18.805  1.00 21.23      .000 C
[truncated: 250,230 more chars]
