# Supplementary material for: An evaluation of Roluperidone as a promising repurposing candidate for Alzheimer’s Disease: A Computational Investigation
Source: PLoS One. 2025 Dec 17;20(12):e0338211. doi: 10.1371/journal.pone.0338211 (PMC12711050; doi:10.1371/journal.pone.0338211)
Supplement: S7 File — (ZIP) [file pone.0338211.s007.zip › S6.Molecular Dynamic Simulation/S6.Molecular Dynamic Simulation/Result napitane+roluperidone/Result 2/Complex two/Complex two_last.pdb]

REMARK YASARA *************************************************************
REMARK YASARA *                                                           *
REMARK YASARA *                     Y  A  S  A  R  A                      *
REMARK YASARA *                                                           *
REMARK YASARA *   Yet Another Scientific Artificial Reality Application   *
REMARK YASARA *                                                           *
REMARK YASARA *            MOLECULE STRUCTURE FILE, PDB FORMAT            *
REMARK YASARA *                                                           *
REMARK YASARA * Just use YASARA every day to make your questions go away! *
REMARK YASARA *                                                           *
REMARK YASARA *                      www.YASARA.org                       *
REMARK YASARA *                                                           *
REMARK YASARA *************************************************************
REMARK YASARA
REMARK YASARA Written on:        Sat Jul 20 12:45:52 2024
REMARK YASARA Number of models: 1
REMARK YASARA Number of atoms:   8154
REMARK YASARA Please address questions or suggestions to: Eliza@yasara.org
REMARK YASARA
SEQRES   1 A  255  GLU ASP ALA GLU LEU LEU VAL THR VAL ARG GLY GLY ARG 
SEQRES   2 A  255  LEU ARG GLY ILE ARG LEU LYS THR PRO GLY GLY PRO VAL 
SEQRES   3 A  255  SER ALA PHE LEU GLY ILE PRO PHE ALA GLU PRO PRO MET 
SEQRES   4 A  255  GLY PRO ARG ARG PHE LEU PRO PRO GLU PRO LYS GLN PRO 
SEQRES   5 A  255  TRP SER GLY VAL VAL ASP ALA THR THR PHE GLN SER VAL 
SEQRES   6 A  255  CYS TYR GLN TYR VAL ASP THR LEU TYR PRO GLY PHE GLU 
SEQRES   7 A  255  GLY THR GLU MET TRP ASN PRO ASN ARG GLU LEU SER GLU 
SEQRES   8 A  255  ASP CYS LEU TYR LEU ASN VAL TRP THR PRO TYR PRO ARG 
SEQRES   9 A  255  PRO THR SER PRO THR PRO VAL LEU VAL TRP ILE TYR GLY 
SEQRES  10 A  255  GLY GLY PHE TYR SER GLY ALA SER SER LEU ASP VAL TYR 
SEQRES  11 A  255  ASP GLY ARG PHE LEU VAL GLN ALA GLU ARG THR VAL LEU 
SEQRES  12 A  255  VAL SER MET ASN TYR ARG VAL GLY ALA PHE GLY PHE LEU 
SEQRES  13 A  255  ALA LEU PRO GLY SER ARG GLU ALA PRO GLY ASN VAL GLY 
SEQRES  14 A  255  LEU LEU ASP GLN ARG LEU ALA LEU GLN TRP VAL GLN GLU 
SEQRES  15 A  255  ASN VAL ALA ALA PHE GLY GLY ASP PRO THR SER VAL THR 
SEQRES  16 A  255  LEU PHE GLY GLU SER ALA GLY ALA ALA SER VAL GLY MET 
SEQRES  17 A  255  HIS LEU LEU SER PRO PRO SER ARG GLY LEU PHE HIS ARG 
SEQRES  18 A  255  ALA VAL LEU GLN SER GLY ALA PRO ASN GLY PRO TRP ALA 
SEQRES  19 A  255  THR VAL GLY MET GLY GLU ALA ARG ARG ARG ALA THR GLN 
SEQRES  20 A  255  LEU ALA HIS LEU VAL GLY CYS PRO 
SEQRES   1 A  275  ASN ASP THR GLU LEU VAL ALA CYS LEU ARG THR ARG PRO 
SEQRES   2 A  275  ALA GLN VAL LEU VAL ASN HIS GLU TRP HIS VAL LEU PRO 
SEQRES   3 A  275  GLN GLU SER VAL PHE ARG PHE SER PHE VAL PRO VAL VAL 
SEQRES   4 A  275  ASP GLY ASP PHE LEU SER ASP THR PRO GLU ALA LEU ILE 
SEQRES   5 A  275  ASN ALA GLY ASP PHE HIS GLY LEU GLN VAL LEU VAL GLY 
SEQRES   6 A  275  VAL VAL LYS ASP GLU GLY SER TYR PHE LEU VAL TYR GLY 
SEQRES   7 A  275  ALA PRO GLY PHE SER LYS ASP ASN GLU SER LEU ILE SER 
SEQRES   8 A  275  ARG ALA GLU PHE LEU ALA GLY VAL ARG VAL GLY VAL PRO 
SEQRES   9 A  275  GLN VAL SER ASP LEU ALA ALA GLU ALA VAL VAL LEU HIS 
SEQRES  10 A  275  TYR THR ASP TRP LEU HIS PRO GLU ASP PRO ALA ARG LEU 
SEQRES  11 A  275  ARG GLU ALA LEU SER ASP VAL VAL GLY ASP HIS ASN VAL 
SEQRES  12 A  275  VAL CYS PRO VAL ALA GLN LEU ALA GLY ARG LEU ALA ALA 
SEQRES  13 A  275  GLN GLY ALA ARG VAL TYR ALA TYR VAL PHE GLU HIS ARG 
SEQRES  14 A  275  ALA SER THR LEU SER TRP PRO LEU TRP MET GLY VAL PRO 
SEQRES  15 A  275  HIS GLY TYR GLU ILE GLU PHE ILE PHE GLY ILE PRO LEU 
SEQRES  16 A  275  ASP PRO SER ARG ASN TYR THR ALA GLU GLU LYS ILE PHE 
SEQRES  17 A  275  ALA GLN ARG LEU MET ARG TYR TRP ALA ASN PHE ALA ARG 
SEQRES  18 A  275  THR GLY ASP PRO ASN GLU PRO ARG ASP PRO GLN TRP PRO 
SEQRES  19 A  275  PRO TYR THR ALA GLY ALA GLN GLN TYR VAL SER LEU ASP 
SEQRES  20 A  275  LEU ARG PRO LEU GLU VAL ARG ARG GLY LEU ARG ALA GLN 
SEQRES  21 A  275  ALA CYS ALA PHE TRP ASN ARG PHE LEU PRO LYS LEU LEU 
SEQRES  22 A  275  SER ALA 
SSBOND   0 CYS A   69    CYS A   96                                       2.00
SSBOND   1 CYS A  257    CYS A  272                                       2.07
SSBOND   2 CYS A  409    CYS A  529                                       2.09
LINK         C   ARG A 493                 N   ASP A 494                  1.40
LINK         C   ASP A 494                 N   PRO A 498                  1.48
ATOM      1  N   GLU A   4      35.122 -38.624  44.098  1.00 63.34      .058 N
ATOM      2 1H   GLU A   4      35.618 -37.752  44.216  1.00 63.34      .058 H
ATOM      3 2H   GLU A   4      35.742 -39.313  43.698  1.00 63.34      .058 H
ATOM      4 3H   GLU A   4      34.791 -38.947  44.996  1.00 63.34      .058 H
ATOM      5  CA  GLU A   4      34.023 -38.397  43.107  1.00 69.93      .256 C
ATOM      6  HA  GLU A   4      33.394 -37.632  43.562  1.00 69.93      .256 H
ATOM      7  C   GLU A   4      33.181 -39.682  42.960  1.00 69.11      .259 C
ATOM      8  O   GLU A   4      33.670 -40.829  42.999  1.00 68.26      .271 O
ATOM      9  CB  GLU A   4      34.642 -38.023  41.821  1.00 75.30      .051 C
ATOM     10 1HB  GLU A   4      35.283 -37.169  42.041  1.00 75.30      .051 H
ATOM     11 2HB  GLU A   4      35.349 -38.805  41.542  1.00 75.30      .051 H
ATOM     12  CG  GLU A   4      33.747 -37.696  40.630  1.00 72.83      .100 C
ATOM     13 1HG  GLU A   4      34.278 -37.202  39.817  1.00 72.83      .100 H
ATOM     14 2HG  GLU A   4      33.447 -38.672  40.250  1.00 72.83      .100 H
ATOM     15  CD  GLU A   4      32.461 -36.885  40.917  1.00 85.00      .185 C
ATOM     16  OE1 GLU A   4      31.616 -36.774  40.054  1.00 82.36      .647 O
ATOM     17  OE2 GLU A   4      32.216 -36.450  42.035  1.00 82.44      .647 O
ATOM     18  N   ASP A   5      31.870 -39.479  42.827  1.00 52.26      .337 N
ATOM     19  H   ASP A   5      31.571 -38.527  42.670  1.00 52.26      .337 H
ATOM     20  CA  ASP A   5      30.854 -40.522  42.687  1.00 52.44      .170 C
ATOM     21  HA  ASP A   5      30.803 -41.257  43.491  1.00 52.44      .170 H
ATOM     22  C   ASP A   5      30.982 -41.183  41.352  1.00 54.45      .251 C
ATOM     23  O   ASP A   5      30.898 -40.637  40.258  1.00 49.84      .271 O
ATOM     24  CB  ASP A   5      29.451 -39.939  42.791  1.00 39.43      .129 C
ATOM     25 1HB  ASP A   5      29.317 -39.156  42.045  1.00 39.43      .129 H
ATOM     26 2HB  ASP A   5      28.719 -40.677  42.463  1.00 39.43      .129 H
ATOM     27  CG  ASP A   5      29.031 -39.398  44.160  1.00 48.34      .188 C
ATOM     28  OD1 ASP A   5      29.909 -39.108  45.060  1.00 48.09      .647 O
ATOM     29  OD2 ASP A   5      27.807 -39.256  44.408  1.00 39.55      .647 O
ATOM     30  N   ALA A   6      31.337 -42.458  41.337  1.00 49.41      .338 N
ATOM     31  H   ALA A   6      31.440 -42.911  42.235  1.00 49.41      .338 H
ATOM     32  CA  ALA A   6      31.655 -43.203  40.145  1.00 47.25      .159 C
ATOM     33  HA  ALA A   6      32.052 -42.528  39.387  1.00 47.25      .159 H
ATOM     34  C   ALA A   6      30.382 -43.873  39.521  1.00 50.52      .251 C
ATOM     35  O   ALA A   6      30.355 -44.339  38.382  1.00 49.69      .271 O
ATOM     36  CB  ALA A   6      32.689 -44.298  40.537  1.00 39.15      .034 C
ATOM     37 1HB  ALA A   6      33.006 -44.890  39.678  1.00 39.15      .034 H
ATOM     38 2HB  ALA A   6      32.220 -44.948  41.274  1.00 39.15      .034 H
ATOM     39 3HB  ALA A   6      33.557 -43.809  40.981  1.00 39.15      .034 H
ATOM     40  N   GLU A   7      29.264 -43.968  40.261  1.00 44.06      .338 N
ATOM     41  H   GLU A   7      29.208 -43.424  41.110  1.00 44.06      .338 H
ATOM     42  CA  GLU A   7      28.106 -44.653  39.779  1.00 44.76      .160 C
ATOM     43  HA  GLU A   7      28.402 -45.579  39.286  1.00 44.76      .160 H
ATOM     44  C   GLU A   7      27.365 -43.799  38.678  1.00 43.05      .251 C
ATOM     45  O   GLU A   7      26.609 -44.346  37.849  1.00 37.71      .271 O
ATOM     46  CB  GLU A   7      27.112 -44.915  40.995  1.00 47.62      .043 C
ATOM     47 1HB  GLU A   7      26.918 -43.981  41.522  1.00 47.62      .043 H
ATOM     48 2HB  GLU A   7      26.136 -45.295  40.690  1.00 47.62      .043 H
ATOM     49  CG  GLU A   7      27.789 -45.906  41.924  1.00 46.10      .100 C
ATOM     50 1HG  GLU A   7      28.763 -45.484  42.174  1.00 46.10      .100 H
ATOM     51 2HG  GLU A   7      27.311 -45.945  42.903  1.00 46.10      .100 H
ATOM     52  CD  GLU A   7      27.950 -47.299  41.363  1.00 51.67      .185 C
ATOM     53  OE1 GLU A   7      26.872 -47.853  41.020  1.00 46.41      .647 O
ATOM     54  OE2 GLU A   7      29.045 -47.832  41.266  1.00 47.54      .647 O
ATOM     55  N   LEU A   8      27.517 -42.460  38.728  1.00 37.36      .338 N
ATOM     56  H   LEU A   8      28.170 -42.149  39.434  1.00 37.36      .338 H
ATOM     57  CA  LEU A   8      26.783 -41.420  38.004  1.00 37.81      .159 C
ATOM     58  HA  LEU A   8      25.790 -41.836  37.837  1.00 37.81      .159 H
ATOM     59  C   LEU A   8      27.363 -41.045  36.608  1.00 37.82      .251 C
ATOM     60  O   LEU A   8      27.041 -40.000  36.047  1.00 34.33      .271 O
ATOM     61  CB  LEU A   8      26.588 -40.159  38.897  1.00 37.14      .032 C
ATOM     62 1HB  LEU A   8      27.547 -39.643  38.946  1.00 37.14      .032 H
ATOM     63 2HB  LEU A   8      25.808 -39.552  38.438  1.00 37.14      .032 H
ATOM     64  CG  LEU A   8      26.154 -40.330  40.318  1.00 40.81      .002 C
ATOM     65  HG  LEU A   8      26.888 -40.889  40.899  1.00 40.81      .002 H
ATOM     66  CD1 LEU A   8      26.190 -38.951  40.977  1.00 36.15      .000 C
ATOM     67 1HD1 LEU A   8      27.228 -38.618  40.990  1.00 36.15      .000 H
ATOM     68 2HD1 LEU A   8      25.834 -39.073  42.000  1.00 36.15      .000 H
ATOM     69 3HD1 LEU A   8      25.576 -38.209  40.465  1.00 36.15      .000 H
ATOM     70  CD2 LEU A   8      24.747 -40.886  40.433  1.00 31.05      .000 C
ATOM     71 1HD2 LEU A   8      23.951 -40.422  39.850  1.00 31.05      .000 H
ATOM     72 2HD2 LEU A   8      24.473 -40.885  41.488  1.00 31.05      .000 H
ATOM     73 3HD2 LEU A   8      24.895 -41.912  40.096  1.00 31.05      .000 H
ATOM     74  N   LEU A   9      28.287 -41.826  36.014  1.00 37.67      .338 N
ATOM     75  H   LEU A   9      28.666 -42.614  36.520  1.00 37.67      .338 H
ATOM     76  CA  LEU A   9      28.560 -41.898  34.527  1.00 33.55      .159 C
ATOM     77  HA  LEU A   9      28.035 -41.092  34.013  1.00 33.55      .159 H
ATOM     78  C   LEU A   9      28.066 -43.239  33.959  1.00 34.56      .251 C
ATOM     79  O   LEU A   9      28.224 -44.301  34.545  1.00 36.14      .271 O
ATOM     80  CB  LEU A   9      30.111 -41.713  34.352  1.00 38.69      .032 C
ATOM     81 1HB  LEU A   9      30.579 -42.211  35.202  1.00 38.69      .032 H
ATOM     82 2HB  LEU A   9      30.382 -42.231  33.432  1.00 38.69      .032 H
ATOM     83  CG  LEU A   9      30.696 -40.337  34.131  1.00 44.18      .002 C
ATOM     84  HG  LEU A   9      31.785 -40.384  34.107  1.00 44.18      .002 H
ATOM     85  CD1 LEU A   9      30.273 -39.789  32.783  1.00 36.23      .000 C
ATOM     86 1HD1 LEU A   9      30.559 -40.472  31.983  1.00 36.23      .000 H
ATOM     87 2HD1 LEU A   9      30.781 -38.835  32.645  1.00 36.23      .000 H
ATOM     88 3HD1 LEU A   9      29.194 -39.633  32.760  1.00 36.23      .000 H
ATOM     89  CD2 LEU A   9      30.386 -39.318  35.214  1.00 39.51      .000 C
ATOM     90 1HD2 LEU A   9      29.337 -39.248  35.503  1.00 39.51      .000 H
ATOM     91 2HD2 LEU A   9      30.723 -38.354  34.834  1.00 39.51      .000 H
ATOM     92 3HD2 LEU A   9      30.984 -39.597  36.081  1.00 39.51      .000 H
ATOM     93  N   VAL A  10      27.491 -43.194  32.698  1.00 32.80      .338 N
ATOM     94  H   VAL A  10      27.336 -42.261  32.343  1.00 32.80      .338 H
ATOM     95  CA  VAL A  10      27.112 -44.324  31.904  1.00 28.75      .159 C
ATOM     96  HA  VAL A  10      27.647 -45.231  32.186  1.00 28.75      .159 H
ATOM     97  C   VAL A  10      27.375 -44.137  30.357  1.00 28.14      .251 C
ATOM     98  O   VAL A  10      27.393 -43.020  29.905  1.00 25.42      .271 O
ATOM     99  CB  VAL A  10      25.599 -44.685  32.160  1.00 33.53      .029 C
ATOM    100  HB  VAL A  10      25.430 -45.644  31.668  1.00 33.53      .029 H
ATOM    101  CG1 VAL A  10      25.224 -44.889  33.617  1.00 33.30      .002 C
ATOM    102 1HG1 VAL A  10      25.360 -43.965  34.179  1.00 33.30      .002 H
ATOM    103 2HG1 VAL A  10      25.903 -45.651  33.999  1.00 33.30      .002 H
ATOM    104 3HG1 VAL A  10      24.195 -45.232  33.724  1.00 33.30      .002 H
ATOM    105  CG2 VAL A  10      24.701 -43.670  31.506  1.00 37.85      .002 C
ATOM    106 1HG2 VAL A  10      23.740 -44.184  31.508  1.00 37.85      .002 H
ATOM    107 2HG2 VAL A  10      25.004 -43.469  30.478  1.00 37.85      .002 H
ATOM    108 3HG2 VAL A  10      24.612 -42.729  32.049  1.00 37.85      .002 H
ATOM    109  N   THR A  11      27.449 -45.269  29.609  1.00 32.95      .336 N
ATOM    110  H   THR A  11      27.310 -46.184  30.013  1.00 32.95      .336 H
ATOM    111  CA  THR A  11      27.607 -45.159  28.180  1.00 33.65      .186 C
ATOM    112  HA  THR A  11      27.786 -44.155  27.795  1.00 33.65      .186 H
ATOM    113  C   THR A  11      26.218 -45.602  27.552  1.00 29.68      .253 C
ATOM    114  O   THR A  11      25.803 -46.725  27.775  1.00 32.40      .270 O
ATOM    115  CB  THR A  11      28.737 -46.055  27.659  1.00 34.32      .140 C
ATOM    116  HB  THR A  11      28.590 -47.067  28.038  1.00 34.32      .140 H
ATOM    117  OG1 THR A  11      30.049 -45.602  28.090  1.00 35.79      .382 O
ATOM    118  HG1 THR A  11      30.223 -46.072  28.908  1.00 35.79      .382 H
ATOM    119  CG2 THR A  11      28.926 -45.999  26.059  1.00 27.62      .034 C
ATOM    120 1HG2 THR A  11      28.154 -46.554  25.526  1.00 27.62      .034 H
ATOM    121 2HG2 THR A  11      29.888 -46.493  25.925  1.00 27.62      .034 H
ATOM    122 3HG2 THR A  11      28.981 -44.983  25.667  1.00 27.62      .034 H
ATOM    123  N   VAL A  12      25.556 -44.725  26.746  1.00 26.59      .337 N
ATOM    124  H   VAL A  12      25.851 -43.761  26.700  1.00 26.59      .337 H
ATOM    125  CA  VAL A  12      24.543 -45.124  25.738  1.00 33.50      .159 C
ATOM    126  HA  VAL A  12      24.160 -46.088  26.074  1.00 33.50      .159 H
ATOM    127  C   VAL A  12      25.268 -45.343  24.391  1.00 30.59      .251 C
ATOM    128  O   VAL A  12      26.472 -45.054  24.210  1.00 37.88      .271 O
ATOM    129  CB  VAL A  12      23.379 -44.085  25.735  1.00 29.54      .029 C
ATOM    130  HB  VAL A  12      22.572 -44.506  25.136  1.00 29.54      .029 H
ATOM    131  CG1 VAL A  12      22.775 -43.815  27.169  1.00 28.07      .002 C
ATOM    132 1HG1 VAL A  12      21.996 -43.053  27.120  1.00 28.07      .002 H
ATOM    133 2HG1 VAL A  12      23.613 -43.441  27.758  1.00 28.07      .002 H
ATOM    134 3HG1 VAL A  12      22.375 -44.715  27.636  1.00 28.07      .002 H
ATOM    135  CG2 VAL A  12      23.782 -42.659  25.177  1.00 22.96      .002 C
ATOM    136 1HG2 VAL A  12      24.437 -42.212  25.925  1.00 22.96      .002 H
ATOM    137 2HG2 VAL A  12      22.879 -42.056  25.078  1.00 22.96      .002 H
ATOM    138 3HG2 VAL A  12      24.299 -42.701  24.219  1.00 22.96      .002 H
ATOM    139  N   ARG A  13      24.530 -45.790  23.371  1.00 29.75      .338 N
ATOM    140  H   ARG A  13      23.636 -46.230  23.539  1.00 29.75      .338 H
ATOM    141  CA  ARG A  13      25.020 -45.968  21.953  1.00 31.99      .159 C
ATOM    142  HA  ARG A  13      25.836 -46.685  21.872  1.00 31.99      .159 H
ATOM    143  C   ARG A  13      25.455 -44.622  21.414  1.00 30.74      .251 C
ATOM    144  O   ARG A  13      26.563 -44.545  20.871  1.00 39.48      .271 O
ATOM    145  CB  ARG A  13      23.820 -46.393  21.063  1.00 27.11      .034 C
ATOM    146 1HB  ARG A  13      23.572 -47.408  21.377  1.00 27.11      .034 H
ATOM    147 2HB  ARG A  13      22.968 -45.720  21.156  1.00 27.11      .034 H
ATOM    148  CG  ARG A  13      24.117 -46.490  19.509  1.00 34.49      .027 C
ATOM    149 1HG  ARG A  13      24.291 -45.466  19.178  1.00 34.49      .027 H
ATOM    150 2HG  ARG A  13      25.023 -47.043  19.260  1.00 34.49      .027 H
ATOM    151  CD  ARG A  13      22.970 -47.069  18.619  1.00 46.28      .116 C
ATOM    152 1HD  ARG A  13      22.008 -46.691  18.966  1.00 46.28      .116 H
ATOM    153 2HD  ARG A  13      23.116 -46.741  17.589  1.00 46.28      .116 H
ATOM    154  NE  ARG A  13      22.943 -48.541  18.650  1.00 55.78      .212 N
ATOM    155  HE  ARG A  13      22.572 -48.905  19.516  1.00 55.78      .212 H
ATOM    156  CZ  ARG A  13      23.408 -49.310  17.697  1.00 55.33      .666 C
ATOM    157  NH1 ARG A  13      24.001 -48.894  16.621  1.00 55.82      .235 N
ATOM    158 1HH1 ARG A  13      24.101 -47.900  16.469  1.00 55.82      .235 H
ATOM    159 2HH1 ARG A  13      24.451 -49.548  15.997  1.00 55.82      .235 H
ATOM    160  NH2 ARG A  13      23.391 -50.591  17.857  1.00 51.58      .235 N
ATOM    161 1HH2 ARG A  13      22.853 -50.937  18.639  1.00 51.58      .235 H
ATOM    162 2HH2 ARG A  13      23.854 -51.239  17.236  1.00 51.58      .235 H
ATOM    163  N   GLY A  14      24.742 -43.489  21.656  1.00 33.97      .336 N
ATOM    164  H   GLY A  14      23.911 -43.629  22.214  1.00 33.97      .336 H
ATOM    165  CA  GLY A  14      25.163 -42.093  21.458  1.00 28.80      .189 C
ATOM    166 1HA  GLY A  14      25.214 -41.915  20.384  1.00 28.80      .189 H
ATOM    167 2HA  GLY A  14      24.344 -41.422  21.719  1.00 28.80      .189 H
ATOM    168  C   GLY A  14      26.441 -41.650  22.127  1.00 31.36      .253 C
ATOM    169  O   GLY A  14      27.130 -40.807  21.507  1.00 35.36      .270 O
ATOM    170  N   GLY A  15      26.872 -42.209  23.253  1.00 34.77      .336 N
ATOM    171  H   GLY A  15      26.360 -42.992  23.634  1.00 34.77      .336 H
ATOM    172  CA  GLY A  15      28.028 -41.744  24.031  1.00 32.18      .189 C
ATOM    173 1HA  GLY A  15      28.884 -42.344  23.722  1.00 32.18      .189 H
ATOM    174 2HA  GLY A  15      28.288 -40.728  23.735  1.00 32.18      .189 H
ATOM    175  C   GLY A  15      27.975 -41.775  25.584  1.00 29.53      .253 C
ATOM    176  O   GLY A  15      27.044 -42.351  26.131  1.00 35.95      .270 O
ATOM    177  N   ARG A  16      28.845 -41.015  26.325  1.00 34.28      .337 N
ATOM    178  H   ARG A  16      29.648 -40.593  25.880  1.00 34.28      .337 H
ATOM    179  CA  ARG A  16      28.755 -40.822  27.789  1.00 36.24      .159 C
ATOM    180  HA  ARG A  16      28.501 -41.793  28.216  1.00 36.24      .159 H
ATOM    181  C   ARG A  16      27.899 -39.731  28.241  1.00 34.39      .251 C
ATOM    182  O   ARG A  16      27.907 -38.640  27.642  1.00 31.78      .271 O
ATOM    183  CB  ARG A  16      30.226 -40.536  28.370  1.00 37.88      .034 C
ATOM    184 1HB  ARG A  16      30.675 -39.637  27.948  1.00 37.88      .034 H
ATOM    185 2HB  ARG A  16      30.117 -40.321  29.433  1.00 37.88      .034 H
ATOM    186  CG  ARG A  16      31.170 -41.718  28.181  1.00 44.59      .027 C
ATOM    187 1HG  ARG A  16      30.744 -42.612  28.636  1.00 44.59      .027 H
ATOM    188 2HG  ARG A  16      31.325 -41.823  27.107  1.00 44.59      .027 H
ATOM    189  CD  ARG A  16      32.495 -41.383  28.858  1.00 36.64      .116 C
ATOM    190 1HD  ARG A  16      32.303 -40.663  29.654  1.00 36.64      .116 H
ATOM    191 2HD  ARG A  16      32.858 -42.297  29.327  1.00 36.64      .116 H
ATOM    192  NE  ARG A  16      33.407 -40.878  27.885  1.00 46.69      .212 N
ATOM    193  HE  ARG A  16      33.187 -41.204  26.954  1.00 46.69      .212 H
ATOM    194  CZ  ARG A  16      34.453 -40.041  28.055  1.00 52.46      .666 C
ATOM    195  NH1 ARG A  16      34.932 -39.569  29.223  1.00 49.27      .235 N
ATOM    196 1HH1 ARG A  16      34.568 -39.974  30.074  1.00 49.27      .235 H
ATOM    197 2HH1 ARG A  16      35.729 -38.950  29.260  1.00 49.27      .235 H
ATOM    198  NH2 ARG A  16      35.116 -39.657  27.005  1.00 47.23      .235 N
ATOM    199 1HH2 ARG A  16      35.059 -40.229  26.175  1.00 47.23      .235 H
ATOM    200 2HH2 ARG A  16      35.991 -39.223  27.260  1.00 47.23      .235 H
ATOM    201  N   LEU A  17      27.206 -39.982  29.374  1.00 28.61      .338 N
ATOM    202  H   LEU A  17      27.351 -40.898  29.774  1.00 28.61      .338 H
ATOM    203  CA  LEU A  17      26.188 -39.148  30.058  1.00 32.47      .159 C
ATOM    204  HA  LEU A  17      26.364 -38.155  29.644  1.00 32.47      .159 H
ATOM    205  C   LEU A  17      26.476 -39.054  31.592  1.00 29.60      .251 C
ATOM    206  O   LEU A  17      26.477 -40.092  32.314  1.00 28.51      .271 O
ATOM    207  CB  LEU A  17      24.779 -39.770  29.952  1.00 29.75      .032 C
ATOM    208 1HB  LEU A  17      24.826 -40.792  30.328  1.00 29.75      .032 H
ATOM    209 2HB  LEU A  17      24.132 -39.277  30.678  1.00 29.75      .032 H
ATOM    210  CG  LEU A  17      24.100 -39.617  28.589  1.00 27.85      .002 C
ATOM    211  HG  LEU A  17      24.764 -40.001  27.813  1.00 27.85      .002 H
ATOM    212  CD1 LEU A  17      22.845 -40.529  28.672  1.00 26.86      .000 C
ATOM    213 1HD1 LEU A  17      22.428 -40.545  27.665  1.00 26.86      .000 H
ATOM    214 2HD1 LEU A  17      22.094 -40.161  29.371  1.00 26.86      .000 H
ATOM    215 3HD1 LEU A  17      23.146 -41.537  28.958  1.00 26.86      .000 H
ATOM    216  CD2 LEU A  17      23.671 -38.231  28.067  1.00 31.11      .000 C
ATOM    217 1HD2 LEU A  17      23.340 -38.200  27.029  1.00 31.11      .000 H
ATOM    218 2HD2 LEU A  17      24.547 -37.594  28.188  1.00 31.11      .000 H
ATOM    219 3HD2 LEU A  17      22.869 -37.876  28.715  1.00 31.11      .000 H
ATOM    220  N   ARG A  18      26.584 -37.814  32.079  1.00 29.63      .338 N
ATOM    221  H   ARG A  18      26.433 -37.082  31.400  1.00 29.63      .338 H
ATOM    222  CA  ARG A  18      26.725 -37.474  33.463  1.00 35.47      .159 C
ATOM    223  HA  ARG A  18      27.266 -38.179  34.095  1.00 35.47      .159 H
ATOM    224  C   ARG A  18      25.357 -37.194  34.042  1.00 39.58      .251 C
ATOM    225  O   ARG A  18      24.763 -36.238  33.485  1.00 30.43      .271 O
ATOM    226  CB  ARG A  18      27.595 -36.184  33.516  1.00 33.61      .034 C
ATOM    227 1HB  ARG A  18      28.507 -36.466  32.989  1.00 33.61      .034 H
ATOM    228 2HB  ARG A  18      27.111 -35.309  33.083  1.00 33.61      .034 H
ATOM    229  CG  ARG A  18      28.043 -35.763  34.969  1.00 43.66      .027 C
ATOM    230 1HG  ARG A  18      27.196 -35.926  35.636  1.00 43.66      .027 H
ATOM    231 2HG  ARG A  18      28.881 -36.357  35.334  1.00 43.66      .027 H
ATOM    232  CD  ARG A  18      28.452 -34.261  35.105  1.00 58.88      .116 C
ATOM    233 1HD  ARG A  18      27.655 -33.654  34.676  1.00 58.88      .116 H
ATOM    234 2HD  ARG A  18      28.482 -33.950  36.150  1.00 58.88      .116 H
ATOM    235  NE  ARG A  18      29.710 -34.000  34.452  1.00 65.15      .212 N
ATOM    236  HE  ARG A  18      30.503 -34.336  34.979  1.00 65.15      .212 H
ATOM    237  CZ  ARG A  18      29.744 -33.652  33.212  1.00 61.20      .666 C
ATOM    238  NH1 ARG A  18      28.789 -33.309  32.552  1.00 56.33      .235 N
ATOM    239 1HH1 ARG A  18      27.993 -32.877  32.998  1.00 56.33      .235 H
ATOM    240 2HH1 ARG A  18      29.069 -33.019  31.626  1.00 56.33      .235 H
ATOM    241  NH2 ARG A  18      30.883 -33.728  32.539  1.00 52.28      .235 N
ATOM    242 1HH2 ARG A  18      31.702 -34.195  32.902  1.00 52.28      .235 H
ATOM    243 2HH2 ARG A  18      30.890 -33.349  31.603  1.00 52.28      .235 H
ATOM    244  N   GLY A  19      24.965 -38.025  35.040  1.00 32.94      .336 N
ATOM    245  H   GLY A  19      25.544 -38.826  35.250  1.00 32.94      .336 H
ATOM    246  CA  GLY A  19      23.807 -37.799  35.903  1.00 34.62      .189 C
ATOM    247 1HA  GLY A  19      23.229 -36.993  35.452  1.00 34.62      .189 H
ATOM    248 2HA  GLY A  19      23.204 -38.705  35.975  1.00 34.62      .189 H
ATOM    249  C   GLY A  19      24.184 -37.366  37.340  1.00 37.12      .253 C
ATOM    250  O   GLY A  19      25.315 -36.904  37.565  1.00 39.77      .270 O
ATOM    251  N   ILE A  20      23.163 -37.288  38.189  1.00 33.27      .337 N
ATOM    252  H   ILE A  20      22.268 -37.666  37.915  1.00 33.27      .337 H
ATOM    253  CA  ILE A  20      23.196 -36.572  39.476  1.00 27.99      .159 C
ATOM    254  HA  ILE A  20      24.245 -36.472  39.757  1.00 27.99      .159 H
ATOM    255  C   ILE A  20      22.550 -37.438  40.655  1.00 31.46      .251 C
ATOM    256  O   ILE A  20      21.506 -38.050  40.487  1.00 33.31      .271 O
ATOM    257  CB  ILE A  20      22.546 -35.185  39.141  1.00 33.65      .029 C
ATOM    258  HB  ILE A  20      23.132 -34.753  38.330  1.00 33.65      .029 H
ATOM    259  CG1 ILE A  20      22.628 -34.268  40.378  1.00 33.66      .002 C
ATOM    260 1HG1 ILE A  20      21.862 -34.579  41.088  1.00 33.66      .002 H
ATOM    261 2HG1 ILE A  20      23.638 -34.324  40.782  1.00 33.66      .002 H
ATOM    262  CG2 ILE A  20      21.065 -35.391  38.762  1.00 30.57      .002 C
ATOM    263 1HG2 ILE A  20      20.590 -34.410  38.780  1.00 30.57      .002 H
ATOM    264 2HG2 ILE A  20      20.565 -36.050  39.473  1.00 30.57      .002 H
ATOM    265 3HG2 ILE A  20      20.991 -35.814  37.760  1.00 30.57      .002 H
ATOM    266  CD1 ILE A  20      22.367 -32.768  40.108  1.00 29.74      .000 C
ATOM    267 1HD1 ILE A  20      22.431 -32.153  41.006  1.00 29.74      .000 H
ATOM    268 2HD1 ILE A  20      21.400 -32.612  39.628  1.00 29.74      .000 H
ATOM    269 3HD1 ILE A  20      23.164 -32.489  39.418  1.00 29.74      .000 H
ATOM    270  N   ARG A  21      23.211 -37.351  41.825  1.00 34.29      .338 N
ATOM    271  H   ARG A  21      24.038 -36.770  41.823  1.00 34.29      .338 H
ATOM    272  CA  ARG A  21      22.697 -37.714  43.168  1.00 34.59      .159 C
ATOM    273  HA  ARG A  21      22.198 -38.674  43.039  1.00 34.59      .159 H
ATOM    274  C   ARG A  21      21.633 -36.723  43.737  1.00 34.51      .251 C
ATOM    275  O   ARG A  21      21.963 -35.679  44.172  1.00 29.00      .271 O
ATOM    276  CB  ARG A  21      23.883 -37.889  44.144  1.00 32.91      .034 C
ATOM    277 1HB  ARG A  21      24.678 -38.526  43.754  1.00 32.91      .034 H
ATOM    278 2HB  ARG A  21      24.229 -36.898  44.439  1.00 32.91      .034 H
ATOM    279  CG  ARG A  21      23.353 -38.584  45.448  1.00 35.53      .027 C
ATOM    280 1HG  ARG A  21      22.339 -38.225  45.626  1.00 35.53      .027 H
ATOM    281 2HG  ARG A  21      23.371 -39.650  45.220  1.00 35.53      .027 H
ATOM    282  CD  ARG A  21      24.259 -38.256  46.597  1.00 45.17      .116 C
ATOM    283 1HD  ARG A  21      24.303 -37.171  46.698  1.00 45.17      .116 H
ATOM    284 2HD  ARG A  21      23.820 -38.696  47.493  1.00 45.17      .116 H
ATOM    285  NE  ARG A  21      25.657 -38.757  46.484  1.00 42.00      .212 N
ATOM    286  HE  ARG A  21      25.991 -38.816  45.533  1.00 42.00      .212 H
ATOM    287  CZ  ARG A  21      26.407 -38.886  47.531  1.00 49.68      .666 C
ATOM    288  NH1 ARG A  21      25.993 -38.661  48.730  1.00 41.69      .235 N
ATOM    289 1HH1 ARG A  21      25.019 -38.476  48.921  1.00 41.69      .235 H
ATOM    290 2HH1 ARG A  21      26.622 -38.892  49.486  1.00 41.69      .235 H
ATOM    291  NH2 ARG A  21      27.714 -39.206  47.319  1.00 51.93      .235 N
ATOM    292 1HH2 ARG A  21      28.063 -39.297  46.375  1.00 51.93      .235 H
ATOM    293 2HH2 ARG A  21      28.293 -39.479  48.100  1.00 51.93      .235 H
ATOM    294  N   LEU A  22      20.408 -37.210  43.838  1.00 30.03      .338 N
ATOM    295  H   LEU A  22      20.256 -38.184  43.618  1.00 30.03      .338 H
ATOM    296  CA  LEU A  22      19.275 -36.469  44.388  1.00 29.84      .159 C
ATOM    297  HA  LEU A  22      19.521 -35.426  44.583  1.00 29.84      .159 H
ATOM    298  C   LEU A  22      18.885 -37.136  45.715  1.00 32.54      .251 C
ATOM    299  O   LEU A  22      19.154 -38.320  45.952  1.00 32.66      .271 O
ATOM    300  CB  LEU A  22      18.051 -36.492  43.553  1.00 34.51      .032 C
ATOM    301 1HB  LEU A  22      17.726 -37.505  43.311  1.00 34.51      .032 H
ATOM    302 2HB  LEU A  22      17.187 -36.065  44.062  1.00 34.51      .032 H
ATOM    303  CG  LEU A  22      18.243 -35.873  42.124  1.00 41.05      .002 C
ATOM    304  HG  LEU A  22      18.900 -36.550  41.577  1.00 41.05      .002 H
ATOM    305  CD1 LEU A  22      17.015 -35.818  41.192  1.00 32.75      .000 C
ATOM    306 1HD1 LEU A  22      17.268 -35.803  40.132  1.00 32.75      .000 H
ATOM    307 2HD1 LEU A  22      16.439 -34.927  41.441  1.00 32.75      .000 H
ATOM    308 3HD1 LEU A  22      16.425 -36.707  41.414  1.00 32.75      .000 H
ATOM    309  CD2 LEU A  22      18.921 -34.526  42.166  1.00 34.25      .000 C
ATOM    310 1HD2 LEU A  22      19.957 -34.646  42.485  1.00 34.25      .000 H
ATOM    311 2HD2 LEU A  22      18.398 -33.876  42.867  1.00 34.25      .000 H
ATOM    312 3HD2 LEU A  22      18.896 -34.083  41.170  1.00 34.25      .000 H
ATOM    313  N   LYS A  23      17.978 -36.493  46.458  1.00 33.18      .338 N
ATOM    314  H   LYS A  23      17.593 -35.655  46.047  1.00 33.18      .338 H
ATOM    315  CA  LYS A  23      17.591 -36.756  47.860  1.00 29.77      .159 C
ATOM    316  HA  LYS A  23      18.326 -37.465  48.242  1.00 29.77      .159 H
ATOM    317  C   LYS A  23      16.199 -37.391  47.948  1.00 28.39      .251 C
ATOM    318  O   LYS A  23      15.363 -36.966  47.127  1.00 31.50      .271 O
ATOM    319  CB  LYS A  23      17.710 -35.537  48.703  1.00 32.71      .032 C
ATOM    320 1HB  LYS A  23      18.616 -34.970  48.485  1.00 32.71      .032 H
ATOM    321 2HB  LYS A  23      16.942 -34.798  48.473  1.00 32.71      .032 H
ATOM    322  CG  LYS A  23      17.656 -35.824  50.210  1.00 32.52      .004 C
ATOM    323 1HG  LYS A  23      16.613 -35.856  50.526  1.00 32.52      .004 H
ATOM    324 2HG  LYS A  23      18.233 -36.725  50.418  1.00 32.52      .004 H
ATOM    325  CD  LYS A  23      18.318 -34.666  51.054  1.00 32.93      .032 C
ATOM    326 1HD  LYS A  23      19.126 -34.269  50.439  1.00 32.93      .032 H
ATOM    327 2HD  LYS A  23      17.559 -33.890  51.147  1.00 32.93      .032 H
ATOM    328  CE  LYS A  23      18.819 -35.136  52.396  1.00 42.37      .206 C
ATOM    329 1HE  LYS A  23      17.998 -35.511  53.007  1.00 42.37      .206 H
ATOM    330 2HE  LYS A  23      19.529 -35.954  52.280  1.00 42.37      .206 H
ATOM    331  NZ  LYS A  23      19.526 -33.987  53.058  1.00 45.50      .064 N
ATOM    332 1HZ  LYS A  23      20.315 -33.822  52.449  1.00 45.50      .064 H
ATOM    333 2HZ  LYS A  23      19.857 -34.203  53.988  1.00 45.50      .064 H
ATOM    334 3HZ  LYS A  23      18.946 -33.160  53.090  1.00 45.50      .064 H
ATOM    335  N   THR A  24      15.948 -38.340  48.849  1.00 26.18      .336 N
ATOM    336  H   THR A  24      16.698 -38.638  49.456  1.00 26.18      .336 H
ATOM    337  CA  THR A  24      14.583 -38.766  49.380  1.00 33.85      .187 C
ATOM    338  HA  THR A  24      13.837 -38.004  49.154  1.00 33.85      .187 H
ATOM    339  C   THR A  24      14.666 -38.936  50.903  1.00 35.23      .257 C
ATOM    340  O   THR A  24      15.760 -38.979  51.478  1.00 29.03      .270 O
ATOM    341  CB  THR A  24      14.023 -40.029  48.633  1.00 26.38      .140 C
ATOM    342  HB  THR A  24      12.952 -40.059  48.835  1.00 26.38      .140 H
ATOM    343  OG1 THR A  24      14.689 -41.166  49.183  1.00 27.27      .382 O
ATOM    344  HG1 THR A  24      15.629 -41.048  49.023  1.00 27.27      .382 H
ATOM    345  CG2 THR A  24      14.188 -40.037  47.112  1.00 30.78      .034 C
ATOM    346 1HG2 THR A  24      14.011 -39.012  46.785  1.00 30.78      .034 H
ATOM    347 2HG2 THR A  24      13.478 -40.703  46.622  1.00 30.78      .034 H
ATOM    348 3HG2 THR A  24      15.204 -40.332  46.850  1.00 30.78      .034 H
ATOM    349  N   PRO A  25      13.499 -38.925  51.686  1.00 36.40      .312 N
ATOM    350  CA  PRO A  25      13.424 -39.344  53.039  1.00 31.77      .163 C
ATOM    351  HA  PRO A  25      13.926 -38.557  53.601  1.00 31.77      .163 H
ATOM    352  C   PRO A  25      14.065 -40.685  53.343  1.00 33.56      .251 C
ATOM    353  O   PRO A  25      14.575 -40.809  54.453  1.00 44.91      .271 O
ATOM    354  CB  PRO A  25      11.949 -39.269  53.450  1.00 34.71      .034 C
ATOM    355 1HB  PRO A  25      11.577 -40.283  53.304  1.00 34.71      .034 H
ATOM    356 2HB  PRO A  25      11.798 -38.919  54.472  1.00 34.71      .034 H
ATOM    357  CG  PRO A  25      11.382 -38.319  52.448  1.00 38.21      .027 C
ATOM    358 1HG  PRO A  25      10.344 -38.622  52.310  1.00 38.21      .027 H
ATOM    359 2HG  PRO A  25      11.451 -37.272  52.747  1.00 38.21      .027 H
ATOM    360  CD  PRO A  25      12.194 -38.586  51.214  1.00 35.26      .105 C
ATOM    361 1HD  PRO A  25      11.722 -39.438  50.725  1.00 35.26      .105 H
ATOM    362 2HD  PRO A  25      12.232 -37.724  50.547  1.00 35.26      .105 H
ATOM    363  N   GLY A  26      14.123 -41.616  52.377  1.00 29.29      .336 N
ATOM    364  H   GLY A  26      13.801 -41.356  51.456  1.00 29.29      .336 H
ATOM    365  CA  GLY A  26      14.700 -42.889  52.613  1.00 24.77      .189 C
ATOM    366 1HA  GLY A  26      14.712 -43.097  53.683  1.00 24.77      .189 H
ATOM    367 2HA  GLY A  26      14.142 -43.680  52.113  1.00 24.77      .189 H
ATOM    368  C   GLY A  26      16.191 -43.038  52.127  1.00 30.64      .253 C
ATOM    369  O   GLY A  26      16.761 -44.098  52.331  1.00 31.70      .270 O
ATOM    370  N   GLY A  27      16.777 -41.958  51.594  1.00 28.81      .336 N
ATOM    371  H   GLY A  27      16.213 -41.120  51.605  1.00 28.81      .336 H
ATOM    372  CA  GLY A  27      18.187 -41.797  51.227  1.00 28.06      .189 C
ATOM    373 1HA  GLY A  27      18.612 -41.001  51.838  1.00 28.06      .189 H
ATOM    374 2HA  GLY A  27      18.736 -42.685  51.541  1.00 28.06      .189 H
ATOM    375  C   GLY A  27      18.442 -41.520  49.760  1.00 35.77      .257 C
ATOM    376  O   GLY A  27      17.485 -41.132  49.081  1.00 34.74      .270 O
ATOM    377  N   PRO A  28      19.632 -41.734  49.187  1.00 28.77      .312 N
ATOM    378  CA  PRO A  28      19.969 -41.281  47.890  1.00 29.10      .163 C
ATOM    379  HA  PRO A  28      19.665 -40.237  47.807  1.00 29.10      .163 H
ATOM    380  C   PRO A  28      19.335 -42.110  46.809  1.00 26.94      .251 C
ATOM    381  O   PRO A  28      19.016 -43.333  46.922  1.00 27.73      .271 O
ATOM    382  CB  PRO A  28      21.453 -41.373  47.878  1.00 28.73      .034 C
ATOM    383 1HB  PRO A  28      21.747 -41.478  46.833  1.00 28.73      .034 H
ATOM    384 2HB  PRO A  28      21.871 -40.451  48.281  1.00 28.73      .034 H
ATOM    385  CG  PRO A  28      21.779 -42.560  48.692  1.00 28.40      .027 C
ATOM    386 1HG  PRO A  28      21.624 -43.461  48.097  1.00 28.40      .027 H
ATOM    387 2HG  PRO A  28      22.805 -42.519  49.057  1.00 28.40      .027 H
ATOM    388  CD  PRO A  28      20.780 -42.412  49.776  1.00 24.19      .105 C
ATOM    389 1HD  PRO A  28      20.455 -43.369  50.184  1.00 24.19      .105 H
ATOM    390 2HD  PRO A  28      21.214 -41.771  50.544  1.00 24.19      .105 H
ATOM    391  N   VAL A  29      19.136 -41.369  45.679  1.00 24.78      .338 N
ATOM    392  H   VAL A  29      19.162 -40.362  45.749  1.00 24.78      .338 H
ATOM    393  CA  VAL A  29      18.713 -41.898  44.358  1.00 25.61      .159 C
ATOM    394  HA  VAL A  29      18.951 -42.962  44.329  1.00 25.61      .159 H
ATOM    395  C   VAL A  29      19.451 -41.197  43.211  1.00 29.05      .251 C
ATOM    396  O   VAL A  29      20.040 -40.096  43.286  1.00 29.22      .271 O
ATOM    397  CB  VAL A  29      17.185 -41.738  44.244  1.00 31.92      .029 C
ATOM    398  HB  VAL A  29      16.732 -42.063  45.181  1.00 31.92      .029 H
ATOM    399  CG1 VAL A  29      16.690 -40.323  43.867  1.00 24.51      .002 C
ATOM    400 1HG1 VAL A  29      16.907 -39.675  44.717  1.00 24.51      .002 H
ATOM    401 2HG1 VAL A  29      15.614 -40.342  43.691  1.00 24.51      .002 H
ATOM    402 3HG1 VAL A  29      17.198 -39.942  42.981  1.00 24.51      .002 H
ATOM    403  CG2 VAL A  29      16.642 -42.628  43.127  1.00 27.21      .002 C
ATOM    404 1HG2 VAL A  29      17.039 -42.351  42.150  1.00 27.21      .002 H
ATOM    405 2HG2 VAL A  29      15.560 -42.502  43.130  1.00 27.21      .002 H
ATOM    406 3HG2 VAL A  29      16.889 -43.669  43.338  1.00 27.21      .002 H
ATOM    407  N   SER A  30      19.598 -41.904  42.108  1.00 27.29      .336 N
ATOM    408  H   SER A  30      19.200 -42.827  42.007  1.00 27.29      .336 H
ATOM    409  CA  SER A  30      20.195 -41.301  40.922  1.00 28.01      .189 C
ATOM    410  HA  SER A  30      20.794 -40.421  41.160  1.00 28.01      .189 H
ATOM    411  C   SER A  30      19.103 -40.881  39.919  1.00 28.27      .253 C
ATOM    412  O   SER A  30      18.033 -41.573  39.719  1.00 29.39      .270 O
ATOM    413  CB  SER A  30      21.135 -42.253  40.189  1.00 32.65      .169 C
ATOM    414 1HB  SER A  30      20.555 -43.040  39.708  1.00 32.65      .169 H
ATOM    415 2HB  SER A  30      21.690 -41.703  39.428  1.00 32.65      .169 H
ATOM    416  OG  SER A  30      21.921 -42.973  41.075  1.00 37.71      .380 O
ATOM    417  HG  SER A  30      21.529 -43.833  41.246  1.00 37.71      .380 H
ATOM    418  N   ALA A  31      19.347 -39.842  39.118  1.00 27.82      .337 N
ATOM    419  H   ALA A  31      20.148 -39.287  39.384  1.00 27.82      .337 H
ATOM    420  CA  ALA A  31      18.702 -39.578  37.860  1.00 30.49      .159 C
ATOM    421  HA  ALA A  31      18.312 -40.518  37.469  1.00 30.49      .159 H
ATOM    422  C   ALA A  31      19.625 -38.968  36.771  1.00 33.65      .251 C
ATOM    423  O   ALA A  31      20.693 -38.447  37.180  1.00 29.88      .271 O
ATOM    424  CB  ALA A  31      17.561 -38.512  38.223  1.00 26.08      .034 C
ATOM    425 1HB  ALA A  31      17.009 -38.843  39.103  1.00 26.08      .034 H
ATOM    426 2HB  ALA A  31      16.873 -38.391  37.386  1.00 26.08      .034 H
ATOM    427 3HB  ALA A  31      18.047 -37.560  38.435  1.00 26.08      .034 H
ATOM    428  N   PHE A  32      19.210 -39.020  35.546  1.00 27.48      .337 N
ATOM    429  H   PHE A  32      18.319 -39.471  35.400  1.00 27.48      .337 H
ATOM    430  CA  PHE A  32      19.983 -38.782  34.281  1.00 25.43      .164 C
ATOM    431  HA  PHE A  32      20.756 -38.019  34.373  1.00 25.43      .164 H
ATOM    432  C   PHE A  32      18.910 -38.228  33.295  1.00 28.56      .251 C
ATOM    433  O   PHE A  32      18.097 -38.932  32.699  1.00 27.10      .271 O
ATOM    434  CB  PHE A  32      20.600 -40.093  33.716  1.00 23.49      .056 C
ATOM    435 1HB  PHE A  32      19.835 -40.864  33.630  1.00 23.49      .056 H
ATOM    436 2HB  PHE A  32      20.924 -39.828  32.709  1.00 23.49      .056 H
ATOM    437  CG  PHE A  32      21.801 -40.699  34.453  1.00 28.30      .044 C
ATOM    438  CD1 PHE A  32      21.603 -41.376  35.700  1.00 28.07      .008 C
ATOM    439  HD1 PHE A  32      20.596 -41.636  35.994  1.00 28.07      .008 H
ATOM    440  CD2 PHE A  32      23.050 -40.622  33.844  1.00 29.85      .008 C
ATOM    441  HD2 PHE A  32      23.162 -40.165  32.872  1.00 29.85      .008 H
ATOM    442  CE1 PHE A  32      22.701 -41.963  36.316  1.00 35.26      .001 C
ATOM    443  HE1 PHE A  32      22.658 -42.569  37.209  1.00 35.26      .001 H
ATOM    444  CE2 PHE A  32      24.131 -41.135  34.475  1.00 33.86      .001 C
ATOM    445  HE2 PHE A  32      25.112 -41.219  34.030  1.00 33.86      .001 H
ATOM    446  CZ  PHE A  32      23.946 -41.876  35.628  1.00 27.54      .000 C
ATOM    447  HZ  PHE A  32      24.775 -42.353  36.130  1.00 27.54      .000 H
ATOM    448  N   LEU A  33      18.902 -36.908  33.279  1.00 24.65      .338 N
ATOM    449  H   LEU A  33      19.711 -36.466  33.693  1.00 24.65      .338 H
ATOM    450  CA  LEU A  33      17.821 -36.070  32.818  1.00 25.47      .159 C
ATOM    451  HA  LEU A  33      17.010 -36.765  32.601  1.00 25.47      .159 H
ATOM    452  C   LEU A  33      18.033 -35.158  31.608  1.00 27.68      .251 C
ATOM    453  O   LEU A  33      19.101 -34.615  31.424  1.00 27.95      .271 O
ATOM    454  CB  LEU A  33      17.356 -35.131  33.952  1.00 24.75      .032 C
ATOM    455 1HB  LEU A  33      18.089 -34.331  34.056  1.00 24.75      .032 H
ATOM    456 2HB  LEU A  33      16.453 -34.617  33.621  1.00 24.75      .032 H
ATOM    457  CG  LEU A  33      17.082 -35.798  35.299  1.00 26.93      .002 C
ATOM    458  HG  LEU A  33      17.896 -36.485  35.534  1.00 26.93      .002 H
ATOM    459  CD1 LEU A  33      16.888 -34.860  36.489  1.00 23.65      .000 C
ATOM    460 1HD1 LEU A  33      16.310 -33.978  36.213  1.00 23.65      .000 H
ATOM    461 2HD1 LEU A  33      17.888 -34.557  36.800  1.00 23.65      .000 H
ATOM    462 3HD1 LEU A  33      16.392 -35.378  37.310  1.00 23.65      .000 H
ATOM    463  CD2 LEU A  33      15.821 -36.632  35.062  1.00 27.62      .000 C
ATOM    464 1HD2 LEU A  33      15.018 -35.985  34.708  1.00 27.62      .000 H
ATOM    465 2HD2 LEU A  33      15.532 -37.086  36.010  1.00 27.62      .000 H
ATOM    466 3HD2 LEU A  33      16.009 -37.415  34.327  1.00 27.62      .000 H
ATOM    467  N   GLY A  34      17.002 -35.089  30.712  1.00 21.27      .336 N
ATOM    468  H   GLY A  34      16.179 -35.634  30.925  1.00 21.27      .336 H
ATOM    469  CA  GLY A  34      17.124 -34.321  29.554  1.00 21.36      .189 C
ATOM    470 1HA  GLY A  34      16.180 -34.278  29.010  1.00 21.36      .189 H
ATOM    471 2HA  GLY A  34      17.448 -33.290  29.697  1.00 21.36      .189 H
ATOM    472  C   GLY A  34      18.165 -34.977  28.577  1.00 24.57      .253 C
ATOM    473  O   GLY A  34      18.765 -34.256  27.785  1.00 30.16      .270 O
ATOM    474  N   ILE A  35      18.178 -36.303  28.545  1.00 25.33      .337 N
ATOM    475  H   ILE A  35      17.594 -36.890  29.123  1.00 25.33      .337 H
ATOM    476  CA  ILE A  35      18.968 -37.128  27.526  1.00 25.24      .160 C
ATOM    477  HA  ILE A  35      20.017 -36.898  27.715  1.00 25.24      .160 H
ATOM    478  C   ILE A  35      18.627 -36.905  26.078  1.00 27.40      .254 C
ATOM    479  O   ILE A  35      17.487 -37.174  25.671  1.00 26.75      .270 O
ATOM    480  CB  ILE A  35      18.746 -38.666  27.962  1.00 24.33      .029 C
ATOM    481  HB  ILE A  35      17.663 -38.761  28.034  1.00 24.33      .029 H
ATOM    482  CG1 ILE A  35      19.368 -38.891  29.370  1.00 22.51      .002 C
ATOM    483 1HG1 ILE A  35      20.442 -39.020  29.237  1.00 22.51      .002 H
ATOM    484 2HG1 ILE A  35      19.164 -38.000  29.964  1.00 22.51      .002 H
ATOM    485  CG2 ILE A  35      19.189 -39.682  26.940  1.00 26.56      .002 C
ATOM    486 1HG2 ILE A  35      20.249 -39.465  26.808  1.00 26.56      .002 H
ATOM    487 2HG2 ILE A  35      18.680 -39.612  25.978  1.00 26.56      .002 H
ATOM    488 3HG2 ILE A  35      19.071 -40.689  27.341  1.00 26.56      .002 H
ATOM    489  CD1 ILE A  35      18.839 -40.130  30.083  1.00 18.98      .000 C
ATOM    490 1HD1 ILE A  35      18.709 -40.873  29.296  1.00 18.98      .000 H
ATOM    491 2HD1 ILE A  35      17.865 -39.844  30.478  1.00 18.98      .000 H
ATOM    492 3HD1 ILE A  35      19.447 -40.552  30.884  1.00 18.98      .000 H
ATOM    493  N   PRO A  36      19.554 -36.392  25.232  1.00 27.84      .312 N
ATOM    494  CA  PRO A  36      19.291 -36.146  23.786  1.00 21.12      .163 C
ATOM    495  HA  PRO A  36      18.379 -35.585  23.581  1.00 21.12      .163 H
ATOM    496  C   PRO A  36      19.172 -37.478  22.947  1.00 27.67      .251 C
ATOM    497  O   PRO A  36      19.996 -38.353  23.219  1.00 28.79      .271 O
ATOM    498  CB  PRO A  36      20.467 -35.297  23.295  1.00 25.38      .034 C
ATOM    499 1HB  PRO A  36      20.662 -35.583  22.262  1.00 25.38      .034 H
ATOM    500 2HB  PRO A  36      20.183 -34.284  23.581  1.00 25.38      .034 H
ATOM    501  CG  PRO A  36      21.579 -35.802  24.195  1.00 30.08      .027 C
ATOM    502 1HG  PRO A  36      21.973 -36.757  23.848  1.00 30.08      .027 H
ATOM    503 2HG  PRO A  36      22.358 -35.049  24.316  1.00 30.08      .027 H
ATOM    504  CD  PRO A  36      20.879 -36.014  25.545  1.00 27.02      .105 C
ATOM    505 1HD  PRO A  36      21.426 -36.814  26.045  1.00 27.02      .105 H
ATOM    506 2HD  PRO A  36      20.917 -35.072  26.092  1.00 27.02      .105 H
ATOM    507  N   PHE A  37      18.109 -37.711  22.146  1.00 22.83      .337 N
ATOM    508  H   PHE A  37      17.362 -37.038  22.241  1.00 22.83      .337 H
ATOM    509  CA  PHE A  37      17.824 -38.943  21.434  1.00 26.61      .164 C
ATOM    510  HA  PHE A  37      18.801 -39.332  21.147  1.00 26.61      .164 H
ATOM    511  C   PHE A  37      17.011 -38.675  20.159  1.00 26.03      .251 C
ATOM    512  O   PHE A  37      16.918 -39.573  19.324  1.00 29.33      .271 O
ATOM    513  CB  PHE A  37      16.922 -39.771  22.304  1.00 29.84      .056 C
ATOM    514 1HB  PHE A  37      17.108 -40.830  22.125  1.00 29.84      .056 H
ATOM    515 2HB  PHE A  37      17.259 -39.637  23.332  1.00 29.84      .056 H
ATOM    516  CG  PHE A  37      15.438 -39.499  22.221  1.00 21.80      .044 C
ATOM    517  CD1 PHE A  37      14.567 -40.279  21.442  1.00 24.95      .008 C
ATOM    518  HD1 PHE A  37      14.903 -41.217  21.025  1.00 24.95      .008 H
ATOM    519  CD2 PHE A  37      14.878 -38.350  22.816  1.00 21.93      .008 C
ATOM    520  HD2 PHE A  37      15.520 -37.675  23.363  1.00 21.93      .008 H
ATOM    521  CE1 PHE A  37      13.226 -39.882  21.235  1.00 26.08      .001 C
ATOM    522  HE1 PHE A  37      12.573 -40.541  20.682  1.00 26.08      .001 H
ATOM    523  CE2 PHE A  37      13.523 -38.082  22.770  1.00 21.82      .001 C
ATOM    524  HE2 PHE A  37      13.083 -37.295  23.366  1.00 21.82      .001 H
ATOM    525  CZ  PHE A  37      12.672 -38.772  21.908  1.00 22.95      .000 C
ATOM    526  HZ  PHE A  37      11.623 -38.521  21.855  1.00 22.95      .000 H
ATOM    527  N   ALA A  38      16.444 -37.500  19.842  1.00 22.72      .338 N
ATOM    528  H   ALA A  38      16.610 -36.756  20.505  1.00 22.72      .338 H
ATOM    529  CA  ALA A  38      15.689 -37.114  18.628  1.00 22.93      .159 C
ATOM    530  HA  ALA A  38      15.756 -37.888  17.864  1.00 22.93      .159 H
ATOM    531  C   ALA A  38      16.301 -35.824  18.100  1.00 27.43      .251 C
ATOM    532  O   ALA A  38      16.724 -35.026  18.893  1.00 21.52      .271 O
ATOM    533  CB  ALA A  38      14.253 -36.831  19.111  1.00 21.83      .034 C
ATOM    534 1HB  ALA A  38      13.658 -36.620  18.222  1.00 21.83      .034 H
ATOM    535 2HB  ALA A  38      14.227 -35.970  19.780  1.00 21.83      .034 H
ATOM    536 3HB  ALA A  38      13.845 -37.703  19.623  1.00 21.83      .034 H
ATOM    537  N   GLU A  39      16.130 -35.547  16.772  1.00 30.23      .338 N
ATOM    538  H   GLU A  39      15.762 -36.264  16.164  1.00 30.23      .338 H
ATOM    539  CA  GLU A  39      16.371 -34.233  16.150  1.00 28.42      .160 C
ATOM    540  HA  GLU A  39      16.981 -33.604  16.799  1.00 28.42      .160 H
ATOM    541  C   GLU A  39      15.026 -33.393  15.935  1.00 33.53      .254 C
ATOM    542  O   GLU A  39      14.351 -33.779  14.996  1.00 25.87      .270 O
ATOM    543  CB  GLU A  39      17.159 -34.476  14.818  1.00 26.70      .043 C
ATOM    544 1HB  GLU A  39      18.014 -34.920  15.330  1.00 26.70      .043 H
ATOM    545 2HB  GLU A  39      16.567 -35.194  14.250  1.00 26.70      .043 H
ATOM    546  CG  GLU A  39      17.597 -33.330  13.941  1.00 31.16      .100 C
ATOM    547 1HG  GLU A  39      18.587 -33.542  13.538  1.00 31.16      .100 H
ATOM    548 2HG  GLU A  39      17.005 -33.315  13.026  1.00 31.16      .100 H
ATOM    549  CD  GLU A  39      17.595 -31.936  14.564  1.00 39.36      .185 C
ATOM    550  OE1 GLU A  39      18.122 -31.785  15.686  1.00 44.15      .647 O
ATOM    551  OE2 GLU A  39      16.981 -30.993  13.999  1.00 36.49      .647 O
ATOM    552  N   PRO A  40      14.733 -32.343  16.743  1.00 30.29      .312 N
ATOM    553  CA  PRO A  40      13.371 -31.799  16.816  1.00 25.69      .163 C
ATOM    554  HA  PRO A  40      12.655 -32.485  17.270  1.00 25.69      .163 H
ATOM    555  C   PRO A  40      12.742 -31.249  15.516  1.00 28.41      .254 C
ATOM    556  O   PRO A  40      13.344 -30.357  14.896  1.00 34.41      .270 O
ATOM    557  CB  PRO A  40      13.457 -30.627  17.850  1.00 28.73      .034 C
ATOM    558 1HB  PRO A  40      13.333 -29.661  17.360  1.00 28.73      .034 H
ATOM    559 2HB  PRO A  40      12.700 -30.874  18.595  1.00 28.73      .034 H
ATOM    560  CG  PRO A  40      14.843 -30.722  18.467  1.00 22.70      .027 C
ATOM    561 1HG  PRO A  40      15.331 -29.759  18.314  1.00 22.70      .027 H
ATOM    562 2HG  PRO A  40      14.895 -30.896  19.542  1.00 22.70      .027 H
ATOM    563  CD  PRO A  40      15.630 -31.810  17.739  1.00 27.33      .105 C
ATOM    564 1HD  PRO A  40      16.567 -31.506  17.272  1.00 27.33      .105 H
ATOM    565 2HD  PRO A  40      15.951 -32.604  18.414  1.00 27.33      .105 H
ATOM    566  N   PRO A  41      11.648 -31.807  14.984  1.00 29.22      .312 N
ATOM    567  CA  PRO A  41      11.005 -31.257  13.720  1.00 29.57      .163 C
ATOM    568  HA  PRO A  41      11.721 -31.146  12.905  1.00 29.57      .163 H
ATOM    569  C   PRO A  41      10.309 -29.974  14.022  1.00 36.71      .251 C
ATOM    570  O   PRO A  41       9.455 -29.934  14.892  1.00 30.33      .271 O
ATOM    571  CB  PRO A  41      10.040 -32.346  13.285  1.00 24.51      .034 C
ATOM    572 1HB  PRO A  41       9.008 -32.098  13.535  1.00 24.51      .034 H
ATOM    573 2HB  PRO A  41      10.222 -32.542  12.228  1.00 24.51      .034 H
ATOM    574  CG  PRO A  41      10.460 -33.585  14.094  1.00 27.29      .027 C
ATOM    575 1HG  PRO A  41       9.664 -34.300  14.305  1.00 27.29      .027 H
ATOM    576 2HG  PRO A  41      11.130 -34.180  13.474  1.00 27.29      .027 H
ATOM    577  CD  PRO A  41      11.130 -33.118  15.345  1.00 25.77      .105 C
ATOM    578 1HD  PRO A  41      10.420 -33.008  16.165  1.00 25.77      .105 H
ATOM    579 2HD  PRO A  41      11.947 -33.732  15.725  1.00 25.77      .105 H
ATOM    580  N   MET A  42      10.664 -28.821  13.383  1.00 32.51      .337 N
ATOM    581  H   MET A  42      11.352 -28.949  12.654  1.00 32.51      .337 H
ATOM    582  CA  MET A  42      10.320 -27.446  13.737  1.00 36.67      .160 C
ATOM    583  HA  MET A  42       9.275 -27.426  14.047  1.00 36.67      .160 H
ATOM    584  C   MET A  42      10.441 -26.547  12.472  1.00 38.40      .251 C
ATOM    585  O   MET A  42      11.188 -26.839  11.535  1.00 34.05      .271 O
ATOM    586  CB  MET A  42      11.243 -26.952  14.883  1.00 39.73      .043 C
ATOM    587 1HB  MET A  42      10.866 -26.028  15.321  1.00 39.73      .043 H
ATOM    588 2HB  MET A  42      11.081 -27.723  15.636  1.00 39.73      .043 H
ATOM    589  CG  MET A  42      12.696 -26.834  14.528  1.00 36.68      .060 C
ATOM    590 1HG  MET A  42      13.129 -27.832  14.467  1.00 36.68      .060 H
ATOM    591 2HG  MET A  42      12.771 -26.415  13.524  1.00 36.68      .060 H
ATOM    592  SD  MET A  42      13.681 -25.825  15.670  1.00 57.16      .139 S
ATOM    593  CE  MET A  42      13.782 -26.879  17.107  1.00 49.99      .069 C
ATOM    594 1HE  MET A  42      14.245 -27.859  16.991  1.00 49.99      .069 H
ATOM    595 2HE  MET A  42      12.744 -27.001  17.417  1.00 49.99      .069 H
ATOM    596 3HE  MET A  42      14.322 -26.308  17.863  1.00 49.99      .069 H
ATOM    597  N   GLY A  43       9.563 -25.546  12.313  1.00 30.37      .336 N
ATOM    598  H   GLY A  43       8.977 -25.264  13.086  1.00 30.37      .336 H
ATOM    599  CA  GLY A  43       9.584 -24.571  11.176  1.00 33.05      .189 C
ATOM    600 1HA  GLY A  43       8.805 -23.828  11.346  1.00 33.05      .189 H
ATOM    601 2HA  GLY A  43      10.597 -24.168  11.171  1.00 33.05      .189 H
ATOM    602  C   GLY A  43       9.319 -25.291   9.859  1.00 34.49      .257 C
ATOM    603  O   GLY A  43       8.296 -26.036   9.752  1.00 30.76      .270 O
ATOM    604  N   PRO A  44      10.168 -25.070   8.863  1.00 35.11      .312 N
ATOM    605  CA  PRO A  44      10.232 -25.905   7.672  1.00 31.66      .163 C
ATOM    606  HA  PRO A  44       9.426 -25.570   7.020  1.00 31.66      .163 H
ATOM    607  C   PRO A  44      10.062 -27.424   7.897  1.00 35.68      .251 C
ATOM    608  O   PRO A  44       9.641 -28.132   6.975  1.00 33.51      .271 O
ATOM    609  CB  PRO A  44      11.416 -25.530   6.828  1.00 31.49      .034 C
ATOM    610 1HB  PRO A  44      12.179 -26.274   7.057  1.00 31.49      .034 H
ATOM    611 2HB  PRO A  44      11.214 -25.530   5.756  1.00 31.49      .034 H
ATOM    612  CG  PRO A  44      11.803 -24.172   7.318  1.00 35.04      .027 C
ATOM    613 1HG  PRO A  44      12.893 -24.207   7.312  1.00 35.04      .027 H
ATOM    614 2HG  PRO A  44      11.364 -23.419   6.663  1.00 35.04      .027 H
ATOM    615  CD  PRO A  44      11.258 -24.088   8.705  1.00 31.47      .105 C
ATOM    616 1HD  PRO A  44      12.017 -24.311   9.455  1.00 31.47      .105 H
ATOM    617 2HD  PRO A  44      10.851 -23.102   8.931  1.00 31.47      .105 H
ATOM    618  N   ARG A  45      10.432 -28.035   9.061  1.00 36.60      .338 N
ATOM    619  H   ARG A  45      10.886 -27.450   9.748  1.00 36.60      .338 H
ATOM    620  CA  ARG A  45      10.176 -29.426   9.454  1.00 34.54      .159 C
ATOM    621  HA  ARG A  45       9.979 -29.945   8.515  1.00 34.54      .159 H
ATOM    622  C   ARG A  45       8.961 -29.658  10.384  1.00 32.23      .251 C
ATOM    623  O   ARG A  45       8.649 -30.771  10.793  1.00 30.53      .271 O
ATOM    624  CB  ARG A  45      11.412 -30.213   9.877  1.00 32.99      .034 C
ATOM    625 1HB  ARG A  45      11.904 -29.733  10.723  1.00 32.99      .034 H
ATOM    626 2HB  ARG A  45      11.111 -31.156  10.333  1.00 32.99      .034 H
ATOM    627  CG  ARG A  45      12.418 -30.470   8.768  1.00 43.08      .027 C
ATOM    628 1HG  ARG A  45      12.029 -31.113   7.978  1.00 43.08      .027 H
ATOM    629 2HG  ARG A  45      12.789 -29.517   8.390  1.00 43.08      .027 H
ATOM    630  CD  ARG A  45      13.618 -31.211   9.425  1.00 53.00      .116 C
ATOM    631 1HD  ARG A  45      13.318 -32.052  10.051  1.00 53.00      .116 H
ATOM    632 2HD  ARG A  45      14.147 -31.583   8.548  1.00 53.00      .116 H
ATOM    633  NE  ARG A  45      14.469 -30.305  10.177  1.00 59.27      .212 N
ATOM    634  HE  ARG A  45      14.707 -29.408   9.776  1.00 59.27      .212 H
ATOM    635  CZ  ARG A  45      14.961 -30.584  11.427  1.00 65.17      .666 C
ATOM    636  NH1 ARG A  45      14.585 -31.402  12.344  1.00 56.69      .235 N
ATOM    637 1HH1 ARG A  45      14.004 -32.223  12.241  1.00 56.69      .235 H
ATOM    638 2HH1 ARG A  45      15.092 -31.246  13.203  1.00 56.69      .235 H
ATOM    639  NH2 ARG A  45      15.843 -29.719  11.847  1.00 53.00      .235 N
ATOM    640 1HH2 ARG A  45      16.240 -29.037  11.216  1.00 53.00      .235 H
ATOM    641 2HH2 ARG A  45      16.298 -29.922  12.725  1.00 53.00      .235 H
ATOM    642  N   ARG A  46       8.227 -28.563  10.709  1.00 29.33      .338 N
ATOM    643  H   ARG A  46       8.316 -27.674  10.238  1.00 29.33      .338 H
ATOM    644  CA  ARG A  46       7.057 -28.645  11.641  1.00 27.71      .159 C
ATOM    645  HA  ARG A  46       7.481 -29.058  12.556  1.00 27.71      .159 H
ATOM    646  C   ARG A  46       5.986 -29.681  11.146  1.00 27.01      .251 C
ATOM    647  O   ARG A  46       5.935 -29.963   9.938  1.00 31.91      .271 O
ATOM    648  CB  ARG A  46       6.497 -27.252  11.979  1.00 28.48      .034 C
ATOM    649 1HB  ARG A  46       7.331 -26.717  12.434  1.00 28.48      .034 H
ATOM    650 2HB  ARG A  46       6.044 -26.772  11.111  1.00 28.48      .034 H
ATOM    651  CG  ARG A  46       5.394 -27.413  13.059  1.00 27.46      .027 C
ATOM    652 1HG  ARG A  46       4.690 -28.138  12.649  1.00 27.46      .027 H
ATOM    653 2HG  ARG A  46       5.845 -27.771  13.985  1.00 27.46      .027 H
ATOM    654  CD  ARG A  46       4.734 -26.076  13.263  1.00 26.70      .116 C
ATOM    655 1HD  ARG A  46       4.351 -25.715  12.308  1.00 26.70      .116 H
ATOM    656 2HD  ARG A  46       4.018 -26.316  14.049  1.00 26.70      .116 H
ATOM    657  NE  ARG A  46       5.711 -25.108  13.784  1.00 29.15      .212 N
ATOM    658  HE  ARG A  46       6.373 -25.575  14.387  1.00 29.15      .212 H
ATOM    659  CZ  ARG A  46       5.943 -23.838  13.403  1.00 31.56      .666 C
ATOM    660  NH1 ARG A  46       5.082 -23.264  12.513  1.00 30.91      .235 N
ATOM    661 1HH1 ARG A  46       4.403 -23.857  12.057  1.00 30.91      .235 H
ATOM    662 2HH1 ARG A  46       5.236 -22.323  12.180  1.00 30.91      .235 H
ATOM    663  NH2 ARG A  46       6.878 -23.124  13.900  1.00 23.30      .235 N
ATOM    664 1HH2 ARG A  46       7.535 -23.544  14.543  1.00 23.30      .235 H
ATOM    665 2HH2 ARG A  46       7.080 -22.224  13.487  1.00 23.30      .235 H
ATOM    666  N   PHE A  47       5.409 -30.458  12.064  1.00 28.25      .337 N
ATOM    667  H   PHE A  47       5.647 -30.312  13.034  1.00 28.25      .337 H
ATOM    668  CA  PHE A  47       4.376 -31.558  11.882  1.00 31.69      .164 C
ATOM    669  HA  PHE A  47       4.121 -31.683  12.934  1.00 31.69      .164 H
ATOM    670  C   PHE A  47       4.932 -32.916  11.375  1.00 29.70      .251 C
ATOM    671  O   PHE A  47       4.153 -33.865  11.346  1.00 27.89      .271 O
ATOM    672  CB  PHE A  47       3.088 -31.110  11.169  1.00 27.02      .056 C
ATOM    673 1HB  PHE A  47       3.230 -31.247  10.097  1.00 27.02      .056 H
ATOM    674 2HB  PHE A  47       2.274 -31.796  11.406  1.00 27.02      .056 H
ATOM    675  CG  PHE A  47       2.727 -29.709  11.492  1.00 27.00      .044 C
ATOM    676  CD1 PHE A  47       1.988 -29.417  12.690  1.00 24.51      .008 C
ATOM    677  HD1 PHE A  47       1.690 -30.169  13.406  1.00 24.51      .008 H
ATOM    678  CD2 PHE A  47       3.029 -28.730  10.562  1.00 28.87      .008 C
ATOM    679  HD2 PHE A  47       3.630 -28.946   9.692  1.00 28.87      .008 H
ATOM    680  CE1 PHE A  47       1.494 -28.094  12.864  1.00 27.39      .001 C
ATOM    681  HE1 PHE A  47       0.985 -27.833  13.781  1.00 27.39      .001 H
ATOM    682  CE2 PHE A  47       2.521 -27.443  10.803  1.00 21.67      .001 C
ATOM    683  HE2 PHE A  47       2.747 -26.642  10.114  1.00 21.67      .001 H
ATOM    684  CZ  PHE A  47       1.817 -27.097  11.935  1.00 24.31      .000 C
ATOM    685  HZ  PHE A  47       1.533 -26.076  12.143  1.00 24.31      .000 H
ATOM    686  N   LEU A  48       6.171 -33.045  10.988  1.00 26.60      .338 N
ATOM    687  H   LEU A  48       6.876 -32.354  11.203  1.00 26.60      .338 H
ATOM    688  CA  LEU A  48       6.670 -34.326  10.449  1.00 30.25      .160 C
ATOM    689  HA  LEU A  48       5.929 -34.864   9.858  1.00 30.25      .160 H
ATOM    690  C   LEU A  48       6.997 -35.275  11.675  1.00 31.08      .254 C
ATOM    691  O   LEU A  48       7.138 -34.848  12.864  1.00 25.38      .270 O
ATOM    692  CB  LEU A  48       7.987 -33.997   9.644  1.00 34.18      .032 C
ATOM    693 1HB  LEU A  48       8.617 -33.419  10.321  1.00 34.18      .032 H
ATOM    694 2HB  LEU A  48       8.430 -34.959   9.386  1.00 34.18      .032 H
ATOM    695  CG  LEU A  48       7.844 -33.039   8.379  1.00 35.89      .002 C
ATOM    696  HG  LEU A  48       7.554 -32.071   8.788  1.00 35.89      .002 H
ATOM    697  CD1 LEU A  48       9.213 -32.803   7.625  1.00 34.69      .000 C
ATOM    698 1HD1 LEU A  48       9.411 -33.737   7.098  1.00 34.69      .000 H
ATOM    699 2HD1 LEU A  48      10.039 -32.585   8.302  1.00 34.69      .000 H
ATOM    700 3HD1 LEU A  48       9.111 -31.993   6.903  1.00 34.69      .000 H
ATOM    701  CD2 LEU A  48       6.749 -33.560   7.443  1.00 34.23      .000 C
ATOM    702 1HD2 LEU A  48       6.514 -32.946   6.573  1.00 34.23      .000 H
ATOM    703 2HD2 LEU A  48       5.853 -33.688   8.050  1.00 34.23      .000 H
ATOM    704 3HD2 LEU A  48       7.108 -34.536   7.113  1.00 34.23      .000 H
ATOM    705  N   PRO A  49       7.108 -36.589  11.467  1.00 29.00      .312 N
ATOM    706  CA  PRO A  49       7.776 -37.484  12.438  1.00 25.22      .163 C
ATOM    707  HA  PRO A  49       7.215 -37.739  13.338  1.00 25.22      .163 H
ATOM    708  C   PRO A  49       9.184 -36.940  13.025  1.00 28.57      .254 C
ATOM    709  O   PRO A  49       9.808 -36.110  12.439  1.00 31.57      .270 O
ATOM    710  CB  PRO A  49       7.872 -38.768  11.648  1.00 23.67      .034 C
ATOM    711 1HB  PRO A  49       8.882 -38.908  11.260  1.00 23.67      .034 H
ATOM    712 2HB  PRO A  49       7.760 -39.662  12.262  1.00 23.67      .034 H
ATOM    713  CG  PRO A  49       6.861 -38.729  10.545  1.00 31.86      .027 C
ATOM    714 1HG  PRO A  49       7.130 -39.299   9.655  1.00 31.86      .027 H
ATOM    715 2HG  PRO A  49       5.888 -39.105  10.861  1.00 31.86      .027 H
ATOM    716  CD  PRO A  49       6.790 -37.255  10.235  1.00 26.41      .105 C
ATOM    717 1HD  PRO A  49       7.477 -36.947   9.447  1.00 26.41      .105 H
ATOM    718 2HD  PRO A  49       5.756 -37.057   9.952  1.00 26.41      .105 H
ATOM    719  N   PRO A  50       9.622 -37.418  14.240  1.00 26.46      .312 N
ATOM    720  CA  PRO A  50      11.039 -37.221  14.542  1.00 25.74      .163 C
ATOM    721  HA  PRO A  50      11.349 -36.185  14.405  1.00 25.74      .163 H
ATOM    722  C   PRO A  50      11.989 -38.095  13.662  1.00 31.16      .251 C
ATOM    723  O   PRO A  50      11.521 -38.912  12.781  1.00 29.04      .271 O
ATOM    724  CB  PRO A  50      11.194 -37.561  16.003  1.00 25.39      .034 C
ATOM    725 1HB  PRO A  50      12.172 -37.912  16.334  1.00 25.39      .034 H
ATOM    726 2HB  PRO A  50      10.793 -36.831  16.706  1.00 25.39      .034 H
ATOM    727  CG  PRO A  50      10.234 -38.796  16.032  1.00 22.68      .027 C
ATOM    728 1HG  PRO A  50      10.709 -39.677  15.599  1.00 22.68      .027 H
ATOM    729 2HG  PRO A  50       9.870 -39.135  17.002  1.00 22.68      .027 H
ATOM    730  CD  PRO A  50       9.053 -38.373  15.163  1.00 23.59      .105 C
ATOM    731 1HD  PRO A  50       8.757 -39.274  14.626  1.00 23.59      .105 H
ATOM    732 2HD  PRO A  50       8.213 -37.921  15.691  1.00 23.59      .105 H
ATOM    733  N   GLU A  51      13.237 -37.793  13.843  1.00 29.94      .337 N
ATOM    734  H   GLU A  51      13.432 -37.151  14.597  1.00 29.94      .337 H
ATOM    735  CA  GLU A  51      14.324 -38.634  13.372  1.00 33.02      .160 C
ATOM    736  HA  GLU A  51      13.963 -39.632  13.120  1.00 33.02      .160 H
ATOM    737  C   GLU A  51      15.309 -38.752  14.543  1.00 30.96      .254 C
ATOM    738  O   GLU A  51      15.251 -37.994  15.558  1.00 30.72      .270 O
ATOM    739  CB  GLU A  51      14.960 -38.057  12.092  1.00 32.89      .043 C
ATOM    740 1HB  GLU A  51      15.405 -37.099  12.363  1.00 32.89      .043 H
ATOM    741 2HB  GLU A  51      15.786 -38.727  11.853  1.00 32.89      .043 H
ATOM    742  CG  GLU A  51      14.100 -37.865  10.833  1.00 50.33      .100 C
ATOM    743 1HG  GLU A  51      13.294 -37.153  11.014  1.00 50.33      .100 H
ATOM    744 2HG  GLU A  51      14.792 -37.476  10.086  1.00 50.33      .100 H
ATOM    745  CD  GLU A  51      13.496 -39.174  10.313  1.00 65.18      .185 C
ATOM    746  OE1 GLU A  51      13.841 -40.280  10.785  1.00 61.78      .647 O
ATOM    747  OE2 GLU A  51      12.715 -38.963   9.344  1.00 71.56      .647 O
ATOM    748  N   PRO A  52      16.093 -39.836  14.561  1.00 29.16      .312 N
ATOM    749  CA  PRO A  52      16.958 -40.091  15.760  1.00 27.90      .163 C
ATOM    750  HA  PRO A  52      16.379 -39.908  16.665  1.00 27.90      .163 H
ATOM    751  C   PRO A  52      18.190 -39.142  15.801  1.00 30.01      .251 C
ATOM    752  O   PRO A  52      18.762 -38.845  14.751  1.00 28.32      .271 O
ATOM    753  CB  PRO A  52      17.463 -41.502  15.568  1.00 27.69      .034 C
ATOM    754 1HB  PRO A  52      18.513 -41.627  15.832  1.00 27.69      .034 H
ATOM    755 2HB  PRO A  52      16.778 -42.159  16.104  1.00 27.69      .034 H
ATOM    756  CG  PRO A  52      17.305 -41.762  14.057  1.00 22.16      .027 C
ATOM    757 1HG  PRO A  52      18.270 -41.644  13.563  1.00 22.16      .027 H
ATOM    758 2HG  PRO A  52      16.959 -42.745  13.736  1.00 22.16      .027 H
ATOM    759  CD  PRO A  52      16.338 -40.704  13.454  1.00 24.99      .105 C
ATOM    760 1HD  PRO A  52      16.861 -40.178  12.654  1.00 24.99      .105 H
ATOM    761 2HD  PRO A  52      15.422 -41.202  13.137  1.00 24.99      .105 H
ATOM    762  N   LYS A  53      18.601 -38.722  16.992  1.00 27.89      .338 N
ATOM    763  H   LYS A  53      18.052 -39.119  17.742  1.00 27.89      .338 H
ATOM    764  CA  LYS A  53      19.730 -37.915  17.259  1.00 30.42      .159 C
ATOM    765  HA  LYS A  53      19.849 -37.044  16.614  1.00 30.42      .159 H
ATOM    766  C   LYS A  53      20.937 -38.782  17.253  1.00 32.66      .251 C
ATOM    767  O   LYS A  53      20.936 -39.861  17.852  1.00 30.34      .271 O
ATOM    768  CB  LYS A  53      19.660 -37.220  18.661  1.00 26.75      .032 C
ATOM    769 1HB  LYS A  53      18.683 -36.739  18.725  1.00 26.75      .032 H
ATOM    770 2HB  LYS A  53      19.617 -38.016  19.405  1.00 26.75      .032 H
ATOM    771  CG  LYS A  53      20.706 -36.201  19.139  1.00 30.16      .004 C
ATOM    772 1HG  LYS A  53      20.514 -35.967  20.186  1.00 30.16      .004 H
ATOM    773 2HG  LYS A  53      21.682 -36.686  19.162  1.00 30.16      .004 H
ATOM    774  CD  LYS A  53      20.547 -35.021  18.178  1.00 31.12      .032 C
ATOM    775 1HD  LYS A  53      21.110 -35.222  17.266  1.00 31.12      .032 H
ATOM    776 2HD  LYS A  53      19.487 -34.799  18.054  1.00 31.12      .032 H
ATOM    777  CE  LYS A  53      21.321 -34.008  18.982  1.00 26.92      .206 C
ATOM    778 1HE  LYS A  53      20.755 -33.696  19.860  1.00 26.92      .206 H
ATOM    779 2HE  LYS A  53      22.215 -34.458  19.415  1.00 26.92      .206 H
ATOM    780  NZ  LYS A  53      21.636 -32.721  18.241  1.00 28.34      .064 N
ATOM    781 1HZ  LYS A  53      22.177 -32.057  18.776  1.00 28.34      .064 H
ATOM    782 2HZ  LYS A  53      20.736 -32.320  18.015  1.00 28.34      .064 H
ATOM    783 3HZ  LYS A  53      22.128 -32.948  17.388  1.00 28.34      .064 H
ATOM    784  N   GLN A  54      21.947 -38.225  16.613  1.00 31.53      .338 N
ATOM    785  H   GLN A  54      21.830 -37.317  16.187  1.00 31.53      .338 H
ATOM    786  CA  GLN A  54      23.197 -38.938  16.196  1.00 35.29      .160 C
ATOM    787  HA  GLN A  54      23.007 -40.012  16.170  1.00 35.29      .160 H
ATOM    788  C   GLN A  54      24.328 -38.734  17.282  1.00 34.30      .254 C
ATOM    789  O   GLN A  54      24.240 -37.791  18.071  1.00 33.25      .270 O
ATOM    790  CB  GLN A  54      23.614 -38.508  14.754  1.00 34.67      .042 C
ATOM    791 1HB  GLN A  54      23.757 -37.428  14.779  1.00 34.67      .042 H
ATOM    792 2HB  GLN A  54      24.588 -38.881  14.438  1.00 34.67      .042 H
ATOM    793  CG  GLN A  54      22.564 -38.863  13.710  1.00 35.67      .090 C
ATOM    794 1HG  GLN A  54      21.638 -38.307  13.860  1.00 35.67      .090 H
ATOM    795 2HG  GLN A  54      22.964 -38.552  12.745  1.00 35.67      .090 H
ATOM    796  CD  GLN A  54      22.226 -40.361  13.637  1.00 38.48      .227 C
ATOM    797  OE1 GLN A  54      23.069 -41.248  13.854  1.00 38.77      .273 O
ATOM    798  NE2 GLN A  54      20.982 -40.605  13.251  1.00 33.35      .369 N
ATOM    799 1HE2 GLN A  54      20.537 -41.505  13.363  1.00 33.35      .369 H
ATOM    800 2HE2 GLN A  54      20.420 -39.777  13.118  1.00 33.35      .369 H
ATOM    801  N   PRO A  55      25.359 -39.616  17.374  1.00 33.15      .312 N
ATOM    802  CA  PRO A  55      26.368 -39.726  18.454  1.00 34.19      .163 C
ATOM    803  HA  PRO A  55      25.919 -40.246  19.301  1.00 34.19      .163 H
ATOM    804  C   PRO A  55      27.062 -38.459  18.964  1.00 33.93      .251 C
ATOM    805  O   PRO A  55      27.064 -37.406  18.317  1.00 31.90      .271 O
ATOM    806  CB  PRO A  55      27.420 -40.716  17.839  1.00 30.69      .034 C
ATOM    807 1HB  PRO A  55      28.093 -40.163  17.184  1.00 30.69      .034 H
ATOM    808 2HB  PRO A  55      27.894 -41.360  18.580  1.00 30.69      .034 H
ATOM    809  CG  PRO A  55      26.527 -41.617  16.939  1.00 36.57      .027 C
ATOM    810 1HG  PRO A  55      27.156 -42.045  16.158  1.00 36.57      .027 H
ATOM    811 2HG  PRO A  55      25.965 -42.261  17.616  1.00 36.57      .027 H
ATOM    812  CD  PRO A  55      25.627 -40.545  16.363  1.00 30.62      .105 C
ATOM    813 1HD  PRO A  55      26.206 -40.127  15.539  1.00 30.62      .105 H
ATOM    814 2HD  PRO A  55      24.725 -40.965  15.917  1.00 30.62      .105 H
ATOM    815  N   TRP A  56      27.736 -38.451  20.112  1.00 30.06      .337 N
ATOM    816  H   TRP A  56      27.867 -39.281  20.673  1.00 30.06      .337 H
ATOM    817  CA  TRP A  56      28.661 -37.320  20.528  1.00 31.65      .164 C
ATOM    818  HA  TRP A  56      28.850 -36.697  19.654  1.00 31.65      .164 H
ATOM    819  C   TRP A  56      30.111 -37.720  21.059  1.00 37.29      .251 C
ATOM    820  O   TRP A  56      30.256 -38.675  21.828  1.00 29.83      .271 O
ATOM    821  CB  TRP A  56      27.991 -36.498  21.599  1.00 29.54      .059 C
ATOM    822 1HB  TRP A  56      28.621 -35.703  21.998  1.00 29.54      .059 H
ATOM    823 2HB  TRP A  56      27.145 -35.997  21.128  1.00 29.54      .059 H
ATOM    824  CG  TRP A  56      27.433 -37.268  22.805  1.00 30.99      .016 C
ATOM    825  CD1 TRP A  56      28.088 -37.440  23.970  1.00 31.93      .097 C
ATOM    826  HD1 TRP A  56      29.099 -37.177  24.248  1.00 31.93      .097 H
ATOM    827  CD2 TRP A  56      26.131 -37.943  22.992  1.00 31.44      .001 C
ATOM    828  NE1 TRP A  56      27.293 -38.145  24.855  1.00 33.07      .365 N
ATOM    829  HE1 TRP A  56      27.609 -38.396  25.781  1.00 33.07      .365 H
ATOM    830  CE2 TRP A  56      26.093 -38.540  24.323  1.00 30.32      .042 C
ATOM    831  CE3 TRP A  56      24.954 -38.173  22.269  1.00 31.14      .014 C
ATOM    832  HE3 TRP A  56      24.881 -37.872  21.234  1.00 31.14      .014 H
ATOM    833  CZ2 TRP A  56      25.071 -39.295  24.852  1.00 26.50      .030 C
ATOM    834  HZ2 TRP A  56      25.089 -39.651  25.871  1.00 26.50      .030 H
ATOM    835  CZ3 TRP A  56      23.900 -38.925  22.733  1.00 28.31      .001 C
ATOM    836  HZ3 TRP A  56      23.075 -39.214  22.098  1.00 28.31      .001 H
ATOM    837  CH2 TRP A  56      23.977 -39.469  24.064  1.00 28.66      .002 C
ATOM    838  HH2 TRP A  56      23.072 -39.956  24.396  1.00 28.66      .002 H
ATOM    839  N   SER A  57      31.061 -36.847  20.709  1.00 33.45      .336 N
ATOM    840  H   SER A  57      30.816 -36.076  20.104  1.00 33.45      .336 H
ATOM    841  CA  SER A  57      32.373 -36.807  21.344  1.00 39.57      .189 C
ATOM    842  HA  SER A  57      32.807 -37.799  21.216  1.00 39.57      .189 H
ATOM    843  C   SER A  57      32.367 -36.418  22.801  1.00 41.61      .254 C
ATOM    844  O   SER A  57      31.692 -35.535  23.228  1.00 41.55      .270 O
ATOM    845  CB  SER A  57      33.292 -35.794  20.554  1.00 41.88      .169 C
ATOM    846 1HB  SER A  57      33.316 -36.153  19.525  1.00 41.88      .169 H
ATOM    847 2HB  SER A  57      32.759 -34.843  20.556  1.00 41.88      .169 H
ATOM    848  OG  SER A  57      34.639 -35.780  21.105  1.00 45.04      .380 O
ATOM    849  HG  SER A  57      35.124 -35.152  20.566  1.00 45.04      .380 H
ATOM    850  N   GLY A  58      33.105 -37.169  23.608  1.00 40.86      .336 N
ATOM    851  H   GLY A  58      33.550 -38.018  23.290  1.00 40.86      .336 H
ATOM    852  CA  GLY A  58      33.354 -36.801  25.016  1.00 37.53      .189 C
ATOM    853 1HA  GLY A  58      34.248 -37.292  25.400  1.00 37.53      .189 H
ATOM    854 2HA  GLY A  58      33.459 -35.717  24.986  1.00 37.53      .189 H
ATOM    855  C   GLY A  58      32.166 -37.161  25.912  1.00 44.22      .253 C
ATOM    856  O   GLY A  58      31.380 -37.936  25.518  1.00 41.44      .270 O
ATOM    857  N   VAL A  59      32.016 -36.459  27.031  1.00 39.11      .337 N
ATOM    858  H   VAL A  59      32.735 -35.799  27.291  1.00 39.11      .337 H
ATOM    859  CA  VAL A  59      30.814 -36.424  27.937  1.00 41.07      .159 C
ATOM    860  HA  VAL A  59      30.337 -37.396  27.808  1.00 41.07      .159 H
ATOM    861  C   VAL A  59      29.724 -35.353  27.548  1.00 40.03      .251 C
ATOM    862  O   VAL A  59      30.089 -34.168  27.529  1.00 35.57      .271 O
ATOM    863  CB  VAL A  59      31.205 -36.340  29.444  1.00 40.95      .029 C
ATOM    864  HB  VAL A  59      31.524 -35.316  29.639  1.00 40.95      .029 H
ATOM    865  CG1 VAL A  59      29.931 -36.592  30.298  1.00 36.13      .002 C
ATOM    866 1HG1 VAL A  59      30.261 -36.421  31.323  1.00 36.13      .002 H
ATOM    867 2HG1 VAL A  59      29.575 -37.618  30.198  1.00 36.13      .002 H
ATOM    868 3HG1 VAL A  59      29.123 -35.901  30.056  1.00 36.13      .002 H
ATOM    869  CG2 VAL A  59      32.388 -37.205  29.810  1.00 32.77      .002 C
ATOM    870 1HG2 VAL A  59      33.296 -36.842  29.327  1.00 32.77      .002 H
ATOM    871 2HG2 VAL A  59      32.188 -38.227  29.487  1.00 32.77      .002 H
ATOM    872 3HG2 VAL A  59      32.519 -37.185  30.892  1.00 32.77      .002 H
ATOM    873  N   VAL A  60      28.462 -35.732  27.456  1.00 35.85      .338 N
ATOM    874  H   VAL A  60      28.343 -36.735  27.485  1.00 35.85      .338 H
ATOM    875  CA  VAL A  60      27.251 -34.917  27.481  1.00 32.06      .159 C
ATOM    876  HA  VAL A  60      27.483 -33.915  27.121  1.00 32.06      .159 H
ATOM    877  C   VAL A  60      26.631 -34.834  28.865  1.00 34.95      .251 C
ATOM    878  O   VAL A  60      26.549 -35.837  29.584  1.00 32.51      .271 O
ATOM    879  CB  VAL A  60      26.232 -35.475  26.404  1.00 31.60      .029 C
ATOM    880  HB  VAL A  60      26.294 -36.561  26.476  1.00 31.60      .029 H
ATOM    881  CG1 VAL A  60      24.755 -35.185  26.749  1.00 29.25      .002 C
ATOM    882 1HG1 VAL A  60      24.101 -35.646  26.009  1.00 29.25      .002 H
ATOM    883 2HG1 VAL A  60      24.610 -34.105  26.741  1.00 29.25      .002 H
ATOM    884 3HG1 VAL A  60      24.518 -35.577  27.738  1.00 29.25      .002 H
ATOM    885  CG2 VAL A  60      26.556 -34.923  25.005  1.00 31.86      .002 C
ATOM    886 1HG2 VAL A  60      27.624 -35.099  24.875  1.00 31.86      .002 H
ATOM    887 2HG2 VAL A  60      26.360 -33.851  24.995  1.00 31.86      .002 H
ATOM    888 3HG2 VAL A  60      26.008 -35.401  24.193  1.00 31.86      .002 H
ATOM    889  N   ASP A  61      26.217 -33.607  29.305  1.00 33.02      .337 N
ATOM    890  H   ASP A  61      26.195 -32.845  28.642  1.00 33.02      .337 H
ATOM    891  CA  ASP A  61      25.539 -33.289  30.609  1.00 38.98      .170 C
ATOM    892  HA  ASP A  61      26.022 -33.970  31.310  1.00 38.98      .170 H
ATOM    893  C   ASP A  61      24.034 -33.670  30.552  1.00 41.18      .251 C
ATOM    894  O   ASP A  61      23.289 -33.144  29.758  1.00 42.08      .271 O
ATOM    895  CB  ASP A  61      25.835 -31.915  31.146  1.00 38.86      .129 C
ATOM    896 1HB  ASP A  61      26.886 -31.693  30.959  1.00 38.86      .129 H
ATOM    897 2HB  ASP A  61      25.254 -31.126  30.668  1.00 38.86      .129 H
ATOM    898  CG  ASP A  61      25.579 -31.880  32.653  1.00 47.45      .188 C
ATOM    899  OD1 ASP A  61      26.530 -31.959  33.466  1.00 52.46      .647 O
ATOM    900  OD2 ASP A  61      24.412 -31.747  33.128  1.00 57.14      .647 O
ATOM    901  N   ALA A  62      23.521 -34.431  31.578  1.00 33.88      .338 N
ATOM    902  H   ALA A  62      24.242 -34.714  32.227  1.00 33.88      .338 H
ATOM    903  CA  ALA A  62      22.159 -34.859  31.857  1.00 33.27      .159 C
ATOM    904  HA  ALA A  62      21.552 -34.129  31.322  1.00 33.27      .159 H
ATOM    905  C   ALA A  62      21.782 -34.806  33.347  1.00 29.34      .251 C
ATOM    906  O   ALA A  62      21.385 -35.790  34.010  1.00 26.52      .271 O
ATOM    907  CB  ALA A  62      21.949 -36.264  31.197  1.00 28.50      .034 C
ATOM    908 1HB  ALA A  62      22.221 -36.244  30.141  1.00 28.50      .034 H
ATOM    909 2HB  ALA A  62      20.899 -36.537  31.296  1.00 28.50      .034 H
ATOM    910 3HB  ALA A  62      22.566 -36.997  31.717  1.00 28.50      .034 H
ATOM    911  N   THR A  63      22.020 -33.634  33.913  1.00 29.97      .336 N
ATOM    912  H   THR A  63      22.487 -32.887  33.420  1.00 29.97      .336 H
ATOM    913  CA  THR A  63      21.844 -33.393  35.376  1.00 34.87      .186 C
ATOM    914  HA  THR A  63      21.619 -34.358  35.831  1.00 34.87      .186 H
ATOM    915  C   THR A  63      20.746 -32.396  35.824  1.00 34.98      .253 C
ATOM    916  O   THR A  63      20.451 -32.146  37.040  1.00 34.94      .270 O
ATOM    917  CB  THR A  63      23.234 -32.969  35.969  1.00 35.26      .140 C
ATOM    918  HB  THR A  63      23.103 -32.903  37.049  1.00 35.26      .140 H
ATOM    919  OG1 THR A  63      23.487 -31.653  35.597  1.00 32.20      .382 O
ATOM    920  HG1 THR A  63      23.914 -31.631  34.738  1.00 32.20      .382 H
ATOM    921  CG2 THR A  63      24.406 -33.885  35.692  1.00 30.47      .034 C
ATOM    922 1HG2 THR A  63      24.649 -33.913  34.630  1.00 30.47      .034 H
ATOM    923 2HG2 THR A  63      24.125 -34.883  36.027  1.00 30.47      .034 H
ATOM    924 3HG2 THR A  63      25.275 -33.543  36.255  1.00 30.47      .034 H
ATOM    925  N   THR A  64      20.097 -31.877  34.763  1.00 32.28      .336 N
ATOM    926  H   THR A  64      20.480 -31.958  33.832  1.00 32.28      .336 H
ATOM    927  CA  THR A  64      18.941 -30.950  34.887  1.00 29.96      .186 C
ATOM    928  HA  THR A  64      18.381 -31.222  35.781  1.00 29.96      .186 H
ATOM    929  C   THR A  64      17.930 -31.111  33.684  1.00 32.97      .253 C
ATOM    930  O   THR A  64      18.362 -31.367  32.570  1.00 31.19      .270 O
ATOM    931  CB  THR A  64      19.325 -29.501  35.049  1.00 31.00      .140 C
ATOM    932  HB  THR A  64      18.503 -28.929  35.480  1.00 31.00      .140 H
ATOM    933  OG1 THR A  64      19.769 -29.024  33.766  1.00 46.09      .382 O
ATOM    934  HG1 THR A  64      20.507 -29.582  33.511  1.00 46.09      .382 H
ATOM    935  CG2 THR A  64      20.667 -29.247  35.856  1.00 25.37      .034 C
ATOM    936 1HG2 THR A  64      21.552 -29.703  35.413  1.00 25.37      .034 H
ATOM    937 2HG2 THR A  64      20.477 -29.693  36.832  1.00 25.37      .034 H
ATOM    938 3HG2 THR A  64      20.830 -28.175  35.971  1.00 25.37      .034 H
ATOM    939  N   PHE A  65      16.629 -30.750  33.892  1.00 26.42      .337 N
ATOM    940  H   PHE A  65      16.370 -30.388  34.799  1.00 26.42      .337 H
ATOM    941  CA  PHE A  65      15.563 -30.751  32.871  1.00 25.38      .164 C
ATOM    942  HA  PHE A  65      15.604 -31.750  32.438  1.00 25.38      .164 H
ATOM    943  C   PHE A  65      15.755 -29.749  31.674  1.00 26.15      .251 C
ATOM    944  O   PHE A  65      16.182 -28.624  31.860  1.00 28.45      .271 O
ATOM    945  CB  PHE A  65      14.236 -30.658  33.635  1.00 25.63      .056 C
ATOM    946 1HB  PHE A  65      14.415 -29.917  34.415  1.00 25.63      .056 H
ATOM    947 2HB  PHE A  65      13.471 -30.197  33.009  1.00 25.63      .056 H
ATOM    948  CG  PHE A  65      13.770 -31.944  34.203  1.00 20.84      .044 C
ATOM    949  CD1 PHE A  65      13.168 -32.908  33.411  1.00 20.39      .008 C
ATOM    950  HD1 PHE A  65      13.045 -32.678  32.362  1.00 20.39      .008 H
ATOM    951  CD2 PHE A  65      13.750 -32.099  35.621  1.00 20.16      .008 C
ATOM    952  HD2 PHE A  65      14.210 -31.326  36.219  1.00 20.16      .008 H
ATOM    953  CE1 PHE A  65      12.653 -34.045  33.981  1.00 21.43      .001 C
ATOM    954  HE1 PHE A  65      12.268 -34.854  33.377  1.00 21.43      .001 H
ATOM    955  CE2 PHE A  65      13.304 -33.289  36.230  1.00 18.76      .001 C
ATOM    956  HE2 PHE A  65      13.374 -33.391  37.303  1.00 18.76      .001 H
ATOM    957  CZ  PHE A  65      12.801 -34.261  35.378  1.00 22.11      .000 C
ATOM    958  HZ  PHE A  65      12.431 -35.201  35.760  1.00 22.11      .000 H
ATOM    959  N   GLN A  66      15.335 -30.090  30.496  1.00 24.40      .338 N
ATOM    960  H   GLN A  66      14.871 -30.978  30.373  1.00 24.40      .338 H
ATOM    961  CA  GLN A  66      15.439 -29.242  29.296  1.00 22.11      .160 C
ATOM    962  HA  GLN A  66      16.084 -28.399  29.542  1.00 22.11      .160 H
ATOM    963  C   GLN A  66      13.990 -28.641  29.128  1.00 26.84      .251 C
ATOM    964  O   GLN A  66      13.129 -28.881  29.945  1.00 25.86      .271 O
ATOM    965  CB  GLN A  66      15.941 -29.955  28.068  1.00 27.01      .042 C
ATOM    966 1HB  GLN A  66      15.504 -30.954  28.072  1.00 27.01      .042 H
ATOM    967 2HB  GLN A  66      15.580 -29.435  27.181  1.00 27.01      .042 H
ATOM    968  CG  GLN A  66      17.470 -30.086  27.974  1.00 24.82      .090 C
ATOM    969 1HG  GLN A  66      17.811 -30.086  29.010  1.00 24.82      .090 H
ATOM    970 2HG  GLN A  66      17.743 -30.949  27.367  1.00 24.82      .090 H
ATOM    971  CD  GLN A  66      18.075 -28.829  27.288  1.00 35.60      .227 C
ATOM    972  OE1 GLN A  66      17.528 -27.705  27.437  1.00 35.85      .273 O
ATOM    973  NE2 GLN A  66      19.224 -28.839  26.567  1.00 26.54      .369 N
ATOM    974 1HE2 GLN A  66      19.414 -27.936  26.157  1.00 26.54      .369 H
ATOM    975 2HE2 GLN A  66      19.843 -29.616  26.386  1.00 26.54      .369 H
ATOM    976  N   SER A  67      13.728 -27.809  28.104  1.00 19.94      .336 N
ATOM    977  H   SER A  67      14.397 -27.630  27.369  1.00 19.94      .336 H
ATOM    978  CA  SER A  67      12.442 -27.011  27.907  1.00 26.24      .189 C
ATOM    979  HA  SER A  67      12.307 -26.527  28.874  1.00 26.24      .189 H
ATOM    980  C   SER A  67      11.185 -27.819  27.577  1.00 29.68      .253 C
ATOM    981  O   SER A  67      11.239 -28.960  27.032  1.00 24.61      .270 O
ATOM    982  CB  SER A  67      12.634 -26.012  26.711  1.00 27.81      .169 C
ATOM    983 1HB  SER A  67      12.654 -26.615  25.803  1.00 27.81      .169 H
ATOM    984 2HB  SER A  67      11.810 -25.300  26.766  1.00 27.81      .169 H
ATOM    985  OG  SER A  67      13.881 -25.308  26.856  1.00 34.46      .380 O
ATOM    986  HG  SER A  67      14.535 -25.816  26.371  1.00 34.46      .380 H
ATOM    987  N   VAL A  68       9.999 -27.302  27.883  1.00 26.74      .337 N
ATOM    988  H   VAL A  68       9.917 -26.310  28.054  1.00 26.74      .337 H
ATOM    989  CA  VAL A  68       8.668 -27.967  27.618  1.00 22.55      .159 C
ATOM    990  HA  VAL A  68       8.806 -29.038  27.765  1.00 22.55      .159 H
ATOM    991  C   VAL A  68       8.220 -27.766  26.136  1.00 23.76      .251 C
ATOM    992  O   VAL A  68       8.471 -26.697  25.617  1.00 23.36      .271 O
ATOM    993  CB  VAL A  68       7.620 -27.453  28.649  1.00 24.54      .029 C
ATOM    994  HB  VAL A  68       7.548 -26.372  28.529  1.00 24.54      .029 H
ATOM    995  CG1 VAL A  68       6.267 -28.131  28.387  1.00 22.63      .002 C
ATOM    996 1HG1 VAL A  68       6.370 -29.178  28.101  1.00 22.63      .002 H
ATOM    997 2HG1 VAL A  68       5.875 -27.560  27.545  1.00 22.63      .002 H
ATOM    998 3HG1 VAL A  68       5.583 -28.050  29.231  1.00 22.63      .002 H
ATOM    999  CG2 VAL A  68       8.038 -27.963  30.027  1.00 18.61      .002 C
ATOM   1000 1HG2 VAL A  68       7.292 -27.752  30.794  1.00 18.61      .002 H
ATOM   1001 2HG2 VAL A  68       8.987 -27.504  30.306  1.00 18.61      .002 H
ATOM   1002 3HG2 VAL A  68       8.169 -29.041  29.934  1.00 18.61      .002 H
ATOM   1003  N   CYS A  69       7.459 -28.687  25.522  1.00 20.75      .337 N
ATOM   1004  H   CYS A  69       7.315 -29.556  26.016  1.00 20.75      .337 H
ATOM   1005  CA  CYS A  69       6.821 -28.489  24.251  1.00 24.58      .171 C
ATOM   1006  HA  CYS A  69       7.546 -28.134  23.519  1.00 24.58      .171 H
ATOM   1007  C   CYS A  69       5.691 -27.415  24.328  1.00 26.10      .252 C
ATOM   1008  O   CYS A  69       4.883 -27.390  25.217  1.00 24.20      .271 O
ATOM   1009  CB  CYS A  69       6.298 -29.890  23.786  1.00 22.99      .100 C
ATOM   1010 1HB  CYS A  69       5.678 -30.189  24.631  1.00 22.99      .100 H
ATOM   1011 2HB  CYS A  69       5.713 -29.721  22.882  1.00 22.99      .100 H
ATOM   1012  SG  CYS A  69       7.530 -31.185  23.464  1.00 27.26      .080 S
ATOM   1013  N   TYR A  70       5.660 -26.498  23.371  1.00 25.05      .337 N
ATOM   1014  H   TYR A  70       6.307 -26.662  22.613  1.00 25.05      .337 H
ATOM   1015  CA  TYR A  70       4.557 -25.543  23.042  1.00 26.87      .164 C
ATOM   1016  HA  TYR A  70       4.605 -24.685  23.713  1.00 26.87      .164 H
ATOM   1017  C   TYR A  70       3.145 -26.176  23.203  1.00 27.98      .251 C
ATOM   1018  O   TYR A  70       2.715 -27.125  22.592  1.00 25.35      .271 O
ATOM   1019  CB  TYR A  70       4.719 -24.944  21.667  1.00 30.15      .056 C
ATOM   1020 1HB  TYR A  70       4.869 -25.715  20.911  1.00 30.15      .056 H
ATOM   1021 2HB  TYR A  70       3.766 -24.471  21.429  1.00 30.15      .056 H
ATOM   1022  CG  TYR A  70       5.826 -23.911  21.543  1.00 32.51      .044 C
ATOM   1023  CD1 TYR A  70       6.962 -24.161  20.853  1.00 26.53      .011 C
ATOM   1024  HD1 TYR A  70       7.257 -25.155  20.551  1.00 26.53      .011 H
ATOM   1025  CD2 TYR A  70       5.560 -22.611  22.021  1.00 32.44      .011 C
ATOM   1026  HD2 TYR A  70       4.622 -22.397  22.512  1.00 32.44      .011 H
ATOM   1027  CE1 TYR A  70       7.859 -23.088  20.533  1.00 29.37      .037 C
ATOM   1028  HE1 TYR A  70       8.777 -23.325  20.017  1.00 29.37      .037 H
ATOM   1029  CE2 TYR A  70       6.476 -21.570  21.791  1.00 36.45      .037 C
ATOM   1030  HE2 TYR A  70       6.164 -20.564  22.032  1.00 36.45      .037 H
ATOM   1031  CZ  TYR A  70       7.624 -21.798  21.022  1.00 33.93      .065 C
ATOM   1032  OH  TYR A  70       8.495 -20.806  20.739  1.00 52.19      .361 O
ATOM   1033  HH  TYR A  70       9.102 -21.009  20.023  1.00 52.19      .361 H
ATOM   1034  N   GLN A  71       2.361 -25.488  24.022  1.00 27.96      .338 N
ATOM   1035  H   GLN A  71       2.651 -24.533  24.178  1.00 27.96      .338 H
ATOM   1036  CA  GLN A  71       1.064 -25.906  24.487  1.00 25.32      .160 C
ATOM   1037  HA  GLN A  71       0.522 -26.170  23.579  1.00 25.32      .160 H
ATOM   1038  C   GLN A  71       0.215 -24.764  25.174  1.00 31.39      .251 C
ATOM   1039  O   GLN A  71       0.746 -23.701  25.545  1.00 24.05      .271 O
ATOM   1040  CB  GLN A  71       1.279 -27.133  25.482  1.00 21.80      .042 C
ATOM   1041 1HB  GLN A  71       0.277 -27.470  25.750  1.00 21.80      .042 H
ATOM   1042 2HB  GLN A  71       1.733 -28.003  25.007  1.00 21.80      .042 H
ATOM   1043  CG  GLN A  71       2.055 -26.744  26.721  1.00 20.79      .090 C
ATOM   1044 1HG  GLN A  71       3.023 -26.293  26.505  1.00 20.79      .090 H
ATOM   1045 2HG  GLN A  71       1.457 -26.071  27.336  1.00 20.79      .090 H
ATOM   1046  CD  GLN A  71       2.278 -28.050  27.490  1.00 23.12      .227 C
ATOM   1047  OE1 GLN A  71       1.655 -28.278  28.541  1.00 20.38      .273 O
ATOM   1048  NE2 GLN A  71       3.133 -28.946  27.024  1.00 22.86      .369 N
ATOM   1049 1HE2 GLN A  71       3.415 -29.706  27.625  1.00 22.86      .369 H
ATOM   1050 2HE2 GLN A  71       3.782 -28.569  26.348  1.00 22.86      .369 H
ATOM   1051  N   TYR A  72      -1.096 -25.040  25.385  1.00 23.07      .337 N
ATOM   1052  H   TYR A  72      -1.509 -25.931  25.148  1.00 23.07      .337 H
ATOM   1053  CA  TYR A  72      -2.001 -24.055  26.006  1.00 21.23      .164 C
ATOM   1054  HA  TYR A  72      -1.896 -23.055  25.586  1.00 21.23      .164 H
ATOM   1055  C   TYR A  72      -1.719 -23.941  27.535  1.00 25.36      .251 C
ATOM   1056  O   TYR A  72      -1.109 -24.830  28.121  1.00 28.13      .271 O
ATOM   1057  CB  TYR A  72      -3.432 -24.531  25.726  1.00 26.46      .056 C
ATOM   1058 1HB  TYR A  72      -3.650 -24.374  24.669  1.00 26.46      .056 H
ATOM   1059 2HB  TYR A  72      -3.462 -25.607  25.902  1.00 26.46      .056 H
ATOM   1060  CG  TYR A  72      -4.615 -23.917  26.521  1.00 25.78      .044 C
ATOM   1061  CD1 TYR A  72      -5.017 -22.624  26.204  1.00 25.20      .011 C
ATOM   1062  HD1 TYR A  72      -4.535 -21.980  25.484  1.00 25.20      .011 H
ATOM   1063  CD2 TYR A  72      -5.296 -24.650  27.532  1.00 22.40      .011 C
ATOM   1064  HD2 TYR A  72      -5.037 -25.686  27.695  1.00 22.40      .011 H
ATOM   1065  CE1 TYR A  72      -6.061 -22.042  27.002  1.00 26.16      .037 C
ATOM   1066  HE1 TYR A  72      -6.237 -20.985  26.864  1.00 26.16      .037 H
ATOM   1067  CE2 TYR A  72      -6.410 -24.108  28.209  1.00 27.90      .037 C
ATOM   1068  HE2 TYR A  72      -6.976 -24.702  28.912  1.00 27.90      .037 H
ATOM   1069  CZ  TYR A  72      -6.746 -22.763  27.984  1.00 27.12      .065 C
ATOM   1070  OH  TYR A  72      -7.628 -22.116  28.781  1.00 26.34      .361 O
ATOM   1071  HH  TYR A  72      -7.847 -21.231  28.479  1.00 26.34      .361 H
ATOM   1072  N   VAL A  73      -2.154 -22.852  28.158  1.00 26.54      .338 N
ATOM   1073  H   VAL A  73      -2.695 -22.131  27.702  1.00 26.54      .338 H
ATOM   1074  CA  VAL A  73      -2.076 -22.697  29.649  1.00 25.16      .159 C
ATOM   1075  HA  VAL A  73      -1.830 -23.669  30.076  1.00 25.16      .159 H
ATOM   1076  C   VAL A  73      -3.536 -22.373  30.228  1.00 25.01      .251 C
ATOM   1077  O   VAL A  73      -4.158 -21.386  29.956  1.00 31.16      .271 O
ATOM   1078  CB  VAL A  73      -0.997 -21.687  30.151  1.00 30.05      .029 C
ATOM   1079  HB  VAL A  73      -1.265 -20.707  29.756  1.00 30.05      .029 H
ATOM   1080  CG1 VAL A  73      -0.978 -21.785  31.696  1.00 26.01      .002 C
ATOM   1081 1HG1 VAL A  73      -0.789 -22.812  32.009  1.00 26.01      .002 H
ATOM   1082 2HG1 VAL A  73      -1.956 -21.469  32.059  1.00 26.01      .002 H
ATOM   1083 3HG1 VAL A  73      -0.209 -21.132  32.108  1.00 26.01      .002 H
ATOM   1084  CG2 VAL A  73       0.336 -22.076  29.513  1.00 22.33      .002 C
ATOM   1085 1HG2 VAL A  73       0.622 -23.063  29.878  1.00 22.33      .002 H
ATOM   1086 2HG2 VAL A  73       1.090 -21.347  29.809  1.00 22.33      .002 H
ATOM   1087 3HG2 VAL A  73       0.259 -22.099  28.426  1.00 22.33      .002 H
ATOM   1088  N   ASP A  74      -3.996 -23.115  31.241  1.00 27.32      .337 N
ATOM   1089  H   ASP A  74      -3.519 -23.971  31.484  1.00 27.32      .337 H
ATOM   1090  CA  ASP A  74      -5.253 -22.839  31.941  1.00 31.49      .170 C
ATOM   1091  HA  ASP A  74      -5.900 -22.284  31.262  1.00 31.49      .170 H
ATOM   1092  C   ASP A  74      -5.117 -21.999  33.242  1.00 29.08      .252 C
ATOM   1093  O   ASP A  74      -4.664 -22.415  34.266  1.00 30.74      .271 O
ATOM   1094  CB  ASP A  74      -6.082 -24.131  32.225  1.00 29.75      .129 C
ATOM   1095 1HB  ASP A  74      -6.599 -24.594  31.384  1.00 29.75      .129 H
ATOM   1096 2HB  ASP A  74      -5.431 -24.928  32.586  1.00 29.75      .129 H
ATOM   1097  CG  ASP A  74      -7.166 -23.911  33.340  1.00 34.55      .188 C
ATOM   1098  OD1 ASP A  74      -7.933 -22.917  33.273  1.00 32.93      .647 O
ATOM   1099  OD2 ASP A  74      -7.302 -24.776  34.252  1.00 37.02      .647 O
ATOM   1100  N   THR A  75      -5.663 -20.766  33.149  1.00 32.23      .336 N
ATOM   1101  H   THR A  75      -6.187 -20.481  32.334  1.00 32.23      .336 H
ATOM   1102  CA  THR A  75      -5.432 -19.721  34.163  1.00 34.66      .186 C
ATOM   1103  HA  THR A  75      -4.685 -20.192  34.803  1.00 34.66      .186 H
ATOM   1104  C   THR A  75      -6.699 -19.474  35.008  1.00 40.32      .253 C
ATOM   1105  O   THR A  75      -6.728 -18.439  35.685  1.00 36.31      .270 O
ATOM   1106  CB  THR A  75      -4.823 -18.457  33.529  1.00 28.12      .140 C
ATOM   1107  HB  THR A  75      -4.622 -17.734  34.320  1.00 28.12      .140 H
ATOM   1108  OG1 THR A  75      -5.659 -17.916  32.551  1.00 33.41      .382 O
ATOM   1109  HG1 THR A  75      -5.171 -17.275  32.029  1.00 33.41      .382 H
ATOM   1110  CG2 THR A  75      -3.524 -18.677  32.764  1.00 25.24      .034 C
ATOM   1111 1HG2 THR A  75      -3.155 -17.760  32.304  1.00 25.24      .034 H
ATOM   1112 2HG2 THR A  75      -3.739 -19.412  31.989  1.00 25.24      .034 H
ATOM   1113 3HG2 THR A  75      -2.767 -19.073  33.442  1.00 25.24      .034 H
ATOM   1114  N   LEU A  76      -7.706 -20.340  35.029  1.00 38.02      .337 N
ATOM   1115  H   LEU A  76      -7.718 -21.166  34.447  1.00 38.02      .337 H
ATOM   1116  CA  LEU A  76      -8.996 -20.023  35.695  1.00 36.60      .159 C
ATOM   1117  HA  LEU A  76      -9.369 -19.084  35.284  1.00 36.60      .159 H
ATOM   1118  C   LEU A  76      -8.792 -19.800  37.225  1.00 41.25      .251 C
ATOM   1119  O   LEU A  76      -9.457 -18.926  37.749  1.00 39.67      .271 O
ATOM   1120  CB  LEU A  76     -10.000 -21.125  35.443  1.00 33.09      .032 C
ATOM   1121 1HB  LEU A  76     -10.327 -21.112  34.403  1.00 33.09      .032 H
ATOM   1122 2HB  LEU A  76      -9.555 -22.099  35.644  1.00 33.09      .032 H
ATOM   1123  CG  LEU A  76     -11.280 -21.077  36.274  1.00 36.15      .002 C
ATOM   1124  HG  LEU A  76     -11.032 -21.188  37.329  1.00 36.15      .002 H
ATOM   1125  CD1 LEU A  76     -12.070 -19.768  36.004  1.00 26.38      .000 C
ATOM   1126 1HD1 LEU A  76     -12.864 -19.698  36.748  1.00 26.38      .000 H
ATOM   1127 2HD1 LEU A  76     -12.510 -19.848  35.010  1.00 26.38      .000 H
ATOM   1128 3HD1 LEU A  76     -11.445 -18.876  36.055  1.00 26.38      .000 H
ATOM   1129  CD2 LEU A  76     -12.170 -22.291  35.957  1.00 35.68      .000 C
ATOM   1130 1HD2 LEU A  76     -12.348 -22.377  34.885  1.00 35.68      .000 H
ATOM   1131 2HD2 LEU A  76     -13.121 -22.169  36.476  1.00 35.68      .000 H
ATOM   1132 3HD2 LEU A  76     -11.672 -23.192  36.316  1.00 35.68      .000 H
ATOM   1133  N   TYR A  77      -7.907 -20.557  37.901  1.00 28.58      .337 N
ATOM   1134  H   TYR A  77      -7.450 -21.335  37.448  1.00 28.58      .337 H
ATOM   1135  CA  TYR A  77      -7.726 -20.438  39.350  1.00 31.33      .164 C
ATOM   1136  HA  TYR A  77      -8.521 -19.903  39.870  1.00 31.33      .164 H
ATOM   1137  C   TYR A  77      -6.386 -19.672  39.810  1.00 33.33      .254 C
ATOM   1138  O   TYR A  77      -5.321 -20.271  39.721  1.00 31.60      .270 O
ATOM   1139  CB  TYR A  77      -7.684 -21.855  39.931  1.00 33.27      .056 C
ATOM   1140 1HB  TYR A  77      -6.913 -22.412  39.399  1.00 33.27      .056 H
ATOM   1141 2HB  TYR A  77      -7.534 -21.634  40.988  1.00 33.27      .056 H
ATOM   1142  CG  TYR A  77      -9.023 -22.504  39.725  1.00 42.31      .044 C
ATOM   1143  CD1 TYR A  77     -10.070 -22.208  40.555  1.00 40.46      .011 C
ATOM   1144  HD1 TYR A  77      -9.853 -21.587  41.411  1.00 40.46      .011 H
ATOM   1145  CD2 TYR A  77      -9.280 -23.374  38.646  1.00 37.43      .011 C
ATOM   1146  HD2 TYR A  77      -8.484 -23.635  37.963  1.00 37.43      .011 H
ATOM   1147  CE1 TYR A  77     -11.342 -22.773  40.403  1.00 41.00      .037 C
ATOM   1148  HE1 TYR A  77     -12.068 -22.660  41.193  1.00 41.00      .037 H
ATOM   1149  CE2 TYR A  77     -10.564 -23.923  38.442  1.00 34.21      .037 C
ATOM   1150  HE2 TYR A  77     -10.705 -24.625  37.633  1.00 34.21      .037 H
ATOM   1151  CZ  TYR A  77     -11.645 -23.665  39.327  1.00 41.56      .065 C
ATOM   1152  OH  TYR A  77     -12.838 -24.245  39.262  1.00 41.25      .361 O
ATOM   1153  HH  TYR A  77     -13.569 -23.751  39.641  1.00 41.25      .361 H
ATOM   1154  N   PRO A  78      -6.478 -18.416  40.361  1.00 36.04      .312 N
ATOM   1155  CA  PRO A  78      -5.268 -17.649  40.658  1.00 34.13      .163 C
ATOM   1156  HA  PRO A  78      -4.674 -17.641  39.743  1.00 34.13      .163 H
ATOM   1157  C   PRO A  78      -4.452 -18.178  41.811  1.00 32.92      .251 C
ATOM   1158  O   PRO A  78      -4.965 -18.245  42.950  1.00 37.25      .271 O
ATOM   1159  CB  PRO A  78      -5.665 -16.178  40.765  1.00 30.45      .034 C
ATOM   1160 1HB  PRO A  78      -5.095 -15.566  41.464  1.00 30.45      .034 H
ATOM   1161 2HB  PRO A  78      -5.696 -15.638  39.819  1.00 30.45      .034 H
ATOM   1162  CG  PRO A  78      -7.090 -16.352  41.294  1.00 39.15      .027 C
ATOM   1163 1HG  PRO A  78      -6.924 -16.517  42.358  1.00 39.15      .027 H
ATOM   1164 2HG  PRO A  78      -7.692 -15.473  41.063  1.00 39.15      .027 H
ATOM   1165  CD  PRO A  78      -7.601 -17.574  40.611  1.00 35.39      .105 C
ATOM   1166 1HD  PRO A  78      -8.314 -18.057  41.280  1.00 35.39      .105 H
ATOM   1167 2HD  PRO A  78      -8.077 -17.265  39.681  1.00 35.39      .105 H
ATOM   1168  N   GLY A  79      -3.172 -18.367  41.546  1.00 34.95      .336 N
ATOM   1169  H   GLY A  79      -2.854 -18.192  40.604  1.00 34.95      .336 H
ATOM   1170  CA  GLY A  79      -2.130 -18.818  42.496  1.00 34.30      .189 C
ATOM   1171 1HA  GLY A  79      -1.141 -18.739  42.043  1.00 34.30      .189 H
ATOM   1172 2HA  GLY A  79      -2.080 -18.191  43.386  1.00 34.30      .189 H
ATOM   1173  C   GLY A  79      -2.287 -20.292  42.986  1.00 35.32      .253 C
ATOM   1174  O   GLY A  79      -1.459 -20.745  43.776  1.00 36.39      .270 O
ATOM   1175  N   PHE A  80      -3.302 -21.024  42.474  1.00 37.05      .337 N
ATOM   1176  H   PHE A  80      -3.887 -20.508  41.832  1.00 37.05      .337 H
ATOM   1177  CA  PHE A  80      -3.769 -22.326  42.917  1.00 35.14      .164 C
ATOM   1178  HA  PHE A  80      -3.879 -22.180  43.992  1.00 35.14      .164 H
ATOM   1179  C   PHE A  80      -2.776 -23.553  42.762  1.00 31.41      .251 C
ATOM   1180  O   PHE A  80      -2.594 -24.053  41.652  1.00 35.46      .271 O
ATOM   1181  CB  PHE A  80      -5.117 -22.614  42.306  1.00 29.41      .056 C
ATOM   1182 1HB  PHE A  80      -5.597 -21.641  42.200  1.00 29.41      .056 H
ATOM   1183 2HB  PHE A  80      -4.885 -22.938  41.291  1.00 29.41      .056 H
ATOM   1184  CG  PHE A  80      -6.055 -23.586  42.959  1.00 31.75      .044 C
ATOM   1185  CD1 PHE A  80      -5.932 -23.742  44.360  1.00 29.32      .008 C
ATOM   1186  HD1 PHE A  80      -5.220 -23.188  44.954  1.00 29.32      .008 H
ATOM   1187  CD2 PHE A  80      -6.986 -24.308  42.182  1.00 25.79      .008 C
ATOM   1188  HD2 PHE A  80      -7.109 -24.054  41.139  1.00 25.79      .008 H
ATOM   1189  CE1 PHE A  80      -6.733 -24.721  45.013  1.00 30.14      .001 C
ATOM   1190  HE1 PHE A  80      -6.506 -25.015  46.027  1.00 30.14      .001 H
ATOM   1191  CE2 PHE A  80      -7.730 -25.352  42.814  1.00 28.60      .001 C
ATOM   1192  HE2 PHE A  80      -8.282 -26.029  42.178  1.00 28.60      .001 H
ATOM   1193  CZ  PHE A  80      -7.582 -25.496  44.225  1.00 28.60      .000 C
ATOM   1194  HZ  PHE A  80      -8.103 -26.310  44.707  1.00 28.60      .000 H
ATOM   1195  N   GLU A  81      -2.395 -24.151  43.911  1.00 30.54      .338 N
ATOM   1196  H   GLU A  81      -2.671 -23.741  44.792  1.00 30.54      .338 H
ATOM   1197  CA  GLU A  81      -1.460 -25.291  44.000  1.00 32.97      .160 C
ATOM   1198  HA  GLU A  81      -0.673 -25.199  43.251  1.00 32.97      .160 H
ATOM   1199  C   GLU A  81      -2.289 -26.577  43.572  1.00 39.81      .251 C
ATOM   1200  O   GLU A  81      -1.535 -27.582  43.388  1.00 30.76      .271 O
ATOM   1201  CB  GLU A  81      -0.887 -25.365  45.382  1.00 38.53      .043 C
ATOM   1202 1HB  GLU A  81      -0.261 -26.258  45.347  1.00 38.53      .043 H
ATOM   1203 2HB  GLU A  81      -0.259 -24.482  45.499  1.00 38.53      .043 H
ATOM   1204  CG  GLU A  81      -1.869 -25.463  46.536  1.00 56.65      .100 C
ATOM   1205 1HG  GLU A  81      -2.766 -25.876  46.074  1.00 56.65      .100 H
ATOM   1206 2HG  GLU A  81      -1.464 -26.112  47.312  1.00 56.65      .100 H
ATOM   1207  CD  GLU A  81      -2.223 -24.108  47.166  1.00 71.31      .185 C
ATOM   1208  OE1 GLU A  81      -3.140 -23.410  46.627  1.00 67.23      .647 O
ATOM   1209  OE2 GLU A  81      -1.636 -23.657  48.190  1.00 64.44      .647 O
ATOM   1210  N   GLY A  82      -3.607 -26.651  43.531  1.00 33.07      .336 N
ATOM   1211  H   GLY A  82      -4.077 -25.807  43.827  1.00 33.07      .336 H
ATOM   1212  CA  GLY A  82      -4.447 -27.661  42.865  1.00 28.36      .189 C
ATOM   1213 1HA  GLY A  82      -4.204 -28.643  43.270  1.00 28.36      .189 H
ATOM   1214 2HA  GLY A  82      -5.478 -27.489  43.174  1.00 28.36      .189 H
ATOM   1215  C   GLY A  82      -4.421 -27.759  41.324  1.00 27.54      .253 C
ATOM   1216  O   GLY A  82      -4.844 -28.773  40.851  1.00 27.99      .270 O
ATOM   1217  N   THR A  83      -3.945 -26.779  40.560  1.00 27.68      .336 N
ATOM   1218  H   THR A  83      -3.625 -25.920  40.984  1.00 27.68      .336 H
ATOM   1219  CA  THR A  83      -4.100 -26.786  39.108  1.00 31.99      .186 C
ATOM   1220  HA  THR A  83      -4.204 -27.788  38.692  1.00 31.99      .186 H
ATOM   1221  C   THR A  83      -2.831 -26.178  38.324  1.00 34.89      .253 C
ATOM   1222  O   THR A  83      -2.465 -26.653  37.266  1.00 32.43      .270 O
ATOM   1223  CB  THR A  83      -5.355 -26.071  38.595  1.00 30.33      .140 C
ATOM   1224  HB  THR A  83      -5.381 -26.133  37.507  1.00 30.33      .140 H
ATOM   1225  OG1 THR A  83      -5.370 -24.709  38.920  1.00 37.88      .382 O
ATOM   1226  HG1 THR A  83      -5.669 -24.206  38.159  1.00 37.88      .382 H
ATOM   1227  CG2 THR A  83      -6.648 -26.583  39.123  1.00 30.97      .034 C
ATOM   1228 1HG2 THR A  83      -6.729 -26.281  40.167  1.00 30.97      .034 H
ATOM   1229 2HG2 THR A  83      -6.687 -27.670  39.054  1.00 30.97      .034 H
ATOM   1230 3HG2 THR A  83      -7.472 -26.152  38.555  1.00 30.97      .034 H
ATOM   1231  N   GLU A  84      -2.095 -25.261  38.924  1.00 28.50      .337 N
ATOM   1232  H   GLU A  84      -2.468 -24.783  39.732  1.00 28.50      .337 H
ATOM   1233  CA  GLU A  84      -0.804 -24.815  38.417  1.00 32.61      .160 C
ATOM   1234  HA  GLU A  84      -0.962 -24.400  37.422  1.00 32.61      .160 H
ATOM   1235  C   GLU A  84       0.224 -25.967  38.288  1.00 30.40      .251 C
ATOM   1236  O   GLU A  84       1.255 -25.864  37.618  1.00 29.64      .271 O
ATOM   1237  CB  GLU A  84      -0.277 -23.659  39.301  1.00 33.86      .043 C
ATOM   1238 1HB  GLU A  84      -1.000 -22.851  39.410  1.00 33.86      .043 H
ATOM   1239 2HB  GLU A  84      -0.046 -23.997  40.311  1.00 33.86      .043 H
ATOM   1240  CG  GLU A  84       1.058 -22.946  38.793  1.00 40.69      .100 C
ATOM   1241 1HG  GLU A  84       1.396 -22.351  39.642  1.00 40.69      .100 H
ATOM   1242 2HG  GLU A  84       1.867 -23.610  38.484  1.00 40.69      .100 H
ATOM   1243  CD  GLU A  84       0.821 -21.949  37.612  1.00 46.33      .185 C
ATOM   1244  OE1 GLU A  84       1.394 -20.846  37.668  1.00 46.73      .647 O
ATOM   1245  OE2 GLU A  84       0.007 -22.259  36.738  1.00 45.89      .647 O
ATOM   1246  N   MET A  85       0.022 -27.054  38.994  1.00 30.72      .337 N
ATOM   1247  H   MET A  85      -0.628 -26.932  39.758  1.00 30.72      .337 H
ATOM   1248  CA  MET A  85       0.849 -28.251  38.998  1.00 25.48      .160 C
ATOM   1249  HA  MET A  85       1.888 -28.081  39.280  1.00 25.48      .160 H
ATOM   1250  C   MET A  85       0.970 -29.065  37.606  1.00 29.58      .251 C
ATOM   1251  O   MET A  85       1.934 -29.699  37.358  1.00 30.73      .271 O
ATOM   1252  CB  MET A  85       0.285 -29.281  40.039  1.00 27.96      .043 C
ATOM   1253 1HB  MET A  85       0.950 -30.116  40.260  1.00 27.96      .043 H
ATOM   1254 2HB  MET A  85       0.234 -28.675  40.944  1.00 27.96      .043 H
ATOM   1255  CG  MET A  85      -1.117 -29.832  39.733  1.00 27.82      .060 C
ATOM   1256 1HG  MET A  85      -1.618 -28.977  39.280  1.00 27.82      .060 H
ATOM   1257 2HG  MET A  85      -1.095 -30.624  38.985  1.00 27.82      .060 H
ATOM   1258  SD  MET A  85      -2.149 -30.411  41.135  1.00 33.83      .139 S
ATOM   1259  CE  MET A  85      -1.484 -32.076  41.667  1.00 27.28      .069 C
ATOM   1260 1HE  MET A  85      -0.395 -32.069  41.721  1.00 27.28      .069 H
ATOM   1261 2HE  MET A  85      -1.806 -32.786  40.905  1.00 27.28      .069 H
ATOM   1262 3HE  MET A  85      -1.893 -32.371  42.634  1.00 27.28      .069 H
ATOM   1263  N   TRP A  86      -0.059 -28.901  36.773  1.00 26.62      .337 N
ATOM   1264  H   TRP A  86      -0.887 -28.376  37.017  1.00 26.62      .337 H
ATOM   1265  CA  TRP A  86      -0.090 -29.459  35.376  1.00 25.70      .164 C
ATOM   1266  HA  TRP A  86       0.560 -30.334  35.414  1.00 25.70      .164 H
ATOM   1267  C   TRP A  86       0.564 -28.498  34.298  1.00 24.34      .251 C
ATOM   1268  O   TRP A  86       1.137 -28.982  33.331  1.00 23.76      .271 O
ATOM   1269  CB  TRP A  86      -1.561 -29.686  34.985  1.00 24.84      .059 C
ATOM   1270 1HB  TRP A  86      -1.968 -28.680  34.882  1.00 24.84      .059 H
ATOM   1271 2HB  TRP A  86      -1.603 -30.202  34.025  1.00 24.84      .059 H
ATOM   1272  CG  TRP A  86      -2.410 -30.448  35.975  1.00 25.07      .016 C
ATOM   1273  CD1 TRP A  86      -3.336 -29.898  36.760  1.00 23.51      .097 C
ATOM   1274  HD1 TRP A  86      -3.735 -28.894  36.763  1.00 23.51      .097 H
ATOM   1275  CD2 TRP A  86      -2.138 -31.766  36.480  1.00 25.54      .001 C
ATOM   1276  NE1 TRP A  86      -3.741 -30.806  37.717  1.00 20.31      .365 N
ATOM   1277  HE1 TRP A  86      -4.308 -30.603  38.528  1.00 20.31      .365 H
ATOM   1278  CE2 TRP A  86      -2.988 -31.973  37.617  1.00 23.69      .042 C
ATOM   1279  CE3 TRP A  86      -1.229 -32.772  36.072  1.00 25.38      .014 C
ATOM   1280  HE3 TRP A  86      -0.641 -32.617  35.180  1.00 25.38      .014 H
ATOM   1281  CZ2 TRP A  86      -2.881 -33.085  38.404  1.00 22.04      .030 C
ATOM   1282  HZ2 TRP A  86      -3.520 -33.266  39.255  1.00 22.04      .030 H
ATOM   1283  CZ3 TRP A  86      -1.149 -33.904  36.876  1.00 26.45      .001 C
ATOM   1284  HZ3 TRP A  86      -0.415 -34.671  36.679  1.00 26.45      .001 H
ATOM   1285  CH2 TRP A  86      -1.982 -34.088  37.987  1.00 25.01      .002 C
ATOM   1286  HH2 TRP A  86      -1.812 -34.942  38.627  1.00 25.01      .002 H
ATOM   1287  N   ASN A  87       0.444 -27.143  34.544  1.00 24.25      .337 N
ATOM   1288  H   ASN A  87       0.050 -26.827  35.419  1.00 24.25      .337 H
ATOM   1289  CA  ASN A  87       1.005 -26.121  33.662  1.00 22.72      .169 C
ATOM   1290  HA  ASN A  87       0.574 -26.362  32.691  1.00 22.72      .169 H
ATOM   1291  C   ASN A  87       2.559 -26.179  33.489  1.00 22.74      .255 C
ATOM   1292  O   ASN A  87       3.231 -26.558  34.467  1.00 20.93      .270 O
ATOM   1293  CB  ASN A  87       0.487 -24.747  34.101  1.00 22.74      .119 C
ATOM   1294 1HB  ASN A  87       0.739 -24.628  35.155  1.00 22.74      .119 H
ATOM   1295 2HB  ASN A  87       1.032 -23.956  33.587  1.00 22.74      .119 H
ATOM   1296  CG  ASN A  87      -1.036 -24.388  33.970  1.00 32.22      .230 C
ATOM   1297  OD1 ASN A  87      -1.754 -25.109  33.346  1.00 25.54      .273 O
ATOM   1298  ND2 ASN A  87      -1.419 -23.383  34.690  1.00 29.46      .369 N
ATOM   1299 1HD2 ASN A  87      -2.397 -23.135  34.634  1.00 29.46      .369 H
ATOM   1300 2HD2 ASN A  87      -0.788 -22.827  35.249  1.00 29.46      .369 H
ATOM   1301  N   PRO A  88       3.056 -25.950  32.247  1.00 20.33      .312 N
ATOM   1302  CA  PRO A  88       4.453 -26.016  31.839  1.00 21.13      .163 C
ATOM   1303  HA  PRO A  88       4.716 -27.073  31.885  1.00 21.13      .163 H
ATOM   1304  C   PRO A  88       5.277 -25.236  32.845  1.00 28.46      .251 C
ATOM   1305  O   PRO A  88       4.963 -24.097  33.249  1.00 27.39      .271 O
ATOM   1306  CB  PRO A  88       4.429 -25.442  30.387  1.00 20.21      .034 C
ATOM   1307 1HB  PRO A  88       5.267 -24.746  30.423  1.00 20.21      .034 H
ATOM   1308 2HB  PRO A  88       4.412 -26.296  29.710  1.00 20.21      .034 H
ATOM   1309  CG  PRO A  88       3.127 -24.648  30.222  1.00 18.46      .027 C
ATOM   1310 1HG  PRO A  88       3.209 -23.608  30.537  1.00 18.46      .027 H
ATOM   1311 2HG  PRO A  88       2.701 -24.644  29.219  1.00 18.46      .027 H
ATOM   1312  CD  PRO A  88       2.251 -25.427  31.172  1.00 20.52      .105 C
ATOM   1313 1HD  PRO A  88       1.481 -24.766  31.570  1.00 20.52      .105 H
ATOM   1314 2HD  PRO A  88       1.664 -26.227  30.721  1.00 20.52      .105 H
ATOM   1315  N   ASN A  89       6.350 -25.839  33.287  1.00 27.58      .337 N
ATOM   1316  H   ASN A  89       6.549 -26.775  32.962  1.00 27.58      .337 H
ATOM   1317  CA  ASN A  89       7.292 -25.283  34.273  1.00 25.82      .169 C
ATOM   1318  HA  ASN A  89       6.849 -24.376  34.686  1.00 25.82      .169 H
ATOM   1319  C   ASN A  89       8.674 -24.906  33.683  1.00 26.22      .251 C
ATOM   1320  O   ASN A  89       9.732 -24.969  34.378  1.00 28.49      .271 O
ATOM   1321  CB  ASN A  89       7.447 -26.189  35.511  1.00 22.93      .119 C
ATOM   1322 1HB  ASN A  89       7.973 -25.513  36.186  1.00 22.93      .119 H
ATOM   1323 2HB  ASN A  89       6.510 -26.368  36.039  1.00 22.93      .119 H
ATOM   1324  CG  ASN A  89       8.213 -27.468  35.329  1.00 28.32      .230 C
ATOM   1325  OD1 ASN A  89       8.275 -27.941  34.220  1.00 30.26      .273 O
ATOM   1326  ND2 ASN A  89       8.636 -28.117  36.393  1.00 25.28      .369 N
ATOM   1327 1HD2 ASN A  89       9.006 -29.040  36.213  1.00 25.28      .369 H
ATOM   1328 2HD2 ASN A  89       8.420 -27.835  37.338  1.00 25.28      .369 H
ATOM   1329  N   ARG A  90       8.807 -24.573  32.395  1.00 25.13      .338 N
ATOM   1330  H   ARG A  90       7.946 -24.457  31.879  1.00 25.13      .338 H
ATOM   1331  CA  ARG A  90      10.005 -23.984  31.692  1.00 25.19      .159 C
ATOM   1332  HA  ARG A  90      10.318 -23.220  32.404  1.00 25.19      .159 H
ATOM   1333  C   ARG A  90       9.451 -23.278  30.440  1.00 25.05      .251 C
ATOM   1334  O   ARG A  90       8.305 -23.432  30.115  1.00 31.53      .271 O
ATOM   1335  CB  ARG A  90      11.070 -24.952  31.323  1.00 24.61      .034 C
ATOM   1336 1HB  ARG A  90      10.804 -25.639  30.520  1.00 24.61      .034 H
ATOM   1337 2HB  ARG A  90      11.842 -24.327  30.874  1.00 24.61      .034 H
ATOM   1338  CG  ARG A  90      11.855 -25.859  32.384  1.00 26.05      .027 C
ATOM   1339 1HG  ARG A  90      11.176 -26.569  32.856  1.00 26.05      .027 H
ATOM   1340 2HG  ARG A  90      12.642 -26.430  31.891  1.00 26.05      .027 H
ATOM   1341  CD  ARG A  90      12.504 -25.002  33.494  1.00 25.38      .116 C
ATOM   1342 1HD  ARG A  90      13.151 -24.294  32.974  1.00 25.38      .116 H
ATOM   1343 2HD  ARG A  90      11.863 -24.441  34.174  1.00 25.38      .116 H
ATOM   1344  NE  ARG A  90      13.354 -25.909  34.295  1.00 26.77      .212 N
ATOM   1345  HE  ARG A  90      14.233 -26.055  33.819  1.00 26.77      .212 H
ATOM   1346  CZ  ARG A  90      12.932 -26.577  35.304  1.00 33.02      .666 C
ATOM   1347  NH1 ARG A  90      11.778 -26.610  35.882  1.00 26.91      .235 N
ATOM   1348 1HH1 ARG A  90      10.997 -26.213  35.379  1.00 26.91      .235 H
ATOM   1349 2HH1 ARG A  90      11.615 -27.239  36.655  1.00 26.91      .235 H
ATOM   1350  NH2 ARG A  90      13.721 -27.489  35.730  1.00 24.76      .235 N
ATOM   1351 1HH2 ARG A  90      14.664 -27.611  35.390  1.00 24.76      .235 H
ATOM   1352 2HH2 ARG A  90      13.349 -28.120  36.425  1.00 24.76      .235 H
ATOM   1353  N   GLU A  91      10.297 -22.479  29.816  1.00 22.20      .338 N
ATOM   1354  H   GLU A  91      11.094 -22.153  30.344  1.00 22.20      .338 H
ATOM   1355  CA  GLU A  91       9.963 -21.728  28.601  1.00 29.88      .160 C
ATOM   1356  HA  GLU A  91       9.083 -21.131  28.841  1.00 29.88      .160 H
ATOM   1357  C   GLU A  91       9.528 -22.733  27.481  1.00 32.61      .251 C
ATOM   1358  O   GLU A  91      10.173 -23.807  27.224  1.00 27.35      .271 O
ATOM   1359  CB  GLU A  91      11.160 -20.827  28.229  1.00 33.85      .043 C
ATOM   1360 1HB  GLU A  91      11.476 -20.264  29.107  1.00 33.85      .043 H
ATOM   1361 2HB  GLU A  91      12.019 -21.491  28.127  1.00 33.85      .043 H
ATOM   1362  CG  GLU A  91      11.183 -19.849  27.017  1.00 53.36      .100 C
ATOM   1363 1HG  GLU A  91      12.203 -19.658  26.682  1.00 53.36      .100 H
ATOM   1364 2HG  GLU A  91      10.752 -20.314  26.130  1.00 53.36      .100 H
ATOM   1365  CD  GLU A  91      10.476 -18.579  27.365  1.00 72.21      .185 C
ATOM   1366  OE1 GLU A  91      10.879 -17.509  26.888  1.00 69.65      .647 O
ATOM   1367  OE2 GLU A  91       9.425 -18.568  28.051  1.00 61.11      .647 O
ATOM   1368  N   LEU A  92       8.530 -22.366  26.676  1.00 30.19      .338 N
ATOM   1369  H   LEU A  92       7.960 -21.572  26.929  1.00 30.19      .338 H
ATOM   1370  CA  LEU A  92       8.087 -23.208  25.586  1.00 27.87      .159 C
ATOM   1371  HA  LEU A  92       8.109 -24.255  25.887  1.00 27.87      .159 H
ATOM   1372  C   LEU A  92       9.077 -23.145  24.323  1.00 26.09      .251 C
ATOM   1373  O   LEU A  92       9.577 -22.090  24.040  1.00 32.14      .271 O
ATOM   1374  CB  LEU A  92       6.625 -22.796  25.305  1.00 26.29      .032 C
ATOM   1375 1HB  LEU A  92       6.626 -21.774  24.926  1.00 26.29      .032 H
ATOM   1376 2HB  LEU A  92       6.236 -23.437  24.514  1.00 26.29      .032 H
ATOM   1377  CG  LEU A  92       5.629 -22.976  26.514  1.00 27.83      .002 C
ATOM   1378  HG  LEU A  92       6.065 -22.430  27.350  1.00 27.83      .002 H
ATOM   1379  CD1 LEU A  92       4.192 -22.628  26.123  1.00 22.55      .000 C
ATOM   1380 1HD1 LEU A  92       4.125 -21.599  25.770  1.00 22.55      .000 H
ATOM   1381 2HD1 LEU A  92       3.552 -22.756  26.996  1.00 22.55      .000 H
ATOM   1382 3HD1 LEU A  92       3.869 -23.305  25.332  1.00 22.55      .000 H
ATOM   1383  CD2 LEU A  92       5.603 -24.421  26.997  1.00 27.36      .000 C
ATOM   1384 1HD2 LEU A  92       6.503 -24.615  27.582  1.00 27.36      .000 H
ATOM   1385 2HD2 LEU A  92       5.579 -25.089  26.136  1.00 27.36      .000 H
ATOM   1386 3HD2 LEU A  92       4.723 -24.593  27.616  1.00 27.36      .000 H
ATOM   1387  N   SER A  93       9.296 -24.223  23.590  1.00 28.50      .336 N
ATOM   1388  H   SER A  93       8.827 -25.089  23.816  1.00 28.50      .336 H
ATOM   1389  CA  SER A  93      10.290 -24.405  22.441  1.00 27.43      .189 C
ATOM   1390  HA  SER A  93      10.297 -23.499  21.836  1.00 27.43      .189 H
ATOM   1391  C   SER A  93       9.944 -25.595  21.531  1.00 24.88      .253 C
ATOM   1392  O   SER A  93       9.606 -26.650  22.055  1.00 25.21      .270 O
ATOM   1393  CB  SER A  93      11.681 -24.646  23.008  1.00 19.41      .169 C
ATOM   1394 1HB  SER A  93      11.922 -23.874  23.739  1.00 19.41      .169 H
ATOM   1395 2HB  SER A  93      11.737 -25.647  23.437  1.00 19.41      .169 H
ATOM   1396  OG  SER A  93      12.538 -24.455  21.916  1.00 23.57      .380 O
ATOM   1397  HG  SER A  93      13.448 -24.554  22.208  1.00 23.57      .380 H
ATOM   1398  N   GLU A  94      10.169 -25.570  20.203  1.00 22.25      .337 N
ATOM   1399  H   GLU A  94      10.622 -24.756  19.811  1.00 22.25      .337 H
ATOM   1400  CA  GLU A  94      10.047 -26.762  19.431  1.00 24.77      .160 C
ATOM   1401  HA  GLU A  94       9.145 -27.289  19.743  1.00 24.77      .160 H
ATOM   1402  C   GLU A  94      11.224 -27.806  19.585  1.00 27.92      .251 C
ATOM   1403  O   GLU A  94      11.039 -28.984  19.232  1.00 28.79      .271 O
ATOM   1404  CB  GLU A  94       9.852 -26.389  17.961  1.00 20.54      .043 C
ATOM   1405 1HB  GLU A  94      10.696 -25.767  17.661  1.00 20.54      .043 H
ATOM   1406 2HB  GLU A  94       9.711 -27.316  17.405  1.00 20.54      .043 H
ATOM   1407  CG  GLU A  94       8.559 -25.528  17.731  1.00 27.26      .100 C
ATOM   1408 1HG  GLU A  94       7.753 -25.830  18.400  1.00 27.26      .100 H
ATOM   1409 2HG  GLU A  94       8.928 -24.518  17.908  1.00 27.26      .100 H
ATOM   1410  CD  GLU A  94       8.059 -25.623  16.284  1.00 30.30      .185 C
ATOM   1411  OE1 GLU A  94       7.235 -26.580  16.014  1.00 25.85      .647 O
ATOM   1412  OE2 GLU A  94       8.436 -24.770  15.438  1.00 26.50      .647 O
ATOM   1413  N   ASP A  95      12.385 -27.352  20.070  1.00 20.63      .337 N
ATOM   1414  H   ASP A  95      12.514 -26.364  20.237  1.00 20.63      .337 H
ATOM   1415  CA  ASP A  95      13.490 -28.207  20.624  1.00 24.68      .170 C
ATOM   1416  HA  ASP A  95      13.890 -28.794  19.798  1.00 24.68      .170 H
ATOM   1417  C   ASP A  95      13.093 -29.224  21.746  1.00 25.21      .252 C
ATOM   1418  O   ASP A  95      13.998 -29.988  22.122  1.00 22.07      .271 O
ATOM   1419  CB  ASP A  95      14.504 -27.196  21.224  1.00 21.33      .129 C
ATOM   1420 1HB  ASP A  95      14.802 -26.470  20.467  1.00 21.33      .129 H
ATOM   1421 2HB  ASP A  95      13.968 -26.624  21.981  1.00 21.33      .129 H
ATOM   1422  CG  ASP A  95      15.701 -27.882  21.813  1.00 28.16      .188 C
ATOM   1423  OD1 ASP A  95      15.847 -27.720  23.048  1.00 27.58      .647 O
ATOM   1424  OD2 ASP A  95      16.509 -28.489  21.049  1.00 35.93      .647 O
ATOM   1425  N   CYS A  96      11.913 -29.178  22.301  1.00 23.66      .337 N
ATOM   1426  H   CYS A  96      11.242 -28.538  21.901  1.00 23.66      .337 H
ATOM   1427  CA  CYS A  96      11.522 -29.896  23.505  1.00 22.30      .171 C
ATOM   1428  HA  CYS A  96      11.972 -29.434  24.384  1.00 22.30      .171 H
ATOM   1429  C   CYS A  96      11.771 -31.412  23.573  1.00 19.65      .252 C
ATOM   1430  O   CYS A  96      11.725 -31.973  24.658  1.00 23.97      .271 O
ATOM   1431  CB  CYS A  96      10.045 -29.660  23.679  1.00 20.41      .100 C
ATOM   1432 1HB  CYS A  96       9.714 -30.102  24.619  1.00 20.41      .100 H
ATOM   1433 2HB  CYS A  96       9.831 -28.593  23.748  1.00 20.41      .100 H
ATOM   1434  SG  CYS A  96       8.955 -30.343  22.350  1.00 24.70      .080 S
ATOM   1435  N   LEU A  97      12.076 -32.156  22.507  1.00 22.14      .337 N
ATOM   1436  H   LEU A  97      12.256 -31.768  21.591  1.00 22.14      .337 H
ATOM   1437  CA  LEU A  97      12.063 -33.612  22.621  1.00 21.12      .159 C
ATOM   1438  HA  LEU A  97      11.168 -33.889  23.178  1.00 21.12      .159 H
ATOM   1439  C   LEU A  97      13.280 -34.204  23.412  1.00 24.73      .251 C
ATOM   1440  O   LEU A  97      14.370 -34.225  22.901  1.00 23.74      .271 O
ATOM   1441  CB  LEU A  97      11.947 -34.343  21.288  1.00 19.83      .032 C
ATOM   1442 1HB  LEU A  97      12.881 -34.246  20.735  1.00 19.83      .032 H
ATOM   1443 2HB  LEU A  97      11.795 -35.408  21.467  1.00 19.83      .032 H
ATOM   1444  CG  LEU A  97      10.707 -33.968  20.344  1.00 26.04      .002 C
ATOM   1445  HG  LEU A  97      10.920 -32.953  20.008  1.00 26.04      .002 H
ATOM   1446  CD1 LEU A  97      10.612 -34.842  19.139  1.00 20.81      .000 C
ATOM   1447 1HD1 LEU A  97      11.544 -34.744  18.581  1.00 20.81      .000 H
ATOM   1448 2HD1 LEU A  97       9.787 -34.454  18.541  1.00 20.81      .000 H
ATOM   1449 3HD1 LEU A  97      10.433 -35.893  19.367  1.00 20.81      .000 H
ATOM   1450  CD2 LEU A  97       9.413 -33.965  21.150  1.00 17.53      .000 C
ATOM   1451 1HD2 LEU A  97       8.550 -34.269  20.559  1.00 17.53      .000 H
ATOM   1452 2HD2 LEU A  97       9.204 -33.013  21.638  1.00 17.53      .000 H
ATOM   1453 3HD2 LEU A  97       9.622 -34.723  21.905  1.00 17.53      .000 H
ATOM   1454  N   TYR A  98      13.165 -34.861  24.575  1.00 22.12      .337 N
ATOM   1455  H   TYR A  98      12.246 -34.844  24.994  1.00 22.12      .337 H
ATOM   1456  CA  TYR A  98      14.262 -35.350  25.416  1.00 22.08      .164 C
ATOM   1457  HA  TYR A  98      15.024 -35.709  24.724  1.00 22.08      .164 H
ATOM   1458  C   TYR A  98      13.823 -36.473  26.332  1.00 22.84      .251 C
ATOM   1459  O   TYR A  98      12.641 -36.626  26.649  1.00 22.52      .271 O
ATOM   1460  CB  TYR A  98      14.832 -34.243  26.351  1.00 23.83      .056 C
ATOM   1461 1HB  TYR A  98      13.992 -33.861  26.931  1.00 23.83      .056 H
ATOM   1462 2HB  TYR A  98      15.513 -34.726  27.051  1.00 23.83      .056 H
ATOM   1463  CG  TYR A  98      15.514 -33.145  25.613  1.00 26.59      .044 C
ATOM   1464  CD1 TYR A  98      16.901 -33.183  25.200  1.00 26.95      .011 C
ATOM   1465  HD1 TYR A  98      17.555 -34.020  25.395  1.00 26.95      .011 H
ATOM   1466  CD2 TYR A  98      14.840 -31.952  25.456  1.00 27.25      .011 C
ATOM   1467  HD2 TYR A  98      13.871 -31.895  25.928  1.00 27.25      .011 H
ATOM   1468  CE1 TYR A  98      17.502 -32.036  24.560  1.00 22.26      .037 C
ATOM   1469  HE1 TYR A  98      18.509 -32.167  24.193  1.00 22.26      .037 H
ATOM   1470  CE2 TYR A  98      15.393 -30.860  24.810  1.00 24.41      .037 C
ATOM   1471  HE2 TYR A  98      14.866 -29.925  24.690  1.00 24.41      .037 H
ATOM   1472  CZ  TYR A  98      16.757 -30.906  24.326  1.00 27.13      .065 C
ATOM   1473  OH  TYR A  98      17.199 -29.774  23.664  1.00 26.26      .361 O
ATOM   1474  HH  TYR A  98      16.473 -29.313  23.237  1.00 26.26      .361 H
ATOM   1475  N   LEU A  99      14.740 -37.329  26.778  1.00 20.46      .338 N
ATOM   1476  H   LEU A  99      15.649 -37.233  26.349  1.00 20.46      .338 H
ATOM   1477  CA  LEU A  99      14.480 -38.440  27.643  1.00 20.90      .159 C
ATOM   1478  HA  LEU A  99      13.412 -38.660  27.648  1.00 20.90      .159 H
ATOM   1479  C   LEU A  99      14.935 -38.166  29.080  1.00 23.93      .251 C
ATOM   1480  O   LEU A  99      15.966 -37.535  29.355  1.00 25.12      .271 O
ATOM   1481  CB  LEU A  99      15.248 -39.670  27.096  1.00 19.30      .032 C
ATOM   1482 1HB  LEU A  99      16.039 -39.306  26.440  1.00 19.30      .032 H
ATOM   1483 2HB  LEU A  99      15.589 -40.257  27.949  1.00 19.30      .032 H
ATOM   1484  CG  LEU A  99      14.257 -40.521  26.268  1.00 25.48      .002 C
ATOM   1485  HG  LEU A  99      13.804 -39.875  25.515  1.00 25.48      .002 H
ATOM   1486  CD1 LEU A  99      15.154 -41.478  25.512  1.00 16.78      .000 C
ATOM   1487 1HD1 LEU A  99      15.869 -40.957  24.875  1.00 16.78      .000 H
ATOM   1488 2HD1 LEU A  99      14.443 -42.023  24.891  1.00 16.78      .000 H
ATOM   1489 3HD1 LEU A  99      15.685 -42.178  26.157  1.00 16.78      .000 H
ATOM   1490  CD2 LEU A  99      13.213 -41.390  27.090  1.00 22.19      .000 C
ATOM   1491 1HD2 LEU A  99      13.793 -41.619  27.984  1.00 22.19      .000 H
ATOM   1492 2HD2 LEU A  99      12.941 -42.318  26.586  1.00 22.19      .000 H
ATOM   1493 3HD2 LEU A  99      12.308 -40.851  27.371  1.00 22.19      .000 H
ATOM   1494  N   ASN A 100      14.320 -38.829  30.051  1.00 21.81      .337 N
ATOM   1495  H   ASN A 100      13.705 -39.612  29.884  1.00 21.81      .337 H
ATOM   1496  CA  ASN A 100      14.596 -38.584  31.510  1.00 22.95      .169 C
ATOM   1497  HA  ASN A 100      15.607 -38.207  31.666  1.00 22.95      .169 H
ATOM   1498  C   ASN A 100      14.573 -40.036  32.114  1.00 23.15      .251 C
ATOM   1499  O   ASN A 100      13.707 -40.807  31.787  1.00 24.62      .271 O
ATOM   1500  CB  ASN A 100      13.562 -37.690  32.137  1.00 18.27      .119 C
ATOM   1501 1HB  ASN A 100      12.607 -38.202  32.258  1.00 18.27      .119 H
ATOM   1502 2HB  ASN A 100      13.968 -37.289  33.066  1.00 18.27      .119 H
ATOM   1503  CG  ASN A 100      13.271 -36.444  31.219  1.00 25.49      .230 C
ATOM   1504  OD1 ASN A 100      13.852 -35.355  31.319  1.00 26.37      .273 O
ATOM   1505  ND2 ASN A 100      12.334 -36.521  30.356  1.00 25.62      .369 N
ATOM   1506 1HD2 ASN A 100      11.864 -35.636  30.231  1.00 25.62      .369 H
ATOM   1507 2HD2 ASN A 100      11.815 -37.384  30.273  1.00 25.62      .369 H
ATOM   1508  N   VAL A 101      15.512 -40.335  33.022  1.00 24.66      .338 N
ATOM   1509  H   VAL A 101      16.146 -39.590  33.275  1.00 24.66      .338 H
ATOM   1510  CA  VAL A 101      15.625 -41.590  33.751  1.00 24.05      .159 C
ATOM   1511  HA  VAL A 101      14.655 -42.070  33.623  1.00 24.05      .159 H
ATOM   1512  C   VAL A 101      15.863 -41.404  35.270  1.00 28.45      .251 C
ATOM   1513  O   VAL A 101      16.696 -40.635  35.696  1.00 26.83      .271 O
ATOM   1514  CB  VAL A 101      16.783 -42.416  33.131  1.00 23.98      .029 C
ATOM   1515  HB  VAL A 101      17.632 -41.747  32.991  1.00 23.98      .029 H
ATOM   1516  CG1 VAL A 101      17.223 -43.666  33.865  1.00 20.85      .002 C
ATOM   1517 1HG1 VAL A 101      18.045 -44.150  33.337  1.00 20.85      .002 H
ATOM   1518 2HG1 VAL A 101      16.382 -44.355  33.939  1.00 20.85      .002 H
ATOM   1519 3HG1 VAL A 101      17.551 -43.383  34.866  1.00 20.85      .002 H
ATOM   1520  CG2 VAL A 101      16.426 -42.901  31.715  1.00 21.09      .002 C
ATOM   1521 1HG2 VAL A 101      16.205 -42.160  30.947  1.00 21.09      .002 H
ATOM   1522 2HG2 VAL A 101      15.547 -43.523  31.884  1.00 21.09      .002 H
ATOM   1523 3HG2 VAL A 101      17.257 -43.527  31.389  1.00 21.09      .002 H
ATOM   1524  N   TRP A 102      15.210 -42.299  36.069  1.00 24.56      .337 N
ATOM   1525  H   TRP A 102      14.658 -43.017  35.621  1.00 24.56      .337 H
ATOM   1526  CA  TRP A 102      15.582 -42.482  37.454  1.00 24.17      .164 C
ATOM   1527  HA  TRP A 102      16.472 -41.862  37.558  1.00 24.17      .164 H
ATOM   1528  C   TRP A 102      15.931 -43.931  37.760  1.00 26.87      .251 C
ATOM   1529  O   TRP A 102      15.265 -44.831  37.320  1.00 25.82      .271 O
ATOM   1530  CB  TRP A 102      14.436 -41.890  38.278  1.00 21.44      .059 C
ATOM   1531 1HB  TRP A 102      13.569 -42.551  38.264  1.00 21.44      .059 H
ATOM   1532 2HB  TRP A 102      14.803 -41.984  39.300  1.00 21.44      .059 H
ATOM   1533  CG  TRP A 102      14.015 -40.489  38.013  1.00 25.82      .016 C
ATOM   1534  CD1 TRP A 102      14.280 -39.373  38.803  1.00 25.82      .097 C
ATOM   1535  HD1 TRP A 102      14.738 -39.359  39.782  1.00 25.82      .097 H
ATOM   1536  CD2 TRP A 102      13.181 -40.037  36.926  1.00 23.43      .001 C
ATOM   1537  NE1 TRP A 102      13.605 -38.293  38.316  1.00 28.85      .365 N
ATOM   1538  HE1 TRP A 102      13.436 -37.490  38.905  1.00 28.85      .365 H
ATOM   1539  CE2 TRP A 102      12.860 -38.635  37.230  1.00 27.92      .042 C
ATOM   1540  CE3 TRP A 102      12.407 -40.624  35.949  1.00 26.59      .014 C
ATOM   1541  HE3 TRP A 102      12.589 -41.627  35.592  1.00 26.59      .014 H
ATOM   1542  CZ2 TRP A 102      11.801 -37.935  36.596  1.00 25.40      .030 C
ATOM   1543  HZ2 TRP A 102      11.514 -36.970  36.987  1.00 25.40      .030 H
ATOM   1544  CZ3 TRP A 102      11.447 -39.929  35.255  1.00 22.89      .001 C
ATOM   1545  HZ3 TRP A 102      10.885 -40.372  34.446  1.00 22.89      .001 H
ATOM   1546  CH2 TRP A 102      11.062 -38.603  35.619  1.00 22.77      .002 C
ATOM   1547  HH2 TRP A 102      10.248 -38.105  35.113  1.00 22.77      .002 H
ATOM   1548  N   THR A 103      17.027 -44.163  38.536  1.00 27.75      .336 N
ATOM   1549  H   THR A 103      17.512 -43.351  38.891  1.00 27.75      .336 H
ATOM   1550  CA  THR A 103      17.640 -45.468  38.875  1.00 32.55      .187 C
ATOM   1551  HA  THR A 103      16.794 -46.155  38.913  1.00 32.55      .187 H
ATOM   1552  C   THR A 103      18.331 -45.402  40.211  1.00 30.46      .257 C
ATOM   1553  O   THR A 103      18.621 -44.356  40.686  1.00 31.90      .270 O
ATOM   1554  CB  THR A 103      18.688 -45.904  37.813  1.00 34.98      .140 C
ATOM   1555  HB  THR A 103      18.170 -45.993  36.857  1.00 34.98      .140 H
ATOM   1556  OG1 THR A 103      19.154 -47.212  37.982  1.00 48.36      .382 O
ATOM   1557  HG1 THR A 103      19.475 -47.547  37.141  1.00 48.36      .382 H
ATOM   1558  CG2 THR A 103      19.889 -45.016  37.529  1.00 28.61      .034 C
ATOM   1559 1HG2 THR A 103      20.539 -45.022  38.404  1.00 28.61      .034 H
ATOM   1560 2HG2 THR A 103      19.642 -43.987  37.266  1.00 28.61      .034 H
ATOM   1561 3HG2 THR A 103      20.400 -45.493  36.692  1.00 28.61      .034 H
ATOM   1562  N   PRO A 104      18.536 -46.477  41.028  1.00 28.45      .312 N
ATOM   1563  CA  PRO A 104      19.018 -46.429  42.413  1.00 28.87      .163 C
ATOM   1564  HA  PRO A 104      18.245 -45.927  42.995  1.00 28.87      .163 H
ATOM   1565  C   PRO A 104      20.362 -45.798  42.660  1.00 36.11      .251 C
ATOM   1566  O   PRO A 104      21.086 -45.560  41.714  1.00 36.58      .271 O
ATOM   1567  CB  PRO A 104      18.994 -47.938  42.800  1.00 33.70      .034 C
ATOM   1568 1HB  PRO A 104      19.879 -48.410  42.372  1.00 33.70      .034 H
ATOM   1569 2HB  PRO A 104      18.938 -48.033  43.885  1.00 33.70      .034 H
ATOM   1570  CG  PRO A 104      17.739 -48.441  42.145  1.00 28.71      .027 C
ATOM   1571 1HG  PRO A 104      17.716 -49.527  42.059  1.00 28.71      .027 H
ATOM   1572 2HG  PRO A 104      16.757 -48.203  42.554  1.00 28.71      .027 H
ATOM   1573  CD  PRO A 104      17.950 -47.790  40.812  1.00 27.90      .105 C
ATOM   1574 1HD  PRO A 104      18.616 -48.381  40.184  1.00 27.90      .105 H
ATOM   1575 2HD  PRO A 104      17.001 -47.677  40.287  1.00 27.90      .105 H
ATOM   1576  N   TYR A 105      20.603 -45.445  43.944  1.00 33.82      .337 N
ATOM   1577  H   TYR A 105      19.880 -45.552  44.641  1.00 33.82      .337 H
ATOM   1578  CA  TYR A 105      21.934 -45.146  44.309  1.00 36.45      .164 C
ATOM   1579  HA  TYR A 105      22.556 -45.174  43.414  1.00 36.45      .164 H
ATOM   1580  C   TYR A 105      22.595 -46.054  45.373  1.00 42.67      .254 C
ATOM   1581  O   TYR A 105      22.056 -46.034  46.489  1.00 35.72      .270 O
ATOM   1582  CB  TYR A 105      21.955 -43.676  44.770  1.00 34.13      .056 C
ATOM   1583 1HB  TYR A 105      21.402 -43.126  44.008  1.00 34.13      .056 H
ATOM   1584 2HB  TYR A 105      21.391 -43.561  45.695  1.00 34.13      .056 H
ATOM   1585  CG  TYR A 105      23.325 -43.053  44.940  1.00 37.23      .044 C
ATOM   1586  CD1 TYR A 105      24.062 -43.406  46.084  1.00 39.92      .011 C
ATOM   1587  HD1 TYR A 105      23.658 -44.087  46.819  1.00 39.92      .011 H
ATOM   1588  CD2 TYR A 105      23.923 -42.278  43.933  1.00 41.58      .011 C
ATOM   1589  HD2 TYR A 105      23.296 -41.992  43.101  1.00 41.58      .011 H
ATOM   1590  CE1 TYR A 105      25.291 -42.806  46.244  1.00 33.33      .037 C
ATOM   1591  HE1 TYR A 105      25.769 -42.963  47.200  1.00 33.33      .037 H
ATOM   1592  CE2 TYR A 105      25.205 -41.728  44.063  1.00 36.54      .037 C
ATOM   1593  HE2 TYR A 105      25.695 -41.148  43.295  1.00 36.54      .037 H
ATOM   1594  CZ  TYR A 105      25.869 -41.932  45.303  1.00 40.45      .065 C
ATOM   1595  OH  TYR A 105      27.065 -41.428  45.574  1.00 42.50      .361 O
ATOM   1596  HH  TYR A 105      27.417 -40.802  44.937  1.00 42.50      .361 H
ATOM   1597  N   PRO A 106      23.696 -46.816  45.113  1.00 45.43      .312 N
ATOM   1598  CA  PRO A 106      24.399 -47.053  43.844  1.00 45.26      .163 C
ATOM   1599  HA  PRO A 106      24.811 -46.086  43.556  1.00 45.26      .163 H
ATOM   1600  C   PRO A 106      23.530 -47.625  42.779  1.00 42.85      .251 C
ATOM   1601  O   PRO A 106      22.370 -48.020  43.045  1.00 38.81      .271 O
ATOM   1602  CB  PRO A 106      25.567 -48.006  44.187  1.00 40.79      .034 C
ATOM   1603 1HB  PRO A 106      25.809 -48.655  43.346  1.00 40.79      .034 H
ATOM   1604 2HB  PRO A 106      26.497 -47.504  44.456  1.00 40.79      .034 H
ATOM   1605  CG  PRO A 106      24.950 -48.726  45.317  1.00 38.96      .027 C
ATOM   1606 1HG  PRO A 106      24.331 -49.537  44.933  1.00 38.96      .027 H
ATOM   1607 2HG  PRO A 106      25.700 -49.176  45.968  1.00 38.96      .027 H
ATOM   1608  CD  PRO A 106      24.090 -47.757  46.117  1.00 39.69      .105 C
ATOM   1609 1HD  PRO A 106      23.225 -48.302  46.496  1.00 39.69      .105 H
ATOM   1610 2HD  PRO A 106      24.639 -47.261  46.918  1.00 39.69      .105 H
ATOM   1611  N   ARG A 107      23.987 -47.623  41.526  1.00 44.03      .338 N
ATOM   1612  H   ARG A 107      24.959 -47.418  41.340  1.00 44.03      .338 H
ATOM   1613  CA  ARG A 107      23.277 -48.150  40.276  1.00 43.51      .160 C
ATOM   1614  HA  ARG A 107      22.318 -47.633  40.221  1.00 43.51      .160 H
ATOM   1615  C   ARG A 107      23.028 -49.654  40.382  1.00 38.29      .254 C
ATOM   1616  O   ARG A 107      23.878 -50.309  40.953  1.00 52.90      .270 O
ATOM   1617  CB  ARG A 107      24.106 -47.895  38.958  1.00 42.66      .034 C
ATOM   1618 1HB  ARG A 107      24.951 -47.222  39.104  1.00 42.66      .034 H
ATOM   1619 2HB  ARG A 107      24.489 -48.824  38.536  1.00 42.66      .034 H
ATOM   1620  CG  ARG A 107      23.200 -47.242  37.855  1.00 46.41      .027 C
ATOM   1621 1HG  ARG A 107      22.415 -47.918  37.515  1.00 46.41      .027 H
ATOM   1622 2HG  ARG A 107      22.692 -46.395  38.316  1.00 46.41      .027 H
ATOM   1623  CD  ARG A 107      23.949 -46.719  36.600  1.00 48.08      .116 C
ATOM   1624 1HD  ARG A 107      23.196 -46.270  35.952  1.00 48.08      .116 H
ATOM   1625 2HD  ARG A 107      24.585 -45.899  36.933  1.00 48.08      .116 H
ATOM   1626  NE  ARG A 107      24.732 -47.693  35.859  1.00 43.80      .212 N
ATOM   1627  HE  ARG A 107      24.191 -48.380  35.354  1.00 43.80      .212 H
ATOM   1628  CZ  ARG A 107      26.081 -47.834  35.902  1.00 44.36      .666 C
ATOM   1629  NH1 ARG A 107      26.916 -46.938  36.459  1.00 36.87      .235 N
ATOM   1630 1HH1 ARG A 107      26.540 -46.050  36.758  1.00 36.87      .235 H
ATOM   1631 2HH1 ARG A 107      27.915 -47.085  36.447  1.00 36.87      .235 H
ATOM   1632  NH2 ARG A 107      26.631 -48.814  35.302  1.00 54.45      .235 N
ATOM   1633 1HH2 ARG A 107      26.089 -49.586  34.941  1.00 54.45      .235 H
ATOM   1634 2HH2 ARG A 107      27.631 -48.903  35.406  1.00 54.45      .235 H
ATOM   1635  N   PRO A 108      22.054 -50.311  39.679  1.00 43.44      .312 N
ATOM   1636  CA  PRO A 108      21.831 -51.812  39.848  1.00 46.55      .163 C
ATOM   1637  HA  PRO A 108      21.627 -51.843  40.919  1.00 46.55      .163 H
ATOM   1638  C   PRO A 108      23.021 -52.739  39.553  1.00 53.32      .251 C
ATOM   1639  O   PRO A 108      23.726 -52.528  38.567  1.00 49.91      .271 O
ATOM   1640  CB  PRO A 108      20.638 -52.110  39.007  1.00 42.34      .034 C
ATOM   1641 1HB  PRO A 108      20.958 -52.305  37.983  1.00 42.34      .034 H
ATOM   1642 2HB  PRO A 108      20.032 -52.866  39.507  1.00 42.34      .034 H
ATOM   1643  CG  PRO A 108      19.793 -50.795  38.977  1.00 39.04      .027 C
ATOM   1644 1HG  PRO A 108      19.220 -50.725  38.052  1.00 39.04      .027 H
ATOM   1645 2HG  PRO A 108      19.188 -50.675  39.876  1.00 39.04      .027 H
ATOM   1646  CD  PRO A 108      20.922 -49.782  38.969  1.00 39.43      .105 C
ATOM   1647 1HD  PRO A 108      21.214 -49.475  37.965  1.00 39.43      .105 H
ATOM   1648 2HD  PRO A 108      20.605 -48.837  39.411  1.00 39.43      .105 H
ATOM   1649  N   THR A 109      23.192 -53.788  40.338  1.00 58.25      .336 N
ATOM   1650  H   THR A 109      22.518 -53.806  41.090  1.00 58.25      .336 H
ATOM   1651  CA  THR A 109      24.085 -54.900  40.172  1.00 58.20      .186 C
ATOM   1652  HA  THR A 109      25.104 -54.562  39.981  1.00 58.20      .186 H
ATOM   1653  C   THR A 109      23.614 -55.833  39.099  1.00 55.07      .253 C
ATOM   1654  O   THR A 109      24.391 -56.580  38.575  1.00 61.22      .270 O
ATOM   1655  CB  THR A 109      24.224 -55.700  41.507  1.00 51.78      .140 C
ATOM   1656  HB  THR A 109      24.924 -56.515  41.319  1.00 51.78      .140 H
ATOM   1657  OG1 THR A 109      23.142 -56.399  41.918  1.00 52.58      .382 O
ATOM   1658  HG1 THR A 109      22.319 -55.918  41.808  1.00 52.58      .382 H
ATOM   1659  CG2 THR A 109      24.756 -54.810  42.611  1.00 46.11      .034 C
ATOM   1660 1HG2 THR A 109      24.065 -54.045  42.965  1.00 46.11      .034 H
ATOM   1661 2HG2 THR A 109      25.699 -54.345  42.324  1.00 46.11      .034 H
ATOM   1662 3HG2 THR A 109      24.934 -55.535  43.405  1.00 46.11      .034 H
ATOM   1663  N   SER A 110      22.329 -55.891  38.769  1.00 51.00      .335 N
ATOM   1664  H   SER A 110      21.668 -55.334  39.292  1.00 51.00      .335 H
ATOM   1665  CA  SER A 110      21.733 -56.947  37.917  1.00 50.89      .189 C
ATOM   1666  HA  SER A 110      22.494 -57.318  37.231  1.00 50.89      .189 H
ATOM   1667  C   SER A 110      20.607 -56.308  37.057  1.00 45.74      .257 C
ATOM   1668  O   SER A 110      19.984 -55.373  37.504  1.00 42.20      .270 O
ATOM   1669  CB  SER A 110      21.388 -58.184  38.759  1.00 45.77      .169 C
ATOM   1670 1HB  SER A 110      20.930 -58.933  38.113  1.00 45.77      .169 H
ATOM   1671 2HB  SER A 110      22.295 -58.543  39.247  1.00 45.77      .169 H
ATOM   1672  OG  SER A 110      20.390 -57.879  39.723  1.00 45.96      .380 O
ATOM   1673  HG  SER A 110      20.670 -58.252  40.562  1.00 45.96      .380 H
ATOM   1674  N   PRO A 111      20.242 -56.908  35.890  1.00 44.51      .312 N
ATOM   1675  CA  PRO A 111      19.166 -56.429  34.984  1.00 39.67      .163 C
ATOM   1676  HA  PRO A 111      19.383 -55.493  34.469  1.00 39.67      .163 H
ATOM   1677  C   PRO A 111      17.832 -56.176  35.788  1.00 45.46      .251 C
ATOM   1678  O   PRO A 111      17.225 -57.093  36.326  1.00 46.20      .271 O
ATOM   1679  CB  PRO A 111      19.012 -57.492  33.930  1.00 35.63      .034 C
ATOM   1680 1HB  PRO A 111      18.158 -58.134  34.148  1.00 35.63      .034 H
ATOM   1681 2HB  PRO A 111      18.908 -56.994  32.966  1.00 35.63      .034 H
ATOM   1682  CG  PRO A 111      20.300 -58.269  33.998  1.00 42.97      .027 C
ATOM   1683 1HG  PRO A 111      20.307 -59.343  33.810  1.00 42.97      .027 H
ATOM   1684 2HG  PRO A 111      21.012 -57.886  33.266  1.00 42.97      .027 H
ATOM   1685  CD  PRO A 111      20.883 -58.024  35.409  1.00 40.34      .105 C
ATOM   1686 1HD  PRO A 111      20.625 -58.957  35.912  1.00 40.34      .105 H
ATOM   1687 2HD  PRO A 111      21.966 -57.932  35.322  1.00 40.34      .105 H
ATOM   1688  N   THR A 112      17.494 -54.858  35.953  1.00 41.07      .336 N
ATOM   1689  H   THR A 112      18.001 -54.134  35.465  1.00 41.07      .336 H
ATOM   1690  CA  THR A 112      16.395 -54.372  36.829  1.00 39.85      .187 C
ATOM   1691  HA  THR A 112      16.207 -55.177  37.539  1.00 39.85      .187 H
ATOM   1692  C   THR A 112      15.073 -54.144  36.036  1.00 39.96      .257 C
ATOM   1693  O   THR A 112      15.065 -53.431  35.068  1.00 32.73      .270 O
ATOM   1694  CB  THR A 112      16.778 -53.097  37.609  1.00 38.25      .140 C
ATOM   1695  HB  THR A 112      16.933 -52.290  36.893  1.00 38.25      .140 H
ATOM   1696  OG1 THR A 112      17.966 -53.446  38.248  1.00 42.56      .382 O
ATOM   1697  HG1 THR A 112      18.539 -53.913  37.635  1.00 42.56      .382 H
ATOM   1698  CG2 THR A 112      15.645 -52.693  38.548  1.00 36.47      .034 C
ATOM   1699 1HG2 THR A 112      15.903 -51.880  39.227  1.00 36.47      .034 H
ATOM   1700 2HG2 THR A 112      15.282 -53.546  39.122  1.00 36.47      .034 H
ATOM   1701 3HG2 THR A 112      14.868 -52.360  37.860  1.00 36.47      .034 H
ATOM   1702  N   PRO A 113      13.883 -54.584  36.439  1.00 42.47      .312 N
ATOM   1703  CA  PRO A 113      12.631 -54.298  35.749  1.00 33.41      .163 C
ATOM   1704  HA  PRO A 113      12.718 -54.598  34.704  1.00 33.41      .163 H
ATOM   1705  C   PRO A 113      12.275 -52.755  35.715  1.00 30.49      .251 C
ATOM   1706  O   PRO A 113      12.645 -52.009  36.580  1.00 29.75      .271 O
ATOM   1707  CB  PRO A 113      11.671 -55.150  36.512  1.00 31.72      .034 C
ATOM   1708 1HB  PRO A 113      11.233 -54.586  37.336  1.00 31.72      .034 H
ATOM   1709 2HB  PRO A 113      10.876 -55.553  35.884  1.00 31.72      .034 H
ATOM   1710  CG  PRO A 113      12.439 -56.355  37.126  1.00 40.75      .027 C
ATOM   1711 1HG  PRO A 113      11.948 -56.650  38.053  1.00 40.75      .027 H
ATOM   1712 2HG  PRO A 113      12.505 -57.237  36.489  1.00 40.75      .027 H
ATOM   1713  CD  PRO A 113      13.760 -55.721  37.358  1.00 46.30      .105 C
ATOM   1714 1HD  PRO A 113      13.882 -55.351  38.377  1.00 46.30      .105 H
ATOM   1715 2HD  PRO A 113      14.521 -56.456  37.096  1.00 46.30      .105 H
ATOM   1716  N   VAL A 114      11.592 -52.317  34.607  1.00 28.08      .338 N
ATOM   1717  H   VAL A 114      11.398 -52.977  33.867  1.00 28.08      .338 H
ATOM   1718  CA  VAL A 114      11.648 -50.888  34.136  1.00 28.49      .159 C
ATOM   1719  HA  VAL A 114      12.092 -50.228  34.882  1.00 28.49      .159 H
ATOM   1720  C   VAL A 114      10.164 -50.372  33.946  1.00 26.63      .251 C
ATOM   1721  O   VAL A 114       9.416 -50.915  33.148  1.00 29.38      .271 O
ATOM   1722  CB  VAL A 114      12.390 -50.818  32.783  1.00 29.32      .029 C
ATOM   1723  HB  VAL A 114      11.749 -51.260  32.020  1.00 29.32      .029 H
ATOM   1724  CG1 VAL A 114      12.593 -49.348  32.466  1.00 20.87      .002 C
ATOM   1725 1HG1 VAL A 114      11.905 -49.086  31.662  1.00 20.87      .002 H
ATOM   1726 2HG1 VAL A 114      13.619 -49.205  32.126  1.00 20.87      .002 H
ATOM   1727 3HG1 VAL A 114      12.404 -48.711  33.330  1.00 20.87      .002 H
ATOM   1728  CG2 VAL A 114      13.776 -51.606  32.796  1.00 27.84      .002 C
ATOM   1729 1HG2 VAL A 114      14.265 -51.551  31.823  1.00 27.84      .002 H
ATOM   1730 2HG2 VAL A 114      13.583 -52.648  33.048  1.00 27.84      .002 H
ATOM   1731 3HG2 VAL A 114      14.422 -51.162  33.553  1.00 27.84      .002 H
ATOM   1732  N   LEU A 115       9.704 -49.341  34.633  1.00 28.70      .338 N
ATOM   1733  H   LEU A 115      10.305 -48.917  35.326  1.00 28.70      .338 H
ATOM   1734  CA  LEU A 115       8.510 -48.597  34.244  1.00 25.93      .159 C
ATOM   1735  HA  LEU A 115       7.779 -49.281  33.811  1.00 25.93      .159 H
ATOM   1736  C   LEU A 115       8.832 -47.547  33.105  1.00 26.36      .251 C
ATOM   1737  O   LEU A 115       9.930 -46.984  33.154  1.00 24.66      .271 O
ATOM   1738  CB  LEU A 115       7.814 -48.011  35.537  1.00 24.33      .032 C
ATOM   1739 1HB  LEU A 115       8.564 -47.385  36.020  1.00 24.33      .032 H
ATOM   1740 2HB  LEU A 115       6.949 -47.451  35.181  1.00 24.33      .032 H
ATOM   1741  CG  LEU A 115       7.262 -49.054  36.504  1.00 27.85      .002 C
ATOM   1742  HG  LEU A 115       7.783 -50.000  36.355  1.00 27.85      .002 H
ATOM   1743  CD1 LEU A 115       7.498 -48.558  37.931  1.00 32.07      .000 C
ATOM   1744 1HD1 LEU A 115       7.173 -49.367  38.585  1.00 32.07      .000 H
ATOM   1745 2HD1 LEU A 115       6.940 -47.652  38.167  1.00 32.07      .000 H
ATOM   1746 3HD1 LEU A 115       8.563 -48.378  38.078  1.00 32.07      .000 H
ATOM   1747  CD2 LEU A 115       5.694 -49.216  36.257  1.00 30.14      .000 C
ATOM   1748 1HD2 LEU A 115       5.560 -49.567  35.234  1.00 30.14      .000 H
ATOM   1749 2HD2 LEU A 115       5.176 -48.266  36.387  1.00 30.14      .000 H
ATOM   1750 3HD2 LEU A 115       5.286 -49.951  36.951  1.00 30.14      .000 H
ATOM   1751  N   VAL A 116       7.889 -47.278  32.219  1.00 18.56      .338 N
ATOM   1752  H   VAL A 116       7.079 -47.877  32.301  1.00 18.56      .338 H
ATOM   1753  CA  VAL A 116       7.940 -46.288  31.191  1.00 22.75      .159 C
ATOM   1754  HA  VAL A 116       8.818 -45.679  31.407  1.00 22.75      .159 H
ATOM   1755  C   VAL A 116       6.680 -45.469  31.389  1.00 22.84      .251 C
ATOM   1756  O   VAL A 116       5.554 -45.869  31.151  1.00 22.85      .271 O
ATOM   1757  CB  VAL A 116       8.206 -46.880  29.800  1.00 20.98      .029 C
ATOM   1758  HB  VAL A 116       7.354 -47.493  29.507  1.00 20.98      .029 H
ATOM   1759  CG1 VAL A 116       8.177 -45.705  28.784  1.00 17.02      .002 C
ATOM   1760 1HG1 VAL A 116       7.292 -45.070  28.819  1.00 17.02      .002 H
ATOM   1761 2HG1 VAL A 116       8.209 -46.232  27.830  1.00 17.02      .002 H
ATOM   1762 3HG1 VAL A 116       9.071 -45.091  28.891  1.00 17.02      .002 H
ATOM   1763  CG2 VAL A 116       9.478 -47.679  29.661  1.00 21.88      .002 C
ATOM   1764 1HG2 VAL A 116       9.422 -48.205  28.707  1.00 21.88      .002 H
ATOM   1765 2HG2 VAL A 116       9.591 -48.403  30.468  1.00 21.88      .002 H
ATOM   1766 3HG2 VAL A 116      10.335 -47.005  29.654  1.00 21.88      .002 H
ATOM   1767  N   TRP A 117       6.785 -44.217  31.762  1.00 21.82      .337 N
ATOM   1768  H   TRP A 117       7.715 -43.829  31.681  1.00 21.82      .337 H
ATOM   1769  CA  TRP A 117       5.713 -43.183  31.951  1.00 22.55      .164 C
ATOM   1770  HA  TRP A 117       4.814 -43.707  32.275  1.00 22.55      .164 H
ATOM   1771  C   TRP A 117       5.386 -42.283  30.772  1.00 21.27      .251 C
ATOM   1772  O   TRP A 117       6.326 -41.584  30.338  1.00 20.97      .271 O
ATOM   1773  CB  TRP A 117       6.083 -42.444  33.178  1.00 20.20      .059 C
ATOM   1774 1HB  TRP A 117       6.056 -43.100  34.048  1.00 20.20      .059 H
ATOM   1775 2HB  TRP A 117       7.105 -42.081  33.074  1.00 20.20      .059 H
ATOM   1776  CG  TRP A 117       5.158 -41.292  33.388  1.00 24.63      .016 C
ATOM   1777  CD1 TRP A 117       5.419 -39.980  33.102  1.00 22.18      .097 C
ATOM   1778  HD1 TRP A 117       6.297 -39.525  32.668  1.00 22.18      .097 H
ATOM   1779  CD2 TRP A 117       3.826 -41.303  33.941  1.00 21.67      .001 C
ATOM   1780  NE1 TRP A 117       4.345 -39.256  33.495  1.00 19.48      .365 N
ATOM   1781  HE1 TRP A 117       4.310 -38.269  33.283  1.00 19.48      .365 H
ATOM   1782  CE2 TRP A 117       3.323 -39.993  33.991  1.00 21.48      .042 C
ATOM   1783  CE3 TRP A 117       2.988 -42.363  34.304  1.00 22.53      .014 C
ATOM   1784  HE3 TRP A 117       3.344 -43.382  34.260  1.00 22.53      .014 H
ATOM   1785  CZ2 TRP A 117       2.041 -39.744  34.446  1.00 21.31      .030 C
ATOM   1786  HZ2 TRP A 117       1.599 -38.760  34.378  1.00 21.31      .030 H
ATOM   1787  CZ3 TRP A 117       1.697 -42.101  34.761  1.00 20.30      .001 C
ATOM   1788  HZ3 TRP A 117       1.050 -42.909  35.069  1.00 20.30      .001 H
ATOM   1789  CH2 TRP A 117       1.251 -40.785  34.912  1.00 19.23      .002 C
ATOM   1790  HH2 TRP A 117       0.198 -40.643  35.104  1.00 19.23      .002 H
ATOM   1791  N   ILE A 118       4.132 -42.185  30.332  1.00 20.06      .338 N
ATOM   1792  H   ILE A 118       3.481 -42.821  30.770  1.00 20.06      .338 H
ATOM   1793  CA  ILE A 118       3.685 -41.220  29.395  1.00 19.74      .159 C
ATOM   1794  HA  ILE A 118       4.526 -40.594  29.096  1.00 19.74      .159 H
ATOM   1795  C   ILE A 118       2.629 -40.305  30.060  1.00 20.69      .251 C
ATOM   1796  O   ILE A 118       1.655 -40.860  30.613  1.00 22.31      .271 O
ATOM   1797  CB  ILE A 118       3.126 -41.889  28.116  1.00 17.47      .029 C
ATOM   1798  HB  ILE A 118       2.251 -42.476  28.396  1.00 17.47      .029 H
ATOM   1799  CG1 ILE A 118       4.158 -42.764  27.360  1.00 25.61      .002 C
ATOM   1800 1HG1 ILE A 118       4.829 -42.097  26.818  1.00 25.61      .002 H
ATOM   1801 2HG1 ILE A 118       4.857 -43.166  28.094  1.00 25.61      .002 H
ATOM   1802  CG2 ILE A 118       2.477 -40.891  27.134  1.00 15.42      .002 C
ATOM   1803 1HG2 ILE A 118       1.931 -40.178  27.751  1.00 15.42      .002 H
ATOM   1804 2HG2 ILE A 118       1.787 -41.377  26.443  1.00 15.42      .002 H
ATOM   1805 3HG2 ILE A 118       3.248 -40.367  26.569  1.00 15.42      .002 H
ATOM   1806  CD1 ILE A 118       3.517 -43.865  26.459  1.00 19.12      .000 C
ATOM   1807 1HD1 ILE A 118       2.729 -44.381  27.008  1.00 19.12      .000 H
ATOM   1808 2HD1 ILE A 118       4.249 -44.590  26.104  1.00 19.12      .000 H
ATOM   1809 3HD1 ILE A 118       3.083 -43.339  25.609  1.00 19.12      .000 H
ATOM   1810  N   TYR A 119       2.868 -39.015  30.206  1.00 17.61      .337 N
ATOM   1811  H   TYR A 119       3.785 -38.629  30.030  1.00 17.61      .337 H
ATOM   1812  CA  TYR A 119       1.890 -38.069  30.800  1.00 18.62      .164 C
ATOM   1813  HA  TYR A 119       1.719 -38.222  31.866  1.00 18.62      .164 H
ATOM   1814  C   TYR A 119       0.503 -38.005  30.109  1.00 20.26      .251 C
ATOM   1815  O   TYR A 119       0.456 -38.189  28.862  1.00 18.75      .271 O
ATOM   1816  CB  TYR A 119       2.462 -36.625  30.837  1.00 18.16      .056 C
ATOM   1817 1HB  TYR A 119       1.588 -35.986  30.963  1.00 18.16      .056 H
ATOM   1818 2HB  TYR A 119       3.101 -36.541  31.717  1.00 18.16      .056 H
ATOM   1819  CG  TYR A 119       3.252 -36.115  29.627  1.00 21.50      .044 C
ATOM   1820  CD1 TYR A 119       2.732 -35.319  28.614  1.00 18.60      .011 C
ATOM   1821  HD1 TYR A 119       1.669 -35.135  28.665  1.00 18.60      .011 H
ATOM   1822  CD2 TYR A 119       4.623 -36.235  29.630  1.00 17.24      .011 C
ATOM   1823  HD2 TYR A 119       5.050 -36.854  30.405  1.00 17.24      .011 H
ATOM   1824  CE1 TYR A 119       3.523 -34.670  27.673  1.00 15.59      .037 C
ATOM   1825  HE1 TYR A 119       3.031 -34.124  26.881  1.00 15.59      .037 H
ATOM   1826  CE2 TYR A 119       5.472 -35.608  28.699  1.00 19.43      .037 C
ATOM   1827  HE2 TYR A 119       6.523 -35.857  28.686  1.00 19.43      .037 H
ATOM   1828  CZ  TYR A 119       4.915 -34.817  27.683  1.00 21.42      .065 C
ATOM   1829  OH  TYR A 119       5.636 -34.173  26.707  1.00 18.69      .361 O
ATOM   1830  HH  TYR A 119       5.070 -33.735  26.066  1.00 18.69      .361 H
ATOM   1831  N   GLY A 120      -0.540 -37.596  30.854  1.00 21.49      .336 N
ATOM   1832  H   GLY A 120      -0.402 -37.557  31.854  1.00 21.49      .336 H
ATOM   1833  CA  GLY A 120      -1.813 -37.153  30.324  1.00 19.47      .189 C
ATOM   1834 1HA  GLY A 120      -2.154 -37.779  29.499  1.00 19.47      .189 H
ATOM   1835 2HA  GLY A 120      -2.562 -37.215  31.113  1.00 19.47      .189 H
ATOM   1836  C   GLY A 120      -1.765 -35.692  29.825  1.00 22.29      .253 C
ATOM   1837  O   GLY A 120      -0.747 -35.118  29.576  1.00 21.22      .270 O
ATOM   1838  N   GLY A 121      -2.948 -35.094  29.652  1.00 21.32      .336 N
ATOM   1839  H   GLY A 121      -3.720 -35.497  30.163  1.00 21.32      .336 H
ATOM   1840  CA  GLY A 121      -3.182 -33.652  29.267  1.00 17.84      .189 C
ATOM   1841 1HA  GLY A 121      -3.734 -33.195  30.089  1.00 17.84      .189 H
ATOM   1842 2HA  GLY A 121      -2.210 -33.178  29.132  1.00 17.84      .189 H
ATOM   1843  C   GLY A 121      -3.993 -33.498  27.978  1.00 20.78      .253 C
ATOM   1844  O   GLY A 121      -3.872 -32.507  27.257  1.00 21.02      .270 O
ATOM   1845  N   GLY A 122      -4.936 -34.428  27.750  1.00 21.45      .336 N
ATOM   1846  H   GLY A 122      -5.069 -35.194  28.395  1.00 21.45      .336 H
ATOM   1847  CA  GLY A 122      -5.957 -34.230  26.728  1.00 21.75      .189 C
ATOM   1848 1HA  GLY A 122      -6.697 -35.030  26.746  1.00 21.75      .189 H
ATOM   1849 2HA  GLY A 122      -6.292 -33.214  26.940  1.00 21.75      .189 H
ATOM   1850  C   GLY A 122      -5.411 -34.192  25.243  1.00 19.32      .253 C
ATOM   1851  O   GLY A 122      -5.963 -33.602  24.313  1.00 20.07      .270 O
ATOM   1852  N   PHE A 123      -4.200 -34.716  24.947  1.00 19.52      .337 N
ATOM   1853  H   PHE A 123      -3.714 -35.168  25.708  1.00 19.52      .337 H
ATOM   1854  CA  PHE A 123      -3.346 -34.498  23.730  1.00 21.64      .164 C
ATOM   1855  HA  PHE A 123      -2.391 -34.966  23.970  1.00 21.64      .164 H
ATOM   1856  C   PHE A 123      -3.074 -33.013  23.393  1.00 21.47      .251 C
ATOM   1857  O   PHE A 123      -2.406 -32.739  22.396  1.00 21.65      .271 O
ATOM   1858  CB  PHE A 123      -3.952 -35.180  22.464  1.00 19.28      .056 C
ATOM   1859 1HB  PHE A 123      -4.930 -34.701  22.408  1.00 19.28      .056 H
ATOM   1860 2HB  PHE A 123      -3.384 -35.051  21.543  1.00 19.28      .056 H
ATOM   1861  CG  PHE A 123      -4.186 -36.689  22.656  1.00 22.10      .044 C
ATOM   1862  CD1 PHE A 123      -3.066 -37.522  22.601  1.00 18.30      .008 C
ATOM   1863  HD1 PHE A 123      -2.101 -37.041  22.530  1.00 18.30      .008 H
ATOM   1864  CD2 PHE A 123      -5.498 -37.184  22.727  1.00 19.91      .008 C
ATOM   1865  HD2 PHE A 123      -6.332 -36.504  22.635  1.00 19.91      .008 H
ATOM   1866  CE1 PHE A 123      -3.210 -38.878  22.717  1.00 24.91      .001 C
ATOM   1867  HE1 PHE A 123      -2.361 -39.535  22.596  1.00 24.91      .001 H
ATOM   1868  CE2 PHE A 123      -5.641 -38.580  22.888  1.00 19.95      .001 C
ATOM   1869  HE2 PHE A 123      -6.634 -39.004  22.920  1.00 19.95      .001 H
ATOM   1870  CZ  PHE A 123      -4.491 -39.419  22.890  1.00 19.79      .000 C
ATOM   1871  HZ  PHE A 123      -4.628 -40.468  23.108  1.00 19.79      .000 H
ATOM   1872  N   TYR A 124      -3.472 -32.043  24.176  1.00 18.10      .337 N
ATOM   1873  H   TYR A 124      -4.094 -32.275  24.937  1.00 18.10      .337 H
ATOM   1874  CA  TYR A 124      -3.216 -30.622  23.942  1.00 21.68      .164 C
ATOM   1875  HA  TYR A 124      -2.937 -30.454  22.902  1.00 21.68      .164 H
ATOM   1876  C   TYR A 124      -2.094 -30.004  24.825  1.00 22.16      .251 C
ATOM   1877  O   TYR A 124      -1.530 -28.958  24.495  1.00 25.93      .271 O
ATOM   1878  CB  TYR A 124      -4.460 -29.818  24.106  1.00 19.93      .056 C
ATOM   1879 1HB  TYR A 124      -4.323 -28.830  23.667  1.00 19.93      .056 H
ATOM   1880 2HB  TYR A 124      -5.213 -30.194  23.412  1.00 19.93      .056 H
ATOM   1881  CG  TYR A 124      -5.114 -29.648  25.476  1.00 18.22      .044 C
ATOM   1882  CD1 TYR A 124      -4.528 -28.750  26.357  1.00 21.15      .011 C
ATOM   1883  HD1 TYR A 124      -3.874 -27.962  26.015  1.00 21.15      .011 H
ATOM   1884  CD2 TYR A 124      -6.086 -30.523  25.910  1.00 21.37      .011 C
ATOM   1885  HD2 TYR A 124      -6.482 -31.273  25.242  1.00 21.37      .011 H
ATOM   1886  CE1 TYR A 124      -5.058 -28.650  27.677  1.00 18.91      .037 C
ATOM   1887  HE1 TYR A 124      -4.741 -27.793  28.253  1.00 18.91      .037 H
ATOM   1888  CE2 TYR A 124      -6.657 -30.408  27.207  1.00 20.86      .037 C
ATOM   1889  HE2 TYR A 124      -7.477 -31.028  27.538  1.00 20.86      .037 H
ATOM   1890  CZ  TYR A 124      -6.110 -29.462  28.130  1.00 20.72      .065 C
ATOM   1891  OH  TYR A 124      -6.621 -29.209  29.362  1.00 25.00      .361 O
ATOM   1892  HH  TYR A 124      -6.445 -28.319  29.676  1.00 25.00      .361 H
ATOM   1893  N   SER A 125      -1.776 -30.695  25.916  1.00 19.62      .336 N
ATOM   1894  H   SER A 125      -2.378 -31.495  26.050  1.00 19.62      .336 H
ATOM   1895  CA  SER A 125      -0.800 -30.367  26.907  1.00 21.00      .189 C
ATOM   1896  HA  SER A 125      -0.040 -29.780  26.391  1.00 21.00      .189 H
ATOM   1897  C   SER A 125      -0.054 -31.558  27.596  1.00 19.97      .254 C
ATOM   1898  O   SER A 125      -0.325 -32.708  27.236  1.00 22.76      .270 O
ATOM   1899  CB  SER A 125      -1.569 -29.623  28.027  1.00 20.59      .169 C
ATOM   1900 1HB  SER A 125      -0.845 -29.300  28.775  1.00 20.59      .169 H
ATOM   1901 2HB  SER A 125      -2.033 -28.740  27.587  1.00 20.59      .169 H
ATOM   1902  OG  SER A 125      -2.633 -30.407  28.597  1.00 19.56      .380 O
ATOM   1903  HG  SER A 125      -3.210 -30.648  27.868  1.00 19.56      .380 H
ATOM   1904  N   GLY A 126       0.931 -31.203  28.420  1.00 18.24      .336 N
ATOM   1905  H   GLY A 126       1.007 -30.213  28.605  1.00 18.24      .336 H
ATOM   1906  CA  GLY A 126       1.656 -32.108  29.301  1.00 19.93      .189 C
ATOM   1907 1HA  GLY A 126       1.347 -31.881  30.321  1.00 19.93      .189 H
ATOM   1908 2HA  GLY A 126       1.311 -33.126  29.119  1.00 19.93      .189 H
ATOM   1909  C   GLY A 126       3.176 -32.066  29.211  1.00 20.03      .253 C
ATOM   1910  O   GLY A 126       3.733 -31.700  28.180  1.00 21.13      .270 O
ATOM   1911  N   ALA A 127       3.950 -32.541  30.234  1.00 21.21      .337 N
ATOM   1912  H   ALA A 127       3.536 -32.980  31.043  1.00 21.21      .337 H
ATOM   1913  CA  ALA A 127       5.426 -32.519  30.201  1.00 24.49      .159 C
ATOM   1914  HA  ALA A 127       5.697 -32.783  29.178  1.00 24.49      .159 H
ATOM   1915  C   ALA A 127       6.163 -33.497  31.149  1.00 24.63      .251 C
ATOM   1916  O   ALA A 127       5.582 -33.837  32.128  1.00 23.57      .271 O
ATOM   1917  CB  ALA A 127       5.907 -31.076  30.384  1.00 20.04      .034 C
ATOM   1918 1HB  ALA A 127       5.673 -30.719  31.387  1.00 20.04      .034 H
ATOM   1919 2HB  ALA A 127       5.451 -30.414  29.647  1.00 20.04      .034 H
ATOM   1920 3HB  ALA A 127       6.988 -31.086  30.244  1.00 20.04      .034 H
ATOM   1921  N   SER A 128       7.372 -33.860  30.853  1.00 23.24      .336 N
ATOM   1922  H   SER A 128       7.952 -33.442  30.140  1.00 23.24      .336 H
ATOM   1923  CA  SER A 128       8.085 -34.834  31.735  1.00 20.64      .189 C
ATOM   1924  HA  SER A 128       7.380 -35.622  32.000  1.00 20.64      .189 H
ATOM   1925  C   SER A 128       8.685 -34.184  32.917  1.00 24.81      .254 C
ATOM   1926  O   SER A 128       8.854 -34.815  33.958  1.00 21.61      .270 O
ATOM   1927  CB  SER A 128       9.240 -35.503  30.908  1.00 25.61      .169 C
ATOM   1928 1HB  SER A 128       9.555 -36.382  31.471  1.00 25.61      .169 H
ATOM   1929 2HB  SER A 128       8.782 -35.906  30.004  1.00 25.61      .169 H
ATOM   1930  OG  SER A 128      10.249 -34.468  30.579  1.00 28.47      .380 O
ATOM   1931  HG  SER A 128       9.905 -34.075  29.773  1.00 28.47      .380 H
ATOM   1932  N   SER A 129       9.050 -32.886  32.791  1.00 20.56      .335 N
ATOM   1933  H   SER A 129       8.933 -32.434  31.895  1.00 20.56      .335 H
ATOM   1934  CA  SER A 129       9.644 -32.029  33.852  1.00 23.61      .189 C
ATOM   1935  HA  SER A 129      10.533 -32.545  34.216  1.00 23.61      .189 H
ATOM   1936  C   SER A 129       8.760 -31.715  35.100  1.00 26.44      .253 C
ATOM   1937  O   SER A 129       9.109 -30.848  35.915  1.00 24.53      .270 O
ATOM   1938  CB  SER A 129      10.171 -30.709  33.209  1.00 21.54      .169 C
ATOM   1939 1HB  SER A 129      10.464 -30.048  34.024  1.00 21.54      .169 H
ATOM   1940 2HB  SER A 129      11.036 -30.970  32.599  1.00 21.54      .169 H
ATOM   1941  OG  SER A 129       9.291 -29.978  32.451  1.00 22.74      .380 O
ATOM   1942  HG  SER A 129       8.982 -29.201  32.923  1.00 22.74      .380 H
ATOM   1943  N   LEU A 130       7.533 -32.352  35.211  1.00 24.76      .337 N
ATOM   1944  H   LEU A 130       7.218 -33.077  34.582  1.00 24.76      .337 H
ATOM   1945  CA  LEU A 130       6.532 -31.873  36.188  1.00 24.77      .159 C
ATOM   1946  HA  LEU A 130       6.819 -30.860  36.470  1.00 24.77      .159 H
ATOM   1947  C   LEU A 130       6.582 -32.698  37.556  1.00 25.28      .251 C
ATOM   1948  O   LEU A 130       6.642 -33.926  37.492  1.00 25.31      .271 O
ATOM   1949  CB  LEU A 130       5.095 -31.747  35.624  1.00 22.42      .032 C
ATOM   1950 1HB  LEU A 130       4.664 -32.747  35.576  1.00 22.42      .032 H
ATOM   1951 2HB  LEU A 130       4.499 -31.188  36.347  1.00 22.42      .032 H
ATOM   1952  CG  LEU A 130       4.902 -30.942  34.321  1.00 28.16      .002 C
ATOM   1953  HG  LEU A 130       5.728 -31.175  33.649  1.00 28.16      .002 H
ATOM   1954  CD1 LEU A 130       3.462 -31.354  33.850  1.00 19.46      .000 C
ATOM   1955 1HD1 LEU A 130       3.165 -30.738  33.001  1.00 19.46      .000 H
ATOM   1956 2HD1 LEU A 130       2.762 -31.204  34.671  1.00 19.46      .000 H
ATOM   1957 3HD1 LEU A 130       3.459 -32.404  33.556  1.00 19.46      .000 H
ATOM   1958  CD2 LEU A 130       4.775 -29.450  34.482  1.00 24.15      .000 C
ATOM   1959 1HD2 LEU A 130       5.698 -29.069  34.919  1.00 24.15      .000 H
ATOM   1960 2HD2 LEU A 130       3.942 -29.246  35.156  1.00 24.15      .000 H
ATOM   1961 3HD2 LEU A 130       4.596 -28.960  33.525  1.00 24.15      .000 H
ATOM   1962  N   ASP A 131       6.652 -32.049  38.730  1.00 20.78      .337 N
ATOM   1963  H   ASP A 131       6.704 -31.041  38.779  1.00 20.78      .337 H
ATOM   1964  CA  ASP A 131       6.899 -32.765  39.998  1.00 24.01      .170 C
ATOM   1965  HA  ASP A 131       7.785 -33.397  39.935  1.00 24.01      .170 H
ATOM   1966  C   ASP A 131       5.721 -33.607  40.489  1.00 25.55      .251 C
ATOM   1967  O   ASP A 131       5.854 -34.449  41.331  1.00 26.37      .271 O
ATOM   1968  CB  ASP A 131       7.267 -31.710  41.076  1.00 22.32      .129 C
ATOM   1969 1HB  ASP A 131       6.404 -31.065  41.241  1.00 22.32      .129 H
ATOM   1970 2HB  ASP A 131       7.490 -32.211  42.019  1.00 22.32      .129 H
ATOM   1971  CG  ASP A 131       8.468 -30.832  40.693  1.00 32.16      .188 C
ATOM   1972  OD1 ASP A 131       8.486 -29.696  41.201  1.00 27.06      .647 O
ATOM   1973  OD2 ASP A 131       9.445 -31.235  39.971  1.00 37.49      .647 O
ATOM   1974  N   VAL A 132       4.591 -33.431  39.852  1.00 23.20      .338 N
ATOM   1975  H   VAL A 132       4.440 -32.645  39.235  1.00 23.20      .338 H
ATOM   1976  CA  VAL A 132       3.456 -34.389  39.933  1.00 23.96      .159 C
ATOM   1977  HA  VAL A 132       3.183 -34.554  40.976  1.00 23.96      .159 H
ATOM   1978  C   VAL A 132       3.762 -35.848  39.362  1.00 22.91      .251 C
ATOM   1979  O   VAL A 132       2.977 -36.726  39.722  1.00 23.80      .271 O
ATOM   1980  CB  VAL A 132       2.203 -33.741  39.278  1.00 27.08      .029 C
ATOM   1981  HB  VAL A 132       2.118 -32.726  39.666  1.00 27.08      .029 H
ATOM   1982  CG1 VAL A 132       2.192 -33.703  37.769  1.00 26.96      .002 C
ATOM   1983 1HG1 VAL A 132       1.388 -33.089  37.363  1.00 26.96      .002 H
ATOM   1984 2HG1 VAL A 132       2.045 -34.741  37.468  1.00 26.96      .002 H
ATOM   1985 3HG1 VAL A 132       3.149 -33.346  37.389  1.00 26.96      .002 H
ATOM   1986  CG2 VAL A 132       0.866 -34.304  39.692  1.00 30.55      .002 C
ATOM   1987 1HG2 VAL A 132       0.797 -34.501  40.762  1.00 30.55      .002 H
ATOM   1988 2HG2 VAL A 132       0.698 -35.229  39.141  1.00 30.55      .002 H
ATOM   1989 3HG2 VAL A 132       0.112 -33.570  39.408  1.00 30.55      .002 H
ATOM   1990  N   TYR A 133       4.885 -35.992  38.605  1.00 21.79      .337 N
ATOM   1991  H   TYR A 133       5.478 -35.188  38.453  1.00 21.79      .337 H
ATOM   1992  CA  TYR A 133       5.334 -37.273  38.094  1.00 24.06      .164 C
ATOM   1993  HA  TYR A 133       4.791 -38.137  38.478  1.00 24.06      .164 H
ATOM   1994  C   TYR A 133       6.839 -37.491  38.455  1.00 26.48      .251 C
ATOM   1995  O   TYR A 133       7.656 -37.757  37.580  1.00 22.34      .271 O
ATOM   1996  CB  TYR A 133       5.122 -37.279  36.602  1.00 16.41      .056 C
ATOM   1997 1HB  TYR A 133       5.914 -36.724  36.098  1.00 16.41      .056 H
ATOM   1998 2HB  TYR A 133       5.177 -38.332  36.324  1.00 16.41      .056 H
ATOM   1999  CG  TYR A 133       3.778 -36.744  36.025  1.00 25.76      .044 C
ATOM   2000  CD1 TYR A 133       2.532 -37.161  36.505  1.00 18.04      .011 C
ATOM   2001  HD1 TYR A 133       2.441 -37.824  37.353  1.00 18.04      .011 H
ATOM   2002  CD2 TYR A 133       3.850 -35.974  34.874  1.00 19.49      .011 C
ATOM   2003  HD2 TYR A 133       4.799 -35.635  34.484  1.00 19.49      .011 H
ATOM   2004  CE1 TYR A 133       1.318 -36.650  35.939  1.00 22.10      .037 C
ATOM   2005  HE1 TYR A 133       0.372 -37.000  36.327  1.00 22.10      .037 H
ATOM   2006  CE2 TYR A 133       2.661 -35.432  34.323  1.00 19.55      .037 C
ATOM   2007  HE2 TYR A 133       2.708 -34.835  33.424  1.00 19.55      .037 H
ATOM   2008  CZ  TYR A 133       1.412 -35.793  34.865  1.00 24.09      .065 C
ATOM   2009  OH  TYR A 133       0.267 -35.450  34.271  1.00 17.97      .361 O
ATOM   2010  HH  TYR A 133      -0.511 -35.931  34.563  1.00 17.97      .361 H
ATOM   2011  N   ASP A 134       7.199 -37.134  39.663  1.00 23.28      .337 N
ATOM   2012  H   ASP A 134       6.452 -36.963  40.322  1.00 23.28      .337 H
ATOM   2013  CA  ASP A 134       8.561 -37.073  40.121  1.00 23.73      .170 C
ATOM   2014  HA  ASP A 134       9.190 -36.712  39.307  1.00 23.73      .170 H
ATOM   2015  C   ASP A 134       9.054 -38.462  40.545  1.00 23.54      .252 C
ATOM   2016  O   ASP A 134       8.491 -39.009  41.445  1.00 21.34      .271 O
ATOM   2017  CB  ASP A 134       8.691 -36.135  41.253  1.00 25.23      .129 C
ATOM   2018 1HB  ASP A 134       8.421 -35.126  40.941  1.00 25.23      .129 H
ATOM   2019 2HB  ASP A 134       8.012 -36.481  42.033  1.00 25.23      .129 H
ATOM   2020  CG  ASP A 134      10.106 -36.010  41.937  1.00 33.25      .188 C
ATOM   2021  OD1 ASP A 134      10.145 -35.023  42.695  1.00 30.91      .647 O
ATOM   2022  OD2 ASP A 134      11.142 -36.711  41.618  1.00 35.15      .647 O
ATOM   2023  N   GLY A 135      10.158 -38.990  39.873  1.00 22.67      .336 N
ATOM   2024  H   GLY A 135      10.696 -38.302  39.366  1.00 22.67      .336 H
ATOM   2025  CA  GLY A 135      10.671 -40.352  39.908  1.00 26.18      .189 C
ATOM   2026 1HA  GLY A 135       9.805 -41.012  39.860  1.00 26.18      .189 H
ATOM   2027 2HA  GLY A 135      11.309 -40.481  39.033  1.00 26.18      .189 H
ATOM   2028  C   GLY A 135      11.510 -40.795  41.149  1.00 31.25      .253 C
ATOM   2029  O   GLY A 135      11.687 -42.002  41.235  1.00 29.18      .270 O
ATOM   2030  N   ARG A 136      11.938 -39.880  42.009  1.00 26.26      .337 N
ATOM   2031  H   ARG A 136      11.594 -38.943  41.855  1.00 26.26      .337 H
ATOM   2032  CA  ARG A 136      12.952 -40.114  42.987  1.00 28.24      .159 C
ATOM   2033  HA  ARG A 136      13.864 -40.480  42.515  1.00 28.24      .159 H
ATOM   2034  C   ARG A 136      12.464 -41.214  43.970  1.00 28.73      .251 C
ATOM   2035  O   ARG A 136      13.231 -42.117  44.224  1.00 29.29      .271 O
ATOM   2036  CB  ARG A 136      13.168 -38.811  43.717  1.00 27.22      .034 C
ATOM   2037 1HB  ARG A 136      12.253 -38.314  44.039  1.00 27.22      .034 H
ATOM   2038 2HB  ARG A 136      13.723 -39.059  44.622  1.00 27.22      .034 H
ATOM   2039  CG  ARG A 136      14.007 -37.788  42.910  1.00 27.24      .027 C
ATOM   2040 1HG  ARG A 136      15.008 -38.197  42.770  1.00 27.24      .027 H
ATOM   2041 2HG  ARG A 136      13.520 -37.581  41.957  1.00 27.24      .027 H
ATOM   2042  CD  ARG A 136      14.202 -36.388  43.612  1.00 29.02      .116 C
ATOM   2043 1HD  ARG A 136      14.726 -36.639  44.535  1.00 29.02      .116 H
ATOM   2044 2HD  ARG A 136      15.009 -35.840  43.125  1.00 29.02      .116 H
ATOM   2045  NE  ARG A 136      13.022 -35.683  43.775  1.00 24.65      .212 N
ATOM   2046  HE  ARG A 136      12.306 -35.795  43.072  1.00 24.65      .212 H
ATOM   2047  CZ  ARG A 136      12.673 -35.110  44.960  1.00 33.82      .666 C
ATOM   2048  NH1 ARG A 136      13.369 -35.116  46.054  1.00 25.93      .235 N
ATOM   2049 1HH1 ARG A 136      14.152 -35.742  46.176  1.00 25.93      .235 H
ATOM   2050 2HH1 ARG A 136      12.988 -34.624  46.849  1.00 25.93      .235 H
ATOM   2051  NH2 ARG A 136      11.560 -34.482  44.981  1.00 25.70      .235 N
ATOM   2052 1HH2 ARG A 136      10.999 -34.513  44.141  1.00 25.70      .235 H
ATOM   2053 2HH2 ARG A 136      11.308 -33.858  45.734  1.00 25.70      .235 H
ATOM   2054  N   PHE A 137      11.278 -40.992  44.586  1.00 25.48      .337 N
ATOM   2055  H   PHE A 137      10.715 -40.223  44.253  1.00 25.48      .337 H
ATOM   2056  CA  PHE A 137      10.739 -41.716  45.759  1.00 22.79      .164 C
ATOM   2057  HA  PHE A 137      11.536 -41.650  46.499  1.00 22.79      .164 H
ATOM   2058  C   PHE A 137      10.385 -43.161  45.498  1.00 30.12      .251 C
ATOM   2059  O   PHE A 137      10.717 -44.040  46.286  1.00 26.81      .271 O
ATOM   2060  CB  PHE A 137       9.482 -40.994  46.430  1.00 24.61      .056 C
ATOM   2061 1HB  PHE A 137       8.557 -41.150  45.875  1.00 24.61      .056 H
ATOM   2062 2HB  PHE A 137       9.239 -41.535  47.345  1.00 24.61      .056 H
ATOM   2063  CG  PHE A 137       9.648 -39.527  46.738  1.00 28.63      .044 C
ATOM   2064  CD1 PHE A 137       9.278 -38.520  45.803  1.00 22.95      .008 C
ATOM   2065  HD1 PHE A 137       8.909 -38.813  44.831  1.00 22.95      .008 H
ATOM   2066  CD2 PHE A 137      10.097 -39.127  48.041  1.00 29.02      .008 C
ATOM   2067  HD2 PHE A 137      10.268 -39.910  48.765  1.00 29.02      .008 H
ATOM   2068  CE1 PHE A 137       9.361 -37.165  46.142  1.00 29.01      .001 C
ATOM   2069  HE1 PHE A 137       9.030 -36.426  45.427  1.00 29.01      .001 H
ATOM   2070  CE2 PHE A 137      10.110 -37.785  48.372  1.00 27.77      .001 C
ATOM   2071  HE2 PHE A 137      10.342 -37.453  49.374  1.00 27.77      .001 H
ATOM   2072  CZ  PHE A 137       9.813 -36.800  47.398  1.00 23.62      .000 C
ATOM   2073  HZ  PHE A 137       9.746 -35.768  47.709  1.00 23.62      .000 H
ATOM   2074  N   LEU A 138       9.851 -43.405  44.330  1.00 29.14      .338 N
ATOM   2075  H   LEU A 138       9.571 -42.635  43.740  1.00 29.14      .338 H
ATOM   2076  CA  LEU A 138       9.470 -44.749  43.878  1.00 27.70      .159 C
ATOM   2077  HA  LEU A 138       8.899 -45.166  44.707  1.00 27.70      .159 H
ATOM   2078  C   LEU A 138      10.687 -45.597  43.598  1.00 24.34      .251 C
ATOM   2079  O   LEU A 138      10.693 -46.734  44.116  1.00 23.16      .271 O
ATOM   2080  CB  LEU A 138       8.614 -44.551  42.595  1.00 22.29      .032 C
ATOM   2081 1HB  LEU A 138       7.810 -43.857  42.839  1.00 22.29      .032 H
ATOM   2082 2HB  LEU A 138       9.243 -44.059  41.853  1.00 22.29      .032 H
ATOM   2083  CG  LEU A 138       8.124 -45.869  41.977  1.00 28.58      .002 C
ATOM   2084  HG  LEU A 138       8.768 -46.679  42.319  1.00 28.58      .002 H
ATOM   2085  CD1 LEU A 138       6.810 -46.283  42.554  1.00 30.97      .000 C
ATOM   2086 1HD1 LEU A 138       6.009 -45.677  42.128  1.00 30.97      .000 H
ATOM   2087 2HD1 LEU A 138       6.788 -46.202  43.641  1.00 30.97      .000 H
ATOM   2088 3HD1 LEU A 138       6.672 -47.324  42.263  1.00 30.97      .000 H
ATOM   2089  CD2 LEU A 138       8.082 -45.963  40.472  1.00 26.56      .000 C
ATOM   2090 1HD2 LEU A 138       7.491 -46.842  40.213  1.00 26.56      .000 H
ATOM   2091 2HD2 LEU A 138       9.100 -46.087  40.102  1.00 26.56      .000 H
ATOM   2092 3HD2 LEU A 138       7.635 -45.078  40.019  1.00 26.56      .000 H
ATOM   2093  N   VAL A 139      11.622 -45.041  42.816  1.00 21.58      .338 N
ATOM   2094  H   VAL A 139      11.529 -44.117  42.419  1.00 21.58      .338 H
ATOM   2095  CA  VAL A 139      12.795 -45.817  42.432  1.00 25.63      .159 C
ATOM   2096  HA  VAL A 139      12.526 -46.762  41.959  1.00 25.63      .159 H
ATOM   2097  C   VAL A 139      13.635 -46.067  43.662  1.00 28.74      .251 C
ATOM   2098  O   VAL A 139      14.073 -47.230  43.840  1.00 29.24      .271 O
ATOM   2099  CB  VAL A 139      13.559 -45.046  41.404  1.00 32.22      .029 C
ATOM   2100  HB  VAL A 139      13.562 -43.978  41.622  1.00 32.22      .029 H
ATOM   2101  CG1 VAL A 139      15.057 -45.446  41.396  1.00 28.29      .002 C
ATOM   2102 1HG1 VAL A 139      15.518 -44.958  42.255  1.00 28.29      .002 H
ATOM   2103 2HG1 VAL A 139      15.423 -44.988  40.477  1.00 28.29      .002 H
ATOM   2104 3HG1 VAL A 139      15.309 -46.506  41.401  1.00 28.29      .002 H
ATOM   2105  CG2 VAL A 139      12.849 -45.356  40.031  1.00 27.28      .002 C
ATOM   2106 1HG2 VAL A 139      13.369 -44.753  39.286  1.00 27.28      .002 H
ATOM   2107 2HG2 VAL A 139      11.826 -44.995  40.141  1.00 27.28      .002 H
ATOM   2108 3HG2 VAL A 139      12.835 -46.398  39.711  1.00 27.28      .002 H
ATOM   2109  N   GLN A 140      13.763 -45.082  44.632  1.00 31.83      .338 N
ATOM   2110  H   GLN A 140      13.525 -44.117  44.455  1.00 31.83      .338 H
ATOM   2111  CA  GLN A 140      14.363 -45.440  45.885  1.00 29.83      .160 C
ATOM   2112  HA  GLN A 140      15.370 -45.802  45.681  1.00 29.83      .160 H
ATOM   2113  C   GLN A 140      13.637 -46.600  46.668  1.00 29.82      .251 C
ATOM   2114  O   GLN A 140      14.396 -47.406  47.262  1.00 32.02      .271 O
ATOM   2115  CB  GLN A 140      14.512 -44.110  46.703  1.00 30.02      .042 C
ATOM   2116 1HB  GLN A 140      14.885 -43.397  45.966  1.00 30.02      .042 H
ATOM   2117 2HB  GLN A 140      13.528 -43.770  47.024  1.00 30.02      .042 H
ATOM   2118  CG  GLN A 140      15.455 -44.192  47.883  1.00 29.43      .090 C
ATOM   2119 1HG  GLN A 140      16.426 -44.651  47.693  1.00 29.43      .090 H
ATOM   2120 2HG  GLN A 140      15.777 -43.174  48.099  1.00 29.43      .090 H
ATOM   2121  CD  GLN A 140      14.832 -44.807  49.125  1.00 33.84      .227 C
ATOM   2122  OE1 GLN A 140      13.674 -44.678  49.481  1.00 33.49      .273 O
ATOM   2123  NE2 GLN A 140      15.606 -45.519  49.885  1.00 30.37      .369 N
ATOM   2124 1HE2 GLN A 140      15.263 -45.906  50.752  1.00 30.37      .369 H
ATOM   2125 2HE2 GLN A 140      16.599 -45.497  49.699  1.00 30.37      .369 H
ATOM   2126  N   ALA A 141      12.296 -46.585  46.797  1.00 29.27      .338 N
ATOM   2127  H   ALA A 141      11.710 -46.006  46.212  1.00 29.27      .338 H
ATOM   2128  CA  ALA A 141      11.596 -47.471  47.741  1.00 30.81      .159 C
ATOM   2129  HA  ALA A 141      12.070 -47.456  48.722  1.00 30.81      .159 H
ATOM   2130  C   ALA A 141      11.584 -48.906  47.214  1.00 30.50      .251 C
ATOM   2131  O   ALA A 141      11.900 -49.803  47.996  1.00 30.33      .271 O
ATOM   2132  CB  ALA A 141      10.143 -46.998  48.021  1.00 29.65      .034 C
ATOM   2133 1HB  ALA A 141      10.081 -46.078  48.602  1.00 29.65      .034 H
ATOM   2134 2HB  ALA A 141       9.771 -47.831  48.618  1.00 29.65      .034 H
ATOM   2135 3HB  ALA A 141       9.540 -46.899  47.118  1.00 29.65      .034 H
ATOM   2136  N   GLU A 142      11.202 -49.083  45.948  1.00 26.21      .338 N
ATOM   2137  H   GLU A 142      11.095 -48.226  45.424  1.00 26.21      .338 H
ATOM   2138  CA  GLU A 142      10.949 -50.336  45.274  1.00 25.36      .160 C
ATOM   2139  HA  GLU A 142      10.759 -50.978  46.133  1.00 25.36      .160 H
ATOM   2140  C   GLU A 142      12.141 -50.900  44.491  1.00 28.97      .251 C
ATOM   2141  O   GLU A 142      12.050 -52.029  43.985  1.00 24.98      .271 O
ATOM   2142  CB  GLU A 142       9.665 -50.300  44.411  1.00 25.20      .043 C
ATOM   2143 1HB  GLU A 142       9.706 -49.553  43.618  1.00 25.20      .043 H
ATOM   2144 2HB  GLU A 142       9.665 -51.228  43.839  1.00 25.20      .043 H
ATOM   2145  CG  GLU A 142       8.387 -50.164  45.204  1.00 27.04      .100 C
ATOM   2146 1HG  GLU A 142       8.385 -49.196  45.706  1.00 27.04      .100 H
ATOM   2147 2HG  GLU A 142       7.523 -50.148  44.540  1.00 27.04      .100 H
ATOM   2148  CD  GLU A 142       8.107 -51.244  46.293  1.00 31.40      .185 C
ATOM   2149  OE1 GLU A 142       8.074 -52.464  45.943  1.00 32.05      .647 O
ATOM   2150  OE2 GLU A 142       7.944 -50.970  47.510  1.00 32.37      .647 O
ATOM   2151  N   ARG A 143      13.251 -50.139  44.421  1.00 31.35      .338 N
ATOM   2152  H   ARG A 143      13.270 -49.194  44.779  1.00 31.35      .338 H
ATOM   2153  CA  ARG A 143      14.498 -50.535  43.688  1.00 31.83      .159 C
ATOM   2154  HA  ARG A 143      15.119 -49.639  43.670  1.00 31.83      .159 H
ATOM   2155  C   ARG A 143      14.216 -50.938  42.217  1.00 29.37      .251 C
ATOM   2156  O   ARG A 143      15.161 -51.593  41.678  1.00 35.35      .271 O
ATOM   2157  CB  ARG A 143      15.175 -51.697  44.482  1.00 28.58      .034 C
ATOM   2158 1HB  ARG A 143      14.453 -52.475  44.731  1.00 28.58      .034 H
ATOM   2159 2HB  ARG A 143      16.043 -52.119  43.975  1.00 28.58      .034 H
ATOM   2160  CG  ARG A 143      15.762 -51.254  45.924  1.00 35.03      .027 C
ATOM   2161 1HG  ARG A 143      15.128 -50.525  46.430  1.00 35.03      .027 H
ATOM   2162 2HG  ARG A 143      15.935 -52.113  46.573  1.00 35.03      .027 H
ATOM   2163  CD  ARG A 143      17.165 -50.558  45.738  1.00 38.75      .116 C
ATOM   2164 1HD  ARG A 143      17.900 -51.140  45.182  1.00 38.75      .116 H
ATOM   2165 2HD  ARG A 143      16.887 -49.660  45.185  1.00 38.75      .116 H
ATOM   2166  NE  ARG A 143      17.737 -50.168  47.032  1.00 46.42      .212 N
ATOM   2167  HE  ARG A 143      17.811 -49.183  47.246  1.00 46.42      .212 H
ATOM   2168  CZ  ARG A 143      18.207 -51.091  47.858  1.00 45.47      .666 C
ATOM   2169  NH1 ARG A 143      18.322 -52.365  47.492  1.00 32.13      .235 N
ATOM   2170 1HH1 ARG A 143      18.079 -52.645  46.553  1.00 32.13      .235 H
ATOM   2171 2HH1 ARG A 143      18.591 -53.061  48.173  1.00 32.13      .235 H
ATOM   2172  NH2 ARG A 143      18.549 -50.795  49.072  1.00 46.82      .235 N
ATOM   2173 1HH2 ARG A 143      18.321 -49.921  49.524  1.00 46.82      .235 H
ATOM   2174 2HH2 ARG A 143      18.780 -51.606  49.628  1.00 46.82      .235 H
ATOM   2175  N   THR A 144      13.097 -50.654  41.576  1.00 32.41      .336 N
ATOM   2176  H   THR A 144      12.258 -50.305  42.017  1.00 32.41      .336 H
ATOM   2177  CA  THR A 144      12.953 -50.747  40.063  1.00 30.30      .186 C
ATOM   2178  HA  THR A 144      13.400 -51.679  39.717  1.00 30.30      .186 H
ATOM   2179  C   THR A 144      13.756 -49.597  39.331  1.00 27.99      .253 C
ATOM   2180  O   THR A 144      14.516 -48.888  39.963  1.00 27.84      .270 O
ATOM   2181  CB  THR A 144      11.488 -50.661  39.581  1.00 35.21      .140 C
ATOM   2182  HB  THR A 144      11.475 -50.803  38.501  1.00 35.21      .140 H
ATOM   2183  OG1 THR A 144      10.876 -49.477  40.017  1.00 38.23      .382 O
ATOM   2184  HG1 THR A 144       9.925 -49.607  40.044  1.00 38.23      .382 H
ATOM   2185  CG2 THR A 144      10.599 -51.816  40.143  1.00 33.98      .034 C
ATOM   2186 1HG2 THR A 144      11.049 -52.755  39.822  1.00 33.98      .034 H
ATOM   2187 2HG2 THR A 144       9.596 -51.732  39.724  1.00 33.98      .034 H
ATOM   2188 3HG2 THR A 144      10.542 -51.793  41.232  1.00 33.98      .034 H
ATOM   2189  N   VAL A 145      13.618 -49.491  37.996  1.00 23.22      .337 N
ATOM   2190  H   VAL A 145      13.210 -50.185  37.385  1.00 23.22      .337 H
ATOM   2191  CA  VAL A 145      14.083 -48.262  37.196  1.00 29.04      .159 C
ATOM   2192  HA  VAL A 145      14.670 -47.495  37.703  1.00 29.04      .159 H
ATOM   2193  C   VAL A 145      12.865 -47.577  36.542  1.00 32.40      .251 C
ATOM   2194  O   VAL A 145      11.844 -48.216  36.366  1.00 26.72      .271 O
ATOM   2195  CB  VAL A 145      15.019 -48.688  36.114  1.00 27.45      .029 C
ATOM   2196  HB  VAL A 145      14.642 -49.553  35.568  1.00 27.45      .029 H
ATOM   2197  CG1 VAL A 145      15.286 -47.708  34.962  1.00 28.13      .002 C
ATOM   2198 1HG1 VAL A 145      14.372 -47.644  34.371  1.00 28.13      .002 H
ATOM   2199 2HG1 VAL A 145      16.109 -48.033  34.325  1.00 28.13      .002 H
ATOM   2200 3HG1 VAL A 145      15.517 -46.728  35.382  1.00 28.13      .002 H
ATOM   2201  CG2 VAL A 145      16.334 -49.084  36.689  1.00 31.38      .002 C
ATOM   2202 1HG2 VAL A 145      16.877 -48.203  37.030  1.00 31.38      .002 H
ATOM   2203 2HG2 VAL A 145      16.923 -49.606  35.934  1.00 31.38      .002 H
ATOM   2204 3HG2 VAL A 145      16.152 -49.750  37.533  1.00 31.38      .002 H
ATOM   2205  N   LEU A 146      12.840 -46.304  36.230  1.00 26.51      .338 N
ATOM   2206  H   LEU A 146      13.701 -45.787  36.341  1.00 26.51      .338 H
ATOM   2207  CA  LEU A 146      11.696 -45.557  35.690  1.00 26.15      .159 C
ATOM   2208  HA  LEU A 146      10.970 -46.272  35.302  1.00 26.15      .159 H
ATOM   2209  C   LEU A 146      12.021 -44.557  34.549  1.00 26.71      .251 C
ATOM   2210  O   LEU A 146      13.084 -43.878  34.684  1.00 29.11      .271 O
ATOM   2211  CB  LEU A 146      11.056 -44.749  36.859  1.00 26.19      .032 C
ATOM   2212 1HB  LEU A 146      10.633 -45.470  37.558  1.00 26.19      .032 H
ATOM   2213 2HB  LEU A 146      11.869 -44.276  37.410  1.00 26.19      .032 H
ATOM   2214  CG  LEU A 146      10.097 -43.629  36.518  1.00 32.46      .002 C
ATOM   2215  HG  LEU A 146      10.567 -42.920  35.836  1.00 32.46      .002 H
ATOM   2216  CD1 LEU A 146       8.805 -44.085  35.941  1.00 31.30      .000 C
ATOM   2217 1HD1 LEU A 146       8.280 -43.208  35.561  1.00 31.30      .000 H
ATOM   2218 2HD1 LEU A 146       8.175 -44.601  36.665  1.00 31.30      .000 H
ATOM   2219 3HD1 LEU A 146       9.035 -44.757  35.114  1.00 31.30      .000 H
ATOM   2220  CD2 LEU A 146       9.775 -42.963  37.857  1.00 28.97      .000 C
ATOM   2221 1HD2 LEU A 146      10.690 -42.389  38.006  1.00 28.97      .000 H
ATOM   2222 2HD2 LEU A 146       9.678 -43.705  38.649  1.00 28.97      .000 H
ATOM   2223 3HD2 LEU A 146       8.917 -42.292  37.880  1.00 28.97      .000 H
ATOM   2224  N   VAL A 147      11.264 -44.453  33.471  1.00 25.66      .338 N
ATOM   2225  H   VAL A 147      10.417 -44.999  33.395  1.00 25.66      .338 H
ATOM   2226  CA  VAL A 147      11.642 -43.685  32.268  1.00 24.44      .159 C
ATOM   2227  HA  VAL A 147      12.529 -43.092  32.490  1.00 24.44      .159 H
ATOM   2228  C   VAL A 147      10.546 -42.816  31.712  1.00 23.48      .251 C
ATOM   2229  O   VAL A 147       9.410 -43.241  31.728  1.00 22.06      .271 O
ATOM   2230  CB  VAL A 147      12.122 -44.704  31.175  1.00 23.14      .029 C
ATOM   2231  HB  VAL A 147      11.227 -45.196  30.794  1.00 23.14      .029 H
ATOM   2232  CG1 VAL A 147      12.767 -43.982  30.030  1.00 18.11      .002 C
ATOM   2233 1HG1 VAL A 147      11.979 -43.378  29.580  1.00 18.11      .002 H
ATOM   2234 2HG1 VAL A 147      13.152 -44.686  29.293  1.00 18.11      .002 H
ATOM   2235 3HG1 VAL A 147      13.574 -43.332  30.369  1.00 18.11      .002 H
ATOM   2236  CG2 VAL A 147      13.158 -45.780  31.643  1.00 22.93      .002 C
ATOM   2237 1HG2 VAL A 147      12.672 -46.424  32.377  1.00 22.93      .002 H
ATOM   2238 2HG2 VAL A 147      14.101 -45.414  32.048  1.00 22.93      .002 H
ATOM   2239 3HG2 VAL A 147      13.348 -46.346  30.731  1.00 22.93      .002 H
ATOM   2240  N   SER A 148      10.762 -41.593  31.242  1.00 22.93      .336 N
ATOM   2241  H   SER A 148      11.695 -41.265  31.446  1.00 22.93      .336 H
ATOM   2242  CA  SER A 148       9.775 -40.637  30.801  1.00 25.29      .189 C
ATOM   2243  HA  SER A 148       8.880 -41.160  30.465  1.00 25.29      .189 H
ATOM   2244  C   SER A 148      10.309 -39.779  29.650  1.00 24.52      .253 C
ATOM   2245  O   SER A 148      11.390 -39.228  29.769  1.00 21.58      .270 O
ATOM   2246  CB  SER A 148       9.343 -39.790  31.947  1.00 19.94      .169 C
ATOM   2247 1HB  SER A 148       8.780 -40.357  32.688  1.00 19.94      .169 H
ATOM   2248 2HB  SER A 148      10.190 -39.354  32.478  1.00 19.94      .169 H
ATOM   2249  OG  SER A 148       8.501 -38.750  31.516  1.00 22.02      .380 O
ATOM   2250  HG  SER A 148       8.110 -38.330  32.286  1.00 22.02      .380 H
ATOM   2251  N   MET A 149       9.598 -39.620  28.530  1.00 18.38      .337 N
ATOM   2252  H   MET A 149       8.600 -39.748  28.622  1.00 18.38      .337 H
ATOM   2253  CA  MET A 149      10.074 -38.778  27.445  1.00 23.28      .160 C
ATOM   2254  HA  MET A 149      11.048 -38.348  27.677  1.00 23.28      .160 H
ATOM   2255  C   MET A 149       9.100 -37.533  27.285  1.00 25.41      .251 C
ATOM   2256  O   MET A 149       7.928 -37.577  27.575  1.00 20.70      .271 O
ATOM   2257  CB  MET A 149      10.208 -39.528  26.087  1.00 20.59      .043 C
ATOM   2258 1HB  MET A 149      10.591 -38.725  25.458  1.00 20.59      .043 H
ATOM   2259 2HB  MET A 149      10.851 -40.408  26.057  1.00 20.59      .043 H
ATOM   2260  CG  MET A 149       8.828 -39.958  25.480  1.00 19.86      .060 C
ATOM   2261 1HG  MET A 149       8.152 -39.103  25.476  1.00 19.86      .060 H
ATOM   2262 2HG  MET A 149       9.117 -40.346  24.503  1.00 19.86      .060 H
ATOM   2263  SD  MET A 149       7.831 -41.351  26.268  1.00 23.30      .139 S
ATOM   2264  CE  MET A 149       9.045 -42.590  26.648  1.00 17.15      .069 C
ATOM   2265 1HE  MET A 149       8.594 -43.582  26.667  1.00 17.15      .069 H
ATOM   2266 2HE  MET A 149       9.511 -42.384  27.612  1.00 17.15      .069 H
ATOM   2267 3HE  MET A 149       9.801 -42.549  25.863  1.00 17.15      .069 H
ATOM   2268  N   ASN A 150       9.627 -36.395  26.872  1.00 20.00      .337 N
ATOM   2269  H   ASN A 150      10.595 -36.335  26.588  1.00 20.00      .337 H
ATOM   2270  CA  ASN A 150       8.769 -35.291  26.324  1.00 23.24      .169 C
ATOM   2271  HA  ASN A 150       7.920 -35.069  26.972  1.00 23.24      .169 H
ATOM   2272  C   ASN A 150       8.285 -35.793  24.983  1.00 24.90      .251 C
ATOM   2273  O   ASN A 150       9.003 -36.412  24.195  1.00 26.11      .271 O
ATOM   2274  CB  ASN A 150       9.598 -34.072  26.031  1.00 20.18      .119 C
ATOM   2275 1HB  ASN A 150      10.547 -34.373  25.588  1.00 20.18      .119 H
ATOM   2276 2HB  ASN A 150       9.060 -33.490  25.282  1.00 20.18      .119 H
ATOM   2277  CG  ASN A 150       9.819 -33.268  27.280  1.00 28.81      .230 C
ATOM   2278  OD1 ASN A 150       9.162 -33.439  28.275  1.00 25.52      .273 O
ATOM   2279  ND2 ASN A 150      10.764 -32.369  27.303  1.00 27.97      .369 N
ATOM   2280 1HD2 ASN A 150      10.979 -31.817  28.120  1.00 27.97      .369 H
ATOM   2281 2HD2 ASN A 150      11.267 -32.214  26.441  1.00 27.97      .369 H
ATOM   2282  N   TYR A 151       7.041 -35.541  24.606  1.00 20.20      .337 N
ATOM   2283  H   TYR A 151       6.418 -35.177  25.313  1.00 20.20      .337 H
ATOM   2284  CA  TYR A 151       6.472 -35.857  23.305  1.00 19.93      .164 C
ATOM   2285  HA  TYR A 151       7.147 -36.049  22.471  1.00 19.93      .164 H
ATOM   2286  C   TYR A 151       5.512 -34.710  22.853  1.00 19.16      .251 C
ATOM   2287  O   TYR A 151       4.900 -33.946  23.621  1.00 20.88      .271 O
ATOM   2288  CB  TYR A 151       5.737 -37.279  23.336  1.00 20.27      .056 C
ATOM   2289 1HB  TYR A 151       5.568 -37.494  22.281  1.00 20.27      .056 H
ATOM   2290 2HB  TYR A 151       6.336 -38.134  23.650  1.00 20.27      .056 H
ATOM   2291  CG  TYR A 151       4.405 -37.317  24.065  1.00 17.59      .044 C
ATOM   2292  CD1 TYR A 151       4.340 -37.646  25.381  1.00 16.30      .011 C
ATOM   2293  HD1 TYR A 151       5.259 -37.840  25.914  1.00 16.30      .011 H
ATOM   2294  CD2 TYR A 151       3.210 -36.990  23.368  1.00 19.29      .011 C
ATOM   2295  HD2 TYR A 151       3.164 -36.745  22.317  1.00 19.29      .011 H
ATOM   2296  CE1 TYR A 151       3.143 -37.507  26.135  1.00 18.96      .037 C
ATOM   2297  HE1 TYR A 151       3.243 -37.580  27.208  1.00 18.96      .037 H
ATOM   2298  CE2 TYR A 151       1.977 -36.963  24.101  1.00 18.48      .037 C
ATOM   2299  HE2 TYR A 151       1.059 -36.638  23.634  1.00 18.48      .037 H
ATOM   2300  CZ  TYR A 151       1.984 -37.302  25.472  1.00 20.22      .065 C
ATOM   2301  OH  TYR A 151       0.799 -37.081  26.150  1.00 18.68      .361 O
ATOM   2302  HH  TYR A 151       0.754 -37.601  26.956  1.00 18.68      .361 H
ATOM   2303  N   ARG A 152       5.385 -34.488  21.527  1.00 19.03      .338 N
ATOM   2304  H   ARG A 152       5.892 -35.040  20.849  1.00 19.03      .338 H
ATOM   2305  CA  ARG A 152       4.635 -33.339  20.999  1.00 21.54      .159 C
ATOM   2306  HA  ARG A 152       4.981 -32.398  21.428  1.00 21.54      .159 H
ATOM   2307  C   ARG A 152       3.098 -33.422  21.284  1.00 24.15      .251 C
ATOM   2308  O   ARG A 152       2.504 -34.533  21.301  1.00 22.83      .271 O
ATOM   2309  CB  ARG A 152       4.898 -33.322  19.441  1.00 23.82      .034 C
ATOM   2310 1HB  ARG A 152       5.156 -34.324  19.097  1.00 23.82      .034 H
ATOM   2311 2HB  ARG A 152       4.031 -32.979  18.877  1.00 23.82      .034 H
ATOM   2312  CG  ARG A 152       6.092 -32.388  19.053  1.00 19.56      .027 C
ATOM   2313 1HG  ARG A 152       5.651 -31.391  19.094  1.00 19.56      .027 H
ATOM   2314 2HG  ARG A 152       6.926 -32.497  19.747  1.00 19.56      .027 H
ATOM   2315  CD  ARG A 152       6.698 -32.543  17.608  1.00 22.58      .116 C
ATOM   2316 1HD  ARG A 152       5.924 -32.120  16.966  1.00 22.58      .116 H
ATOM   2317 2HD  ARG A 152       7.561 -31.877  17.625  1.00 22.58      .116 H
ATOM   2318  NE  ARG A 152       7.020 -33.876  17.298  1.00 22.21      .212 N
ATOM   2319  HE  ARG A 152       7.082 -34.527  18.068  1.00 22.21      .212 H
ATOM   2320  CZ  ARG A 152       6.954 -34.307  16.042  1.00 23.75      .666 C
ATOM   2321  NH1 ARG A 152       6.674 -33.509  15.048  1.00 24.78      .235 N
ATOM   2322 1HH1 ARG A 152       6.464 -32.546  15.271  1.00 24.78      .235 H
ATOM   2323 2HH1 ARG A 152       6.615 -33.830  14.092  1.00 24.78      .235 H
ATOM   2324  NH2 ARG A 152       7.216 -35.537  15.803  1.00 20.31      .235 N
ATOM   2325 1HH2 ARG A 152       7.600 -36.120  16.533  1.00 20.31      .235 H
ATOM   2326 2HH2 ARG A 152       7.212 -35.862  14.847  1.00 20.31      .235 H
ATOM   2327  N   VAL A 153       2.478 -32.233  21.459  1.00 22.48      .338 N
ATOM   2328  H   VAL A 153       3.064 -31.413  21.390  1.00 22.48      .338 H
ATOM   2329  CA  VAL A 153       1.053 -31.992  21.733  1.00 20.45      .159 C
ATOM   2330  HA  VAL A 153       0.557 -32.921  21.451  1.00 20.45      .159 H
ATOM   2331  C   VAL A 153       0.457 -30.848  20.895  1.00 24.96      .251 C
ATOM   2332  O   VAL A 153       1.125 -30.100  20.211  1.00 21.71      .271 O
ATOM   2333  CB  VAL A 153       0.953 -31.739  23.251  1.00 25.37      .029 C
ATOM   2334  HB  VAL A 153      -0.077 -31.476  23.490  1.00 25.37      .029 H
ATOM   2335  CG1 VAL A 153       1.250 -33.038  24.001  1.00 19.61      .002 C
ATOM   2336 1HG1 VAL A 153       2.302 -33.317  23.939  1.00 19.61      .002 H
ATOM   2337 2HG1 VAL A 153       0.641 -33.805  23.523  1.00 19.61      .002 H
ATOM   2338 3HG1 VAL A 153       0.961 -32.943  25.048  1.00 19.61      .002 H
ATOM   2339  CG2 VAL A 153       1.761 -30.623  23.949  1.00 17.61      .002 C
ATOM   2340 1HG2 VAL A 153       2.828 -30.704  23.741  1.00 17.61      .002 H
ATOM   2341 2HG2 VAL A 153       1.601 -30.599  25.027  1.00 17.61      .002 H
ATOM   2342 3HG2 VAL A 153       1.372 -29.707  23.504  1.00 17.61      .002 H
ATOM   2343  N   GLY A 154      -0.933 -30.900  20.964  1.00 22.57      .336 N
ATOM   2344  H   GLY A 154      -1.304 -31.681  21.485  1.00 22.57      .336 H
ATOM   2345  CA  GLY A 154      -1.878 -30.152  20.132  1.00 20.33      .189 C
ATOM   2346 1HA  GLY A 154      -2.852 -30.607  20.311  1.00 20.33      .189 H
ATOM   2347 2HA  GLY A 154      -1.808 -29.129  20.500  1.00 20.33      .189 H
ATOM   2348  C   GLY A 154      -1.521 -30.217  18.671  1.00 25.35      .253 C
ATOM   2349  O   GLY A 154      -1.221 -31.354  18.274  1.00 24.22      .270 O
ATOM   2350  N   ALA A 155      -1.642 -29.112  17.942  1.00 23.33      .337 N
ATOM   2351  H   ALA A 155      -2.069 -28.326  18.411  1.00 23.33      .337 H
ATOM   2352  CA  ALA A 155      -1.325 -28.983  16.537  1.00 25.46      .159 C
ATOM   2353  HA  ALA A 155      -2.108 -29.561  16.047  1.00 25.46      .159 H
ATOM   2354  C   ALA A 155       0.037 -29.566  16.158  1.00 27.25      .251 C
ATOM   2355  O   ALA A 155       0.128 -30.339  15.254  1.00 25.72      .271 O
ATOM   2356  CB  ALA A 155      -1.400 -27.540  16.200  1.00 26.57      .034 C
ATOM   2357 1HB  ALA A 155      -0.719 -26.974  16.836  1.00 26.57      .034 H
ATOM   2358 2HB  ALA A 155      -2.425 -27.216  16.385  1.00 26.57      .034 H
ATOM   2359 3HB  ALA A 155      -1.148 -27.367  15.153  1.00 26.57      .034 H
ATOM   2360  N   PHE A 156       1.034 -29.227  17.007  1.00 25.39      .337 N
ATOM   2361  H   PHE A 156       0.845 -28.558  17.740  1.00 25.39      .337 H
ATOM   2362  CA  PHE A 156       2.417 -29.646  16.823  1.00 23.14      .164 C
ATOM   2363  HA  PHE A 156       2.803 -29.296  15.866  1.00 23.14      .164 H
ATOM   2364  C   PHE A 156       2.545 -31.198  16.829  1.00 24.00      .251 C
ATOM   2365  O   PHE A 156       3.518 -31.674  16.283  1.00 27.09      .271 O
ATOM   2366  CB  PHE A 156       3.327 -29.170  17.960  1.00 21.78      .056 C
ATOM   2367 1HB  PHE A 156       3.018 -29.736  18.838  1.00 21.78      .056 H
ATOM   2368 2HB  PHE A 156       4.345 -29.492  17.740  1.00 21.78      .056 H
ATOM   2369  CG  PHE A 156       3.228 -27.720  18.162  1.00 24.35      .044 C
ATOM   2370  CD1 PHE A 156       2.495 -27.179  19.209  1.00 22.82      .008 C
ATOM   2371  HD1 PHE A 156       2.001 -27.814  19.930  1.00 22.82      .008 H
ATOM   2372  CD2 PHE A 156       4.048 -26.878  17.340  1.00 20.78      .008 C
ATOM   2373  HD2 PHE A 156       4.574 -27.337  16.515  1.00 20.78      .008 H
ATOM   2374  CE1 PHE A 156       2.510 -25.781  19.427  1.00 23.46      .001 C
ATOM   2375  HE1 PHE A 156       2.137 -25.396  20.365  1.00 23.46      .001 H
ATOM   2376  CE2 PHE A 156       4.012 -25.524  17.534  1.00 24.75      .001 C
ATOM   2377  HE2 PHE A 156       4.447 -24.919  16.752  1.00 24.75      .001 H
ATOM   2378  CZ  PHE A 156       3.283 -24.958  18.564  1.00 24.97      .000 C
ATOM   2379  HZ  PHE A 156       3.318 -23.897  18.764  1.00 24.97      .000 H
ATOM   2380  N   GLY A 157       1.705 -31.940  17.568  1.00 22.51      .336 N
ATOM   2381  H   GLY A 157       1.104 -31.416  18.189  1.00 22.51      .336 H
ATOM   2382  CA  GLY A 157       1.754 -33.392  17.776  1.00 20.74      .189 C
ATOM   2383 1HA  GLY A 157       2.759 -33.723  17.515  1.00 20.74      .189 H
ATOM   2384 2HA  GLY A 157       1.650 -33.634  18.834  1.00 20.74      .189 H
ATOM   2385  C   GLY A 157       0.730 -34.170  16.969  1.00 24.31      .253 C
ATOM   2386  O   GLY A 157       1.009 -35.389  16.900  1.00 27.21      .270 O
ATOM   2387  N   PHE A 158      -0.379 -33.592  16.513  1.00 23.08      .337 N
ATOM   2388  H   PHE A 158      -0.565 -32.688  16.925  1.00 23.08      .337 H
ATOM   2389  CA  PHE A 158      -1.612 -34.360  16.147  1.00 23.82      .164 C
ATOM   2390  HA  PHE A 158      -1.206 -35.340  15.899  1.00 23.82      .164 H
ATOM   2391  C   PHE A 158      -2.321 -33.765  14.956  1.00 26.67      .251 C
ATOM   2392  O   PHE A 158      -3.348 -34.283  14.542  1.00 25.88      .271 O
ATOM   2393  CB  PHE A 158      -2.510 -34.431  17.406  1.00 24.72      .056 C
ATOM   2394 1HB  PHE A 158      -2.656 -33.428  17.807  1.00 24.72      .056 H
ATOM   2395 2HB  PHE A 158      -3.493 -34.856  17.201  1.00 24.72      .056 H
ATOM   2396  CG  PHE A 158      -1.876 -35.281  18.533  1.00 23.29      .044 C
ATOM   2397  CD1 PHE A 158      -1.380 -34.680  19.719  1.00 23.35      .008 C
ATOM   2398  HD1 PHE A 158      -1.576 -33.630  19.879  1.00 23.35      .008 H
ATOM   2399  CD2 PHE A 158      -1.690 -36.687  18.350  1.00 25.46      .008 C
ATOM   2400  HD2 PHE A 158      -2.062 -37.125  17.435  1.00 25.46      .008 H
ATOM   2401  CE1 PHE A 158      -0.596 -35.421  20.564  1.00 19.80      .001 C
ATOM   2402  HE1 PHE A 158      -0.119 -34.895  21.378  1.00 19.80      .001 H
ATOM   2403  CE2 PHE A 158      -1.119 -37.494  19.339  1.00 27.06      .001 C
ATOM   2404  HE2 PHE A 158      -1.061 -38.564  19.200  1.00 27.06      .001 H
ATOM   2405  CZ  PHE A 158      -0.480 -36.778  20.397  1.00 21.72      .000 C
ATOM   2406  HZ  PHE A 158       0.080 -37.350  21.123  1.00 21.72      .000 H
ATOM   2407  N   LEU A 159      -1.831 -32.640  14.364  1.00 27.43      .338 N
ATOM   2408  H   LEU A 159      -0.976 -32.225  14.705  1.00 27.43      .338 H
ATOM   2409  CA  LEU A 159      -2.312 -32.252  13.058  1.00 24.70      .159 C
ATOM   2410  HA  LEU A 159      -3.373 -32.022  12.959  1.00 24.70      .159 H
ATOM   2411  C   LEU A 159      -1.954 -33.330  12.016  1.00 30.82      .251 C
ATOM   2412  O   LEU A 159      -0.883 -33.921  11.914  1.00 32.86      .271 O
ATOM   2413  CB  LEU A 159      -1.651 -30.844  12.758  1.00 24.52      .032 C
ATOM   2414 1HB  LEU A 159      -1.906 -30.212  13.609  1.00 24.52      .032 H
ATOM   2415 2HB  LEU A 159      -0.575 -31.021  12.749  1.00 24.52      .032 H
ATOM   2416  CG  LEU A 159      -2.107 -30.174  11.418  1.00 30.30      .002 C
ATOM   2417  HG  LEU A 159      -3.121 -30.523  11.221  1.00 30.30      .002 H
ATOM   2418  CD1 LEU A 159      -2.159 -28.658  11.548  1.00 24.74      .000 C
ATOM   2419 1HD1 LEU A 159      -2.456 -28.301  12.535  1.00 24.74      .000 H
ATOM   2420 2HD1 LEU A 159      -2.920 -28.383  10.818  1.00 24.74      .000 H
ATOM   2421 3HD1 LEU A 159      -1.207 -28.207  11.269  1.00 24.74      .000 H
ATOM   2422  CD2 LEU A 159      -1.124 -30.600  10.310  1.00 27.05      .000 C
ATOM   2423 1HD2 LEU A 159      -0.115 -30.252  10.530  1.00 27.05      .000 H
ATOM   2424 2HD2 LEU A 159      -1.483 -30.126   9.396  1.00 27.05      .000 H
ATOM   2425 3HD2 LEU A 159      -1.115 -31.683  10.178  1.00 27.05      .000 H
ATOM   2426  N   ALA A 160      -2.941 -33.720  11.202  1.00 30.16      .338 N
ATOM   2427  H   ALA A 160      -3.824 -33.252  11.349  1.00 30.16      .338 H
ATOM   2428  CA  ALA A 160      -2.913 -34.740  10.144  1.00 32.03      .159 C
ATOM   2429  HA  ALA A 160      -1.920 -34.694   9.697  1.00 32.03      .159 H
ATOM   2430  C   ALA A 160      -3.944 -34.576   8.986  1.00 35.94      .251 C
ATOM   2431  O   ALA A 160      -5.028 -34.001   9.200  1.00 26.91      .271 O
ATOM   2432  CB  ALA A 160      -3.262 -36.047  10.874  1.00 23.68      .034 C
ATOM   2433 1HB  ALA A 160      -2.805 -36.013  11.863  1.00 23.68      .034 H
ATOM   2434 2HB  ALA A 160      -2.957 -36.961  10.364  1.00 23.68      .034 H
ATOM   2435 3HB  ALA A 160      -4.347 -36.031  10.973  1.00 23.68      .034 H
ATOM   2436  N   LEU A 161      -3.532 -34.888   7.721  1.00 29.61      .338 N
ATOM   2437  H   LEU A 161      -2.589 -35.205   7.550  1.00 29.61      .338 H
ATOM   2438  CA  LEU A 161      -4.362 -34.693   6.504  1.00 33.91      .160 C
ATOM   2439  HA  LEU A 161      -5.379 -34.503   6.847  1.00 33.91      .160 H
ATOM   2440  C   LEU A 161      -4.376 -35.942   5.607  1.00 37.16      .254 C
ATOM   2441  O   LEU A 161      -3.399 -36.665   5.650  1.00 40.25      .270 O
ATOM   2442  CB  LEU A 161      -3.790 -33.540   5.656  1.00 30.90      .032 C
ATOM   2443 1HB  LEU A 161      -2.740 -33.748   5.454  1.00 30.90      .032 H
ATOM   2444 2HB  LEU A 161      -4.280 -33.553   4.682  1.00 30.90      .032 H
ATOM   2445  CG  LEU A 161      -3.944 -32.155   6.227  1.00 36.25      .002 C
ATOM   2446  HG  LEU A 161      -3.238 -31.990   7.041  1.00 36.25      .002 H
ATOM   2447  CD1 LEU A 161      -3.532 -31.175   5.182  1.00 38.39      .000 C
ATOM   2448 1HD1 LEU A 161      -4.192 -31.181   4.314  1.00 38.39      .000 H
ATOM   2449 2HD1 LEU A 161      -2.539 -31.513   4.886  1.00 38.39      .000 H
ATOM   2450 3HD1 LEU A 161      -3.468 -30.164   5.583  1.00 38.39      .000 H
ATOM   2451  CD2 LEU A 161      -5.315 -31.665   6.681  1.00 25.71      .000 C
ATOM   2452 1HD2 LEU A 161      -5.291 -30.586   6.834  1.00 25.71      .000 H
ATOM   2453 2HD2 LEU A 161      -5.570 -32.159   7.619  1.00 25.71      .000 H
ATOM   2454 3HD2 LEU A 161      -6.063 -31.909   5.926  1.00 25.71      .000 H
ATOM   2455  N   PRO A 162      -5.420 -36.285   4.881  1.00 39.19      .312 N
ATOM   2456  CA  PRO A 162      -5.463 -37.625   4.273  1.00 42.68      .163 C
ATOM   2457  HA  PRO A 162      -5.156 -38.392   4.984  1.00 42.68      .163 H
ATOM   2458  C   PRO A 162      -4.523 -37.821   3.012  1.00 41.58      .251 C
ATOM   2459  O   PRO A 162      -4.349 -36.876   2.180  1.00 40.96      .271 O
ATOM   2460  CB  PRO A 162      -6.999 -37.832   4.038  1.00 38.81      .034 C
ATOM   2461 1HB  PRO A 162      -7.254 -38.465   3.187  1.00 38.81      .034 H
ATOM   2462 2HB  PRO A 162      -7.472 -38.294   4.905  1.00 38.81      .034 H
ATOM   2463  CG  PRO A 162      -7.578 -36.436   3.825  1.00 38.57      .027 C
ATOM   2464 1HG  PRO A 162      -7.427 -36.174   2.778  1.00 38.57      .027 H
ATOM   2465 2HG  PRO A 162      -8.605 -36.359   4.183  1.00 38.57      .027 H
ATOM   2466  CD  PRO A 162      -6.676 -35.559   4.698  1.00 31.70      .105 C
ATOM   2467 1HD  PRO A 162      -6.461 -34.614   4.197  1.00 31.70      .105 H
ATOM   2468 2HD  PRO A 162      -7.142 -35.420   5.674  1.00 31.70      .105 H
ATOM   2469  N   GLY A 163      -3.918 -39.002   2.913  1.00 42.18      .336 N
ATOM   2470  H   GLY A 163      -4.058 -39.656   3.670  1.00 42.18      .336 H
ATOM   2471  CA  GLY A 163      -2.797 -39.347   1.994  1.00 40.57      .189 C
ATOM   2472 1HA  GLY A 163      -2.496 -40.364   2.246  1.00 40.57      .189 H
ATOM   2473 2HA  GLY A 163      -3.153 -39.359   0.964  1.00 40.57      .189 H
ATOM   2474  C   GLY A 163      -1.579 -38.428   2.090  1.00 44.92      .253 C
ATOM   2475  O   GLY A 163      -0.739 -38.439   1.156  1.00 42.80      .270 O
ATOM   2476  N   SER A 164      -1.468 -37.598   3.169  1.00 42.86      .335 N
ATOM   2477  H   SER A 164      -2.074 -37.611   3.978  1.00 42.86      .335 H
ATOM   2478  CA  SER A 164      -0.379 -36.605   3.195  1.00 41.59      .189 C
ATOM   2479  HA  SER A 164      -0.218 -36.255   2.175  1.00 41.59      .189 H
ATOM   2480  C   SER A 164       0.931 -37.131   3.764  1.00 42.81      .253 C
ATOM   2481  O   SER A 164       0.989 -37.751   4.849  1.00 45.41      .270 O
ATOM   2482  CB  SER A 164      -0.851 -35.389   3.957  1.00 43.22      .169 C
ATOM   2483 1HB  SER A 164      -1.810 -35.043   3.570  1.00 43.22      .169 H
ATOM   2484 2HB  SER A 164      -0.987 -35.628   5.012  1.00 43.22      .169 H
ATOM   2485  OG  SER A 164       0.157 -34.430   3.726  1.00 47.27      .380 O
ATOM   2486  HG  SER A 164       0.141 -34.189   2.797  1.00 47.27      .380 H
ATOM   2487  N   ARG A 165       2.028 -36.926   3.067  1.00 47.50      .337 N
ATOM   2488  H   ARG A 165       1.979 -36.549   2.131  1.00 47.50      .337 H
ATOM   2489  CA  ARG A 165       3.445 -37.172   3.531  1.00 46.18      .159 C
ATOM   2490  HA  ARG A 165       3.390 -37.958   4.285  1.00 46.18      .159 H
ATOM   2491  C   ARG A 165       4.012 -35.903   4.198  1.00 41.15      .251 C
ATOM   2492  O   ARG A 165       4.912 -35.967   5.017  1.00 49.63      .271 O
ATOM   2493  CB  ARG A 165       4.198 -37.753   2.338  1.00 53.87      .034 C
ATOM   2494 1HB  ARG A 165       3.961 -38.799   2.143  1.00 53.87      .034 H
ATOM   2495 2HB  ARG A 165       3.811 -37.159   1.510  1.00 53.87      .034 H
ATOM   2496  CG  ARG A 165       5.709 -37.578   2.432  1.00 66.29      .027 C
ATOM   2497 1HG  ARG A 165       6.051 -36.557   2.602  1.00 66.29      .027 H
ATOM   2498 2HG  ARG A 165       6.095 -38.028   3.347  1.00 66.29      .027 H
ATOM   2499  CD  ARG A 165       6.417 -38.168   1.224  1.00 83.14      .116 C
ATOM   2500 1HD  ARG A 165       7.505 -38.102   1.234  1.00 83.14      .116 H
ATOM   2501 2HD  ARG A 165       6.085 -39.206   1.251  1.00 83.14      .116 H
ATOM   2502  NE  ARG A 165       5.951 -37.588  -0.075  1.00102.11      .212 N
ATOM   2503  HE  ARG A 165       5.993 -36.582  -0.151  1.00102.11      .212 H
ATOM   2504  CZ  ARG A 165       5.403 -38.325  -1.037  1.00102.00      .666 C
ATOM   2505  NH1 ARG A 165       5.415 -39.613  -1.250  1.00101.62      .235 N
ATOM   2506 1HH1 ARG A 165       5.611 -40.258  -0.498  1.00101.62      .235 H
ATOM   2507 2HH1 ARG A 165       5.074 -39.957  -2.136  1.00101.62      .235 H
ATOM   2508  NH2 ARG A 165       4.873 -37.738  -2.047  1.00 92.70      .235 N
ATOM   2509 1HH2 ARG A 165       4.665 -36.750  -2.088  1.00 92.70      .235 H
ATOM   2510 2HH2 ARG A 165       4.437 -38.374  -2.699  1.00 92.70      .235 H
ATOM   2511  N   GLU A 166       3.459 -34.703   3.898  1.00 45.29      .338 N
ATOM   2512  H   GLU A 166       2.617 -34.656   3.342  1.00 45.29      .338 H
ATOM   2513  CA  GLU A 166       3.736 -33.500   4.723  1.00 43.35      .160 C
ATOM   2514  HA  GLU A 166       4.809 -33.458   4.910  1.00 43.35      .160 H
ATOM   2515  C   GLU A 166       3.039 -33.448   6.127  1.00 42.67      .251 C
ATOM   2516  O   GLU A 166       3.595 -32.769   7.007  1.00 44.50      .271 O
ATOM   2517  CB  GLU A 166       3.268 -32.221   3.970  1.00 42.48      .043 C
ATOM   2518 1HB  GLU A 166       2.182 -32.294   3.923  1.00 42.48      .043 H
ATOM   2519 2HB  GLU A 166       3.396 -31.287   4.517  1.00 42.48      .043 H
ATOM   2520  CG  GLU A 166       3.807 -32.026   2.539  1.00 45.32      .100 C
ATOM   2521 1HG  GLU A 166       3.385 -32.781   1.875  1.00 45.32      .100 H
ATOM   2522 2HG  GLU A 166       3.581 -31.009   2.220  1.00 45.32      .100 H
ATOM   2523  CD  GLU A 166       5.352 -32.190   2.503  1.00 58.15      .185 C
ATOM   2524  OE1 GLU A 166       5.722 -33.333   2.193  1.00 51.95      .647 O
ATOM   2525  OE2 GLU A 166       6.147 -31.344   2.961  1.00 60.65      .647 O
ATOM   2526  N   ALA A 167       1.982 -34.175   6.358  1.00 36.54      .338 N
ATOM   2527  H   ALA A 167       1.652 -34.720   5.575  1.00 36.54      .338 H
ATOM   2528  CA  ALA A 167       1.284 -34.322   7.625  1.00 37.49      .160 C
ATOM   2529  HA  ALA A 167       1.986 -34.021   8.403  1.00 37.49      .160 H
ATOM   2530  C   ALA A 167       0.819 -35.747   7.883  1.00 35.29      .254 C
ATOM   2531  O   ALA A 167      -0.390 -36.072   7.809  1.00 37.34      .270 O
ATOM   2532  CB  ALA A 167       0.237 -33.245   7.602  1.00 36.06      .034 C
ATOM   2533 1HB  ALA A 167      -0.253 -33.305   8.574  1.00 36.06      .034 H
ATOM   2534 2HB  ALA A 167      -0.465 -33.542   6.822  1.00 36.06      .034 H
ATOM   2535 3HB  ALA A 167       0.567 -32.221   7.424  1.00 36.06      .034 H
ATOM   2536  N   PRO A 168       1.706 -36.687   8.235  1.00 31.87      .312 N
ATOM   2537  CA  PRO A 168       1.288 -38.106   8.070  1.00 30.40      .163 C
ATOM   2538  HA  PRO A 168       0.713 -38.238   7.154  1.00 30.40      .163 H
ATOM   2539  C   PRO A 168       0.435 -38.556   9.260  1.00 32.99      .251 C
ATOM   2540  O   PRO A 168      -0.050 -39.692   9.168  1.00 33.75      .271 O
ATOM   2541  CB  PRO A 168       2.634 -38.922   7.879  1.00 28.22      .034 C
ATOM   2542 1HB  PRO A 168       2.575 -39.851   8.446  1.00 28.22      .034 H
ATOM   2543 2HB  PRO A 168       2.895 -39.094   6.835  1.00 28.22      .034 H
ATOM   2544  CG  PRO A 168       3.684 -38.009   8.516  1.00 29.58      .027 C
ATOM   2545 1HG  PRO A 168       3.777 -38.227   9.580  1.00 29.58      .027 H
ATOM   2546 2HG  PRO A 168       4.641 -38.084   7.998  1.00 29.58      .027 H
ATOM   2547  CD  PRO A 168       3.137 -36.585   8.346  1.00 28.38      .105 C
ATOM   2548 1HD  PRO A 168       3.407 -36.058   9.261  1.00 28.38      .105 H
ATOM   2549 2HD  PRO A 168       3.560 -36.192   7.422  1.00 28.38      .105 H
ATOM   2550  N   GLY A 169       0.481 -37.891  10.416  1.00 34.49      .336 N
ATOM   2551  H   GLY A 169       1.116 -37.116  10.540  1.00 34.49      .336 H
ATOM   2552  CA  GLY A 169      -0.386 -38.268  11.497  1.00 28.77      .189 C
ATOM   2553 1HA  GLY A 169      -0.740 -37.291  11.825  1.00 28.77      .189 H
ATOM   2554 2HA  GLY A 169      -1.187 -38.945  11.202  1.00 28.77      .189 H
ATOM   2555  C   GLY A 169       0.416 -38.911  12.631  1.00 29.61      .253 C
ATOM   2556  O   GLY A 169       1.505 -39.408  12.346  1.00 26.14      .270 O
ATOM   2557  N   ASN A 170      -0.200 -38.902  13.818  1.00 23.30      .337 N
ATOM   2558  H   ASN A 170      -1.016 -38.320  13.946  1.00 23.30      .337 H
ATOM   2559  CA  ASN A 170       0.242 -39.650  15.017  1.00 23.17      .169 C
ATOM   2560  HA  ASN A 170      -0.338 -39.096  15.756  1.00 23.17      .169 H
ATOM   2561  C   ASN A 170       1.765 -39.348  15.397  1.00 20.20      .251 C
ATOM   2562  O   ASN A 170       2.332 -40.042  16.199  1.00 19.47      .271 O
ATOM   2563  CB  ASN A 170      -0.183 -41.144  14.942  1.00 23.14      .119 C
ATOM   2564 1HB  ASN A 170       0.304 -41.682  14.129  1.00 23.14      .119 H
ATOM   2565 2HB  ASN A 170       0.199 -41.544  15.882  1.00 23.14      .119 H
ATOM   2566  CG  ASN A 170      -1.666 -41.239  14.861  1.00 28.93      .230 C
ATOM   2567  OD1 ASN A 170      -2.453 -40.778  15.686  1.00 29.42      .273 O
ATOM   2568  ND2 ASN A 170      -2.228 -41.753  13.782  1.00 26.40      .369 N
ATOM   2569 1HD2 ASN A 170      -3.236 -41.802  13.808  1.00 26.40      .369 H
ATOM   2570 2HD2 ASN A 170      -1.728 -42.049  12.956  1.00 26.40      .369 H
ATOM   2571  N   VAL A 171       2.302 -38.257  14.914  1.00 23.36      .338 N
ATOM   2572  H   VAL A 171       1.878 -37.749  14.150  1.00 23.36      .338 H
ATOM   2573  CA  VAL A 171       3.792 -37.978  15.035  1.00 25.34      .159 C
ATOM   2574  HA  VAL A 171       4.260 -38.898  14.685  1.00 25.34      .159 H
ATOM   2575  C   VAL A 171       4.201 -37.721  16.480  1.00 24.82      .251 C
ATOM   2576  O   VAL A 171       5.319 -38.028  16.750  1.00 22.81      .271 O
ATOM   2577  CB  VAL A 171       4.203 -36.802  14.108  1.00 26.79      .029 C
ATOM   2578  HB  VAL A 171       5.284 -36.687  14.179  1.00 26.79      .029 H
ATOM   2579  CG1 VAL A 171       3.892 -37.101  12.678  1.00 20.81      .002 C
ATOM   2580 1HG1 VAL A 171       4.191 -38.144  12.569  1.00 20.81      .002 H
ATOM   2581 2HG1 VAL A 171       4.401 -36.496  11.928  1.00 20.81      .002 H
ATOM   2582 3HG1 VAL A 171       2.814 -37.016  12.544  1.00 20.81      .002 H
ATOM   2583  CG2 VAL A 171       3.701 -35.448  14.658  1.00 22.54      .002 C
ATOM   2584 1HG2 VAL A 171       4.095 -34.716  13.952  1.00 22.54      .002 H
ATOM   2585 2HG2 VAL A 171       4.102 -35.247  15.651  1.00 22.54      .002 H
ATOM   2586 3HG2 VAL A 171       2.613 -35.379  14.683  1.00 22.54      .002 H
ATOM   2587  N   GLY A 172       3.276 -37.279  17.364  1.00 24.47      .336 N
ATOM   2588  H   GLY A 172       2.490 -36.802  16.944  1.00 24.47      .336 H
ATOM   2589  CA  GLY A 172       3.466 -37.263  18.769  1.00 21.32      .189 C
ATOM   2590 1HA  GLY A 172       4.313 -36.658  19.094  1.00 21.32      .189 H
ATOM   2591 2HA  GLY A 172       2.573 -36.812  19.204  1.00 21.32      .189 H
ATOM   2592  C   GLY A 172       3.626 -38.681  19.321  1.00 22.42      .253 C
ATOM   2593  O   GLY A 172       4.477 -38.894  20.215  1.00 25.51      .270 O
ATOM   2594  N   LEU A 173       2.914 -39.751  18.933  1.00 21.66      .337 N
ATOM   2595  H   LEU A 173       2.092 -39.538  18.386  1.00 21.66      .337 H
ATOM   2596  CA  LEU A 173       3.041 -41.154  19.379  1.00 20.92      .159 C
ATOM   2597  HA  LEU A 173       3.125 -41.185  20.465  1.00 20.92      .159 H
ATOM   2598  C   LEU A 173       4.382 -41.728  18.811  1.00 21.56      .251 C
ATOM   2599  O   LEU A 173       5.011 -42.617  19.423  1.00 20.64      .271 O
ATOM   2600  CB  LEU A 173       1.861 -41.968  18.861  1.00 22.08      .032 C
ATOM   2601 1HB  LEU A 173       1.788 -41.859  17.778  1.00 22.08      .032 H
ATOM   2602 2HB  LEU A 173       2.060 -43.031  19.000  1.00 22.08      .032 H
ATOM   2603  CG  LEU A 173       0.516 -41.593  19.475  1.00 21.24      .002 C
ATOM   2604  HG  LEU A 173       0.292 -40.549  19.254  1.00 21.24      .002 H
ATOM   2605  CD1 LEU A 173      -0.561 -42.542  18.952  1.00 16.67      .000 C
ATOM   2606 1HD1 LEU A 173      -1.577 -42.363  19.303  1.00 16.67      .000 H
ATOM   2607 2HD1 LEU A 173      -0.271 -43.567  19.185  1.00 16.67      .000 H
ATOM   2608 3HD1 LEU A 173      -0.515 -42.387  17.874  1.00 16.67      .000 H
ATOM   2609  CD2 LEU A 173       0.617 -41.745  20.957  1.00 19.26      .000 C
ATOM   2610 1HD2 LEU A 173      -0.413 -41.613  21.288  1.00 19.26      .000 H
ATOM   2611 2HD2 LEU A 173       1.257 -41.019  21.459  1.00 19.26      .000 H
ATOM   2612 3HD2 LEU A 173       0.951 -42.754  21.202  1.00 19.26      .000 H
ATOM   2613  N   LEU A 174       4.839 -41.257  17.656  1.00 18.37      .338 N
ATOM   2614  H   LEU A 174       4.299 -40.556  17.169  1.00 18.37      .338 H
ATOM   2615  CA  LEU A 174       6.116 -41.643  17.051  1.00 23.66      .159 C
ATOM   2616  HA  LEU A 174       6.216 -42.717  17.213  1.00 23.66      .159 H
ATOM   2617  C   LEU A 174       7.362 -40.965  17.694  1.00 20.11      .251 C
ATOM   2618  O   LEU A 174       8.448 -41.472  17.497  1.00 22.41      .271 O
ATOM   2619  CB  LEU A 174       6.011 -41.405  15.518  1.00 19.19      .032 C
ATOM   2620 1HB  LEU A 174       5.869 -40.335  15.361  1.00 19.19      .032 H
ATOM   2621 2HB  LEU A 174       7.016 -41.489  15.103  1.00 19.19      .032 H
ATOM   2622  CG  LEU A 174       5.077 -42.375  14.716  1.00 30.59      .002 C
ATOM   2623  HG  LEU A 174       4.186 -42.528  15.326  1.00 30.59      .002 H
ATOM   2624  CD1 LEU A 174       4.865 -41.729  13.314  1.00 23.97      .000 C
ATOM   2625 1HD1 LEU A 174       4.230 -42.376  12.709  1.00 23.97      .000 H
ATOM   2626 2HD1 LEU A 174       5.827 -41.596  12.819  1.00 23.97      .000 H
ATOM   2627 3HD1 LEU A 174       4.383 -40.759  13.439  1.00 23.97      .000 H
ATOM   2628  CD2 LEU A 174       5.884 -43.673  14.587  1.00 26.40      .000 C
ATOM   2629 1HD2 LEU A 174       5.393 -44.351  13.889  1.00 26.40      .000 H
ATOM   2630 2HD2 LEU A 174       5.962 -44.151  15.564  1.00 26.40      .000 H
ATOM   2631 3HD2 LEU A 174       6.881 -43.432  14.219  1.00 26.40      .000 H
ATOM   2632  N   ASP A 175       7.215 -39.867  18.458  1.00 24.57      .337 N
ATOM   2633  H   ASP A 175       6.330 -39.384  18.516  1.00 24.57      .337 H
ATOM   2634  CA  ASP A 175       8.263 -39.510  19.379  1.00 19.23      .170 C
ATOM   2635  HA  ASP A 175       9.193 -39.417  18.819  1.00 19.23      .170 H
ATOM   2636  C   ASP A 175       8.406 -40.648  20.393  1.00 26.36      .251 C
ATOM   2637  O   ASP A 175       9.463 -41.099  20.793  1.00 25.22      .271 O
ATOM   2638  CB  ASP A 175       7.882 -38.128  20.032  1.00 18.11      .129 C
ATOM   2639 1HB  ASP A 175       6.936 -38.256  20.558  1.00 18.11      .129 H
ATOM   2640 2HB  ASP A 175       8.654 -37.797  20.727  1.00 18.11      .129 H
ATOM   2641  CG  ASP A 175       7.676 -36.979  18.998  1.00 24.05      .188 C
ATOM   2642  OD1 ASP A 175       8.093 -37.094  17.825  1.00 22.04      .647 O
ATOM   2643  OD2 ASP A 175       7.111 -35.908  19.397  1.00 23.53      .647 O
ATOM   2644  N   GLN A 176       7.226 -41.033  20.928  1.00 21.63      .337 N
ATOM   2645  H   GLN A 176       6.337 -40.707  20.575  1.00 21.63      .337 H
ATOM   2646  CA  GLN A 176       7.151 -42.006  22.040  1.00 21.59      .160 C
ATOM   2647  HA  GLN A 176       7.731 -41.553  22.844  1.00 21.59      .160 H
ATOM   2648  C   GLN A 176       7.765 -43.320  21.624  1.00 23.98      .251 C
ATOM   2649  O   GLN A 176       8.488 -43.945  22.427  1.00 25.19      .271 O
ATOM   2650  CB  GLN A 176       5.676 -42.288  22.508  1.00 25.77      .042 C
ATOM   2651 1HB  GLN A 176       5.024 -42.549  21.675  1.00 25.77      .042 H
ATOM   2652 2HB  GLN A 176       5.696 -43.047  23.291  1.00 25.77      .042 H
ATOM   2653  CG  GLN A 176       5.070 -40.992  23.158  1.00 20.49      .090 C
ATOM   2654 1HG  GLN A 176       5.593 -40.800  24.095  1.00 20.49      .090 H
ATOM   2655 2HG  GLN A 176       5.210 -40.184  22.441  1.00 20.49      .090 H
ATOM   2656  CD  GLN A 176       3.587 -41.184  23.430  1.00 23.90      .227 C
ATOM   2657  OE1 GLN A 176       3.046 -42.266  23.295  1.00 21.15      .273 O
ATOM   2658  NE2 GLN A 176       2.868 -40.170  23.926  1.00 20.77      .369 N
ATOM   2659 1HE2 GLN A 176       1.899 -40.456  23.927  1.00 20.77      .369 H
ATOM   2660 2HE2 GLN A 176       3.112 -39.213  24.138  1.00 20.77      .369 H
ATOM   2661  N   ARG A 177       7.456 -43.837  20.438  1.00 21.47      .338 N
ATOM   2662  H   ARG A 177       6.770 -43.425  19.822  1.00 21.47      .338 H
ATOM   2663  CA  ARG A 177       8.043 -45.119  19.891  1.00 22.37      .159 C
ATOM   2664  HA  ARG A 177       7.766 -45.894  20.606  1.00 22.37      .159 H
ATOM   2665  C   ARG A 177       9.549 -45.063  19.744  1.00 24.90      .251 C
ATOM   2666  O   ARG A 177      10.126 -46.112  20.071  1.00 23.90      .271 O
ATOM   2667  CB  ARG A 177       7.429 -45.435  18.559  1.00 24.55      .034 C
ATOM   2668 1HB  ARG A 177       6.352 -45.359  18.709  1.00 24.55      .034 H
ATOM   2669 2HB  ARG A 177       7.728 -44.706  17.806  1.00 24.55      .034 H
ATOM   2670  CG  ARG A 177       7.827 -46.826  18.160  1.00 28.12      .027 C
ATOM   2671 1HG  ARG A 177       8.909 -46.941  18.216  1.00 28.12      .027 H
ATOM   2672 2HG  ARG A 177       7.454 -47.535  18.899  1.00 28.12      .027 H
ATOM   2673  CD  ARG A 177       7.332 -47.204  16.777  1.00 25.82      .116 C
ATOM   2674 1HD  ARG A 177       7.405 -46.318  16.148  1.00 25.82      .116 H
ATOM   2675 2HD  ARG A 177       7.938 -47.988  16.323  1.00 25.82      .116 H
ATOM   2676  NE  ARG A 177       5.909 -47.663  16.737  1.00 31.94      .212 N
ATOM   2677  HE  ARG A 177       5.538 -48.077  17.580  1.00 31.94      .212 H
ATOM   2678  CZ  ARG A 177       5.024 -47.527  15.682  1.00 32.92      .666 C
ATOM   2679  NH1 ARG A 177       5.556 -46.992  14.565  1.00 28.06      .235 N
ATOM   2680 1HH1 ARG A 177       6.554 -46.844  14.517  1.00 28.06      .235 H
ATOM   2681 2HH1 ARG A 177       5.012 -47.047  13.716  1.00 28.06      .235 H
ATOM   2682  NH2 ARG A 177       3.790 -47.832  15.697  1.00 26.36      .235 N
ATOM   2683 1HH2 ARG A 177       3.310 -48.241  16.486  1.00 26.36      .235 H
ATOM   2684 2HH2 ARG A 177       3.296 -47.674  14.831  1.00 26.36      .235 H
ATOM   2685  N   LEU A 178      10.099 -43.887  19.325  1.00 21.03      .338 N
ATOM   2686  H   LEU A 178       9.580 -43.043  19.127  1.00 21.03      .338 H
ATOM   2687  CA  LEU A 178      11.579 -43.741  19.011  1.00 24.07      .159 C
ATOM   2688  HA  LEU A 178      11.869 -44.636  18.461  1.00 24.07      .159 H
ATOM   2689  C   LEU A 178      12.288 -43.728  20.362  1.00 23.99      .251 C
ATOM   2690  O   LEU A 178      13.388 -44.254  20.538  1.00 26.85      .271 O
ATOM   2691  CB  LEU A 178      11.704 -42.404  18.237  1.00 22.34      .032 C
ATOM   2692 1HB  LEU A 178      11.260 -42.545  17.252  1.00 22.34      .032 H
ATOM   2693 2HB  LEU A 178      11.176 -41.638  18.806  1.00 22.34      .032 H
ATOM   2694  CG  LEU A 178      13.218 -41.998  18.045  1.00 26.94      .002 C
ATOM   2695  HG  LEU A 178      13.641 -41.935  19.048  1.00 26.94      .002 H
ATOM   2696  CD1 LEU A 178      13.915 -43.038  17.165  1.00 22.05      .000 C
ATOM   2697 1HD1 LEU A 178      13.812 -42.843  16.098  1.00 22.05      .000 H
ATOM   2698 2HD1 LEU A 178      13.647 -44.075  17.373  1.00 22.05      .000 H
ATOM   2699 3HD1 LEU A 178      14.946 -42.861  17.470  1.00 22.05      .000 H
ATOM   2700  CD2 LEU A 178      13.263 -40.550  17.445  1.00 22.20      .000 C
ATOM   2701 1HD2 LEU A 178      12.995 -40.580  16.388  1.00 22.20      .000 H
ATOM   2702 2HD2 LEU A 178      14.291 -40.205  17.550  1.00 22.20      .000 H
ATOM   2703 3HD2 LEU A 178      12.595 -39.868  17.971  1.00 22.20      .000 H
ATOM   2704  N   ALA A 179      11.610 -43.248  21.432  1.00 22.50      .338 N
ATOM   2705  H   ALA A 179      10.766 -42.700  21.348  1.00 22.50      .338 H
ATOM   2706  CA  ALA A 179      12.106 -43.327  22.867  1.00 24.01      .159 C
ATOM   2707  HA  ALA A 179      13.171 -43.108  22.793  1.00 24.01      .159 H
ATOM   2708  C   ALA A 179      11.957 -44.723  23.520  1.00 22.18      .251 C
ATOM   2709  O   ALA A 179      12.859 -45.148  24.217  1.00 24.04      .271 O
ATOM   2710  CB  ALA A 179      11.531 -42.192  23.702  1.00 21.42      .034 C
ATOM   2711 1HB  ALA A 179      12.026 -42.288  24.669  1.00 21.42      .034 H
ATOM   2712 2HB  ALA A 179      10.455 -42.310  23.830  1.00 21.42      .034 H
ATOM   2713 3HB  ALA A 179      11.742 -41.208  23.282  1.00 21.42      .034 H
ATOM   2714  N   LEU A 180      10.866 -45.512  23.324  1.00 23.96      .338 N
ATOM   2715  H   LEU A 180      10.015 -45.099  22.970  1.00 23.96      .338 H
ATOM   2716  CA  LEU A 180      10.843 -46.923  23.665  1.00 24.42      .159 C
ATOM   2717  HA  LEU A 180      11.131 -46.945  24.717  1.00 24.42      .159 H
ATOM   2718  C   LEU A 180      11.811 -47.819  22.876  1.00 26.59      .251 C
ATOM   2719  O   LEU A 180      12.468 -48.655  23.422  1.00 28.51      .271 O
ATOM   2720  CB  LEU A 180       9.357 -47.329  23.405  1.00 24.29      .032 C
ATOM   2721 1HB  LEU A 180       9.067 -46.886  22.452  1.00 24.29      .032 H
ATOM   2722 2HB  LEU A 180       9.354 -48.392  23.163  1.00 24.29      .032 H
ATOM   2723  CG  LEU A 180       8.225 -46.962  24.390  1.00 23.58      .002 C
ATOM   2724  HG  LEU A 180       8.323 -45.906  24.644  1.00 23.58      .002 H
ATOM   2725  CD1 LEU A 180       6.796 -47.096  23.791  1.00 23.58      .000 C
ATOM   2726 1HD1 LEU A 180       6.740 -48.167  23.600  1.00 23.58      .000 H
ATOM   2727 2HD1 LEU A 180       6.800 -46.557  22.843  1.00 23.58      .000 H
ATOM   2728 3HD1 LEU A 180       5.934 -46.786  24.382  1.00 23.58      .000 H
ATOM   2729  CD2 LEU A 180       8.433 -47.812  25.632  1.00 24.75      .000 C
ATOM   2730 1HD2 LEU A 180       9.437 -47.548  25.962  1.00 24.75      .000 H
ATOM   2731 2HD2 LEU A 180       8.398 -48.873  25.384  1.00 24.75      .000 H
ATOM   2732 3HD2 LEU A 180       7.721 -47.601  26.430  1.00 24.75      .000 H
ATOM   2733  N   GLN A 181      12.001 -47.579  21.560  1.00 24.40      .338 N
ATOM   2734  H   GLN A 181      11.386 -46.940  21.076  1.00 24.40      .338 H
ATOM   2735  CA  GLN A 181      13.060 -48.195  20.730  1.00 30.04      .160 C
ATOM   2736  HA  GLN A 181      12.886 -49.271  20.730  1.00 30.04      .160 H
ATOM   2737  C   GLN A 181      14.462 -47.932  21.309  1.00 30.06      .251 C
ATOM   2738  O   GLN A 181      15.278 -48.814  21.294  1.00 29.04      .271 O
ATOM   2739  CB  GLN A 181      13.060 -47.699  19.249  1.00 25.71      .042 C
ATOM   2740 1HB  GLN A 181      12.885 -46.623  19.246  1.00 25.71      .042 H
ATOM   2741 2HB  GLN A 181      14.096 -47.764  18.915  1.00 25.71      .042 H
ATOM   2742  CG  GLN A 181      12.133 -48.413  18.320  1.00 30.87      .090 C
ATOM   2743 1HG  GLN A 181      12.635 -49.363  18.134  1.00 30.87      .090 H
ATOM   2744 2HG  GLN A 181      11.199 -48.670  18.821  1.00 30.87      .090 H
ATOM   2745  CD  GLN A 181      11.932 -47.617  17.098  1.00 35.16      .227 C
ATOM   2746  OE1 GLN A 181      12.628 -46.661  16.808  1.00 36.01      .273 O
ATOM   2747  NE2 GLN A 181      10.967 -47.912  16.243  1.00 35.85      .369 N
ATOM   2748 1HE2 GLN A 181      10.795 -47.353  15.419  1.00 35.85      .369 H
ATOM   2749 2HE2 GLN A 181      10.423 -48.747  16.410  1.00 35.85      .369 H
ATOM   2750  N   TRP A 182      14.632 -46.738  21.835  1.00 27.52      .337 N
ATOM   2751  H   TRP A 182      13.840 -46.113  21.779  1.00 27.52      .337 H
ATOM   2752  CA  TRP A 182      15.782 -46.298  22.611  1.00 28.59      .164 C
ATOM   2753  HA  TRP A 182      16.640 -46.611  22.017  1.00 28.59      .164 H
ATOM   2754  C   TRP A 182      15.937 -47.039  24.000  1.00 29.75      .251 C
ATOM   2755  O   TRP A 182      17.000 -47.464  24.417  1.00 27.53      .271 O
ATOM   2756  CB  TRP A 182      15.778 -44.787  22.769  1.00 19.63      .059 C
ATOM   2757 1HB  TRP A 182      15.552 -44.339  21.801  1.00 19.63      .059 H
ATOM   2758 2HB  TRP A 182      14.928 -44.532  23.402  1.00 19.63      .059 H
ATOM   2759  CG  TRP A 182      17.013 -44.133  23.329  1.00 25.81      .016 C
ATOM   2760  CD1 TRP A 182      17.979 -43.481  22.628  1.00 20.03      .097 C
ATOM   2761  HD1 TRP A 182      17.887 -43.282  21.571  1.00 20.03      .097 H
ATOM   2762  CD2 TRP A 182      17.442 -44.012  24.748  1.00 21.26      .001 C
ATOM   2763  NE1 TRP A 182      18.862 -42.859  23.424  1.00 25.43      .365 N
ATOM   2764  HE1 TRP A 182      19.514 -42.159  23.101  1.00 25.43      .365 H
ATOM   2765  CE2 TRP A 182      18.687 -43.261  24.697  1.00 22.71      .042 C
ATOM   2766  CE3 TRP A 182      17.099 -44.501  26.019  1.00 21.88      .014 C
ATOM   2767  HE3 TRP A 182      16.239 -45.143  26.136  1.00 21.88      .014 H
ATOM   2768  CZ2 TRP A 182      19.372 -42.828  25.862  1.00 21.35      .030 C
ATOM   2769  HZ2 TRP A 182      20.264 -42.231  25.741  1.00 21.35      .030 H
ATOM   2770  CZ3 TRP A 182      17.842 -44.068  27.187  1.00 25.21      .001 C
ATOM   2771  HZ3 TRP A 182      17.463 -44.407  28.139  1.00 25.21      .001 H
ATOM   2772  CH2 TRP A 182      18.975 -43.308  27.095  1.00 19.84      .002 C
ATOM   2773  HH2 TRP A 182      19.530 -43.085  27.994  1.00 19.84      .002 H
ATOM   2774  N   VAL A 183      14.794 -47.269  24.664  1.00 30.41      .338 N
ATOM   2775  H   VAL A 183      13.919 -46.858  24.370  1.00 30.41      .338 H
ATOM   2776  CA  VAL A 183      14.746 -48.075  25.897  1.00 28.57      .159 C
ATOM   2777  HA  VAL A 183      15.446 -47.653  26.619  1.00 28.57      .159 H
ATOM   2778  C   VAL A 183      15.223 -49.540  25.616  1.00 30.28      .251 C
ATOM   2779  O   VAL A 183      16.050 -49.979  26.385  1.00 32.75      .271 O
ATOM   2780  CB  VAL A 183      13.351 -48.057  26.567  1.00 24.72      .029 C
ATOM   2781  HB  VAL A 183      12.606 -48.276  25.802  1.00 24.72      .029 H
ATOM   2782  CG1 VAL A 183      13.061 -49.091  27.685  1.00 21.77      .002 C
ATOM   2783 1HG1 VAL A 183      12.090 -48.818  28.097  1.00 21.77      .002 H
ATOM   2784 2HG1 VAL A 183      13.823 -49.002  28.460  1.00 21.77      .002 H
ATOM   2785 3HG1 VAL A 183      13.028 -50.119  27.324  1.00 21.77      .002 H
ATOM   2786  CG2 VAL A 183      13.224 -46.659  27.249  1.00 18.01      .002 C
ATOM   2787 1HG2 VAL A 183      13.746 -46.700  28.205  1.00 18.01      .002 H
ATOM   2788 2HG2 VAL A 183      12.176 -46.413  27.417  1.00 18.01      .002 H
ATOM   2789 3HG2 VAL A 183      13.680 -45.895  26.618  1.00 18.01      .002 H
ATOM   2790  N   GLN A 184      14.706 -50.235  24.666  1.00 25.98      .338 N
ATOM   2791  H   GLN A 184      14.126 -49.766  23.985  1.00 25.98      .338 H
ATOM   2792  CA  GLN A 184      15.087 -51.619  24.356  1.00 31.20      .160 C
ATOM   2793  HA  GLN A 184      14.930 -52.270  25.217  1.00 31.20      .160 H
ATOM   2794  C   GLN A 184      16.595 -51.804  23.941  1.00 30.44      .251 C
ATOM   2795  O   GLN A 184      17.190 -52.865  24.177  1.00 27.22      .271 O
ATOM   2796  CB  GLN A 184      14.164 -51.994  23.236  1.00 23.87      .042 C
ATOM   2797 1HB  GLN A 184      14.050 -51.229  22.468  1.00 23.87      .042 H
ATOM   2798 2HB  GLN A 184      14.578 -52.864  22.725  1.00 23.87      .042 H
ATOM   2799  CG  GLN A 184      12.685 -52.408  23.641  1.00 28.49      .090 C
ATOM   2800 1HG  GLN A 184      12.342 -51.547  24.214  1.00 28.49      .090 H
ATOM   2801 2HG  GLN A 184      12.140 -52.534  22.705  1.00 28.49      .090 H
ATOM   2802  CD  GLN A 184      12.542 -53.668  24.485  1.00 34.11      .227 C
ATOM   2803  OE1 GLN A 184      13.245 -54.664  24.389  1.00 38.97      .273 O
ATOM   2804  NE2 GLN A 184      11.603 -53.693  25.437  1.00 33.18      .369 N
ATOM   2805 1HE2 GLN A 184      11.850 -54.267  26.231  1.00 33.18      .369 H
ATOM   2806 2HE2 GLN A 184      10.903 -52.971  25.534  1.00 33.18      .369 H
ATOM   2807  N   GLU A 185      17.184 -50.720  23.376  1.00 25.84      .338 N
ATOM   2808  H   GLU A 185      16.547 -50.010  23.044  1.00 25.84      .338 H
ATOM   2809  CA  GLU A 185      18.540 -50.728  22.955  1.00 30.03      .160 C
ATOM   2810  HA  GLU A 185      18.760 -51.781  22.779  1.00 30.03      .160 H
ATOM   2811  C   GLU A 185      19.526 -50.330  24.165  1.00 38.05      .251 C
ATOM   2812  O   GLU A 185      20.468 -51.066  24.377  1.00 39.83      .271 O
ATOM   2813  CB  GLU A 185      18.779 -49.868  21.711  1.00 30.10      .043 C
ATOM   2814 1HB  GLU A 185      18.132 -50.248  20.919  1.00 30.10      .043 H
ATOM   2815 2HB  GLU A 185      18.339 -48.875  21.794  1.00 30.10      .043 H
ATOM   2816  CG  GLU A 185      20.209 -49.765  21.210  1.00 40.79      .100 C
ATOM   2817 1HG  GLU A 185      20.076 -49.183  20.297  1.00 40.79      .100 H
ATOM   2818 2HG  GLU A 185      20.883 -49.196  21.850  1.00 40.79      .100 H
ATOM   2819  CD  GLU A 185      20.906 -51.089  20.836  1.00 51.06      .185 C
ATOM   2820  OE1 GLU A 185      22.000 -50.952  20.316  1.00 48.71      .647 O
ATOM   2821  OE2 GLU A 185      20.466 -52.267  21.032  1.00 55.46      .647 O
ATOM   2822  N   ASN A 186      19.178 -49.395  24.971  1.00 34.64      .337 N
ATOM   2823  H   ASN A 186      18.269 -48.973  24.844  1.00 34.64      .337 H
ATOM   2824  CA  ASN A 186      20.134 -48.695  25.815  1.00 29.15      .169 C
ATOM   2825  HA  ASN A 186      21.144 -49.076  25.664  1.00 29.15      .169 H
ATOM   2826  C   ASN A 186      19.833 -48.779  27.338  1.00 31.70      .251 C
ATOM   2827  O   ASN A 186      20.536 -48.255  28.171  1.00 36.34      .271 O
ATOM   2828  CB  ASN A 186      20.211 -47.207  25.429  1.00 24.31      .119 C
ATOM   2829 1HB  ASN A 186      19.186 -46.856  25.550  1.00 24.31      .119 H
ATOM   2830 2HB  ASN A 186      20.826 -46.691  26.166  1.00 24.31      .119 H
ATOM   2831  CG  ASN A 186      20.708 -46.950  24.037  1.00 28.03      .230 C
ATOM   2832  OD1 ASN A 186      21.742 -47.462  23.674  1.00 34.74      .273 O
ATOM   2833  ND2 ASN A 186      19.923 -46.384  23.157  1.00 31.10      .369 N
ATOM   2834 1HD2 ASN A 186      20.362 -46.242  22.259  1.00 31.10      .369 H
ATOM   2835 2HD2 ASN A 186      18.953 -46.135  23.290  1.00 31.10      .369 H
ATOM   2836  N   VAL A 187      18.629 -49.237  27.753  1.00 28.96      .338 N
ATOM   2837  H   VAL A 187      17.937 -49.707  27.187  1.00 28.96      .338 H
ATOM   2838  CA  VAL A 187      18.300 -49.122  29.193  1.00 29.16      .159 C
ATOM   2839  HA  VAL A 187      18.300 -48.074  29.494  1.00 29.16      .159 H
ATOM   2840  C   VAL A 187      19.108 -49.954  30.149  1.00 33.47      .251 C
ATOM   2841  O   VAL A 187      19.286 -49.663  31.366  1.00 32.91      .271 O
ATOM   2842  CB  VAL A 187      16.791 -49.392  29.323  1.00 32.40      .029 C
ATOM   2843  HB  VAL A 187      16.278 -48.917  28.487  1.00 32.40      .029 H
ATOM   2844  CG1 VAL A 187      16.293 -50.874  29.363  1.00 21.52      .002 C
ATOM   2845 1HG1 VAL A 187      16.836 -51.469  28.628  1.00 21.52      .002 H
ATOM   2846 2HG1 VAL A 187      15.238 -50.836  29.093  1.00 21.52      .002 H
ATOM   2847 3HG1 VAL A 187      16.400 -51.329  30.349  1.00 21.52      .002 H
ATOM   2848  CG2 VAL A 187      16.273 -48.621  30.603  1.00 25.93      .002 C
ATOM   2849 1HG2 VAL A 187      15.235 -48.944  30.686  1.00 25.93      .002 H
ATOM   2850 2HG2 VAL A 187      16.307 -47.546  30.428  1.00 25.93      .002 H
ATOM   2851 3HG2 VAL A 187      16.802 -48.856  31.527  1.00 25.93      .002 H
ATOM   2852  N   ALA A 188      19.731 -51.048  29.650  1.00 33.21      .338 N
ATOM   2853  H   ALA A 188      19.443 -51.468  28.777  1.00 33.21      .338 H
ATOM   2854  CA  ALA A 188      20.858 -51.773  30.327  1.00 34.13      .159 C
ATOM   2855  HA  ALA A 188      20.458 -52.347  31.162  1.00 34.13      .159 H
ATOM   2856  C   ALA A 188      21.946 -50.829  30.856  1.00 32.48      .251 C
ATOM   2857  O   ALA A 188      22.591 -51.194  31.861  1.00 34.72      .271 O
ATOM   2858  CB  ALA A 188      21.460 -52.647  29.276  1.00 25.47      .034 C
ATOM   2859 1HB  ALA A 188      22.211 -53.279  29.751  1.00 25.47      .034 H
ATOM   2860 2HB  ALA A 188      21.925 -52.069  28.476  1.00 25.47      .034 H
ATOM   2861 3HB  ALA A 188      20.668 -53.271  28.861  1.00 25.47      .034 H
ATOM   2862  N   ALA A 189      22.107 -49.722  30.187  1.00 29.35      .338 N
ATOM   2863  H   ALA A 189      21.614 -49.527  29.327  1.00 29.35      .338 H
ATOM   2864  CA  ALA A 189      23.179 -48.738  30.521  1.00 31.49      .159 C
ATOM   2865  HA  ALA A 189      24.108 -49.306  30.572  1.00 31.49      .159 H
ATOM   2866  C   ALA A 189      22.924 -48.116  31.912  1.00 38.15      .251 C
ATOM   2867  O   ALA A 189      23.879 -47.737  32.563  1.00 37.07      .271 O
ATOM   2868  CB  ALA A 189      23.381 -47.760  29.354  1.00 26.13      .034 C
ATOM   2869 1HB  ALA A 189      24.120 -47.021  29.664  1.00 26.13      .034 H
ATOM   2870 2HB  ALA A 189      22.462 -47.254  29.057  1.00 26.13      .034 H
ATOM   2871 3HB  ALA A 189      23.769 -48.332  28.511  1.00 26.13      .034 H
ATOM   2872  N   PHE A 190      21.639 -48.155  32.372  1.00 33.91      .337 N
ATOM   2873  H   PHE A 190      20.891 -48.627  31.884  1.00 33.91      .337 H
ATOM   2874  CA  PHE A 190      21.342 -47.584  33.675  1.00 33.23      .164 C
ATOM   2875  HA  PHE A 190      22.252 -47.104  34.036  1.00 33.23      .164 H
ATOM   2876  C   PHE A 190      21.059 -48.758  34.712  1.00 31.56      .251 C
ATOM   2877  O   PHE A 190      20.589 -48.483  35.823  1.00 37.75      .271 O
ATOM   2878  CB  PHE A 190      20.130 -46.602  33.651  1.00 30.12      .056 C
ATOM   2879 1HB  PHE A 190      19.248 -47.205  33.435  1.00 30.12      .056 H
ATOM   2880 2HB  PHE A 190      19.996 -46.074  34.596  1.00 30.12      .056 H
ATOM   2881  CG  PHE A 190      20.328 -45.592  32.540  1.00 27.60      .044 C
ATOM   2882  CD1 PHE A 190      19.885 -45.821  31.228  1.00 27.23      .008 C
ATOM   2883  HD1 PHE A 190      19.383 -46.749  30.997  1.00 27.23      .008 H
ATOM   2884  CD2 PHE A 190      20.888 -44.344  32.823  1.00 25.38      .008 C
ATOM   2885  HD2 PHE A 190      21.273 -44.131  33.810  1.00 25.38      .008 H
ATOM   2886  CE1 PHE A 190      20.074 -44.880  30.178  1.00 23.86      .001 C
ATOM   2887  HE1 PHE A 190      19.767 -45.134  29.174  1.00 23.86      .001 H
ATOM   2888  CE2 PHE A 190      20.909 -43.346  31.867  1.00 26.17      .001 C
ATOM   2889  HE2 PHE A 190      21.323 -42.371  32.077  1.00 26.17      .001 H
ATOM   2890  CZ  PHE A 190      20.649 -43.671  30.486  1.00 23.16      .000 C
ATOM   2891  HZ  PHE A 190      20.682 -42.852  29.783  1.00 23.16      .000 H
ATOM   2892  N   GLY A 191      21.410 -50.042  34.295  1.00 25.12      .336 N
ATOM   2893  H   GLY A 191      21.747 -50.203  33.357  1.00 25.12      .336 H
ATOM   2894  CA  GLY A 191      21.045 -51.254  35.059  1.00 31.32      .189 C
ATOM   2895 1HA  GLY A 191      21.731 -52.043  34.751  1.00 31.32      .189 H
ATOM   2896 2HA  GLY A 191      21.134 -51.011  36.118  1.00 31.32      .189 H
ATOM   2897  C   GLY A 191      19.595 -51.873  34.894  1.00 35.18      .253 C
ATOM   2898  O   GLY A 191      19.200 -52.772  35.583  1.00 36.31      .270 O
ATOM   2899  N   GLY A 192      18.791 -51.319  33.999  1.00 31.45      .336 N
ATOM   2900  H   GLY A 192      19.175 -50.608  33.393  1.00 31.45      .336 H
ATOM   2901  CA  GLY A 192      17.461 -51.833  33.633  1.00 31.16      .189 C
ATOM   2902 1HA  GLY A 192      16.887 -52.059  34.533  1.00 31.16      .189 H
ATOM   2903 2HA  GLY A 192      16.871 -51.055  33.149  1.00 31.16      .189 H
ATOM   2904  C   GLY A 192      17.508 -53.065  32.739  1.00 30.81      .253 C
ATOM   2905  O   GLY A 192      18.570 -53.429  32.229  1.00 41.84      .270 O
ATOM   2906  N   ASP A 193      16.361 -53.692  32.520  1.00 29.70      .337 N
ATOM   2907  H   ASP A 193      15.607 -53.499  33.164  1.00 29.70      .337 H
ATOM   2908  CA  ASP A 193      16.258 -55.026  31.844  1.00 30.22      .170 C
ATOM   2909  HA  ASP A 193      17.225 -55.350  31.459  1.00 30.22      .170 H
ATOM   2910  C   ASP A 193      15.301 -54.847  30.646  1.00 35.83      .255 C
ATOM   2911  O   ASP A 193      14.059 -54.792  30.854  1.00 37.04      .270 O
ATOM   2912  CB  ASP A 193      15.681 -56.035  32.855  1.00 32.05      .129 C
ATOM   2913 1HB  ASP A 193      16.483 -56.141  33.586  1.00 32.05      .129 H
ATOM   2914 2HB  ASP A 193      14.830 -55.678  33.436  1.00 32.05      .129 H
ATOM   2915  CG  ASP A 193      15.351 -57.404  32.268  1.00 31.24      .188 C
ATOM   2916  OD1 ASP A 193      15.718 -57.692  31.093  1.00 35.77      .647 O
ATOM   2917  OD2 ASP A 193      14.641 -58.161  32.918  1.00 39.32      .647 O
ATOM   2918  N   PRO A 194      15.695 -54.830  29.346  1.00 40.39      .312 N
ATOM   2919  CA  PRO A 194      14.795 -54.862  28.159  1.00 28.55      .163 C
ATOM   2920  HA  PRO A 194      14.314 -53.889  28.059  1.00 28.55      .163 H
ATOM   2921  C   PRO A 194      13.680 -55.941  28.108  1.00 36.30      .251 C
ATOM   2922  O   PRO A 194      12.814 -55.822  27.308  1.00 31.78      .271 O
ATOM   2923  CB  PRO A 194      15.780 -55.030  26.964  1.00 34.98      .034 C
ATOM   2924 1HB  PRO A 194      15.808 -56.073  26.647  1.00 34.98      .034 H
ATOM   2925 2HB  PRO A 194      15.520 -54.465  26.069  1.00 34.98      .034 H
ATOM   2926  CG  PRO A 194      17.158 -54.606  27.457  1.00 31.68      .027 C
ATOM   2927 1HG  PRO A 194      17.807 -55.323  26.953  1.00 31.68      .027 H
ATOM   2928 2HG  PRO A 194      17.450 -53.574  27.263  1.00 31.68      .027 H
ATOM   2929  CD  PRO A 194      17.101 -54.881  28.937  1.00 27.86      .105 C
ATOM   2930 1HD  PRO A 194      17.470 -55.894  29.099  1.00 27.86      .105 H
ATOM   2931 2HD  PRO A 194      17.653 -54.133  29.508  1.00 27.86      .105 H
ATOM   2932  N   THR A 195      13.719 -56.945  28.959  1.00 38.88      .336 N
ATOM   2933  H   THR A 195      14.473 -56.994  29.629  1.00 38.88      .336 H
ATOM   2934  CA  THR A 195      12.840 -58.143  28.915  1.00 39.65      .186 C
ATOM   2935  HA  THR A 195      12.443 -58.241  27.905  1.00 39.65      .186 H
ATOM   2936  C   THR A 195      11.617 -58.094  29.882  1.00 38.04      .253 C
ATOM   2937  O   THR A 195      10.863 -59.070  30.074  1.00 43.83      .270 O
ATOM   2938  CB  THR A 195      13.590 -59.467  29.203  1.00 42.76      .140 C
ATOM   2939  HB  THR A 195      13.340 -59.782  30.216  1.00 42.76      .140 H
ATOM   2940  OG1 THR A 195      14.999 -59.321  29.106  1.00 40.81      .382 O
ATOM   2941  HG1 THR A 195      15.270 -58.658  29.746  1.00 40.81      .382 H
ATOM   2942  CG2 THR A 195      13.341 -60.601  28.166  1.00 30.20      .034 C
ATOM   2943 1HG2 THR A 195      12.795 -60.215  27.305  1.00 30.20      .034 H
ATOM   2944 2HG2 THR A 195      12.723 -61.328  28.692  1.00 30.20      .034 H
ATOM   2945 3HG2 THR A 195      14.260 -61.080  27.828  1.00 30.20      .034 H
ATOM   2946  N   SER A 196      11.608 -57.038  30.699  1.00 31.70      .335 N
ATOM   2947  H   SER A 196      12.251 -56.310  30.422  1.00 31.70      .335 H
ATOM   2948  CA  SER A 196      10.751 -56.741  31.857  1.00 37.92      .189 C
ATOM   2949  HA  SER A 196       9.798 -57.271  31.879  1.00 37.92      .189 H
ATOM   2950  C   SER A 196      10.482 -55.236  31.813  1.00 36.52      .253 C
ATOM   2951  O   SER A 196      10.935 -54.535  32.701  1.00 32.26      .270 O
ATOM   2952  CB  SER A 196      11.373 -57.258  33.148  1.00 34.48      .169 C
ATOM   2953 1HB  SER A 196      12.097 -56.534  33.522  1.00 34.48      .169 H
ATOM   2954 2HB  SER A 196      10.644 -57.198  33.957  1.00 34.48      .169 H
ATOM   2955  OG  SER A 196      11.949 -58.571  33.234  1.00 47.57      .380 O
ATOM   2956  HG  SER A 196      12.882 -58.474  33.027  1.00 47.57      .380 H
ATOM   2957  N   VAL A 197       9.809 -54.761  30.749  1.00 30.36      .337 N
ATOM   2958  H   VAL A 197       9.566 -55.375  29.985  1.00 30.36      .337 H
ATOM   2959  CA  VAL A 197       9.358 -53.326  30.490  1.00 27.23      .159 C
ATOM   2960  HA  VAL A 197       9.838 -52.740  31.275  1.00 27.23      .159 H
ATOM   2961  C   VAL A 197       7.818 -53.116  30.648  1.00 28.07      .251 C
ATOM   2962  O   VAL A 197       7.026 -53.885  30.075  1.00 25.39      .271 O
ATOM   2963  CB  VAL A 197      10.051 -52.764  29.212  1.00 28.35      .029 C
ATOM   2964  HB  VAL A 197       9.770 -53.411  28.381  1.00 28.35      .029 H
ATOM   2965  CG1 VAL A 197       9.611 -51.374  28.805  1.00 25.43      .002 C
ATOM   2966 1HG1 VAL A 197       9.952 -51.147  27.795  1.00 25.43      .002 H
ATOM   2967 2HG1 VAL A 197      10.010 -50.634  29.499  1.00 25.43      .002 H
ATOM   2968 3HG1 VAL A 197       8.521 -51.350  28.835  1.00 25.43      .002 H
ATOM   2969  CG2 VAL A 197      11.565 -52.724  29.284  1.00 24.24      .002 C
ATOM   2970 1HG2 VAL A 197      11.860 -52.350  30.265  1.00 24.24      .002 H
ATOM   2971 2HG2 VAL A 197      11.884 -52.020  28.515  1.00 24.24      .002 H
ATOM   2972 3HG2 VAL A 197      12.034 -53.692  29.108  1.00 24.24      .002 H
ATOM   2973  N   THR A 198       7.364 -52.138  31.444  1.00 29.77      .336 N
ATOM   2974  H   THR A 198       8.056 -51.647  31.992  1.00 29.77      .336 H
ATOM   2975  CA  THR A 198       5.961 -51.748  31.682  1.00 26.83      .186 C
ATOM   2976  HA  THR A 198       5.358 -52.479  31.143  1.00 26.83      .186 H
ATOM   2977  C   THR A 198       5.622 -50.347  31.186  1.00 24.98      .253 C
ATOM   2978  O   THR A 198       6.199 -49.404  31.631  1.00 22.26      .270 O
ATOM   2979  CB  THR A 198       5.576 -51.920  33.129  1.00 29.00      .140 C
ATOM   2980  HB  THR A 198       6.242 -51.352  33.778  1.00 29.00      .140 H
ATOM   2981  OG1 THR A 198       5.691 -53.237  33.430  1.00 27.34      .382 O
ATOM   2982  HG1 THR A 198       6.604 -53.521  33.518  1.00 27.34      .382 H
ATOM   2983  CG2 THR A 198       4.122 -51.584  33.371  1.00 22.34      .034 C
ATOM   2984 1HG2 THR A 198       3.458 -52.160  32.726  1.00 22.34      .034 H
ATOM   2985 2HG2 THR A 198       3.987 -50.520  33.175  1.00 22.34      .034 H
ATOM   2986 3HG2 THR A 198       3.888 -51.795  34.415  1.00 22.34      .034 H
ATOM   2987  N   LEU A 199       4.640 -50.193  30.320  1.00 23.95      .337 N
ATOM   2988  H   LEU A 199       4.239 -51.036  29.934  1.00 23.95      .337 H
ATOM   2989  CA  LEU A 199       4.075 -48.922  29.895  1.00 21.52      .159 C
ATOM   2990  HA  LEU A 199       4.870 -48.176  29.886  1.00 21.52      .159 H
ATOM   2991  C   LEU A 199       3.089 -48.514  31.038  1.00 27.34      .251 C
ATOM   2992  O   LEU A 199       2.314 -49.348  31.497  1.00 23.45      .271 O
ATOM   2993  CB  LEU A 199       3.288 -48.910  28.532  1.00 27.87      .032 C
ATOM   2994 1HB  LEU A 199       2.488 -49.643  28.634  1.00 27.87      .032 H
ATOM   2995 2HB  LEU A 199       2.937 -47.888  28.390  1.00 27.87      .032 H
ATOM   2996  CG  LEU A 199       4.009 -49.242  27.268  1.00 24.15      .002 C
ATOM   2997  HG  LEU A 199       4.304 -50.291  27.232  1.00 24.15      .002 H
ATOM   2998  CD1 LEU A 199       3.174 -49.056  26.024  1.00 23.75      .000 C
ATOM   2999 1HD1 LEU A 199       3.765 -49.203  25.120  1.00 23.75      .000 H
ATOM   3000 2HD1 LEU A 199       2.758 -48.048  26.027  1.00 23.75      .000 H
ATOM   3001 3HD1 LEU A 199       2.364 -49.784  26.052  1.00 23.75      .000 H
ATOM   3002  CD2 LEU A 199       5.232 -48.323  27.065  1.00 27.88      .000 C
ATOM   3003 1HD2 LEU A 199       5.923 -48.493  27.890  1.00 27.88      .000 H
ATOM   3004 2HD2 LEU A 199       4.946 -47.271  27.041  1.00 27.88      .000 H
ATOM   3005 3HD2 LEU A 199       5.715 -48.590  26.125  1.00 27.88      .000 H
ATOM   3006  N   PHE A 200       3.145 -47.289  31.522  1.00 21.41      .337 N
ATOM   3007  H   PHE A 200       3.876 -46.677  31.188  1.00 21.41      .337 H
ATOM   3008  CA  PHE A 200       2.295 -46.757  32.598  1.00 22.36      .164 C
ATOM   3009  HA  PHE A 200       1.386 -47.355  32.533  1.00 22.36      .164 H
ATOM   3010  C   PHE A 200       1.881 -45.298  32.162  1.00 22.29      .251 C
ATOM   3011  O   PHE A 200       2.738 -44.599  31.565  1.00 21.52      .271 O
ATOM   3012  CB  PHE A 200       3.092 -47.039  33.919  1.00 19.85      .056 C
ATOM   3013 1HB  PHE A 200       2.797 -48.006  34.326  1.00 19.85      .056 H
ATOM   3014 2HB  PHE A 200       4.140 -47.222  33.682  1.00 19.85      .056 H
ATOM   3015  CG  PHE A 200       3.013 -45.997  35.023  1.00 22.87      .044 C
ATOM   3016  CD1 PHE A 200       4.267 -45.676  35.507  1.00 21.29      .008 C
ATOM   3017  HD1 PHE A 200       5.179 -45.856  34.958  1.00 21.29      .008 H
ATOM   3018  CD2 PHE A 200       1.857 -45.605  35.786  1.00 20.88      .008 C
ATOM   3019  HD2 PHE A 200       0.923 -46.088  35.537  1.00 20.88      .008 H
ATOM   3020  CE1 PHE A 200       4.379 -44.789  36.649  1.00 23.94      .001 C
ATOM   3021  HE1 PHE A 200       5.367 -44.367  36.758  1.00 23.94      .001 H
ATOM   3022  CE2 PHE A 200       2.031 -44.843  37.027  1.00 26.67      .001 C
ATOM   3023  HE2 PHE A 200       1.126 -44.702  37.599  1.00 26.67      .001 H
ATOM   3024  CZ  PHE A 200       3.312 -44.319  37.401  1.00 24.32      .000 C
ATOM   3025  HZ  PHE A 200       3.340 -43.636  38.238  1.00 24.32      .000 H
ATOM   3026  N   GLY A 201       0.682 -44.797  32.408  1.00 18.09      .336 N
ATOM   3027  H   GLY A 201      -0.007 -45.390  32.849  1.00 18.09      .336 H
ATOM   3028  CA  GLY A 201       0.269 -43.487  31.956  1.00 18.76      .189 C
ATOM   3029 1HA  GLY A 201       0.937 -42.693  32.291  1.00 18.76      .189 H
ATOM   3030 2HA  GLY A 201       0.329 -43.496  30.867  1.00 18.76      .189 H
ATOM   3031  C   GLY A 201      -1.164 -43.132  32.369  1.00 22.17      .253 C
ATOM   3032  O   GLY A 201      -1.883 -44.028  32.714  1.00 19.77      .270 O
ATOM   3033  N   GLU A 202      -1.450 -41.842  32.421  1.00 23.99      .337 N
ATOM   3034  H   GLU A 202      -0.669 -41.207  32.340  1.00 23.99      .337 H
ATOM   3035  CA  GLU A 202      -2.729 -41.234  32.843  1.00 21.05      .160 C
ATOM   3036  HA  GLU A 202      -3.300 -42.134  33.071  1.00 21.05      .160 H
ATOM   3037  C   GLU A 202      -3.488 -40.447  31.756  1.00 21.75      .251 C
ATOM   3038  O   GLU A 202      -2.862 -39.901  30.901  1.00 20.07      .271 O
ATOM   3039  CB  GLU A 202      -2.545 -40.396  34.134  1.00 21.86      .043 C
ATOM   3040 1HB  GLU A 202      -3.551 -40.257  34.532  1.00 21.86      .043 H
ATOM   3041 2HB  GLU A 202      -1.966 -40.961  34.865  1.00 21.86      .043 H
ATOM   3042  CG  GLU A 202      -1.893 -39.006  33.971  1.00 20.21      .100 C
ATOM   3043 1HG  GLU A 202      -1.143 -38.893  34.754  1.00 20.21      .100 H
ATOM   3044 2HG  GLU A 202      -1.319 -39.083  33.048  1.00 20.21      .100 H
ATOM   3045  CD  GLU A 202      -2.702 -37.682  33.907  1.00 22.32      .185 C
ATOM   3046  OE1 GLU A 202      -3.905 -37.773  33.580  1.00 21.71      .647 O
ATOM   3047  OE2 GLU A 202      -2.099 -36.672  34.334  1.00 22.82      .647 O
ATOM   3048  N   SER A 203      -4.813 -40.557  31.654  1.00 22.58      .336 N
ATOM   3049  H   SER A 203      -5.262 -41.163  32.326  1.00 22.58      .336 H
ATOM   3050  CA  SER A 203      -5.741 -39.937  30.663  1.00 21.40      .189 C
ATOM   3051  HA  SER A 203      -6.650 -40.524  30.797  1.00 21.40      .189 H
ATOM   3052  C   SER A 203      -5.299 -40.007  29.210  1.00 19.08      .253 C
ATOM   3053  O   SER A 203      -5.229 -41.129  28.662  1.00 20.56      .270 O
ATOM   3054  CB  SER A 203      -6.039 -38.505  31.049  1.00 21.10      .169 C
ATOM   3055 1HB  SER A 203      -7.021 -38.208  30.682  1.00 21.10      .169 H
ATOM   3056 2HB  SER A 203      -6.115 -38.410  32.132  1.00 21.10      .169 H
ATOM   3057  OG  SER A 203      -4.991 -37.551  30.934  1.00 34.01      .380 O
ATOM   3058  HG  SER A 203      -4.557 -37.492  31.789  1.00 34.01      .380 H
ATOM   3059  N   ALA A 204      -4.877 -38.922  28.554  1.00 15.74      .337 N
ATOM   3060  H   ALA A 204      -4.913 -38.008  28.983  1.00 15.74      .337 H
ATOM   3061  CA  ALA A 204      -4.197 -38.957  27.227  1.00 19.38      .159 C
ATOM   3062  HA  ALA A 204      -4.935 -39.297  26.500  1.00 19.38      .159 H
ATOM   3063  C   ALA A 204      -3.003 -39.932  27.192  1.00 23.32      .251 C
ATOM   3064  O   ALA A 204      -2.705 -40.592  26.131  1.00 21.56      .271 O
ATOM   3065  CB  ALA A 204      -3.856 -37.535  26.825  1.00 18.12      .034 C
ATOM   3066 1HB  ALA A 204      -4.763 -36.935  26.748  1.00 18.12      .034 H
ATOM   3067 2HB  ALA A 204      -3.358 -37.568  25.856  1.00 18.12      .034 H
ATOM   3068 3HB  ALA A 204      -3.187 -37.090  27.562  1.00 18.12      .034 H
ATOM   3069  N   GLY A 205      -2.280 -40.091  28.277  1.00 18.85      .336 N
ATOM   3070  H   GLY A 205      -2.517 -39.651  29.155  1.00 18.85      .336 H
ATOM   3071  CA  GLY A 205      -1.109 -41.059  28.426  1.00 17.67      .189 C
ATOM   3072 1HA  GLY A 205      -0.435 -40.896  27.585  1.00 17.67      .189 H
ATOM   3073 2HA  GLY A 205      -0.587 -40.785  29.342  1.00 17.67      .189 H
ATOM   3074  C   GLY A 205      -1.604 -42.465  28.472  1.00 20.64      .253 C
ATOM   3075  O   GLY A 205      -1.108 -43.362  27.846  1.00 20.49      .270 O
ATOM   3076  N   ALA A 206      -2.663 -42.703  29.236  1.00 20.64      .337 N
ATOM   3077  H   ALA A 206      -3.179 -41.929  29.629  1.00 20.64      .337 H
ATOM   3078  CA  ALA A 206      -3.310 -44.023  29.318  1.00 24.30      .159 C
ATOM   3079  HA  ALA A 206      -2.575 -44.763  29.635  1.00 24.30      .159 H
ATOM   3080  C   ALA A 206      -3.911 -44.407  27.991  1.00 23.06      .251 C
ATOM   3081  O   ALA A 206      -3.792 -45.543  27.545  1.00 24.65      .271 O
ATOM   3082  CB  ALA A 206      -4.344 -43.958  30.457  1.00 18.92      .034 C
ATOM   3083 1HB  ALA A 206      -3.911 -43.541  31.367  1.00 18.92      .034 H
ATOM   3084 2HB  ALA A 206      -4.701 -44.969  30.655  1.00 18.92      .034 H
ATOM   3085 3HB  ALA A 206      -5.176 -43.335  30.132  1.00 18.92      .034 H
ATOM   3086  N   ALA A 207      -4.434 -43.481  27.251  1.00 23.17      .338 N
ATOM   3087  H   ALA A 207      -4.660 -42.622  27.732  1.00 23.17      .338 H
ATOM   3088  CA  ALA A 207      -4.920 -43.627  25.883  1.00 25.42      .159 C
ATOM   3089  HA  ALA A 207      -5.672 -44.415  25.909  1.00 25.42      .159 H
ATOM   3090  C   ALA A 207      -3.884 -43.826  24.876  1.00 25.87      .251 C
ATOM   3091  O   ALA A 207      -3.946 -44.779  24.084  1.00 26.50      .271 O
ATOM   3092  CB  ALA A 207      -5.777 -42.396  25.463  1.00 19.41      .034 C
ATOM   3093 1HB  ALA A 207      -6.246 -42.527  24.488  1.00 19.41      .034 H
ATOM   3094 2HB  ALA A 207      -5.140 -41.511  25.445  1.00 19.41      .034 H
ATOM   3095 3HB  ALA A 207      -6.548 -42.274  26.224  1.00 19.41      .034 H
ATOM   3096  N   SER A 208      -2.741 -43.033  24.968  1.00 23.04      .336 N
ATOM   3097  H   SER A 208      -2.644 -42.215  25.553  1.00 23.04      .336 H
ATOM   3098  CA  SER A 208      -1.476 -43.357  24.201  1.00 20.93      .189 C
ATOM   3099  HA  SER A 208      -1.643 -43.298  23.126  1.00 20.93      .189 H
ATOM   3100  C   SER A 208      -0.909 -44.745  24.534  1.00 24.54      .253 C
ATOM   3101  O   SER A 208      -0.441 -45.499  23.661  1.00 22.45      .270 O
ATOM   3102  CB  SER A 208      -0.403 -42.257  24.526  1.00 20.63      .169 C
ATOM   3103 1HB  SER A 208      -0.114 -42.404  25.566  1.00 20.63      .169 H
ATOM   3104 2HB  SER A 208       0.476 -42.494  23.926  1.00 20.63      .169 H
ATOM   3105  OG  SER A 208      -0.807 -40.940  24.225  1.00 22.78      .380 O
ATOM   3106  HG  SER A 208      -1.662 -40.782  24.633  1.00 22.78      .380 H
ATOM   3107  N   VAL A 209      -0.985 -45.258  25.767  1.00 23.12      .337 N
ATOM   3108  H   VAL A 209      -1.212 -44.676  26.561  1.00 23.12      .337 H
ATOM   3109  CA  VAL A 209      -0.505 -46.639  26.184  1.00 18.91      .159 C
ATOM   3110  HA  VAL A 209       0.507 -46.724  25.787  1.00 18.91      .159 H
ATOM   3111  C   VAL A 209      -1.383 -47.699  25.487  1.00 21.45      .251 C
ATOM   3112  O   VAL A 209      -0.796 -48.581  24.869  1.00 24.76      .271 O
ATOM   3113  CB  VAL A 209      -0.592 -46.694  27.719  1.00 19.87      .029 C
ATOM   3114  HB  VAL A 209      -1.428 -46.074  28.043  1.00 19.87      .029 H
ATOM   3115  CG1 VAL A 209      -0.628 -48.144  28.296  1.00 19.06      .002 C
ATOM   3116 1HG1 VAL A 209      -1.515 -48.669  27.939  1.00 19.06      .002 H
ATOM   3117 2HG1 VAL A 209      -0.658 -48.076  29.383  1.00 19.06      .002 H
ATOM   3118 3HG1 VAL A 209       0.265 -48.689  27.989  1.00 19.06      .002 H
ATOM   3119  CG2 VAL A 209       0.601 -46.022  28.505  1.00 19.18      .002 C
ATOM   3120 1HG2 VAL A 209       0.403 -46.144  29.570  1.00 19.18      .002 H
ATOM   3121 2HG2 VAL A 209       0.666 -44.960  28.266  1.00 19.18      .002 H
ATOM   3122 3HG2 VAL A 209       1.541 -46.510  28.251  1.00 19.18      .002 H
ATOM   3123  N   GLY A 210      -2.716 -47.432  25.387  1.00 20.80      .336 N
ATOM   3124  H   GLY A 210      -3.059 -46.583  25.814  1.00 20.80      .336 H
ATOM   3125  CA  GLY A 210      -3.573 -48.170  24.505  1.00 22.46      .189 C
ATOM   3126 1HA  GLY A 210      -3.625 -49.233  24.740  1.00 22.46      .189 H
ATOM   3127 2HA  GLY A 210      -4.562 -47.747  24.677  1.00 22.46      .189 H
ATOM   3128  C   GLY A 210      -3.330 -48.082  22.951  1.00 25.68      .253 C
ATOM   3129  O   GLY A 210      -3.398 -49.095  22.329  1.00 26.72      .270 O
ATOM   3130  N   MET A 211      -2.933 -46.951  22.344  1.00 25.06      .337 N
ATOM   3131  H   MET A 211      -2.675 -46.160  22.916  1.00 25.06      .337 H
ATOM   3132  CA  MET A 211      -2.418 -46.921  20.954  1.00 22.88      .160 C
ATOM   3133  HA  MET A 211      -3.166 -47.395  20.317  1.00 22.88      .160 H
ATOM   3134  C   MET A 211      -1.110 -47.747  20.830  1.00 25.46      .251 C
ATOM   3135  O   MET A 211      -1.000 -48.488  19.837  1.00 23.84      .271 O
ATOM   3136  CB  MET A 211      -2.207 -45.461  20.493  1.00 25.67      .043 C
ATOM   3137 1HB  MET A 211      -1.422 -44.886  20.983  1.00 25.67      .043 H
ATOM   3138 2HB  MET A 211      -1.929 -45.550  19.442  1.00 25.67      .043 H
ATOM   3139  CG  MET A 211      -3.516 -44.626  20.564  1.00 29.35      .060 C
ATOM   3140 1HG  MET A 211      -3.610 -44.397  21.625  1.00 29.35      .060 H
ATOM   3141 2HG  MET A 211      -3.478 -43.774  19.885  1.00 29.35      .060 H
ATOM   3142  SD  MET A 211      -5.127 -45.508  20.126  1.00 36.97      .139 S
ATOM   3143  CE  MET A 211      -6.321 -44.294  20.765  1.00 23.81      .069 C
ATOM   3144 1HE  MET A 211      -7.297 -44.695  20.489  1.00 23.81      .069 H
ATOM   3145 2HE  MET A 211      -6.209 -43.292  20.351  1.00 23.81      .069 H
ATOM   3146 3HE  MET A 211      -6.240 -44.250  21.851  1.00 23.81      .069 H
ATOM   3147  N   HIS A 212      -0.121 -47.725  21.729  1.00 21.18      .337 N
ATOM   3148  H   HIS A 212      -0.301 -47.418  22.675  1.00 21.18      .337 H
ATOM   3149  CA  HIS A 212       1.036 -48.624  21.555  1.00 24.51      .165 C
ATOM   3150  HA  HIS A 212       1.314 -48.450  20.515  1.00 24.51      .165 H
ATOM   3151  C   HIS A 212       0.781 -50.096  21.788  1.00 27.22      .251 C
ATOM   3152  O   HIS A 212       1.391 -50.900  21.126  1.00 25.11      .271 O
ATOM   3153  CB  HIS A 212       2.234 -48.274  22.442  1.00 20.21      .077 C
ATOM   3154 1HB  HIS A 212       1.860 -48.198  23.463  1.00 20.21      .077 H
ATOM   3155 2HB  HIS A 212       3.039 -49.009  22.455  1.00 20.21      .077 H
ATOM   3156  CG  HIS A 212       2.801 -46.934  22.027  1.00 26.06      .057 C
ATOM   3157  ND1 HIS A 212       3.226 -46.508  20.759  1.00 23.58      .338 N
ATOM   3158  CD2 HIS A 212       3.082 -45.904  22.905  1.00 23.66      .113 C
ATOM   3159  HD2 HIS A 212       2.937 -45.817  23.971  1.00 23.66      .113 H
ATOM   3160  CE1 HIS A 212       3.680 -45.278  20.886  1.00 23.73      .175 C
ATOM   3161  HE1 HIS A 212       4.109 -44.745  20.051  1.00 23.73      .175 H
ATOM   3162  NE2 HIS A 212       3.631 -44.924  22.159  1.00 24.95      .223 N
ATOM   3163  HE2 HIS A 212       3.795 -43.973  22.457  1.00 24.95      .223 H
ATOM   3164  N   LEU A 213      -0.289 -50.419  22.484  1.00 20.63      .338 N
ATOM   3165  H   LEU A 213      -0.733 -49.653  22.969  1.00 20.63      .338 H
ATOM   3166  CA  LEU A 213      -0.947 -51.741  22.669  1.00 28.26      .159 C
ATOM   3167  HA  LEU A 213      -0.183 -52.469  22.940  1.00 28.26      .159 H
ATOM   3168  C   LEU A 213      -1.646 -52.242  21.385  1.00 32.08      .251 C
ATOM   3169  O   LEU A 213      -1.528 -53.421  21.046  1.00 29.91      .271 O
ATOM   3170  CB  LEU A 213      -2.051 -51.549  23.779  1.00 26.59      .032 C
ATOM   3171 1HB  LEU A 213      -1.696 -50.744  24.422  1.00 26.59      .032 H
ATOM   3172 2HB  LEU A 213      -2.952 -51.227  23.256  1.00 26.59      .032 H
ATOM   3173  CG  LEU A 213      -2.368 -52.815  24.568  1.00 28.06      .002 C
ATOM   3174  HG  LEU A 213      -2.942 -53.501  23.944  1.00 28.06      .002 H
ATOM   3175  CD1 LEU A 213      -1.236 -53.700  24.993  1.00 27.31      .000 C
ATOM   3176 1HD1 LEU A 213      -1.617 -54.587  25.498  1.00 27.31      .000 H
ATOM   3177 2HD1 LEU A 213      -0.571 -53.156  25.664  1.00 27.31      .000 H
ATOM   3178 3HD1 LEU A 213      -0.687 -53.998  24.099  1.00 27.31      .000 H
ATOM   3179  CD2 LEU A 213      -3.140 -52.382  25.805  1.00 33.82      .000 C
ATOM   3180 1HD2 LEU A 213      -3.990 -51.798  25.452  1.00 33.82      .000 H
ATOM   3181 2HD2 LEU A 213      -2.492 -51.750  26.412  1.00 33.82      .000 H
ATOM   3182 3HD2 LEU A 213      -3.498 -53.218  26.405  1.00 33.82      .000 H
ATOM   3183  N   LEU A 214      -2.324 -51.351  20.694  1.00 25.69      .338 N
ATOM   3184  H   LEU A 214      -2.182 -50.395  20.988  1.00 25.69      .338 H
ATOM   3185  CA  LEU A 214      -3.122 -51.615  19.531  1.00 25.95      .159 C
ATOM   3186  HA  LEU A 214      -3.428 -52.661  19.493  1.00 25.95      .159 H
ATOM   3187  C   LEU A 214      -2.296 -51.309  18.266  1.00 27.71      .251 C
ATOM   3188  O   LEU A 214      -2.853 -51.523  17.182  1.00 30.83      .271 O
ATOM   3189  CB  LEU A 214      -4.495 -50.856  19.526  1.00 20.80      .032 C
ATOM   3190 1HB  LEU A 214      -4.263 -49.791  19.530  1.00 20.80      .032 H
ATOM   3191 2HB  LEU A 214      -5.034 -51.193  18.640  1.00 20.80      .032 H
ATOM   3192  CG  LEU A 214      -5.392 -51.120  20.734  1.00 29.24      .002 C
ATOM   3193  HG  LEU A 214      -4.889 -50.780  21.639  1.00 29.24      .002 H
ATOM   3194  CD1 LEU A 214      -6.741 -50.395  20.513  1.00 27.64      .000 C
ATOM   3195 1HD1 LEU A 214      -7.384 -50.596  21.369  1.00 27.64      .000 H
ATOM   3196 2HD1 LEU A 214      -7.272 -50.638  19.593  1.00 27.64      .000 H
ATOM   3197 3HD1 LEU A 214      -6.464 -49.341  20.505  1.00 27.64      .000 H
ATOM   3198  CD2 LEU A 214      -5.779 -52.604  20.871  1.00 31.70      .000 C
ATOM   3199 1HD2 LEU A 214      -4.897 -53.167  21.175  1.00 31.70      .000 H
ATOM   3200 2HD2 LEU A 214      -6.148 -52.991  19.920  1.00 31.70      .000 H
ATOM   3201 3HD2 LEU A 214      -6.555 -52.705  21.630  1.00 31.70      .000 H
ATOM   3202  N   SER A 215      -1.002 -50.915  18.346  1.00 26.20      .336 N
ATOM   3203  H   SER A 215      -0.641 -50.573  19.225  1.00 26.20      .336 H
ATOM   3204  CA  SER A 215      -0.177 -50.639  17.157  1.00 28.91      .189 C
ATOM   3205  HA  SER A 215      -0.746 -50.602  16.228  1.00 28.91      .189 H
ATOM   3206  C   SER A 215       0.916 -51.748  16.961  1.00 24.75      .257 C
ATOM   3207  O   SER A 215       1.876 -51.843  17.714  1.00 33.26      .270 O
ATOM   3208  CB  SER A 215       0.499 -49.312  17.363  1.00 27.70      .169 C
ATOM   3209 1HB  SER A 215      -0.230 -48.528  17.570  1.00 27.70      .169 H
ATOM   3210 2HB  SER A 215       1.116 -49.322  18.262  1.00 27.70      .169 H
ATOM   3211  OG  SER A 215       1.332 -48.961  16.261  1.00 28.17      .380 O
ATOM   3212  HG  SER A 215       0.770 -48.561  15.593  1.00 28.17      .380 H
ATOM   3213  N   PRO A 216       0.897 -52.561  15.905  1.00 32.91      .312 N
ATOM   3214  CA  PRO A 216       1.803 -53.743  15.725  1.00 29.19      .163 C
ATOM   3215  HA  PRO A 216       1.612 -54.395  16.577  1.00 29.19      .163 H
ATOM   3216  C   PRO A 216       3.328 -53.426  15.724  1.00 27.95      .254 C
ATOM   3217  O   PRO A 216       4.101 -54.181  16.330  1.00 31.79      .270 O
ATOM   3218  CB  PRO A 216       1.464 -54.409  14.344  1.00 30.22      .034 C
ATOM   3219 1HB  PRO A 216       2.255 -54.135  13.645  1.00 30.22      .034 H
ATOM   3220 2HB  PRO A 216       1.372 -55.491  14.440  1.00 30.22      .034 H
ATOM   3221  CG  PRO A 216       0.161 -53.773  13.981  1.00 29.81      .027 C
ATOM   3222 1HG  PRO A 216       0.073 -53.578  12.912  1.00 29.81      .027 H
ATOM   3223 2HG  PRO A 216      -0.667 -54.453  14.182  1.00 29.81      .027 H
ATOM   3224  CD  PRO A 216       0.007 -52.496  14.771  1.00 30.86      .105 C
ATOM   3225 1HD  PRO A 216       0.228 -51.610  14.176  1.00 30.86      .105 H
ATOM   3226 2HD  PRO A 216      -1.017 -52.338  15.110  1.00 30.86      .105 H
ATOM   3227  N   PRO A 217       3.857 -52.393  15.053  1.00 28.03      .312 N
ATOM   3228  CA  PRO A 217       5.339 -52.012  15.259  1.00 24.13      .163 C
ATOM   3229  HA  PRO A 217       6.057 -52.803  15.040  1.00 24.13      .163 H
ATOM   3230  C   PRO A 217       5.721 -51.424  16.652  1.00 28.02      .251 C
ATOM   3231  O   PRO A 217       6.878 -51.543  17.118  1.00 32.27      .271 O
ATOM   3232  CB  PRO A 217       5.659 -50.930  14.200  1.00 22.50      .034 C
ATOM   3233 1HB  PRO A 217       5.900 -49.999  14.714  1.00 22.50      .034 H
ATOM   3234 2HB  PRO A 217       6.507 -51.354  13.662  1.00 22.50      .034 H
ATOM   3235  CG  PRO A 217       4.444 -50.822  13.361  1.00 26.89      .027 C
ATOM   3236 1HG  PRO A 217       4.133 -49.826  13.047  1.00 26.89      .027 H
ATOM   3237 2HG  PRO A 217       4.585 -51.528  12.542  1.00 26.89      .027 H
ATOM   3238  CD  PRO A 217       3.258 -51.395  14.230  1.00 25.03      .105 C
ATOM   3239 1HD  PRO A 217       2.843 -50.586  14.831  1.00 25.03      .105 H
ATOM   3240 2HD  PRO A 217       2.505 -51.827  13.571  1.00 25.03      .105 H
ATOM   3241  N   SER A 218       4.686 -50.982  17.380  1.00 26.88      .336 N
ATOM   3242  H   SER A 218       3.741 -50.997  17.024  1.00 26.88      .336 H
ATOM   3243  CA  SER A 218       4.843 -50.649  18.802  1.00 32.13      .189 C
ATOM   3244  HA  SER A 218       5.743 -50.039  18.875  1.00 32.13      .189 H
ATOM   3245  C   SER A 218       4.898 -51.835  19.694  1.00 30.74      .253 C
ATOM   3246  O   SER A 218       5.581 -51.767  20.709  1.00 31.85      .270 O
ATOM   3247  CB  SER A 218       3.770 -49.605  19.297  1.00 28.56      .169 C
ATOM   3248 1HB  SER A 218       2.824 -50.144  19.343  1.00 28.56      .169 H
ATOM   3249 2HB  SER A 218       4.045 -49.353  20.322  1.00 28.56      .169 H
ATOM   3250  OG  SER A 218       3.653 -48.348  18.577  1.00 30.46      .380 O
ATOM   3251  HG  SER A 218       3.218 -47.747  19.187  1.00 30.46      .380 H
ATOM   3252  N   ARG A 219       3.989 -52.830  19.553  1.00 34.04      .337 N
ATOM   3253  H   ARG A 219       3.269 -52.711  18.854  1.00 34.04      .337 H
ATOM   3254  CA  ARG A 219       3.583 -53.804  20.644  1.00 38.21      .159 C
ATOM   3255  HA  ARG A 219       3.146 -53.279  21.493  1.00 38.21      .159 H
ATOM   3256  C   ARG A 219       4.733 -54.697  21.205  1.00 35.64      .251 C
ATOM   3257  O   ARG A 219       4.658 -55.119  22.313  1.00 36.49      .271 O
ATOM   3258  CB  ARG A 219       2.419 -54.633  20.063  1.00 42.02      .034 C
ATOM   3259 1HB  ARG A 219       1.653 -53.955  19.685  1.00 42.02      .034 H
ATOM   3260 2HB  ARG A 219       2.839 -55.292  19.303  1.00 42.02      .034 H
ATOM   3261  CG  ARG A 219       1.673 -55.588  21.086  1.00 49.52      .027 C
ATOM   3262 1HG  ARG A 219       2.357 -56.376  21.401  1.00 49.52      .027 H
ATOM   3263 2HG  ARG A 219       1.315 -55.054  21.967  1.00 49.52      .027 H
ATOM   3264  CD  ARG A 219       0.466 -56.238  20.385  1.00 45.99      .116 C
ATOM   3265 1HD  ARG A 219      -0.306 -55.469  20.420  1.00 45.99      .116 H
ATOM   3266 2HD  ARG A 219       0.773 -56.477  19.367  1.00 45.99      .116 H
ATOM   3267  NE  ARG A 219      -0.022 -57.450  21.044  1.00 57.13      .212 N
ATOM   3268  HE  ARG A 219       0.513 -57.758  21.844  1.00 57.13      .212 H
ATOM   3269  CZ  ARG A 219      -0.955 -58.313  20.538  1.00 58.51      .666 C
ATOM   3270  NH1 ARG A 219      -1.489 -58.065  19.357  1.00 37.69      .235 N
ATOM   3271 1HH1 ARG A 219      -1.253 -57.249  18.811  1.00 37.69      .235 H
ATOM   3272 2HH1 ARG A 219      -2.110 -58.765  18.978  1.00 37.69      .235 H
ATOM   3273  NH2 ARG A 219      -1.317 -59.413  21.170  1.00 50.40      .235 N
ATOM   3274 1HH2 ARG A 219      -0.839 -59.797  21.973  1.00 50.40      .235 H
ATOM   3275 2HH2 ARG A 219      -2.197 -59.808  20.869  1.00 50.40      .235 H
ATOM   3276  N   GLY A 220       5.804 -54.952  20.413  1.00 36.05      .336 N
ATOM   3277  H   GLY A 220       5.724 -54.593  19.473  1.00 36.05      .336 H
ATOM   3278  CA  GLY A 220       6.969 -55.693  20.791  1.00 24.05      .189 C
ATOM   3279 1HA  GLY A 220       6.701 -56.584  21.359  1.00 24.05      .189 H
ATOM   3280 2HA  GLY A 220       7.553 -55.893  19.892  1.00 24.05      .189 H
ATOM   3281  C   GLY A 220       7.959 -54.887  21.746  1.00 34.44      .253 C
ATOM   3282  O   GLY A 220       8.857 -55.548  22.301  1.00 40.09      .270 O
ATOM   3283  N   LEU A 221       7.728 -53.599  21.981  1.00 30.35      .337 N
ATOM   3284  H   LEU A 221       7.223 -53.119  21.250  1.00 30.35      .337 H
ATOM   3285  CA  LEU A 221       8.699 -52.714  22.717  1.00 27.02      .159 C
ATOM   3286  HA  LEU A 221       9.736 -52.969  22.497  1.00 27.02      .159 H
ATOM   3287  C   LEU A 221       8.522 -52.696  24.247  1.00 32.58      .251 C
ATOM   3288  O   LEU A 221       9.186 -51.951  24.982  1.00 35.22      .271 O
ATOM   3289  CB  LEU A 221       8.489 -51.287  22.128  1.00 26.15      .032 C
ATOM   3290 1HB  LEU A 221       7.479 -50.972  22.392  1.00 26.15      .032 H
ATOM   3291 2HB  LEU A 221       9.149 -50.610  22.671  1.00 26.15      .032 H
ATOM   3292  CG  LEU A 221       8.800 -51.157  20.591  1.00 29.41      .002 C
ATOM   3293  HG  LEU A 221       8.080 -51.795  20.078  1.00 29.41      .002 H
ATOM   3294  CD1 LEU A 221       8.411 -49.733  20.229  1.00 26.24      .000 C
ATOM   3295 1HD1 LEU A 221       8.613 -49.692  19.159  1.00 26.24      .000 H
ATOM   3296 2HD1 LEU A 221       8.992 -48.964  20.738  1.00 26.24      .000 H
ATOM   3297 3HD1 LEU A 221       7.349 -49.564  20.406  1.00 26.24      .000 H
ATOM   3298  CD2 LEU A 221      10.239 -51.540  20.220  1.00 27.01      .000 C
ATOM   3299 1HD2 LEU A 221      10.457 -52.589  20.418  1.00 27.01      .000 H
ATOM   3300 2HD2 LEU A 221      11.003 -50.915  20.684  1.00 27.01      .000 H
ATOM   3301 3HD2 LEU A 221      10.232 -51.366  19.144  1.00 27.01      .000 H
ATOM   3302  N   PHE A 222       7.637 -53.524  24.778  1.00 27.81      .337 N
ATOM   3303  H   PHE A 222       7.151 -54.081  24.090  1.00 27.81      .337 H
ATOM   3304  CA  PHE A 222       7.228 -53.733  26.180  1.00 30.04      .164 C
ATOM   3305  HA  PHE A 222       8.054 -53.658  26.888  1.00 30.04      .164 H
ATOM   3306  C   PHE A 222       6.530 -55.059  26.317  1.00 30.60      .251 C
ATOM   3307  O   PHE A 222       6.118 -55.752  25.342  1.00 32.94      .271 O
ATOM   3308  CB  PHE A 222       6.299 -52.538  26.530  1.00 27.84      .056 C
ATOM   3309 1HB  PHE A 222       6.102 -52.480  27.600  1.00 27.84      .056 H
ATOM   3310 2HB  PHE A 222       6.796 -51.620  26.217  1.00 27.84      .056 H
ATOM   3311  CG  PHE A 222       4.939 -52.597  25.811  1.00 28.10      .044 C
ATOM   3312  CD1 PHE A 222       4.629 -51.961  24.616  1.00 28.25      .008 C
ATOM   3313  HD1 PHE A 222       5.412 -51.545  23.998  1.00 28.25      .008 H
ATOM   3314  CD2 PHE A 222       3.956 -53.288  26.437  1.00 24.84      .008 C
ATOM   3315  HD2 PHE A 222       4.097 -53.846  27.352  1.00 24.84      .008 H
ATOM   3316  CE1 PHE A 222       3.308 -52.006  24.053  1.00 30.36      .001 C
ATOM   3317  HE1 PHE A 222       3.061 -51.562  23.100  1.00 30.36      .001 H
ATOM   3318  CE2 PHE A 222       2.721 -53.451  25.852  1.00 29.01      .001 C
ATOM   3319  HE2 PHE A 222       1.938 -54.029  26.319  1.00 29.01      .001 H
ATOM   3320  CZ  PHE A 222       2.377 -52.886  24.655  1.00 27.17      .000 C
ATOM   3321  HZ  PHE A 222       1.408 -53.025  24.198  1.00 27.17      .000 H
ATOM   3322  N   HIS A 223       6.366 -55.457  27.569  1.00 28.47      .337 N
ATOM   3323  H   HIS A 223       6.708 -54.825  28.279  1.00 28.47      .337 H
ATOM   3324  CA  HIS A 223       5.941 -56.792  28.082  1.00 31.69      .165 C
ATOM   3325  HA  HIS A 223       5.637 -57.356  27.200  1.00 31.69      .165 H
ATOM   3326  C   HIS A 223       4.669 -56.741  29.016  1.00 29.60      .251 C
ATOM   3327  O   HIS A 223       4.012 -57.773  29.183  1.00 37.05      .271 O
ATOM   3328  CB  HIS A 223       7.048 -57.462  28.922  1.00 29.79      .079 C
ATOM   3329 1HB  HIS A 223       7.181 -57.092  29.939  1.00 29.79      .079 H
ATOM   3330 2HB  HIS A 223       6.737 -58.488  29.118  1.00 29.79      .079 H
ATOM   3331  CG  HIS A 223       8.412 -57.498  28.246  1.00 45.46      .080 C
ATOM   3332  ND1 HIS A 223       9.226 -56.427  27.922  1.00 40.67      .229 N
ATOM   3333  CD2 HIS A 223       8.827 -58.632  27.574  1.00 35.56      .089 C
ATOM   3334  HD2 HIS A 223       8.379 -59.614  27.591  1.00 35.56      .089 H
ATOM   3335  CE1 HIS A 223      10.005 -56.976  26.999  1.00 40.14      .175 C
ATOM   3336  HE1 HIS A 223      10.788 -56.403  26.526  1.00 40.14      .175 H
ATOM   3337  NE2 HIS A 223       9.872 -58.260  26.882  1.00 43.12      .334 N
ATOM   3338  HE2 HIS A 223      10.282 -58.811  26.141  1.00 43.12      .334 H
ATOM   3339  N   ARG A 224       4.278 -55.571  29.594  1.00 29.77      .338 N
ATOM   3340  H   ARG A 224       4.751 -54.698  29.406  1.00 29.77      .338 H
ATOM   3341  CA  ARG A 224       3.075 -55.326  30.543  1.00 27.23      .159 C
ATOM   3342  HA  ARG A 224       2.329 -56.065  30.249  1.00 27.23      .159 H
ATOM   3343  C   ARG A 224       2.603 -53.936  30.320  1.00 24.10      .251 C
ATOM   3344  O   ARG A 224       3.371 -53.016  30.010  1.00 26.13      .271 O
ATOM   3345  CB  ARG A 224       3.450 -55.586  31.997  1.00 30.12      .034 C
ATOM   3346 1HB  ARG A 224       4.392 -55.082  32.215  1.00 30.12      .034 H
ATOM   3347 2HB  ARG A 224       2.587 -55.217  32.552  1.00 30.12      .034 H
ATOM   3348  CG  ARG A 224       3.645 -57.087  32.440  1.00 33.12      .027 C
ATOM   3349 1HG  ARG A 224       2.719 -57.648  32.314  1.00 33.12      .027 H
ATOM   3350 2HG  ARG A 224       4.405 -57.517  31.787  1.00 33.12      .027 H
ATOM   3351  CD  ARG A 224       4.118 -57.277  33.905  1.00 36.19      .116 C
ATOM   3352 1HD  ARG A 224       4.977 -56.634  34.100  1.00 36.19      .116 H
ATOM   3353 2HD  ARG A 224       3.239 -57.012  34.493  1.00 36.19      .116 H
ATOM   3354  NE  ARG A 224       4.474 -58.669  34.141  1.00 51.26      .212 N
ATOM   3355  HE  ARG A 224       3.695 -59.312  34.141  1.00 51.26      .212 H
ATOM   3356  CZ  ARG A 224       5.731 -59.150  34.103  1.00 55.21      .666 C
ATOM   3357  NH1 ARG A 224       6.765 -58.445  33.841  1.00 47.85      .235 N
ATOM   3358 1HH1 ARG A 224       6.640 -57.534  33.424  1.00 47.85      .235 H
ATOM   3359 2HH1 ARG A 224       7.696 -58.798  34.013  1.00 47.85      .235 H
ATOM   3360  NH2 ARG A 224       5.952 -60.414  34.411  1.00 63.45      .235 N
ATOM   3361 1HH2 ARG A 224       5.187 -61.064  34.521  1.00 63.45      .235 H
ATOM   3362 2HH2 ARG A 224       6.904 -60.727  34.541  1.00 63.45      .235 H
ATOM   3363  N   ALA A 225       1.344 -53.609  30.540  1.00 25.41      .338 N
ATOM   3364  H   ALA A 225       0.674 -54.326  30.777  1.00 25.41      .338 H
ATOM   3365  CA  ALA A 225       0.808 -52.222  30.552  1.00 24.82      .159 C
ATOM   3366  HA  ALA A 225       1.658 -51.540  30.588  1.00 24.82      .159 H
ATOM   3367  C   ALA A 225      -0.101 -51.845  31.783  1.00 24.15      .251 C
ATOM   3368  O   ALA A 225      -0.675 -52.785  32.389  1.00 25.74      .271 O
ATOM   3369  CB  ALA A 225       0.140 -51.899  29.211  1.00 21.94      .034 C
ATOM   3370 1HB  ALA A 225      -0.409 -50.958  29.255  1.00 21.94      .034 H
ATOM   3371 2HB  ALA A 225      -0.541 -52.705  28.936  1.00 21.94      .034 H
ATOM   3372 3HB  ALA A 225       0.933 -51.823  28.467  1.00 21.94      .034 H
ATOM   3373  N   VAL A 226      -0.236 -50.520  32.103  1.00 23.69      .338 N
ATOM   3374  H   VAL A 226       0.282 -49.879  31.518  1.00 23.69      .338 H
ATOM   3375  CA  VAL A 226      -1.048 -49.887  33.169  1.00 21.01      .159 C
ATOM   3376  HA  VAL A 226      -1.794 -50.626  33.465  1.00 21.01      .159 H
ATOM   3377  C   VAL A 226      -1.776 -48.730  32.455  1.00 25.43      .251 C
ATOM   3378  O   VAL A 226      -1.129 -47.714  32.267  1.00 24.61      .271 O
ATOM   3379  CB  VAL A 226      -0.241 -49.383  34.363  1.00 21.84      .029 C
ATOM   3380  HB  VAL A 226       0.399 -48.559  34.046  1.00 21.84      .029 H
ATOM   3381  CG1 VAL A 226      -1.212 -48.766  35.433  1.00 17.34      .002 C
ATOM   3382 1HG1 VAL A 226      -0.624 -48.538  36.321  1.00 17.34      .002 H
ATOM   3383 2HG1 VAL A 226      -2.029 -49.437  35.700  1.00 17.34      .002 H
ATOM   3384 3HG1 VAL A 226      -1.620 -47.844  35.019  1.00 17.34      .002 H
ATOM   3385  CG2 VAL A 226       0.656 -50.478  34.904  1.00 21.56      .002 C
ATOM   3386 1HG2 VAL A 226       0.113 -51.352  35.263  1.00 21.56      .002 H
ATOM   3387 2HG2 VAL A 226       1.256 -50.064  35.715  1.00 21.56      .002 H
ATOM   3388 3HG2 VAL A 226       1.309 -50.768  34.080  1.00 21.56      .002 H
ATOM   3389  N   LEU A 227      -3.090 -48.666  32.352  1.00 18.91      .338 N
ATOM   3390  H   LEU A 227      -3.697 -49.376  32.736  1.00 18.91      .338 H
ATOM   3391  CA  LEU A 227      -3.816 -47.461  31.834  1.00 20.51      .159 C
ATOM   3392  HA  LEU A 227      -3.189 -46.693  31.382  1.00 20.51      .159 H
ATOM   3393  C   LEU A 227      -4.590 -46.790  33.007  1.00 24.42      .251 C
ATOM   3394  O   LEU A 227      -5.436 -47.485  33.549  1.00 26.58      .271 O
ATOM   3395  CB  LEU A 227      -4.854 -47.931  30.800  1.00 21.42      .032 C
ATOM   3396 1HB  LEU A 227      -5.281 -48.875  31.138  1.00 21.42      .032 H
ATOM   3397 2HB  LEU A 227      -5.575 -47.129  30.641  1.00 21.42      .032 H
ATOM   3398  CG  LEU A 227      -4.253 -48.185  29.391  1.00 23.98      .002 C
ATOM   3399  HG  LEU A 227      -3.415 -47.500  29.259  1.00 23.98      .002 H
ATOM   3400  CD1 LEU A 227      -3.781 -49.654  29.292  1.00 23.66      .000 C
ATOM   3401 1HD1 LEU A 227      -4.619 -50.304  29.543  1.00 23.66      .000 H
ATOM   3402 2HD1 LEU A 227      -2.985 -49.787  30.025  1.00 23.66      .000 H
ATOM   3403 3HD1 LEU A 227      -3.408 -49.907  28.300  1.00 23.66      .000 H
ATOM   3404  CD2 LEU A 227      -5.282 -48.016  28.249  1.00 27.24      .000 C
ATOM   3405 1HD2 LEU A 227      -6.064 -48.770  28.333  1.00 27.24      .000 H
ATOM   3406 2HD2 LEU A 227      -4.718 -48.178  27.330  1.00 27.24      .000 H
ATOM   3407 3HD2 LEU A 227      -5.733 -47.024  28.228  1.00 27.24      .000 H
ATOM   3408  N   GLN A 228      -4.420 -45.502  33.342  1.00 22.02      .338 N
ATOM   3409  H   GLN A 228      -3.786 -44.956  32.776  1.00 22.02      .338 H
ATOM   3410  CA  GLN A 228      -5.066 -44.763  34.456  1.00 23.82      .160 C
ATOM   3411  HA  GLN A 228      -5.617 -45.538  34.990  1.00 23.82      .160 H
ATOM   3412  C   GLN A 228      -5.998 -43.646  34.048  1.00 23.00      .251 C
ATOM   3413  O   GLN A 228      -5.564 -42.644  33.472  1.00 19.83      .271 O
ATOM   3414  CB  GLN A 228      -4.021 -44.133  35.434  1.00 19.01      .042 C
ATOM   3415 1HB  GLN A 228      -3.467 -43.252  35.112  1.00 19.01      .042 H
ATOM   3416 2HB  GLN A 228      -4.494 -43.834  36.370  1.00 19.01      .042 H
ATOM   3417  CG  GLN A 228      -2.968 -45.233  35.786  1.00 20.54      .090 C
ATOM   3418 1HG  GLN A 228      -3.443 -46.195  35.979  1.00 20.54      .090 H
ATOM   3419 2HG  GLN A 228      -2.228 -45.351  34.994  1.00 20.54      .090 H
ATOM   3420  CD  GLN A 228      -2.139 -44.904  37.093  1.00 23.77      .227 C
ATOM   3421  OE1 GLN A 228      -1.358 -45.713  37.458  1.00 26.24      .273 O
ATOM   3422  NE2 GLN A 228      -2.288 -43.712  37.710  1.00 20.98      .369 N
ATOM   3423 1HE2 GLN A 228      -1.919 -43.742  38.650  1.00 20.98      .369 H
ATOM   3424 2HE2 GLN A 228      -3.084 -43.126  37.499  1.00 20.98      .369 H
ATOM   3425  N   SER A 229      -7.273 -43.771  34.207  1.00 22.61      .336 N
ATOM   3426  H   SER A 229      -7.637 -44.602  34.651  1.00 22.61      .336 H
ATOM   3427  CA  SER A 229      -8.290 -42.761  33.826  1.00 19.15      .189 C
ATOM   3428  HA  SER A 229      -9.241 -43.250  34.037  1.00 19.15      .189 H
ATOM   3429  C   SER A 229      -8.340 -42.423  32.272  1.00 18.53      .254 C
ATOM   3430  O   SER A 229      -8.421 -41.246  31.927  1.00 23.59      .270 O
ATOM   3431  CB  SER A 229      -8.252 -41.589  34.785  1.00 17.97      .169 C
ATOM   3432 1HB  SER A 229      -7.271 -41.115  34.765  1.00 17.97      .169 H
ATOM   3433 2HB  SER A 229      -9.014 -40.856  34.518  1.00 17.97      .169 H
ATOM   3434  OG  SER A 229      -8.529 -42.047  36.173  1.00 19.68      .380 O
ATOM   3435  HG  SER A 229      -9.483 -41.960  36.240  1.00 19.68      .380 H
ATOM   3436  N   GLY A 230      -8.196 -43.403  31.382  1.00 15.93      .336 N
ATOM   3437  H   GLY A 230      -8.173 -44.336  31.768  1.00 15.93      .336 H
ATOM   3438  CA  GLY A 230      -8.514 -43.258  29.974  1.00 20.78      .189 C
ATOM   3439 1HA  GLY A 230      -9.562 -42.986  29.852  1.00 20.78      .189 H
ATOM   3440 2HA  GLY A 230      -7.814 -42.562  29.510  1.00 20.78      .189 H
ATOM   3441  C   GLY A 230      -8.296 -44.650  29.363  1.00 23.83      .253 C
ATOM   3442  O   GLY A 230      -7.808 -45.560  30.037  1.00 22.17      .270 O
ATOM   3443  N   ALA A 231      -8.554 -44.837  28.034  1.00 17.39      .337 N
ATOM   3444  H   ALA A 231      -8.915 -44.004  27.592  1.00 17.39      .337 H
ATOM   3445  CA  ALA A 231      -8.504 -46.065  27.306  1.00 24.73      .160 C
ATOM   3446  HA  ALA A 231      -7.636 -46.652  27.604  1.00 24.73      .160 H
ATOM   3447  C   ALA A 231      -8.483 -45.801  25.823  1.00 23.26      .254 C
ATOM   3448  O   ALA A 231      -9.113 -44.817  25.424  1.00 24.81      .270 O
ATOM   3449  CB  ALA A 231      -9.740 -46.956  27.645  1.00 20.06      .034 C
ATOM   3450 1HB  ALA A 231      -9.698 -47.876  27.062  1.00 20.06      .034 H
ATOM   3451 2HB  ALA A 231     -10.670 -46.430  27.430  1.00 20.06      .034 H
ATOM   3452 3HB  ALA A 231      -9.695 -47.196  28.708  1.00 20.06      .034 H
ATOM   3453  N   PRO A 232      -7.954 -46.628  24.905  1.00 22.85      .312 N
ATOM   3454  CA  PRO A 232      -7.938 -46.293  23.495  1.00 22.54      .163 C
ATOM   3455  HA  PRO A 232      -7.461 -45.320  23.381  1.00 22.54      .163 H
ATOM   3456  C   PRO A 232      -9.328 -46.227  22.830  1.00 26.55      .251 C
ATOM   3457  O   PRO A 232      -9.438 -45.603  21.757  1.00 26.09      .271 O
ATOM   3458  CB  PRO A 232      -7.038 -47.361  22.862  1.00 23.04      .034 C
ATOM   3459 1HB  PRO A 232      -7.377 -47.533  21.840  1.00 23.04      .034 H
ATOM   3460 2HB  PRO A 232      -5.986 -47.079  22.819  1.00 23.04      .034 H
ATOM   3461  CG  PRO A 232      -7.262 -48.551  23.732  1.00 19.68      .027 C
ATOM   3462 1HG  PRO A 232      -8.130 -49.119  23.396  1.00 19.68      .027 H
ATOM   3463 2HG  PRO A 232      -6.389 -49.204  23.760  1.00 19.68      .027 H
ATOM   3464  CD  PRO A 232      -7.516 -47.939  25.087  1.00 20.79      .105 C
ATOM   3465 1HD  PRO A 232      -8.273 -48.594  25.518  1.00 20.79      .105 H
ATOM   3466 2HD  PRO A 232      -6.572 -48.010  25.627  1.00 20.79      .105 H
ATOM   3467  N   ASN A 233     -10.288 -46.921  23.387  1.00 27.72      .337 N
ATOM   3468  H   ASN A 233     -10.111 -47.396  24.261  1.00 27.72      .337 H
ATOM   3469  CA  ASN A 233     -11.671 -46.957  22.893  1.00 27.94      .169 C
ATOM   3470  HA  ASN A 233     -11.693 -46.763  21.821  1.00 27.94      .169 H
ATOM   3471  C   ASN A 233     -12.512 -45.883  23.601  1.00 29.49      .251 C
ATOM   3472  O   ASN A 233     -13.739 -45.899  23.437  1.00 28.32      .271 O
ATOM   3473  CB  ASN A 233     -12.175 -48.384  23.130  1.00 23.40      .119 C
ATOM   3474 1HB  ASN A 233     -13.199 -48.560  22.803  1.00 23.40      .119 H
ATOM   3475 2HB  ASN A 233     -11.447 -48.931  22.531  1.00 23.40      .119 H
ATOM   3476  CG  ASN A 233     -12.047 -48.850  24.592  1.00 22.31      .230 C
ATOM   3477  OD1 ASN A 233     -11.002 -49.141  25.075  1.00 27.33      .273 O
ATOM   3478  ND2 ASN A 233     -13.146 -48.889  25.355  1.00 21.42      .369 N
ATOM   3479 1HD2 ASN A 233     -13.199 -49.369  26.243  1.00 21.42      .369 H
ATOM   3480 2HD2 ASN A 233     -13.970 -48.454  24.966  1.00 21.42      .369 H
ATOM   3481  N   GLY A 234     -12.049 -44.874  24.429  1.00 24.31      .336 N
ATOM   3482  H   GLY A 234     -11.098 -44.807  24.762  1.00 24.31      .336 H
ATOM   3483  CA  GLY A 234     -12.944 -43.772  24.897  1.00 39.31      .189 C
ATOM   3484 1HA  GLY A 234     -13.912 -44.159  25.218  1.00 39.31      .189 H
ATOM   3485 2HA  GLY A 234     -12.367 -43.338  25.714  1.00 39.31      .189 H
ATOM   3486  C   GLY A 234     -13.154 -42.722  23.812  1.00 41.70      .257 C
ATOM   3487  O   GLY A 234     -12.242 -42.579  22.995  1.00 40.00      .270 O
ATOM   3488  N   PRO A 235     -14.253 -41.936  23.818  1.00 31.73      .312 N
ATOM   3489  CA  PRO A 235     -14.780 -41.158  22.681  1.00 22.65      .163 C
ATOM   3490  HA  PRO A 235     -14.610 -41.906  21.907  1.00 22.65      .163 H
ATOM   3491  C   PRO A 235     -14.014 -39.895  22.367  1.00 25.71      .251 C
ATOM   3492  O   PRO A 235     -14.287 -39.185  21.384  1.00 32.78      .271 O
ATOM   3493  CB  PRO A 235     -16.229 -40.897  23.051  1.00 19.87      .034 C
ATOM   3494 1HB  PRO A 235     -16.611 -39.968  22.627  1.00 19.87      .034 H
ATOM   3495 2HB  PRO A 235     -16.845 -41.700  22.647  1.00 19.87      .034 H
ATOM   3496  CG  PRO A 235     -16.253 -40.877  24.544  1.00 27.35      .027 C
ATOM   3497 1HG  PRO A 235     -15.810 -39.942  24.889  1.00 27.35      .027 H
ATOM   3498 2HG  PRO A 235     -17.246 -41.048  24.961  1.00 27.35      .027 H
ATOM   3499  CD  PRO A 235     -15.350 -42.038  24.732  1.00 26.00      .105 C
ATOM   3500 1HD  PRO A 235     -14.999 -41.999  25.763  1.00 26.00      .105 H
ATOM   3501 2HD  PRO A 235     -15.922 -42.948  24.548  1.00 26.00      .105 H
ATOM   3502  N   TRP A 236     -13.214 -39.424  23.275  1.00 23.29      .337 N
ATOM   3503  H   TRP A 236     -13.323 -39.868  24.175  1.00 23.29      .337 H
ATOM   3504  CA  TRP A 236     -12.375 -38.198  23.276  1.00 24.88      .164 C
ATOM   3505  HA  TRP A 236     -12.858 -37.416  22.689  1.00 24.88      .164 H
ATOM   3506  C   TRP A 236     -10.983 -38.463  22.717  1.00 25.87      .251 C
ATOM   3507  O   TRP A 236     -10.342 -37.502  22.310  1.00 25.72      .271 O
ATOM   3508  CB  TRP A 236     -12.432 -37.582  24.688  1.00 23.50      .059 C
ATOM   3509 1HB  TRP A 236     -11.756 -36.730  24.612  1.00 23.50      .059 H
ATOM   3510 2HB  TRP A 236     -13.452 -37.263  24.902  1.00 23.50      .059 H
ATOM   3511  CG  TRP A 236     -11.958 -38.527  25.726  1.00 25.15      .016 C
ATOM   3512  CD1 TRP A 236     -12.791 -39.262  26.449  1.00 23.19      .097 C
ATOM   3513  HD1 TRP A 236     -13.869 -39.201  26.482  1.00 23.19      .097 H
ATOM   3514  CD2 TRP A 236     -10.635 -39.000  25.992  1.00 20.13      .001 C
ATOM   3515  NE1 TRP A 236     -12.077 -40.099  27.221  1.00 25.00      .365 N
ATOM   3516  HE1 TRP A 236     -12.506 -40.752  27.862  1.00 25.00      .365 H
ATOM   3517  CE2 TRP A 236     -10.748 -39.908  27.057  1.00 22.86      .042 C
ATOM   3518  CE3 TRP A 236      -9.282 -38.672  25.679  1.00 25.16      .014 C
ATOM   3519  HE3 TRP A 236      -9.101 -37.908  24.938  1.00 25.16      .014 H
ATOM   3520  CZ2 TRP A 236      -9.619 -40.498  27.731  1.00 20.80      .030 C
ATOM   3521  HZ2 TRP A 236      -9.841 -41.219  28.504  1.00 20.80      .030 H
ATOM   3522  CZ3 TRP A 236      -8.161 -39.152  26.369  1.00 20.96      .001 C
ATOM   3523  HZ3 TRP A 236      -7.173 -38.813  26.094  1.00 20.96      .001 H
ATOM   3524  CH2 TRP A 236      -8.316 -40.044  27.403  1.00 24.81      .002 C
ATOM   3525  HH2 TRP A 236      -7.476 -40.453  27.945  1.00 24.81      .002 H
ATOM   3526  N   ALA A 237     -10.541 -39.701  22.822  1.00 24.38      .338 N
ATOM   3527  H   ALA A 237     -11.214 -40.332  23.234  1.00 24.38      .338 H
ATOM   3528  CA  ALA A 237      -9.215 -40.240  22.532  1.00 26.50      .159 C
ATOM   3529  HA  ALA A 237      -8.482 -39.614  23.041  1.00 26.50      .159 H
ATOM   3530  C   ALA A 237      -8.788 -40.313  21.034  1.00 25.74      .251 C
ATOM   3531  O   ALA A 237      -7.644 -40.403  20.692  1.00 23.31      .271 O
ATOM   3532  CB  ALA A 237      -9.200 -41.703  23.068  1.00 22.07      .034 C
ATOM   3533 1HB  ALA A 237      -8.172 -42.035  23.216  1.00 22.07      .034 H
ATOM   3534 2HB  ALA A 237      -9.684 -42.338  22.326  1.00 22.07      .034 H
ATOM   3535 3HB  ALA A 237      -9.742 -41.769  24.012  1.00 22.07      .034 H
ATOM   3536  N   THR A 238      -9.681 -40.463  20.130  1.00 23.24      .336 N
ATOM   3537  H   THR A 238     -10.637 -40.257  20.384  1.00 23.24      .336 H
ATOM   3538  CA  THR A 238      -9.457 -40.504  18.640  1.00 23.58      .186 C
ATOM   3539  HA  THR A 238      -8.463 -40.073  18.519  1.00 23.58      .186 H
ATOM   3540  C   THR A 238     -10.477 -39.598  17.945  1.00 24.76      .253 C
ATOM   3541  O   THR A 238     -11.369 -39.107  18.583  1.00 21.78      .270 O
ATOM   3542  CB  THR A 238      -9.510 -41.994  18.068  1.00 25.12      .140 C
ATOM   3543  HB  THR A 238      -9.339 -41.887  16.997  1.00 25.12      .140 H
ATOM   3544  OG1 THR A 238     -10.719 -42.633  18.286  1.00 21.53      .382 O
ATOM   3545  HG1 THR A 238     -11.268 -42.118  18.882  1.00 21.53      .382 H
ATOM   3546  CG2 THR A 238      -8.438 -42.887  18.704  1.00 21.89      .034 C
ATOM   3547 1HG2 THR A 238      -8.663 -42.840  19.770  1.00 21.89      .034 H
ATOM   3548 2HG2 THR A 238      -7.452 -42.458  18.522  1.00 21.89      .034 H
ATOM   3549 3HG2 THR A 238      -8.449 -43.926  18.375  1.00 21.89      .034 H
ATOM   3550  N   VAL A 239     -10.177 -39.272  16.727  1.00 23.54      .337 N
ATOM   3551  H   VAL A 239      -9.340 -39.654  16.309  1.00 23.54      .337 H
ATOM   3552  CA  VAL A 239     -11.060 -38.551  15.739  1.00 26.73      .159 C
ATOM   3553  HA  VAL A 239     -12.060 -38.681  16.153  1.00 26.73      .159 H
ATOM   3554  C   VAL A 239     -11.065 -39.106  14.298  1.00 28.32      .251 C
ATOM   3555  O   VAL A 239     -10.107 -39.699  13.805  1.00 26.17      .271 O
ATOM   3556  CB  VAL A 239     -10.732 -37.013  15.762  1.00 26.08      .029 C
ATOM   3557  HB  VAL A 239     -10.607 -36.741  16.810  1.00 26.08      .029 H
ATOM   3558  CG1 VAL A 239      -9.419 -36.687  15.020  1.00 22.06      .002 C
ATOM   3559 1HG1 VAL A 239      -9.179 -35.637  15.188  1.00 22.06      .002 H
ATOM   3560 2HG1 VAL A 239      -9.486 -36.878  13.949  1.00 22.06      .002 H
ATOM   3561 3HG1 VAL A 239      -8.639 -37.312  15.453  1.00 22.06      .002 H
ATOM   3562  CG2 VAL A 239     -11.811 -36.117  15.182  1.00 30.33      .002 C
ATOM   3563 1HG2 VAL A 239     -12.791 -36.384  15.578  1.00 30.33      .002 H
ATOM   3564 2HG2 VAL A 239     -11.794 -36.288  14.105  1.00 30.33      .002 H
ATOM   3565 3HG2 VAL A 239     -11.609 -35.066  15.386  1.00 30.33      .002 H
ATOM   3566  N   GLY A 240     -12.139 -38.828  13.570  1.00 28.90      .336 N
ATOM   3567  H   GLY A 240     -12.702 -38.064  13.917  1.00 28.90      .336 H
ATOM   3568  CA  GLY A 240     -12.177 -39.028  12.102  1.00 23.29      .189 C
ATOM   3569 1HA  GLY A 240     -11.861 -40.058  11.933  1.00 23.29      .189 H
ATOM   3570 2HA  GLY A 240     -13.203 -38.834  11.789  1.00 23.29      .189 H
ATOM   3571  C   GLY A 240     -11.240 -38.091  11.333  1.00 32.93      .253 C
ATOM   3572  O   GLY A 240     -11.116 -36.947  11.682  1.00 29.27      .270 O
ATOM   3573  N   MET A 241     -10.800 -38.605  10.174  1.00 32.83      .337 N
ATOM   3574  H   MET A 241     -10.866 -39.597   9.998  1.00 32.83      .337 H
ATOM   3575  CA  MET A 241      -9.890 -37.873   9.241  1.00 32.56      .160 C
ATOM   3576  HA  MET A 241      -9.045 -37.488   9.812  1.00 32.56      .160 H
ATOM   3577  C   MET A 241     -10.621 -36.702   8.583  1.00 34.99      .251 C
ATOM   3578  O   MET A 241     -10.074 -35.663   8.508  1.00 33.14      .271 O
ATOM   3579  CB  MET A 241      -9.283 -38.903   8.304  1.00 34.59      .043 C
ATOM   3580 1HB  MET A 241      -8.815 -39.682   8.906  1.00 34.59      .043 H
ATOM   3581 2HB  MET A 241      -9.991 -39.320   7.588  1.00 34.59      .043 H
ATOM   3582  CG  MET A 241      -8.163 -38.189   7.501  1.00 38.47      .060 C
ATOM   3583 1HG  MET A 241      -7.834 -38.915   6.758  1.00 38.47      .060 H
ATOM   3584 2HG  MET A 241      -8.663 -37.393   6.948  1.00 38.47      .060 H
ATOM   3585  SD  MET A 241      -6.681 -37.483   8.307  1.00 49.09      .139 S
ATOM   3586  CE  MET A 241      -5.462 -38.864   8.259  1.00 40.60      .069 C
ATOM   3587 1HE  MET A 241      -5.918 -39.662   8.846  1.00 40.60      .069 H
ATOM   3588 2HE  MET A 241      -4.474 -38.638   8.659  1.00 40.60      .069 H
ATOM   3589 3HE  MET A 241      -5.370 -39.184   7.221  1.00 40.60      .069 H
ATOM   3590  N   GLY A 242     -11.901 -36.780   8.260  1.00 33.86      .336 N
ATOM   3591  H   GLY A 242     -12.227 -37.733   8.176  1.00 33.86      .336 H
ATOM   3592  CA  GLY A 242     -12.826 -35.717   7.902  1.00 27.42      .189 C
ATOM   3593 1HA  GLY A 242     -12.461 -35.476   6.904  1.00 27.42      .189 H
ATOM   3594 2HA  GLY A 242     -13.832 -36.108   7.751  1.00 27.42      .189 H
ATOM   3595  C   GLY A 242     -12.836 -34.511   8.786  1.00 33.65      .253 C
ATOM   3596  O   GLY A 242     -12.446 -33.445   8.311  1.00 32.26      .270 O
ATOM   3597  N   GLU A 243     -13.239 -34.661  10.041  1.00 30.49      .337 N
ATOM   3598  H   GLU A 243     -13.591 -35.566  10.319  1.00 30.49      .337 H
ATOM   3599  CA  GLU A 243     -13.211 -33.624  11.081  1.00 27.82      .160 C
ATOM   3600  HA  GLU A 243     -13.754 -32.781  10.653  1.00 27.82      .160 H
ATOM   3601  C   GLU A 243     -11.784 -33.151  11.425  1.00 34.86      .251 C
ATOM   3602  O   GLU A 243     -11.649 -31.902  11.580  1.00 33.61      .271 O
ATOM   3603  CB  GLU A 243     -13.931 -34.269  12.273  1.00 26.00      .043 C
ATOM   3604 1HB  GLU A 243     -14.967 -34.545  12.077  1.00 26.00      .043 H
ATOM   3605 2HB  GLU A 243     -13.367 -35.163  12.539  1.00 26.00      .043 H
ATOM   3606  CG  GLU A 243     -13.953 -33.364  13.562  1.00 27.00      .100 C
ATOM   3607 1HG  GLU A 243     -14.366 -33.931  14.397  1.00 27.00      .100 H
ATOM   3608 2HG  GLU A 243     -12.907 -33.115  13.743  1.00 27.00      .100 H
ATOM   3609  CD  GLU A 243     -14.751 -32.068  13.400  1.00 33.40      .185 C
ATOM   3610  OE1 GLU A 243     -15.493 -31.792  12.481  1.00 39.97      .647 O
ATOM   3611  OE2 GLU A 243     -14.609 -31.253  14.303  1.00 31.18      .647 O
ATOM   3612  N   ALA A 244     -10.802 -34.024  11.465  1.00 31.11      .338 N
ATOM   3613  H   ALA A 244     -10.940 -35.015  11.328  1.00 31.11      .338 H
ATOM   3614  CA  ALA A 244      -9.423 -33.559  11.605  1.00 28.48      .159 C
ATOM   3615  HA  ALA A 244      -9.294 -32.954  12.502  1.00 28.48      .159 H
ATOM   3616  C   ALA A 244      -8.799 -32.754  10.422  1.00 31.19      .251 C
ATOM   3617  O   ALA A 244      -8.004 -31.842  10.566  1.00 27.55      .271 O
ATOM   3618  CB  ALA A 244      -8.593 -34.831  11.860  1.00 27.75      .034 C
ATOM   3619 1HB  ALA A 244      -7.604 -34.662  12.286  1.00 27.75      .034 H
ATOM   3620 2HB  ALA A 244      -8.491 -35.191  10.836  1.00 27.75      .034 H
ATOM   3621 3HB  ALA A 244      -9.124 -35.574  12.455  1.00 27.75      .034 H
ATOM   3622  N   ARG A 245      -9.149 -33.091   9.189  1.00 31.51      .338 N
ATOM   3623  H   ARG A 245      -9.790 -33.842   8.978  1.00 31.51      .338 H
ATOM   3624  CA  ARG A 245      -8.729 -32.331   7.936  1.00 30.37      .159 C
ATOM   3625  HA  ARG A 245      -7.651 -32.176   7.893  1.00 30.37      .159 H
ATOM   3626  C   ARG A 245      -9.396 -30.923   7.890  1.00 29.80      .251 C
ATOM   3627  O   ARG A 245      -8.771 -29.919   7.574  1.00 32.55      .271 O
ATOM   3628  CB  ARG A 245      -9.165 -33.178   6.707  1.00 30.24      .034 C
ATOM   3629 1HB  ARG A 245      -8.478 -34.018   6.603  1.00 30.24      .034 H
ATOM   3630 2HB  ARG A 245     -10.219 -33.419   6.850  1.00 30.24      .034 H
ATOM   3631  CG  ARG A 245      -9.081 -32.375   5.352  1.00 28.78      .027 C
ATOM   3632 1HG  ARG A 245      -9.721 -31.495   5.414  1.00 28.78      .027 H
ATOM   3633 2HG  ARG A 245      -8.072 -32.050   5.099  1.00 28.78      .027 H
ATOM   3634  CD  ARG A 245      -9.601 -33.268   4.202  1.00 25.30      .116 C
ATOM   3635 1HD  ARG A 245      -9.214 -34.278   4.344  1.00 25.30      .116 H
ATOM   3636 2HD  ARG A 245     -10.687 -33.358   4.172  1.00 25.30      .116 H
ATOM   3637  NE  ARG A 245      -9.158 -32.811   2.847  1.00 29.68      .212 N
ATOM   3638  HE  ARG A 245      -8.834 -31.857   2.773  1.00 29.68      .212 H
ATOM   3639  CZ  ARG A 245      -9.508 -33.453   1.690  1.00 32.73      .666 C
ATOM   3640  NH1 ARG A 245      -9.771 -34.716   1.619  1.00 34.23      .235 N
ATOM   3641 1HH1 ARG A 245      -9.969 -35.270   2.440  1.00 34.23      .235 H
ATOM   3642 2HH1 ARG A 245      -9.933 -35.098   0.699  1.00 34.23      .235 H
ATOM   3643  NH2 ARG A 245      -9.460 -32.920   0.529  1.00 30.01      .235 N
ATOM   3644 1HH2 ARG A 245      -9.084 -31.983   0.489  1.00 30.01      .235 H
ATOM   3645 2HH2 ARG A 245      -9.704 -33.403  -0.324  1.00 30.01      .235 H
ATOM   3646  N   ARG A 246     -10.654 -30.944   8.273  1.00 28.84      .338 N
ATOM   3647  H   ARG A 246     -11.093 -31.843   8.411  1.00 28.84      .338 H
ATOM   3648  CA  ARG A 246     -11.433 -29.757   8.580  1.00 38.52      .159 C
ATOM   3649  HA  ARG A 246     -11.390 -29.151   7.675  1.00 38.52      .159 H
ATOM   3650  C   ARG A 246     -10.799 -28.916   9.727  1.00 31.98      .251 C
ATOM   3651  O   ARG A 246     -10.621 -27.746   9.567  1.00 27.93      .271 O
ATOM   3652  CB  ARG A 246     -12.859 -30.102   8.923  1.00 30.00      .034 C
ATOM   3653 1HB  ARG A 246     -13.221 -30.664   8.063  1.00 30.00      .034 H
ATOM   3654 2HB  ARG A 246     -12.919 -30.765   9.786  1.00 30.00      .034 H
ATOM   3655  CG  ARG A 246     -13.806 -28.908   9.159  1.00 33.64      .027 C
ATOM   3656 1HG  ARG A 246     -13.266 -28.094   9.644  1.00 33.64      .027 H
ATOM   3657 2HG  ARG A 246     -14.063 -28.515   8.176  1.00 33.64      .027 H
ATOM   3658  CD  ARG A 246     -15.029 -29.293   9.934  1.00 37.66      .116 C
ATOM   3659 1HD  ARG A 246     -15.797 -28.530   9.803  1.00 37.66      .116 H
ATOM   3660 2HD  ARG A 246     -15.465 -30.205   9.526  1.00 37.66      .116 H
ATOM   3661  NE  ARG A 246     -14.838 -29.497  11.397  1.00 37.55      .212 N
ATOM   3662  HE  ARG A 246     -14.900 -30.437  11.763  1.00 37.55      .212 H
ATOM   3663  CZ  ARG A 246     -14.568 -28.465  12.178  1.00 35.58      .666 C
ATOM   3664  NH1 ARG A 246     -14.564 -27.264  11.752  1.00 38.99      .235 N
ATOM   3665 1HH1 ARG A 246     -14.875 -26.974  10.835  1.00 38.99      .235 H
ATOM   3666 2HH1 ARG A 246     -14.548 -26.601  12.513  1.00 38.99      .235 H
ATOM   3667  NH2 ARG A 246     -14.254 -28.619  13.447  1.00 28.18      .235 N
ATOM   3668 1HH2 ARG A 246     -14.090 -29.538  13.833  1.00 28.18      .235 H
ATOM   3669 2HH2 ARG A 246     -13.877 -27.803  13.908  1.00 28.18      .235 H
ATOM   3670  N   ARG A 247     -10.615 -29.466  10.962  1.00 36.20      .338 N
ATOM   3671  H   ARG A 247     -10.744 -30.450  11.150  1.00 36.20      .338 H
ATOM   3672  CA  ARG A 247      -9.914 -28.743  12.096  1.00 32.90      .159 C
ATOM   3673  HA  ARG A 247     -10.475 -27.914  12.527  1.00 32.90      .159 H
ATOM   3674  C   ARG A 247      -8.571 -28.197  11.574  1.00 27.90      .251 C
ATOM   3675  O   ARG A 247      -8.277 -27.023  11.793  1.00 29.59      .271 O
ATOM   3676  CB  ARG A 247      -9.685 -29.671  13.286  1.00 33.98      .034 C
ATOM   3677 1HB  ARG A 247      -9.412 -30.634  12.854  1.00 33.98      .034 H
ATOM   3678 2HB  ARG A 247      -8.975 -29.249  13.997  1.00 33.98      .034 H
ATOM   3679  CG  ARG A 247     -11.027 -29.893  14.066  1.00 33.61      .027 C
ATOM   3680 1HG  ARG A 247     -11.309 -28.951  14.537  1.00 33.61      .027 H
ATOM   3681 2HG  ARG A 247     -11.845 -30.149  13.393  1.00 33.61      .027 H
ATOM   3682  CD  ARG A 247     -10.875 -30.973  15.128  1.00 29.17      .116 C
ATOM   3683 1HD  ARG A 247     -10.480 -31.888  14.685  1.00 29.17      .116 H
ATOM   3684 2HD  ARG A 247     -10.153 -30.630  15.869  1.00 29.17      .116 H
ATOM   3685  NE  ARG A 247     -12.126 -31.339  15.861  1.00 26.50      .212 N
ATOM   3686  HE  ARG A 247     -13.019 -31.154  15.427  1.00 26.50      .212 H
ATOM   3687  CZ  ARG A 247     -12.162 -32.280  16.899  1.00 28.59      .666 C
ATOM   3688  NH1 ARG A 247     -11.119 -32.773  17.421  1.00 24.41      .235 N
ATOM   3689 1HH1 ARG A 247     -10.197 -32.488  17.124  1.00 24.41      .235 H
ATOM   3690 2HH1 ARG A 247     -11.230 -33.327  18.258  1.00 24.41      .235 H
ATOM   3691  NH2 ARG A 247     -13.283 -32.671  17.377  1.00 26.25      .235 N
ATOM   3692 1HH2 ARG A 247     -14.144 -32.279  17.023  1.00 26.25      .235 H
ATOM   3693 2HH2 ARG A 247     -13.310 -33.402  18.074  1.00 26.25      .235 H
ATOM   3694  N   ALA A 248      -7.756 -28.983  10.795  1.00 29.19      .338 N
ATOM   3695  H   ALA A 248      -7.972 -29.950  10.597  1.00 29.19      .338 H
ATOM   3696  CA  ALA A 248      -6.532 -28.440  10.216  1.00 31.39      .159 C
ATOM   3697  HA  ALA A 248      -5.866 -28.073  10.996  1.00 31.39      .159 H
ATOM   3698  C   ALA A 248      -6.739 -27.170   9.254  1.00 36.90      .251 C
ATOM   3699  O   ALA A 248      -6.047 -26.175   9.400  1.00 35.05      .271 O
ATOM   3700  CB  ALA A 248      -5.831 -29.488   9.460  1.00 23.03      .034 C
ATOM   3701 1HB  ALA A 248      -5.063 -28.996   8.864  1.00 23.03      .034 H
ATOM   3702 2HB  ALA A 248      -6.511 -30.029   8.802  1.00 23.03      .034 H
ATOM   3703 3HB  ALA A 248      -5.362 -30.187  10.153  1.00 23.03      .034 H
ATOM   3704  N   THR A 249      -7.774 -27.273   8.409  1.00 28.81      .336 N
ATOM   3705  H   THR A 249      -8.284 -28.145   8.407  1.00 28.81      .336 H
ATOM   3706  CA  THR A 249      -8.109 -26.297   7.382  1.00 28.17      .186 C
ATOM   3707  HA  THR A 249      -7.193 -26.033   6.854  1.00 28.17      .186 H
ATOM   3708  C   THR A 249      -8.580 -24.911   8.050  1.00 28.49      .253 C
ATOM   3709  O   THR A 249      -8.192 -23.911   7.541  1.00 29.08      .270 O
ATOM   3710  CB  THR A 249      -9.158 -26.836   6.370  1.00 39.46      .140 C
ATOM   3711  HB  THR A 249     -10.047 -27.116   6.934  1.00 39.46      .140 H
ATOM   3712  OG1 THR A 249      -8.663 -27.923   5.638  1.00 38.83      .382 O
ATOM   3713  HG1 THR A 249      -8.742 -28.722   6.165  1.00 38.83      .382 H
ATOM   3714  CG2 THR A 249      -9.627 -25.867   5.236  1.00 34.47      .034 C
ATOM   3715 1HG2 THR A 249      -8.751 -25.715   4.606  1.00 34.47      .034 H
ATOM   3716 2HG2 THR A 249      -9.974 -24.906   5.615  1.00 34.47      .034 H
ATOM   3717 3HG2 THR A 249     -10.420 -26.335   4.652  1.00 34.47      .034 H
ATOM   3718  N   GLN A 250      -9.420 -24.970   9.048  1.00 27.63      .337 N
ATOM   3719  H   GLN A 250      -9.630 -25.837   9.523  1.00 27.63      .337 H
ATOM   3720  CA  GLN A 250      -9.944 -23.751   9.735  1.00 28.63      .160 C
ATOM   3721  HA  GLN A 250     -10.147 -22.964   9.008  1.00 28.63      .160 H
ATOM   3722  C   GLN A 250      -8.829 -23.207  10.687  1.00 31.94      .251 C
ATOM   3723  O   GLN A 250      -8.842 -22.007  10.826  1.00 32.14      .271 O
ATOM   3724  CB  GLN A 250     -11.280 -24.123  10.438  1.00 26.22      .042 C
ATOM   3725 1HB  GLN A 250     -12.043 -24.619   9.837  1.00 26.22      .042 H
ATOM   3726 2HB  GLN A 250     -11.109 -24.944  11.134  1.00 26.22      .042 H
ATOM   3727  CG  GLN A 250     -11.962 -22.971  11.217  1.00 33.51      .090 C
ATOM   3728 1HG  GLN A 250     -12.912 -23.331  11.611  1.00 33.51      .090 H
ATOM   3729 2HG  GLN A 250     -11.294 -22.620  12.004  1.00 33.51      .090 H
ATOM   3730  CD  GLN A 250     -12.283 -21.740  10.313  1.00 45.75      .227 C
ATOM   3731  OE1 GLN A 250     -12.550 -21.853   9.118  1.00 51.28      .273 O
ATOM   3732  NE2 GLN A 250     -12.235 -20.532  10.866  1.00 41.59      .369 N
ATOM   3733 1HE2 GLN A 250     -12.451 -19.721  10.304  1.00 41.59      .369 H
ATOM   3734 2HE2 GLN A 250     -12.049 -20.427  11.853  1.00 41.59      .369 H
ATOM   3735  N   LEU A 251      -7.905 -23.967  11.247  1.00 31.00      .338 N
ATOM   3736  H   LEU A 251      -7.914 -24.959  11.054  1.00 31.00      .338 H
ATOM   3737  CA  LEU A 251      -6.705 -23.410  11.851  1.00 35.41      .159 C
ATOM   3738  HA  LEU A 251      -7.046 -22.659  12.564  1.00 35.41      .159 H
ATOM   3739  C   LEU A 251      -5.884 -22.648  10.758  1.00 30.24      .251 C
ATOM   3740  O   LEU A 251      -5.371 -21.545  10.994  1.00 28.35      .271 O
ATOM   3741  CB  LEU A 251      -5.834 -24.490  12.555  1.00 29.75      .032 C
ATOM   3742 1HB  LEU A 251      -6.455 -24.968  13.313  1.00 29.75      .032 H
ATOM   3743 2HB  LEU A 251      -5.495 -25.188  11.789  1.00 29.75      .032 H
ATOM   3744  CG  LEU A 251      -4.510 -24.033  13.306  1.00 30.41      .002 C
ATOM   3745  HG  LEU A 251      -3.986 -23.390  12.598  1.00 30.41      .002 H
ATOM   3746  CD1 LEU A 251      -4.784 -23.153  14.538  1.00 22.37      .000 C
ATOM   3747 1HD1 LEU A 251      -5.349 -22.240  14.346  1.00 22.37      .000 H
ATOM   3748 2HD1 LEU A 251      -3.798 -22.896  14.925  1.00 22.37      .000 H
ATOM   3749 3HD1 LEU A 251      -5.315 -23.762  15.269  1.00 22.37      .000 H
ATOM   3750  CD2 LEU A 251      -3.564 -25.192  13.548  1.00 29.82      .000 C
ATOM   3751 1HD2 LEU A 251      -2.572 -24.854  13.846  1.00 29.82      .000 H
ATOM   3752 2HD2 LEU A 251      -3.494 -25.745  12.611  1.00 29.82      .000 H
ATOM   3753 3HD2 LEU A 251      -3.975 -25.840  14.322  1.00 29.82      .000 H
ATOM   3754  N   ALA A 252      -5.884 -23.116   9.522  1.00 31.40      .338 N
ATOM   3755  H   ALA A 252      -6.106 -24.090   9.371  1.00 31.40      .338 H
ATOM   3756  CA  ALA A 252      -5.287 -22.351   8.476  1.00 35.39      .159 C
ATOM   3757  HA  ALA A 252      -4.339 -22.024   8.904  1.00 35.39      .159 H
ATOM   3758  C   ALA A 252      -6.088 -21.151   8.014  1.00 38.42      .251 C
ATOM   3759  O   ALA A 252      -5.482 -20.076   7.800  1.00 35.04      .271 O
ATOM   3760  CB  ALA A 252      -4.971 -23.333   7.265  1.00 26.33      .034 C
ATOM   3761 1HB  ALA A 252      -4.755 -24.311   7.695  1.00 26.33      .034 H
ATOM   3762 2HB  ALA A 252      -4.085 -22.958   6.752  1.00 26.33      .034 H
ATOM   3763 3HB  ALA A 252      -5.793 -23.420   6.555  1.00 26.33      .034 H
ATOM   3764  N   HIS A 253      -7.416 -21.173   7.997  1.00 36.18      .337 N
ATOM   3765  H   HIS A 253      -7.936 -21.988   8.291  1.00 36.18      .337 H
ATOM   3766  CA  HIS A 253      -8.156 -19.917   7.893  1.00 38.15      .165 C
ATOM   3767  HA  HIS A 253      -7.824 -19.357   7.019  1.00 38.15      .165 H
ATOM   3768  C   HIS A 253      -7.928 -18.967   9.128  1.00 33.08      .251 C
ATOM   3769  O   HIS A 253      -7.799 -17.775   8.901  1.00 36.39      .271 O
ATOM   3770  CB  HIS A 253      -9.637 -20.228   7.714  1.00 37.06      .077 C
ATOM   3771 1HB  HIS A 253     -10.033 -20.865   8.505  1.00 37.06      .077 H
ATOM   3772 2HB  HIS A 253     -10.254 -19.329   7.727  1.00 37.06      .077 H
ATOM   3773  CG  HIS A 253      -9.909 -20.943   6.378  1.00 46.47      .057 C
ATOM   3774  ND1 HIS A 253      -9.705 -20.436   5.115  1.00 46.39      .338 N
ATOM   3775  HD1 HIS A 253      -9.179 -19.639   4.787  1.00 46.39      .338 H
ATOM   3776  CD2 HIS A 253     -10.732 -22.061   6.175  1.00 49.04      .113 C
ATOM   3777  HD2 HIS A 253     -11.252 -22.672   6.898  1.00 49.04      .113 H
ATOM   3778  CE1 HIS A 253     -10.303 -21.248   4.217  1.00 47.51      .175 C
ATOM   3779  HE1 HIS A 253     -10.362 -21.105   3.148  1.00 47.51      .175 H
ATOM   3780  NE2 HIS A 253     -10.976 -22.212   4.818  1.00 55.79      .223 N
ATOM   3781  N   LEU A 254      -7.959 -19.463  10.413  1.00 31.13      .338 N
ATOM   3782  H   LEU A 254      -7.987 -20.467  10.520  1.00 31.13      .338 H
ATOM   3783  CA  LEU A 254      -7.804 -18.652  11.602  1.00 28.49      .159 C
ATOM   3784  HA  LEU A 254      -8.508 -17.824  11.523  1.00 28.49      .159 H
ATOM   3785  C   LEU A 254      -6.387 -18.037  11.784  1.00 34.16      .251 C
ATOM   3786  O   LEU A 254      -6.346 -16.953  12.408  1.00 35.71      .271 O
ATOM   3787  CB  LEU A 254      -8.053 -19.611  12.787  1.00 31.68      .032 C
ATOM   3788 1HB  LEU A 254      -7.565 -20.560  12.567  1.00 31.68      .032 H
ATOM   3789 2HB  LEU A 254      -7.533 -19.217  13.661  1.00 31.68      .032 H
ATOM   3790  CG  LEU A 254      -9.533 -19.951  13.123  1.00 39.90      .002 C
ATOM   3791  HG  LEU A 254     -10.078 -20.013  12.181  1.00 39.90      .002 H
ATOM   3792  CD1 LEU A 254      -9.680 -21.220  13.904  1.00 33.30      .000 C
ATOM   3793 1HD1 LEU A 254     -10.728 -21.409  14.137  1.00 33.30      .000 H
ATOM   3794 2HD1 LEU A 254      -9.109 -21.145  14.829  1.00 33.30      .000 H
ATOM   3795 3HD1 LEU A 254      -9.288 -22.039  13.300  1.00 33.30      .000 H
ATOM   3796  CD2 LEU A 254     -10.125 -18.799  13.921  1.00 29.11      .000 C
ATOM   3797 1HD2 LEU A 254      -9.728 -18.783  14.937  1.00 29.11      .000 H
ATOM   3798 2HD2 LEU A 254     -11.205 -18.949  13.955  1.00 29.11      .000 H
ATOM   3799 3HD2 LEU A 254      -9.905 -17.852  13.429  1.00 29.11      .000 H
ATOM   3800  N   VAL A 255      -5.300 -18.625  11.253  1.00 32.47      .338 N
ATOM   3801  H   VAL A 255      -5.412 -19.543  10.849  1.00 32.47      .338 H
ATOM   3802  CA  VAL A 255      -3.967 -18.031  11.195  1.00 31.34      .159 C
ATOM   3803  HA  VAL A 255      -3.922 -17.340  12.037  1.00 31.34      .159 H
ATOM   3804  C   VAL A 255      -3.712 -17.094   9.914  1.00 36.46      .251 C
ATOM   3805  O   VAL A 255      -2.758 -16.371   9.763  1.00 33.49      .271 O
ATOM   3806  CB  VAL A 255      -2.740 -18.939  11.455  1.00 29.29      .029 C
ATOM   3807  HB  VAL A 255      -1.881 -18.297  11.651  1.00 29.29      .029 H
ATOM   3808  CG1 VAL A 255      -2.918 -19.838  12.696  1.00 27.72      .002 C
ATOM   3809 1HG1 VAL A 255      -2.004 -20.411  12.851  1.00 27.72      .002 H
ATOM   3810 2HG1 VAL A 255      -3.748 -20.521  12.513  1.00 27.72      .002 H
ATOM   3811 3HG1 VAL A 255      -3.127 -19.240  13.583  1.00 27.72      .002 H
ATOM   3812  CG2 VAL A 255      -2.391 -19.849  10.332  1.00 26.70      .002 C
ATOM   3813 1HG2 VAL A 255      -2.003 -19.266   9.497  1.00 26.70      .002 H
ATOM   3814 2HG2 VAL A 255      -3.366 -20.259  10.067  1.00 26.70      .002 H
ATOM   3815 3HG2 VAL A 255      -1.704 -20.665  10.557  1.00 26.70      .002 H
ATOM   3816  N   GLY A 256      -4.664 -17.185   8.951  1.00 29.86      .336 N
ATOM   3817  H   GLY A 256      -5.391 -17.879   9.058  1.00 29.86      .336 H
ATOM   3818  CA  GLY A 256      -4.853 -16.229   7.839  1.00 31.66      .189 C
ATOM   3819 1HA  GLY A 256      -5.912 -16.342   7.604  1.00 31.66      .189 H
ATOM   3820 2HA  GLY A 256      -4.735 -15.188   8.140  1.00 31.66      .189 H
ATOM   3821  C   GLY A 256      -4.000 -16.544   6.645  1.00 31.79      .253 C
ATOM   3822  O   GLY A 256      -3.670 -15.558   5.986  1.00 32.31      .270 O
ATOM   3823  N   CYS A 257      -3.705 -17.807   6.463  1.00 35.91      .337 N
ATOM   3824  H   CYS A 257      -4.133 -18.465   7.099  1.00 35.91      .337 H
ATOM   3825  CA  CYS A 257      -2.934 -18.339   5.355  1.00 37.16      .171 C
ATOM   3826  HA  CYS A 257      -2.023 -17.740   5.354  1.00 37.16      .171 H
ATOM   3827  C   CYS A 257      -3.651 -18.112   4.003  1.00 41.86      .255 C
ATOM   3828  O   CYS A 257      -4.873 -17.819   4.075  1.00 44.43      .270 O
ATOM   3829  CB  CYS A 257      -2.670 -19.793   5.759  1.00 36.38      .100 C
ATOM   3830 1HB  CYS A 257      -3.614 -20.184   6.137  1.00 36.38      .100 H
ATOM   3831 2HB  CYS A 257      -2.437 -20.352   4.852  1.00 36.38      .100 H
ATOM   3832  SG  CYS A 257      -1.368 -20.049   6.985  1.00 36.74      .080 S
ATOM   3833  N   PRO A 258      -2.946 -18.217   2.877  1.00 49.86      .311 N
ATOM   3834  CA  PRO A 258      -3.404 -17.605   1.638  1.00 51.14      .171 C
ATOM   3835  HA  PRO A 258      -3.588 -16.531   1.612  1.00 51.14      .171 H
ATOM   3836  C   PRO A 258      -4.695 -18.287   1.061  1.00 51.83      .207 C
ATOM   3837  O   PRO A 258      -5.519 -17.586   0.446  1.00 71.72      .646 O
ATOM   3838  OXT PRO A 258      -4.809 -19.528   1.179  1.00 99.99      .646 O
ATOM   3839  CB  PRO A 258      -2.277 -17.778   0.630  1.00 51.45      .035 C
ATOM   3840 1HB  PRO A 258      -2.478 -18.722   0.123  1.00 51.45      .035 H
ATOM   3841 2HB  PRO A 258      -2.275 -17.021  -0.153  1.00 51.45      .035 H
ATOM   3842  CG  PRO A 258      -1.042 -17.796   1.430  1.00 47.94      .027 C
ATOM   3843 1HG  PRO A 258      -0.177 -18.359   1.079  1.00 47.94      .027 H
ATOM   3844 2HG  PRO A 258      -0.823 -16.741   1.593  1.00 47.94      .027 H
ATOM   3845  CD  PRO A 258      -1.562 -18.415   2.724  1.00 47.82      .105 C
ATOM   3846 1HD  PRO A 258      -1.297 -19.469   2.637  1.00 47.82      .105 H
ATOM   3847 2HD  PRO A 258      -0.988 -18.035   3.569  1.00 47.82      .105 H
TER    3848      PRO A 258 
ATOM   3849  N   ASN A 265      -4.901 -28.847  -1.362  1.00 55.41      .057 N
ATOM   3850 1H   ASN A 265      -4.820 -27.858  -1.552  1.00 55.41      .057 H
ATOM   3851 2H   ASN A 265      -5.126 -28.985  -0.386  1.00 55.41      .057 H
ATOM   3852 3H   ASN A 265      -5.633 -29.241  -1.935  1.00 55.41      .057 H
ATOM   3853  CA  ASN A 265      -3.641 -29.530  -1.688  1.00 50.12      .264 C
ATOM   3854  HA  ASN A 265      -3.725 -30.610  -1.814  1.00 50.12      .264 H
ATOM   3855  C   ASN A 265      -2.663 -29.219  -0.568  1.00 53.70      .259 C
ATOM   3856  O   ASN A 265      -2.498 -28.057  -0.127  1.00 51.66      .271 O
ATOM   3857  CB  ASN A 265      -3.092 -29.116  -3.059  1.00 58.06      .127 C
ATOM   3858 1HB  ASN A 265      -3.803 -29.056  -3.884  1.00 58.06      .127 H
ATOM   3859 2HB  ASN A 265      -2.678 -28.108  -3.031  1.00 58.06      .127 H
ATOM   3860  CG  ASN A 265      -1.920 -30.042  -3.578  1.00 63.59      .230 C
ATOM   3861  OD1 ASN A 265      -1.088 -30.541  -2.828  1.00 66.72      .273 O
ATOM   3862  ND2 ASN A 265      -1.914 -30.315  -4.870  1.00 68.68      .369 N
ATOM   3863 1HD2 ASN A 265      -1.050 -30.725  -5.195  1.00 68.68      .369 H
ATOM   3864 2HD2 ASN A 265      -2.559 -29.906  -5.531  1.00 68.68      .369 H
ATOM   3865  N   ASP A 266      -1.964 -30.292  -0.129  1.00 46.74      .337 N
ATOM   3866  H   ASP A 266      -1.952 -31.086  -0.754  1.00 46.74      .337 H
ATOM   3867  CA  ASP A 266      -1.014 -30.222   0.940  1.00 44.11      .170 C
ATOM   3868  HA  ASP A 266      -1.568 -29.719   1.734  1.00 44.11      .170 H
ATOM   3869  C   ASP A 266       0.249 -29.469   0.615  1.00 49.38      .252 C
ATOM   3870  O   ASP A 266       1.008 -29.126   1.555  1.00 43.46      .271 O
ATOM   3871  CB  ASP A 266      -0.585 -31.595   1.542  1.00 42.99      .129 C
ATOM   3872 1HB  ASP A 266       0.277 -31.365   2.168  1.00 42.99      .129 H
ATOM   3873 2HB  ASP A 266      -1.399 -32.010   2.135  1.00 42.99      .129 H
ATOM   3874  CG  ASP A 266      -0.118 -32.761   0.584  1.00 39.96      .188 C
ATOM   3875  OD1 ASP A 266      -0.031 -33.895   1.135  1.00 39.30      .647 O
ATOM   3876  OD2 ASP A 266       0.034 -32.522  -0.633  1.00 49.48      .647 O
ATOM   3877  N   THR A 267       0.517 -29.179  -0.656  1.00 40.97      .336 N
ATOM   3878  H   THR A 267      -0.095 -29.453  -1.412  1.00 40.97      .336 H
ATOM   3879  CA  THR A 267       1.635 -28.281  -1.050  1.00 38.54      .186 C
ATOM   3880  HA  THR A 267       2.560 -28.696  -0.649  1.00 38.54      .186 H
ATOM   3881  C   THR A 267       1.461 -26.859  -0.470  1.00 42.88      .253 C
ATOM   3882  O   THR A 267       2.341 -25.940  -0.545  1.00 43.48      .270 O
ATOM   3883  CB  THR A 267       1.722 -28.144  -2.552  1.00 47.27      .140 C
ATOM   3884  HB  THR A 267       2.541 -27.480  -2.829  1.00 47.27      .140 H
ATOM   3885  OG1 THR A 267       0.476 -27.738  -3.055  1.00 50.74      .382 O
ATOM   3886  HG1 THR A 267       0.349 -26.806  -2.860  1.00 50.74      .382 H
ATOM   3887  CG2 THR A 267       2.052 -29.441  -3.232  1.00 43.24      .034 C
ATOM   3888 1HG2 THR A 267       3.038 -29.777  -2.911  1.00 43.24      .034 H
ATOM   3889 2HG2 THR A 267       2.057 -29.279  -4.310  1.00 43.24      .034 H
ATOM   3890 3HG2 THR A 267       1.310 -30.199  -2.982  1.00 43.24      .034 H
ATOM   3891  N   GLU A 268       0.233 -26.548   0.017  1.00 45.62      .337 N
ATOM   3892  H   GLU A 268      -0.502 -27.218  -0.159  1.00 45.62      .337 H
ATOM   3893  CA  GLU A 268      -0.180 -25.216   0.458  1.00 43.71      .160 C
ATOM   3894  HA  GLU A 268       0.584 -24.447   0.340  1.00 43.71      .160 H
ATOM   3895  C   GLU A 268      -0.583 -25.148   2.001  1.00 42.01      .251 C
ATOM   3896  O   GLU A 268       0.031 -24.338   2.710  1.00 42.76      .271 O
ATOM   3897  CB  GLU A 268      -1.471 -24.732  -0.189  1.00 43.94      .043 C
ATOM   3898 1HB  GLU A 268      -2.344 -25.295   0.144  1.00 43.94      .043 H
ATOM   3899 2HB  GLU A 268      -1.686 -23.727   0.173  1.00 43.94      .043 H
ATOM   3900  CG  GLU A 268      -1.556 -24.667  -1.757  1.00 64.17      .100 C
ATOM   3901 1HG  GLU A 268      -1.918 -25.642  -2.085  1.00 64.17      .100 H
ATOM   3902 2HG  GLU A 268      -2.390 -23.994  -1.952  1.00 64.17      .100 H
ATOM   3903  CD  GLU A 268      -0.319 -24.257  -2.456  1.00 87.59      .185 C
ATOM   3904  OE1 GLU A 268      -0.060 -23.028  -2.525  1.00 84.71      .647 O
ATOM   3905  OE2 GLU A 268       0.354 -25.021  -3.211  1.00 90.79      .647 O
ATOM   3906  N   LEU A 269      -1.548 -25.978   2.423  1.00 39.77      .338 N
ATOM   3907  H   LEU A 269      -2.017 -26.534   1.723  1.00 39.77      .338 H
ATOM   3908  CA  LEU A 269      -2.171 -25.844   3.722  1.00 39.41      .159 C
ATOM   3909  HA  LEU A 269      -2.614 -24.863   3.895  1.00 39.41      .159 H
ATOM   3910  C   LEU A 269      -1.105 -26.028   4.885  1.00 34.90      .251 C
ATOM   3911  O   LEU A 269      -1.052 -25.324   5.833  1.00 39.60      .271 O
ATOM   3912  CB  LEU A 269      -3.292 -26.852   3.925  1.00 35.72      .032 C
ATOM   3913 1HB  LEU A 269      -3.875 -26.946   3.008  1.00 35.72      .032 H
ATOM   3914 2HB  LEU A 269      -2.874 -27.826   4.176  1.00 35.72      .032 H
ATOM   3915  CG  LEU A 269      -4.355 -26.382   4.933  1.00 39.66      .002 C
ATOM   3916  HG  LEU A 269      -3.875 -25.738   5.670  1.00 39.66      .002 H
ATOM   3917  CD1 LEU A 269      -5.456 -25.635   4.405  1.00 40.94      .000 C
ATOM   3918 1HD1 LEU A 269      -5.137 -24.768   3.826  1.00 40.94      .000 H
ATOM   3919 2HD1 LEU A 269      -6.110 -25.311   5.215  1.00 40.94      .000 H
ATOM   3920 3HD1 LEU A 269      -5.995 -26.327   3.757  1.00 40.94      .000 H
ATOM   3921  CD2 LEU A 269      -4.842 -27.689   5.681  1.00 40.14      .000 C
ATOM   3922 1HD2 LEU A 269      -5.222 -28.439   4.987  1.00 40.14      .000 H
ATOM   3923 2HD2 LEU A 269      -5.634 -27.398   6.372  1.00 40.14      .000 H
ATOM   3924 3HD2 LEU A 269      -4.004 -28.102   6.240  1.00 40.14      .000 H
ATOM   3925  N   VAL A 270      -0.225 -27.047   4.723  1.00 34.23      .338 N
ATOM   3926  H   VAL A 270      -0.129 -27.506   3.828  1.00 34.23      .338 H
ATOM   3927  CA  VAL A 270       0.829 -27.406   5.717  1.00 39.46      .159 C
ATOM   3928  HA  VAL A 270       0.352 -27.276   6.689  1.00 39.46      .159 H
ATOM   3929  C   VAL A 270       2.015 -26.421   5.632  1.00 37.00      .251 C
ATOM   3930  O   VAL A 270       2.522 -26.090   6.673  1.00 34.61      .271 O
ATOM   3931  CB  VAL A 270       1.100 -28.948   5.620  1.00 42.61      .029 C
ATOM   3932  HB  VAL A 270       1.448 -29.141   4.605  1.00 42.61      .029 H
ATOM   3933  CG1 VAL A 270       2.198 -29.459   6.563  1.00 35.28      .002 C
ATOM   3934 1HG1 VAL A 270       2.162 -29.031   7.564  1.00 35.28      .002 H
ATOM   3935 2HG1 VAL A 270       3.174 -29.264   6.118  1.00 35.28      .002 H
ATOM   3936 3HG1 VAL A 270       2.032 -30.535   6.621  1.00 35.28      .002 H
ATOM   3937  CG2 VAL A 270      -0.253 -29.730   5.951  1.00 42.78      .002 C
ATOM   3938 1HG2 VAL A 270      -0.619 -29.640   6.974  1.00 42.78      .002 H
ATOM   3939 2HG2 VAL A 270      -0.107 -30.783   5.708  1.00 42.78      .002 H
ATOM   3940 3HG2 VAL A 270      -0.979 -29.295   5.264  1.00 42.78      .002 H
ATOM   3941  N   ALA A 271       2.369 -25.996   4.393  1.00 33.48      .338 N
ATOM   3942  H   ALA A 271       1.993 -26.448   3.571  1.00 33.48      .338 H
ATOM   3943  CA  ALA A 271       3.438 -25.011   4.160  1.00 36.74      .159 C
ATOM   3944  HA  ALA A 271       4.332 -25.520   4.521  1.00 36.74      .159 H
ATOM   3945  C   ALA A 271       3.256 -23.701   4.908  1.00 35.70      .251 C
ATOM   3946  O   ALA A 271       4.227 -23.295   5.584  1.00 39.78      .271 O
ATOM   3947  CB  ALA A 271       3.517 -24.776   2.704  1.00 31.07      .034 C
ATOM   3948 1HB  ALA A 271       2.591 -24.343   2.324  1.00 31.07      .034 H
ATOM   3949 2HB  ALA A 271       3.752 -25.681   2.142  1.00 31.07      .034 H
ATOM   3950 3HB  ALA A 271       4.328 -24.057   2.592  1.00 31.07      .034 H
ATOM   3951  N   CYS A 272       2.075 -23.053   4.895  1.00 37.01      .337 N
ATOM   3952  H   CYS A 272       1.293 -23.461   4.402  1.00 37.01      .337 H
ATOM   3953  CA  CYS A 272       1.855 -21.867   5.682  1.00 35.60      .171 C
ATOM   3954  HA  CYS A 272       2.734 -21.237   5.545  1.00 35.60      .171 H
ATOM   3955  C   CYS A 272       1.737 -22.227   7.170  1.00 32.05      .252 C
ATOM   3956  O   CYS A 272       2.293 -21.505   8.005  1.00 35.48      .271 O
ATOM   3957  CB  CYS A 272       0.670 -21.181   5.070  1.00 37.02      .100 C
ATOM   3958 1HB  CYS A 272       0.897 -21.011   4.018  1.00 37.02      .100 H
ATOM   3959 2HB  CYS A 272      -0.237 -21.785   5.049  1.00 37.02      .100 H
ATOM   3960  SG  CYS A 272       0.323 -19.597   5.876  1.00 40.95      .080 S
ATOM   3961  N   LEU A 273       1.099 -23.377   7.511  1.00 29.52      .337 N
ATOM   3962  H   LEU A 273       0.574 -23.989   6.902  1.00 29.52      .337 H
ATOM   3963  CA  LEU A 273       1.164 -23.793   8.930  1.00 31.53      .159 C
ATOM   3964  HA  LEU A 273       0.857 -22.877   9.436  1.00 31.53      .159 H
ATOM   3965  C   LEU A 273       2.625 -24.094   9.516  1.00 34.00      .251 C
ATOM   3966  O   LEU A 273       2.887 -23.974  10.765  1.00 31.46      .271 O
ATOM   3967  CB  LEU A 273       0.202 -24.994   9.116  1.00 25.65      .032 C
ATOM   3968 1HB  LEU A 273       0.501 -25.774   8.416  1.00 25.65      .032 H
ATOM   3969 2HB  LEU A 273       0.290 -25.337  10.147  1.00 25.65      .032 H
ATOM   3970  CG  LEU A 273      -1.287 -24.678   8.983  1.00 31.64      .002 C
ATOM   3971  HG  LEU A 273      -1.440 -24.006   8.139  1.00 31.64      .002 H
ATOM   3972  CD1 LEU A 273      -2.187 -25.908   8.835  1.00 28.58      .000 C
ATOM   3973 1HD1 LEU A 273      -3.227 -25.584   8.793  1.00 28.58      .000 H
ATOM   3974 2HD1 LEU A 273      -2.028 -26.504   9.734  1.00 28.58      .000 H
ATOM   3975 3HD1 LEU A 273      -1.957 -26.508   7.955  1.00 28.58      .000 H
ATOM   3976  CD2 LEU A 273      -1.879 -23.972  10.184  1.00 27.01      .000 C
ATOM   3977 1HD2 LEU A 273      -2.466 -24.652  10.802  1.00 27.01      .000 H
ATOM   3978 2HD2 LEU A 273      -2.537 -23.224   9.742  1.00 27.01      .000 H
ATOM   3979 3HD2 LEU A 273      -1.127 -23.479  10.799  1.00 27.01      .000 H
ATOM   3980  N   ARG A 274       3.625 -24.427   8.664  1.00 31.47      .338 N
ATOM   3981  H   ARG A 274       3.377 -24.415   7.684  1.00 31.47      .338 H
ATOM   3982  CA  ARG A 274       5.097 -24.437   8.925  1.00 36.88      .159 C
ATOM   3983  HA  ARG A 274       5.381 -25.061   9.772  1.00 36.88      .159 H
ATOM   3984  C   ARG A 274       5.693 -23.057   9.065  1.00 32.63      .251 C
ATOM   3985  O   ARG A 274       6.433 -22.766   9.929  1.00 27.59      .271 O
ATOM   3986  CB  ARG A 274       5.761 -25.199   7.807  1.00 32.84      .034 C
ATOM   3987 1HB  ARG A 274       5.563 -24.804   6.810  1.00 32.84      .034 H
ATOM   3988 2HB  ARG A 274       6.835 -25.075   7.946  1.00 32.84      .034 H
ATOM   3989  CG  ARG A 274       5.466 -26.725   7.773  1.00 35.67      .027 C
ATOM   3990 1HG  ARG A 274       5.430 -27.099   8.797  1.00 35.67      .027 H
ATOM   3991 2HG  ARG A 274       4.540 -27.015   7.277  1.00 35.67      .027 H
ATOM   3992  CD  ARG A 274       6.625 -27.497   7.053  1.00 34.38      .116 C
ATOM   3993 1HD  ARG A 274       7.596 -27.177   7.430  1.00 34.38      .116 H
ATOM   3994 2HD  ARG A 274       6.508 -28.555   7.288  1.00 34.38      .116 H
ATOM   3995  NE  ARG A 274       6.595 -27.323   5.594  1.00 50.29      .212 N
ATOM   3996  HE  ARG A 274       6.945 -26.418   5.315  1.00 50.29      .212 H
ATOM   3997  CZ  ARG A 274       6.244 -28.217   4.650  1.00 50.27      .666 C
ATOM   3998  NH1 ARG A 274       5.782 -29.380   4.880  1.00 40.60      .235 N
ATOM   3999 1HH1 ARG A 274       5.595 -29.655   5.833  1.00 40.60      .235 H
ATOM   4000 2HH1 ARG A 274       5.578 -30.015   4.121  1.00 40.60      .235 H
ATOM   4001  NH2 ARG A 274       6.348 -27.909   3.330  1.00 47.98      .235 N
ATOM   4002 1HH2 ARG A 274       6.860 -27.071   3.093  1.00 47.98      .235 H
ATOM   4003 2HH2 ARG A 274       5.528 -28.167   2.800  1.00 47.98      .235 H
ATOM   4004  N   THR A 275       5.213 -22.136   8.183  1.00 32.00      .336 N
ATOM   4005  H   THR A 275       4.542 -22.532   7.540  1.00 32.00      .336 H
ATOM   4006  CA  THR A 275       5.722 -20.828   7.985  1.00 30.23      .186 C
ATOM   4007  HA  THR A 275       6.804 -20.960   7.968  1.00 30.23      .186 H
ATOM   4008  C   THR A 275       5.405 -19.950   9.246  1.00 34.45      .253 C
ATOM   4009  O   THR A 275       6.284 -19.268   9.767  1.00 38.79      .270 O
ATOM   4010  CB  THR A 275       5.417 -20.126   6.549  1.00 37.83      .140 C
ATOM   4011  HB  THR A 275       4.376 -19.815   6.646  1.00 37.83      .140 H
ATOM   4012  OG1 THR A 275       5.477 -21.087   5.491  1.00 40.74      .382 O
ATOM   4013  HG1 THR A 275       5.006 -21.867   5.794  1.00 40.74      .382 H
ATOM   4014  CG2 THR A 275       6.359 -18.899   6.221  1.00 38.98      .034 C
ATOM   4015 1HG2 THR A 275       6.079 -18.510   5.242  1.00 38.98      .034 H
ATOM   4016 2HG2 THR A 275       7.343 -19.365   6.160  1.00 38.98      .034 H
ATOM   4017 3HG2 THR A 275       6.388 -18.082   6.942  1.00 38.98      .034 H
ATOM   4018  N   ARG A 276       4.143 -19.942   9.657  1.00 26.87      .337 N
ATOM   4019  H   ARG A 276       3.452 -20.607   9.339  1.00 26.87      .337 H
ATOM   4020  CA  ARG A 276       3.682 -19.112  10.825  1.00 24.97      .160 C
ATOM   4021  HA  ARG A 276       3.927 -18.103  10.493  1.00 24.97      .160 H
ATOM   4022  C   ARG A 276       4.461 -19.416  12.106  1.00 30.39      .254 C
ATOM   4023  O   ARG A 276       4.853 -20.563  12.212  1.00 29.98      .270 O
ATOM   4024  CB  ARG A 276       2.185 -19.285  11.025  1.00 29.51      .034 C
ATOM   4025 1HB  ARG A 276       1.951 -20.332  11.217  1.00 29.51      .034 H
ATOM   4026 2HB  ARG A 276       1.915 -18.694  11.900  1.00 29.51      .034 H
ATOM   4027  CG  ARG A 276       1.289 -18.813   9.846  1.00 28.92      .027 C
ATOM   4028 1HG  ARG A 276       1.395 -19.326   8.889  1.00 28.92      .027 H
ATOM   4029 2HG  ARG A 276       0.256 -19.111  10.030  1.00 28.92      .027 H
ATOM   4030  CD  ARG A 276       1.384 -17.317   9.658  1.00 33.03      .116 C
ATOM   4031 1HD  ARG A 276       1.524 -16.848  10.633  1.00 33.03      .116 H
ATOM   4032 2HD  ARG A 276       2.250 -16.981   9.088  1.00 33.03      .116 H
ATOM   4033  NE  ARG A 276       0.181 -16.648   9.036  1.00 32.87      .212 N
ATOM   4034  HE  ARG A 276      -0.556 -16.446   9.697  1.00 32.87      .212 H
ATOM   4035  CZ  ARG A 276       0.134 -16.109   7.804  1.00 38.01      .666 C
ATOM   4036  NH1 ARG A 276       1.027 -16.369   6.872  1.00 38.64      .235 N
ATOM   4037 1HH1 ARG A 276       1.745 -17.065   7.015  1.00 38.64      .235 H
ATOM   4038 2HH1 ARG A 276       0.847 -16.013   5.945  1.00 38.64      .235 H
ATOM   4039  NH2 ARG A 276      -0.878 -15.432   7.448  1.00 34.54      .235 N
ATOM   4040 1HH2 ARG A 276      -1.625 -15.293   8.113  1.00 34.54      .235 H
ATOM   4041 2HH2 ARG A 276      -1.063 -15.358   6.457  1.00 34.54      .235 H
ATOM   4042  N   PRO A 277       4.626 -18.456  13.037  1.00 30.00      .312 N
ATOM   4043  CA  PRO A 277       5.295 -18.747  14.291  1.00 28.67      .163 C
ATOM   4044  HA  PRO A 277       6.287 -19.120  14.035  1.00 28.67      .163 H
ATOM   4045  C   PRO A 277       4.612 -19.821  15.183  1.00 33.99      .251 C
ATOM   4046  O   PRO A 277       3.391 -19.851  15.377  1.00 31.93      .271 O
ATOM   4047  CB  PRO A 277       5.420 -17.409  14.980  1.00 23.85      .034 C
ATOM   4048 1HB  PRO A 277       4.798 -17.207  15.852  1.00 23.85      .034 H
ATOM   4049 2HB  PRO A 277       6.467 -17.289  15.257  1.00 23.85      .034 H
ATOM   4050  CG  PRO A 277       5.094 -16.319  13.915  1.00 29.45      .027 C
ATOM   4051 1HG  PRO A 277       4.532 -15.503  14.370  1.00 29.45      .027 H
ATOM   4052 2HG  PRO A 277       5.937 -15.880  13.382  1.00 29.45      .027 H
ATOM   4053  CD  PRO A 277       4.218 -17.105  12.969  1.00 28.32      .105 C
ATOM   4054 1HD  PRO A 277       3.164 -16.983  13.218  1.00 28.32      .105 H
ATOM   4055 2HD  PRO A 277       4.380 -16.678  11.979  1.00 28.32      .105 H
ATOM   4056  N   ALA A 278       5.446 -20.606  15.909  1.00 31.40      .338 N
ATOM   4057  H   ALA A 278       6.452 -20.573  15.820  1.00 31.40      .338 H
ATOM   4058  CA  ALA A 278       4.920 -21.667  16.796  1.00 28.42      .159 C
ATOM   4059  HA  ALA A 278       4.534 -22.380  16.068  1.00 28.42      .159 H
ATOM   4060  C   ALA A 278       3.749 -21.285  17.740  1.00 28.93      .251 C
ATOM   4061  O   ALA A 278       2.652 -21.834  17.813  1.00 25.96      .271 O
ATOM   4062  CB  ALA A 278       6.124 -22.341  17.532  1.00 26.96      .034 C
ATOM   4063 1HB  ALA A 278       6.735 -22.918  16.838  1.00 26.96      .034 H
ATOM   4064 2HB  ALA A 278       5.719 -23.002  18.298  1.00 26.96      .034 H
ATOM   4065 3HB  ALA A 278       6.736 -21.571  18.002  1.00 26.96      .034 H
ATOM   4066  N   GLN A 279       3.937 -20.193  18.482  1.00 28.41      .338 N
ATOM   4067  H   GLN A 279       4.716 -19.603  18.225  1.00 28.41      .338 H
ATOM   4068  CA  GLN A 279       3.037 -19.709  19.516  1.00 30.33      .160 C
ATOM   4069  HA  GLN A 279       2.839 -20.524  20.213  1.00 30.33      .160 H
ATOM   4070  C   GLN A 279       1.715 -19.215  18.934  1.00 33.06      .251 C
ATOM   4071  O   GLN A 279       0.754 -19.207  19.719  1.00 29.64      .271 O
ATOM   4072  CB  GLN A 279       3.737 -18.746  20.442  1.00 23.47      .042 C
ATOM   4073 1HB  GLN A 279       4.646 -19.245  20.781  1.00 23.47      .042 H
ATOM   4074 2HB  GLN A 279       4.068 -17.902  19.837  1.00 23.47      .042 H
ATOM   4075  CG  GLN A 279       3.012 -18.181  21.691  1.00 23.74      .090 C
ATOM   4076 1HG  GLN A 279       3.642 -17.459  22.212  1.00 23.74      .090 H
ATOM   4077 2HG  GLN A 279       2.101 -17.647  21.422  1.00 23.74      .090 H
ATOM   4078  CD  GLN A 279       2.622 -19.281  22.714  1.00 33.49      .227 C
ATOM   4079  OE1 GLN A 279       3.411 -20.071  23.070  1.00 42.40      .273 O
ATOM   4080  NE2 GLN A 279       1.399 -19.334  23.257  1.00 30.82      .369 N
ATOM   4081 1HE2 GLN A 279       1.223 -20.007  23.990  1.00 30.82      .369 H
ATOM   4082 2HE2 GLN A 279       0.689 -18.660  23.009  1.00 30.82      .369 H
ATOM   4083  N   VAL A 280       1.625 -18.848  17.658  1.00 24.82      .338 N
ATOM   4084  H   VAL A 280       2.466 -18.967  17.111  1.00 24.82      .338 H
ATOM   4085  CA  VAL A 280       0.420 -18.436  16.940  1.00 33.54      .159 C
ATOM   4086  HA  VAL A 280      -0.009 -17.672  17.589  1.00 33.54      .159 H
ATOM   4087  C   VAL A 280      -0.608 -19.608  16.875  1.00 31.38      .251 C
ATOM   4088  O   VAL A 280      -1.789 -19.306  16.806  1.00 33.93      .271 O
ATOM   4089  CB  VAL A 280       0.737 -17.626  15.631  1.00 34.75      .029 C
ATOM   4090  HB  VAL A 280       1.380 -18.262  15.023  1.00 34.75      .029 H
ATOM   4091  CG1 VAL A 280      -0.506 -17.225  14.787  1.00 30.77      .002 C
ATOM   4092 1HG1 VAL A 280      -0.920 -16.314  15.218  1.00 30.77      .002 H
ATOM   4093 2HG1 VAL A 280      -1.298 -17.965  14.670  1.00 30.77      .002 H
ATOM   4094 3HG1 VAL A 280      -0.070 -17.001  13.813  1.00 30.77      .002 H
ATOM   4095  CG2 VAL A 280       1.693 -16.437  15.897  1.00 25.24      .002 C
ATOM   4096 1HG2 VAL A 280       1.095 -15.650  16.356  1.00 25.24      .002 H
ATOM   4097 2HG2 VAL A 280       2.072 -16.091  14.935  1.00 25.24      .002 H
ATOM   4098 3HG2 VAL A 280       2.531 -16.685  16.549  1.00 25.24      .002 H
ATOM   4099  N   LEU A 281      -0.075 -20.851  16.744  1.00 30.01      .338 N
ATOM   4100  H   LEU A 281       0.922 -20.966  16.634  1.00 30.01      .338 H
ATOM   4101  CA  LEU A 281      -0.872 -22.095  16.629  1.00 30.05      .159 C
ATOM   4102  HA  LEU A 281      -1.618 -21.828  15.880  1.00 30.05      .159 H
ATOM   4103  C   LEU A 281      -1.472 -22.431  17.937  1.00 27.76      .251 C
ATOM   4104  O   LEU A 281      -2.623 -22.600  18.007  1.00 33.36      .271 O
ATOM   4105  CB  LEU A 281       0.044 -23.265  16.063  1.00 26.59      .032 C
ATOM   4106 1HB  LEU A 281       0.787 -23.448  16.839  1.00 26.59      .032 H
ATOM   4107 2HB  LEU A 281      -0.614 -24.131  15.983  1.00 26.59      .032 H
ATOM   4108  CG  LEU A 281       0.909 -22.919  14.794  1.00 28.04      .002 C
ATOM   4109  HG  LEU A 281       1.460 -22.011  15.039  1.00 28.04      .002 H
ATOM   4110  CD1 LEU A 281       1.916 -24.052  14.473  1.00 27.45      .000 C
ATOM   4111 1HD1 LEU A 281       2.474 -23.852  13.558  1.00 27.45      .000 H
ATOM   4112 2HD1 LEU A 281       1.336 -24.967  14.354  1.00 27.45      .000 H
ATOM   4113 3HD1 LEU A 281       2.611 -24.168  15.305  1.00 27.45      .000 H
ATOM   4114  CD2 LEU A 281       0.115 -22.706  13.492  1.00 24.18      .000 C
ATOM   4115 1HD2 LEU A 281      -0.562 -21.921  13.829  1.00 24.18      .000 H
ATOM   4116 2HD2 LEU A 281      -0.462 -23.581  13.192  1.00 24.18      .000 H
ATOM   4117 3HD2 LEU A 281       0.697 -22.346  12.644  1.00 24.18      .000 H
ATOM   4118  N   VAL A 282      -0.756 -22.374  19.067  1.00 24.60      .338 N
ATOM   4119  H   VAL A 282       0.243 -22.220  19.054  1.00 24.60      .338 H
ATOM   4120  CA  VAL A 282      -1.361 -22.472  20.418  1.00 30.33      .159 C
ATOM   4121  HA  VAL A 282      -1.778 -23.434  20.718  1.00 30.33      .159 H
ATOM   4122  C   VAL A 282      -2.425 -21.387  20.658  1.00 33.63      .251 C
ATOM   4123  O   VAL A 282      -3.518 -21.689  21.207  1.00 34.80      .271 O
ATOM   4124  CB  VAL A 282      -0.287 -22.237  21.516  1.00 23.95      .029 C
ATOM   4125  HB  VAL A 282       0.106 -21.229  21.383  1.00 23.95      .029 H
ATOM   4126  CG1 VAL A 282      -0.859 -22.226  22.915  1.00 24.10      .002 C
ATOM   4127 1HG1 VAL A 282      -1.353 -21.261  23.027  1.00 24.10      .002 H
ATOM   4128 2HG1 VAL A 282      -0.000 -22.275  23.585  1.00 24.10      .002 H
ATOM   4129 3HG1 VAL A 282      -1.559 -23.025  23.162  1.00 24.10      .002 H
ATOM   4130  CG2 VAL A 282       0.962 -23.194  21.480  1.00 23.86      .002 C
ATOM   4131 1HG2 VAL A 282       1.654 -22.973  22.293  1.00 23.86      .002 H
ATOM   4132 2HG2 VAL A 282       1.463 -23.045  20.524  1.00 23.86      .002 H
ATOM   4133 3HG2 VAL A 282       0.628 -24.229  21.558  1.00 23.86      .002 H
ATOM   4134  N   ASN A 283      -2.126 -20.131  20.299  1.00 32.75      .337 N
ATOM   4135  H   ASN A 283      -1.229 -19.844  19.935  1.00 32.75      .337 H
ATOM   4136  CA  ASN A 283      -3.144 -19.141  20.512  1.00 32.23      .169 C
ATOM   4137  HA  ASN A 283      -3.369 -19.034  21.573  1.00 32.23      .169 H
ATOM   4138  C   ASN A 283      -4.516 -19.401  19.795  1.00 31.93      .251 C
ATOM   4139  O   ASN A 283      -5.511 -19.016  20.408  1.00 31.18      .271 O
ATOM   4140  CB  ASN A 283      -2.572 -17.797  20.061  1.00 30.33      .119 C
ATOM   4141 1HB  ASN A 283      -2.194 -17.908  19.044  1.00 30.33      .119 H
ATOM   4142 2HB  ASN A 283      -3.343 -17.027  20.033  1.00 30.33      .119 H
ATOM   4143  CG  ASN A 283      -1.409 -17.262  20.936  1.00 33.60      .230 C
ATOM   4144  OD1 ASN A 283      -1.160 -17.591  22.117  1.00 33.22      .273 O
ATOM   4145  ND2 ASN A 283      -0.768 -16.235  20.415  1.00 30.13      .369 N
ATOM   4146 1HD2 ASN A 283      -0.072 -15.822  21.019  1.00 30.13      .369 H
ATOM   4147 2HD2 ASN A 283      -0.996 -15.795  19.534  1.00 30.13      .369 H
ATOM   4148  N   HIS A 284      -4.621 -20.070  18.660  1.00 24.43      .337 N
ATOM   4149  H   HIS A 284      -3.831 -20.545  18.246  1.00 24.43      .337 H
ATOM   4150  CA  HIS A 284      -5.931 -20.381  18.000  1.00 33.00      .165 C
ATOM   4151  HA  HIS A 284      -6.601 -19.642  18.437  1.00 33.00      .165 H
ATOM   4152  C   HIS A 284      -6.499 -21.786  18.361  1.00 34.33      .251 C
ATOM   4153  O   HIS A 284      -7.539 -22.181  17.813  1.00 34.18      .271 O
ATOM   4154  CB  HIS A 284      -5.796 -20.304  16.510  1.00 32.38      .077 C
ATOM   4155 1HB  HIS A 284      -4.916 -20.915  16.311  1.00 32.38      .077 H
ATOM   4156 2HB  HIS A 284      -6.698 -20.638  15.997  1.00 32.38      .077 H
ATOM   4157  CG  HIS A 284      -5.487 -18.883  16.014  1.00 42.07      .057 C
ATOM   4158  ND1 HIS A 284      -4.269 -18.286  15.873  1.00 44.72      .338 N
ATOM   4159  HD1 HIS A 284      -3.367 -18.689  16.088  1.00 44.72      .338 H
ATOM   4160  CD2 HIS A 284      -6.377 -17.884  15.768  1.00 31.89      .113 C
ATOM   4161  HD2 HIS A 284      -7.449 -17.925  15.891  1.00 31.89      .113 H
ATOM   4162  CE1 HIS A 284      -4.426 -16.990  15.670  1.00 38.32      .175 C
ATOM   4163  HE1 HIS A 284      -3.680 -16.224  15.817  1.00 38.32      .175 H
ATOM   4164  NE2 HIS A 284      -5.716 -16.682  15.631  1.00 40.01      .223 N
ATOM   4165  N   GLU A 285      -5.821 -22.610  19.165  1.00 34.17      .337 N
ATOM   4166  H   GLU A 285      -4.994 -22.250  19.621  1.00 34.17      .337 H
ATOM   4167  CA  GLU A 285      -6.034 -24.069  19.296  1.00 33.28      .160 C
ATOM   4168  HA  GLU A 285      -5.818 -24.492  18.314  1.00 33.28      .160 H
ATOM   4169  C   GLU A 285      -7.497 -24.403  19.651  1.00 31.74      .251 C
ATOM   4170  O   GLU A 285      -8.067 -25.331  19.084  1.00 26.88      .271 O
ATOM   4171  CB  GLU A 285      -5.078 -24.741  20.251  1.00 28.94      .043 C
ATOM   4172 1HB  GLU A 285      -4.069 -24.391  20.032  1.00 28.94      .043 H
ATOM   4173 2HB  GLU A 285      -5.404 -24.422  21.242  1.00 28.94      .043 H
ATOM   4174  CG  GLU A 285      -5.228 -26.204  20.048  1.00 30.34      .100 C
ATOM   4175 1HG  GLU A 285      -5.915 -26.485  20.846  1.00 30.34      .100 H
ATOM   4176 2HG  GLU A 285      -5.607 -26.434  19.052  1.00 30.34      .100 H
ATOM   4177  CD  GLU A 285      -3.921 -27.016  20.249  1.00 34.90      .185 C
ATOM   4178  OE1 GLU A 285      -3.757 -27.815  21.189  1.00 33.45      .647 O
ATOM   4179  OE2 GLU A 285      -3.039 -26.907  19.368  1.00 30.99      .647 O
ATOM   4180  N   TRP A 286      -8.235 -23.732  20.537  1.00 26.72      .337 N
ATOM   4181  H   TRP A 286      -7.778 -23.007  21.072  1.00 26.72      .337 H
ATOM   4182  CA  TRP A 286      -9.651 -23.990  20.918  1.00 32.01      .164 C
ATOM   4183  HA  TRP A 286      -9.732 -25.077  20.901  1.00 32.01      .164 H
ATOM   4184  C   TRP A 286     -10.625 -23.410  19.883  1.00 35.78      .251 C
ATOM   4185  O   TRP A 286     -11.692 -24.007  19.699  1.00 32.35      .271 O
ATOM   4186  CB  TRP A 286      -9.904 -23.504  22.364  1.00 26.15      .059 C
ATOM   4187 1HB  TRP A 286      -9.862 -22.420  22.464  1.00 26.15      .059 H
ATOM   4188 2HB  TRP A 286     -10.891 -23.886  22.627  1.00 26.15      .059 H
ATOM   4189  CG  TRP A 286      -8.952 -24.049  23.479  1.00 30.54      .016 C
ATOM   4190  CD1 TRP A 286      -8.053 -23.323  24.191  1.00 30.84      .097 C
ATOM   4191  HD1 TRP A 286      -7.847 -22.264  24.155  1.00 30.84      .097 H
ATOM   4192  CD2 TRP A 286      -8.771 -25.424  23.962  1.00 26.55      .001 C
ATOM   4193  NE1 TRP A 286      -7.544 -24.108  25.191  1.00 25.87      .365 N
ATOM   4194  HE1 TRP A 286      -6.971 -23.777  25.954  1.00 25.87      .365 H
ATOM   4195  CE2 TRP A 286      -7.980 -25.437  25.131  1.00 28.66      .042 C
ATOM   4196  CE3 TRP A 286      -9.438 -26.636  23.681  1.00 26.79      .014 C
ATOM   4197  HE3 TRP A 286     -10.184 -26.661  22.900  1.00 26.79      .014 H
ATOM   4198  CZ2 TRP A 286      -7.735 -26.611  25.878  1.00 23.83      .030 C
ATOM   4199  HZ2 TRP A 286      -7.190 -26.535  26.807  1.00 23.83      .030 H
ATOM   4200  CZ3 TRP A 286      -9.155 -27.806  24.402  1.00 25.35      .001 C
ATOM   4201  HZ3 TRP A 286      -9.697 -28.714  24.185  1.00 25.35      .001 H
ATOM   4202  CH2 TRP A 286      -8.301 -27.800  25.481  1.00 24.43      .002 C
ATOM   4203  HH2 TRP A 286      -8.175 -28.713  26.044  1.00 24.43      .002 H
ATOM   4204  N   HIS A 287     -10.241 -22.394  19.057  1.00 36.28      .337 N
ATOM   4205  H   HIS A 287      -9.338 -21.949  19.139  1.00 36.28      .337 H
ATOM   4206  CA  HIS A 287     -11.124 -21.789  18.007  1.00 34.94      .165 C
ATOM   4207  HA  HIS A 287     -12.028 -21.372  18.449  1.00 34.94      .165 H
ATOM   4208  C   HIS A 287     -11.590 -22.774  16.883  1.00 34.99      .251 C
ATOM   4209  O   HIS A 287     -12.697 -22.563  16.376  1.00 44.11      .271 O
ATOM   4210  CB  HIS A 287     -10.253 -20.672  17.283  1.00 37.41      .077 C
ATOM   4211 1HB  HIS A 287      -9.345 -21.078  16.836  1.00 37.41      .077 H
ATOM   4212 2HB  HIS A 287     -10.879 -20.293  16.475  1.00 37.41      .077 H
ATOM   4213  CG  HIS A 287      -9.855 -19.488  18.162  1.00 49.46      .057 C
ATOM   4214  ND1 HIS A 287      -9.140 -19.524  19.384  1.00 54.02      .338 N
ATOM   4215  CD2 HIS A 287      -9.923 -18.234  17.806  1.00 46.20      .113 C
ATOM   4216  HD2 HIS A 287     -10.335 -17.757  16.929  1.00 46.20      .113 H
ATOM   4217  CE1 HIS A 287      -8.957 -18.275  19.761  1.00 52.51      .175 C
ATOM   4218  HE1 HIS A 287      -8.407 -18.030  20.658  1.00 52.51      .175 H
ATOM   4219  NE2 HIS A 287      -9.246 -17.498  18.749  1.00 59.58      .223 N
ATOM   4220  HE2 HIS A 287      -9.285 -16.491  18.818  1.00 59.58      .223 H
ATOM   4221  N   VAL A 288     -10.904 -23.856  16.676  1.00 36.90      .338 N
ATOM   4222  H   VAL A 288     -10.081 -24.019  17.238  1.00 36.90      .338 H
ATOM   4223  CA  VAL A 288     -11.263 -24.942  15.738  1.00 30.26      .159 C
ATOM   4224  HA  VAL A 288     -11.482 -24.436  14.798  1.00 30.26      .159 H
ATOM   4225  C   VAL A 288     -12.564 -25.762  16.095  1.00 30.86      .251 C
ATOM   4226  O   VAL A 288     -13.095 -26.426  15.211  1.00 34.34      .271 O
ATOM   4227  CB  VAL A 288     -10.043 -25.890  15.544  1.00 31.90      .029 C
ATOM   4228  HB  VAL A 288     -10.311 -26.611  14.771  1.00 31.90      .029 H
ATOM   4229  CG1 VAL A 288      -8.861 -25.040  14.974  1.00 34.01      .002 C
ATOM   4230 1HG1 VAL A 288      -8.133 -25.789  14.661  1.00 34.01      .002 H
ATOM   4231 2HG1 VAL A 288      -8.392 -24.346  15.672  1.00 34.01      .002 H
ATOM   4232 3HG1 VAL A 288      -9.217 -24.492  14.101  1.00 34.01      .002 H
ATOM   4233  CG2 VAL A 288      -9.693 -26.798  16.706  1.00 22.44      .002 C
ATOM   4234 1HG2 VAL A 288      -8.775 -27.294  16.391  1.00 22.44      .002 H
ATOM   4235 2HG2 VAL A 288     -10.479 -27.541  16.842  1.00 22.44      .002 H
ATOM   4236 3HG2 VAL A 288      -9.520 -26.274  17.646  1.00 22.44      .002 H
ATOM   4237  N   LEU A 289     -13.031 -25.693  17.357  1.00 28.61      .338 N
ATOM   4238  H   LEU A 289     -12.688 -25.015  18.022  1.00 28.61      .338 H
ATOM   4239  CA  LEU A 289     -14.258 -26.428  17.841  1.00 31.47      .160 C
ATOM   4240  HA  LEU A 289     -14.393 -27.370  17.309  1.00 31.47      .160 H
ATOM   4241  C   LEU A 289     -15.631 -25.662  17.713  1.00 35.32      .254 C
ATOM   4242  O   LEU A 289     -15.857 -24.718  18.517  1.00 34.79      .270 O
ATOM   4243  CB  LEU A 289     -14.016 -26.820  19.340  1.00 22.19      .032 C
ATOM   4244 1HB  LEU A 289     -13.782 -25.897  19.871  1.00 22.19      .032 H
ATOM   4245 2HB  LEU A 289     -14.960 -27.214  19.717  1.00 22.19      .032 H
ATOM   4246  CG  LEU A 289     -12.817 -27.682  19.627  1.00 26.54      .002 C
ATOM   4247  HG  LEU A 289     -11.951 -27.352  19.052  1.00 26.54      .002 H
ATOM   4248  CD1 LEU A 289     -12.454 -27.822  21.050  1.00 16.75      .000 C
ATOM   4249 1HD1 LEU A 289     -13.211 -28.316  21.660  1.00 16.75      .000 H
ATOM   4250 2HD1 LEU A 289     -12.318 -26.798  21.398  1.00 16.75      .000 H
ATOM   4251 3HD1 LEU A 289     -11.512 -28.363  21.132  1.00 16.75      .000 H
ATOM   4252  CD2 LEU A 289     -13.158 -29.001  19.246  1.00 25.36      .000 C
ATOM   4253 1HD2 LEU A 289     -13.354 -29.134  18.182  1.00 25.36      .000 H
ATOM   4254 2HD2 LEU A 289     -14.034 -29.307  19.818  1.00 25.36      .000 H
ATOM   4255 3HD2 LEU A 289     -12.303 -29.610  19.537  1.00 25.36      .000 H
ATOM   4256  N   PRO A 290     -16.474 -25.950  16.726  1.00 34.08      .312 N
ATOM   4257  CA  PRO A 290     -17.914 -25.462  16.626  1.00 33.67      .163 C
ATOM   4258  HA  PRO A 290     -18.051 -24.380  16.626  1.00 33.67      .163 H
ATOM   4259  C   PRO A 290     -18.982 -26.035  17.630  1.00 34.58      .251 C
ATOM   4260  O   PRO A 290     -20.078 -25.537  17.717  1.00 41.20      .271 O
ATOM   4261  CB  PRO A 290     -18.325 -25.717  15.218  1.00 31.84      .034 C
ATOM   4262 1HB  PRO A 290     -19.392 -25.913  15.120  1.00 31.84      .034 H
ATOM   4263 2HB  PRO A 290     -18.052 -24.899  14.551  1.00 31.84      .034 H
ATOM   4264  CG  PRO A 290     -17.529 -26.960  14.879  1.00 40.19      .027 C
ATOM   4265 1HG  PRO A 290     -18.016 -27.852  15.274  1.00 40.19      .027 H
ATOM   4266 2HG  PRO A 290     -17.472 -27.118  13.801  1.00 40.19      .027 H
ATOM   4267  CD  PRO A 290     -16.205 -26.710  15.491  1.00 32.87      .105 C
ATOM   4268 1HD  PRO A 290     -15.793 -27.677  15.779  1.00 32.87      .105 H
ATOM   4269 2HD  PRO A 290     -15.574 -26.093  14.852  1.00 32.87      .105 H
ATOM   4270  N   GLN A 291     -18.707 -27.137  18.297  1.00 37.51      .338 N
ATOM   4271  H   GLN A 291     -17.867 -27.632  18.032  1.00 37.51      .338 H
ATOM   4272  CA  GLN A 291     -19.528 -27.701  19.349  1.00 34.40      .160 C
ATOM   4273  HA  GLN A 291     -20.519 -27.280  19.179  1.00 34.40      .160 H
ATOM   4274  C   GLN A 291     -19.007 -27.211  20.703  1.00 32.41      .251 C
ATOM   4275  O   GLN A 291     -17.842 -26.959  20.892  1.00 36.76      .271 O
ATOM   4276  CB  GLN A 291     -19.601 -29.301  19.401  1.00 41.43      .042 C
ATOM   4277 1HB  GLN A 291     -18.584 -29.653  19.577  1.00 41.43      .042 H
ATOM   4278 2HB  GLN A 291     -20.166 -29.665  20.259  1.00 41.43      .042 H
ATOM   4279  CG  GLN A 291     -20.142 -29.989  18.132  1.00 43.40      .090 C
ATOM   4280 1HG  GLN A 291     -20.361 -31.025  18.393  1.00 43.40      .090 H
ATOM   4281 2HG  GLN A 291     -21.015 -29.509  17.691  1.00 43.40      .090 H
ATOM   4282  CD  GLN A 291     -19.037 -30.022  17.032  1.00 53.77      .227 C
ATOM   4283  OE1 GLN A 291     -17.840 -29.786  17.213  1.00 48.56      .273 O
ATOM   4284  NE2 GLN A 291     -19.437 -30.343  15.866  1.00 42.95      .369 N
ATOM   4285 1HE2 GLN A 291     -18.750 -30.458  15.133  1.00 42.95      .369 H
ATOM   4286 2HE2 GLN A 291     -20.415 -30.499  15.670  1.00 42.95      .369 H
ATOM   4287  N   GLU A 292     -19.908 -27.047  21.649  1.00 32.38      .338 N
ATOM   4288  H   GLU A 292     -20.857 -27.288  21.402  1.00 32.38      .338 H
ATOM   4289  CA  GLU A 292     -19.757 -26.511  23.040  1.00 29.72      .160 C
ATOM   4290  HA  GLU A 292     -18.954 -25.774  23.065  1.00 29.72      .160 H
ATOM   4291  C   GLU A 292     -19.446 -27.616  24.055  1.00 35.49      .251 C
ATOM   4292  O   GLU A 292     -19.472 -27.356  25.243  1.00 37.52      .271 O
ATOM   4293  CB  GLU A 292     -21.049 -25.729  23.339  1.00 33.26      .043 C
ATOM   4294 1HB  GLU A 292     -20.990 -25.176  24.277  1.00 33.26      .043 H
ATOM   4295 2HB  GLU A 292     -21.224 -24.991  22.556  1.00 33.26      .043 H
ATOM   4296  CG  GLU A 292     -22.462 -26.508  23.447  1.00 48.14      .100 C
ATOM   4297 1HG  GLU A 292     -22.432 -27.537  23.806  1.00 48.14      .100 H
ATOM   4298 2HG  GLU A 292     -23.109 -25.984  24.151  1.00 48.14      .100 H
ATOM   4299  CD  GLU A 292     -23.172 -26.512  22.070  1.00 55.58      .185 C
ATOM   4300  OE1 GLU A 292     -22.691 -27.131  21.090  1.00 50.51      .647 O
ATOM   4301  OE2 GLU A 292     -24.222 -25.843  22.005  1.00 61.30      .647 O
ATOM   4302  N   SER A 293     -19.239 -28.895  23.619  1.00 27.52      .336 N
ATOM   4303  H   SER A 293     -19.205 -29.122  22.636  1.00 27.52      .336 H
ATOM   4304  CA  SER A 293     -19.308 -30.137  24.495  1.00 25.58      .189 C
ATOM   4305  HA  SER A 293     -20.255 -30.077  25.030  1.00 25.58      .189 H
ATOM   4306  C   SER A 293     -18.203 -30.231  25.647  1.00 27.39      .253 C
ATOM   4307  O   SER A 293     -17.045 -29.857  25.455  1.00 32.07      .270 O
ATOM   4308  CB  SER A 293     -19.190 -31.426  23.709  1.00 24.93      .169 C
ATOM   4309 1HB  SER A 293     -18.179 -31.539  23.316  1.00 24.93      .169 H
ATOM   4310 2HB  SER A 293     -19.589 -32.259  24.287  1.00 24.93      .169 H
ATOM   4311  OG  SER A 293     -19.927 -31.290  22.541  1.00 27.41      .380 O
ATOM   4312  HG  SER A 293     -20.838 -31.070  22.747  1.00 27.41      .380 H
ATOM   4313  N   VAL A 294     -18.518 -31.053  26.627  1.00 27.30      .337 N
ATOM   4314  H   VAL A 294     -19.440 -31.444  26.755  1.00 27.30      .337 H
ATOM   4315  CA  VAL A 294     -17.550 -31.311  27.707  1.00 23.38      .159 C
ATOM   4316  HA  VAL A 294     -16.855 -30.473  27.658  1.00 23.38      .159 H
ATOM   4317  C   VAL A 294     -16.685 -32.608  27.502  1.00 24.64      .251 C
ATOM   4318  O   VAL A 294     -17.099 -33.574  26.781  1.00 23.18      .271 O
ATOM   4319  CB  VAL A 294     -18.376 -31.260  29.030  1.00 24.79      .029 C
ATOM   4320  HB  VAL A 294     -19.359 -31.678  28.812  1.00 24.79      .029 H
ATOM   4321  CG1 VAL A 294     -17.841 -32.006  30.254  1.00 26.24      .002 C
ATOM   4322 1HG1 VAL A 294     -18.408 -31.783  31.158  1.00 26.24      .002 H
ATOM   4323 2HG1 VAL A 294     -16.820 -31.640  30.366  1.00 26.24      .002 H
ATOM   4324 3HG1 VAL A 294     -17.825 -33.084  30.091  1.00 26.24      .002 H
ATOM   4325  CG2 VAL A 294     -18.547 -29.799  29.338  1.00 23.02      .002 C
ATOM   4326 1HG2 VAL A 294     -19.129 -29.672  30.252  1.00 23.02      .002 H
ATOM   4327 2HG2 VAL A 294     -19.083 -29.351  28.501  1.00 23.02      .002 H
ATOM   4328 3HG2 VAL A 294     -17.579 -29.311  29.453  1.00 23.02      .002 H
ATOM   4329  N   PHE A 295     -15.513 -32.645  28.122  1.00 24.25      .337 N
ATOM   4330  H   PHE A 295     -15.164 -31.786  28.522  1.00 24.25      .337 H
ATOM   4331  CA  PHE A 295     -14.574 -33.741  27.950  1.00 18.76      .164 C
ATOM   4332  HA  PHE A 295     -13.681 -33.355  28.442  1.00 18.76      .164 H
ATOM   4333  C   PHE A 295     -14.182 -34.026  26.464  1.00 22.92      .251 C
ATOM   4334  O   PHE A 295     -14.241 -35.149  25.963  1.00 24.32      .271 O
ATOM   4335  CB  PHE A 295     -15.111 -34.982  28.644  1.00 17.57      .056 C
ATOM   4336 1HB  PHE A 295     -15.724 -34.682  29.495  1.00 17.57      .056 H
ATOM   4337 2HB  PHE A 295     -15.610 -35.532  27.846  1.00 17.57      .056 H
ATOM   4338  CG  PHE A 295     -14.030 -35.956  29.222  1.00 20.30      .044 C
ATOM   4339  CD1 PHE A 295     -14.177 -36.357  30.572  1.00 17.45      .008 C
ATOM   4340  HD1 PHE A 295     -15.030 -36.085  31.176  1.00 17.45      .008 H
ATOM   4341  CD2 PHE A 295     -12.891 -36.385  28.507  1.00 18.14      .008 C
ATOM   4342  HD2 PHE A 295     -12.758 -36.058  27.486  1.00 18.14      .008 H
ATOM   4343  CE1 PHE A 295     -13.308 -37.375  31.085  1.00 18.18      .001 C
ATOM   4344  HE1 PHE A 295     -13.405 -37.716  32.105  1.00 18.18      .001 H
ATOM   4345  CE2 PHE A 295     -11.967 -37.284  29.099  1.00 19.72      .001 C
ATOM   4346  HE2 PHE A 295     -11.143 -37.644  28.500  1.00 19.72      .001 H
ATOM   4347  CZ  PHE A 295     -12.206 -37.881  30.324  1.00 15.67      .000 C
ATOM   4348  HZ  PHE A 295     -11.518 -38.602  30.743  1.00 15.67      .000 H
ATOM   4349  N   ARG A 296     -13.898 -32.963  25.680  1.00 18.05      .338 N
ATOM   4350  H   ARG A 296     -13.792 -32.061  26.123  1.00 18.05      .338 H
ATOM   4351  CA  ARG A 296     -13.360 -32.979  24.261  1.00 21.16      .159 C
ATOM   4352  HA  ARG A 296     -12.844 -33.938  24.220  1.00 21.16      .159 H
ATOM   4353  C   ARG A 296     -12.298 -31.874  23.990  1.00 23.12      .251 C
ATOM   4354  O   ARG A 296     -12.423 -30.775  24.480  1.00 20.28      .271 O
ATOM   4355  CB  ARG A 296     -14.555 -32.904  23.283  1.00 18.49      .034 C
ATOM   4356 1HB  ARG A 296     -15.107 -31.982  23.468  1.00 18.49      .034 H
ATOM   4357 2HB  ARG A 296     -14.200 -32.975  22.254  1.00 18.49      .034 H
ATOM   4358  CG  ARG A 296     -15.665 -34.059  23.398  1.00 23.57      .027 C
ATOM   4359 1HG  ARG A 296     -15.986 -34.241  24.424  1.00 23.57      .027 H
ATOM   4360 2HG  ARG A 296     -16.547 -33.670  22.888  1.00 23.57      .027 H
ATOM   4361  CD  ARG A 296     -15.228 -35.364  22.753  1.00 25.95      .116 C
ATOM   4362 1HD  ARG A 296     -14.912 -35.117  21.739  1.00 25.95      .116 H
ATOM   4363 2HD  ARG A 296     -14.387 -35.769  23.317  1.00 25.95      .116 H
ATOM   4364  NE  ARG A 296     -16.312 -36.338  22.711  1.00 28.30      .212 N
ATOM   4365  HE  ARG A 296     -16.712 -36.508  21.799  1.00 28.30      .212 H
ATOM   4366  CZ  ARG A 296     -16.783 -36.927  23.797  1.00 27.16      .666 C
ATOM   4367  NH1 ARG A 296     -16.159 -36.834  24.926  1.00 21.89      .235 N
ATOM   4368 1HH1 ARG A 296     -15.364 -36.213  24.960  1.00 21.89      .235 H
ATOM   4369 2HH1 ARG A 296     -16.575 -37.171  25.783  1.00 21.89      .235 H
ATOM   4370  NH2 ARG A 296     -17.828 -37.659  23.756  1.00 22.49      .235 N
ATOM   4371 1HH2 ARG A 296     -18.302 -37.847  22.884  1.00 22.49      .235 H
ATOM   4372 2HH2 ARG A 296     -18.014 -38.232  24.566  1.00 22.49      .235 H
ATOM   4373  N   PHE A 297     -11.337 -32.238  23.112  1.00 21.88      .337 N
ATOM   4374  H   PHE A 297     -11.415 -33.193  22.792  1.00 21.88      .337 H
ATOM   4375  CA  PHE A 297     -10.062 -31.560  22.807  1.00 22.59      .164 C
ATOM   4376  HA  PHE A 297     -10.102 -30.512  23.104  1.00 22.59      .164 H
ATOM   4377  C   PHE A 297      -9.651 -31.565  21.287  1.00 24.31      .251 C
ATOM   4378  O   PHE A 297      -9.845 -32.395  20.491  1.00 25.76      .271 O
ATOM   4379  CB  PHE A 297      -8.935 -32.213  23.579  1.00 18.27      .056 C
ATOM   4380 1HB  PHE A 297      -8.570 -33.026  22.952  1.00 18.27      .056 H
ATOM   4381 2HB  PHE A 297      -8.137 -31.485  23.724  1.00 18.27      .056 H
ATOM   4382  CG  PHE A 297      -9.275 -32.808  24.957  1.00 17.67      .044 C
ATOM   4383  CD1 PHE A 297      -9.607 -32.003  26.005  1.00 18.03      .008 C
ATOM   4384  HD1 PHE A 297      -9.442 -30.936  25.984  1.00 18.03      .008 H
ATOM   4385  CD2 PHE A 297      -9.429 -34.186  25.079  1.00 19.89      .008 C
ATOM   4386  HD2 PHE A 297      -9.373 -34.826  24.211  1.00 19.89      .008 H
ATOM   4387  CE1 PHE A 297      -9.922 -32.601  27.262  1.00 20.47      .001 C
ATOM   4388  HE1 PHE A 297     -10.003 -31.982  28.144  1.00 20.47      .001 H
ATOM   4389  CE2 PHE A 297     -10.080 -34.785  26.203  1.00 19.79      .001 C
ATOM   4390  HE2 PHE A 297     -10.273 -35.847  26.159  1.00 19.79      .001 H
ATOM   4391  CZ  PHE A 297     -10.236 -33.960  27.324  1.00 19.51      .000 C
ATOM   4392  HZ  PHE A 297     -10.533 -34.388  28.271  1.00 19.51      .000 H
ATOM   4393  N   SER A 298      -9.029 -30.441  20.932  1.00 24.71      .336 N
ATOM   4394  H   SER A 298      -8.759 -29.735  21.602  1.00 24.71      .336 H
ATOM   4395  CA  SER A 298      -8.782 -30.057  19.506  1.00 27.45      .189 C
ATOM   4396  HA  SER A 298      -9.787 -29.889  19.117  1.00 27.45      .189 H
ATOM   4397  C   SER A 298      -8.113 -31.127  18.589  1.00 26.14      .254 C
ATOM   4398  O   SER A 298      -8.752 -31.543  17.694  1.00 28.28      .270 O
ATOM   4399  CB  SER A 298      -8.046 -28.774  19.484  1.00 23.34      .169 C
ATOM   4400 1HB  SER A 298      -7.157 -28.786  20.114  1.00 23.34      .169 H
ATOM   4401 2HB  SER A 298      -7.713 -28.495  18.484  1.00 23.34      .169 H
ATOM   4402  OG  SER A 298      -8.880 -27.737  19.984  1.00 30.43      .380 O
ATOM   4403  HG  SER A 298      -8.426 -26.903  19.839  1.00 30.43      .380 H
ATOM   4404  N   PHE A 299      -6.905 -31.540  18.919  1.00 23.00      .337 N
ATOM   4405  H   PHE A 299      -6.562 -31.238  19.820  1.00 23.00      .337 H
ATOM   4406  CA  PHE A 299      -6.101 -32.396  18.105  1.00 23.92      .164 C
ATOM   4407  HA  PHE A 299      -6.697 -32.722  17.252  1.00 23.92      .164 H
ATOM   4408  C   PHE A 299      -5.629 -33.604  18.893  1.00 27.99      .251 C
ATOM   4409  O   PHE A 299      -5.093 -33.534  19.990  1.00 21.70      .271 O
ATOM   4410  CB  PHE A 299      -4.857 -31.751  17.482  1.00 23.64      .056 C
ATOM   4411 1HB  PHE A 299      -4.319 -31.331  18.332  1.00 23.64      .056 H
ATOM   4412 2HB  PHE A 299      -4.296 -32.477  16.893  1.00 23.64      .056 H
ATOM   4413  CG  PHE A 299      -5.101 -30.535  16.509  1.00 25.23      .044 C
ATOM   4414  CD1 PHE A 299      -5.082 -30.720  15.091  1.00 27.98      .008 C
ATOM   4415  HD1 PHE A 299      -4.892 -31.704  14.687  1.00 27.98      .008 H
ATOM   4416  CD2 PHE A 299      -5.326 -29.292  17.002  1.00 22.29      .008 C
ATOM   4417  HD2 PHE A 299      -5.384 -29.064  18.056  1.00 22.29      .008 H
ATOM   4418  CE1 PHE A 299      -5.456 -29.687  14.181  1.00 23.47      .001 C
ATOM   4419  HE1 PHE A 299      -5.517 -29.781  13.107  1.00 23.47      .001 H
ATOM   4420  CE2 PHE A 299      -5.441 -28.217  16.124  1.00 25.92      .001 C
ATOM   4421  HE2 PHE A 299      -5.466 -27.203  16.497  1.00 25.92      .001 H
ATOM   4422  CZ  PHE A 299      -5.430 -28.355  14.719  1.00 24.79      .000 C
ATOM   4423  HZ  PHE A 299      -5.556 -27.475  14.106  1.00 24.79      .000 H
ATOM   4424  N   VAL A 300      -5.901 -34.775  18.304  1.00 22.10      .338 N
ATOM   4425  H   VAL A 300      -6.216 -34.766  17.344  1.00 22.10      .338 H
ATOM   4426  CA  VAL A 300      -5.934 -36.129  18.944  1.00 22.42      .160 C
ATOM   4427  HA  VAL A 300      -5.179 -36.180  19.728  1.00 22.42      .160 H
ATOM   4428  C   VAL A 300      -5.468 -37.196  17.858  1.00 20.22      .254 C
ATOM   4429  O   VAL A 300      -5.315 -36.879  16.683  1.00 21.24      .270 O
ATOM   4430  CB  VAL A 300      -7.365 -36.502  19.438  1.00 23.10      .029 C
ATOM   4431  HB  VAL A 300      -7.268 -37.379  20.078  1.00 23.10      .029 H
ATOM   4432  CG1 VAL A 300      -7.963 -35.357  20.236  1.00 18.44      .002 C
ATOM   4433 1HG1 VAL A 300      -8.908 -35.772  20.587  1.00 18.44      .002 H
ATOM   4434 2HG1 VAL A 300      -8.160 -34.508  19.581  1.00 18.44      .002 H
ATOM   4435 3HG1 VAL A 300      -7.371 -35.028  21.090  1.00 18.44      .002 H
ATOM   4436  CG2 VAL A 300      -8.455 -36.745  18.302  1.00 20.54      .002 C
ATOM   4437 1HG2 VAL A 300      -8.137 -37.511  17.594  1.00 20.54      .002 H
ATOM   4438 2HG2 VAL A 300      -8.625 -35.808  17.771  1.00 20.54      .002 H
ATOM   4439 3HG2 VAL A 300      -9.377 -37.060  18.789  1.00 20.54      .002 H
ATOM   4440  N   PRO A 301      -5.202 -38.495  18.248  1.00 24.37      .312 N
ATOM   4441  CA  PRO A 301      -4.843 -39.593  17.314  1.00 25.07      .163 C
ATOM   4442  HA  PRO A 301      -3.902 -39.366  16.812  1.00 25.07      .163 H
ATOM   4443  C   PRO A 301      -5.924 -39.787  16.221  1.00 30.22      .251 C
ATOM   4444  O   PRO A 301      -7.092 -39.438  16.350  1.00 25.83      .271 O
ATOM   4445  CB  PRO A 301      -4.586 -40.785  18.204  1.00 23.26      .034 C
ATOM   4446 1HB  PRO A 301      -5.537 -41.311  18.279  1.00 23.26      .034 H
ATOM   4447 2HB  PRO A 301      -3.774 -41.406  17.826  1.00 23.26      .034 H
ATOM   4448  CG  PRO A 301      -4.201 -40.252  19.590  1.00 26.00      .027 C
ATOM   4449 1HG  PRO A 301      -4.608 -40.804  20.438  1.00 26.00      .027 H
ATOM   4450 2HG  PRO A 301      -3.120 -40.105  19.582  1.00 26.00      .027 H
ATOM   4451  CD  PRO A 301      -4.850 -38.826  19.625  1.00 19.57      .105 C
ATOM   4452 1HD  PRO A 301      -5.739 -38.727  20.248  1.00 19.57      .105 H
ATOM   4453 2HD  PRO A 301      -4.086 -38.129  19.969  1.00 19.57      .105 H
ATOM   4454  N   VAL A 302      -5.534 -40.397  15.107  1.00 28.76      .338 N
ATOM   4455  H   VAL A 302      -4.585 -40.738  15.041  1.00 28.76      .338 H
ATOM   4456  CA  VAL A 302      -6.362 -40.609  13.891  1.00 28.19      .159 C
ATOM   4457  HA  VAL A 302      -7.407 -40.614  14.202  1.00 28.19      .159 H
ATOM   4458  C   VAL A 302      -6.062 -41.934  13.171  1.00 34.31      .251 C
ATOM   4459  O   VAL A 302      -4.886 -42.320  13.013  1.00 32.40      .271 O
ATOM   4460  CB  VAL A 302      -6.249 -39.431  12.843  1.00 33.01      .029 C
ATOM   4461  HB  VAL A 302      -6.625 -38.543  13.351  1.00 33.01      .029 H
ATOM   4462  CG1 VAL A 302      -4.820 -39.217  12.326  1.00 33.69      .002 C
ATOM   4463 1HG1 VAL A 302      -4.942 -38.441  11.570  1.00 33.69      .002 H
ATOM   4464 2HG1 VAL A 302      -4.470 -40.135  11.853  1.00 33.69      .002 H
ATOM   4465 3HG1 VAL A 302      -4.091 -38.890  13.068  1.00 33.69      .002 H
ATOM   4466  CG2 VAL A 302      -7.142 -39.550  11.626  1.00 35.82      .002 C
ATOM   4467 1HG2 VAL A 302      -7.099 -38.608  11.079  1.00 35.82      .002 H
ATOM   4468 2HG2 VAL A 302      -8.169 -39.744  11.937  1.00 35.82      .002 H
ATOM   4469 3HG2 VAL A 302      -6.798 -40.360  10.982  1.00 35.82      .002 H
ATOM   4470  N   VAL A 303      -7.069 -42.755  12.910  1.00 38.19      .338 N
ATOM   4471  H   VAL A 303      -7.998 -42.435  13.146  1.00 38.19      .338 H
ATOM   4472  CA  VAL A 303      -6.931 -43.953  12.119  1.00 37.52      .159 C
ATOM   4473  HA  VAL A 303      -6.036 -44.460  12.479  1.00 37.52      .159 H
ATOM   4474  C   VAL A 303      -6.822 -43.751  10.610  1.00 38.56      .251 C
ATOM   4475  O   VAL A 303      -7.719 -43.304   9.958  1.00 42.58      .271 O
ATOM   4476  CB  VAL A 303      -8.200 -44.899  12.293  1.00 39.71      .029 C
ATOM   4477  HB  VAL A 303      -9.047 -44.306  11.948  1.00 39.71      .029 H
ATOM   4478  CG1 VAL A 303      -8.148 -46.172  11.398  1.00 36.03      .002 C
ATOM   4479 1HG1 VAL A 303      -7.122 -46.540  11.384  1.00 36.03      .002 H
ATOM   4480 2HG1 VAL A 303      -8.445 -45.884  10.390  1.00 36.03      .002 H
ATOM   4481 3HG1 VAL A 303      -8.811 -46.956  11.763  1.00 36.03      .002 H
ATOM   4482  CG2 VAL A 303      -8.271 -45.484  13.742  1.00 37.39      .002 C
ATOM   4483 1HG2 VAL A 303      -8.031 -44.713  14.475  1.00 37.39      .002 H
ATOM   4484 2HG2 VAL A 303      -7.555 -46.302  13.826  1.00 37.39      .002 H
ATOM   4485 3HG2 VAL A 303      -9.277 -45.861  13.926  1.00 37.39      .002 H
ATOM   4486  N   ASP A 304      -5.690 -44.299  10.119  1.00 38.42      .337 N
ATOM   4487  H   ASP A 304      -5.089 -44.915  10.648  1.00 38.42      .337 H
ATOM   4488  CA  ASP A 304      -5.426 -44.144   8.701  1.00 42.73      .170 C
ATOM   4489  HA  ASP A 304      -6.372 -44.157   8.161  1.00 42.73      .170 H
ATOM   4490  C   ASP A 304      -4.527 -45.251   8.049  1.00 44.58      .252 C
ATOM   4491  O   ASP A 304      -4.053 -45.100   6.954  1.00 50.09      .271 O
ATOM   4492  CB  ASP A 304      -4.805 -42.728   8.379  1.00 41.11      .129 C
ATOM   4493 1HB  ASP A 304      -4.867 -42.433   7.332  1.00 41.11      .129 H
ATOM   4494 2HB  ASP A 304      -5.462 -42.043   8.916  1.00 41.11      .129 H
ATOM   4495  CG  ASP A 304      -3.364 -42.504   8.865  1.00 40.98      .188 C
ATOM   4496  OD1 ASP A 304      -2.797 -43.243   9.676  1.00 40.45      .647 O
ATOM   4497  OD2 ASP A 304      -2.668 -41.579   8.303  1.00 50.49      .647 O
ATOM   4498  N   GLY A 305      -4.246 -46.309   8.835  1.00 39.12      .336 N
ATOM   4499  H   GLY A 305      -4.500 -46.237   9.810  1.00 39.12      .336 H
ATOM   4500  CA  GLY A 305      -3.392 -47.423   8.444  1.00 37.31      .189 C
ATOM   4501 1HA  GLY A 305      -3.622 -48.203   9.170  1.00 37.31      .189 H
ATOM   4502 2HA  GLY A 305      -3.644 -47.762   7.440  1.00 37.31      .189 H
ATOM   4503  C   GLY A 305      -1.876 -47.151   8.494  1.00 44.74      .253 C
ATOM   4504  O   GLY A 305      -1.145 -48.120   8.315  1.00 46.74      .270 O
ATOM   4505  N   ASP A 306      -1.453 -45.926   8.768  1.00 41.02      .337 N
ATOM   4506  H   ASP A 306      -2.060 -45.133   8.920  1.00 41.02      .337 H
ATOM   4507  CA  ASP A 306      -0.042 -45.771   9.057  1.00 38.02      .170 C
ATOM   4508  HA  ASP A 306       0.522 -46.418   8.385  1.00 38.02      .170 H
ATOM   4509  C   ASP A 306       0.417 -46.102  10.507  1.00 43.86      .252 C
ATOM   4510  O   ASP A 306       1.588 -46.368  10.778  1.00 40.78      .271 O
ATOM   4511  CB  ASP A 306       0.470 -44.340   8.713  1.00 37.18      .129 C
ATOM   4512 1HB  ASP A 306       0.104 -43.643   9.468  1.00 37.18      .129 H
ATOM   4513 2HB  ASP A 306       1.559 -44.323   8.751  1.00 37.18      .129 H
ATOM   4514  CG  ASP A 306       0.052 -43.769   7.325  1.00 47.53      .188 C
ATOM   4515  OD1 ASP A 306       0.275 -42.589   7.100  1.00 39.59      .647 O
ATOM   4516  OD2 ASP A 306      -0.387 -44.355   6.352  1.00 52.97      .647 O
ATOM   4517  N   PHE A 307      -0.455 -46.009  11.493  1.00 38.70      .337 N
ATOM   4518  H   PHE A 307      -1.397 -45.707  11.290  1.00 38.70      .337 H
ATOM   4519  CA  PHE A 307      -0.125 -46.223  12.906  1.00 31.70      .164 C
ATOM   4520  HA  PHE A 307       0.822 -46.755  13.006  1.00 31.70      .164 H
ATOM   4521  C   PHE A 307      -1.186 -47.133  13.671  1.00 37.55      .251 C
ATOM   4522  O   PHE A 307      -0.779 -47.966  14.450  1.00 40.20      .271 O
ATOM   4523  CB  PHE A 307      -0.008 -44.916  13.637  1.00 35.00      .056 C
ATOM   4524 1HB  PHE A 307       0.605 -44.232  13.050  1.00 35.00      .056 H
ATOM   4525 2HB  PHE A 307      -0.982 -44.432  13.713  1.00 35.00      .056 H
ATOM   4526  CG  PHE A 307       0.592 -44.958  15.060  1.00 30.59      .044 C
ATOM   4527  CD1 PHE A 307      -0.105 -45.417  16.194  1.00 27.47      .008 C
ATOM   4528  HD1 PHE A 307      -1.143 -45.673  16.040  1.00 27.47      .008 H
ATOM   4529  CD2 PHE A 307       1.955 -44.685  15.254  1.00 30.22      .008 C
ATOM   4530  HD2 PHE A 307       2.549 -44.316  14.431  1.00 30.22      .008 H
ATOM   4531  CE1 PHE A 307       0.493 -45.641  17.441  1.00 29.22      .001 C
ATOM   4532  HE1 PHE A 307      -0.105 -46.111  18.208  1.00 29.22      .001 H
ATOM   4533  CE2 PHE A 307       2.519 -44.797  16.534  1.00 26.08      .001 C
ATOM   4534  HE2 PHE A 307       3.564 -44.569  16.681  1.00 26.08      .001 H
ATOM   4535  CZ  PHE A 307       1.787 -45.267  17.620  1.00 26.19      .000 C
ATOM   4536  HZ  PHE A 307       2.254 -45.401  18.584  1.00 26.19      .000 H
ATOM   4537  N   LEU A 308      -2.492 -46.937  13.285  1.00 33.65      .338 N
ATOM   4538  H   LEU A 308      -2.699 -46.162  12.671  1.00 33.65      .338 H
ATOM   4539  CA  LEU A 308      -3.593 -47.846  13.600  1.00 39.58      .159 C
ATOM   4540  HA  LEU A 308      -3.194 -48.770  14.017  1.00 39.58      .159 H
ATOM   4541  C   LEU A 308      -4.253 -48.235  12.227  1.00 40.30      .251 C
ATOM   4542  O   LEU A 308      -4.470 -47.408  11.338  1.00 44.59      .271 O
ATOM   4543  CB  LEU A 308      -4.627 -47.092  14.417  1.00 35.62      .032 C
ATOM   4544 1HB  LEU A 308      -4.814 -46.114  13.974  1.00 35.62      .032 H
ATOM   4545 2HB  LEU A 308      -5.597 -47.584  14.339  1.00 35.62      .032 H
ATOM   4546  CG  LEU A 308      -4.217 -46.871  15.847  1.00 41.43      .002 C
ATOM   4547  HG  LEU A 308      -3.304 -46.279  15.906  1.00 41.43      .002 H
ATOM   4548  CD1 LEU A 308      -5.412 -46.132  16.454  1.00 33.84      .000 C
ATOM   4549 1HD1 LEU A 308      -5.130 -45.898  17.480  1.00 33.84      .000 H
ATOM   4550 2HD1 LEU A 308      -6.341 -46.702  16.452  1.00 33.84      .000 H
ATOM   4551 3HD1 LEU A 308      -5.553 -45.206  15.895  1.00 33.84      .000 H
ATOM   4552  CD2 LEU A 308      -3.907 -48.008  16.744  1.00 30.55      .000 C
ATOM   4553 1HD2 LEU A 308      -3.729 -47.670  17.765  1.00 30.55      .000 H
ATOM   4554 2HD2 LEU A 308      -2.996 -48.456  16.346  1.00 30.55      .000 H
ATOM   4555 3HD2 LEU A 308      -4.708 -48.746  16.739  1.00 30.55      .000 H
ATOM   4556  N   SER A 309      -4.499 -49.499  12.152  1.00 34.30      .336 N
ATOM   4557  H   SER A 309      -4.375 -50.059  12.984  1.00 34.30      .336 H
ATOM   4558  CA  SER A 309      -5.045 -50.184  10.975  1.00 44.40      .189 C
ATOM   4559  HA  SER A 309      -4.579 -49.887  10.036  1.00 44.40      .189 H
ATOM   4560  C   SER A 309      -6.579 -50.041  10.804  1.00 43.27      .254 C
ATOM   4561  O   SER A 309      -7.080 -49.687   9.763  1.00 50.15      .270 O
ATOM   4562  CB  SER A 309      -4.665 -51.662  11.071  1.00 38.91      .169 C
ATOM   4563 1HB  SER A 309      -5.245 -52.132  11.866  1.00 38.91      .169 H
ATOM   4564 2HB  SER A 309      -5.023 -52.184  10.184  1.00 38.91      .169 H
ATOM   4565  OG  SER A 309      -3.249 -51.836  11.162  1.00 45.78      .380 O
ATOM   4566  HG  SER A 309      -2.885 -51.639  10.296  1.00 45.78      .380 H
ATOM   4567  N   ASP A 310      -7.253 -50.048  11.879  1.00 45.10      .337 N
ATOM   4568  H   ASP A 310      -6.721 -50.252  12.714  1.00 45.10      .337 H
ATOM   4569  CA  ASP A 310      -8.724 -49.993  12.067  1.00 44.33      .170 C
ATOM   4570  HA  ASP A 310      -9.156 -49.243  11.405  1.00 44.33      .170 H
ATOM   4571  C   ASP A 310      -9.113 -49.546  13.531  1.00 40.79      .252 C
ATOM   4572  O   ASP A 310      -8.189 -49.535  14.341  1.00 40.13      .271 O
ATOM   4573  CB  ASP A 310      -9.189 -51.450  11.764  1.00 47.92      .129 C
ATOM   4574 1HB  ASP A 310      -8.647 -51.880  10.921  1.00 47.92      .129 H
ATOM   4575 2HB  ASP A 310      -8.881 -52.112  12.573  1.00 47.92      .129 H
ATOM   4576  CG  ASP A 310     -10.699 -51.668  11.518  1.00 52.63      .188 C
ATOM   4577  OD1 ASP A 310     -11.022 -52.880  11.398  1.00 45.33      .647 O
ATOM   4578  OD2 ASP A 310     -11.542 -50.741  11.634  1.00 53.26      .647 O
ATOM   4579  N   THR A 311     -10.365 -49.241  13.709  1.00 40.30      .336 N
ATOM   4580  H   THR A 311     -10.879 -49.108  12.850  1.00 40.30      .336 H
ATOM   4581  CA  THR A 311     -10.819 -48.617  14.912  1.00 39.03      .187 C
ATOM   4582  HA  THR A 311     -10.239 -47.694  14.933  1.00 39.03      .187 H
ATOM   4583  C   THR A 311     -10.592 -49.429  16.148  1.00 39.52      .257 C
ATOM   4584  O   THR A 311     -10.949 -50.623  16.156  1.00 41.00      .270 O
ATOM   4585  CB  THR A 311     -12.231 -48.041  14.771  1.00 44.58      .140 C
ATOM   4586  HB  THR A 311     -12.952 -48.858  14.778  1.00 44.58      .140 H
ATOM   4587  OG1 THR A 311     -12.350 -47.310  13.561  1.00 44.53      .382 O
ATOM   4588  HG1 THR A 311     -13.148 -47.606  13.116  1.00 44.53      .382 H
ATOM   4589  CG2 THR A 311     -12.640 -47.132  15.875  1.00 34.09      .034 C
ATOM   4590 1HG2 THR A 311     -13.644 -46.713  15.801  1.00 34.09      .034 H
ATOM   4591 2HG2 THR A 311     -11.912 -46.323  15.938  1.00 34.09      .034 H
ATOM   4592 3HG2 THR A 311     -12.570 -47.754  16.768  1.00 34.09      .034 H
ATOM   4593  N   PRO A 312     -10.091 -48.813  17.258  1.00 38.37      .312 N
ATOM   4594  CA  PRO A 312      -9.868 -49.397  18.578  1.00 36.87      .163 C
ATOM   4595  HA  PRO A 312      -9.046 -50.096  18.425  1.00 36.87      .163 H
ATOM   4596  C   PRO A 312     -11.113 -50.282  18.978  1.00 37.32      .251 C
ATOM   4597  O   PRO A 312     -10.853 -51.454  19.290  1.00 37.83      .271 O
ATOM   4598  CB  PRO A 312      -9.607 -48.181  19.516  1.00 32.85      .034 C
ATOM   4599 1HB  PRO A 312     -10.531 -47.716  19.859  1.00 32.85      .034 H
ATOM   4600 2HB  PRO A 312      -8.989 -48.493  20.358  1.00 32.85      .034 H
ATOM   4601  CG  PRO A 312      -8.845 -47.256  18.604  1.00 32.08      .027 C
ATOM   4602 1HG  PRO A 312      -8.971 -46.250  19.006  1.00 32.08      .027 H
ATOM   4603 2HG  PRO A 312      -7.783 -47.479  18.507  1.00 32.08      .027 H
ATOM   4604  CD  PRO A 312      -9.576 -47.441  17.319  1.00 36.52      .105 C
ATOM   4605 1HD  PRO A 312     -10.425 -46.757  17.311  1.00 36.52      .105 H
ATOM   4606 2HD  PRO A 312      -8.878 -47.301  16.494  1.00 36.52      .105 H
ATOM   4607  N   GLU A 313     -12.373 -49.842  18.770  1.00 40.47      .338 N
ATOM   4608  H   GLU A 313     -12.490 -48.842  18.683  1.00 40.47      .338 H
ATOM   4609  CA  GLU A 313     -13.511 -50.662  19.059  1.00 41.44      .160 C
ATOM   4610  HA  GLU A 313     -13.389 -50.827  20.130  1.00 41.44      .160 H
ATOM   4611  C   GLU A 313     -13.486 -51.988  18.325  1.00 43.11      .251 C
ATOM   4612  O   GLU A 313     -13.857 -52.979  18.979  1.00 44.39      .271 O
ATOM   4613  CB  GLU A 313     -14.809 -49.904  18.807  1.00 40.97      .043 C
ATOM   4614 1HB  GLU A 313     -14.949 -49.451  19.789  1.00 40.97      .043 H
ATOM   4615 2HB  GLU A 313     -14.630 -49.144  18.047  1.00 40.97      .043 H
ATOM   4616  CG  GLU A 313     -16.131 -50.635  18.437  1.00 40.40      .100 C
ATOM   4617 1HG  GLU A 313     -16.817 -49.868  18.078  1.00 40.40      .100 H
ATOM   4618 2HG  GLU A 313     -15.980 -51.382  17.658  1.00 40.40      .100 H
ATOM   4619  CD  GLU A 313     -16.692 -51.290  19.682  1.00 41.13      .185 C
ATOM   4620  OE1 GLU A 313     -16.508 -50.818  20.822  1.00 41.54      .647 O
ATOM   4621  OE2 GLU A 313     -17.322 -52.384  19.550  1.00 34.24      .647 O
ATOM   4622  N   ALA A 314     -12.997 -52.126  17.082  1.00 39.34      .338 N
ATOM   4623  H   ALA A 314     -12.553 -51.347  16.617  1.00 39.34      .338 H
ATOM   4624  CA  ALA A 314     -12.892 -53.431  16.420  1.00 40.75      .159 C
ATOM   4625  HA  ALA A 314     -13.755 -54.028  16.715  1.00 40.75      .159 H
ATOM   4626  C   ALA A 314     -11.619 -54.173  16.885  1.00 43.85      .251 C
ATOM   4627  O   ALA A 314     -11.666 -55.284  17.250  1.00 43.87      .271 O
ATOM   4628  CB  ALA A 314     -12.966 -53.357  14.888  1.00 41.36      .034 C
ATOM   4629 1HB  ALA A 314     -12.217 -52.690  14.461  1.00 41.36      .034 H
ATOM   4630 2HB  ALA A 314     -13.962 -53.018  14.602  1.00 41.36      .034 H
ATOM   4631 3HB  ALA A 314     -12.806 -54.369  14.516  1.00 41.36      .034 H
ATOM   4632  N   LEU A 315     -10.471 -53.446  16.961  1.00 45.66      .338 N
ATOM   4633  H   LEU A 315     -10.514 -52.458  16.755  1.00 45.66      .338 H
ATOM   4634  CA  LEU A 315      -9.124 -53.979  17.259  1.00 37.09      .159 C
ATOM   4635  HA  LEU A 315      -8.925 -54.719  16.484  1.00 37.09      .159 H
ATOM   4636  C   LEU A 315      -9.146 -54.737  18.621  1.00 38.04      .251 C
ATOM   4637  O   LEU A 315      -8.460 -55.812  18.790  1.00 38.97      .271 O
ATOM   4638  CB  LEU A 315      -8.050 -52.865  17.305  1.00 40.59      .032 C
ATOM   4639 1HB  LEU A 315      -8.406 -52.080  17.972  1.00 40.59      .032 H
ATOM   4640 2HB  LEU A 315      -7.162 -53.273  17.787  1.00 40.59      .032 H
ATOM   4641  CG  LEU A 315      -7.616 -52.411  15.899  1.00 43.56      .002 C
ATOM   4642  HG  LEU A 315      -8.468 -51.937  15.409  1.00 43.56      .002 H
ATOM   4643  CD1 LEU A 315      -6.554 -51.317  16.003  1.00 36.99      .000 C
ATOM   4644 1HD1 LEU A 315      -6.324 -50.956  15.000  1.00 36.99      .000 H
ATOM   4645 2HD1 LEU A 315      -5.650 -51.718  16.461  1.00 36.99      .000 H
ATOM   4646 3HD1 LEU A 315      -6.934 -50.494  16.608  1.00 36.99      .000 H
ATOM   4647  CD2 LEU A 315      -7.113 -53.453  15.007  1.00 44.42      .000 C
ATOM   4648 1HD2 LEU A 315      -6.954 -52.975  14.040  1.00 44.42      .000 H
ATOM   4649 2HD2 LEU A 315      -7.798 -54.293  14.889  1.00 44.42      .000 H
ATOM   4650 3HD2 LEU A 315      -6.161 -53.813  15.396  1.00 44.42      .000 H
ATOM   4651  N   ILE A 316      -9.863 -54.232  19.617  1.00 36.19      .338 N
ATOM   4652  H   ILE A 316     -10.453 -53.434  19.432  1.00 36.19      .338 H
ATOM   4653  CA  ILE A 316      -9.961 -54.824  20.955  1.00 39.95      .159 C
ATOM   4654  HA  ILE A 316      -8.970 -55.098  21.318  1.00 39.95      .159 H
ATOM   4655  C   ILE A 316     -10.804 -56.105  20.834  1.00 40.32      .251 C
ATOM   4656  O   ILE A 316     -10.521 -57.150  21.385  1.00 44.96      .271 O
ATOM   4657  CB  ILE A 316     -10.740 -53.915  21.890  1.00 37.42      .029 C
ATOM   4658  HB  ILE A 316     -11.666 -53.594  21.412  1.00 37.42      .029 H
ATOM   4659  CG1 ILE A 316      -9.796 -52.744  22.118  1.00 38.94      .002 C
ATOM   4660 1HG1 ILE A 316      -8.964 -53.057  22.749  1.00 38.94      .002 H
ATOM   4661 2HG1 ILE A 316      -9.395 -52.402  21.164  1.00 38.94      .002 H
ATOM   4662  CG2 ILE A 316     -10.953 -54.511  23.309  1.00 34.48      .002 C
ATOM   4663 1HG2 ILE A 316     -11.569 -55.406  23.235  1.00 34.48      .002 H
ATOM   4664 2HG2 ILE A 316     -11.482 -53.751  23.885  1.00 34.48      .002 H
ATOM   4665 3HG2 ILE A 316     -10.014 -54.756  23.806  1.00 34.48      .002 H
ATOM   4666  CD1 ILE A 316     -10.502 -51.532  22.752  1.00 33.67      .000 C
ATOM   4667 1HD1 ILE A 316     -10.791 -51.751  23.780  1.00 33.67      .000 H
ATOM   4668 2HD1 ILE A 316     -11.376 -51.198  22.192  1.00 33.67      .000 H
ATOM   4669 3HD1 ILE A 316      -9.745 -50.748  22.746  1.00 33.67      .000 H
ATOM   4670  N   ASN A 317     -11.845 -56.135  19.967  1.00 51.63      .337 N
ATOM   4671  H   ASN A 317     -12.023 -55.315  19.404  1.00 51.63      .337 H
ATOM   4672  CA  ASN A 317     -12.801 -57.232  19.871  1.00 48.94      .169 C
ATOM   4673  HA  ASN A 317     -12.969 -57.664  20.857  1.00 48.94      .169 H
ATOM   4674  C   ASN A 317     -12.197 -58.344  18.972  1.00 47.69      .251 C
ATOM   4675  O   ASN A 317     -12.323 -59.541  19.269  1.00 56.86      .271 O
ATOM   4676  CB  ASN A 317     -14.125 -56.535  19.424  1.00 46.15      .119 C
ATOM   4677 1HB  ASN A 317     -14.464 -55.711  20.052  1.00 46.15      .119 H
ATOM   4678 2HB  ASN A 317     -13.963 -56.107  18.434  1.00 46.15      .119 H
ATOM   4679  CG  ASN A 317     -15.323 -57.529  19.297  1.00 52.93      .230 C
ATOM   4680  OD1 ASN A 317     -15.338 -58.525  19.938  1.00 56.06      .273 O
ATOM   4681  ND2 ASN A 317     -16.296 -57.201  18.456  1.00 55.78      .369 N
ATOM   4682 1HD2 ASN A 317     -17.000 -57.866  18.169  1.00 55.78      .369 H
ATOM   4683 2HD2 ASN A 317     -16.272 -56.281  18.041  1.00 55.78      .369 H
ATOM   4684  N   ALA A 318     -11.568 -57.972  17.891  1.00 50.93      .338 N
ATOM   4685  H   ALA A 318     -11.478 -56.992  17.662  1.00 50.93      .338 H
ATOM   4686  CA  ALA A 318     -10.849 -58.924  17.054  1.00 46.95      .159 C
ATOM   4687  HA  ALA A 318     -11.436 -59.843  17.057  1.00 46.95      .159 H
ATOM   4688  C   ALA A 318      -9.446 -59.245  17.601  1.00 51.65      .251 C
ATOM   4689  O   ALA A 318      -8.624 -59.812  16.842  1.00 52.04      .271 O
ATOM   4690  CB  ALA A 318     -10.745 -58.342  15.651  1.00 43.38      .034 C
ATOM   4691 1HB  ALA A 318      -9.945 -57.605  15.587  1.00 43.38      .034 H
ATOM   4692 2HB  ALA A 318     -11.701 -57.861  15.444  1.00 43.38      .034 H
ATOM   4693 3HB  ALA A 318     -10.570 -59.133  14.922  1.00 43.38      .034 H
ATOM   4694  N   GLY A 319      -9.112 -58.828  18.826  1.00 49.62      .336 N
ATOM   4695  H   GLY A 319      -9.817 -58.345  19.364  1.00 49.62      .336 H
ATOM   4696  CA  GLY A 319      -7.759 -58.855  19.337  1.00 37.36      .189 C
ATOM   4697 1HA  GLY A 319      -6.996 -58.445  18.674  1.00 37.36      .189 H
ATOM   4698 2HA  GLY A 319      -7.749 -58.252  20.245  1.00 37.36      .189 H
ATOM   4699  C   GLY A 319      -7.275 -60.286  19.745  1.00 41.98      .253 C
ATOM   4700  O   GLY A 319      -8.034 -61.246  19.590  1.00 45.58      .270 O
ATOM   4701  N   ASP A 320      -6.064 -60.353  20.237  1.00 37.58      .337 N
ATOM   4702  H   ASP A 320      -5.574 -59.509  20.498  1.00 37.58      .337 H
ATOM   4703  CA  ASP A 320      -5.292 -61.611  20.507  1.00 43.63      .170 C
ATOM   4704  HA  ASP A 320      -6.023 -62.391  20.721  1.00 43.63      .170 H
ATOM   4705  C   ASP A 320      -4.349 -61.497  21.726  1.00 44.73      .252 C
ATOM   4706  O   ASP A 320      -3.160 -61.888  21.679  1.00 42.42      .271 O
ATOM   4707  CB  ASP A 320      -4.491 -62.062  19.171  1.00 40.28      .129 C
ATOM   4708 1HB  ASP A 320      -3.819 -62.888  19.406  1.00 40.28      .129 H
ATOM   4709 2HB  ASP A 320      -5.165 -62.440  18.402  1.00 40.28      .129 H
ATOM   4710  CG  ASP A 320      -3.678 -60.902  18.599  1.00 51.11      .188 C
ATOM   4711  OD1 ASP A 320      -3.411 -59.861  19.269  1.00 52.23      .647 O
ATOM   4712  OD2 ASP A 320      -3.306 -61.019  17.387  1.00 57.71      .647 O
ATOM   4713  N   PHE A 321      -4.730 -60.741  22.731  1.00 40.53      .337 N
ATOM   4714  H   PHE A 321      -5.594 -60.238  22.588  1.00 40.53      .337 H
ATOM   4715  CA  PHE A 321      -3.962 -60.376  23.935  1.00 34.15      .164 C
ATOM   4716  HA  PHE A 321      -2.964 -60.103  23.594  1.00 34.15      .164 H
ATOM   4717  C   PHE A 321      -3.776 -61.588  24.916  1.00 41.70      .251 C
ATOM   4718  O   PHE A 321      -3.715 -61.326  26.130  1.00 38.14      .271 O
ATOM   4719  CB  PHE A 321      -4.507 -59.137  24.652  1.00 31.78      .056 C
ATOM   4720 1HB  PHE A 321      -5.554 -59.276  24.922  1.00 31.78      .056 H
ATOM   4721 2HB  PHE A 321      -3.925 -59.008  25.565  1.00 31.78      .056 H
ATOM   4722  CG  PHE A 321      -4.392 -57.855  23.827  1.00 37.41      .044 C
ATOM   4723  CD1 PHE A 321      -3.048 -57.428  23.581  1.00 30.90      .008 C
ATOM   4724  HD1 PHE A 321      -2.243 -57.931  24.096  1.00 30.90      .008 H
ATOM   4725  CD2 PHE A 321      -5.504 -57.341  23.162  1.00 34.59      .008 C
ATOM   4726  HD2 PHE A 321      -6.496 -57.699  23.395  1.00 34.59      .008 H
ATOM   4727  CE1 PHE A 321      -2.821 -56.371  22.728  1.00 30.60      .001 C
ATOM   4728  HE1 PHE A 321      -1.819 -56.017  22.534  1.00 30.60      .001 H
ATOM   4729  CE2 PHE A 321      -5.255 -56.255  22.320  1.00 37.44      .001 C
ATOM   4730  HE2 PHE A 321      -6.069 -55.763  21.809  1.00 37.44      .001 H
ATOM   4731  CZ  PHE A 321      -3.910 -55.829  22.054  1.00 38.03      .000 C
ATOM   4732  HZ  PHE A 321      -3.782 -54.998  21.376  1.00 38.03      .000 H
ATOM   4733  N   HIS A 322      -3.776 -62.789  24.556  1.00 39.99      .337 N
ATOM   4734  H   HIS A 322      -3.956 -62.977  23.580  1.00 39.99      .337 H
ATOM   4735  CA  HIS A 322      -3.721 -64.020  25.412  1.00 45.55      .165 C
ATOM   4736  HA  HIS A 322      -4.709 -64.091  25.868  1.00 45.55      .165 H
ATOM   4737  C   HIS A 322      -2.663 -63.939  26.503  1.00 42.42      .251 C
ATOM   4738  O   HIS A 322      -1.465 -63.870  26.222  1.00 41.22      .271 O
ATOM   4739  CB  HIS A 322      -3.542 -65.286  24.591  1.00 43.13      .077 C
ATOM   4740 1HB  HIS A 322      -2.524 -65.354  24.209  1.00 43.13      .077 H
ATOM   4741 2HB  HIS A 322      -3.743 -66.173  25.192  1.00 43.13      .077 H
ATOM   4742  CG  HIS A 322      -4.490 -65.324  23.385  1.00 40.16      .057 C
ATOM   4743  ND1 HIS A 322      -5.885 -65.424  23.472  1.00 37.83      .338 N
ATOM   4744  HD1 HIS A 322      -6.396 -65.270  24.330  1.00 37.83      .338 H
ATOM   4745  CD2 HIS A 322      -4.222 -65.151  22.090  1.00 35.53      .113 C
ATOM   4746  HD2 HIS A 322      -3.281 -64.844  21.657  1.00 35.53      .113 H
ATOM   4747  CE1 HIS A 322      -6.400 -65.249  22.285  1.00 40.44      .175 C
ATOM   4748  HE1 HIS A 322      -7.415 -65.129  21.937  1.00 40.44      .175 H
ATOM   4749  NE2 HIS A 322      -5.394 -65.117  21.382  1.00 38.10      .223 N
ATOM   4750  N   GLY A 323      -3.087 -63.979  27.743  1.00 38.52      .336 N
ATOM   4751  H   GLY A 323      -4.073 -64.046  27.949  1.00 38.52      .336 H
ATOM   4752  CA  GLY A 323      -2.193 -63.953  28.925  1.00 41.24      .189 C
ATOM   4753 1HA  GLY A 323      -2.743 -64.290  29.804  1.00 41.24      .189 H
ATOM   4754 2HA  GLY A 323      -1.457 -64.715  28.668  1.00 41.24      .189 H
ATOM   4755  C   GLY A 323      -1.480 -62.645  29.242  1.00 40.91      .253 C
ATOM   4756  O   GLY A 323      -0.960 -62.540  30.385  1.00 45.29      .270 O
ATOM   4757  N   LEU A 324      -1.313 -61.695  28.288  1.00 37.18      .337 N
ATOM   4758  H   LEU A 324      -1.593 -61.916  27.343  1.00 37.18      .337 H
ATOM   4759  CA  LEU A 324      -0.776 -60.379  28.570  1.00 34.07      .159 C
ATOM   4760  HA  LEU A 324       0.294 -60.456  28.763  1.00 34.07      .159 H
ATOM   4761  C   LEU A 324      -1.410 -59.781  29.820  1.00 26.56      .251 C
ATOM   4762  O   LEU A 324      -2.608 -59.859  30.046  1.00 30.78      .271 O
ATOM   4763  CB  LEU A 324      -1.028 -59.426  27.422  1.00 34.43      .032 C
ATOM   4764 1HB  LEU A 324      -0.773 -59.898  26.473  1.00 34.43      .032 H
ATOM   4765 2HB  LEU A 324      -2.076 -59.128  27.398  1.00 34.43      .032 H
ATOM   4766  CG  LEU A 324      -0.279 -58.066  27.439  1.00 31.32      .002 C
ATOM   4767  HG  LEU A 324      -0.547 -57.551  28.362  1.00 31.32      .002 H
ATOM   4768  CD1 LEU A 324       1.264 -58.282  27.370  1.00 27.23      .000 C
ATOM   4769 1HD1 LEU A 324       1.400 -58.807  26.425  1.00 27.23      .000 H
ATOM   4770 2HD1 LEU A 324       1.585 -58.922  28.192  1.00 27.23      .000 H
ATOM   4771 3HD1 LEU A 324       1.857 -57.367  27.368  1.00 27.23      .000 H
ATOM   4772  CD2 LEU A 324      -0.482 -57.094  26.239  1.00 26.28      .000 C
ATOM   4773 1HD2 LEU A 324      -0.142 -57.559  25.314  1.00 26.28      .000 H
ATOM   4774 2HD2 LEU A 324       0.105 -56.196  26.432  1.00 26.28      .000 H
ATOM   4775 3HD2 LEU A 324      -1.535 -56.828  26.148  1.00 26.28      .000 H
ATOM   4776  N   GLN A 325      -0.553 -59.190  30.699  1.00 26.91      .338 N
ATOM   4777  H   GLN A 325       0.434 -59.119  30.495  1.00 26.91      .338 H
ATOM   4778  CA  GLN A 325      -1.009 -58.640  31.973  1.00 32.12      .160 C
ATOM   4779  HA  GLN A 325      -1.944 -59.104  32.287  1.00 32.12      .160 H
ATOM   4780  C   GLN A 325      -1.247 -57.122  31.842  1.00 29.99      .251 C
ATOM   4781  O   GLN A 325      -0.314 -56.340  31.528  1.00 29.51      .271 O
ATOM   4782  CB  GLN A 325       0.028 -58.908  33.013  1.00 33.24      .042 C
ATOM   4783 1HB  GLN A 325       0.970 -58.466  32.689  1.00 33.24      .042 H
ATOM   4784 2HB  GLN A 325      -0.350 -58.503  33.952  1.00 33.24      .042 H
ATOM   4785  CG  GLN A 325       0.198 -60.422  33.148  1.00 35.15      .090 C
ATOM   4786 1HG  GLN A 325       0.313 -60.632  34.211  1.00 35.15      .090 H
ATOM   4787 2HG  GLN A 325      -0.579 -61.030  32.685  1.00 35.15      .090 H
ATOM   4788  CD  GLN A 325       1.551 -60.856  32.470  1.00 42.38      .227 C
ATOM   4789  OE1 GLN A 325       2.609 -60.538  32.956  1.00 44.08      .273 O
ATOM   4790  NE2 GLN A 325       1.527 -61.730  31.532  1.00 48.06      .369 N
ATOM   4791 1HE2 GLN A 325       2.399 -62.091  31.172  1.00 48.06      .369 H
ATOM   4792 2HE2 GLN A 325       0.650 -62.072  31.167  1.00 48.06      .369 H
ATOM   4793  N   VAL A 326      -2.443 -56.619  32.137  1.00 29.09      .338 N
ATOM   4794  H   VAL A 326      -3.136 -57.302  32.408  1.00 29.09      .338 H
ATOM   4795  CA  VAL A 326      -2.907 -55.246  31.944  1.00 27.12      .159 C
ATOM   4796  HA  VAL A 326      -2.082 -54.568  31.724  1.00 27.12      .159 H
ATOM   4797  C   VAL A 326      -3.689 -54.774  33.134  1.00 29.09      .251 C
ATOM   4798  O   VAL A 326      -4.717 -55.337  33.493  1.00 30.47      .271 O
ATOM   4799  CB  VAL A 326      -3.628 -55.192  30.632  1.00 30.99      .029 C
ATOM   4800  HB  VAL A 326      -4.463 -55.893  30.607  1.00 30.99      .029 H
ATOM   4801  CG1 VAL A 326      -4.132 -53.700  30.481  1.00 31.05      .002 C
ATOM   4802 1HG1 VAL A 326      -4.568 -53.490  29.504  1.00 31.05      .002 H
ATOM   4803 2HG1 VAL A 326      -3.337 -52.982  30.687  1.00 31.05      .002 H
ATOM   4804 3HG1 VAL A 326      -4.902 -53.620  31.248  1.00 31.05      .002 H
ATOM   4805  CG2 VAL A 326      -2.708 -55.415  29.387  1.00 36.39      .002 C
ATOM   4806 1HG2 VAL A 326      -1.846 -54.752  29.469  1.00 36.39      .002 H
ATOM   4807 2HG2 VAL A 326      -3.255 -55.189  28.472  1.00 36.39      .002 H
ATOM   4808 3HG2 VAL A 326      -2.369 -56.451  29.363  1.00 36.39      .002 H
ATOM   4809  N   LEU A 327      -3.110 -53.803  33.837  1.00 26.83      .338 N
ATOM   4810  H   LEU A 327      -2.152 -53.624  33.570  1.00 26.83      .338 H
ATOM   4811  CA  LEU A 327      -3.623 -53.109  35.008  1.00 25.10      .159 C
ATOM   4812  HA  LEU A 327      -4.370 -53.736  35.496  1.00 25.10      .159 H
ATOM   4813  C   LEU A 327      -4.369 -51.788  34.590  1.00 24.82      .251 C
ATOM   4814  O   LEU A 327      -3.898 -50.935  33.841  1.00 26.01      .271 O
ATOM   4815  CB  LEU A 327      -2.496 -52.709  36.013  1.00 23.82      .032 C
ATOM   4816 1HB  LEU A 327      -1.925 -53.612  36.229  1.00 23.82      .032 H
ATOM   4817 2HB  LEU A 327      -1.757 -52.135  35.453  1.00 23.82      .032 H
ATOM   4818  CG  LEU A 327      -2.832 -51.851  37.270  1.00 26.62      .002 C
ATOM   4819  HG  LEU A 327      -3.158 -50.873  36.918  1.00 26.62      .002 H
ATOM   4820  CD1 LEU A 327      -3.987 -52.447  38.111  1.00 27.61      .000 C
ATOM   4821 1HD1 LEU A 327      -3.601 -53.363  38.559  1.00 27.61      .000 H
ATOM   4822 2HD1 LEU A 327      -4.827 -52.688  37.459  1.00 27.61      .000 H
ATOM   4823 3HD1 LEU A 327      -4.320 -51.769  38.897  1.00 27.61      .000 H
ATOM   4824  CD2 LEU A 327      -1.645 -51.699  38.272  1.00 30.20      .000 C
ATOM   4825 1HD2 LEU A 327      -0.856 -51.152  37.754  1.00 30.20      .000 H
ATOM   4826 2HD2 LEU A 327      -1.274 -52.681  38.565  1.00 30.20      .000 H
ATOM   4827 3HD2 LEU A 327      -1.949 -51.145  39.160  1.00 30.20      .000 H
ATOM   4828  N   VAL A 328      -5.690 -51.641  35.042  1.00 23.86      .338 N
ATOM   4829  H   VAL A 328      -6.170 -52.374  35.544  1.00 23.86      .338 H
ATOM   4830  CA  VAL A 328      -6.489 -50.447  34.718  1.00 24.94      .159 C
ATOM   4831  HA  VAL A 328      -5.869 -49.688  34.241  1.00 24.94      .159 H
ATOM   4832  C   VAL A 328      -7.151 -49.918  35.949  1.00 24.06      .251 C
ATOM   4833  O   VAL A 328      -7.314 -50.551  36.958  1.00 21.42      .271 O
ATOM   4834  CB  VAL A 328      -7.643 -50.818  33.745  1.00 23.74      .029 C
ATOM   4835  HB  VAL A 328      -8.342 -49.982  33.728  1.00 23.74      .029 H
ATOM   4836  CG1 VAL A 328      -7.143 -51.059  32.322  1.00 22.32      .002 C
ATOM   4837 1HG1 VAL A 328      -6.798 -50.134  31.860  1.00 22.32      .002 H
ATOM   4838 2HG1 VAL A 328      -7.980 -51.461  31.751  1.00 22.32      .002 H
ATOM   4839 3HG1 VAL A 328      -6.330 -51.785  32.334  1.00 22.32      .002 H
ATOM   4840  CG2 VAL A 328      -8.435 -52.075  34.240  1.00 21.83      .002 C
ATOM   4841 1HG2 VAL A 328      -9.274 -52.281  33.576  1.00 21.83      .002 H
ATOM   4842 2HG2 VAL A 328      -8.808 -51.838  35.236  1.00 21.83      .002 H
ATOM   4843 3HG2 VAL A 328      -7.788 -52.951  34.293  1.00 21.83      .002 H
ATOM   4844  N   GLY A 329      -7.612 -48.660  35.802  1.00 18.02      .336 N
ATOM   4845  H   GLY A 329      -7.224 -48.058  35.089  1.00 18.02      .336 H
ATOM   4846  CA  GLY A 329      -8.606 -48.148  36.695  1.00 18.90      .189 C
ATOM   4847 1HA  GLY A 329      -9.527 -48.710  36.542  1.00 18.90      .189 H
ATOM   4848 2HA  GLY A 329      -8.302 -48.390  37.714  1.00 18.90      .189 H
ATOM   4849  C   GLY A 329      -8.894 -46.659  36.588  1.00 22.66      .253 C
ATOM   4850  O   GLY A 329      -8.374 -45.903  35.766  1.00 19.46      .270 O
ATOM   4851  N   VAL A 330      -9.747 -46.225  37.556  1.00 17.93      .337 N
ATOM   4852  H   VAL A 330      -9.915 -46.813  38.360  1.00 17.93      .337 H
ATOM   4853  CA  VAL A 330     -10.517 -44.933  37.587  1.00 18.46      .159 C
ATOM   4854  HA  VAL A 330      -9.969 -44.204  36.989  1.00 18.46      .159 H
ATOM   4855  C   VAL A 330     -10.514 -44.457  39.051  1.00 24.94      .251 C
ATOM   4856  O   VAL A 330      -9.968 -45.078  39.982  1.00 21.09      .271 O
ATOM   4857  CB  VAL A 330     -11.987 -45.093  37.074  1.00 21.64      .029 C
ATOM   4858  HB  VAL A 330     -12.384 -44.088  36.932  1.00 21.64      .029 H
ATOM   4859  CG1 VAL A 330     -12.209 -45.672  35.616  1.00 20.24      .002 C
ATOM   4860 1HG1 VAL A 330     -11.956 -46.730  35.686  1.00 20.24      .002 H
ATOM   4861 2HG1 VAL A 330     -11.605 -45.203  34.838  1.00 20.24      .002 H
ATOM   4862 3HG1 VAL A 330     -13.266 -45.566  35.369  1.00 20.24      .002 H
ATOM   4863  CG2 VAL A 330     -12.798 -45.889  38.020  1.00 19.18      .002 C
ATOM   4864 1HG2 VAL A 330     -13.789 -45.882  37.565  1.00 19.18      .002 H
ATOM   4865 2HG2 VAL A 330     -12.857 -45.473  39.026  1.00 19.18      .002 H
ATOM   4866 3HG2 VAL A 330     -12.428 -46.913  38.070  1.00 19.18      .002 H
ATOM   4867  N   VAL A 331     -11.005 -43.213  39.248  1.00 21.32      .338 N
ATOM   4868  H   VAL A 331     -11.388 -42.734  38.445  1.00 21.32      .338 H
ATOM   4869  CA  VAL A 331     -11.302 -42.608  40.560  1.00 23.09      .159 C
ATOM   4870  HA  VAL A 331     -10.829 -43.165  41.370  1.00 23.09      .159 H
ATOM   4871  C   VAL A 331     -12.788 -42.605  40.688  1.00 26.05      .251 C
ATOM   4872  O   VAL A 331     -13.505 -42.888  39.731  1.00 23.57      .271 O
ATOM   4873  CB  VAL A 331     -10.770 -41.085  40.558  1.00 25.63      .029 C
ATOM   4874  HB  VAL A 331     -11.079 -40.701  41.531  1.00 25.63      .029 H
ATOM   4875  CG1 VAL A 331      -9.254 -40.897  40.460  1.00 18.82      .002 C
ATOM   4876 1HG1 VAL A 331      -8.823 -41.117  39.483  1.00 18.82      .002 H
ATOM   4877 2HG1 VAL A 331      -8.742 -41.484  41.223  1.00 18.82      .002 H
ATOM   4878 3HG1 VAL A 331      -9.139 -39.836  40.678  1.00 18.82      .002 H
ATOM   4879  CG2 VAL A 331     -11.269 -40.224  39.437  1.00 21.06      .002 C
ATOM   4880 1HG2 VAL A 331     -10.813 -40.605  38.523  1.00 21.06      .002 H
ATOM   4881 2HG2 VAL A 331     -11.014 -39.171  39.559  1.00 21.06      .002 H
ATOM   4882 3HG2 VAL A 331     -12.352 -40.332  39.376  1.00 21.06      .002 H
ATOM   4883  N   LYS A 332     -13.264 -42.269  41.872  1.00 26.90      .338 N
ATOM   4884  H   LYS A 332     -12.612 -42.096  42.624  1.00 26.90      .338 H
ATOM   4885  CA  LYS A 332     -14.685 -42.237  42.202  1.00 29.99      .159 C
ATOM   4886  HA  LYS A 332     -15.045 -43.233  41.942  1.00 29.99      .159 H
ATOM   4887  C   LYS A 332     -15.445 -41.178  41.461  1.00 29.15      .251 C
ATOM   4888  O   LYS A 332     -16.603 -41.518  41.148  1.00 27.12      .271 O
ATOM   4889  CB  LYS A 332     -14.775 -42.038  43.744  1.00 31.15      .032 C
ATOM   4890 1HB  LYS A 332     -13.805 -42.307  44.164  1.00 31.15      .032 H
ATOM   4891 2HB  LYS A 332     -14.947 -40.977  43.926  1.00 31.15      .032 H
ATOM   4892  CG  LYS A 332     -15.846 -42.950  44.344  1.00 27.70      .004 C
ATOM   4893 1HG  LYS A 332     -15.625 -43.985  44.083  1.00 27.70      .004 H
ATOM   4894 2HG  LYS A 332     -15.769 -42.928  45.431  1.00 27.70      .004 H
ATOM   4895  CD  LYS A 332     -17.318 -42.735  43.930  1.00 34.51      .032 C
ATOM   4896 1HD  LYS A 332     -17.535 -41.668  43.976  1.00 34.51      .032 H
ATOM   4897 2HD  LYS A 332     -17.456 -43.144  42.929  1.00 34.51      .032 H
ATOM   4898  CE  LYS A 332     -18.349 -43.403  44.894  1.00 35.15      .206 C
ATOM   4899 1HE  LYS A 332     -18.151 -44.475  44.883  1.00 35.15      .206 H
ATOM   4900 2HE  LYS A 332     -18.172 -42.994  45.888  1.00 35.15      .206 H
ATOM   4901  NZ  LYS A 332     -19.735 -43.196  44.470  1.00 46.13      .064 N
ATOM   4902 1HZ  LYS A 332     -19.823 -43.453  43.497  1.00 46.13      .064 H
ATOM   4903 2HZ  LYS A 332     -20.050 -42.245  44.598  1.00 46.13      .064 H
ATOM   4904 3HZ  LYS A 332     -20.297 -43.817  45.035  1.00 46.13      .064 H
ATOM   4905  N   ASP A 333     -14.783 -40.032  41.120  1.00 23.08      .337 N
ATOM   4906  H   ASP A 333     -13.829 -39.846  41.395  1.00 23.08      .337 H
ATOM   4907  CA  ASP A 333     -15.452 -38.959  40.358  1.00 26.75      .170 C
ATOM   4908  HA  ASP A 333     -16.375 -39.364  39.942  1.00 26.75      .170 H
ATOM   4909  C   ASP A 333     -14.654 -38.341  39.164  1.00 26.56      .251 C
ATOM   4910  O   ASP A 333     -14.192 -37.194  39.114  1.00 27.52      .271 O
ATOM   4911  CB  ASP A 333     -16.031 -37.850  41.326  1.00 25.08      .129 C
ATOM   4912 1HB  ASP A 333     -15.217 -37.204  41.656  1.00 25.08      .129 H
ATOM   4913 2HB  ASP A 333     -16.730 -37.226  40.769  1.00 25.08      .129 H
ATOM   4914  CG  ASP A 333     -16.753 -38.395  42.571  1.00 29.59      .188 C
ATOM   4915  OD1 ASP A 333     -17.980 -38.580  42.437  1.00 32.00      .647 O
ATOM   4916  OD2 ASP A 333     -16.153 -38.488  43.650  1.00 26.66      .647 O
ATOM   4917  N   GLU A 334     -14.513 -39.133  38.098  1.00 26.23      .337 N
ATOM   4918  H   GLU A 334     -15.057 -39.984  38.121  1.00 26.23      .337 H
ATOM   4919  CA  GLU A 334     -13.881 -38.831  36.786  1.00 24.52      .160 C
ATOM   4920  HA  GLU A 334     -12.804 -38.721  36.913  1.00 24.52      .160 H
ATOM   4921  C   GLU A 334     -14.436 -37.494  36.246  1.00 26.78      .251 C
ATOM   4922  O   GLU A 334     -13.667 -36.853  35.493  1.00 25.34      .271 O
ATOM   4923  CB  GLU A 334     -14.124 -39.922  35.699  1.00 21.93      .043 C
ATOM   4924 1HB  GLU A 334     -15.174 -40.203  35.610  1.00 21.93      .043 H
ATOM   4925 2HB  GLU A 334     -13.807 -39.379  34.809  1.00 21.93      .043 H
ATOM   4926  CG  GLU A 334     -13.271 -41.173  35.868  1.00 19.96      .100 C
ATOM   4927 1HG  GLU A 334     -13.582 -41.596  36.824  1.00 19.96      .100 H
ATOM   4928 2HG  GLU A 334     -13.563 -41.879  35.091  1.00 19.96      .100 H
ATOM   4929  CD  GLU A 334     -11.777 -40.957  35.849  1.00 26.36      .185 C
ATOM   4930  OE1 GLU A 334     -11.320 -39.922  35.274  1.00 24.03      .647 O
ATOM   4931  OE2 GLU A 334     -11.104 -41.871  36.340  1.00 23.90      .647 O
ATOM   4932  N   GLY A 335     -15.744 -37.207  36.447  1.00 23.90      .336 N
ATOM   4933  H   GLY A 335     -16.358 -37.825  36.959  1.00 23.90      .336 H
ATOM   4934  CA  GLY A 335     -16.319 -36.084  35.749  1.00 22.42      .189 C
ATOM   4935 1HA  GLY A 335     -15.908 -36.003  34.742  1.00 22.42      .189 H
ATOM   4936 2HA  GLY A 335     -17.377 -36.277  35.572  1.00 22.42      .189 H
ATOM   4937  C   GLY A 335     -16.205 -34.686  36.412  1.00 23.54      .253 C
ATOM   4938  O   GLY A 335     -16.384 -33.622  35.773  1.00 20.98      .270 O
ATOM   4939  N   SER A 336     -15.771 -34.621  37.668  1.00 23.11      .335 N
ATOM   4940  H   SER A 336     -15.706 -35.508  38.146  1.00 23.11      .335 H
ATOM   4941  CA  SER A 336     -16.068 -33.434  38.395  1.00 26.70      .189 C
ATOM   4942  HA  SER A 336     -17.099 -33.186  38.139  1.00 26.70      .189 H
ATOM   4943  C   SER A 336     -15.184 -32.230  37.962  1.00 27.34      .254 C
ATOM   4944  O   SER A 336     -15.699 -31.173  37.760  1.00 29.04      .270 O
ATOM   4945  CB  SER A 336     -15.950 -33.718  39.861  1.00 27.44      .169 C
ATOM   4946 1HB  SER A 336     -16.155 -32.830  40.458  1.00 27.44      .169 H
ATOM   4947 2HB  SER A 336     -16.649 -34.494  40.175  1.00 27.44      .169 H
ATOM   4948  OG  SER A 336     -14.591 -34.083  40.154  1.00 28.54      .380 O
ATOM   4949  HG  SER A 336     -14.602 -34.502  41.017  1.00 28.54      .380 H
ATOM   4950  N   TYR A 337     -13.844 -32.529  37.834  1.00 27.57      .337 N
ATOM   4951  H   TYR A 337     -13.525 -33.469  38.021  1.00 27.57      .337 H
ATOM   4952  CA  TYR A 337     -12.888 -31.567  37.333  1.00 24.96      .164 C
ATOM   4953  HA  TYR A 337     -12.863 -30.647  37.918  1.00 24.96      .164 H
ATOM   4954  C   TYR A 337     -13.164 -31.071  35.834  1.00 25.09      .251 C
ATOM   4955  O   TYR A 337     -12.570 -30.096  35.457  1.00 28.42      .271 O
ATOM   4956  CB  TYR A 337     -11.487 -32.154  37.481  1.00 29.14      .056 C
ATOM   4957 1HB  TYR A 337     -11.418 -32.735  38.401  1.00 29.14      .056 H
ATOM   4958 2HB  TYR A 337     -11.373 -32.944  36.739  1.00 29.14      .056 H
ATOM   4959  CG  TYR A 337     -10.187 -31.297  37.408  1.00 28.05      .044 C
ATOM   4960  CD1 TYR A 337     -10.163 -29.887  37.261  1.00 28.74      .011 C
ATOM   4961  HD1 TYR A 337     -11.077 -29.313  37.225  1.00 28.74      .011 H
ATOM   4962  CD2 TYR A 337      -8.934 -31.950  37.536  1.00 27.72      .011 C
ATOM   4963  HD2 TYR A 337      -8.942 -32.999  37.790  1.00 27.72      .011 H
ATOM   4964  CE1 TYR A 337      -8.943 -29.179  36.970  1.00 26.86      .037 C
ATOM   4965  HE1 TYR A 337      -8.963 -28.122  36.749  1.00 26.86      .037 H
ATOM   4966  CE2 TYR A 337      -7.728 -31.282  37.324  1.00 27.01      .037 C
ATOM   4967  HE2 TYR A 337      -6.767 -31.757  37.458  1.00 27.01      .037 H
ATOM   4968  CZ  TYR A 337      -7.706 -29.862  37.011  1.00 25.53      .065 C
ATOM   4969  OH  TYR A 337      -6.545 -29.278  36.755  1.00 26.03      .361 O
ATOM   4970  HH  TYR A 337      -6.577 -28.345  36.531  1.00 26.03      .361 H
ATOM   4971  N   PHE A 338     -13.914 -31.818  34.943  1.00 22.82      .337 N
ATOM   4972  H   PHE A 338     -14.230 -32.723  35.262  1.00 22.82      .337 H
ATOM   4973  CA  PHE A 338     -14.391 -31.332  33.670  1.00 21.85      .164 C
ATOM   4974  HA  PHE A 338     -13.626 -30.630  33.335  1.00 21.85      .164 H
ATOM   4975  C   PHE A 338     -15.704 -30.491  33.861  1.00 26.20      .251 C
ATOM   4976  O   PHE A 338     -15.893 -29.464  33.253  1.00 20.06      .271 O
ATOM   4977  CB  PHE A 338     -14.559 -32.449  32.656  1.00 24.01      .056 C
ATOM   4978 1HB  PHE A 338     -15.226 -33.209  33.064  1.00 24.01      .056 H
ATOM   4979 2HB  PHE A 338     -15.045 -32.134  31.733  1.00 24.01      .056 H
ATOM   4980  CG  PHE A 338     -13.221 -33.070  32.337  1.00 20.39      .044 C
ATOM   4981  CD1 PHE A 338     -12.680 -34.080  33.205  1.00 21.01      .008 C
ATOM   4982  HD1 PHE A 338     -13.158 -34.520  34.068  1.00 21.01      .008 H
ATOM   4983  CD2 PHE A 338     -12.453 -32.540  31.285  1.00 19.20      .008 C
ATOM   4984  HD2 PHE A 338     -12.767 -31.625  30.806  1.00 19.20      .008 H
ATOM   4985  CE1 PHE A 338     -11.395 -34.621  32.834  1.00 22.38      .001 C
ATOM   4986  HE1 PHE A 338     -10.970 -35.334  33.525  1.00 22.38      .001 H
ATOM   4987  CE2 PHE A 338     -11.195 -33.080  31.077  1.00 19.97      .001 C
ATOM   4988  HE2 PHE A 338     -10.474 -32.597  30.434  1.00 19.97      .001 H
ATOM   4989  CZ  PHE A 338     -10.639 -34.143  31.761  1.00 17.92      .000 C
ATOM   4990  HZ  PHE A 338      -9.629 -34.473  31.571  1.00 17.92      .000 H
ATOM   4991  N   LEU A 339     -16.595 -31.014  34.679  1.00 26.33      .338 N
ATOM   4992  H   LEU A 339     -16.482 -31.907  35.137  1.00 26.33      .338 H
ATOM   4993  CA  LEU A 339     -17.927 -30.371  34.915  1.00 29.21      .159 C
ATOM   4994  HA  LEU A 339     -18.372 -30.299  33.923  1.00 29.21      .159 H
ATOM   4995  C   LEU A 339     -17.884 -28.929  35.503  1.00 32.14      .251 C
ATOM   4996  O   LEU A 339     -18.775 -28.129  35.179  1.00 30.47      .271 O
ATOM   4997  CB  LEU A 339     -18.690 -31.468  35.706  1.00 24.76      .032 C
ATOM   4998 1HB  LEU A 339     -18.739 -32.357  35.076  1.00 24.76      .032 H
ATOM   4999 2HB  LEU A 339     -18.079 -31.743  36.566  1.00 24.76      .032 H
ATOM   5000  CG  LEU A 339     -20.048 -31.036  36.207  1.00 24.66      .002 C
ATOM   5001  HG  LEU A 339     -19.948 -30.249  36.954  1.00 24.66      .002 H
ATOM   5002  CD1 LEU A 339     -20.971 -30.734  35.054  1.00 25.37      .000 C
ATOM   5003 1HD1 LEU A 339     -21.918 -30.428  35.499  1.00 25.37      .000 H
ATOM   5004 2HD1 LEU A 339     -21.130 -31.612  34.427  1.00 25.37      .000 H
ATOM   5005 3HD1 LEU A 339     -20.574 -29.920  34.447  1.00 25.37      .000 H
ATOM   5006  CD2 LEU A 339     -20.758 -32.179  36.955  1.00 21.23      .000 C
[truncated: 250,230 more chars]
