# Supplementary material for: An evaluation of Roluperidone as a promising repurposing candidate for Alzheimer’s Disease: A Computational Investigation
Source: PLoS One. 2025 Dec 17;20(12):e0338211. doi: 10.1371/journal.pone.0338211 (PMC12711050; doi:10.1371/journal.pone.0338211)
Supplement: S7 File — (ZIP) [file pone.0338211.s007.zip › S6.Molecular Dynamic Simulation/S6.Molecular Dynamic Simulation/Result napitane+roluperidone/Result 2/Complex two/Complex two_plotres_conMolA.tab]

Per-residue number of contacts of molecule A
Time_ps ns\ResNum 265 266 267 268 269 270 271 272 273 274 275 276 277 278 279 280 281 282 283 284 285 286 287 288 289 290 291 292 293 294 295 296 297 298 299 300 301 302 303 304 305 306 307 308 309 310 311 312 313 314 315 316 317 318 319 320 321 322 323 324 325 326 327 328 329 330 331 332 333 334 335 336 337 338 339 340 341 342 343 344 345 346 347 348 349 350 351 352 353 354 355 356 357 358 359 3…
0 0 3 4 4 3 9 9 4 6 10 8 3 9 1 6 3 6 11 8 3 8 8 7 5 10 6 6 3 1 5 8 7 11 10 6 11 9 9 9 7 3 2 1 8 9 2 5 5 9 5 4 7 9 3 1 3 3 9 3 1 7 6 11 9 9 3 10 10 6 7 8 5 5 9 8 11 10 8 5 3 6 3 9 6 6 2 3 3 7 4 11 5 8 3 6 11 6 5 6 8 9 7 4 7 5 2 6 5 3 4 7 6 4 7 9 9 3 6 10 5 5 5 3 5 7 5 3 5 3 5 10 11 5 6 10 5 6 8 9 6 8 8 9 10 8 6 9 8 5 6 10 7 5 6 8 6 4 8 4 6 7 9 12 6 12 10 13 7 9 8 7 4 4 5 1 12 5 2 12 8 5 7 8 9 6 12…
250 0 3 5 4 3 7 7 4 5 13 8 4 9 4 3 3 5 9 7 5 7 9 7 6 9 7 2 3 2 4 5 6 10 10 6 11 8 9 8 7 3 2 1 9 10 3 5 5 8 5 4 7 9 4 1 3 3 9 3 1 8 8 10 10 9 3 10 8 5 6 8 4 5 8 6 11 9 6 0 5 5 0 9 6 6 2 3 3 6 4 8 3 6 2 5 9 6 4 6 9 6 6 5 7 6 2 6 3 3 3 7 6 3 8 9 6 2 6 9 5 5 4 4 6 7 4 5 6 5 5 9 11 5 5 10 7 6 8 8 4 8 9 8 8 8 6 9 7 4 5 10 7 4 6 9 5 4 7 4 6 7 9 10 7 12 11 11 7 9 8 6 4 3 5 3 12 5 2 8 7 6 8 6 8 5 9 7 8 8 …
500 0 3 6 3 3 8 7 4 4 11 8 2 8 3 6 4 5 13 8 4 7 8 8 3 9 4 3 1 1 3 6 6 10 9 5 10 7 9 6 6 3 2 1 8 9 3 5 6 9 5 4 8 10 5 2 5 2 9 3 1 11 7 8 9 8 3 9 7 4 8 7 5 7 8 8 11 10 8 3 3 5 1 9 5 6 2 4 3 6 5 9 4 8 3 5 11 5 4 7 10 7 6 5 6 7 3 6 5 3 4 6 5 4 7 10 9 3 6 11 6 5 6 4 5 7 5 4 7 3 6 9 11 5 6 11 6 5 8 8 4 7 8 9 8 7 5 11 7 5 4 9 7 4 6 8 6 4 8 2 5 4 9 11 5 11 8 10 8 7 7 4 2 1 4 1 13 5 3 11 9 5 7 8 9 4 9 6 1…
750 0 3 7 4 5 6 7 4 4 9 8 2 8 2 5 3 6 9 8 4 8 10 5 5 11 6 4 1 1 4 10 8 10 10 6 12 8 9 9 6 6 2 1 8 9 1 5 5 8 5 4 7 9 4 1 3 3 10 3 0 10 7 11 9 9 2 8 9 4 7 7 4 6 10 7 9 8 6 1 4 6 0 9 3 4 1 4 4 5 4 8 3 7 2 5 12 5 5 6 8 7 6 4 7 7 1 7 4 3 4 7 6 4 5 9 9 3 4 10 5 5 4 3 4 5 2 5 6 3 5 9 11 5 6 11 7 6 8 9 3 7 7 8 8 8 6 10 7 5 5 8 6 4 5 10 7 4 9 5 5 6 8 11 6 13 10 11 7 7 8 4 3 3 5 0 12 5 3 11 10 5 8 10 9 4 1…
1000 1 3 4 4 3 7 9 4 7 11 9 2 8 3 4 3 6 12 8 3 8 8 7 3 8 7 2 4 1 4 7 7 10 10 6 10 9 10 8 6 4 3 1 10 10 2 5 5 7 4 4 7 11 4 2 5 1 8 4 1 10 8 11 9 7 3 10 9 4 8 8 4 7 9 8 11 10 9 3 4 5 1 9 4 5 1 6 4 5 4 8 4 8 3 5 11 6 2 6 9 8 5 5 6 8 2 5 4 3 4 7 7 4 7 8 8 3 7 9 6 5 4 3 5 7 5 4 6 3 5 10 11 5 6 11 7 6 10 11 4 8 8 8 8 9 6 11 7 4 5 9 6 4 6 8 6 5 6 4 5 7 9 11 5 12 8 10 7 9 7 6 2 3 4 2 13 5 3 11 10 4 8 9 9…
1250 1 3 3 4 2 8 8 4 4 11 9 2 8 3 4 3 4 11 8 2 9 9 6 4 10 8 4 5 1 4 5 8 10 10 5 10 8 9 8 8 6 2 2 9 8 3 5 3 6 4 4 8 11 4 3 2 2 9 2 2 7 7 12 8 9 5 10 8 3 4 8 5 4 9 6 11 8 7 3 4 5 1 9 5 6 2 5 3 6 4 10 5 8 3 5 10 5 3 6 8 5 5 4 7 7 2 4 4 3 4 7 5 4 6 9 9 3 6 9 6 5 6 3 5 7 4 5 6 4 5 10 11 5 6 9 6 6 9 9 5 7 8 8 9 7 7 9 8 5 6 9 6 4 6 8 6 4 4 4 7 7 9 12 5 10 10 11 6 6 6 3 5 3 5 4 13 5 2 10 5 5 7 5 8 3 10 8…
1500 1 3 4 4 3 8 9 4 6 9 9 2 6 2 5 4 5 10 8 4 7 10 7 6 9 8 6 3 1 4 8 7 10 10 5 10 7 9 8 8 4 3 1 9 9 2 4 4 7 3 4 8 10 4 3 2 3 8 2 0 7 6 9 8 8 2 9 9 6 7 8 5 5 8 8 10 9 7 3 4 3 0 9 4 5 1 5 4 5 4 7 3 8 2 5 11 5 3 5 9 9 6 5 7 6 3 4 4 3 4 7 7 4 6 7 8 3 5 8 7 5 5 3 5 7 5 4 5 4 5 10 10 5 5 10 5 6 8 9 5 8 7 8 9 9 6 11 8 5 5 10 6 3 6 8 6 4 7 4 5 7 8 11 6 13 10 11 7 9 7 6 4 3 6 2 9 6 2 9 7 6 7 8 9 4 9 7 10 …
1750 1 3 4 4 4 6 8 4 6 11 8 3 7 3 5 3 4 9 8 4 8 7 5 4 9 5 3 6 2 5 8 8 10 9 6 11 9 8 9 6 3 3 3 11 10 2 5 5 8 4 5 8 11 4 3 4 3 10 4 2 8 7 10 11 9 3 10 9 5 6 8 5 5 8 7 10 10 6 3 5 5 1 9 5 6 0 6 4 6 4 9 5 7 3 5 11 6 3 6 8 7 7 5 7 7 1 6 4 3 4 7 6 4 6 8 7 2 6 9 6 5 4 4 4 6 3 5 6 4 5 7 10 5 5 10 6 6 9 8 6 8 8 8 9 10 6 11 8 5 7 10 7 5 5 8 6 3 7 4 5 5 9 12 6 12 9 10 7 8 7 6 4 4 4 1 12 5 2 12 8 5 7 6 9 4 8…
2000 2 3 5 3 5 10 8 4 5 10 7 2 6 2 4 2 3 9 6 1 5 10 8 5 9 6 5 5 1 4 7 7 11 9 6 11 8 10 9 8 5 2 2 8 8 1 6 6 9 4 4 6 10 4 2 3 1 8 3 0 7 6 10 10 9 2 10 11 6 6 9 4 6 9 5 10 10 7 2 4 3 1 9 6 7 2 6 4 5 4 7 4 8 2 4 10 6 3 5 9 7 5 6 7 8 3 7 4 3 5 6 7 4 5 9 7 2 6 8 6 5 6 4 6 7 5 5 6 4 5 10 7 5 6 9 4 6 9 10 5 9 9 9 9 8 6 10 7 6 5 9 7 3 6 8 7 4 9 3 5 5 9 11 7 12 11 11 7 8 8 6 3 2 4 2 12 5 2 10 7 5 8 9 9 5 9…
2250 2 2 4 4 4 7 9 4 4 10 6 4 8 3 4 2 6 8 7 3 7 8 7 4 9 7 5 6 2 4 8 8 11 10 5 12 7 9 9 8 5 2 2 8 8 1 6 5 10 4 4 6 10 4 3 3 2 9 1 0 8 6 9 9 9 2 9 8 4 6 8 5 4 8 8 10 7 7 4 5 7 3 10 6 7 3 5 4 7 4 10 5 7 4 6 10 6 5 6 8 6 8 5 6 6 2 5 4 3 2 7 6 4 6 8 6 3 6 7 4 5 3 3 5 6 3 5 6 4 5 10 10 6 5 10 6 6 9 10 7 8 7 8 10 8 6 12 8 6 2 10 6 4 7 8 8 4 8 5 7 7 10 10 7 12 8 10 6 8 8 7 4 4 6 1 10 5 2 10 6 6 7 6 10 3 …
2500 2 4 6 5 4 8 7 4 4 11 8 3 8 2 4 3 6 11 8 4 7 8 6 4 8 6 2 5 2 3 9 7 9 9 6 11 8 10 10 9 4 2 1 7 7 3 3 4 8 5 4 7 10 4 2 3 3 10 2 2 7 7 11 7 8 3 10 9 6 8 8 5 4 8 7 10 8 7 3 4 5 1 9 4 7 2 6 3 6 4 8 4 7 2 5 10 5 3 6 11 7 6 6 6 6 2 8 5 3 6 7 8 5 6 8 8 3 6 9 5 4 3 3 4 7 4 5 6 4 4 9 10 7 5 13 6 3 8 9 6 6 9 8 8 8 6 9 7 4 5 9 5 5 6 8 5 4 8 5 6 4 8 11 5 9 11 10 6 7 7 6 3 4 6 2 12 5 2 8 6 5 7 7 9 5 9 6 9 …
2750 2 3 6 5 5 7 8 4 4 9 7 2 7 2 6 2 6 8 5 4 7 7 6 5 9 6 3 7 2 3 5 8 10 9 6 9 8 9 8 10 5 2 2 9 9 2 3 6 8 4 3 6 7 4 3 2 3 7 3 1 5 7 9 9 8 4 10 9 5 6 9 5 6 10 8 10 10 8 1 4 4 0 9 5 5 2 4 3 6 4 8 4 7 2 4 10 5 4 5 10 6 6 4 6 6 2 7 5 3 3 7 8 4 7 9 8 3 6 10 6 4 3 2 4 6 3 5 7 4 4 9 9 5 6 7 6 5 9 8 4 8 8 8 9 7 4 8 8 6 4 7 6 6 5 6 7 3 8 4 6 5 9 10 5 11 11 12 5 8 7 5 2 3 5 2 11 3 2 10 6 5 7 8 9 4 10 6 10 9…
3000 3 3 4 4 3 7 9 4 5 9 6 2 6 2 5 3 5 10 8 4 8 8 6 6 9 8 6 6 2 6 9 7 11 10 5 11 7 8 8 9 4 2 3 9 10 2 6 6 10 1 2 7 9 3 1 4 1 9 3 1 8 6 10 8 9 4 9 9 5 5 8 5 3 9 8 11 9 7 3 5 7 1 9 7 6 2 5 4 5 4 7 4 5 2 5 10 5 4 7 10 5 9 4 5 5 2 6 4 3 4 7 7 4 7 9 7 4 6 10 7 5 4 3 7 8 5 4 6 3 5 10 10 6 6 10 6 6 8 9 7 7 6 9 9 7 7 10 9 6 6 10 7 4 6 9 6 5 7 5 6 5 10 11 6 11 11 11 7 9 7 5 3 2 5 2 12 6 2 9 7 4 7 5 9 4 9 …
3250 3 2 4 4 3 9 9 4 5 11 9 4 5 3 5 2 6 6 6 2 6 8 5 4 7 7 3 6 1 4 6 6 8 8 5 12 9 9 10 8 6 2 1 9 10 3 6 5 9 3 3 7 12 4 2 3 1 8 3 2 8 7 9 9 9 4 9 7 4 6 7 5 7 9 9 9 8 8 2 5 6 1 8 6 6 2 5 3 5 4 6 4 7 3 6 10 5 3 7 9 7 7 3 7 6 2 7 4 2 4 6 6 4 8 9 8 3 6 10 6 5 5 4 5 6 5 4 5 3 5 9 11 5 6 10 6 6 9 8 7 7 7 8 8 9 5 10 6 5 3 11 6 7 6 8 7 4 7 6 5 5 9 11 5 11 8 11 7 7 8 5 4 4 6 1 12 6 4 11 8 5 7 7 9 4 8 6 9 9 …
3500 3 3 6 4 4 7 6 4 6 10 8 3 8 4 4 2 5 10 6 4 7 10 8 7 10 8 4 6 2 4 7 7 11 10 5 10 7 9 8 8 4 2 1 9 8 3 4 4 8 2 3 7 11 3 1 3 1 7 4 2 10 6 11 10 9 4 10 8 5 7 8 4 6 10 8 11 9 9 4 4 5 1 9 6 4 2 4 3 6 4 9 3 7 2 5 10 5 4 6 10 6 8 5 6 7 2 6 4 3 3 5 9 3 8 8 8 3 6 10 6 4 4 4 5 7 5 6 6 3 4 9 10 5 6 10 5 6 8 8 5 7 7 9 9 8 5 10 8 5 3 9 7 5 5 7 7 4 8 3 6 5 8 11 6 12 10 12 5 9 7 6 4 2 5 3 13 6 3 12 9 5 7 8 9 …
3750 3 3 5 5 4 7 8 4 5 9 6 2 8 2 5 2 5 8 6 4 7 9 7 6 9 4 3 2 0 4 9 8 10 8 6 12 8 9 8 7 4 2 2 9 10 3 4 4 7 3 2 6 10 3 2 3 1 9 3 1 9 7 10 9 10 2 9 9 4 7 8 5 5 8 7 10 6 7 3 5 5 1 8 5 5 1 4 2 5 4 8 4 7 2 4 11 6 3 5 9 6 7 3 5 4 1 6 3 3 3 6 8 5 7 9 8 5 6 10 6 4 3 3 4 5 2 5 7 4 4 8 11 6 6 9 6 6 10 9 7 9 8 9 8 8 4 12 7 4 4 10 6 5 7 9 7 4 5 3 6 5 9 11 6 12 9 10 6 8 7 5 3 4 6 0 11 6 2 7 7 5 7 9 9 5 9 6 10 …
4000 4 3 5 4 3 8 9 4 4 11 8 2 7 2 4 2 3 8 8 2 6 7 4 4 9 6 5 6 3 4 7 7 10 10 5 11 6 9 9 9 4 3 1 9 10 3 4 3 8 2 2 8 8 4 0 2 2 10 2 1 9 7 11 10 10 4 10 9 6 6 8 6 5 10 8 12 10 7 1 5 6 1 9 6 6 2 5 3 6 4 10 4 8 2 6 10 8 5 7 10 6 9 5 7 8 3 6 4 3 3 6 8 3 8 10 8 3 6 11 5 5 5 4 5 7 5 5 6 4 5 10 11 5 6 11 7 6 9 9 6 8 8 8 9 7 5 11 7 5 5 10 7 6 6 10 6 4 8 3 6 5 9 9 5 12 10 10 6 7 7 5 4 3 7 4 13 5 2 11 7 4 7 7…
4250 4 3 4 5 3 9 8 4 4 11 7 2 8 3 6 5 4 10 8 3 7 8 7 5 8 7 5 4 3 5 8 8 11 9 6 11 9 9 10 9 3 2 1 8 10 4 6 4 11 1 4 7 8 3 1 3 3 8 4 1 11 7 10 9 8 3 10 9 5 6 8 5 7 10 7 11 8 7 3 5 3 1 9 6 6 2 5 2 5 5 8 3 7 2 4 11 6 3 6 6 7 5 4 5 5 3 5 5 5 5 5 7 5 6 7 7 4 6 11 7 5 3 3 4 6 4 5 5 5 5 9 10 5 6 10 5 6 10 8 5 8 8 8 8 8 6 11 6 5 5 9 7 5 6 9 6 4 9 4 6 6 10 11 6 11 10 10 7 9 7 4 3 2 4 2 12 5 2 9 8 4 7 8 9 3 …
4500 4 3 6 5 5 6 8 4 5 9 8 2 6 3 5 4 4 12 7 3 6 8 7 3 7 5 5 5 3 5 7 7 10 10 6 9 8 9 7 6 2 2 1 8 9 2 4 4 10 3 4 5 10 4 1 4 2 10 3 0 10 5 10 8 7 3 10 8 5 7 7 5 6 7 9 10 9 7 2 5 4 0 9 6 5 4 4 2 5 4 7 4 7 2 4 10 7 4 6 9 7 8 5 7 6 1 7 6 5 4 7 7 5 7 9 8 4 5 10 6 5 4 3 4 7 3 5 7 4 5 10 10 6 6 11 6 5 9 9 6 7 7 8 8 8 4 12 8 5 5 9 7 4 6 9 5 3 7 4 6 6 9 11 5 12 8 12 7 7 8 6 4 4 4 1 12 5 2 11 8 5 7 9 9 6 7 8…
4750 4 3 5 4 3 6 9 4 5 10 8 2 7 2 7 4 6 11 8 2 6 8 6 3 8 9 6 7 3 4 7 8 11 8 6 10 8 9 9 9 5 3 2 7 8 4 5 5 7 5 4 7 9 4 3 1 3 10 4 1 10 7 10 10 9 3 9 7 4 7 7 5 5 8 9 11 10 7 3 5 5 1 9 6 7 4 5 2 6 4 7 4 8 2 4 11 5 3 6 8 9 6 6 8 5 2 6 5 3 4 7 7 5 6 10 9 6 6 9 7 4 3 3 6 7 5 5 8 5 4 10 10 7 6 9 6 4 11 9 5 8 7 8 9 7 4 9 7 4 7 9 6 5 5 9 5 4 7 5 4 5 8 13 5 12 8 11 7 7 8 5 2 3 5 3 13 5 2 9 8 5 8 8 10 4 9 6 …
5000 5 4 6 3 3 7 7 4 4 9 6 2 7 3 5 3 4 10 8 4 9 7 5 4 10 6 3 4 2 5 9 7 9 9 5 9 8 9 9 10 5 3 2 9 9 3 4 5 11 5 5 7 11 4 3 2 3 9 3 0 10 7 10 9 9 2 9 8 5 7 7 5 5 7 8 11 9 7 3 4 5 1 9 6 5 3 4 3 6 4 8 6 8 3 5 11 6 4 6 9 8 6 4 6 6 2 7 4 3 3 6 8 4 6 9 6 3 6 9 6 5 4 3 5 6 5 5 8 5 5 9 11 5 6 10 7 6 8 8 7 6 7 9 8 7 5 10 8 5 9 10 8 5 6 9 5 4 9 3 5 5 9 11 7 12 8 10 6 8 7 4 2 2 4 3 12 5 2 11 8 4 7 7 8 4 9 7 9 …
5250 5 3 4 3 2 8 7 4 4 11 9 3 8 3 5 3 4 12 7 5 7 10 6 4 9 4 2 4 3 6 6 6 10 10 5 11 8 10 9 6 2 2 2 8 10 2 5 5 8 4 5 9 11 4 2 2 2 9 4 1 10 7 10 10 9 3 10 8 4 7 7 4 5 9 8 9 9 7 3 4 5 0 9 6 8 2 4 3 6 3 8 5 4 2 5 11 6 4 7 9 6 7 4 4 3 2 7 5 3 4 7 8 4 6 10 6 4 6 10 7 5 5 4 4 7 4 5 7 4 4 10 10 6 6 9 6 6 9 8 5 6 6 9 8 8 5 10 7 5 5 10 8 4 7 9 5 4 8 3 4 4 8 13 5 12 6 11 6 9 7 5 3 4 5 4 14 5 2 12 7 6 8 9 9 4…
5500 5 3 4 4 3 8 9 4 6 10 8 2 7 2 4 2 4 11 9 4 8 9 6 7 9 6 3 3 2 3 7 7 9 10 5 10 7 8 8 7 4 2 2 9 9 3 5 5 9 4 5 8 9 4 2 3 3 9 3 1 9 7 11 10 8 3 10 8 5 7 7 5 5 10 7 10 9 7 4 3 4 0 9 6 6 3 5 3 5 4 8 3 7 2 5 10 6 3 7 9 9 6 5 6 5 0 6 4 3 3 6 7 5 7 8 7 3 5 11 5 5 4 3 5 7 4 5 6 3 5 10 11 5 6 10 6 6 9 9 7 8 9 9 10 8 4 11 8 5 6 9 7 5 6 10 7 3 9 4 7 6 9 12 5 12 10 12 7 9 7 4 4 3 5 3 12 5 2 10 8 5 7 8 9 4 9…
5750 5 3 5 3 3 9 8 4 6 11 9 2 8 3 4 3 4 11 7 4 9 8 5 4 9 4 1 5 2 5 9 7 9 10 7 11 8 8 11 9 6 2 2 8 8 3 4 5 7 4 4 8 10 5 2 5 2 9 2 1 10 6 10 11 10 2 9 11 5 5 8 5 6 9 10 10 10 8 4 4 6 2 9 6 5 2 4 2 6 5 9 4 6 2 5 10 6 4 5 10 7 4 6 7 5 2 5 4 3 4 7 8 4 7 10 7 4 7 10 7 4 4 3 5 5 1 5 7 4 4 8 10 6 6 10 6 5 10 9 6 7 9 9 9 8 5 10 8 6 4 10 7 5 7 10 8 3 8 3 5 5 9 12 5 12 10 13 7 8 7 5 4 4 5 1 13 5 2 8 7 4 7 8…
6000 6 3 4 3 3 8 10 4 6 10 9 4 8 2 5 3 5 11 6 3 5 9 7 5 8 6 3 7 3 5 5 7 8 9 6 11 8 8 8 6 4 3 2 8 9 1 4 4 10 4 5 7 10 4 2 3 3 9 3 1 10 7 11 9 8 2 9 9 6 6 8 5 6 9 7 10 10 7 2 5 6 1 9 5 5 2 4 2 5 5 9 4 8 3 6 11 6 5 6 9 5 7 5 6 6 3 4 4 3 4 7 7 5 7 9 7 4 5 9 6 5 5 4 5 7 5 5 6 4 5 10 11 5 6 10 4 6 10 10 6 5 7 9 8 8 6 9 7 5 7 9 6 7 7 9 5 3 9 3 6 7 9 13 5 12 11 12 7 7 7 6 3 3 4 2 14 6 2 9 9 6 9 9 9 5 8 6…
6250 6 3 4 4 3 7 8 4 3 11 7 2 7 3 5 3 4 10 8 4 8 8 6 5 10 8 5 7 2 4 8 7 11 10 6 10 8 9 10 9 5 3 1 9 9 3 5 5 9 4 5 8 11 4 3 4 2 8 4 0 8 6 11 9 8 4 10 8 5 6 8 5 6 9 7 11 10 6 1 6 5 0 9 6 6 2 3 2 5 5 7 4 7 3 4 10 7 5 6 10 10 7 5 4 6 3 6 5 4 4 5 8 6 6 9 9 3 6 9 5 5 3 3 5 7 5 5 6 4 5 9 10 6 5 8 6 5 8 9 7 7 7 8 9 10 6 10 6 3 6 10 6 7 8 8 7 3 9 2 7 6 7 10 6 12 8 11 7 8 7 3 3 2 4 3 13 5 4 11 8 5 7 7 8 3 …
6500 6 2 5 2 3 8 8 4 4 8 8 3 8 4 6 3 5 11 8 4 8 8 6 5 9 4 2 5 2 4 8 7 9 10 6 12 8 8 8 9 3 2 2 8 7 2 4 5 8 3 4 8 9 5 2 3 3 10 4 1 12 7 11 10 8 2 9 9 5 7 7 4 4 8 7 10 8 8 3 5 5 0 9 5 7 3 3 2 5 4 8 5 8 4 5 10 6 5 7 9 7 10 7 6 7 2 7 5 1 4 7 6 3 5 9 7 4 6 8 7 4 5 4 4 6 5 4 7 4 4 8 9 4 5 8 6 4 10 10 6 7 9 9 9 7 5 9 7 5 7 8 7 7 8 10 8 4 10 3 6 6 8 11 6 11 11 12 7 8 7 5 5 4 4 3 13 5 2 8 7 5 8 7 9 4 8 7 9…
6750 6 2 4 4 3 6 7 3 4 10 8 2 7 3 6 2 5 12 7 4 6 8 6 6 7 4 4 7 3 4 8 6 9 9 5 9 8 9 9 7 3 2 3 10 11 3 5 5 8 5 5 9 9 4 2 2 3 9 4 1 8 6 10 8 9 2 9 9 5 6 8 4 5 10 8 11 9 7 2 5 5 1 9 6 6 3 3 3 6 4 8 5 7 3 5 12 7 6 6 10 7 8 7 6 7 3 4 4 4 3 6 7 5 6 9 7 4 6 7 7 5 3 3 4 6 4 5 6 4 4 9 9 5 5 9 6 5 10 9 6 7 10 9 9 8 4 9 7 5 4 9 7 7 7 9 7 4 9 2 6 5 9 10 7 11 9 12 8 9 7 6 3 3 5 3 10 5 3 11 7 4 8 8 9 4 8 6 9 8 …
7000 7 2 4 3 3 8 8 4 5 10 6 2 5 2 6 3 6 11 7 3 7 7 4 2 10 4 4 4 3 4 4 7 9 9 5 11 7 9 9 8 5 2 1 6 10 3 5 5 8 4 4 8 10 5 2 4 3 10 3 1 8 6 11 10 9 2 9 9 5 7 7 5 6 8 5 10 9 6 2 4 4 0 9 5 7 2 4 3 6 4 7 3 7 2 4 11 7 4 7 11 10 6 3 6 6 2 9 6 3 4 7 8 4 8 9 7 4 5 9 6 4 5 3 5 5 2 4 5 4 4 9 9 5 6 9 6 5 9 7 4 8 6 8 9 8 5 11 6 5 6 10 7 4 7 10 8 3 9 5 6 5 9 12 5 10 10 10 7 8 7 5 2 3 6 1 10 4 3 11 9 6 9 9 9 4 10…
7250 7 3 4 4 3 6 7 4 4 10 6 2 7 4 5 5 7 11 8 3 7 8 6 5 8 7 4 4 1 4 8 8 10 10 6 9 6 8 9 9 4 2 2 7 8 3 4 6 9 5 4 8 10 5 2 5 2 9 4 2 8 7 9 10 9 2 9 9 6 7 7 4 4 10 7 11 9 8 2 4 4 1 9 6 6 3 3 2 6 4 8 5 7 3 5 10 7 5 6 7 6 6 4 6 4 1 6 4 3 4 8 7 6 5 10 8 3 6 11 6 4 3 3 4 7 3 4 5 4 4 9 10 5 7 9 9 6 9 10 6 7 8 9 8 7 6 10 8 5 6 10 6 4 6 8 5 2 7 5 5 5 8 12 5 11 10 11 7 6 7 5 3 4 5 2 14 5 2 8 6 5 7 7 9 5 9 6 …
7500 7 2 4 3 3 7 8 4 5 8 7 3 6 5 7 6 6 10 7 4 8 8 4 3 10 6 4 6 3 5 6 7 9 8 5 10 7 9 9 7 4 2 1 7 9 3 5 4 8 4 4 7 10 5 0 4 3 10 3 0 11 6 10 10 9 4 10 9 5 7 7 5 5 8 6 10 11 8 2 5 5 1 9 5 5 2 4 3 6 4 9 4 8 2 5 10 6 5 6 9 7 6 7 5 6 2 8 3 5 3 7 8 4 6 7 7 4 6 8 7 4 4 2 3 6 4 5 7 4 4 9 10 6 6 9 5 5 8 7 3 8 8 8 10 8 6 9 9 3 9 11 6 3 6 10 5 4 8 3 6 6 8 11 5 12 11 12 8 9 7 5 3 3 4 1 11 4 2 10 8 5 7 7 9 3 9 …
7750 7 1 5 3 5 7 8 4 4 10 7 2 7 3 6 5 6 8 8 4 9 10 6 5 11 7 4 7 2 5 7 7 8 10 5 11 8 9 9 6 6 3 2 8 9 2 4 4 8 4 3 7 9 5 2 4 3 9 3 1 8 7 10 8 9 3 10 8 5 6 8 5 4 10 9 11 8 7 2 3 4 0 9 5 6 2 2 3 6 3 9 4 8 3 5 10 7 5 5 8 7 8 3 6 8 2 6 4 3 3 6 7 3 4 7 8 4 5 9 6 5 4 3 4 7 4 5 6 4 6 9 11 6 5 10 7 5 8 8 5 8 6 8 9 9 6 10 8 5 7 8 8 5 6 9 8 4 8 4 6 8 8 12 6 11 10 11 4 9 7 5 5 5 6 3 12 4 2 9 7 5 8 7 8 4 9 7 9 …
8000 8 1 4 3 4 6 9 4 6 10 7 2 7 4 4 6 6 11 8 4 7 9 7 5 8 8 4 5 2 5 8 7 10 9 6 11 8 9 10 8 5 2 2 9 10 3 5 4 8 4 6 7 10 4 2 3 2 10 3 0 6 6 10 10 9 3 10 10 5 6 8 5 6 9 9 10 6 7 3 4 2 1 9 4 4 1 3 2 5 5 7 3 8 2 4 10 8 3 5 10 9 9 6 5 5 1 7 6 3 3 7 8 5 7 9 8 3 4 10 5 5 5 4 5 7 5 4 6 3 5 9 10 6 6 8 7 3 8 10 5 8 9 8 9 8 7 10 6 5 7 9 6 6 6 9 7 2 7 6 6 7 9 11 6 12 9 11 5 7 6 5 2 3 4 2 13 4 2 8 7 5 5 7 9 4 9…
8250 8 2 4 6 3 6 9 4 6 10 7 3 4 2 5 3 5 11 8 3 7 9 8 5 8 4 4 3 2 5 8 6 10 8 6 10 8 9 10 10 5 2 2 8 10 3 5 5 10 4 3 7 10 4 1 2 3 8 2 1 8 5 9 8 8 3 10 9 5 7 8 5 7 8 7 9 9 8 1 3 3 2 9 6 5 2 3 3 5 5 8 4 7 2 4 11 7 3 6 9 8 6 5 6 5 0 7 4 4 3 7 7 5 5 9 7 4 5 8 6 4 3 4 3 6 3 3 6 4 4 10 12 6 7 11 7 5 8 6 6 8 7 8 8 8 5 12 6 6 7 11 7 5 6 9 7 4 8 4 6 4 7 10 6 11 9 11 6 9 7 6 3 4 5 2 11 5 2 11 8 5 7 8 9 4 9 8…
8500 8 2 5 5 6 7 8 4 5 11 9 3 6 2 5 4 5 10 7 3 7 7 7 2 9 7 4 3 2 4 7 8 9 10 5 9 8 9 10 10 5 2 1 7 9 3 4 5 8 4 5 8 10 5 2 5 2 7 4 3 8 6 10 8 8 4 10 9 4 7 7 5 6 9 10 11 8 6 3 5 5 1 9 6 6 3 5 2 7 3 9 5 7 3 5 10 7 3 7 10 8 7 5 10 4 1 8 5 3 3 6 8 5 6 8 6 5 5 8 6 5 4 3 4 7 3 5 6 4 5 9 9 6 6 9 7 4 11 10 6 7 6 9 10 7 6 10 7 6 7 10 7 6 6 7 8 5 8 4 7 5 10 12 7 12 10 11 6 6 7 5 4 2 6 3 13 5 3 9 8 5 7 7 8 3 …
8750 8 2 4 6 3 8 9 3 5 9 7 2 7 3 5 4 5 11 8 4 7 8 7 4 9 7 3 1 1 3 7 7 10 9 5 10 8 9 10 7 5 2 1 7 9 2 4 6 8 5 4 7 9 3 2 2 3 9 4 4 7 7 9 8 8 2 9 11 4 5 8 5 5 10 9 10 8 6 3 6 6 2 9 4 4 2 4 2 7 5 9 4 7 3 5 10 6 5 6 10 6 7 6 4 5 0 8 4 3 3 6 8 4 5 8 7 4 5 10 7 4 3 3 4 7 4 5 6 3 4 10 11 6 6 11 7 5 10 11 7 8 9 7 8 7 6 11 7 4 6 9 6 5 6 7 8 5 9 5 6 5 7 11 6 12 9 11 5 8 7 6 3 3 5 2 12 4 2 10 7 5 7 6 9 5 8 7…
9000 9 2 4 4 4 7 8 4 3 10 6 3 8 3 6 3 6 10 6 3 5 9 6 4 7 7 4 6 3 4 8 7 9 10 5 9 8 9 9 9 4 2 1 7 10 2 6 4 9 4 4 7 8 4 2 2 2 7 3 1 10 7 11 9 8 2 7 8 4 7 8 5 4 8 8 10 10 7 4 6 5 1 9 6 5 1 4 2 6 4 7 4 8 4 6 11 6 5 7 10 8 8 4 4 7 2 8 5 3 3 7 8 3 6 10 8 7 4 10 7 5 5 4 4 7 4 5 7 5 5 10 10 5 7 8 7 4 9 9 5 9 7 8 9 8 6 11 6 5 5 8 7 5 5 8 6 4 8 5 6 4 9 12 7 13 9 10 4 8 7 5 3 2 6 3 13 5 3 9 8 5 7 6 9 3 9 6 9…
9250 9 2 6 4 3 6 8 3 4 9 8 3 5 2 4 3 5 10 8 4 8 8 6 4 6 7 4 5 1 3 3 7 9 9 5 10 8 9 10 9 5 2 1 8 9 2 4 5 9 4 4 7 9 5 2 3 1 8 3 3 9 7 10 11 8 2 9 9 5 7 9 5 7 8 8 10 10 6 3 4 4 0 9 6 6 1 1 2 4 4 8 4 7 3 4 11 7 5 6 9 6 7 6 7 8 3 7 4 3 3 7 8 5 7 7 7 3 5 10 7 4 3 3 4 7 4 5 7 5 3 10 11 5 6 10 6 5 10 9 7 8 9 8 9 8 6 10 7 4 4 10 6 4 6 9 7 5 7 4 4 4 7 10 8 12 9 10 6 8 7 6 4 2 5 2 12 5 3 10 9 5 7 9 9 5 9 6 …
9500 9 2 4 3 4 8 7 4 6 11 8 2 8 3 4 4 6 11 8 3 9 8 6 3 9 6 5 5 1 5 10 8 11 9 6 9 8 8 10 9 5 3 2 10 8 3 4 5 8 3 4 8 10 5 2 3 3 10 4 0 9 7 12 9 11 4 10 8 4 7 8 6 4 9 8 12 10 8 4 5 5 0 9 6 6 2 3 2 6 5 7 5 6 3 5 10 6 4 6 11 8 7 6 7 6 1 8 5 3 3 6 7 4 7 8 7 3 4 8 5 4 4 4 5 7 4 4 6 4 4 9 10 6 6 10 7 4 8 9 7 7 9 9 9 7 7 11 7 7 5 10 6 2 7 9 6 3 9 2 6 4 9 12 7 11 7 11 7 8 6 6 2 3 5 1 13 5 3 9 7 4 7 5 8 4 9…
9750 9 2 5 3 4 8 9 5 7 12 8 2 9 3 7 3 6 11 8 3 8 9 7 4 7 6 2 2 3 3 6 7 10 10 5 11 8 9 8 6 6 2 1 8 8 3 5 5 7 5 5 10 8 3 2 3 4 9 3 1 7 7 11 11 9 3 10 9 4 6 8 5 4 10 9 11 7 7 3 3 2 0 9 4 5 3 3 2 7 5 7 4 6 3 4 11 7 3 6 11 8 8 6 7 5 2 8 5 3 1 7 8 3 5 9 7 4 4 9 6 4 3 2 4 7 4 5 6 4 5 10 9 6 6 7 7 4 10 9 6 8 10 8 9 8 7 11 8 4 7 11 6 5 6 7 7 3 6 4 6 5 8 11 5 12 9 10 7 9 7 5 3 2 4 1 13 5 2 9 7 5 7 5 8 3 7 …
10000 10 2 5 5 3 6 7 4 5 9 9 3 6 3 5 4 4 8 7 4 9 10 8 6 11 7 2 3 3 4 6 6 9 9 6 11 8 9 9 5 4 2 1 8 8 3 4 5 9 4 5 8 7 5 1 4 3 9 3 0 8 6 11 9 7 3 9 9 4 7 7 4 5 9 8 11 7 7 4 4 3 0 9 6 6 2 3 2 6 5 9 4 7 2 4 10 6 4 5 9 6 9 6 6 4 1 6 5 4 4 7 8 5 7 9 8 4 4 9 6 4 4 4 4 7 4 5 7 4 4 10 10 6 5 10 6 4 10 10 5 8 9 8 8 7 5 12 9 5 6 10 6 6 6 8 7 2 9 3 6 7 9 12 8 11 9 10 8 7 7 6 6 4 6 3 12 5 3 10 7 5 7 8 9 4 9 7 …
10250 10 3 4 4 3 6 8 3 4 10 6 3 8 4 6 3 6 9 8 3 8 9 6 3 10 4 1 3 3 4 7 7 10 10 5 11 7 10 9 10 4 2 2 8 11 3 5 6 9 6 4 8 8 5 0 4 4 11 4 2 11 8 11 11 8 3 10 8 4 6 7 5 5 9 10 10 9 7 4 3 1 1 9 5 5 2 4 2 6 4 7 4 8 3 4 9 7 3 4 9 7 7 5 5 6 1 6 5 3 2 7 8 4 5 9 7 3 4 11 5 5 5 4 4 6 2 5 6 4 5 9 10 6 6 9 6 5 8 9 5 9 7 8 9 7 6 11 6 5 7 8 7 5 9 9 5 4 9 5 5 5 8 12 4 11 9 12 7 6 7 4 5 3 5 3 11 5 3 10 8 5 6 7 9 4…
10500 10 1 4 5 3 5 7 4 4 10 7 2 7 3 4 2 4 10 7 3 7 8 8 5 9 8 5 3 1 4 5 6 9 9 5 10 8 9 9 8 3 2 2 8 10 3 5 6 10 5 5 8 10 3 2 3 3 10 2 1 8 7 12 10 9 3 10 8 5 6 8 5 3 8 8 8 10 6 1 3 2 2 8 6 6 2 5 2 6 4 8 5 8 3 4 11 6 4 5 10 7 5 6 5 6 1 7 6 3 4 7 8 4 8 9 9 6 6 10 7 4 4 4 6 7 4 5 6 4 4 8 10 5 6 10 6 4 10 8 5 7 8 8 8 7 6 10 7 7 8 10 7 4 7 9 7 4 9 3 6 5 8 12 7 12 9 10 7 8 7 5 3 2 6 3 14 5 2 7 8 3 7 7 9 4…
10750 10 2 4 5 4 7 8 4 5 9 8 1 9 3 5 4 5 11 5 3 5 9 6 4 9 8 4 3 1 5 7 6 10 10 6 11 7 8 8 10 4 2 2 9 9 3 6 6 12 3 5 7 9 4 1 4 4 11 5 2 9 7 10 11 8 3 10 8 5 5 7 5 4 9 7 10 6 5 5 3 3 0 9 6 7 2 4 3 6 4 7 6 8 3 4 10 7 3 5 10 8 7 5 6 3 0 7 4 4 0 6 8 4 6 9 8 4 4 9 6 5 3 3 5 5 4 4 6 4 5 9 7 4 6 8 6 3 10 9 6 7 9 9 9 7 4 10 7 3 5 9 6 4 6 10 6 3 10 3 6 5 7 11 5 11 10 11 7 8 7 5 4 2 6 3 13 5 3 11 7 5 7 7 8 4…
11000 11 3 4 6 5 7 8 4 4 10 8 3 7 3 4 2 5 11 6 2 6 8 3 3 9 8 2 4 2 4 5 7 9 9 5 11 8 8 9 9 5 2 1 8 7 2 5 6 7 4 5 7 8 4 1 2 2 7 3 1 6 5 9 9 9 3 10 9 5 7 8 5 5 9 10 10 9 6 0 5 5 0 9 5 6 3 2 2 6 4 8 5 8 3 4 11 7 5 6 9 8 6 4 7 5 1 8 6 3 3 6 8 5 6 8 8 5 4 9 6 5 3 3 5 8 4 5 6 2 5 10 10 5 7 8 7 4 11 10 6 7 8 9 9 9 4 11 7 5 5 10 6 5 6 8 8 3 9 3 6 7 9 11 7 12 10 11 7 9 7 5 3 2 5 3 14 5 3 8 8 5 7 8 8 3 8 7 …
11250 11 2 5 5 6 5 9 4 5 10 5 2 8 3 6 4 7 12 8 4 7 7 9 6 9 7 2 3 2 5 6 7 10 8 5 8 7 8 9 9 3 2 2 9 8 3 3 6 8 4 3 8 7 3 2 3 3 9 4 2 8 8 11 7 8 3 9 8 4 6 8 4 4 9 7 9 8 7 4 4 5 0 9 6 7 2 4 2 6 4 9 4 7 2 4 10 8 4 7 10 8 6 4 6 4 0 6 4 3 4 7 9 5 9 10 8 4 5 9 7 4 4 4 4 6 3 3 6 3 4 10 10 5 7 11 7 5 8 7 5 6 6 8 10 8 4 10 7 6 5 9 6 4 6 9 6 5 9 4 5 6 8 14 7 11 8 10 7 8 7 4 4 2 5 2 13 5 3 9 7 4 7 7 9 5 9 6 10…
11500 11 1 4 4 3 7 9 4 7 10 6 2 8 2 3 3 5 11 6 4 9 7 7 5 10 8 5 5 1 5 8 7 10 10 5 10 7 10 9 8 2 2 1 7 10 3 4 6 7 5 4 8 9 4 2 2 2 9 4 2 6 7 9 11 9 3 10 9 4 7 7 5 4 10 6 13 8 7 2 5 7 1 9 5 6 3 4 3 6 4 8 4 6 3 5 11 7 5 6 10 7 6 6 5 6 2 6 5 3 4 7 8 5 5 7 8 6 6 9 6 5 4 4 6 7 3 5 6 4 5 10 11 6 5 9 7 5 8 8 6 7 7 9 9 8 6 9 8 6 6 10 7 5 6 8 6 4 8 4 4 5 8 11 7 11 8 10 7 8 7 6 4 2 6 3 13 4 2 9 8 6 7 8 8 4 9…
11750 11 2 3 5 3 6 7 4 5 9 10 4 7 3 5 4 4 9 6 4 8 6 5 5 9 7 4 4 0 5 9 7 10 9 6 10 9 10 9 9 5 2 0 8 10 2 4 6 9 4 4 7 7 3 1 3 3 9 3 1 7 8 11 10 9 3 9 9 5 7 8 5 5 10 7 12 6 7 2 6 5 1 9 7 6 2 2 2 6 5 9 4 8 3 4 12 7 4 6 10 6 8 6 6 6 3 8 6 3 5 7 8 5 5 9 7 4 4 7 5 4 5 2 6 5 4 5 6 4 4 10 10 6 6 9 7 5 8 8 4 6 7 7 8 9 7 11 8 6 7 9 6 4 6 10 6 4 7 4 6 4 8 12 6 12 9 10 8 8 5 5 4 3 6 3 12 5 1 10 6 5 8 7 9 4 9 …
12000 12 2 4 3 2 7 9 3 4 11 6 2 9 3 5 3 6 9 8 3 7 5 7 4 8 6 3 3 0 4 7 7 10 9 5 10 8 9 9 8 5 3 4 7 8 2 4 6 8 5 3 6 7 3 2 3 3 9 4 1 6 7 8 10 9 3 9 8 4 7 8 5 5 11 9 11 8 7 3 5 7 0 9 6 5 2 2 2 6 4 8 4 8 3 5 11 7 5 6 7 7 7 5 6 4 0 6 4 3 2 7 7 5 6 8 7 3 6 9 7 5 4 3 5 7 5 5 6 4 5 10 9 6 6 7 6 4 10 11 5 7 9 8 8 7 6 10 6 3 5 9 6 4 6 8 8 5 8 5 5 6 8 11 6 11 9 10 5 9 8 7 2 3 5 3 12 5 3 8 9 5 8 7 9 3 9 6 9 9…
12250 12 2 3 3 4 6 7 4 5 10 7 2 7 3 7 2 5 7 6 3 6 6 7 5 7 7 6 4 1 5 8 6 11 9 5 9 7 9 8 6 3 2 1 8 11 2 4 5 9 5 4 8 8 3 1 3 3 10 3 2 6 7 9 10 10 2 8 8 4 5 8 5 4 9 7 10 7 7 3 3 4 2 9 6 5 2 4 2 6 4 7 4 7 3 5 11 7 5 5 9 7 6 5 7 4 2 5 5 4 3 7 8 6 7 9 8 4 4 9 6 5 4 4 4 7 4 5 6 4 5 8 10 6 4 9 7 5 9 8 5 7 7 8 8 8 6 12 7 5 6 10 8 6 5 9 4 3 8 4 3 5 7 11 6 12 10 11 7 8 7 5 4 2 7 2 12 6 2 9 8 5 7 7 9 4 10 6 1…
12500 12 3 5 5 3 6 8 4 5 9 7 2 6 2 7 3 6 8 7 3 8 6 7 3 10 9 4 5 0 5 8 7 10 9 5 9 7 9 10 9 4 3 1 9 11 3 5 6 10 4 4 9 7 4 2 3 3 9 4 2 7 8 12 10 9 3 10 9 5 7 7 5 5 10 9 11 8 9 3 4 5 0 9 4 6 1 4 3 6 5 9 3 9 2 5 10 7 3 6 8 5 6 5 5 6 3 8 4 3 3 7 7 6 5 10 7 4 5 9 7 5 5 3 5 6 3 4 5 4 5 8 11 5 6 9 6 5 8 9 7 9 7 8 8 6 7 11 7 5 7 9 5 4 6 8 7 4 8 4 7 8 9 13 5 10 7 10 6 8 8 6 3 2 4 2 11 6 2 8 8 4 7 9 9 5 10 6…
12750 12 1 3 4 2 6 8 3 4 11 7 1 9 3 6 2 4 9 7 4 7 8 7 6 10 7 5 6 2 4 6 7 10 10 6 11 8 9 9 9 4 2 1 9 10 3 5 4 9 4 3 8 9 4 1 3 3 9 3 2 8 7 11 8 8 4 10 9 5 7 8 5 7 9 8 11 7 6 2 5 6 1 9 5 5 2 2 3 5 6 9 4 7 3 5 11 6 5 6 9 5 8 5 6 7 3 6 3 4 3 8 7 4 7 8 7 4 6 8 7 5 4 4 5 7 4 5 6 4 5 9 11 6 6 10 6 5 10 8 5 9 7 8 9 8 7 12 8 4 7 7 6 3 5 7 6 4 8 5 5 6 10 9 6 12 11 11 5 8 7 5 2 2 5 1 11 5 3 9 9 5 9 10 9 4 8 …
13000 13 2 4 4 3 7 7 4 5 11 6 2 7 3 4 3 5 9 6 3 7 9 7 5 7 4 3 4 1 3 6 7 9 10 4 12 8 9 9 8 3 2 2 8 8 2 5 5 10 5 4 8 9 3 3 2 3 9 4 0 6 6 11 8 8 3 10 7 4 7 7 5 5 11 6 11 8 8 2 4 5 1 9 4 7 2 5 2 6 4 9 5 8 3 5 10 7 5 6 10 6 9 5 7 5 3 7 5 3 2 7 8 3 6 8 9 6 4 9 6 5 4 3 3 8 4 6 7 5 5 10 11 6 7 10 9 4 8 7 5 7 7 8 9 8 6 11 8 4 5 10 5 5 6 9 6 4 7 4 7 7 10 11 6 12 8 10 7 8 7 6 2 2 5 1 13 6 2 9 6 5 7 8 8 4 9 …
13250 13 3 4 4 4 9 9 4 4 10 4 2 7 3 5 4 4 8 8 4 6 7 6 5 8 5 3 5 1 4 6 7 9 9 5 10 8 8 9 9 4 2 2 7 8 2 5 6 9 5 5 9 8 4 2 3 3 10 4 1 7 5 10 9 9 3 10 8 4 7 7 4 4 8 5 10 7 7 2 6 6 0 9 6 6 3 1 2 5 5 10 4 7 3 5 10 6 4 6 8 3 8 3 5 6 2 7 2 2 3 7 7 4 4 9 8 2 5 9 7 4 2 3 5 8 4 5 6 4 4 10 9 6 7 7 8 4 8 8 6 8 7 8 8 7 6 10 5 5 7 10 6 2 6 9 6 4 6 4 7 6 9 11 6 11 9 11 6 8 7 5 4 2 6 2 10 5 3 9 8 4 8 7 9 4 9 6 9 8…
13500 13 3 5 4 3 6 9 4 5 11 7 3 7 3 6 4 4 10 8 3 7 10 7 5 11 8 5 5 1 4 5 7 9 8 6 10 8 9 10 8 3 1 1 8 9 1 6 6 10 3 4 6 9 4 2 3 1 10 4 1 7 5 11 9 9 4 10 10 3 5 7 4 7 10 7 10 9 6 3 5 6 0 9 5 4 3 3 2 6 5 9 4 7 3 5 11 6 5 7 8 5 7 5 8 7 3 7 3 3 1 7 7 4 6 10 8 4 5 9 7 5 3 4 4 7 4 5 7 4 6 9 10 6 6 8 7 3 8 7 5 8 8 8 10 7 6 11 8 4 6 10 6 3 7 8 6 5 8 4 7 6 9 12 6 11 8 10 7 8 7 6 2 2 5 1 12 4 2 10 7 6 8 6 9 …
13750 13 3 4 3 3 7 8 4 5 8 8 3 7 3 7 3 7 11 7 4 8 8 6 6 7 7 4 5 1 4 8 8 9 7 6 10 8 10 9 7 4 2 2 8 12 3 6 5 10 3 4 9 10 3 3 3 1 10 4 2 8 8 11 9 8 2 9 11 5 5 8 5 6 9 8 11 9 8 3 5 7 1 9 5 5 2 3 2 5 4 7 5 7 3 5 10 5 4 6 8 5 8 3 4 5 2 6 3 3 3 6 7 4 7 9 8 4 4 9 6 5 3 2 4 7 4 5 7 4 5 10 10 6 6 9 7 4 8 8 6 7 6 8 8 7 5 10 6 4 5 9 6 5 6 10 8 2 10 4 6 6 9 10 6 11 10 11 7 9 8 6 3 1 4 1 13 5 3 10 8 6 9 7 9 4 …
14000 14 3 4 4 4 8 9 4 4 9 7 2 7 3 6 4 3 10 8 4 7 10 7 6 8 9 3 4 0 3 7 6 10 9 6 9 7 9 8 9 4 3 2 9 8 2 4 5 8 4 3 7 9 4 3 2 1 10 4 0 5 6 11 10 9 2 9 9 4 5 7 5 5 9 5 11 5 8 2 5 6 1 9 5 4 3 2 3 7 5 10 5 7 3 5 12 6 5 6 9 6 5 3 4 3 3 6 4 3 4 6 7 4 6 10 8 5 4 10 6 5 3 4 4 7 4 5 6 4 5 10 11 6 8 9 7 4 9 6 4 7 7 9 10 8 5 10 6 4 5 10 6 4 6 9 8 4 9 4 6 5 7 12 6 12 10 11 7 8 7 5 4 1 5 2 12 4 2 10 7 5 7 9 9 4 …
14250 14 3 3 3 3 8 9 4 5 10 7 2 8 3 5 3 4 10 7 3 6 8 4 5 9 4 3 5 0 4 9 6 9 10 5 10 8 9 11 9 3 2 2 8 11 2 6 5 9 4 4 8 9 4 5 2 1 10 4 2 7 6 10 10 9 3 8 9 4 6 8 4 6 9 7 11 6 7 2 5 6 1 9 3 5 1 3 2 6 4 8 4 7 3 5 10 6 5 6 10 5 7 3 6 3 3 7 6 3 4 7 7 3 6 9 7 3 4 9 5 5 2 4 4 7 4 5 7 5 5 10 11 6 6 9 6 5 9 7 5 7 7 8 10 7 6 9 8 3 4 9 7 4 5 9 7 4 9 3 7 5 9 10 6 12 10 11 7 9 7 6 2 2 4 1 12 4 2 10 8 5 7 8 9 4 7…
14500 14 3 4 4 3 7 8 5 5 12 6 2 9 3 4 3 6 12 7 2 6 6 7 3 9 8 2 4 0 5 9 6 11 9 5 9 7 8 9 7 4 2 2 9 10 2 6 6 10 4 4 8 8 4 3 2 3 9 3 2 6 5 11 9 10 4 9 9 5 6 8 5 6 9 9 11 7 7 2 5 7 1 9 5 5 3 4 2 5 4 8 3 7 2 6 11 8 4 6 9 4 7 5 6 6 1 7 4 3 2 7 7 4 8 9 8 3 6 9 7 4 3 4 4 7 4 5 6 4 4 10 10 6 6 10 6 6 9 8 7 6 8 8 8 8 6 10 9 4 2 9 7 4 6 7 7 5 9 5 6 5 9 10 5 12 10 10 7 9 6 6 4 3 7 1 11 5 3 10 9 6 9 8 9 5 9 7…
14750 14 2 4 4 3 7 8 4 5 8 6 2 7 2 5 4 7 11 7 4 8 8 5 5 8 6 3 5 2 4 5 7 9 8 6 10 6 8 9 10 5 3 1 9 10 3 5 5 9 5 3 9 7 4 2 3 4 10 4 2 8 7 12 8 8 3 9 9 4 6 7 3 5 9 5 9 6 7 1 4 4 0 9 5 4 2 1 3 6 4 8 3 7 2 4 9 7 5 5 10 3 8 6 5 5 1 8 5 2 3 7 7 4 7 9 8 3 6 8 6 6 3 4 3 7 4 4 6 4 5 10 10 7 6 12 5 4 9 7 4 6 9 9 9 7 6 8 9 4 5 10 6 4 6 9 5 2 8 4 7 6 8 12 5 11 9 11 7 9 7 5 4 2 7 2 12 4 2 11 6 6 7 8 9 5 10 7 9…
15000 15 3 3 3 3 8 6 4 5 9 7 4 6 3 5 4 6 12 8 3 7 9 6 4 8 6 2 3 1 5 6 8 10 10 6 10 7 10 9 9 4 2 1 7 10 3 4 6 9 5 5 7 9 3 2 3 3 8 4 2 6 8 9 10 9 4 10 11 5 7 7 5 7 10 8 9 10 9 1 5 6 2 9 5 4 1 3 2 7 4 9 4 7 2 5 11 7 5 6 10 4 7 5 7 4 1 6 4 2 5 7 6 5 6 9 7 4 6 8 6 4 2 4 5 5 4 4 5 4 4 9 8 4 6 10 6 4 10 8 6 8 7 9 9 7 5 8 7 6 4 10 7 5 6 9 6 4 8 5 6 8 8 11 5 12 11 11 7 8 7 5 4 4 6 2 13 5 3 10 8 5 8 10 8 5…
15250 15 3 4 3 3 6 7 4 5 12 7 4 9 4 5 2 7 11 8 4 8 8 7 6 11 8 3 5 1 4 6 7 10 8 5 9 9 10 9 7 5 2 2 8 8 1 5 6 7 2 3 6 9 4 5 2 1 9 3 1 8 7 10 10 10 3 9 8 4 5 9 5 6 9 6 12 8 6 3 3 3 1 9 5 5 3 3 2 6 4 8 5 7 3 4 10 7 5 6 10 4 5 3 4 3 1 6 4 1 3 7 6 4 7 9 8 3 5 9 6 5 2 4 4 7 4 5 6 4 4 9 11 4 7 9 5 5 9 9 7 8 8 9 9 8 4 10 7 5 4 10 7 5 6 8 8 4 9 2 4 5 9 13 5 11 10 11 7 8 7 5 5 4 6 2 11 5 3 8 8 5 7 6 9 4 9 8…
15500 15 2 4 5 4 7 8 4 5 10 6 3 6 3 4 2 4 9 7 4 8 9 7 4 10 7 3 5 1 4 5 8 9 9 5 12 8 9 8 7 3 3 2 9 9 2 5 5 10 3 5 10 8 5 2 1 1 10 3 1 8 5 10 8 8 3 9 7 3 5 8 4 5 8 6 10 9 7 1 4 4 0 9 7 6 2 2 2 6 3 8 5 7 2 5 10 6 5 6 10 5 6 6 7 8 2 7 5 2 3 8 7 5 5 8 7 3 4 9 6 5 3 4 4 7 4 4 5 3 5 10 10 5 7 10 7 5 8 9 4 7 9 8 9 8 6 10 8 6 5 9 7 5 5 6 9 4 8 4 6 5 8 12 6 11 9 11 7 8 7 6 2 3 4 2 11 5 3 10 8 5 7 6 8 4 9 6…
15750 15 3 4 3 4 8 8 4 4 10 5 3 7 3 6 3 4 10 8 4 8 8 5 3 7 6 2 4 1 3 8 8 10 10 5 10 7 9 9 9 4 2 2 8 9 2 5 6 9 3 4 7 8 3 4 2 1 8 5 5 8 5 9 8 9 4 10 8 4 6 7 4 5 8 6 9 8 7 2 5 6 1 9 6 5 2 4 2 6 5 9 5 7 4 5 12 7 5 6 10 4 7 5 7 7 2 7 4 3 3 7 7 5 8 9 8 3 5 9 6 4 2 3 4 6 4 4 5 4 4 10 10 5 5 9 5 4 10 8 6 7 8 8 9 6 5 9 6 5 5 9 7 6 6 8 8 4 7 6 8 7 9 12 7 12 9 11 6 10 6 5 4 3 6 2 12 5 2 9 7 5 7 5 8 4 8 6 8 …
16000 16 2 4 5 3 8 9 4 4 10 7 2 8 3 5 4 4 11 8 4 7 8 6 6 10 5 5 3 0 3 5 7 9 10 7 11 8 9 10 9 3 3 2 9 10 3 5 6 9 3 4 8 7 4 2 3 2 8 4 1 9 6 7 9 9 3 10 9 5 6 6 5 4 10 6 9 9 8 2 4 5 1 9 5 5 2 4 3 6 4 7 3 6 2 4 10 6 3 7 11 4 8 4 7 5 3 8 4 3 4 7 7 5 5 8 6 3 6 8 7 5 4 4 5 7 4 5 6 4 5 10 9 4 6 8 5 4 10 9 5 9 9 8 10 6 7 10 6 5 6 10 7 5 6 9 5 3 9 3 4 4 8 11 6 12 9 9 7 7 7 5 3 3 5 2 13 5 2 10 7 5 7 7 8 4 8 …
16250 16 3 4 4 3 8 9 5 4 11 7 2 6 2 6 3 4 9 8 3 8 6 7 3 7 7 4 4 1 5 5 7 9 9 6 11 7 9 10 9 4 2 2 6 8 2 5 5 10 4 4 6 9 3 2 3 2 10 5 4 8 6 8 10 9 2 9 10 5 6 8 5 5 9 7 11 9 7 2 4 3 2 9 6 5 2 5 3 5 4 8 5 6 3 4 11 5 2 5 9 5 6 7 9 7 3 8 4 2 3 7 7 3 5 9 7 3 4 9 5 4 2 4 4 5 3 5 7 4 4 9 11 6 8 10 7 4 9 8 6 7 7 8 8 8 6 12 6 5 6 8 5 4 5 9 7 3 7 5 7 6 7 10 6 12 10 9 6 8 8 6 3 2 4 2 12 5 2 12 6 5 6 7 10 5 8 6 …
16500 16 2 4 4 3 8 7 3 3 10 7 2 5 3 7 3 7 11 7 3 8 8 6 3 9 6 3 3 0 6 3 7 10 9 5 11 9 10 9 5 5 2 1 8 11 3 5 5 9 4 5 9 9 3 2 4 2 8 5 4 9 8 8 8 7 3 10 9 4 8 8 5 7 9 7 10 8 8 3 5 6 1 9 5 5 1 4 3 6 6 8 4 7 3 5 12 6 6 6 10 4 6 5 9 5 1 8 5 2 3 7 6 4 7 9 7 3 4 8 6 4 2 4 5 8 4 5 6 3 4 10 10 5 6 10 7 4 9 8 6 7 8 8 8 7 6 10 8 5 7 8 7 5 7 10 7 4 6 5 6 5 7 11 4 11 8 10 6 8 7 6 3 4 5 3 11 4 2 9 8 5 7 9 8 3 11 …
16750 16 3 6 5 5 6 9 3 3 11 6 3 8 3 5 3 5 9 6 3 7 9 7 5 8 7 3 5 2 4 7 7 11 10 6 11 8 8 9 7 5 3 2 9 8 2 5 5 9 5 4 7 9 4 2 5 2 10 5 4 8 8 8 10 9 3 9 7 3 7 8 5 6 10 7 12 8 8 2 4 5 2 9 5 6 3 4 2 6 2 9 4 8 3 5 11 7 5 6 9 6 7 4 5 5 3 6 4 3 4 7 8 6 7 10 7 4 5 8 7 5 3 4 5 6 5 4 5 3 5 9 7 4 6 10 7 4 9 9 6 8 7 9 10 8 5 8 7 5 7 9 6 4 5 9 6 4 7 3 5 4 8 11 7 11 9 11 7 8 8 6 1 2 5 2 13 5 2 9 8 5 9 10 9 6 9 6 9…
17000 17 3 4 5 4 9 9 4 4 11 6 1 6 3 6 3 4 9 8 4 6 7 7 6 9 8 3 4 1 4 6 8 9 10 5 11 8 9 10 9 4 2 2 8 9 2 5 6 10 5 5 9 7 3 2 3 2 8 5 4 8 6 9 8 7 2 9 10 5 7 8 5 5 9 9 12 8 8 2 5 7 1 9 5 6 3 2 2 6 6 8 4 6 3 5 11 7 5 6 8 4 7 5 6 4 2 5 4 3 3 8 7 4 9 9 6 2 4 7 7 5 2 3 5 6 4 3 5 2 4 9 8 4 4 8 6 5 10 10 7 7 8 8 10 9 5 11 6 6 7 9 6 5 5 9 7 4 7 4 7 7 9 10 6 10 10 11 7 8 6 6 2 3 4 2 12 4 2 7 6 4 7 8 10 4 8 6 …
17250 17 2 5 4 5 7 8 4 3 11 8 4 8 2 5 2 6 7 8 4 8 7 5 5 7 7 4 7 2 5 8 7 10 9 5 10 9 9 9 8 4 2 2 8 11 3 6 5 9 6 4 8 8 4 2 5 2 7 5 3 9 7 11 11 10 2 9 11 5 7 8 6 6 8 7 11 10 8 3 5 6 1 9 3 3 1 4 2 5 5 9 4 7 3 6 12 8 4 6 9 4 8 4 4 4 1 5 5 3 3 8 7 4 7 7 8 3 4 8 7 5 2 4 4 7 4 5 6 3 5 11 10 4 6 9 7 5 9 10 5 7 7 9 10 9 5 9 6 7 6 10 7 6 6 9 8 4 7 5 7 8 9 9 4 12 10 11 6 8 7 5 3 4 5 1 12 4 2 11 8 5 7 7 9 5 9…
17500 17 3 5 4 4 6 8 4 4 11 5 2 7 2 6 4 4 11 8 3 7 6 7 3 7 6 4 5 1 4 7 7 10 10 6 10 7 9 9 9 4 3 1 10 10 2 5 6 9 5 4 7 10 3 3 3 2 8 5 5 8 6 10 10 10 3 10 9 5 7 8 6 5 7 9 12 7 8 3 5 5 1 9 3 4 2 4 3 6 4 8 4 6 2 5 11 6 4 7 9 4 8 5 5 6 2 6 2 2 3 7 7 5 6 8 8 3 4 9 5 5 3 4 6 5 2 5 6 4 5 8 10 5 6 9 5 5 10 8 8 8 6 9 9 9 6 9 8 4 8 8 6 4 6 9 7 4 7 6 7 7 8 10 6 12 11 11 7 8 7 6 3 3 5 1 12 5 3 11 9 5 7 6 9 4 …
17750 17 1 4 3 3 6 9 5 5 9 8 3 7 3 4 5 4 10 7 3 8 6 8 4 9 7 5 5 1 4 8 7 10 9 5 9 8 9 10 8 4 3 2 8 10 2 4 5 10 5 3 8 9 5 2 5 3 11 2 3 8 6 9 8 9 2 9 9 5 5 8 5 6 8 6 10 9 7 3 6 5 1 9 6 6 2 4 2 6 3 7 4 6 3 4 12 7 4 6 9 3 8 6 5 6 2 7 4 2 3 7 7 4 6 9 7 3 4 8 5 5 2 4 4 7 3 6 6 4 5 9 7 4 6 9 5 5 10 8 7 7 8 8 10 9 5 10 6 3 7 11 6 4 7 9 7 3 6 4 6 3 8 12 5 13 10 10 7 7 7 5 4 3 6 3 11 5 1 8 8 4 7 7 9 6 11 8 …
18000 18 3 6 5 6 6 10 4 6 10 8 3 8 2 4 3 5 10 8 2 6 8 7 4 10 7 3 4 1 3 6 6 9 10 5 8 8 8 9 9 5 2 2 7 10 2 5 5 9 5 3 8 9 3 2 4 1 9 3 1 10 7 11 9 9 2 9 10 5 6 8 6 6 8 7 10 9 6 2 5 7 1 9 6 6 2 5 3 5 4 8 4 6 3 5 11 5 4 6 9 4 7 5 7 7 1 6 5 2 4 7 7 4 6 8 6 3 4 9 6 5 2 4 4 7 4 5 6 4 6 10 9 4 6 10 6 5 10 8 7 7 8 8 9 7 5 9 7 4 7 10 6 2 6 9 6 3 6 4 6 6 8 12 6 11 11 12 7 8 6 5 3 2 5 3 12 5 1 11 7 3 7 9 9 4 1…
18250 18 2 5 5 4 6 8 4 4 10 8 3 9 4 6 4 4 11 8 3 8 9 5 2 8 5 3 5 1 4 5 7 9 9 5 11 8 10 10 8 4 2 1 8 8 2 4 6 9 5 3 6 8 4 1 4 2 8 4 5 6 6 9 9 8 3 9 10 5 5 8 4 6 10 6 9 9 6 3 5 5 2 9 5 5 2 5 4 7 5 9 4 6 3 4 12 7 5 5 9 6 8 3 5 6 2 6 5 3 4 6 8 5 4 8 8 3 4 10 5 5 2 4 5 5 4 4 5 4 5 10 8 5 6 8 6 4 9 6 4 8 6 8 10 9 5 9 6 3 7 9 5 5 6 8 6 4 6 4 7 5 7 9 5 11 10 12 7 9 5 5 5 3 4 3 11 4 1 10 7 4 8 7 9 6 8 7 10…
18500 18 2 3 5 4 6 8 4 6 10 7 2 7 3 4 4 5 11 6 4 7 8 7 5 9 5 4 6 2 4 7 7 9 9 6 9 6 8 9 9 5 3 2 8 9 3 4 5 8 5 4 8 8 4 2 5 1 8 4 3 10 7 9 10 10 2 9 10 5 6 7 4 5 9 9 10 8 8 3 4 6 1 9 6 6 2 5 3 6 4 7 4 5 3 5 12 7 5 6 9 5 6 4 6 6 1 6 2 3 2 7 9 4 8 9 7 2 5 9 5 4 2 4 4 7 3 4 5 5 5 6 9 4 7 9 7 4 9 8 6 8 7 8 10 7 5 11 7 3 6 9 7 6 5 9 6 4 6 5 7 5 9 12 5 11 10 11 7 8 6 6 3 4 4 2 10 4 1 10 7 5 7 6 9 3 9 6 9 …
18750 18 3 4 4 3 7 8 3 5 10 6 2 6 3 4 3 5 10 7 3 9 8 7 5 9 6 2 2 0 4 9 8 10 10 6 10 8 8 9 9 4 2 2 8 9 3 4 4 9 4 5 7 11 5 3 5 1 10 4 1 8 6 10 10 10 2 9 10 5 5 8 5 5 9 10 12 10 7 4 5 6 1 9 6 5 2 4 3 6 4 10 5 6 3 5 12 7 5 6 8 6 5 6 5 3 1 6 4 3 2 7 8 5 6 9 7 3 4 8 6 5 2 4 4 6 3 5 6 4 6 10 11 5 6 10 5 4 10 10 6 7 8 9 8 8 5 11 7 5 6 10 6 5 4 9 9 3 8 6 6 4 8 10 5 12 9 10 6 8 5 5 2 1 3 2 12 4 1 9 8 4 8 8…
19000 19 2 4 6 5 7 8 4 5 11 5 3 9 4 5 3 5 11 6 3 7 7 7 5 10 5 4 3 2 4 5 7 8 9 6 9 8 9 10 9 4 2 1 8 11 3 6 4 9 2 5 8 8 3 1 4 3 10 4 4 8 8 11 10 10 3 10 10 5 5 7 5 6 10 8 12 10 8 3 4 6 1 9 5 5 2 3 3 6 4 8 3 5 2 5 12 7 5 6 9 4 6 4 6 3 2 6 4 3 3 7 7 5 7 8 6 3 4 9 5 5 3 4 6 6 4 5 6 4 5 9 10 5 6 8 7 5 10 9 6 8 8 8 10 8 5 10 8 5 5 11 7 3 6 9 7 3 7 5 7 4 9 9 6 12 10 10 7 9 5 5 4 4 3 2 9 4 2 10 8 3 7 7 8 …
19250 19 4 5 5 4 7 9 4 5 12 7 2 8 3 5 2 5 10 7 4 8 7 8 6 8 8 3 4 0 4 8 7 10 8 5 9 9 9 9 7 4 2 2 8 10 3 5 5 8 2 4 8 8 3 2 5 2 8 4 2 9 6 10 9 8 3 9 11 3 6 8 5 6 9 9 10 8 7 4 4 6 2 9 7 5 2 4 3 6 5 11 5 5 2 5 10 6 6 6 10 3 5 6 4 5 1 4 2 1 4 6 7 4 6 9 6 3 4 8 4 5 2 4 5 6 5 5 6 4 5 9 11 4 5 10 7 5 10 10 7 7 9 8 10 9 6 10 8 4 8 8 6 5 6 9 9 3 8 3 6 4 7 10 6 12 9 10 7 6 6 4 4 3 4 2 10 5 1 10 9 4 7 8 9 5 9…
19500 19 2 4 5 4 7 8 4 5 10 7 2 6 1 6 3 6 11 8 2 7 7 7 3 7 8 4 5 0 4 5 7 10 10 6 10 8 9 9 8 6 2 2 8 9 3 4 3 9 3 4 8 8 4 2 5 2 9 4 4 8 7 10 8 9 3 9 11 5 6 8 6 6 10 8 11 8 8 4 4 6 1 9 4 5 2 4 2 6 4 9 3 3 2 5 12 6 5 6 9 3 7 5 6 5 1 7 5 1 5 6 6 4 7 8 6 2 4 9 4 5 2 4 4 5 3 5 6 5 5 8 11 5 6 10 6 5 11 7 6 7 7 8 10 9 4 10 6 5 7 10 6 5 6 9 7 2 7 4 6 5 8 12 8 12 11 10 7 8 6 6 2 3 5 2 10 4 0 10 7 5 8 8 9 5 …
19750 19 2 3 7 3 9 9 4 5 10 8 2 7 3 5 3 6 8 8 4 7 7 7 5 8 7 5 6 1 4 7 7 10 10 5 10 8 9 8 5 3 2 3 7 10 3 4 4 7 4 4 8 10 4 3 4 2 8 3 3 8 8 10 7 8 2 9 11 5 6 8 5 5 9 8 10 8 5 4 5 5 0 9 7 4 2 4 4 5 4 8 4 4 3 5 12 7 4 6 9 4 7 5 3 4 1 5 3 2 5 7 6 5 7 9 6 3 5 9 6 5 2 4 3 6 3 4 6 4 5 9 11 5 6 10 6 5 10 9 7 8 7 8 9 10 5 11 7 5 7 9 6 4 6 9 6 4 6 4 6 5 9 10 6 11 11 11 6 7 4 3 3 3 6 2 10 5 0 10 9 4 7 6 9 5 1…
20000 20 4 5 5 5 8 9 4 5 10 8 4 9 3 4 3 4 9 8 4 8 4 6 5 7 8 5 5 1 3 4 6 10 9 5 10 8 9 8 6 4 2 3 9 9 3 5 3 7 5 5 9 8 3 1 4 2 8 4 4 8 8 10 9 9 3 10 9 5 6 8 4 5 8 8 11 9 7 1 5 6 1 9 6 5 2 3 3 5 4 8 3 6 2 5 11 8 4 6 10 5 6 4 5 6 1 8 4 4 3 7 8 5 7 8 8 3 4 10 5 5 3 4 5 7 4 5 5 4 5 8 10 5 6 11 7 5 10 8 5 8 7 8 9 9 6 11 6 5 5 9 6 2 7 9 6 3 8 5 6 5 8 10 6 12 11 11 7 7 5 4 5 4 6 2 9 4 1 11 9 4 8 8 8 4 9 7 …
20250 20 2 4 4 3 5 8 4 3 9 8 2 8 2 7 4 5 10 8 2 7 7 6 4 10 7 3 6 2 4 6 8 10 10 5 10 8 8 7 6 5 2 4 9 10 2 5 4 6 6 4 9 8 4 2 4 2 8 4 4 9 7 9 9 8 3 10 11 5 7 7 7 5 9 10 10 8 9 2 5 6 1 9 6 6 2 6 4 5 4 7 4 6 3 5 12 7 5 6 8 5 9 4 3 4 0 9 5 3 4 7 6 4 6 8 8 3 4 8 6 4 2 4 4 7 3 3 5 4 5 10 10 5 7 9 9 5 10 9 8 8 8 10 8 8 6 11 6 4 7 9 6 5 6 10 6 4 7 5 6 5 7 11 7 13 11 11 7 7 5 5 3 5 8 2 11 4 1 9 8 4 8 6 9 4 …
20500 20 2 5 4 5 6 8 4 4 11 6 2 7 3 6 3 6 8 8 3 8 6 6 4 8 7 4 6 2 4 7 7 11 8 6 10 8 8 9 6 3 2 2 10 9 3 4 4 9 5 3 8 9 3 2 2 2 8 4 2 8 6 9 8 8 2 9 10 5 5 7 5 5 7 8 11 7 8 3 4 5 1 9 5 6 1 6 4 6 4 8 5 5 4 6 12 8 5 7 10 5 8 5 5 8 3 8 4 3 3 7 7 4 6 8 7 2 4 8 4 6 3 4 5 6 4 5 6 4 5 9 9 7 6 7 5 4 10 9 6 7 8 8 9 8 6 12 6 4 6 8 6 4 7 10 7 3 9 5 5 5 8 10 6 12 10 11 8 7 5 4 3 4 6 2 10 4 2 9 9 4 8 6 10 5 10 7 …
20750 20 3 4 4 3 8 8 4 4 10 7 2 7 2 5 4 6 11 8 2 7 7 8 2 10 8 5 5 0 5 4 7 11 9 7 10 8 8 7 6 4 2 3 9 9 4 3 4 7 5 3 8 9 5 2 5 1 8 3 3 7 8 11 9 9 3 7 8 5 6 8 6 5 8 7 9 9 7 0 4 6 0 9 6 6 2 4 4 6 4 8 5 6 3 5 12 8 8 6 9 8 4 5 6 6 2 8 4 3 1 7 7 4 6 9 6 1 4 10 3 3 3 2 6 5 5 3 5 3 4 9 11 6 6 10 6 5 10 8 6 8 8 8 8 7 6 10 8 6 7 10 7 4 7 10 7 4 7 4 7 3 7 12 7 12 10 10 8 8 4 4 3 3 6 2 10 4 1 11 8 4 8 6 9 4 11…
21000 21 3 4 4 4 9 9 4 5 11 5 3 7 3 5 3 4 9 8 3 8 6 7 4 5 7 3 2 1 3 6 7 10 10 6 10 8 9 8 8 4 2 3 9 9 3 3 3 7 5 3 9 8 3 2 3 3 9 4 4 10 8 11 9 8 4 9 10 5 6 7 5 4 10 10 10 7 6 3 5 6 0 9 5 6 1 5 4 5 4 8 4 4 4 6 11 8 3 6 9 5 8 4 7 6 3 6 3 4 4 7 7 5 5 8 7 3 5 8 4 5 2 4 4 6 3 5 6 4 6 10 9 5 6 10 6 5 8 8 7 9 6 8 10 7 6 11 8 6 5 10 7 3 8 8 7 2 9 4 6 6 10 11 6 10 10 10 8 8 5 5 2 4 5 2 9 4 2 8 8 4 7 4 9 3 1…
21250 21 2 4 4 3 7 7 5 3 11 8 2 8 2 6 3 5 9 8 3 7 10 8 2 9 8 4 4 1 4 5 7 10 9 6 10 8 9 10 8 5 2 2 9 11 3 5 5 9 5 4 8 8 2 2 3 3 9 4 4 10 8 10 9 7 3 10 9 5 6 8 5 5 8 8 9 9 7 3 5 7 1 9 4 6 2 4 3 5 4 9 3 5 2 5 11 7 5 6 8 4 8 5 6 7 2 7 3 2 3 7 7 5 7 8 9 4 5 9 5 5 3 4 5 5 1 5 7 5 6 9 9 5 6 9 6 3 9 6 5 7 6 8 10 9 3 9 7 6 5 9 6 5 6 8 6 2 7 3 5 5 8 11 5 12 10 11 8 8 5 2 2 6 6 2 9 4 1 5 8 4 8 9 9 5 10 7 10…
21500 21 2 4 4 3 6 8 4 5 10 7 4 8 3 6 4 6 12 8 3 8 10 6 4 7 8 2 6 1 4 7 9 11 9 6 10 7 9 9 6 6 3 2 9 9 3 3 3 6 5 2 9 9 5 1 2 2 10 4 3 9 7 11 9 8 3 11 10 5 5 9 5 6 10 9 9 7 7 2 5 6 1 9 7 7 2 5 3 6 4 10 5 6 3 5 11 6 4 6 9 4 6 4 6 8 2 8 5 3 3 8 7 4 6 9 6 2 4 8 6 5 2 4 4 7 4 5 6 4 5 11 10 4 6 11 6 4 9 7 6 8 7 8 10 9 6 9 7 4 5 9 6 4 7 9 5 3 8 6 6 4 9 10 5 12 11 11 7 8 4 3 2 3 5 2 9 4 1 11 7 3 7 7 10 4 …
21750 21 1 4 3 3 6 8 4 4 10 6 2 9 3 6 5 6 12 8 3 7 8 7 2 9 8 4 6 1 5 10 8 11 9 6 10 8 9 9 6 3 3 2 8 10 3 4 4 9 4 4 9 7 4 2 3 3 10 4 4 11 7 11 8 8 3 10 10 5 5 7 5 5 8 7 9 7 7 3 3 4 0 9 6 4 1 3 3 5 4 8 5 7 3 6 11 8 4 8 10 4 6 5 7 6 3 7 4 1 3 7 6 4 7 10 7 3 5 9 7 4 2 3 5 6 5 5 6 4 5 10 12 5 7 10 6 5 11 9 7 8 7 8 8 6 6 10 8 7 5 9 6 5 7 8 5 3 8 4 7 5 8 11 7 12 11 13 8 8 5 5 2 5 6 1 9 4 1 9 6 4 8 6 7 5…
22000 22 2 3 4 3 5 7 4 4 11 5 2 7 3 4 3 4 10 7 2 6 7 6 2 8 7 5 4 2 4 7 7 11 10 5 10 8 9 8 6 3 2 2 9 10 3 3 4 8 6 3 7 10 4 3 3 2 8 3 1 10 8 11 10 8 2 9 9 4 5 7 5 4 9 8 10 8 8 4 5 3 2 9 6 4 0 4 3 6 4 8 4 6 4 5 12 6 4 6 9 3 8 4 5 4 3 6 4 2 3 7 6 4 4 9 7 3 4 9 6 3 3 3 6 6 5 5 6 4 4 10 11 5 6 10 6 5 10 6 6 6 7 8 9 7 6 11 6 5 6 9 6 6 8 10 6 3 8 3 6 5 9 10 6 11 10 10 7 8 5 4 4 5 5 2 11 4 1 7 7 3 8 8 9 5…
22250 22 3 5 5 3 6 6 3 4 9 7 4 8 4 6 3 5 10 8 2 7 8 7 3 10 6 4 4 1 4 5 7 10 9 6 11 9 9 9 9 5 2 1 8 8 2 5 3 9 4 3 8 8 4 2 3 2 10 4 2 8 8 9 9 9 3 10 8 5 4 8 5 7 6 8 10 9 7 3 4 5 1 9 6 5 2 5 3 5 5 10 6 6 2 5 12 6 4 5 8 4 7 4 6 6 3 7 4 2 3 6 7 4 4 8 6 1 4 10 5 4 2 4 4 7 4 4 6 4 4 10 10 5 6 9 5 5 8 7 5 7 9 8 9 9 5 11 5 5 7 9 6 4 7 9 5 4 9 5 5 4 7 10 4 12 9 10 6 8 4 6 4 6 7 2 8 4 2 12 6 3 8 7 9 5 10 6 …
22500 22 2 4 6 3 7 9 4 6 11 8 2 6 2 6 3 4 7 6 2 7 9 7 4 7 8 3 4 1 5 9 8 10 9 5 10 7 9 9 6 3 2 1 8 10 3 5 3 9 5 3 11 9 5 2 4 3 9 4 4 7 7 8 10 10 2 9 11 5 5 8 5 5 8 9 11 8 8 4 6 5 1 9 6 4 2 4 3 5 4 7 4 5 2 5 11 7 5 7 10 5 8 4 6 5 3 6 5 2 4 7 7 3 8 9 8 2 5 9 3 4 2 4 4 6 4 5 6 4 5 11 11 5 6 9 6 5 11 9 7 7 6 9 9 8 5 11 7 7 5 11 7 5 7 8 6 3 7 5 5 4 7 11 5 12 10 11 6 8 5 3 3 5 7 2 8 4 1 11 7 3 8 7 9 6 1…
22750 22 3 4 4 3 6 9 4 5 11 7 2 7 3 5 4 4 11 8 4 8 8 6 5 8 7 3 5 2 4 6 7 8 9 5 10 8 9 7 5 4 2 5 11 10 3 5 5 7 4 4 8 8 3 2 2 3 6 4 2 9 8 11 10 8 4 10 10 5 6 7 4 6 9 10 10 8 8 2 5 6 2 9 7 4 1 5 3 6 5 9 4 5 3 5 11 7 4 6 8 5 8 4 7 4 2 5 4 2 3 7 6 4 6 8 8 3 4 10 4 5 1 3 5 5 5 5 6 5 6 7 10 5 5 9 6 4 9 8 4 7 6 9 9 7 4 9 8 7 5 9 7 4 5 9 6 3 8 5 5 4 7 9 6 12 10 10 7 9 3 5 3 4 5 3 8 4 1 11 8 4 7 6 8 4 9 7 …
23000 23 3 4 4 3 9 8 4 4 10 6 3 7 3 5 4 3 10 8 2 8 9 6 2 8 7 5 5 0 4 5 7 10 8 6 11 7 9 8 7 6 2 4 9 9 4 4 3 7 6 2 9 8 4 2 5 2 8 4 3 9 7 11 9 8 2 8 10 5 6 8 6 3 9 8 9 8 8 2 4 6 1 9 5 5 1 4 3 7 4 9 4 5 2 5 11 6 5 6 8 6 7 4 7 5 1 5 5 5 5 7 7 6 6 9 8 3 6 9 4 6 3 4 4 5 3 5 6 4 6 9 10 5 6 8 6 4 9 8 8 8 6 8 10 8 6 10 6 4 6 9 6 5 7 9 8 3 8 5 6 6 9 11 8 13 10 10 7 8 4 3 3 4 5 2 10 4 1 10 6 3 7 6 11 5 10 8 …
23250 23 2 3 3 5 7 6 4 6 8 7 2 8 3 6 4 4 10 8 4 8 9 8 4 9 6 3 4 1 3 7 7 11 8 5 10 8 10 9 4 6 2 4 11 11 3 2 3 7 6 4 7 9 5 2 4 2 6 3 2 9 7 11 10 9 2 9 11 5 7 8 6 6 8 11 10 9 9 2 5 6 0 9 5 5 2 4 3 5 4 9 5 4 4 5 13 5 6 6 9 5 5 6 7 4 2 6 5 4 5 7 6 3 8 9 7 3 4 9 3 5 2 4 4 4 2 5 6 5 7 7 10 5 5 11 6 5 9 7 7 8 7 9 9 7 7 10 6 6 5 9 6 5 6 11 6 1 8 3 5 4 9 11 6 12 11 10 6 8 4 6 4 6 6 2 7 4 1 8 9 4 7 4 8 5 8 …
23500 23 3 4 2 4 7 6 4 4 9 7 3 7 4 6 3 5 11 8 3 8 8 7 3 9 6 3 3 2 4 7 7 11 9 6 10 6 8 9 7 5 3 5 12 11 4 4 4 7 5 3 7 9 5 2 4 2 9 3 2 8 6 8 9 10 3 9 11 5 6 8 5 5 8 9 9 9 5 3 4 6 1 9 6 8 2 6 4 6 4 9 3 5 2 5 11 7 5 6 10 6 6 4 7 5 1 8 5 2 2 7 7 4 5 8 8 3 5 8 4 5 3 4 5 5 4 5 6 5 6 9 9 5 7 9 8 5 10 10 7 7 8 9 9 8 7 10 7 5 6 9 6 3 7 8 6 5 7 4 4 4 9 10 5 12 10 10 7 7 5 2 3 6 5 3 9 4 1 8 7 4 8 8 9 3 9 6 10…
23750 23 2 5 5 3 7 9 4 3 10 6 2 8 3 5 4 5 11 8 3 7 8 8 4 8 7 2 4 2 4 7 9 9 10 6 10 8 9 8 6 5 2 4 10 10 3 5 3 8 6 4 6 12 4 3 3 1 7 3 4 7 7 10 11 8 3 10 9 5 5 8 5 5 8 9 11 9 7 3 5 6 2 9 6 6 2 5 4 7 4 9 6 5 3 5 11 7 3 6 8 5 7 4 6 4 0 6 5 2 3 7 6 5 6 8 8 3 5 9 5 6 2 4 4 4 3 5 6 5 6 9 10 5 6 9 6 5 11 9 6 6 9 8 8 8 6 11 6 5 6 11 7 4 7 9 9 3 8 5 6 5 8 10 6 11 11 10 7 7 5 2 4 5 6 3 9 5 1 10 9 4 7 6 10 5 …
24000 24 2 4 3 3 5 8 3 6 10 7 3 7 4 6 4 5 10 8 2 7 9 8 4 8 5 2 3 1 4 8 7 11 10 6 10 7 8 9 9 6 3 3 10 11 3 4 5 10 6 4 9 8 4 3 2 2 6 4 4 8 7 11 9 8 2 9 9 4 6 8 6 5 9 9 11 9 7 3 6 8 1 9 5 6 2 6 4 5 4 9 6 6 4 6 12 7 5 7 8 6 8 4 6 5 1 7 6 3 4 8 6 6 7 8 7 3 4 9 6 5 3 4 6 5 5 5 6 4 6 10 10 5 6 10 7 5 11 8 6 7 7 8 10 7 6 10 7 4 6 9 6 4 6 8 7 3 7 4 7 4 9 10 7 11 11 9 7 6 3 5 2 3 5 2 10 4 0 9 8 4 9 7 9 3 8…
24250 24 2 4 5 2 7 6 2 5 10 8 3 4 2 5 4 4 9 7 3 5 7 6 6 7 6 3 3 0 4 5 6 9 8 5 9 8 10 9 7 7 4 4 11 10 5 5 3 6 5 4 10 7 5 2 2 2 10 3 3 8 6 11 10 9 3 9 10 5 5 8 5 5 8 8 10 9 8 2 6 7 1 9 7 3 1 5 4 6 4 9 5 4 2 5 10 6 4 7 9 4 7 4 5 6 1 5 3 3 3 7 7 4 6 9 6 2 4 8 3 5 2 4 4 7 4 6 6 4 5 10 10 5 6 9 5 4 9 9 6 8 9 9 8 7 7 11 7 3 5 8 5 4 6 8 9 5 8 5 6 4 7 11 8 12 11 12 8 9 4 4 3 4 3 2 9 5 0 11 8 4 7 5 7 3 9 6…
24500 24 2 5 5 2 5 7 2 3 9 5 2 8 3 5 3 6 10 8 3 7 8 7 3 9 5 3 4 2 3 9 7 10 8 6 12 7 10 7 5 6 3 4 10 11 3 5 3 7 6 4 8 9 5 2 3 1 8 3 0 10 8 11 8 8 3 10 10 5 6 8 5 6 7 7 11 7 8 2 6 7 0 9 4 4 2 4 4 6 4 8 4 5 1 5 11 5 4 6 9 5 8 5 6 7 1 7 5 4 6 7 7 4 7 9 9 4 5 10 6 5 2 4 4 7 4 6 6 5 6 10 11 5 6 11 6 5 10 10 4 7 9 9 9 8 4 8 6 5 5 9 7 5 7 8 5 4 8 2 6 3 9 10 7 11 10 9 7 8 5 3 3 5 6 3 8 4 1 11 8 5 7 6 8 2 …
24750 24 2 4 5 4 5 8 3 5 10 6 2 7 2 5 3 5 10 7 4 8 7 6 5 10 6 4 5 2 5 8 9 11 9 5 8 8 9 7 5 7 3 5 11 9 3 3 3 8 5 4 8 9 4 2 1 2 9 3 3 9 7 9 8 8 4 10 10 5 5 8 5 3 8 8 8 8 6 1 5 6 0 9 6 5 2 3 3 6 4 8 3 6 2 5 12 8 5 8 9 6 7 4 4 7 1 5 5 3 5 6 6 5 8 8 9 4 5 9 4 5 3 4 6 7 4 5 7 5 7 9 11 5 7 11 7 4 9 9 8 6 7 8 10 8 4 9 8 4 5 10 6 4 7 10 6 3 4 4 5 4 8 11 7 13 11 12 8 8 5 6 2 4 5 2 9 4 2 9 10 4 8 6 10 4 8 6…
25000 25 2 3 5 3 7 7 3 5 11 6 5 8 4 5 3 5 10 7 4 8 7 6 4 10 3 3 5 1 3 5 7 8 7 5 9 7 8 7 7 6 3 3 8 10 3 4 2 8 5 4 6 8 4 2 4 2 8 3 2 7 7 10 9 9 3 10 10 5 6 7 6 6 9 9 10 10 7 4 4 4 1 9 6 6 2 5 4 6 3 8 4 6 3 4 11 8 5 7 11 6 10 4 5 6 2 6 5 3 3 7 8 4 6 9 8 3 5 10 6 5 2 4 4 6 3 4 6 4 6 10 10 6 6 10 5 5 9 6 6 9 8 9 10 9 6 12 7 6 6 10 7 3 7 9 6 6 7 5 5 4 8 11 6 13 11 11 7 9 5 5 3 4 4 1 10 4 1 10 9 5 9 8 8…
25250 25 2 4 5 3 6 8 4 4 9 7 4 5 3 5 3 5 11 8 4 8 6 6 4 9 7 4 5 1 4 6 6 9 9 5 9 8 9 9 8 7 3 4 10 10 3 3 3 9 5 3 4 11 4 3 3 2 7 5 4 8 8 11 9 10 3 10 11 5 5 7 5 4 9 10 11 10 7 3 5 4 2 9 4 6 2 4 3 6 4 6 4 3 2 4 10 5 4 6 11 5 7 5 6 6 1 7 5 3 4 6 7 4 8 9 7 2 4 10 4 5 3 4 5 5 5 5 7 5 5 9 11 5 6 10 7 4 8 8 4 8 8 8 8 6 6 10 6 6 6 10 6 5 7 11 6 4 8 5 7 5 9 10 6 12 11 11 7 8 5 5 4 5 6 1 11 5 2 8 9 4 8 7 8 …
25500 25 1 3 5 1 5 7 2 3 8 7 2 9 3 6 2 3 9 8 3 7 8 8 5 10 5 2 2 0 3 7 6 10 9 5 9 8 8 10 6 5 2 2 9 9 2 5 4 9 5 4 8 10 5 3 4 2 7 5 3 9 6 9 10 8 4 10 11 5 5 8 5 5 7 7 10 6 9 3 5 4 1 9 4 5 2 3 3 6 4 9 5 5 3 4 12 6 4 6 8 4 6 4 7 6 2 6 3 3 3 5 7 5 5 10 8 3 4 9 6 4 3 4 6 5 4 5 6 3 4 10 10 5 7 10 7 5 10 8 5 8 8 8 10 9 7 12 7 5 6 9 6 4 7 10 7 3 8 5 6 5 8 12 7 12 10 11 7 8 2 6 3 4 5 2 8 4 0 7 6 3 9 7 8 4 1…
25750 25 2 3 6 3 6 8 4 4 9 6 2 6 3 5 3 5 9 8 3 6 8 7 6 9 7 3 5 1 3 7 7 9 10 5 10 9 9 9 7 6 3 2 11 10 3 6 3 8 5 3 7 10 4 2 1 3 8 4 2 8 6 9 8 7 2 8 7 4 5 8 4 6 10 8 11 8 8 3 4 6 0 9 5 3 1 4 4 5 4 7 4 5 4 6 12 7 5 6 9 4 7 5 5 6 0 8 3 3 3 7 7 6 7 9 8 2 4 9 4 5 1 4 4 4 3 5 6 4 5 10 12 5 7 7 6 5 10 7 6 8 6 8 9 8 6 10 7 6 6 9 6 4 7 9 7 4 8 5 5 5 8 12 8 11 9 11 8 9 5 5 3 5 5 0 7 4 0 11 9 4 6 8 8 3 9 7 7 …
26000 26 3 4 8 4 5 7 2 6 11 8 3 8 3 4 2 6 10 7 4 5 9 7 6 9 7 2 5 1 5 9 8 11 7 6 9 7 9 8 8 3 2 1 9 10 2 3 4 7 5 3 8 10 5 2 6 2 8 4 3 9 7 9 10 10 3 10 9 5 6 8 5 6 6 8 9 7 7 2 4 3 1 9 6 5 3 6 4 6 4 8 4 6 3 6 10 7 4 6 8 5 6 5 5 6 1 6 4 3 3 7 6 6 7 9 7 4 4 9 5 5 3 3 4 7 4 6 6 4 4 10 11 4 6 10 6 5 10 7 6 8 6 9 9 9 6 11 7 5 7 10 5 3 7 8 8 4 7 4 6 5 10 11 7 11 11 12 7 7 7 4 4 5 6 0 6 4 0 10 8 4 9 8 10 5 …
26250 26 3 5 7 4 6 7 2 4 8 7 3 7 4 6 3 4 11 9 4 7 10 5 5 9 7 3 3 2 4 9 7 10 8 5 11 9 9 8 5 5 3 1 10 9 3 4 4 6 6 3 9 10 4 2 3 1 9 2 3 8 5 11 9 7 2 9 9 5 5 8 4 7 9 7 8 11 7 3 5 5 1 9 5 7 3 5 3 6 4 10 5 5 3 5 10 7 4 6 9 6 7 5 6 5 0 9 5 3 5 7 7 6 7 9 8 3 4 8 5 4 3 3 4 6 3 5 5 4 6 10 10 5 6 10 5 5 10 10 6 8 7 8 8 8 7 10 6 6 7 9 7 5 8 9 7 3 6 5 6 6 7 10 6 12 9 9 7 7 5 4 2 4 8 2 10 4 0 10 8 3 8 9 9 4 10…
26500 26 3 4 7 4 6 8 2 4 12 9 2 8 4 7 3 5 10 7 5 4 7 7 6 11 7 4 4 2 4 6 7 9 10 6 10 7 9 7 3 4 2 2 7 10 3 4 3 8 5 5 9 10 4 0 4 2 9 3 3 8 6 9 8 8 3 10 9 5 5 8 5 5 8 9 10 9 8 2 4 6 1 9 6 6 3 3 3 5 4 7 4 5 4 6 12 7 5 6 9 7 8 3 6 7 1 8 6 3 4 7 7 6 7 9 8 2 4 9 6 5 3 4 6 6 3 5 6 3 4 9 11 6 6 9 6 5 10 7 6 7 7 7 8 8 5 12 7 6 6 9 6 5 6 8 8 4 7 4 6 5 9 11 6 11 10 11 7 8 4 5 3 4 5 2 10 4 1 11 8 3 8 7 9 5 8 6…
26750 26 1 3 5 3 5 7 2 4 11 9 2 8 3 4 3 5 10 7 3 7 9 7 4 8 5 1 3 1 4 8 7 10 9 6 11 6 9 7 7 6 3 2 8 11 3 5 4 8 5 4 8 11 5 3 4 1 9 4 2 10 7 9 9 8 2 9 10 5 5 7 5 6 8 7 11 8 8 3 4 6 1 10 6 4 2 3 3 6 4 9 3 5 2 5 11 7 5 6 11 6 6 6 7 5 1 6 4 3 2 7 8 6 6 10 8 3 4 8 4 5 2 3 4 7 3 6 6 4 5 10 10 5 7 10 7 4 11 8 6 7 9 9 9 7 6 10 7 6 6 9 6 5 6 9 6 4 6 5 5 3 8 11 8 13 9 10 7 7 6 4 3 5 6 1 8 4 0 10 6 4 9 6 9 4 …
27000 27 2 3 6 3 4 8 2 4 8 8 2 6 3 6 5 5 9 6 4 6 9 7 6 9 7 6 3 1 4 7 6 10 8 6 10 8 10 9 6 4 2 1 9 8 3 4 3 5 5 4 8 11 6 2 5 2 10 3 1 9 7 10 8 10 3 9 10 5 5 8 5 5 8 7 10 9 8 3 4 4 1 9 6 5 2 5 4 6 4 9 4 5 3 5 11 6 5 5 8 2 7 5 5 7 2 6 4 2 3 7 8 4 7 9 8 4 5 10 5 5 3 4 5 6 4 5 6 4 5 10 10 5 6 9 6 4 9 7 6 8 7 8 10 9 4 11 8 5 6 10 7 5 7 10 7 5 8 6 6 6 9 10 6 12 10 10 8 7 7 5 3 3 4 1 11 5 1 9 7 4 7 7 9 6 …
27250 27 2 4 8 4 6 7 2 5 9 8 2 6 2 6 4 4 10 7 3 5 9 7 3 11 7 4 3 2 3 7 6 10 10 6 11 8 9 9 6 4 2 1 8 9 3 4 4 8 5 5 8 9 3 2 3 2 9 3 2 7 7 9 9 9 3 11 10 5 5 8 5 5 7 8 10 9 6 2 6 5 1 9 6 6 2 5 3 6 4 7 3 6 2 5 11 7 5 6 10 3 7 6 7 4 1 6 4 2 3 7 7 6 6 7 8 4 4 8 4 5 2 4 3 6 2 4 6 4 5 9 11 5 6 9 7 4 12 8 7 8 9 10 10 9 4 11 7 4 6 9 6 5 6 8 6 4 5 4 5 6 8 11 6 11 10 11 8 8 8 6 2 4 3 2 11 5 2 11 6 2 8 6 9 4 9…
27500 27 2 4 5 5 8 8 3 4 8 7 2 7 3 5 5 5 10 7 4 6 8 8 5 9 7 5 5 2 5 6 8 10 10 6 11 8 10 8 5 4 3 2 9 9 3 5 4 10 5 6 8 9 4 1 4 2 9 4 1 7 5 10 8 8 3 10 9 5 5 7 4 5 9 7 11 8 7 2 3 5 1 9 5 5 2 4 3 6 5 9 3 5 2 5 11 6 5 6 9 5 6 4 5 6 0 7 4 3 3 7 8 5 7 8 8 3 5 9 5 4 1 4 4 4 2 5 7 3 6 9 9 5 6 10 6 5 10 7 7 8 7 9 8 7 5 10 6 5 4 11 6 7 7 9 8 4 7 6 6 7 8 12 5 11 11 12 8 7 8 5 3 4 3 2 10 5 0 11 8 3 8 8 10 6 1…
27750 27 2 3 6 3 6 7 3 4 10 6 2 6 4 5 4 3 10 7 3 7 9 6 6 8 6 2 4 1 3 6 7 10 9 5 11 8 10 8 7 4 2 2 8 10 3 4 4 6 4 4 8 8 5 2 4 2 7 3 1 10 8 12 11 10 4 8 10 5 5 7 5 4 10 9 11 10 7 2 4 6 0 9 5 6 2 5 4 5 5 9 4 5 1 5 10 5 5 6 9 4 6 5 7 5 3 6 4 2 5 6 8 5 5 9 8 3 3 9 4 5 0 3 5 5 4 4 6 4 5 10 10 5 6 11 6 4 7 8 5 8 6 8 10 7 5 10 7 5 5 10 6 4 6 9 7 4 7 4 7 6 9 11 6 11 10 10 7 9 8 5 2 4 4 2 10 5 1 10 7 3 9 7…
28000 28 2 3 5 2 5 7 3 5 9 9 3 9 3 4 3 5 11 8 4 8 8 8 5 11 5 4 5 2 4 8 7 10 9 5 11 7 9 8 5 6 2 2 7 10 1 5 2 9 4 4 6 8 4 3 3 2 9 3 2 8 6 11 10 9 4 10 11 5 5 7 5 5 9 7 12 7 8 2 5 7 1 9 5 5 2 3 3 6 4 8 5 5 4 6 12 7 6 6 9 5 8 4 5 5 2 8 5 3 4 6 7 6 6 10 8 4 5 9 3 5 2 3 5 4 3 5 7 5 5 8 10 6 6 10 5 5 11 8 7 8 7 8 9 8 5 11 7 4 7 11 8 4 7 8 7 4 8 5 5 5 10 9 7 12 9 10 6 8 9 6 5 3 6 2 12 6 1 10 9 4 8 7 8 5 …
28250 28 2 4 6 2 6 7 2 4 9 6 3 7 5 5 4 5 9 7 4 7 8 6 3 9 5 3 8 2 3 8 7 8 9 6 10 9 10 9 6 3 2 1 8 10 2 3 4 8 6 3 6 10 4 2 2 2 9 3 2 8 7 11 10 10 2 9 10 5 5 7 5 5 8 6 11 6 8 3 5 5 0 9 4 5 3 3 3 6 4 7 3 5 3 6 11 7 4 6 9 5 8 5 8 4 3 7 3 2 3 7 7 6 7 10 7 4 4 10 4 4 1 4 4 3 2 5 6 4 5 9 9 5 6 9 6 5 11 10 8 8 9 9 10 7 5 8 6 6 7 11 8 6 8 9 8 3 9 4 6 6 8 9 6 11 10 11 8 8 6 6 2 3 7 1 11 5 0 9 7 3 8 8 9 5 10…
28500 28 2 4 4 4 5 8 3 2 9 7 3 5 3 6 5 6 10 7 5 8 8 7 4 9 5 3 4 2 3 9 7 9 8 6 11 8 8 6 5 3 3 2 9 9 2 5 4 8 5 3 7 11 4 3 3 1 9 3 1 7 7 12 11 9 2 8 10 5 5 9 5 8 8 9 11 8 8 2 4 3 1 9 7 5 2 3 3 6 5 9 4 5 2 4 10 7 4 6 8 3 6 5 8 6 2 8 4 2 4 7 7 6 6 8 8 3 4 8 4 5 3 4 4 6 3 4 6 4 4 10 10 5 5 9 6 4 9 9 7 8 7 8 8 9 6 12 7 4 7 9 7 4 7 9 6 3 9 3 6 5 9 13 6 12 11 11 7 7 5 4 4 4 4 1 9 5 0 9 8 4 7 6 9 4 9 6 10 …
28750 28 2 4 3 4 7 7 4 4 9 7 2 5 4 5 3 6 9 6 3 6 8 7 5 8 9 3 5 2 4 7 7 10 11 6 10 7 9 6 5 6 3 3 10 10 3 4 4 7 5 3 7 8 5 0 5 1 9 4 3 7 7 11 9 9 3 10 10 5 5 8 4 6 9 8 11 8 6 3 5 6 1 9 7 6 2 4 3 7 4 9 5 5 2 5 11 7 5 6 10 5 7 3 5 5 1 8 3 3 3 7 7 6 6 8 8 4 4 10 4 4 1 3 4 6 2 5 7 5 7 9 10 5 6 9 6 5 6 8 5 7 6 9 9 9 5 10 6 5 5 9 6 5 7 8 7 4 7 6 6 5 7 10 7 11 10 11 8 7 7 5 4 6 5 1 11 7 1 11 9 4 8 9 8 4 11…
29000 29 1 4 4 3 8 8 4 4 10 7 2 8 4 7 4 4 10 8 3 8 9 6 6 9 7 2 7 2 5 8 8 10 9 6 11 9 9 9 6 6 2 5 8 10 2 3 3 5 4 4 8 8 5 2 2 3 9 3 1 7 7 10 11 9 4 9 9 5 5 7 5 5 9 8 11 10 9 3 5 5 0 9 6 6 1 3 3 5 5 9 4 6 4 7 10 7 5 5 7 4 8 4 3 3 0 7 3 2 4 6 7 6 6 9 7 4 5 9 3 5 2 4 6 6 3 5 7 5 7 8 10 5 6 8 6 4 10 8 5 8 7 9 8 6 6 10 7 5 6 9 6 4 7 9 5 3 8 4 8 8 10 12 6 12 11 11 6 8 7 6 1 3 4 1 12 6 1 11 8 3 8 9 10 5 1…
29250 29 3 4 4 3 5 9 4 5 10 8 2 9 5 7 6 7 10 8 3 7 9 7 4 8 6 1 4 3 4 7 7 11 10 6 11 10 10 8 6 8 3 5 10 12 4 5 4 7 4 4 7 8 4 1 4 2 9 4 2 9 6 10 9 7 3 10 10 5 5 7 5 5 7 7 10 8 8 3 5 4 0 9 6 5 2 3 3 5 4 8 4 6 2 5 11 7 5 5 7 4 7 3 7 6 1 8 4 2 4 7 7 5 8 10 7 4 4 9 3 6 2 3 4 5 3 6 6 5 6 8 11 5 6 10 7 5 8 6 6 8 9 8 9 7 6 12 6 5 5 7 5 4 7 7 6 5 8 4 6 8 9 10 7 12 10 11 5 6 8 6 3 5 4 2 11 6 2 10 7 4 8 8 9 …
29500 29 3 5 5 3 6 9 4 4 10 8 2 8 4 5 6 6 11 8 3 7 7 8 4 9 7 1 3 4 3 5 7 10 10 5 11 8 9 9 4 5 2 4 9 11 2 5 3 8 5 4 6 10 4 1 3 2 8 4 2 8 8 11 9 7 2 10 10 5 5 7 5 5 8 7 10 10 7 3 4 6 0 9 6 6 2 3 3 6 4 10 5 6 3 5 10 7 5 6 8 4 7 5 6 5 2 7 3 2 3 7 6 6 7 9 8 5 4 9 4 4 3 3 5 6 4 5 6 4 5 10 11 5 6 11 7 5 8 6 5 7 7 8 8 7 5 9 7 6 5 9 7 3 7 8 6 4 9 5 6 8 9 11 6 12 11 11 7 8 8 6 3 4 4 2 12 5 1 8 9 4 8 8 9 4 …
29750 29 2 4 5 4 6 8 4 4 8 6 2 7 4 4 5 6 10 6 3 6 7 4 3 9 6 2 6 4 3 7 6 8 10 5 10 9 8 9 7 5 2 4 9 11 3 6 3 8 6 2 7 10 3 0 5 2 8 2 2 8 7 9 8 8 4 10 9 5 5 7 5 5 8 8 9 9 6 4 4 5 1 9 6 4 2 5 3 5 4 7 3 5 2 5 9 7 5 6 11 7 10 4 5 4 1 6 4 2 3 7 7 5 8 10 9 4 4 8 5 5 4 3 5 5 4 5 6 4 4 9 11 5 7 10 8 5 9 8 7 8 8 9 8 7 5 11 7 3 7 9 5 4 7 9 7 2 8 2 5 5 7 12 5 12 10 11 6 8 8 4 1 1 5 2 12 5 2 11 9 3 7 7 9 4 10 7…
30000 30 2 4 4 3 5 9 4 5 11 9 2 8 4 5 5 4 10 8 4 8 9 7 4 9 4 3 3 4 5 9 7 8 9 6 10 8 9 6 6 4 2 4 10 9 2 4 3 7 5 3 8 9 5 2 5 2 8 4 2 8 5 9 10 9 2 9 9 5 6 9 5 6 8 9 12 8 8 5 6 6 2 9 5 5 0 4 3 6 4 9 5 7 3 5 11 7 5 5 9 5 8 4 7 6 1 8 4 2 2 7 7 5 6 8 8 4 5 9 5 5 2 4 5 4 5 5 6 4 5 10 10 5 6 9 6 5 9 8 7 7 7 8 9 8 6 9 7 5 5 8 6 5 7 9 6 3 8 5 5 4 8 11 6 12 11 11 7 8 8 5 2 3 5 2 10 5 1 10 9 4 8 8 9 5 11 8 9 …
30250 30 2 4 5 3 6 8 4 4 10 7 2 8 3 7 5 6 9 8 3 6 9 6 6 7 6 3 6 4 4 7 7 9 10 5 9 8 9 9 8 4 2 3 8 10 3 4 3 7 6 5 9 9 4 2 5 2 9 3 3 8 6 8 11 9 2 9 11 4 4 7 4 6 8 8 9 9 6 3 5 4 2 9 6 4 2 4 3 6 4 9 4 6 2 5 10 6 4 6 9 6 8 4 6 4 1 7 3 1 4 7 7 5 6 8 7 3 5 8 4 4 1 4 4 5 3 4 6 3 5 10 11 5 6 10 5 5 9 5 6 8 7 8 9 6 6 10 6 6 7 8 6 5 7 8 5 2 5 3 5 5 7 10 7 12 9 10 5 7 8 4 1 1 4 2 12 5 0 10 9 4 7 9 9 3 9 6 9 9…
30500 30 3 5 4 4 8 6 4 4 10 7 2 6 4 6 4 5 9 6 4 7 7 7 6 9 7 3 6 1 5 9 9 10 8 5 11 8 9 7 5 4 2 2 8 8 3 4 3 6 5 4 9 10 5 1 3 1 9 4 2 8 7 11 10 9 3 9 10 5 5 8 5 4 9 7 10 9 9 3 5 5 1 9 6 6 2 4 3 5 4 7 4 6 3 5 11 7 4 6 10 6 7 4 5 5 3 6 3 2 3 7 8 4 7 9 8 4 4 9 4 5 0 3 4 5 4 4 6 3 6 11 10 5 6 11 6 3 11 10 6 8 8 8 9 7 7 10 7 5 6 9 6 4 7 8 6 3 8 5 5 7 6 10 6 11 11 11 7 8 8 5 0 2 5 2 12 6 2 9 10 4 7 7 10 5…
30750 30 3 5 6 5 6 9 5 4 10 7 2 9 4 7 6 8 9 6 3 6 9 8 5 10 6 1 6 2 4 7 7 10 8 6 11 9 8 7 5 2 2 2 8 10 2 4 3 7 3 5 8 11 2 2 4 3 10 5 3 8 8 10 9 8 2 8 8 5 5 7 5 4 8 6 10 10 11 2 5 6 1 9 6 4 2 4 3 5 5 9 4 7 2 5 11 7 5 6 9 5 6 5 5 7 3 6 3 2 4 7 7 7 6 10 8 3 5 9 5 5 1 3 4 5 4 5 6 4 5 11 10 5 6 10 5 5 9 6 5 8 7 8 10 8 7 11 7 5 4 8 7 3 5 9 5 2 9 4 4 4 8 10 7 12 9 10 7 7 7 5 0 2 4 2 13 5 0 9 7 3 7 7 9 5 …
31000 31 2 3 4 4 5 8 4 6 11 7 2 7 3 6 4 6 12 8 1 7 7 6 2 8 4 3 3 3 5 7 7 10 9 5 9 8 10 8 4 4 2 1 8 9 3 4 4 7 5 4 7 9 4 1 5 2 8 4 2 8 6 12 7 9 2 9 9 5 6 8 6 6 8 6 10 7 8 2 4 7 0 9 4 5 1 3 3 5 4 8 4 6 3 5 11 6 5 6 8 6 5 6 6 8 2 8 4 2 3 7 9 6 6 9 8 4 4 10 5 5 4 4 5 6 5 5 6 4 5 10 11 5 6 11 6 5 9 8 5 8 9 8 8 8 4 11 8 5 5 10 6 4 7 8 4 2 6 4 7 5 7 11 6 11 10 10 6 8 8 6 2 5 5 2 11 5 0 10 8 4 8 10 10 3 9…
31250 31 3 4 3 2 7 8 4 3 8 6 2 6 3 5 4 4 9 7 4 7 7 8 6 9 8 3 6 3 4 8 7 9 9 5 9 7 8 9 8 4 3 1 8 7 2 4 4 9 4 4 8 7 5 1 5 3 10 5 0 10 6 11 11 9 3 11 11 5 5 7 5 6 11 6 11 8 8 4 6 7 0 8 5 4 3 5 4 4 5 8 4 6 2 6 11 8 5 8 10 7 10 6 6 7 2 8 3 3 2 7 7 6 6 8 8 3 3 8 5 5 4 4 5 5 4 5 6 4 5 9 11 5 6 11 5 5 9 6 6 8 8 8 9 8 7 11 6 4 6 11 7 4 6 8 4 4 8 5 6 3 7 10 7 12 10 10 7 8 8 2 2 1 7 1 9 6 0 10 8 4 8 5 9 4 9 …
31500 31 3 5 3 3 7 7 4 4 8 7 2 7 4 8 6 6 10 8 3 8 9 8 3 11 8 4 3 2 2 8 8 9 10 5 10 6 9 9 7 3 3 3 7 10 2 6 6 11 4 3 8 9 4 3 4 3 11 5 1 9 6 10 10 11 4 10 9 5 6 8 6 5 8 8 10 8 8 2 5 5 0 9 6 7 2 4 3 6 4 8 4 6 2 5 10 7 5 6 9 4 8 5 6 5 2 7 5 2 4 7 8 5 6 8 7 4 4 8 5 4 5 4 5 5 3 5 7 4 4 10 9 5 6 9 6 5 9 9 6 7 7 8 8 9 6 11 8 5 4 10 6 4 6 8 4 3 7 6 5 4 8 10 7 13 10 10 7 7 4 2 2 4 8 1 8 4 1 9 6 3 8 6 9 4 11…
31750 31 3 5 3 4 8 8 3 4 8 8 2 7 4 6 6 6 9 7 3 7 7 7 2 11 6 3 5 2 3 7 7 9 9 6 10 8 8 7 6 3 2 1 9 8 3 3 6 7 5 4 8 10 3 2 4 2 9 4 1 9 7 12 9 9 3 10 9 5 5 8 5 5 9 7 12 6 7 2 5 6 1 9 6 5 3 5 3 6 4 10 6 9 2 6 11 8 5 5 8 5 8 5 6 4 3 6 4 3 4 6 7 6 5 9 8 5 5 9 6 4 4 4 4 6 4 5 8 3 5 10 10 5 6 10 6 5 9 6 6 8 8 9 10 8 7 11 6 5 7 9 6 3 6 8 5 4 7 5 6 3 9 10 7 11 10 11 7 8 4 3 4 4 9 1 8 4 0 9 6 3 9 7 9 4 11 6 …
32000 32 3 4 4 4 6 8 5 5 12 8 3 9 4 6 6 6 8 8 4 9 7 7 4 10 5 2 5 3 4 8 7 10 9 5 11 8 9 7 7 4 2 3 8 10 2 4 5 8 4 3 7 10 4 4 5 2 9 5 3 10 5 10 11 8 2 8 9 5 5 7 5 6 10 7 12 8 8 4 5 6 2 9 8 6 2 3 4 8 4 10 5 7 3 5 11 7 5 6 9 5 7 6 4 4 2 5 5 3 4 7 7 6 6 9 8 5 4 9 5 3 3 2 5 6 5 5 6 4 5 11 11 4 6 11 5 5 10 9 5 8 9 8 10 8 6 11 7 6 6 10 7 5 6 7 7 3 8 4 5 5 8 10 6 10 11 12 6 7 4 1 1 3 6 2 10 6 0 11 8 5 6 5 …
32250 32 3 3 4 4 7 10 5 3 10 6 3 6 4 7 6 6 10 6 3 6 5 7 2 8 7 3 7 3 5 9 6 10 10 6 10 8 9 10 8 4 2 3 8 10 3 5 5 11 5 5 8 11 3 2 4 3 12 3 3 8 6 11 7 8 2 9 10 4 5 8 5 6 9 8 12 10 7 3 6 7 1 9 4 6 1 5 3 6 5 10 4 7 3 5 11 6 5 6 10 5 9 5 6 4 2 8 3 2 3 7 7 5 6 9 8 5 4 9 5 5 3 4 5 6 4 5 6 4 6 11 10 6 6 10 6 5 10 8 6 9 7 8 8 7 6 11 7 5 7 9 5 5 7 9 3 3 7 5 6 8 8 12 8 12 11 11 6 8 5 1 5 3 8 3 10 5 1 9 9 5 8 …
32500 32 3 5 3 5 7 7 4 3 9 7 3 9 4 7 5 6 10 7 3 9 8 7 6 11 8 3 7 5 4 6 7 9 7 4 9 6 8 9 6 3 3 3 8 10 2 4 4 8 4 4 8 10 4 3 3 2 11 3 1 6 7 12 10 9 3 9 8 5 5 7 5 6 7 7 10 7 8 4 4 6 1 9 4 5 1 4 3 6 4 9 4 5 3 5 11 7 5 6 9 6 9 4 5 6 3 8 3 3 4 5 6 5 5 8 8 5 5 10 5 4 3 3 4 3 2 5 6 4 5 8 10 5 6 10 5 5 8 7 4 8 8 8 9 7 6 11 7 5 4 9 6 3 6 8 3 3 9 4 7 6 8 11 6 12 9 11 7 8 4 2 2 5 6 0 8 4 1 9 7 4 9 5 9 5 9 7 9 …
32750 32 3 5 5 5 7 8 4 4 12 7 2 6 4 7 6 5 9 8 3 9 7 9 4 10 7 4 8 4 4 7 7 11 8 5 10 8 8 6 6 3 3 1 8 10 3 4 6 10 5 4 8 9 4 3 2 3 11 4 3 8 6 11 10 10 3 8 9 5 5 7 5 7 7 7 11 8 7 2 4 5 1 10 5 5 1 3 3 6 5 9 3 6 2 5 11 6 4 6 9 6 7 6 6 5 2 6 5 2 3 6 8 5 6 8 7 5 5 8 6 5 4 2 6 5 2 5 6 4 5 8 11 5 6 9 6 5 9 9 6 7 7 8 8 5 7 10 6 4 6 11 7 4 7 8 4 3 9 6 7 5 7 11 7 11 10 10 7 7 3 5 1 3 6 1 11 4 1 11 8 3 7 8 8 4 …
33000 33 2 5 4 5 6 9 4 4 11 8 2 8 4 6 5 5 8 8 4 7 6 7 4 8 6 4 5 1 4 6 7 10 10 5 9 8 9 7 6 5 2 1 7 9 2 6 6 11 4 4 6 9 5 2 5 3 10 4 2 8 7 11 10 8 3 10 9 5 6 8 6 5 9 9 9 7 6 3 4 5 0 9 5 7 1 4 3 6 4 8 5 6 4 6 11 7 5 6 8 5 7 4 5 6 2 7 5 0 3 7 6 4 6 8 8 3 4 10 4 5 3 3 4 4 2 5 6 3 5 9 11 5 7 8 7 4 10 9 5 8 9 8 9 8 7 10 6 4 6 6 7 5 6 9 4 3 7 4 5 5 9 10 6 11 11 11 7 7 4 2 2 2 5 2 10 4 1 9 5 3 7 6 9 5 9 6 …
33250 33 3 4 5 4 7 8 4 6 11 8 2 8 4 7 4 5 8 6 1 8 5 6 3 9 8 3 4 4 5 7 7 8 10 5 8 8 9 9 7 3 2 2 8 10 3 5 5 10 6 5 10 9 4 4 3 2 10 3 0 7 5 10 9 9 3 10 10 4 5 8 5 6 9 9 11 8 7 3 4 5 0 9 7 6 2 3 3 6 4 8 4 4 3 5 11 7 5 6 9 6 6 4 6 6 2 7 3 3 3 7 8 5 8 9 8 4 4 8 5 5 3 3 4 5 3 5 6 4 5 8 11 5 6 10 5 5 8 8 5 8 7 8 9 9 6 10 7 4 7 9 6 4 7 9 4 3 9 5 5 5 7 11 7 11 11 11 7 7 5 4 1 4 6 1 11 5 1 10 9 4 8 8 9 4 10…
33500 33 3 4 3 4 7 8 3 5 10 5 2 5 4 5 5 6 6 7 4 9 5 5 4 9 5 1 6 3 4 6 7 7 9 5 11 7 9 9 6 5 2 1 8 10 3 4 4 9 4 4 7 8 4 4 3 3 10 4 3 10 8 11 8 8 2 9 8 5 6 8 6 7 9 6 10 9 8 3 5 5 1 9 6 7 2 4 4 7 4 8 5 6 3 5 11 7 5 6 7 5 8 4 6 5 2 6 3 1 3 7 6 5 6 9 8 4 4 8 4 5 3 3 5 5 5 5 5 4 5 9 10 6 6 8 6 4 9 6 6 8 7 8 10 9 6 10 6 6 7 9 6 4 6 8 4 2 8 4 6 4 8 12 6 12 9 10 7 8 5 3 1 1 5 2 11 5 1 10 7 3 9 8 6 3 9 7 11…
33750 33 3 5 5 3 7 9 4 3 8 7 2 6 4 6 5 5 11 7 4 7 6 9 5 8 6 4 7 2 5 10 7 10 9 6 9 8 9 9 8 5 2 3 9 10 2 5 4 8 5 4 8 10 5 4 5 3 11 3 1 9 7 11 10 10 3 9 9 5 5 8 5 7 9 7 12 9 7 3 4 5 0 9 5 8 2 4 4 6 4 8 3 6 2 5 10 7 4 6 7 5 7 3 6 5 3 5 5 1 3 7 6 5 7 8 7 4 5 9 6 5 2 3 4 5 4 4 6 3 5 10 11 5 6 11 6 5 10 8 6 8 7 8 9 6 7 10 8 7 5 9 7 4 5 9 7 3 8 6 6 5 8 11 7 12 10 10 7 8 7 3 2 2 6 1 9 5 2 11 9 3 8 7 10 4 …
34000 34 2 4 5 5 7 9 4 6 10 9 3 7 5 6 4 6 11 7 5 8 5 7 3 9 6 4 7 3 6 7 7 10 9 5 9 8 9 9 7 5 1 4 8 11 2 4 4 9 4 4 7 9 3 4 2 3 11 4 1 8 6 11 11 10 2 9 10 5 5 7 5 6 10 8 10 9 10 2 4 6 0 9 7 7 2 4 3 6 4 9 5 6 3 5 11 7 6 7 11 5 9 4 6 7 2 7 5 3 3 7 7 6 6 9 7 5 4 9 5 4 3 3 5 5 2 5 7 4 5 10 11 5 6 10 7 5 10 8 6 8 7 8 9 7 5 11 7 5 5 10 7 4 7 8 4 3 9 3 6 5 8 11 6 12 11 12 7 8 4 1 0 4 7 3 12 5 0 10 8 3 7 7 …
34250 34 2 5 5 5 7 9 4 5 8 8 2 7 3 6 5 7 10 7 3 5 6 7 3 6 5 4 8 2 4 8 7 11 8 4 10 8 10 9 6 5 3 3 9 10 3 2 4 7 7 4 8 11 4 4 4 3 11 3 1 8 7 11 9 10 4 9 9 4 5 8 5 5 10 8 12 7 7 3 5 7 1 9 6 3 1 5 4 7 4 10 5 5 3 5 10 6 5 5 8 6 6 4 5 6 2 8 4 3 3 7 8 5 6 8 8 4 5 9 5 3 3 2 5 4 3 5 7 5 5 9 9 5 6 10 5 4 8 7 4 8 9 8 9 7 6 9 7 4 5 10 7 5 7 9 6 3 8 4 5 6 10 10 5 11 9 12 5 8 3 3 0 4 8 2 9 5 1 11 8 3 8 5 9 5 11…
34500 34 2 5 5 5 6 8 4 6 11 9 3 8 4 6 6 8 11 7 4 8 6 8 3 10 7 2 6 3 5 9 6 11 9 5 10 7 8 8 7 6 2 4 10 10 3 4 4 8 5 3 8 10 4 4 3 3 9 4 3 9 7 10 10 10 2 9 9 5 5 8 5 5 8 7 10 9 7 3 6 8 0 9 6 6 2 3 2 5 4 10 5 5 3 5 11 7 5 6 8 5 8 5 6 6 0 7 4 2 3 7 7 6 6 9 7 4 4 8 4 5 4 3 3 4 3 4 6 4 4 9 11 5 6 10 6 5 11 7 6 8 8 8 9 7 7 11 6 6 6 10 7 5 6 8 5 3 8 3 6 6 9 9 7 13 10 11 7 7 5 3 1 3 7 3 10 4 0 10 7 4 9 8 9 …
34750 34 2 5 5 5 5 8 4 4 8 6 2 6 3 5 4 5 7 7 4 7 7 8 3 7 5 3 3 1 3 6 7 8 9 6 9 8 8 7 5 4 2 4 10 10 3 4 5 9 5 3 8 9 4 4 3 3 9 4 4 9 6 9 8 8 3 9 9 5 6 7 5 6 9 8 11 9 7 2 5 5 2 9 8 5 1 6 4 5 4 8 3 5 2 5 11 7 4 6 8 5 5 5 6 4 1 6 3 2 3 7 7 6 6 8 8 3 5 8 4 5 3 3 4 4 3 5 6 4 4 9 9 5 6 8 6 4 9 6 5 8 7 8 8 7 6 11 7 4 7 11 7 5 6 9 6 4 8 4 5 5 8 12 7 12 11 11 7 7 3 1 1 2 5 2 9 5 0 10 8 4 7 8 9 4 9 6 9 7 10 …
35000 35 2 4 3 5 7 8 3 5 8 7 3 5 3 6 4 7 8 8 4 7 6 8 4 9 6 3 4 2 4 10 7 8 8 6 10 7 9 9 4 6 2 4 10 10 5 6 3 7 6 3 7 10 4 3 2 3 9 4 4 9 8 11 11 9 3 10 9 4 5 8 5 7 7 10 11 8 6 3 6 6 0 9 5 4 1 4 3 6 4 9 5 5 4 6 11 6 5 6 8 5 7 3 5 5 0 7 5 3 3 7 6 5 8 9 7 5 4 9 5 5 3 3 4 5 3 5 7 4 5 9 10 5 5 10 6 5 9 8 7 8 7 10 8 8 7 12 6 6 6 10 7 5 7 10 6 2 7 5 5 5 7 11 8 13 9 10 7 8 2 2 0 3 7 1 8 4 0 12 8 4 7 8 9 3 1…
35250 35 2 3 6 4 8 9 4 5 9 7 2 5 4 7 5 8 10 7 3 7 6 6 3 10 6 2 3 0 4 8 6 7 8 6 11 8 9 9 7 5 2 4 9 11 2 5 4 8 5 4 7 9 5 2 5 3 10 3 1 8 8 11 10 9 2 9 8 5 5 8 5 8 7 8 10 8 7 3 5 6 1 9 6 6 2 4 3 6 4 9 4 5 3 5 9 5 6 7 12 4 8 7 4 5 1 8 5 3 2 7 8 3 7 9 6 5 4 7 5 5 4 4 4 4 2 4 7 3 6 9 11 6 4 11 7 4 11 9 5 9 7 8 8 7 7 10 6 6 7 9 7 5 7 8 4 4 7 5 3 4 8 12 7 12 9 10 6 6 3 4 3 4 7 3 9 5 0 9 6 4 8 7 9 5 11 7 1…
35500 35 1 4 5 3 7 8 4 4 8 7 2 4 4 6 5 7 9 7 4 8 6 9 5 10 5 2 3 1 3 7 7 10 9 5 10 8 9 7 5 5 3 3 9 10 4 4 5 8 5 3 8 11 4 4 3 2 10 4 4 8 8 11 10 8 3 9 7 5 5 7 5 6 9 9 11 10 8 3 5 6 0 9 6 6 2 3 3 5 5 9 4 5 3 5 11 6 5 6 10 6 7 4 6 6 1 8 3 3 2 7 8 5 6 9 8 4 5 8 5 5 3 4 4 5 3 5 6 4 5 10 10 5 5 9 5 3 9 8 5 8 8 9 9 6 7 11 6 5 5 9 6 5 7 9 6 3 8 4 6 4 8 11 5 12 10 11 7 5 3 2 3 4 9 2 10 4 0 9 7 3 9 8 8 3 10…
35750 35 2 4 3 3 9 10 4 6 8 8 2 6 4 5 5 5 10 6 3 7 7 5 3 8 8 3 6 1 4 7 6 7 10 5 9 8 9 6 6 4 1 1 6 9 2 5 6 9 6 4 7 7 4 1 3 1 9 3 2 10 7 11 11 8 3 10 9 5 5 8 5 5 8 8 10 9 8 2 5 7 0 9 6 5 2 3 3 6 4 9 3 5 2 5 11 7 5 6 9 6 7 5 6 6 2 6 4 3 3 7 7 6 7 9 8 3 5 10 4 5 3 3 5 7 3 5 6 4 5 10 10 5 6 11 5 5 10 8 5 8 8 8 9 7 6 11 6 5 6 10 6 4 7 8 7 3 7 5 7 6 9 11 7 12 10 11 7 7 3 1 2 5 7 2 11 5 0 9 9 4 9 7 9 4 9…
36000 36 3 3 4 3 8 9 4 4 9 7 3 5 3 5 3 6 9 6 4 7 6 8 3 9 6 3 6 1 5 8 8 10 9 5 9 8 9 5 4 3 2 1 7 9 3 6 5 10 5 5 9 8 4 2 3 2 9 3 4 8 6 12 10 11 3 10 9 5 7 8 6 7 10 10 12 9 7 3 4 5 1 9 5 6 2 5 3 6 4 8 5 6 3 5 11 7 5 6 9 4 6 5 5 5 2 7 4 2 3 6 6 6 6 9 7 4 4 8 5 4 3 2 4 6 4 5 7 4 6 11 8 4 6 8 6 5 8 7 4 8 6 8 10 10 6 12 7 4 8 10 6 5 7 9 5 3 7 6 7 6 8 11 6 11 10 11 7 7 3 2 1 1 5 2 9 5 1 11 8 4 8 7 9 3 9 …
36250 36 3 3 4 4 7 8 4 5 10 5 2 8 3 5 3 4 9 8 4 7 8 6 4 10 6 2 4 2 3 6 6 9 7 5 10 7 9 6 6 4 3 1 10 7 3 4 3 8 5 4 8 9 4 2 3 2 8 3 1 9 6 10 10 9 3 10 9 5 7 7 6 7 7 7 10 5 6 3 6 7 1 9 5 4 3 5 4 6 4 10 5 6 3 5 11 7 4 6 8 5 7 3 6 6 2 7 3 3 2 7 7 5 7 8 8 4 3 9 5 5 3 3 4 7 4 5 6 4 5 10 8 3 6 10 6 4 9 7 6 8 7 8 10 7 6 11 6 4 6 10 6 4 7 9 6 3 6 4 6 3 8 11 8 12 9 10 6 6 3 3 3 3 8 0 9 4 0 8 6 3 8 9 9 5 10 7…
36500 36 2 6 3 6 10 9 3 7 11 8 2 6 1 5 2 5 8 7 4 8 7 6 5 9 5 4 4 2 3 7 8 11 9 5 10 7 9 8 6 2 3 2 7 10 3 4 5 9 5 3 8 9 4 3 3 2 8 4 3 7 5 10 9 9 2 9 10 6 6 8 5 5 10 7 12 9 8 3 5 7 2 9 5 6 1 5 3 6 5 10 5 5 3 5 10 8 5 7 8 7 8 5 5 7 2 7 3 3 3 7 7 6 7 9 8 4 4 10 4 5 3 3 4 4 3 5 7 4 4 8 8 3 6 9 6 5 8 6 5 8 7 9 9 7 7 12 8 5 7 10 6 5 6 8 6 3 8 5 5 5 8 11 6 12 10 11 6 8 4 2 1 1 5 0 9 5 0 9 6 3 7 4 9 4 10 6…
36750 36 2 2 4 5 8 10 4 5 9 7 2 6 3 5 3 5 10 8 3 7 6 7 4 8 7 4 2 1 3 8 7 9 8 5 9 9 9 7 6 2 2 2 8 7 3 4 5 9 3 4 7 9 3 3 2 2 9 4 2 7 7 12 10 10 2 9 9 5 6 7 5 6 10 8 12 10 7 3 6 7 1 9 6 6 2 5 3 5 5 10 5 5 1 5 10 6 4 7 10 4 9 6 6 5 1 8 4 3 3 7 7 5 5 8 8 5 4 10 5 5 3 3 4 5 3 5 6 4 5 9 9 3 6 10 6 5 9 10 7 8 9 8 9 8 6 12 7 4 7 9 7 6 6 8 4 3 8 4 5 5 8 10 4 12 11 12 6 7 2 3 1 1 6 2 10 4 1 10 8 4 7 7 9 5 1…
37000 37 2 5 2 4 8 8 4 2 8 6 2 5 3 5 3 4 8 7 4 8 5 6 3 8 5 1 2 3 3 8 8 10 9 5 9 7 8 8 7 6 2 2 8 10 2 4 5 9 3 4 7 7 3 2 2 2 9 4 2 9 7 11 9 9 2 8 7 4 5 7 5 7 11 9 11 6 7 4 4 6 1 9 6 6 2 4 3 6 4 9 4 4 4 6 11 7 5 5 10 5 8 3 7 2 2 7 4 4 2 8 7 5 7 8 7 2 4 9 5 5 1 3 4 6 3 5 6 4 4 9 8 4 6 10 5 5 8 7 5 9 7 8 9 6 5 10 7 3 4 11 7 5 6 8 6 3 8 6 8 6 8 10 6 12 9 11 8 6 3 2 2 2 6 2 11 4 1 8 8 4 7 8 9 3 10 7 10 …
37250 37 3 4 4 4 8 7 4 5 9 8 2 7 3 6 3 5 10 8 5 8 7 9 6 9 5 3 3 2 4 10 7 10 7 5 9 9 10 7 7 2 2 1 7 8 3 5 4 8 4 4 6 8 5 1 4 2 7 4 4 8 8 12 10 10 4 10 10 5 5 8 5 7 10 8 10 7 9 4 5 6 1 9 5 7 2 6 4 5 4 8 5 6 2 5 10 7 5 6 8 5 6 4 5 4 3 6 4 3 3 7 7 6 6 9 8 3 5 9 4 5 0 3 3 3 3 4 7 3 4 10 8 5 5 9 6 5 10 9 5 9 7 8 9 7 5 10 7 5 6 8 6 4 6 8 9 4 6 5 8 6 9 9 5 13 11 12 8 8 3 2 1 2 4 2 10 4 0 10 7 3 7 7 9 4 9 …
37500 37 2 5 4 5 8 8 4 5 9 8 2 7 3 5 3 5 7 8 3 7 6 7 3 8 6 4 6 3 4 8 9 9 9 6 9 9 8 8 6 3 2 2 7 9 3 5 5 8 4 4 7 10 3 3 4 2 8 4 2 9 6 10 10 7 2 9 8 5 6 8 6 5 9 7 11 9 8 3 5 7 1 9 6 5 2 5 4 5 4 8 5 5 3 6 10 8 5 6 10 7 8 5 8 5 2 6 5 4 5 7 7 6 7 10 8 3 5 9 5 6 1 3 3 4 2 5 6 4 4 8 8 4 6 10 5 5 8 7 6 8 7 8 8 6 7 12 7 7 6 10 7 7 7 8 6 3 7 3 6 5 7 10 7 11 10 12 7 9 3 3 2 2 8 2 9 5 0 10 7 4 8 8 10 4 10 7 8…
37750 37 2 4 2 3 8 7 4 6 12 8 2 10 3 6 3 7 11 8 3 7 5 6 3 7 7 2 6 2 4 6 8 10 8 4 11 9 9 8 7 4 2 2 10 8 1 5 4 11 5 5 8 10 4 2 2 3 11 4 4 8 7 11 9 9 3 8 9 6 5 7 5 4 11 10 12 6 8 2 5 6 1 9 5 7 1 5 2 6 3 9 3 6 2 5 11 6 5 6 8 6 8 4 7 3 2 6 3 3 3 7 7 5 8 9 7 3 5 9 6 6 2 3 3 4 4 5 6 5 5 9 8 3 6 9 6 5 10 10 6 8 9 8 9 7 6 11 6 4 7 10 6 6 8 9 6 4 8 6 6 4 7 10 6 11 11 12 7 7 3 3 1 3 6 3 9 4 0 8 5 4 8 6 10 4…
38000 38 3 4 5 4 9 9 4 5 9 7 3 6 2 6 3 4 8 8 2 8 6 8 2 10 4 3 7 2 4 7 7 9 10 5 10 9 10 10 5 3 3 1 8 8 2 4 5 9 3 4 7 7 4 1 3 2 7 2 2 7 6 10 9 11 3 9 9 4 4 8 5 6 9 7 12 8 8 4 5 4 1 9 4 7 3 5 4 5 4 8 4 5 2 5 11 7 5 6 9 7 8 3 5 5 3 7 5 3 4 7 8 6 7 9 8 3 5 10 5 5 3 4 5 4 3 5 7 4 5 8 10 4 6 11 5 5 9 5 6 8 7 9 8 8 7 10 6 5 6 10 6 4 6 9 4 3 6 2 5 5 8 12 6 10 11 12 7 6 3 3 1 2 7 3 11 4 1 11 8 4 8 7 9 4 8 …
38250 38 2 4 5 4 7 8 3 5 9 6 2 6 1 7 3 7 9 8 3 7 5 6 4 6 5 2 5 3 3 8 8 10 10 5 9 9 8 8 7 4 2 1 9 7 2 5 6 10 5 6 9 8 4 2 2 2 9 4 1 7 6 11 11 10 2 9 10 6 5 9 5 6 9 9 11 9 6 5 4 3 1 9 5 6 2 4 3 6 5 9 3 4 2 4 10 7 5 7 7 6 7 4 6 7 1 7 5 3 3 7 7 5 6 8 8 3 6 9 6 6 3 3 4 7 3 5 5 4 5 9 9 4 6 10 7 6 9 10 7 8 7 8 9 7 6 10 6 5 6 10 8 4 6 8 5 3 7 5 6 5 8 13 7 12 10 12 7 7 4 3 2 2 8 3 9 4 1 11 7 4 8 6 8 4 8 6 …
38500 38 2 4 4 3 8 9 3 4 10 7 2 7 3 5 4 4 11 8 4 6 6 7 4 8 6 5 4 3 3 8 6 9 8 5 9 9 9 7 6 2 2 2 9 10 2 6 5 8 3 3 7 9 4 3 2 3 12 5 3 8 6 9 10 9 4 10 8 4 6 8 4 6 10 6 10 8 8 4 5 6 2 9 7 6 2 6 4 7 5 10 4 6 2 5 12 6 5 6 8 4 8 4 5 3 2 7 4 2 3 7 7 4 7 9 7 4 5 10 6 5 3 3 4 5 4 5 7 4 5 10 8 4 6 8 5 4 7 8 6 8 9 9 10 8 7 10 7 5 6 11 8 5 5 9 5 2 7 6 5 5 8 12 5 12 8 10 7 7 2 2 1 2 6 2 9 5 0 10 7 3 6 6 9 4 8 8…
38750 38 3 2 6 4 9 9 4 5 10 7 2 5 2 7 3 6 10 8 4 8 7 6 5 8 5 5 4 3 4 7 7 10 9 5 7 9 10 7 6 3 2 2 8 9 3 5 6 11 3 4 8 7 4 2 5 2 8 4 2 8 6 11 9 7 2 8 8 5 5 8 5 5 8 9 12 8 7 3 4 7 1 9 6 7 2 4 3 6 5 9 4 6 3 5 10 7 5 6 10 5 7 5 6 4 3 6 3 3 2 6 7 6 6 9 7 5 6 9 5 4 4 4 3 6 4 5 6 3 5 10 9 4 6 10 6 6 8 10 5 7 9 8 10 8 6 9 7 3 6 9 6 6 6 9 7 3 6 2 5 5 8 12 6 11 11 12 7 7 4 3 2 3 7 3 10 5 0 11 7 4 8 7 9 4 10 …
39000 39 2 4 3 3 8 10 4 4 11 8 2 8 3 6 3 8 9 9 3 7 6 5 3 5 7 3 5 4 6 9 6 11 10 5 8 9 10 8 5 2 3 2 9 8 3 5 6 10 4 5 9 10 6 2 5 3 10 4 0 9 6 8 9 8 2 9 9 5 6 8 5 5 7 8 12 7 7 3 6 6 1 9 5 6 2 5 3 5 4 8 5 5 5 6 12 6 6 6 11 6 9 4 7 8 3 8 4 3 3 6 7 4 5 8 7 5 5 9 5 5 4 3 5 6 2 6 7 3 6 8 8 3 7 10 8 4 9 9 5 8 8 8 9 8 7 10 6 4 6 10 6 4 6 8 6 1 7 3 6 5 8 12 5 12 10 12 7 6 3 3 2 2 7 2 8 4 0 11 6 3 7 6 9 4 10 …
39250 39 3 3 3 3 9 8 3 4 9 6 2 7 2 4 3 6 10 7 4 8 7 7 5 9 3 3 5 2 4 9 7 9 8 5 9 9 10 8 6 5 3 2 9 8 2 4 6 9 4 4 8 9 5 2 5 4 10 6 3 8 6 11 8 8 4 9 8 4 7 7 5 7 9 8 10 8 8 3 6 7 1 9 6 5 2 4 3 5 4 7 4 3 4 6 12 7 5 6 9 5 9 6 7 6 3 7 4 3 4 7 7 6 6 9 7 4 4 9 5 3 3 3 3 6 3 5 6 3 3 9 9 4 6 10 6 5 9 11 5 9 8 8 9 7 6 10 6 6 6 8 6 3 7 10 5 3 7 5 7 5 8 12 6 10 8 11 7 7 3 2 2 1 8 2 9 4 0 10 6 3 8 8 9 4 10 7 10 …
39500 39 1 6 3 5 8 7 3 3 8 7 3 6 3 5 3 5 8 8 3 8 6 8 2 10 5 5 5 1 5 8 7 10 9 5 10 8 8 9 9 5 2 3 8 11 3 4 5 10 4 3 6 9 3 3 4 3 8 4 1 9 6 10 9 8 2 9 10 6 6 8 5 5 9 6 10 9 9 3 5 6 1 9 6 8 3 5 3 6 4 7 4 5 3 5 11 7 5 7 9 4 9 6 5 6 3 6 5 3 3 8 6 6 6 10 7 4 4 8 5 4 3 3 4 5 2 5 6 3 5 11 8 4 6 7 7 4 8 9 7 7 7 9 8 7 5 11 6 5 4 9 7 4 6 9 6 2 6 4 6 5 8 12 7 12 10 10 7 7 3 3 2 2 7 3 9 4 0 11 7 3 7 7 9 4 10 7 …
39750 39 2 2 3 5 7 6 3 4 10 7 2 6 3 5 3 4 10 8 3 7 4 8 2 9 7 5 6 3 3 6 7 11 9 5 9 7 9 9 8 4 2 2 8 10 3 4 4 9 3 3 7 9 4 2 4 4 10 5 4 8 7 10 8 9 3 8 9 5 5 8 5 6 8 6 12 7 7 2 4 5 2 9 6 6 2 4 3 6 4 8 5 5 3 5 11 8 5 7 7 5 8 4 6 3 2 7 4 3 3 7 7 6 6 9 7 4 6 10 5 2 3 2 4 4 2 5 6 4 6 8 9 4 6 9 6 5 8 8 6 7 7 9 10 7 5 10 7 5 5 8 7 5 6 9 7 2 8 3 6 6 8 12 6 13 9 9 7 6 3 4 1 2 7 3 10 5 0 11 7 3 7 9 9 4 11 7 9 …
40000 40 2 2 2 5 7 7 3 7 9 6 2 7 3 5 4 5 8 8 2 7 8 7 4 8 6 3 5 2 4 7 7 11 9 5 10 7 8 9 8 4 3 1 9 10 3 5 6 8 4 4 7 7 3 2 4 2 9 4 2 9 6 11 9 8 3 10 10 5 5 8 5 6 7 9 10 9 7 3 4 7 1 9 4 5 2 5 4 6 4 9 4 6 3 5 10 5 5 6 8 5 6 6 7 5 2 8 5 2 3 6 6 5 6 8 5 4 4 7 5 5 3 3 4 6 4 5 6 4 6 11 8 3 6 10 6 4 9 9 7 6 8 9 10 8 6 8 6 6 7 9 6 4 5 9 7 2 6 3 6 5 8 11 6 12 10 12 7 5 2 2 2 1 5 2 11 4 1 10 9 3 6 7 9 4 8 6 9…
40250 40 1 1 1 5 5 7 3 5 10 6 2 7 2 6 2 5 10 7 4 8 5 7 4 8 8 3 5 2 4 8 7 10 9 5 9 8 9 9 9 4 2 1 8 10 2 6 5 11 3 4 7 8 4 2 4 3 10 4 2 7 6 9 10 8 2 9 9 4 5 8 5 5 9 7 10 8 8 3 5 6 1 9 7 7 2 6 4 6 5 10 4 5 4 6 11 8 5 7 8 6 6 5 6 4 1 7 6 4 3 9 8 5 6 9 7 4 3 10 5 5 3 3 6 6 4 5 6 4 6 10 8 4 6 10 6 5 10 10 7 9 9 9 8 8 7 12 7 6 8 9 7 5 6 8 8 3 6 3 6 5 9 12 6 12 9 11 7 8 3 1 2 3 6 3 10 5 1 10 7 4 7 6 9 4 1…
40500 40 2 4 1 5 6 6 3 5 8 8 2 7 2 6 3 4 8 8 4 7 6 8 5 9 5 5 5 3 4 8 7 10 8 6 10 8 9 7 8 3 2 2 8 9 3 4 5 11 2 5 6 8 3 2 4 3 10 5 0 9 6 10 9 9 3 10 9 4 5 8 5 5 8 5 11 8 8 5 5 5 1 9 7 6 2 4 3 5 5 10 5 5 3 5 11 6 5 6 8 5 7 5 5 5 3 6 3 3 2 6 7 3 6 9 7 5 6 10 6 5 4 4 5 5 4 5 6 4 5 9 8 4 6 9 6 5 8 7 6 7 7 9 9 8 5 10 6 4 5 10 6 4 6 8 7 3 6 5 7 6 10 11 6 12 10 12 7 7 3 3 3 3 7 3 10 5 0 11 7 3 7 6 7 4 8 8…
40750 40 2 5 1 5 8 6 4 4 9 8 2 5 2 5 3 5 12 8 2 7 6 9 4 10 7 4 2 2 3 9 8 10 10 5 9 8 10 9 6 2 3 3 7 11 3 4 5 10 4 5 8 11 4 2 5 3 9 5 4 7 7 9 9 9 2 9 9 5 5 9 5 4 8 8 10 11 7 4 4 5 1 9 6 7 2 3 3 6 4 8 4 5 4 6 10 6 5 6 8 5 6 5 7 5 1 8 8 3 4 7 7 4 7 9 6 4 4 8 4 5 4 4 4 5 4 5 6 4 5 9 8 4 6 8 5 5 8 8 6 8 8 9 8 7 7 11 7 3 8 10 6 4 7 8 6 4 7 4 6 6 7 10 7 12 9 10 7 6 3 2 0 0 5 3 10 4 0 10 8 3 8 8 9 4 10 8…
41000 41 3 3 1 4 7 7 2 4 9 7 2 8 3 5 3 5 9 7 4 8 5 8 4 8 6 4 4 3 3 9 7 10 9 5 10 8 8 7 6 3 3 3 9 9 2 4 6 8 5 3 7 11 4 2 4 3 10 4 4 7 8 9 10 10 3 10 10 6 6 8 5 5 8 7 11 8 7 3 6 7 1 8 6 7 3 5 3 5 4 7 4 5 3 6 11 6 5 6 7 5 6 4 7 3 3 7 7 3 3 7 7 4 8 9 7 4 5 9 6 5 3 3 5 6 5 5 6 4 5 9 7 4 6 9 5 4 9 8 8 8 7 9 9 7 7 9 7 5 7 11 6 4 6 9 4 2 6 4 5 6 7 12 6 12 10 12 7 6 3 2 1 1 6 3 9 4 1 8 6 2 7 6 9 4 9 7 11 …
41250 41 3 1 3 4 6 6 3 5 10 6 2 7 2 6 3 4 7 8 3 7 6 7 4 9 7 2 4 4 4 7 7 9 10 5 10 9 10 9 7 6 4 2 11 11 4 4 3 9 4 3 7 8 5 2 3 2 9 4 2 9 7 12 10 10 3 8 9 5 5 7 3 7 9 7 12 7 7 5 5 7 0 9 5 4 3 3 4 6 4 8 5 5 3 5 11 7 3 7 8 5 7 3 4 2 2 6 6 3 2 7 8 5 6 9 7 4 4 10 4 4 4 4 5 6 4 5 8 3 6 9 8 3 7 10 6 5 9 6 4 7 6 8 10 9 6 11 6 3 7 12 7 5 6 8 5 2 9 4 6 5 8 11 6 12 9 11 6 8 3 5 2 3 7 0 9 5 2 11 8 3 8 9 8 4 11…
41500 41 3 1 1 5 7 6 3 6 10 6 2 9 3 4 3 5 9 8 3 7 5 7 5 7 7 4 5 3 5 5 6 9 9 5 10 9 10 7 4 2 2 1 9 12 3 6 4 9 4 4 9 8 5 1 3 2 7 5 1 7 6 10 8 9 2 8 9 5 7 7 6 6 9 7 10 9 7 5 3 4 1 9 5 8 3 5 3 6 4 9 4 7 3 4 10 6 5 6 8 5 6 4 6 5 2 7 6 3 2 7 7 4 7 9 8 4 4 10 5 4 2 3 4 6 6 6 6 4 3 9 8 3 5 9 7 4 9 6 6 8 7 9 7 7 6 12 6 5 7 9 6 4 6 10 4 1 7 2 4 7 8 11 7 11 10 11 7 6 3 5 1 1 4 2 10 4 1 11 8 3 7 7 9 5 12 9 1…
41750 41 4 2 3 5 9 6 3 4 9 5 1 7 2 6 3 6 9 8 4 8 6 7 4 7 9 4 4 3 4 6 7 11 9 5 9 8 9 8 7 5 2 1 9 8 2 5 5 9 5 4 7 10 5 2 4 2 8 4 3 7 7 9 9 9 4 8 9 5 6 6 5 6 10 6 10 8 9 3 4 6 1 9 6 6 2 3 3 5 4 8 5 7 4 6 11 6 5 6 6 5 9 5 6 5 3 7 5 3 3 8 7 3 5 8 6 4 5 7 7 4 3 3 4 5 3 5 7 4 4 9 9 4 6 10 5 4 10 7 5 9 7 8 8 7 6 11 6 5 6 10 6 4 6 10 5 2 7 4 6 5 8 11 6 12 10 12 7 5 1 2 0 1 6 0 8 4 0 10 6 3 7 6 10 4 9 8 11…
42000 42 4 3 3 6 10 6 4 6 11 7 3 7 3 5 4 6 13 8 4 8 7 6 4 8 7 3 4 3 4 5 7 8 10 5 9 7 9 11 7 3 2 1 6 10 2 5 4 9 2 3 7 9 5 2 4 2 10 4 1 7 5 10 8 7 2 8 8 5 5 8 5 6 7 8 10 10 8 2 3 7 1 9 7 6 2 4 3 5 5 9 5 4 4 6 11 7 5 6 8 6 7 5 8 5 1 7 4 3 4 7 8 4 6 9 7 3 4 8 4 6 2 4 3 4 4 4 7 3 5 9 9 3 6 10 5 5 10 6 6 8 7 9 9 8 6 11 6 4 6 9 5 1 7 9 5 2 6 5 5 5 8 11 6 12 11 12 8 8 3 1 2 1 5 0 8 5 0 10 8 3 7 6 11 5 9 …
42250 42 3 1 2 5 6 5 3 5 10 8 2 7 2 6 4 7 12 8 4 8 7 8 4 9 6 3 4 2 3 6 10 9 9 5 8 8 9 9 8 4 3 1 9 9 1 4 6 9 4 2 5 9 4 2 3 2 9 4 3 8 8 9 9 9 3 9 8 4 6 7 6 6 8 5 10 8 8 3 4 5 2 9 6 6 3 4 3 7 4 9 4 5 2 5 10 5 4 5 9 4 7 4 5 4 1 6 5 3 4 7 7 5 6 8 6 3 4 9 4 4 1 4 3 6 4 5 7 4 4 11 9 4 7 10 6 5 8 6 5 8 7 7 9 6 6 10 6 4 5 10 7 4 9 10 4 2 7 5 5 6 9 11 6 12 9 10 5 7 2 1 2 3 5 2 9 5 0 10 7 4 7 6 10 4 9 8 12 …
42500 42 4 2 3 4 8 6 3 5 9 6 3 7 3 5 3 6 10 7 4 8 6 7 4 9 6 3 4 3 3 9 7 10 9 5 9 6 8 8 6 3 2 1 9 11 3 4 5 8 4 3 8 9 4 2 4 3 10 4 2 7 6 10 9 7 3 9 8 5 5 7 4 4 9 6 12 11 8 4 5 6 1 9 4 7 2 6 4 5 4 8 3 6 2 5 11 7 5 6 9 5 8 4 5 3 1 7 4 3 3 7 7 4 7 9 8 3 4 9 5 5 2 4 4 5 3 3 5 3 5 11 9 5 7 8 6 5 10 8 6 8 6 8 9 6 7 10 6 5 6 9 7 3 7 10 6 3 6 5 6 5 7 12 7 13 7 10 8 6 2 0 0 2 4 1 11 4 1 9 9 4 5 7 8 4 9 10 1…
42750 42 3 2 1 5 7 6 3 4 10 6 3 5 5 6 4 5 9 7 3 7 6 8 4 10 8 2 2 4 4 8 7 10 10 5 10 8 10 5 5 3 2 2 8 9 3 4 5 10 5 4 8 9 5 2 4 2 9 3 1 6 8 10 9 10 2 9 8 5 5 7 5 5 9 6 11 9 8 4 5 7 1 9 6 7 3 6 4 5 5 9 3 4 2 5 11 7 4 6 9 5 8 4 5 5 1 7 5 3 5 6 7 5 7 9 7 3 5 8 4 5 2 4 5 5 5 4 5 4 5 9 9 3 6 11 3 5 10 7 6 7 6 9 9 6 7 10 6 5 7 11 6 4 6 10 4 4 7 3 4 6 9 11 6 11 9 12 6 6 2 1 0 2 5 1 6 4 0 11 6 3 7 6 8 3 8 …
43000 43 4 2 2 6 9 7 3 5 8 7 4 8 3 5 2 6 10 8 3 8 6 8 2 9 5 2 1 4 5 9 8 10 10 6 10 7 9 9 9 5 2 1 8 9 3 5 6 9 5 4 9 9 4 3 3 3 10 3 2 7 8 9 10 8 3 10 9 5 6 8 6 5 7 7 10 7 8 5 5 5 1 9 6 7 2 4 3 5 4 8 5 5 2 5 11 8 4 7 9 4 8 4 6 4 0 7 5 2 3 7 7 3 7 9 7 3 4 9 3 4 1 3 3 6 4 5 6 2 6 9 6 4 6 8 5 5 9 8 5 7 8 8 10 9 7 12 6 3 8 9 5 4 8 9 5 3 7 5 5 5 7 13 6 12 10 12 7 6 3 1 1 1 5 3 9 6 2 8 6 2 7 7 8 4 8 9 10 …
43250 43 3 2 1 5 8 7 3 6 10 9 2 6 3 5 3 3 8 7 4 8 6 8 5 11 9 4 3 5 3 9 7 10 10 5 8 8 9 6 7 4 3 2 9 9 2 4 5 10 6 4 8 8 5 2 4 3 10 5 3 8 6 10 8 9 4 10 10 5 5 9 5 7 8 7 10 8 8 4 5 6 1 9 6 7 2 5 4 6 4 8 3 6 2 5 9 7 4 6 8 4 8 5 7 4 1 7 5 3 3 7 8 4 4 10 8 3 4 7 4 4 2 4 4 6 4 3 5 3 4 9 10 4 6 10 5 4 8 7 6 8 9 8 9 8 6 11 7 5 7 11 8 5 6 9 7 2 7 4 7 6 9 11 6 11 10 12 5 5 3 1 0 2 4 0 6 4 1 9 7 3 8 7 10 4 8 …
43500 43 3 2 1 5 8 7 3 4 10 7 3 8 3 5 2 4 9 8 3 7 6 9 5 10 5 2 2 5 5 9 10 11 9 5 8 7 10 9 6 5 2 1 8 10 3 6 5 10 5 4 8 9 5 2 4 2 8 5 2 8 7 10 10 10 3 9 8 4 6 8 6 6 8 7 8 4 11 4 4 5 1 8 4 6 3 4 3 4 5 8 3 5 2 5 10 7 4 6 7 6 8 3 6 3 1 6 4 3 5 7 8 5 8 9 7 3 5 9 5 6 3 4 4 6 3 4 5 4 5 10 10 4 7 9 5 5 8 8 6 8 8 9 9 6 7 11 6 3 6 10 6 6 7 8 5 3 7 5 6 5 9 11 6 12 9 11 6 5 2 1 0 0 5 2 9 4 0 8 7 3 9 8 10 5 11…
43750 43 3 3 1 6 9 7 3 6 10 8 2 8 3 5 3 6 11 7 3 7 6 7 4 8 6 3 2 2 4 9 8 10 9 5 8 9 10 9 5 4 2 2 8 10 3 4 2 9 5 3 6 9 4 2 5 2 9 4 2 7 6 8 8 9 3 9 9 5 6 6 5 6 7 6 10 8 7 3 5 6 2 9 6 6 1 5 3 5 4 7 4 6 3 5 10 7 5 6 8 4 8 5 4 3 0 8 4 3 3 7 7 4 7 8 7 4 5 8 4 5 1 4 4 6 3 4 5 3 6 11 7 4 6 9 6 4 9 9 6 6 7 8 9 6 5 8 7 5 6 9 6 4 7 8 5 3 8 4 5 5 6 10 7 12 11 11 7 6 2 1 1 1 4 2 10 4 0 9 7 4 8 8 8 3 7 8 9 6 9…
44000 44 4 1 2 5 7 6 3 6 10 9 3 7 3 5 2 5 10 8 2 7 5 6 3 7 7 5 4 1 3 8 10 9 10 5 10 9 9 7 5 2 2 2 9 7 2 3 5 9 6 3 7 8 4 2 3 2 8 5 2 8 5 10 9 8 2 9 10 5 6 6 6 6 10 7 11 9 9 3 6 6 1 9 4 5 1 4 3 6 4 8 4 4 3 5 10 6 4 6 7 5 9 5 7 5 2 8 4 3 3 7 8 4 6 10 7 4 4 11 4 5 3 3 5 4 2 4 4 2 5 11 8 4 6 10 5 4 9 9 3 9 6 8 8 6 6 9 7 5 7 8 7 4 7 9 6 2 6 3 6 5 7 10 7 11 10 11 7 8 3 4 2 3 8 1 13 4 0 9 7 2 8 8 10 4 11…
44250 44 3 1 1 4 6 6 3 3 8 5 2 5 2 6 3 5 10 8 4 8 5 8 4 8 5 3 3 4 4 9 9 10 10 6 8 9 9 9 6 3 3 2 7 11 3 6 6 12 6 5 7 7 4 1 5 2 9 4 3 9 7 9 9 8 3 10 9 4 5 7 5 7 10 10 10 8 8 3 6 3 1 8 5 7 3 6 4 5 5 7 6 8 0 3 9 5 2 5 9 5 8 3 6 5 2 7 5 3 3 8 8 4 7 9 8 3 4 8 4 4 2 4 5 5 4 4 6 3 6 9 7 3 5 7 5 6 8 9 6 8 8 8 8 6 5 9 6 5 7 9 6 4 6 8 5 3 6 5 6 5 7 11 6 13 11 12 7 6 4 3 1 0 6 2 11 4 0 7 7 4 8 6 10 5 12 8 13…
44500 44 2 3 2 5 5 7 3 6 10 8 2 7 2 6 3 5 8 8 3 7 6 8 5 5 6 3 1 2 4 8 9 10 10 5 9 7 8 10 7 5 2 3 8 10 3 3 5 9 6 3 8 9 5 2 5 2 9 5 2 8 6 10 10 10 4 10 9 3 6 8 5 7 9 6 9 8 8 3 5 6 1 9 3 5 1 5 4 5 5 9 5 4 3 5 11 5 3 6 9 5 8 3 5 3 0 7 4 3 3 5 8 5 4 10 6 3 5 9 4 5 3 4 6 7 4 3 6 3 6 11 10 4 6 9 5 4 8 6 6 7 7 9 9 8 6 12 7 5 8 10 7 5 6 9 6 2 6 4 6 5 8 11 6 11 9 10 6 7 3 4 1 2 6 2 12 4 0 8 7 2 7 9 9 4 9 8…
44750 44 1 3 1 5 8 9 3 6 12 7 2 6 2 6 3 6 8 10 2 4 6 7 2 8 8 4 5 2 4 8 8 11 10 6 10 8 9 9 6 4 2 2 8 9 3 4 5 6 7 4 7 11 6 2 4 3 10 4 3 7 7 11 10 10 3 10 8 5 6 6 6 6 9 5 8 6 7 4 4 2 1 8 5 5 1 4 2 6 4 7 3 3 2 4 9 7 4 5 9 5 7 5 6 6 2 8 4 3 4 7 7 5 6 9 7 3 5 9 5 5 2 4 4 6 3 4 5 3 6 10 8 5 5 9 6 5 8 8 5 9 7 8 9 7 6 12 7 5 7 10 6 4 9 10 6 3 7 5 7 5 9 12 6 11 9 12 6 7 2 2 0 0 3 2 9 4 2 6 7 3 8 7 10 4 10 …
45000 45 2 2 2 5 8 7 3 5 9 8 2 6 2 6 4 6 10 7 3 7 6 7 3 7 4 4 4 1 4 8 8 9 10 5 7 8 9 9 6 4 3 1 8 8 2 4 3 9 5 5 6 9 2 2 3 3 10 3 2 6 5 11 9 8 3 8 9 5 6 7 6 8 9 7 10 6 7 3 2 1 2 9 5 7 0 6 4 6 4 7 5 4 3 4 10 7 4 5 9 3 6 3 5 6 2 7 4 2 4 7 7 6 6 10 7 3 3 9 4 6 3 4 3 6 4 4 7 3 5 12 8 5 6 9 6 6 8 8 5 7 6 8 9 7 6 10 6 3 7 8 6 4 4 9 5 2 7 4 7 5 8 12 7 12 11 11 6 7 3 3 2 1 6 2 11 6 1 8 7 4 7 8 9 4 9 8 11 6…
45250 45 3 3 2 5 7 6 3 4 9 7 3 5 1 4 3 5 8 8 2 7 6 6 3 8 9 4 6 2 4 6 8 11 10 5 9 7 9 8 5 3 3 2 8 9 1 5 4 9 5 3 6 9 5 2 3 3 9 5 3 10 7 10 8 8 2 9 8 4 5 7 4 6 7 6 9 9 8 3 3 3 1 9 5 6 1 5 3 5 4 8 3 4 2 4 9 6 4 5 8 3 6 4 8 6 3 8 4 2 5 8 7 5 5 8 6 3 4 10 4 5 2 4 4 5 4 4 5 3 5 10 10 4 5 9 5 4 8 9 5 8 6 7 8 8 7 10 7 4 7 10 6 4 6 9 6 2 8 3 7 5 8 11 5 10 8 11 8 7 3 3 1 1 3 3 10 4 0 9 5 2 8 8 9 4 9 8 9 5 1…
45500 45 2 2 3 4 9 8 2 4 10 5 2 9 3 5 4 6 12 8 2 6 7 7 2 8 7 3 5 3 6 7 7 11 10 5 12 9 9 6 6 3 2 2 7 7 3 5 5 10 6 5 8 10 4 2 4 2 9 4 1 8 7 9 10 10 4 10 9 5 7 7 5 6 11 7 8 6 6 2 3 2 1 9 5 5 1 4 3 6 5 8 4 5 3 4 11 7 4 5 8 4 5 5 6 6 2 9 4 3 2 5 7 4 6 9 7 3 5 9 6 5 3 2 5 4 4 4 5 3 5 9 8 5 6 8 6 5 9 7 5 8 7 9 8 8 6 11 6 4 7 10 7 5 6 8 8 4 8 5 5 4 8 12 7 11 10 10 7 5 4 3 1 2 5 2 9 5 2 9 7 3 7 8 7 3 10 8…
45750 45 2 2 1 6 7 6 3 7 10 7 2 5 2 6 3 7 7 7 2 7 7 7 3 7 7 3 5 3 4 8 8 11 9 6 9 8 9 10 8 4 2 2 8 10 3 4 4 7 5 4 8 10 6 2 5 2 9 5 4 8 8 10 9 7 4 9 8 5 5 6 5 6 9 6 10 8 8 2 3 2 2 8 6 5 1 5 3 6 4 8 3 4 2 4 10 6 4 5 10 4 7 3 4 4 1 6 4 3 2 6 8 3 9 9 7 2 5 9 5 5 3 4 5 4 4 3 5 3 5 9 9 4 6 9 6 6 10 8 5 8 7 8 10 9 6 11 6 3 5 8 6 5 6 8 7 4 7 5 5 5 7 10 8 12 10 12 7 5 4 4 1 1 5 2 12 5 2 6 8 4 7 7 9 4 9 8 1…
46000 46 3 1 2 4 8 6 2 6 9 7 3 6 2 5 4 6 12 6 3 9 7 6 3 9 6 2 5 2 5 9 8 9 10 5 9 9 10 10 7 3 2 2 7 10 3 4 4 9 6 5 8 10 3 2 4 3 11 5 2 7 7 8 9 8 3 8 8 4 5 7 5 6 9 8 10 9 8 3 4 2 2 9 6 5 1 5 3 6 4 7 4 4 3 4 10 8 4 6 9 4 6 4 7 6 3 8 4 3 3 6 7 5 6 8 7 4 4 9 3 4 1 3 5 6 3 4 7 2 7 10 8 4 5 7 6 6 7 8 6 9 7 9 9 6 6 10 7 4 7 8 6 3 4 8 7 3 9 5 6 5 9 12 7 12 11 12 7 7 4 5 1 1 6 2 12 4 1 9 8 4 9 9 8 5 11 8 9…
46250 46 3 4 3 4 8 6 2 6 10 8 2 7 3 5 3 6 11 8 3 8 6 5 3 9 9 5 5 0 4 8 10 10 10 5 10 6 8 9 7 3 2 1 7 8 3 5 4 9 5 3 7 9 4 2 5 2 9 4 2 7 7 10 10 10 4 9 10 5 6 9 6 5 10 6 11 9 8 3 4 2 1 9 5 7 1 4 3 6 4 8 5 4 3 4 11 7 3 4 11 4 7 4 6 5 3 6 4 3 2 7 7 4 5 9 7 3 6 10 4 5 1 3 4 3 3 3 6 3 6 9 9 4 6 9 7 5 8 8 6 8 8 8 9 7 6 11 7 4 6 10 7 4 7 8 7 2 7 4 4 5 8 11 7 13 8 12 6 7 4 4 1 0 6 2 12 4 2 9 8 6 8 9 8 4 9…
46500 46 2 1 1 4 6 6 3 5 10 7 2 7 2 6 3 4 9 8 4 7 9 6 2 8 7 2 4 0 4 7 9 11 10 6 10 9 9 9 8 5 3 2 8 8 3 3 5 9 6 3 6 9 4 3 4 3 9 4 1 8 6 11 9 8 2 9 9 4 5 9 5 7 9 6 10 10 9 2 4 2 1 9 5 6 2 5 3 6 3 7 3 5 2 4 11 7 4 5 11 5 8 3 6 4 1 7 4 3 2 6 7 6 6 10 7 3 5 9 2 3 1 3 5 4 4 4 6 1 6 10 7 4 6 8 6 6 11 8 8 8 6 8 10 9 6 9 6 3 8 9 6 4 6 8 7 4 7 5 5 6 9 11 5 12 8 11 7 6 5 1 1 0 5 2 12 4 1 7 6 3 8 7 9 4 9 8 9…
46750 46 4 2 3 5 8 7 3 6 11 7 2 7 2 5 4 4 11 7 4 7 8 6 4 9 6 5 5 0 4 8 8 10 10 5 10 8 9 9 8 4 3 2 8 8 3 4 3 7 5 3 6 9 4 2 5 2 9 4 0 7 5 9 8 9 4 10 9 5 7 7 5 6 7 6 11 10 8 3 5 5 1 9 6 7 1 6 4 6 4 8 5 5 3 5 11 5 4 6 9 4 6 4 7 6 1 8 4 3 3 6 8 4 6 8 6 3 5 9 4 4 1 3 4 7 4 4 7 3 5 11 8 5 6 10 5 4 8 9 5 8 6 8 9 9 6 10 8 7 5 10 7 3 6 9 8 4 6 5 5 5 8 11 5 9 10 10 7 8 5 2 2 3 7 3 8 4 1 8 6 4 9 8 9 3 10 7 1…
47000 47 3 3 3 6 8 7 3 4 10 7 2 7 3 6 3 4 10 8 2 6 7 5 3 8 8 2 5 1 4 7 8 10 8 6 10 9 9 9 6 4 2 1 8 10 3 5 4 8 6 4 8 8 4 2 4 3 9 4 1 8 6 11 9 7 3 9 8 3 7 8 5 6 10 8 11 9 8 2 5 7 1 9 5 6 0 5 3 5 4 8 5 5 3 5 11 7 4 7 9 4 8 4 5 5 1 7 4 3 2 7 7 4 7 9 6 3 4 9 4 4 1 3 5 7 3 4 6 3 5 11 8 5 6 10 4 5 7 7 5 7 7 9 9 8 7 11 7 5 7 9 6 4 8 9 7 2 7 3 6 5 8 11 7 11 8 9 7 9 7 3 4 4 7 3 10 4 0 10 7 4 7 8 10 4 11 6 …
47250 47 4 1 3 4 9 7 3 4 11 8 2 6 2 4 3 4 9 8 4 8 8 7 4 10 7 3 3 0 4 9 7 10 10 6 11 8 9 10 8 4 2 1 8 8 3 5 5 11 6 5 8 8 3 1 4 2 8 4 3 6 6 10 8 9 2 10 9 3 6 7 4 5 6 6 10 7 7 2 6 7 1 9 6 7 2 6 4 6 4 8 4 6 2 5 11 7 5 6 7 4 7 3 6 5 1 6 5 3 4 7 7 4 6 9 7 3 5 10 4 5 2 4 5 7 5 4 6 3 6 11 8 4 6 10 5 4 9 7 5 9 7 9 9 9 6 11 7 5 5 11 6 6 8 8 7 4 6 4 7 5 9 11 7 11 9 12 6 6 3 4 2 3 8 2 9 4 1 10 8 2 7 9 8 4 10…
47500 47 3 1 2 5 8 7 3 4 11 7 2 7 3 6 3 4 6 8 4 8 8 9 5 9 7 2 5 1 4 9 7 10 10 5 10 9 9 6 7 3 2 1 8 9 3 5 5 9 6 4 7 9 5 2 4 3 9 3 3 6 8 10 10 7 2 9 9 6 6 7 5 6 8 5 10 9 10 0 6 6 1 9 5 7 1 4 2 6 4 8 4 5 2 6 9 7 4 6 9 7 6 3 4 3 0 7 5 3 2 7 7 4 6 9 6 3 4 7 3 3 0 3 4 5 4 5 7 4 6 11 10 4 6 9 8 5 9 7 6 8 6 8 10 7 5 11 6 6 7 9 6 4 8 8 7 2 7 4 5 5 6 12 7 12 11 12 7 9 3 2 2 2 7 2 11 5 3 8 8 3 8 8 9 5 10 7 …
47750 47 3 1 3 4 8 7 3 4 11 6 2 6 2 4 3 3 9 8 3 9 8 8 4 10 8 3 4 1 4 9 10 11 10 6 9 8 9 10 8 4 2 1 8 10 3 3 3 8 4 4 7 8 4 2 4 2 9 4 1 9 6 11 11 9 4 9 9 5 7 8 6 5 10 7 10 9 6 2 6 6 1 9 5 5 0 4 3 6 4 6 4 4 3 5 9 5 4 6 9 5 8 3 5 3 1 6 4 3 3 7 8 3 6 9 7 4 5 10 3 4 3 4 3 8 4 4 6 4 4 10 7 4 6 9 4 6 8 8 6 7 7 8 8 6 6 10 7 6 6 10 6 6 6 9 7 3 4 5 5 5 8 11 5 12 10 11 7 5 4 2 2 2 7 2 9 4 1 9 6 2 7 6 8 4 10 …
48000 48 2 3 2 5 8 7 3 4 9 8 2 7 3 4 3 5 9 8 3 8 8 8 2 9 7 2 7 1 4 9 8 11 10 6 12 10 8 9 7 3 2 3 9 11 2 4 5 9 5 3 6 8 4 2 1 2 9 3 4 7 5 11 11 9 3 10 9 5 5 8 5 5 10 8 10 8 7 2 6 7 1 9 7 6 1 5 3 5 4 8 4 5 3 5 11 7 5 6 10 5 9 3 6 5 2 8 4 3 3 6 7 5 5 9 7 2 6 9 5 4 1 2 5 7 4 5 6 4 6 10 8 3 6 9 5 5 10 8 5 8 7 8 9 9 7 11 6 5 8 9 7 6 7 8 7 4 6 3 6 6 9 11 7 12 10 12 7 7 3 3 2 1 6 2 10 5 0 9 6 2 9 7 9 5 11…
48250 48 2 2 2 6 8 8 3 7 11 8 3 7 3 5 4 6 11 7 5 8 10 7 5 11 6 2 5 0 4 9 8 10 9 5 9 8 9 8 7 4 2 2 9 9 2 5 3 8 5 5 9 9 4 2 4 3 9 4 4 8 7 10 10 8 3 9 9 5 6 7 6 6 10 6 11 7 7 3 5 5 2 9 7 5 1 5 4 6 4 6 4 5 3 5 11 4 3 6 8 6 7 4 8 5 1 8 4 3 4 7 6 4 6 10 7 5 6 11 4 5 0 3 5 4 4 5 6 3 5 9 8 3 6 8 6 5 9 9 5 8 7 7 8 7 5 8 6 6 6 8 7 5 6 10 5 4 7 5 5 6 8 12 7 11 10 12 7 7 3 6 2 2 6 2 9 5 1 10 6 3 9 10 10 4 9 …
48500 48 2 2 3 3 8 6 3 5 9 8 3 7 2 5 3 5 9 8 3 8 9 7 4 9 6 3 7 1 4 8 8 9 10 6 10 10 8 8 6 3 2 1 8 8 3 5 5 8 5 4 8 9 5 2 5 2 9 4 4 7 8 10 9 9 4 11 9 6 7 8 6 6 7 6 11 8 7 2 6 8 1 9 7 6 3 5 4 5 4 8 4 5 4 5 12 6 4 6 9 5 7 5 7 5 2 8 4 3 4 7 8 4 8 10 7 3 4 8 4 4 1 4 5 4 4 6 7 4 6 9 9 5 6 10 6 5 9 8 7 8 8 8 10 8 6 11 7 5 6 9 7 5 6 9 7 3 7 4 5 6 9 11 5 12 11 11 6 7 4 5 2 2 6 2 10 5 0 10 7 4 7 10 7 4 9 6 …
48750 48 3 3 2 5 9 8 3 7 12 6 3 7 3 4 3 4 9 7 4 9 9 7 5 9 6 4 6 1 4 8 9 10 10 5 10 8 9 9 9 5 2 2 8 9 2 5 4 8 5 4 7 10 2 2 3 2 9 3 3 5 7 8 10 9 4 11 9 5 6 8 6 6 10 5 12 8 6 1 6 6 1 9 6 7 2 6 4 4 4 8 3 4 3 5 11 6 4 6 9 7 7 5 7 4 2 8 4 3 3 6 8 4 6 9 7 3 4 9 4 5 2 4 5 7 5 6 7 3 5 9 10 3 6 11 6 6 9 6 6 8 8 10 9 9 6 10 10 6 8 9 6 4 5 7 6 4 6 4 5 5 7 12 5 12 9 10 7 6 3 4 2 2 5 2 11 5 0 9 8 3 7 9 10 4 11…
49000 49 2 2 1 4 8 7 3 4 9 8 4 6 3 4 4 6 9 8 4 7 8 7 5 9 7 2 4 1 4 8 8 9 10 5 11 10 9 9 7 4 2 2 6 10 2 4 5 8 6 4 7 9 3 2 3 3 9 3 3 8 6 9 8 8 3 10 9 5 5 7 4 5 8 5 12 9 7 4 6 6 1 8 6 6 2 6 4 6 5 9 5 5 3 5 11 7 4 6 9 6 7 4 6 5 3 6 4 3 3 7 7 6 6 9 7 2 5 8 3 4 2 3 4 6 5 5 6 4 5 9 8 4 6 9 6 5 9 8 8 8 6 9 9 8 7 10 7 4 7 9 6 5 7 10 7 3 7 4 6 6 9 11 6 12 11 12 7 8 3 2 1 0 4 1 8 4 0 10 7 3 8 6 8 4 9 7 10 7…
49250 49 4 2 3 5 8 7 3 5 11 6 2 7 3 6 4 5 9 7 4 8 9 7 4 9 5 2 4 3 4 7 8 9 10 7 11 9 9 9 8 4 2 2 9 12 3 6 5 8 6 4 8 9 5 2 4 2 9 4 3 8 6 10 9 10 4 10 9 4 5 7 4 4 8 8 10 6 7 3 4 6 1 9 4 5 2 5 4 6 4 9 4 5 3 5 11 7 3 6 8 7 5 4 6 5 3 6 5 3 4 7 6 5 6 9 8 3 5 9 3 5 3 5 5 4 5 6 6 4 6 10 9 5 6 10 5 5 8 8 5 8 6 8 9 7 7 11 6 6 6 10 6 6 7 8 7 3 8 4 6 5 8 11 7 12 10 12 8 6 2 2 1 1 6 1 11 4 1 10 7 2 7 9 8 4 10 …
49500 49 2 2 1 5 8 5 2 5 10 6 2 8 3 4 3 4 9 8 4 6 7 5 4 9 5 4 4 2 3 6 7 9 9 5 10 6 9 10 6 5 3 2 8 11 2 6 4 9 6 4 8 9 5 3 5 2 9 3 3 6 5 9 9 10 4 8 9 5 5 7 5 5 8 6 10 6 6 3 5 6 1 9 5 5 2 5 4 6 4 9 5 5 3 5 10 6 5 6 9 4 6 3 4 7 2 7 3 3 5 7 6 4 7 9 9 4 4 9 5 5 2 4 5 7 4 5 6 4 5 10 10 4 6 11 4 4 9 6 7 8 6 9 8 6 7 10 6 5 6 10 7 4 5 8 6 4 7 5 5 6 8 10 8 13 10 12 6 9 3 6 2 2 6 1 8 5 0 8 6 4 9 9 9 4 11 9 1…
49750 49 3 3 2 5 8 6 4 5 11 6 2 7 3 4 3 5 9 7 5 8 10 8 4 10 8 4 6 2 5 6 8 11 10 6 10 9 9 10 4 4 2 3 8 11 2 5 4 8 5 5 10 8 4 2 5 3 9 3 1 7 6 9 7 9 2 9 9 5 5 8 5 7 9 6 9 7 7 2 4 5 1 9 6 6 2 5 4 6 4 9 3 5 2 5 10 6 4 7 10 6 7 3 5 5 3 7 4 3 4 7 7 4 7 9 6 4 4 10 5 5 3 4 5 5 4 6 6 4 5 7 9 4 5 11 5 5 9 7 6 9 6 8 8 8 6 11 6 5 8 10 6 3 6 9 6 3 7 3 6 5 8 10 6 12 11 13 7 6 2 3 2 1 6 2 8 4 1 9 9 4 7 8 10 4 11…
50000 50 3 2 1 5 8 6 3 4 8 6 3 7 4 5 4 4 8 7 3 7 6 8 3 9 9 3 4 3 4 5 8 10 10 7 10 8 8 10 8 4 2 3 10 11 2 6 5 9 6 4 8 10 3 3 4 2 7 5 2 7 6 9 8 7 2 9 9 5 5 7 5 6 9 7 10 8 6 2 4 4 1 8 6 8 2 5 4 4 5 8 4 7 2 4 10 7 4 6 10 3 8 4 5 5 1 7 4 3 5 7 6 5 7 9 8 3 4 9 4 4 2 4 5 6 3 5 6 3 6 8 8 4 5 8 6 5 11 7 6 9 7 8 10 6 6 9 6 7 7 10 7 7 7 10 8 4 7 4 6 5 7 12 6 11 10 12 7 7 3 4 2 1 5 2 10 5 1 8 8 4 7 8 8 3 8 7…
50250 50 2 2 4 4 6 7 4 4 9 7 2 8 3 4 3 5 9 8 3 8 8 7 4 10 8 5 4 2 3 8 9 10 9 5 11 9 9 8 7 5 2 1 7 9 3 6 5 8 4 4 8 8 2 2 4 3 10 5 2 8 6 10 10 8 3 9 9 4 7 8 5 6 8 5 10 6 7 2 4 4 2 9 6 5 1 5 4 7 5 10 5 6 3 4 9 7 5 6 10 4 8 3 6 6 3 7 2 3 3 7 7 5 5 9 8 2 5 8 5 6 3 5 5 4 3 5 6 4 6 9 10 4 6 10 6 5 9 7 5 7 6 8 9 9 6 10 7 4 9 9 6 7 6 8 8 3 6 3 6 5 7 10 7 12 10 11 7 7 3 4 2 1 6 2 10 6 1 10 6 3 7 9 9 4 9 7 …
50500 50 1 4 5 3 6 7 3 5 10 6 2 7 3 5 2 4 9 7 5 6 10 8 4 9 6 4 4 1 3 7 7 11 9 5 11 8 9 10 9 5 2 1 8 10 3 4 5 7 5 4 8 10 4 3 5 3 10 4 3 7 7 9 9 7 4 10 8 5 4 7 4 4 7 6 9 7 5 2 5 6 2 9 3 5 0 5 4 7 4 8 3 5 2 5 11 7 5 7 7 4 7 3 5 6 2 7 3 3 2 6 7 4 6 8 6 3 4 9 4 6 2 4 5 4 4 5 6 4 5 8 9 4 6 8 5 5 10 6 4 9 7 8 9 7 5 11 7 4 6 9 6 5 7 9 7 3 6 5 5 5 8 12 6 12 10 12 6 5 3 3 2 1 8 2 9 4 0 7 7 3 7 6 9 4 9 7 10…
50750 50 2 3 3 3 8 10 4 5 9 9 2 8 3 5 4 5 10 8 2 6 8 6 3 9 6 4 6 1 4 7 9 9 9 6 11 7 9 9 6 4 2 2 8 9 2 5 4 10 5 5 8 9 5 2 4 3 9 4 1 8 6 11 9 8 4 9 8 5 6 7 5 7 9 8 10 9 7 2 5 6 1 9 4 5 1 6 4 5 3 9 4 6 4 7 10 6 5 6 10 4 7 5 8 7 3 7 5 4 2 8 7 4 5 11 7 2 4 10 4 5 1 4 6 6 4 6 6 3 5 8 9 4 6 10 5 4 8 8 5 8 9 9 9 6 6 9 8 8 6 8 7 7 6 9 8 3 8 4 6 5 7 10 5 12 9 11 7 8 2 4 0 2 6 2 9 6 1 9 8 2 7 9 9 4 10 8 10 …
51000 51 2 6 6 3 8 8 3 4 10 8 2 8 3 5 3 5 9 8 4 8 8 6 6 8 6 5 6 1 4 8 8 11 9 5 10 9 10 10 6 5 2 3 9 11 2 5 4 6 5 5 9 9 6 2 4 3 10 4 3 7 7 10 11 9 4 9 9 5 6 7 5 6 10 5 10 9 7 2 6 8 1 9 5 5 2 5 4 6 4 9 4 6 3 5 11 7 5 7 9 7 8 5 5 5 2 7 4 3 2 7 8 3 5 9 8 3 4 9 5 5 1 4 6 7 4 5 6 5 5 11 8 4 6 9 6 4 10 8 5 7 7 8 10 8 7 11 6 4 7 8 6 5 7 9 7 4 7 4 6 6 8 12 7 12 9 12 8 9 3 4 2 1 6 2 10 5 0 8 8 3 7 9 8 4 10…
51250 51 1 6 4 2 9 9 3 4 9 7 2 7 4 4 4 6 11 8 3 6 9 8 4 9 6 3 6 1 4 9 8 10 10 6 9 8 9 9 7 5 2 4 8 9 2 5 4 7 5 4 6 9 5 1 4 2 7 4 4 8 7 10 9 10 4 9 9 5 5 8 4 6 9 7 10 4 9 2 6 4 1 9 4 4 1 5 4 6 4 8 5 5 2 4 10 5 5 6 10 7 9 5 6 5 3 6 4 3 4 7 7 4 6 8 7 3 5 9 4 5 2 5 5 5 3 5 6 5 6 9 8 3 6 8 3 5 8 10 6 8 9 8 8 7 5 9 6 5 7 10 6 5 7 9 7 2 7 3 5 5 7 12 6 12 10 12 5 6 3 4 2 1 7 2 8 5 1 6 8 4 6 8 8 4 9 7 12 7…
51500 51 2 7 4 3 7 8 3 4 10 7 3 6 3 5 3 5 9 8 3 9 6 6 3 9 5 4 4 0 3 10 8 9 10 5 9 8 9 10 6 6 2 4 8 9 2 5 4 8 5 4 8 8 4 2 5 2 9 3 2 7 7 10 10 9 4 10 9 5 5 7 5 6 9 7 9 7 8 2 6 4 1 9 4 5 1 5 4 5 4 8 3 4 2 4 10 5 4 6 10 6 9 5 7 7 3 7 5 3 4 7 8 4 7 9 6 3 5 8 5 6 3 5 5 5 2 5 6 4 6 8 10 4 6 11 6 5 10 9 5 8 7 8 10 8 5 9 7 4 7 9 6 6 7 9 7 4 6 4 6 5 8 11 6 12 10 12 8 7 3 4 2 1 7 3 9 5 1 7 6 2 7 8 9 4 9 8 1…
51750 51 3 7 3 4 8 8 3 4 9 6 3 7 3 4 4 5 8 6 3 5 8 6 6 8 5 4 4 2 4 8 7 10 8 5 9 8 9 10 6 5 1 4 10 11 1 5 4 8 5 5 8 8 2 2 4 2 8 3 1 8 7 10 9 8 2 9 8 5 6 6 4 5 9 6 10 9 8 2 5 6 1 9 6 6 1 6 4 6 4 7 4 4 4 5 11 4 4 6 7 7 8 4 7 5 3 6 3 3 3 6 8 4 6 9 6 3 4 8 4 4 1 5 4 5 3 5 6 4 5 7 8 4 6 8 5 4 7 8 4 7 6 8 8 9 7 11 7 6 6 9 6 6 6 9 7 4 6 2 6 4 7 12 6 12 11 12 7 7 3 4 2 1 7 2 9 5 1 10 7 2 7 7 7 3 9 7 10 8 …
52000 52 3 6 4 4 7 7 4 5 8 7 2 5 3 5 4 4 9 8 3 7 9 9 6 9 5 4 3 2 5 9 9 10 9 6 8 8 9 9 6 6 2 3 9 11 3 5 4 8 5 4 8 7 4 2 4 4 9 2 3 6 7 10 9 7 5 10 9 5 5 9 5 5 8 6 10 9 8 1 3 5 1 9 4 5 1 5 4 5 5 10 5 6 2 5 10 6 5 6 8 7 8 6 8 7 2 7 4 5 5 8 7 4 6 9 7 3 5 9 5 6 3 5 5 6 4 5 7 5 5 9 9 4 6 11 6 5 9 10 5 8 8 8 8 8 7 10 8 4 9 9 6 5 6 8 6 3 6 2 5 7 7 10 6 12 10 12 7 8 4 4 2 2 7 1 11 4 1 8 8 3 8 7 9 3 9 7 9 8…
52250 52 4 8 5 5 9 7 5 5 9 7 2 6 1 7 3 7 11 7 4 9 8 8 5 12 6 3 2 2 4 8 10 10 9 5 10 8 9 9 6 5 3 4 9 9 2 3 3 8 5 3 7 10 3 3 4 2 10 3 1 7 7 7 9 8 2 9 9 4 6 8 5 5 10 5 10 9 8 2 5 6 1 9 5 6 2 7 4 4 4 8 4 6 3 6 10 6 3 7 9 5 8 4 7 5 1 7 4 2 3 7 5 3 6 10 8 3 6 9 6 6 3 4 6 7 3 5 6 4 5 8 10 4 6 10 5 5 9 9 7 7 7 8 8 8 6 12 7 6 7 9 7 6 7 9 8 4 6 2 5 5 8 12 5 12 10 12 6 6 3 2 2 1 5 2 10 5 0 8 7 3 7 9 8 3 8 7…
52500 52 3 8 5 5 5 9 4 6 10 7 2 8 3 5 3 4 11 7 5 8 7 7 5 11 7 3 3 2 3 9 7 9 10 6 11 9 9 9 5 6 2 4 10 9 2 6 5 9 6 4 7 8 5 2 5 2 9 4 2 8 6 10 9 7 2 9 9 5 6 7 6 6 8 5 10 10 7 3 5 5 1 9 6 6 1 6 4 6 4 8 3 6 2 4 11 6 4 6 9 4 6 3 6 5 1 8 4 3 2 7 6 4 7 9 6 3 4 8 5 5 1 4 5 5 5 6 6 4 5 9 9 4 5 9 5 5 10 6 6 9 6 9 9 7 6 10 6 4 7 8 7 4 8 10 8 2 8 4 4 6 8 12 6 11 10 11 7 7 2 2 2 3 7 2 11 5 1 10 8 3 8 8 9 4 9 8…
52750 52 3 7 4 5 8 8 4 5 10 7 2 8 3 5 3 4 11 7 3 7 10 8 5 11 5 3 1 1 2 8 8 8 10 5 10 8 10 7 8 6 2 4 9 11 3 5 5 10 5 2 7 9 4 2 4 3 9 4 3 9 6 9 7 9 3 9 10 5 6 6 4 5 10 7 9 8 8 2 5 5 2 9 5 5 1 5 4 5 4 7 5 6 3 5 11 5 3 6 9 6 7 4 9 4 2 6 4 1 2 7 7 2 7 10 7 3 6 9 6 6 2 4 5 5 3 6 6 4 5 9 9 2 6 12 3 5 10 7 5 8 8 10 9 7 6 12 7 4 7 10 6 5 7 8 7 4 7 5 6 6 8 12 6 12 11 12 7 8 3 0 2 0 5 2 8 6 1 9 7 3 7 7 8 4 …
53000 53 3 5 3 4 6 8 4 5 9 6 3 8 4 5 4 5 13 7 2 6 7 6 5 11 6 4 2 1 3 6 8 10 9 5 10 7 8 9 3 5 1 4 9 9 1 4 4 7 6 5 9 9 3 2 4 3 9 4 2 7 5 10 9 9 5 10 8 4 5 6 5 6 7 5 10 8 8 2 5 6 1 9 4 5 1 5 4 6 5 10 5 6 3 5 10 7 5 6 8 8 7 5 6 5 1 7 5 3 5 6 9 5 6 9 8 2 4 8 6 6 2 4 5 5 4 5 6 3 5 8 10 4 5 10 6 4 9 9 5 8 8 8 9 7 6 11 8 6 9 9 7 5 6 8 6 1 7 3 4 4 6 12 7 12 9 12 7 7 3 2 1 0 5 2 10 4 0 9 6 2 7 7 8 4 8 7 10…
53250 53 3 6 4 4 7 8 4 5 12 5 2 8 3 6 5 5 11 7 4 5 9 8 5 10 6 3 1 1 2 8 7 9 10 5 11 9 8 10 6 5 3 4 8 11 2 4 4 8 6 4 8 9 4 2 5 2 9 4 3 8 7 10 10 8 3 10 9 4 5 7 5 5 8 6 12 10 8 2 6 8 1 9 6 5 1 5 4 5 4 9 4 4 3 5 10 6 5 6 8 6 8 5 4 4 1 6 4 1 3 7 6 2 5 8 8 2 4 8 4 5 2 5 4 5 3 5 6 4 7 10 10 4 6 12 6 5 8 7 6 8 6 7 9 10 5 9 6 4 8 10 5 6 7 9 6 1 7 3 7 5 7 11 6 12 10 12 6 9 4 2 2 1 7 1 11 5 0 10 6 3 8 7 9 …
53500 53 2 7 3 4 7 7 4 4 9 7 2 3 1 7 3 5 8 8 4 9 9 6 5 10 5 4 2 1 2 6 8 10 10 6 10 8 8 9 6 5 2 3 9 10 3 4 4 8 6 3 8 9 4 2 5 4 10 3 2 7 6 11 9 8 2 9 9 4 6 8 6 5 7 5 12 11 8 2 3 2 3 9 8 6 1 5 4 6 4 7 4 6 3 4 11 7 4 5 8 5 7 3 6 4 2 8 4 3 4 7 7 5 6 9 6 4 4 9 5 5 1 4 5 6 5 6 6 4 5 10 10 4 6 9 4 4 8 7 5 9 7 8 10 8 6 12 6 7 6 9 6 4 8 9 7 4 6 5 7 5 8 11 7 12 9 11 6 7 5 1 1 2 7 3 11 5 1 10 7 3 8 8 7 4 9 7…
53750 53 3 7 4 5 7 8 4 5 10 7 2 8 3 6 4 6 12 8 3 7 8 8 1 7 6 3 3 2 4 8 7 10 9 5 9 8 9 7 4 4 2 5 9 8 3 4 4 9 6 3 7 10 3 2 3 3 10 3 3 8 7 9 7 6 3 8 9 4 5 8 5 7 10 11 12 8 8 2 3 2 1 9 4 6 1 7 5 7 4 9 5 5 3 4 10 7 4 5 8 4 5 4 6 5 2 7 3 3 5 8 7 4 7 9 8 4 4 10 5 6 2 3 5 4 3 4 6 3 5 8 10 4 6 9 8 4 8 7 7 8 7 9 8 8 6 10 7 5 8 7 5 5 7 9 6 4 6 4 5 6 7 11 6 10 10 11 7 7 6 3 1 2 6 3 12 6 2 9 9 3 7 7 9 4 7 8 9…
54000 54 3 7 3 3 8 8 3 3 9 8 2 8 3 5 3 5 9 8 3 7 7 7 4 10 8 3 2 1 3 7 8 11 10 5 10 9 10 10 7 6 2 4 8 11 4 4 4 9 6 3 8 8 3 2 4 4 9 4 3 9 7 9 8 10 2 9 9 5 6 7 5 5 8 7 10 9 9 2 4 4 2 9 6 6 1 6 4 6 4 9 5 4 2 5 10 6 4 6 8 4 8 3 5 3 1 8 4 3 3 7 7 4 6 8 8 2 4 9 3 6 3 5 5 5 3 4 5 4 5 8 10 3 6 10 6 5 8 8 5 8 7 8 9 6 7 11 6 5 7 9 6 5 8 8 7 3 8 5 4 5 9 12 7 12 8 11 5 8 3 1 2 1 6 2 11 6 1 9 7 4 9 9 9 4 8 7 1…
54250 54 3 5 5 3 8 8 4 4 11 6 2 8 3 7 3 6 9 8 4 9 8 7 4 11 6 4 1 1 3 10 7 9 10 4 9 8 9 9 7 6 2 3 8 11 3 5 4 8 6 3 8 9 5 2 5 3 8 3 2 7 7 11 10 7 5 9 9 5 6 8 4 6 9 4 10 9 8 2 6 8 1 9 5 7 1 5 4 5 4 8 3 3 2 6 10 5 3 6 8 5 6 6 5 4 2 7 5 3 5 7 7 4 7 8 6 4 5 9 3 4 1 3 6 6 4 5 6 3 5 9 10 3 5 10 6 5 9 9 4 9 8 8 10 8 7 9 7 6 6 10 7 5 8 10 7 4 8 5 7 5 8 11 6 11 10 12 7 8 7 2 1 1 5 4 11 6 1 7 7 3 8 8 8 4 11 …
54500 54 3 7 4 4 8 9 3 5 9 8 2 7 3 5 3 5 9 8 4 9 7 8 7 10 6 3 3 2 3 7 8 9 9 5 10 8 9 9 5 5 2 4 8 8 2 3 4 7 5 3 7 8 5 2 5 2 8 3 0 8 6 9 9 8 2 9 9 5 6 7 6 6 10 4 10 9 8 3 6 7 2 9 5 5 1 5 4 6 4 8 4 4 3 5 13 7 5 6 8 5 8 4 8 4 2 8 4 3 2 7 7 4 5 10 8 2 4 8 4 5 1 4 5 5 4 5 6 3 5 10 8 4 7 9 7 5 9 8 7 9 8 9 9 8 6 12 6 5 7 9 5 5 5 8 5 3 7 1 3 6 7 11 6 11 9 11 7 9 9 5 4 4 7 2 11 5 2 8 9 3 7 8 8 3 11 7 9 7 1…
54750 54 3 7 5 5 9 8 4 4 8 6 2 5 2 6 3 5 10 7 4 8 6 6 5 10 5 3 1 1 3 7 9 9 9 6 10 9 10 10 7 4 2 2 8 10 3 4 4 7 6 2 6 9 4 0 4 4 9 3 2 8 7 8 9 6 4 9 10 7 5 7 5 6 8 6 12 10 9 3 5 5 1 9 6 6 1 6 4 6 5 10 5 4 3 5 11 5 5 6 9 6 7 6 8 5 1 7 4 3 3 7 7 4 7 8 7 4 4 10 3 4 1 5 5 5 3 5 6 4 6 9 10 3 6 10 6 5 9 8 5 9 8 9 8 7 7 12 7 4 8 8 6 5 6 10 5 3 5 4 5 5 8 12 6 12 9 11 6 7 6 2 1 1 6 2 11 6 1 10 9 5 8 9 10 5 …
55000 55 4 8 5 6 8 9 4 6 10 8 2 6 3 4 4 5 9 7 4 9 8 9 6 10 6 5 2 1 3 7 8 9 10 5 9 6 10 9 6 3 2 2 9 10 3 5 5 7 4 3 8 11 4 2 4 3 9 4 2 9 5 10 8 9 2 9 10 3 5 7 4 5 10 8 11 8 9 5 4 2 1 9 5 5 1 5 4 5 5 9 4 4 3 4 12 8 3 6 9 5 7 4 8 4 0 7 4 3 4 7 8 4 7 9 8 3 4 8 4 5 2 4 6 6 3 6 6 4 6 11 9 5 6 9 5 4 10 8 5 6 7 8 9 7 6 12 6 5 6 10 5 6 6 9 8 3 7 5 5 5 9 11 6 11 9 9 7 7 6 3 2 1 6 2 12 7 3 9 9 3 7 7 7 4 9 7 …
55250 55 2 7 2 5 9 7 4 5 11 8 3 8 3 7 3 7 11 7 3 7 7 7 4 10 9 2 4 1 4 6 7 11 10 6 9 8 9 9 9 4 2 3 9 10 3 5 6 7 4 3 9 10 5 3 3 3 9 4 1 6 5 10 10 9 3 10 9 3 6 7 6 5 7 7 11 9 7 4 4 2 1 9 7 5 1 4 5 6 4 7 4 5 3 4 11 7 4 5 8 5 6 3 7 4 2 7 4 3 3 7 8 5 7 9 8 3 5 10 5 6 2 4 5 5 4 7 6 5 5 9 10 4 6 8 6 5 8 8 6 8 7 8 10 8 6 10 6 5 5 10 6 6 7 8 8 5 9 5 6 5 8 10 7 12 11 12 6 7 8 3 2 2 7 3 11 6 2 9 8 3 8 8 8 4 …
55500 55 3 8 5 5 9 8 4 5 8 6 3 8 4 4 3 5 8 5 4 8 8 5 3 9 7 4 4 1 4 7 7 9 9 6 11 8 9 9 7 3 2 2 7 8 3 5 6 8 5 3 8 9 3 1 4 3 10 4 2 9 6 9 9 8 2 9 8 4 6 7 5 6 9 8 11 9 7 3 5 7 1 9 5 5 1 5 4 5 4 8 3 5 3 6 11 7 5 6 9 6 8 4 8 5 2 7 3 3 2 6 7 6 6 9 8 3 4 8 3 5 2 4 5 4 4 6 6 3 5 8 10 3 6 10 6 5 8 6 5 7 6 9 9 8 4 9 6 6 7 7 6 4 5 9 6 1 5 2 5 5 8 11 5 12 8 9 7 8 6 3 1 1 6 2 11 5 0 10 8 3 7 7 9 5 11 8 11 6 10…
55750 55 3 7 4 5 7 7 4 4 8 7 2 9 3 6 4 4 11 7 1 8 8 6 4 10 8 4 3 0 2 7 9 10 9 5 10 9 9 7 7 6 2 2 8 10 3 5 5 10 3 3 9 9 3 2 4 2 11 4 2 8 6 10 11 8 3 10 9 4 5 9 5 5 10 8 11 8 8 3 5 5 1 9 4 5 1 5 4 6 3 8 3 5 2 5 12 7 5 6 9 5 5 3 6 3 0 7 3 4 2 7 7 6 5 9 8 3 5 9 5 5 3 5 5 6 4 5 6 4 6 12 10 4 6 11 7 5 9 7 5 8 6 8 10 9 6 10 6 5 6 10 7 5 6 9 7 3 6 4 5 5 8 14 7 13 9 11 6 6 6 3 2 1 8 2 12 5 0 8 8 4 7 7 9 4…
56000 56 3 8 5 5 7 9 4 6 9 7 2 6 3 6 3 5 9 8 4 5 8 6 5 11 7 3 2 1 2 5 8 8 8 6 10 6 9 8 6 4 2 1 7 11 1 5 6 9 4 4 7 9 4 2 5 4 9 4 3 8 6 9 7 9 4 10 8 4 6 7 4 5 9 4 10 7 7 2 4 7 1 9 5 5 1 4 4 5 4 8 4 4 2 5 12 5 3 6 10 5 5 3 6 3 0 7 5 2 5 7 7 4 8 10 8 2 5 9 4 6 2 5 5 4 3 5 7 5 7 9 10 4 6 12 6 5 9 6 6 8 7 8 9 8 6 10 6 6 7 10 6 4 6 9 7 4 6 5 6 6 7 13 5 12 8 11 7 6 5 2 2 0 7 2 10 5 1 9 7 4 7 7 10 4 9 7 1…
56250 56 3 6 5 4 9 8 4 5 12 7 3 7 4 6 3 6 8 8 2 8 7 8 3 12 6 3 2 1 4 8 7 9 10 6 9 8 8 8 8 3 3 2 9 7 3 5 6 8 5 4 8 9 4 2 5 2 9 4 2 8 6 11 10 9 4 10 9 4 6 7 5 6 9 6 9 8 9 1 6 4 1 9 5 6 1 6 5 6 4 8 5 3 4 5 10 7 4 6 11 5 7 3 5 2 0 7 4 3 4 8 9 4 5 8 7 3 4 8 5 5 3 4 4 5 2 5 6 4 5 10 9 4 6 9 6 5 8 8 5 7 7 8 9 7 6 11 6 6 5 10 6 5 6 9 7 4 6 5 6 5 8 12 7 11 9 10 7 5 7 3 2 0 7 2 9 5 2 10 9 4 7 8 9 4 9 6 9 7…
56500 56 4 8 5 4 8 7 4 6 9 7 3 7 2 6 4 5 9 7 4 9 7 7 7 9 8 2 2 2 3 9 8 8 10 6 12 8 9 10 9 4 2 1 8 9 2 4 4 10 4 3 5 8 5 2 3 3 10 4 3 8 7 9 8 10 3 9 9 5 5 6 5 5 7 5 10 8 8 1 3 4 1 9 4 6 1 4 3 5 4 8 4 7 3 4 11 8 5 7 10 5 7 4 7 5 2 7 4 3 5 7 8 6 6 9 7 4 5 8 6 5 2 4 5 5 4 5 5 4 5 9 9 4 6 10 6 5 9 7 5 7 7 8 9 8 5 10 7 6 7 11 8 3 6 9 7 3 7 4 6 4 8 11 6 11 9 11 6 7 5 3 0 0 5 1 12 5 1 8 6 3 7 6 8 3 9 7 9 …
56750 56 4 8 4 5 8 10 3 6 10 6 4 8 2 5 4 5 9 7 4 9 9 8 4 12 7 3 3 2 2 6 7 9 8 6 11 9 8 9 10 3 3 1 9 11 2 5 6 11 4 4 8 9 4 2 5 3 10 3 0 9 6 9 10 9 3 10 9 5 6 8 6 5 10 7 10 9 8 1 4 6 1 9 5 6 1 5 4 7 6 10 5 4 3 5 10 7 5 5 9 5 4 4 8 6 2 7 3 4 3 5 7 6 6 9 8 3 5 7 4 5 3 4 6 4 3 5 6 4 5 9 10 4 6 12 5 5 9 5 5 7 7 8 8 7 7 10 6 4 4 9 6 3 6 9 8 4 9 3 6 5 8 12 7 12 10 12 7 8 7 3 1 1 6 2 9 5 1 9 8 4 8 7 7 3 9…
57000 57 3 6 4 5 8 8 4 4 11 8 3 10 1 5 4 6 10 8 3 7 7 5 6 10 4 3 3 2 3 8 8 7 9 5 9 7 9 8 5 4 3 2 9 11 2 6 4 11 2 5 7 7 4 2 4 2 9 3 1 8 7 9 11 8 3 9 9 5 7 6 6 5 11 5 9 9 7 1 6 5 1 9 5 5 1 4 3 5 4 7 4 6 2 4 12 6 6 6 9 5 8 4 7 5 2 8 4 3 4 7 8 5 6 9 7 2 5 9 5 3 2 4 3 6 4 4 6 4 5 10 8 3 6 9 5 4 9 7 5 8 7 9 8 7 6 12 6 3 6 9 6 5 6 9 7 3 6 2 5 5 8 12 6 12 10 12 7 6 6 2 0 0 6 2 11 5 0 9 8 3 7 8 8 4 9 7 11…
57250 57 2 6 4 5 7 9 4 7 9 7 1 8 3 5 3 6 11 8 4 10 9 8 5 12 6 3 2 0 2 7 8 8 10 5 10 8 9 8 8 2 3 1 9 10 3 5 6 9 3 5 9 8 4 2 5 2 9 4 2 9 5 11 10 9 2 9 9 3 7 7 5 6 11 7 10 10 7 2 6 8 1 9 6 5 1 5 3 5 4 9 6 6 3 5 11 6 5 7 8 7 7 4 5 4 2 7 6 3 4 7 7 4 7 8 8 4 4 9 5 5 3 4 4 5 4 4 6 4 4 11 10 2 6 11 3 4 8 5 4 8 8 9 9 8 6 10 8 4 7 10 7 3 6 8 7 4 6 5 6 5 8 13 7 12 9 12 8 7 5 3 0 1 7 2 11 7 1 10 9 3 7 8 9 4 …
57500 57 4 6 4 5 7 8 4 5 10 7 2 7 2 5 3 5 9 8 4 9 7 9 4 10 7 5 4 2 2 7 8 8 10 5 9 9 9 7 6 4 2 1 9 9 3 4 5 10 3 6 9 9 2 2 3 2 9 3 4 8 8 7 7 7 3 10 8 4 7 7 6 5 10 6 9 8 7 0 5 6 1 9 6 5 2 5 3 6 2 9 5 6 2 5 11 7 5 6 9 4 6 4 9 5 2 8 3 3 2 5 7 6 6 8 8 5 4 10 5 6 3 5 5 6 4 4 5 2 6 10 10 4 6 8 6 4 9 7 7 8 7 9 10 9 5 12 6 6 6 10 7 7 5 10 4 2 6 3 4 4 7 12 7 12 9 12 7 7 7 2 0 0 6 2 9 6 2 10 8 3 7 6 8 4 10 8…
57750 57 2 7 3 4 9 8 4 4 10 7 2 8 3 5 4 5 10 8 3 7 10 7 6 10 8 3 5 2 4 8 7 11 9 7 10 10 9 7 4 2 2 1 8 11 3 6 5 9 4 5 8 10 3 2 4 2 8 2 1 7 6 10 10 8 2 9 8 3 6 6 4 5 10 5 12 8 7 3 4 4 0 9 4 6 1 5 4 5 4 9 4 6 2 5 11 6 4 6 8 5 6 4 4 4 2 7 6 2 4 7 7 5 6 10 7 3 4 9 6 5 2 4 4 5 2 4 5 4 6 10 8 3 6 9 5 5 8 8 7 8 7 9 7 7 6 12 7 3 6 9 6 3 7 8 5 4 8 4 4 4 6 10 6 12 9 12 6 7 5 2 0 0 6 2 9 5 0 9 8 3 7 7 8 4 9 …
58000 58 2 6 4 5 8 7 4 6 10 6 3 6 3 5 3 5 9 8 5 8 10 9 5 11 6 5 2 2 3 10 10 10 9 5 9 6 9 5 6 3 3 3 8 9 3 4 4 9 4 4 8 11 4 3 3 2 8 3 4 7 6 11 11 9 5 10 9 4 5 9 6 4 9 7 12 9 7 1 5 6 1 9 6 6 1 5 3 5 4 9 4 8 2 6 12 6 5 6 9 6 5 5 5 4 1 6 4 2 3 8 7 6 7 7 8 4 4 7 6 5 2 4 4 7 3 6 6 4 5 10 9 4 6 11 5 4 10 8 7 9 8 9 9 8 6 12 8 6 7 9 6 4 6 8 6 4 8 4 6 5 8 12 6 12 7 10 6 6 8 3 1 0 6 2 10 6 2 9 9 4 8 8 8 3 9 …
58250 58 4 7 4 5 8 8 4 5 10 8 2 8 3 5 2 4 9 7 3 9 8 7 4 11 7 4 2 1 3 8 7 9 8 5 10 6 9 9 6 4 2 2 8 8 3 4 5 9 4 4 8 9 4 2 5 3 8 3 4 7 7 10 9 8 4 10 8 4 6 8 5 6 7 5 10 9 9 2 4 5 2 9 7 5 1 4 3 5 4 7 4 5 3 5 11 5 5 6 8 4 7 5 6 4 0 6 4 3 3 7 7 4 5 8 6 3 2 10 3 5 1 4 4 5 3 5 7 2 7 10 9 3 6 9 4 4 10 7 5 6 9 8 9 8 6 11 7 6 7 9 6 4 5 9 8 3 8 4 6 6 8 12 7 12 8 11 7 7 8 3 2 0 5 2 11 6 2 10 8 3 8 7 9 4 7 8 10…
58500 58 2 6 3 5 8 8 4 5 9 6 2 8 3 6 4 3 11 8 4 8 8 6 6 11 7 3 4 2 4 9 9 9 9 5 10 9 9 9 8 5 2 2 9 9 3 4 4 8 4 4 7 9 4 2 5 3 9 4 2 8 5 10 8 8 3 9 8 4 5 7 5 4 10 5 12 7 6 3 6 4 1 9 5 6 1 6 4 5 4 7 4 6 3 5 11 7 4 6 10 6 7 5 7 3 0 7 4 2 4 7 6 5 6 9 8 3 4 7 5 5 3 4 4 7 4 6 6 2 5 10 8 3 6 10 6 5 11 9 7 7 7 8 8 8 6 12 7 5 6 8 6 5 7 9 6 2 6 4 5 4 9 10 8 11 8 12 7 6 5 2 0 2 7 1 10 5 2 10 8 3 8 7 9 4 8 7 1…
58750 58 3 6 3 4 9 9 4 5 10 6 2 10 3 5 3 5 9 8 3 9 8 6 4 11 6 3 3 1 4 7 8 9 10 5 8 7 9 8 9 2 3 2 8 9 3 4 5 8 6 4 8 9 3 2 3 2 10 3 4 7 7 11 9 9 3 9 8 4 7 8 5 6 7 6 10 11 7 2 4 3 1 9 6 5 1 3 3 6 4 8 4 5 2 5 11 6 4 6 8 6 7 5 7 7 2 7 4 3 3 6 6 4 6 9 7 3 6 9 5 5 1 4 4 4 2 5 6 4 5 8 8 5 6 10 6 5 10 8 6 8 9 8 9 8 5 12 6 6 7 10 7 6 7 9 7 4 6 6 6 5 9 10 5 11 8 11 7 6 4 1 0 1 6 1 9 6 0 9 8 4 8 9 8 4 7 6 10…
59000 59 3 9 3 5 7 7 3 3 9 6 2 8 3 4 3 4 9 8 4 9 7 9 4 9 6 4 3 1 4 9 9 10 9 5 11 8 9 8 5 6 3 2 9 10 2 5 6 9 5 4 8 9 4 2 5 2 9 4 4 7 6 9 11 9 4 10 9 5 6 9 5 6 8 6 10 9 8 2 5 7 1 9 5 5 1 5 4 5 5 9 4 4 3 5 12 6 5 6 9 5 8 3 6 4 2 8 4 2 2 7 6 5 7 10 6 2 5 8 6 4 1 4 4 5 2 6 6 4 5 10 10 4 6 11 5 5 10 10 6 9 8 8 9 8 6 10 6 5 6 9 5 5 5 9 7 1 7 3 5 5 9 11 7 11 10 12 5 6 7 2 2 0 6 2 11 5 1 10 8 3 7 8 7 4 8 …
59250 59 4 8 3 5 7 8 4 5 10 6 3 7 3 5 4 4 12 8 5 8 8 6 4 10 6 2 5 2 5 7 10 10 10 5 10 7 9 10 8 4 2 1 9 11 2 5 5 10 3 3 7 10 4 2 4 2 8 4 1 8 7 11 9 9 3 10 10 4 6 8 5 4 9 5 10 8 6 4 5 5 1 9 4 6 1 6 4 6 5 10 4 5 3 4 12 7 3 6 10 6 8 4 7 4 1 8 5 3 3 7 7 5 7 9 7 3 5 9 6 6 3 4 5 6 4 5 6 4 5 11 10 4 6 12 6 5 8 7 5 6 7 8 9 7 5 11 7 5 5 9 7 4 6 9 5 3 5 5 5 3 9 11 7 12 9 11 8 7 5 1 0 1 6 2 10 4 1 10 8 3 8 8…
59500 59 2 7 3 5 6 7 4 5 11 7 2 8 3 6 3 6 9 7 3 7 8 8 7 9 8 5 6 2 5 7 8 10 10 5 9 8 9 9 7 5 2 1 7 8 3 5 5 9 5 5 8 10 4 2 4 2 9 4 3 8 6 10 11 8 2 9 8 5 6 7 4 5 8 3 10 8 8 1 5 2 1 9 5 5 1 4 3 5 4 8 4 4 3 4 11 6 4 5 9 6 7 4 6 5 2 7 5 3 3 6 7 4 6 9 8 3 4 9 5 6 2 4 4 6 2 6 6 4 6 10 10 4 6 9 5 5 10 7 5 8 6 8 9 7 5 10 7 6 6 8 7 5 5 8 6 3 6 5 5 4 8 11 7 11 8 11 9 7 5 3 1 1 6 2 10 4 1 10 6 4 7 7 9 4 8 7 1…
59750 59 3 7 5 5 9 9 4 3 11 7 2 7 3 5 4 5 10 7 4 9 8 8 4 9 6 4 3 1 5 10 8 11 10 5 10 9 9 7 7 3 2 1 7 8 3 4 5 6 4 2 8 10 5 2 5 2 8 4 3 8 7 8 9 8 3 10 9 5 6 7 4 5 7 5 11 9 9 2 6 6 0 9 5 6 1 3 3 6 4 9 5 5 4 5 12 8 5 7 9 7 7 3 8 2 1 7 5 3 3 7 7 5 7 9 7 2 4 9 4 5 1 4 3 4 3 4 6 4 5 9 9 4 6 9 5 5 9 8 5 7 7 8 9 8 7 10 8 5 7 9 6 5 5 9 7 5 8 5 6 5 8 11 7 11 10 11 7 7 7 1 2 2 7 3 12 5 2 7 9 4 8 9 7 3 7 8 10…
60000 60 3 6 5 4 8 8 4 5 9 5 3 9 3 4 4 6 9 7 3 6 7 7 5 8 6 4 3 2 5 10 9 9 9 6 8 8 9 9 8 4 2 1 8 10 2 5 5 9 2 4 7 10 5 2 5 2 7 2 2 5 9 9 10 8 3 10 8 5 6 7 5 5 8 5 12 8 7 3 5 4 1 9 4 6 1 5 3 5 5 9 4 7 2 4 12 6 5 6 9 5 8 4 6 3 2 8 6 3 4 7 7 4 5 10 7 4 5 8 7 5 3 4 5 7 3 5 6 3 5 11 10 3 6 10 4 5 10 7 5 8 7 8 9 7 6 11 6 3 4 9 6 5 6 7 5 3 6 3 2 5 7 12 6 12 10 13 7 8 8 3 4 3 7 2 10 5 2 9 9 4 7 8 9 4 9 7 …
60250 60 3 6 5 5 8 9 4 5 9 7 2 7 3 4 4 5 9 8 4 9 8 8 5 12 6 3 4 2 2 10 8 9 9 5 9 8 9 9 9 3 2 1 8 8 3 2 6 8 6 3 6 9 6 2 4 4 9 4 4 8 8 10 9 8 2 9 9 6 7 6 5 5 8 4 12 9 8 3 5 4 2 9 7 6 2 5 3 6 5 9 4 5 3 5 11 7 5 6 8 5 7 3 4 0 1 7 6 3 3 7 7 4 6 8 8 2 4 7 5 4 1 4 4 5 1 6 7 5 5 10 9 5 6 9 6 4 8 8 5 8 7 10 9 7 6 11 7 7 9 10 5 5 7 8 6 3 8 4 6 5 7 11 5 12 9 11 6 7 7 3 1 1 4 2 10 6 1 9 8 4 7 7 9 4 9 8 10 10…
60500 60 3 6 3 5 9 9 3 7 11 8 4 6 3 5 3 6 10 8 4 9 8 7 4 11 6 3 3 2 2 6 8 10 8 5 9 9 9 9 9 3 2 2 7 8 2 5 6 9 5 5 7 10 4 1 3 3 9 4 3 7 7 11 10 9 2 9 9 4 6 7 5 7 9 6 9 9 9 2 5 7 1 9 6 6 1 5 3 6 4 8 4 6 3 5 12 7 5 6 9 5 7 4 5 3 1 7 5 3 4 8 8 5 6 9 7 4 5 8 5 3 1 4 3 4 3 4 6 4 4 11 8 7 6 11 6 5 9 7 6 7 8 8 10 9 5 10 6 3 6 11 7 4 5 7 6 3 7 4 5 4 8 10 6 12 10 11 7 7 8 2 2 1 8 2 12 5 1 9 9 4 9 9 9 4 8 8 …
60750 60 2 6 4 5 7 7 4 7 11 8 2 11 3 4 2 6 10 7 3 9 7 6 5 10 6 2 3 2 2 7 7 9 9 5 9 9 10 8 5 3 3 2 9 8 3 4 6 9 5 4 7 10 6 1 4 2 9 4 3 8 7 10 9 9 3 10 8 4 6 7 5 6 7 5 10 5 8 4 3 3 1 9 5 6 1 6 4 5 4 7 5 6 3 4 12 7 4 5 8 5 7 4 6 3 0 6 4 3 3 6 7 4 7 9 8 3 4 9 4 4 2 4 4 5 2 5 6 4 5 8 9 4 6 8 5 5 8 6 4 7 7 8 9 9 5 11 7 5 8 9 5 5 7 8 6 3 7 5 6 5 8 11 6 12 9 11 6 6 7 2 1 1 7 3 7 5 1 9 5 3 7 6 10 4 8 7 11 …
61000 61 3 5 5 4 8 8 4 6 11 6 2 6 4 5 3 4 8 8 2 6 6 7 3 8 7 3 2 1 3 9 10 9 10 6 9 6 9 8 5 4 2 1 8 8 3 5 6 8 4 3 7 10 4 2 4 3 10 4 2 7 7 10 9 7 3 10 8 4 6 8 5 4 9 5 9 8 6 4 4 3 1 9 6 5 1 5 4 6 4 8 4 7 3 4 11 6 4 6 7 5 7 5 6 3 0 8 9 3 4 7 7 5 8 9 8 4 4 9 4 3 2 4 5 7 4 5 6 5 5 10 10 4 7 9 6 5 10 7 7 9 6 8 9 7 5 10 7 5 6 10 6 6 6 7 6 5 8 4 5 5 8 11 8 13 8 10 7 7 3 4 1 1 6 2 10 5 0 10 7 2 6 8 8 3 10 7…
61250 61 2 4 6 3 8 10 4 6 10 9 3 9 3 7 3 6 9 7 2 6 8 7 4 11 8 2 2 2 5 9 8 9 9 6 10 8 10 8 8 3 2 1 8 10 3 4 3 6 4 5 7 9 5 2 4 2 9 3 1 8 8 9 9 9 2 9 8 5 5 7 5 5 10 6 11 9 9 2 5 7 1 9 6 5 2 5 3 5 4 9 5 6 3 5 11 5 5 6 8 5 8 4 5 6 1 7 4 3 2 7 6 3 7 9 7 4 3 9 4 4 1 4 4 6 2 6 6 4 5 9 9 4 6 9 5 5 8 6 6 7 7 8 9 7 5 10 6 7 6 9 6 5 6 8 8 5 9 4 5 5 7 11 7 13 10 13 9 7 6 4 2 2 7 2 11 5 1 9 8 3 9 8 9 4 10 7 9 …
61500 61 3 6 5 4 7 8 4 5 11 8 3 9 3 5 3 6 11 6 3 9 7 6 3 10 6 2 2 1 3 10 8 9 8 6 11 9 10 6 5 3 2 2 8 9 2 5 6 7 4 4 8 10 4 2 5 2 9 4 3 7 7 10 10 9 3 10 10 5 5 6 5 7 10 7 12 10 7 3 6 6 1 9 6 6 1 4 3 5 4 7 5 5 3 5 11 7 5 6 9 6 7 5 8 4 1 6 3 3 2 6 7 5 8 9 9 2 6 10 5 5 1 4 4 6 3 5 7 3 6 9 8 4 6 9 7 5 9 9 5 7 6 8 9 6 5 9 6 5 5 9 6 6 6 8 8 3 8 4 5 4 9 9 6 12 11 12 7 7 6 4 2 2 6 2 9 5 2 9 7 3 7 8 9 4 11 …
61750 61 3 6 5 4 8 7 4 4 8 6 2 3 1 7 2 6 7 8 3 7 8 8 5 9 4 3 1 1 2 9 7 9 9 5 9 8 8 9 7 5 3 3 10 10 3 5 5 8 5 4 8 9 3 1 4 3 10 4 4 7 8 10 9 9 5 10 9 3 6 8 5 6 10 7 12 6 6 4 6 7 1 9 4 5 2 5 3 6 5 10 3 5 2 5 10 6 5 6 8 5 9 6 6 3 0 7 4 3 4 6 7 4 6 8 8 2 5 9 3 4 0 3 5 7 3 6 6 4 5 10 9 4 6 11 7 5 8 8 4 9 9 8 8 7 5 10 7 4 6 9 7 6 5 8 8 4 6 5 6 4 9 10 7 12 10 12 7 7 3 5 2 1 7 2 9 5 4 12 7 6 7 8 9 3 8 7 1…
62000 62 4 5 4 4 7 7 4 4 9 7 2 6 2 5 3 4 8 8 2 6 7 6 2 9 6 3 3 1 2 6 6 9 10 5 8 8 9 10 8 3 2 2 9 8 3 4 6 8 5 4 7 8 3 2 4 3 9 3 3 8 6 9 11 7 3 8 7 3 6 7 3 6 9 6 11 9 6 2 5 4 2 9 7 6 1 6 4 7 4 9 5 7 3 6 12 6 4 6 9 3 6 3 3 3 2 7 6 2 4 7 7 4 7 9 7 4 5 8 8 5 1 4 5 6 2 5 6 5 6 10 11 4 7 11 5 5 10 7 5 7 8 9 10 8 6 10 7 6 6 10 6 4 5 9 8 3 7 3 5 5 7 12 8 12 8 12 8 6 5 4 1 1 6 2 10 5 2 12 8 6 8 9 8 4 11 8 …
62250 62 2 5 4 4 7 7 4 5 10 7 2 7 3 6 3 5 9 8 4 9 6 6 5 11 5 3 2 1 2 6 7 9 8 5 10 7 9 10 6 3 2 2 8 7 3 5 5 10 3 5 8 9 4 2 5 2 9 4 4 7 7 9 10 9 2 9 9 3 5 8 4 6 10 7 9 9 7 1 4 5 1 9 5 6 1 6 4 6 5 9 3 5 2 4 11 7 2 6 10 4 7 4 8 3 0 7 5 2 3 7 8 4 7 10 7 4 4 11 4 5 1 4 4 4 3 5 6 4 7 10 10 4 7 9 6 5 10 8 6 8 7 8 9 9 6 11 6 4 4 10 6 4 6 8 6 3 6 5 5 5 8 10 6 11 10 11 8 7 7 4 3 1 7 2 9 4 2 8 10 3 7 8 8 4 1…
62500 62 3 7 4 5 7 9 4 4 9 7 2 6 3 5 3 5 8 8 3 7 7 7 4 10 8 4 1 1 4 8 8 9 9 6 9 9 9 9 8 4 2 2 8 9 2 4 6 10 5 4 8 12 3 3 4 2 9 4 3 8 7 9 9 10 2 9 9 5 6 7 5 5 9 6 10 9 7 3 4 5 0 9 6 5 2 4 3 6 5 10 4 6 3 5 12 8 4 5 10 3 7 3 5 3 1 8 4 3 3 6 7 6 6 9 8 3 4 8 5 5 3 3 4 5 3 5 6 2 5 10 10 3 6 10 6 4 9 7 6 8 7 9 9 8 4 9 6 5 5 10 6 5 7 10 7 2 6 5 6 5 9 12 6 12 11 12 8 7 5 3 2 2 7 2 11 4 1 10 9 3 7 7 7 4 11 …
62750 62 3 6 3 5 8 9 4 5 9 7 3 8 3 6 3 5 9 8 4 8 8 8 3 11 5 3 3 1 3 5 7 9 9 4 9 8 8 7 4 3 2 1 8 9 2 5 6 8 5 4 8 11 5 2 5 2 9 3 3 8 6 8 10 8 3 10 10 5 6 6 5 7 10 6 11 8 6 1 5 6 1 8 3 5 1 4 3 5 4 8 3 4 2 5 10 6 5 7 8 4 7 4 6 3 1 7 5 2 2 7 7 2 6 10 9 4 5 8 4 5 2 4 4 6 2 6 7 4 6 8 9 4 6 11 6 5 8 7 6 7 7 8 9 7 6 12 6 5 5 8 6 5 6 10 7 3 6 4 5 5 8 12 7 11 10 12 8 6 6 3 0 2 7 2 9 4 1 11 8 3 8 9 8 4 9 7 9…
63000 63 2 6 2 6 9 8 4 5 10 6 2 8 3 4 2 5 9 8 4 9 7 5 3 8 5 3 3 1 4 7 6 9 10 5 10 8 9 8 5 4 2 1 8 10 2 5 6 10 5 5 7 8 5 2 4 4 8 4 3 8 7 10 8 9 2 9 9 5 5 7 5 5 8 5 11 8 7 3 4 6 1 9 6 5 1 4 3 5 4 8 3 6 2 6 11 7 3 6 8 3 6 3 6 4 1 7 3 2 3 6 7 4 7 10 8 4 5 9 5 5 2 5 4 7 3 6 6 4 5 10 10 4 6 11 6 5 9 6 6 8 6 8 9 9 5 11 6 4 6 9 7 5 6 8 7 2 8 2 5 5 9 11 6 11 11 12 6 6 5 2 1 1 7 3 10 5 2 8 6 3 7 8 8 4 8 7 …
63250 63 2 6 3 5 8 8 6 5 11 6 2 6 3 5 3 5 11 7 3 7 8 7 4 9 7 2 1 1 4 9 8 9 9 5 9 8 8 9 6 4 2 2 9 11 3 5 4 9 4 4 7 9 3 2 4 2 8 3 2 8 6 10 11 9 3 9 9 6 6 9 5 8 9 7 10 7 8 3 5 4 1 8 6 5 1 5 4 6 4 8 4 5 2 4 11 6 5 5 8 4 8 3 6 4 1 6 5 2 4 7 7 4 7 9 9 2 4 9 5 4 1 4 4 4 2 6 6 3 6 9 8 4 6 7 6 5 8 7 6 9 7 9 11 8 6 11 6 5 5 10 7 4 5 9 6 3 6 4 4 4 9 11 7 12 10 10 7 7 5 4 2 1 8 3 11 5 2 10 9 4 7 9 7 4 8 7 8 …
63500 63 3 5 3 3 7 7 3 4 9 7 3 6 3 5 3 4 9 8 3 9 7 6 1 11 5 3 3 2 2 7 8 10 10 5 10 7 9 10 8 3 3 3 7 11 3 5 5 9 4 4 8 10 4 2 5 2 9 4 3 9 8 11 9 8 2 9 8 5 6 8 5 5 10 6 11 8 6 2 6 5 1 9 5 7 1 5 3 6 5 9 4 6 3 4 11 7 5 6 10 3 8 3 4 2 1 7 6 2 2 7 7 3 7 9 8 4 6 9 6 5 2 3 3 7 2 6 6 4 6 9 10 4 6 10 7 4 10 9 6 7 8 9 9 8 5 11 7 5 5 9 7 6 7 9 6 3 5 4 6 5 8 11 7 11 9 11 8 6 5 3 2 2 8 3 9 4 2 9 8 4 7 7 7 4 8 7…
63750 63 2 3 4 4 6 9 4 5 9 7 2 5 2 5 4 5 11 7 3 7 8 7 4 10 6 4 2 2 2 7 10 10 9 5 9 8 9 9 7 3 2 1 7 9 4 5 5 9 6 4 8 10 4 2 5 3 8 3 3 7 5 7 8 9 2 9 9 6 5 9 6 6 8 6 10 8 7 1 5 7 1 9 5 5 1 4 2 6 4 10 5 5 3 5 12 6 4 6 9 4 7 4 5 3 1 7 6 2 4 7 7 3 7 9 7 2 4 9 6 4 2 4 5 8 3 6 6 4 4 11 9 4 7 10 7 5 11 8 6 9 7 10 10 9 6 12 6 4 7 7 6 5 6 8 5 3 7 4 6 6 8 11 6 12 10 11 8 7 5 4 1 2 7 3 11 5 1 7 7 4 7 8 8 4 10 …
64000 64 3 6 3 5 9 8 4 5 10 6 3 8 3 6 3 6 12 8 4 8 8 7 4 12 5 3 2 2 3 7 8 10 9 5 10 10 9 10 6 3 2 2 8 8 2 5 6 10 6 4 7 11 4 3 4 2 9 4 4 7 7 10 11 9 3 9 9 5 6 7 4 5 10 7 9 9 7 4 5 6 1 9 5 5 1 4 3 5 5 10 5 5 2 5 11 7 3 6 9 4 10 6 5 5 1 8 5 2 4 7 7 6 6 9 8 2 4 9 4 5 1 4 3 5 3 4 6 4 5 10 10 4 6 9 4 5 9 8 5 7 7 9 9 8 5 12 8 5 7 9 8 4 5 8 7 3 6 3 6 5 8 10 7 12 10 12 8 6 5 4 1 1 6 3 11 5 2 10 7 4 8 8 9 …
64250 64 2 6 2 5 8 7 5 4 9 8 3 10 3 6 3 5 9 8 3 8 8 6 3 10 5 3 2 1 2 9 8 10 10 5 11 10 9 10 5 2 2 2 8 7 3 4 5 9 5 4 5 10 4 1 4 2 9 4 4 8 7 10 10 9 2 9 9 5 5 7 4 5 9 7 10 7 8 3 6 7 2 9 5 5 1 5 4 7 4 9 4 4 3 5 12 7 3 6 9 3 7 4 5 4 1 8 7 2 4 7 7 5 6 10 8 2 4 8 4 4 2 4 6 6 4 5 6 4 4 9 10 4 6 11 6 5 10 8 6 8 7 9 11 9 6 12 6 5 6 10 7 5 7 9 7 3 5 3 6 5 9 10 7 12 11 11 8 6 3 4 1 1 6 3 9 5 0 7 6 3 7 8 9 4…
64500 64 3 7 5 4 8 8 3 4 12 7 2 7 2 5 3 4 9 8 3 7 8 8 3 11 5 3 2 0 2 7 7 10 8 5 12 8 9 8 6 3 3 2 8 8 3 4 6 9 5 3 8 8 3 2 4 2 9 4 2 8 7 10 10 8 4 10 10 5 7 7 6 6 10 4 10 9 10 2 4 4 1 9 5 5 2 5 3 5 3 8 5 5 3 4 11 7 5 6 8 4 7 4 5 5 0 7 6 2 2 7 6 4 7 9 8 3 4 9 5 5 1 4 4 5 2 6 5 3 5 10 10 4 6 10 6 5 10 10 8 8 8 8 10 7 5 10 6 4 5 8 6 5 7 9 6 2 7 3 5 6 8 12 7 12 11 12 7 7 5 5 2 1 7 2 12 5 1 10 7 3 7 9 8…
64750 64 3 6 6 3 8 9 3 4 10 6 2 7 3 4 3 4 9 8 3 6 7 8 5 11 7 4 1 1 2 7 9 9 9 5 9 8 9 9 8 3 2 2 8 8 3 4 6 8 4 5 8 9 5 2 5 2 10 4 1 8 6 11 10 9 3 11 8 5 5 8 5 6 10 7 10 8 7 3 5 6 1 9 5 5 1 4 3 5 4 9 5 5 3 5 11 7 4 6 8 6 8 4 7 5 2 7 4 3 3 6 8 5 7 9 7 2 5 10 6 5 2 4 5 7 2 5 6 4 6 11 10 4 6 10 5 5 9 8 6 8 9 8 8 7 6 11 6 3 5 8 6 4 6 9 6 2 7 3 6 6 8 11 7 11 10 11 7 6 4 4 2 2 7 2 10 5 0 8 8 3 7 7 10 4 10…
65000 65 2 6 4 5 7 7 4 5 8 7 3 8 3 6 3 5 10 8 4 9 9 7 4 10 7 2 2 2 3 10 8 10 9 5 9 10 9 7 6 3 4 3 8 8 3 4 5 9 3 5 8 7 3 1 3 4 9 3 2 8 7 9 8 8 3 10 9 4 5 8 5 6 7 6 11 8 6 2 5 5 0 9 7 6 2 5 3 6 4 8 3 4 2 5 11 7 5 7 9 3 9 4 4 3 0 5 5 2 5 7 6 4 6 7 8 2 3 9 5 5 2 4 5 5 3 3 5 4 5 9 10 4 6 9 6 5 7 8 5 9 7 8 8 7 6 11 6 4 6 9 6 4 5 9 5 3 6 3 6 4 10 10 9 12 11 9 7 5 4 4 2 2 7 2 8 5 0 11 7 3 7 8 7 4 9 7 8 8…
65250 65 3 6 4 4 7 7 4 4 10 6 2 8 3 5 3 6 10 7 4 9 7 8 3 11 6 4 3 2 3 7 7 8 10 5 8 7 9 8 4 3 2 2 7 7 2 4 5 7 4 4 8 10 4 2 5 2 10 3 2 7 7 10 10 9 3 9 10 5 7 6 6 6 10 6 9 8 9 2 5 7 1 9 7 6 1 5 3 6 5 9 5 5 3 5 10 6 5 7 8 3 8 2 5 4 1 8 5 3 5 7 7 4 7 8 7 2 5 8 2 4 1 4 5 4 5 5 7 5 5 10 9 4 6 11 5 3 7 5 7 7 7 9 9 6 7 10 6 5 7 8 5 5 7 9 5 2 6 2 5 3 7 10 6 11 10 9 7 7 3 3 1 1 6 2 11 5 2 10 9 4 7 8 8 4 9 6…
65500 65 4 8 5 5 9 10 4 6 10 6 2 8 2 6 4 7 13 7 4 9 8 6 4 11 6 4 1 1 3 8 7 10 10 5 9 9 9 7 5 4 2 1 7 8 3 3 5 8 5 4 9 9 5 2 5 2 10 3 0 6 5 8 9 10 2 9 8 5 6 7 4 6 9 8 10 8 8 3 4 4 1 9 5 6 2 5 3 5 4 9 5 4 3 5 11 7 5 6 8 7 7 5 4 4 1 6 5 4 2 7 8 4 6 9 6 3 5 8 4 5 0 2 3 3 2 4 5 4 5 9 8 4 6 8 5 4 10 7 5 8 6 10 9 6 7 9 6 3 6 8 6 4 7 9 6 3 7 2 5 2 9 12 7 12 9 10 7 7 3 5 2 1 7 1 10 4 0 9 7 3 8 8 9 4 12 9 9…
65750 65 3 6 5 5 9 9 4 4 9 7 2 5 3 5 4 5 11 8 5 9 8 7 4 12 7 3 3 2 3 7 7 10 10 6 10 9 9 9 7 5 2 1 9 10 4 4 4 11 5 4 8 11 5 2 5 3 11 3 0 6 6 8 8 8 2 8 8 5 5 6 5 5 7 6 10 9 8 1 6 8 1 9 5 5 1 4 3 5 4 8 5 6 5 6 12 5 4 6 7 4 8 5 6 5 1 8 5 3 4 7 5 4 6 7 7 3 4 9 4 4 1 3 5 4 5 4 7 4 6 10 9 4 6 10 6 5 8 6 7 7 7 9 9 6 7 11 6 5 7 9 5 4 6 8 5 2 7 1 5 3 8 10 6 12 10 9 8 5 5 3 2 1 5 2 10 4 2 10 6 3 7 5 7 4 7 7…
66000 66 2 6 4 5 8 8 4 4 9 8 2 7 2 6 3 5 10 5 4 9 6 7 7 10 6 3 2 1 2 7 7 8 8 6 10 10 10 8 6 5 3 2 7 8 4 5 4 10 4 3 8 10 4 2 5 3 11 2 2 7 6 9 10 9 2 8 9 5 6 7 4 5 8 5 10 7 8 2 5 5 1 9 4 5 1 4 3 5 5 9 5 4 3 5 11 6 5 5 8 4 7 5 5 4 0 8 4 3 3 7 6 4 7 10 7 4 4 9 3 5 1 4 5 3 3 5 6 4 6 10 8 4 6 9 5 5 10 8 4 9 6 8 10 10 6 12 7 5 6 10 6 5 6 9 8 3 6 2 5 3 8 11 6 12 10 11 7 7 4 4 2 2 8 1 8 4 0 8 5 3 7 8 7 5 …
66250 66 2 8 4 5 8 8 4 5 10 7 2 5 2 5 3 4 7 8 3 7 8 7 3 11 7 4 2 0 3 9 7 9 7 6 8 9 10 10 5 5 2 2 7 11 3 5 5 9 4 4 7 8 4 2 5 2 9 2 1 7 6 10 10 9 2 9 8 4 6 7 6 5 9 6 11 8 7 2 4 6 1 9 4 6 1 4 3 6 5 8 4 5 3 5 11 7 4 5 9 5 7 3 8 5 1 7 4 2 3 6 6 4 5 9 8 3 4 9 5 3 1 2 5 6 4 5 6 4 6 11 8 3 6 10 5 5 9 10 6 9 9 9 10 8 6 11 6 4 7 9 6 3 6 9 6 3 9 2 5 5 8 12 7 11 9 11 7 6 3 4 1 1 6 3 10 4 1 8 7 4 7 8 8 4 9 7 …
66500 66 3 7 4 5 6 7 4 6 9 7 2 8 3 7 2 7 7 7 4 7 8 7 5 9 5 2 1 1 2 6 9 8 8 6 9 8 9 9 7 3 2 1 8 8 1 3 4 8 4 4 7 8 2 3 3 3 11 3 1 7 6 10 9 10 2 9 10 5 5 8 4 4 9 6 11 6 7 1 4 6 1 9 5 6 2 6 3 5 3 8 5 3 4 6 10 6 5 6 9 6 7 6 6 3 1 6 5 2 4 7 7 4 6 8 7 4 5 10 3 5 2 4 4 6 4 4 5 3 5 9 10 4 7 10 5 5 9 8 5 9 8 8 10 7 6 11 8 4 7 10 7 6 7 9 6 1 6 3 4 5 7 11 5 11 9 11 7 7 4 2 2 0 7 3 9 4 0 10 7 4 8 7 8 5 8 6 9 …
66750 66 3 6 4 5 6 7 4 3 10 7 3 7 2 6 4 5 8 8 3 8 9 7 6 12 7 3 2 2 4 8 8 9 9 6 10 9 10 8 6 3 2 1 8 9 3 3 6 8 3 4 8 7 2 2 3 4 10 4 2 8 5 9 9 7 2 9 9 5 6 7 5 5 7 2 9 8 7 3 6 7 1 9 5 6 2 6 4 5 4 9 4 5 2 6 12 6 5 6 9 5 8 4 6 4 1 8 5 3 3 7 8 3 7 9 7 3 4 8 4 4 1 4 4 4 4 4 6 3 5 10 9 4 6 8 5 4 10 10 5 7 8 9 9 7 7 10 6 4 7 8 7 6 7 9 5 2 6 1 5 6 6 11 6 12 10 10 7 8 6 2 1 1 7 3 9 4 2 7 7 3 8 8 6 4 9 7 7 6 …
67000 67 2 5 4 4 7 9 4 5 8 7 2 8 3 5 4 4 10 7 2 8 7 7 3 11 8 2 7 3 4 7 7 9 9 6 8 7 9 8 7 4 2 1 8 10 2 5 5 8 4 4 6 9 3 2 4 3 9 5 0 8 5 8 10 8 2 9 8 4 6 7 6 5 8 8 11 7 7 1 6 6 1 9 4 5 1 4 3 6 4 8 3 4 2 5 12 7 5 6 9 6 8 4 5 5 2 6 5 4 2 7 6 3 5 8 7 3 5 8 5 6 2 4 4 5 3 5 7 5 6 10 8 4 6 8 6 5 10 10 6 8 8 8 9 7 6 11 7 4 8 8 5 6 7 10 6 2 7 3 5 5 8 11 6 11 9 11 7 8 3 3 1 2 6 2 10 4 1 9 7 3 8 8 8 4 10 8 10…
67250 67 4 8 5 5 9 8 4 4 10 7 2 8 3 4 3 6 11 7 3 8 8 8 4 10 4 1 5 3 5 9 8 10 10 5 9 8 9 7 6 2 2 1 8 9 3 5 6 10 4 5 8 8 3 2 2 2 10 2 1 7 8 10 10 10 4 8 9 6 7 7 6 5 7 5 9 10 7 4 5 8 1 9 6 7 1 5 2 6 3 9 5 4 2 5 12 7 5 5 8 6 8 5 6 6 1 7 4 3 3 7 8 5 7 9 6 2 5 8 4 4 1 3 2 3 4 4 6 4 5 8 9 4 6 10 7 5 9 7 7 8 8 9 9 5 5 9 6 4 7 10 7 5 6 10 6 4 7 2 4 4 9 12 7 11 10 12 6 8 5 4 2 2 7 2 10 4 1 9 7 3 6 7 8 4 7 …
67500 67 2 6 4 5 9 7 5 4 11 6 2 8 3 6 3 4 9 8 4 7 7 6 4 9 6 2 6 2 4 6 7 10 10 5 9 9 9 9 4 3 2 3 9 10 2 5 5 8 4 5 9 10 3 2 4 3 10 3 3 8 7 10 7 9 2 9 8 4 6 7 5 5 9 7 10 9 7 2 5 7 1 9 6 6 2 5 3 6 5 10 5 4 4 6 11 7 5 6 9 6 10 4 6 5 1 7 6 3 4 7 8 4 6 9 6 3 4 8 4 5 1 4 4 5 4 4 8 3 6 10 9 3 7 9 7 5 9 8 7 8 7 7 8 6 6 10 6 5 7 11 7 4 6 10 7 4 8 4 6 5 9 11 7 11 9 10 8 7 5 3 1 2 7 3 12 4 0 10 7 3 6 9 8 3 10…
67750 67 2 7 2 3 8 9 3 6 9 6 2 6 3 5 3 4 9 7 4 9 8 9 4 12 5 2 7 2 4 7 6 10 9 6 10 7 10 8 5 4 3 1 9 10 2 5 6 9 4 4 7 9 3 2 4 3 10 3 4 7 6 10 11 9 4 11 9 3 4 8 4 5 9 7 11 8 7 4 4 4 1 9 7 5 1 4 3 5 4 8 5 4 3 5 10 5 5 6 8 6 8 4 8 5 2 6 4 4 3 7 7 4 8 8 6 3 4 9 4 5 1 4 4 6 3 6 6 4 5 10 9 5 6 10 6 4 8 7 5 9 6 9 8 9 7 11 7 4 7 9 6 4 6 10 6 2 7 3 5 4 8 11 6 12 9 10 8 6 4 2 1 1 7 3 9 5 1 10 7 4 7 8 10 5 11…
68000 68 2 5 4 5 8 7 4 5 11 7 2 6 3 5 3 4 9 8 4 9 6 7 4 11 6 2 4 2 3 7 8 9 10 6 11 8 9 8 5 3 3 1 9 9 2 6 6 9 4 4 6 9 4 2 4 3 9 3 3 7 5 10 9 9 4 9 7 4 4 7 6 6 10 7 10 8 7 2 4 6 1 9 5 5 1 4 3 6 4 9 5 4 3 5 11 7 5 6 8 5 8 4 4 6 1 7 3 3 3 7 7 4 6 9 8 3 4 10 3 4 1 3 3 6 3 5 7 4 7 10 9 4 6 9 7 5 10 9 7 7 8 8 9 6 6 9 7 5 6 10 8 6 7 9 4 3 8 4 5 5 8 11 6 12 10 12 8 7 5 4 1 1 6 3 9 4 1 9 9 4 8 8 8 4 9 9 10…
68250 68 2 4 4 4 6 7 4 6 11 7 2 7 3 5 3 4 9 8 4 9 9 8 5 11 8 3 4 2 3 7 8 10 10 5 11 7 9 9 7 4 2 1 9 8 1 5 5 8 4 4 7 8 3 1 4 2 9 4 3 7 5 9 10 9 2 9 9 5 7 6 4 5 8 6 10 10 6 3 5 6 2 9 7 7 1 6 4 6 5 8 4 5 4 6 11 6 5 6 8 5 7 2 5 6 3 7 4 3 4 7 8 4 6 9 7 2 4 10 4 5 2 4 4 5 3 5 6 4 5 9 9 5 6 10 5 5 9 8 6 9 8 8 9 6 6 11 7 7 7 10 6 5 7 9 7 3 7 4 5 5 9 10 7 11 11 12 9 6 3 3 1 1 6 3 10 5 0 10 6 3 7 6 10 4 11…
68500 68 2 8 4 5 8 7 4 4 9 7 3 7 4 6 5 7 7 8 3 8 6 7 4 7 8 4 6 1 4 7 9 11 10 5 9 8 9 9 9 3 2 2 8 8 2 5 5 9 3 5 6 10 3 2 4 2 10 4 3 8 7 9 10 7 2 9 9 4 6 9 4 6 10 8 9 7 6 2 3 4 1 9 5 5 1 4 3 5 4 8 5 5 3 4 12 6 2 6 10 6 6 4 7 5 2 8 4 3 4 7 7 4 7 9 7 2 4 9 4 6 3 4 4 7 3 6 7 3 5 10 8 3 6 10 6 5 10 8 5 7 7 8 10 9 6 12 7 4 6 9 7 5 6 11 5 4 6 5 6 5 6 10 6 12 9 11 7 8 4 2 1 1 7 2 10 4 0 9 7 3 8 8 8 3 7 6 …
68750 68 3 5 4 5 8 8 4 5 12 6 2 5 2 4 3 4 8 8 2 7 8 8 3 8 7 4 4 1 5 10 8 10 10 5 9 8 9 9 8 2 3 2 8 10 1 5 6 8 4 4 7 9 4 2 4 3 10 4 2 8 8 9 9 8 2 8 7 4 6 7 6 5 7 8 11 7 7 3 6 7 1 9 4 5 1 4 3 6 4 8 4 5 3 5 11 6 5 6 7 5 8 5 6 6 2 8 3 4 2 7 6 3 6 8 7 2 4 9 4 5 2 3 6 5 4 5 6 4 5 9 8 4 5 9 7 4 8 10 5 9 8 8 9 8 7 11 7 4 7 10 6 5 6 10 7 2 8 4 7 6 8 12 6 12 10 11 9 8 3 4 2 1 7 2 10 4 0 9 7 3 6 7 7 3 8 6 8…
69000 69 2 6 2 5 8 8 3 5 12 7 2 8 3 4 3 4 8 8 2 8 7 9 3 8 6 6 6 2 4 8 8 10 10 6 10 8 8 8 7 3 2 1 8 9 2 4 6 10 4 3 9 10 4 1 4 4 9 3 3 7 6 10 9 8 4 9 9 3 8 7 6 5 10 7 9 7 8 2 6 7 0 9 6 5 1 4 4 5 4 8 5 4 4 6 11 6 5 6 10 4 8 4 5 6 3 7 4 3 4 7 6 4 6 8 7 2 4 9 3 5 0 1 3 4 4 5 7 4 5 9 10 5 6 10 6 5 9 7 7 9 8 9 9 6 7 10 6 4 6 10 6 4 7 10 6 2 6 4 7 4 9 12 7 12 9 11 8 7 3 3 1 3 6 3 11 5 0 9 6 3 8 10 10 4 9…
69250 69 2 6 4 5 9 9 4 7 8 8 2 8 4 6 4 6 10 7 4 8 9 8 4 11 7 3 6 2 4 8 8 9 8 5 10 7 9 6 6 2 3 1 10 9 3 5 5 9 2 4 7 7 3 1 3 3 10 3 3 8 7 10 10 10 3 9 8 4 6 8 4 5 10 8 12 9 7 2 6 6 2 9 5 5 1 5 4 6 4 9 5 4 2 5 11 7 4 6 10 4 9 3 5 5 2 7 4 3 3 7 7 4 6 9 7 3 5 8 5 5 3 4 6 5 4 5 6 4 5 8 10 4 6 7 4 5 11 7 6 8 7 8 9 8 4 11 7 6 8 10 7 4 6 9 8 4 8 3 5 5 7 12 6 12 8 11 7 7 4 3 2 1 8 3 11 4 1 10 7 3 7 9 9 4 1…
69500 69 4 6 4 5 8 8 4 6 11 8 3 6 3 4 2 4 10 7 4 8 6 7 2 9 6 3 4 2 4 7 8 10 10 6 11 9 8 10 9 4 2 2 8 10 2 6 6 11 5 4 7 9 4 2 5 3 10 2 1 7 6 10 11 9 6 10 7 4 6 7 6 6 6 7 11 9 8 2 4 7 1 9 5 6 2 6 3 6 4 8 5 8 1 4 11 5 3 6 9 5 6 3 6 5 2 8 4 3 2 6 8 5 4 9 9 4 4 8 5 5 0 3 5 5 5 4 6 3 5 9 8 3 6 9 7 5 10 8 6 10 7 9 8 7 6 11 7 4 7 10 7 5 6 9 7 3 6 4 5 4 8 12 7 12 10 12 8 7 4 3 2 2 7 3 9 5 1 8 7 3 7 7 8 4 …
69750 69 3 5 5 4 8 8 4 4 11 6 2 6 4 4 4 4 8 8 4 8 8 7 5 7 5 3 5 1 4 8 8 10 9 5 9 7 9 8 6 2 3 1 9 9 3 6 6 10 5 4 8 10 5 2 4 2 8 3 1 7 6 9 8 9 4 10 8 4 5 7 5 6 9 8 11 9 8 2 6 6 1 9 3 6 2 6 3 6 5 10 5 6 3 5 10 6 5 6 8 5 8 3 5 3 1 6 4 3 2 6 7 3 5 9 6 3 4 9 5 5 2 4 5 6 2 5 7 4 7 10 10 3 6 10 7 5 9 9 6 8 6 8 8 7 6 10 6 5 6 10 7 4 7 10 5 3 7 3 4 5 7 11 7 12 9 11 6 7 3 3 2 3 7 3 9 4 1 9 7 1 8 7 10 4 9 8 …
70000 70 4 6 5 4 7 7 4 4 9 7 2 5 3 6 3 5 9 7 4 7 7 8 6 8 6 3 4 1 4 9 8 11 10 5 9 9 9 8 7 3 2 1 8 8 1 4 6 9 4 3 7 9 3 2 4 2 9 3 0 8 5 8 8 9 3 10 8 4 6 7 5 5 9 5 11 8 7 3 6 5 1 9 6 6 1 4 3 6 4 7 4 7 4 5 11 7 4 7 9 5 8 4 6 3 1 5 3 3 4 7 7 4 6 9 7 3 5 8 6 5 2 4 4 7 5 3 5 3 4 10 10 4 6 9 6 5 9 7 6 8 8 8 9 8 7 11 7 3 8 11 7 4 7 9 6 2 6 2 4 5 7 10 7 11 9 12 7 5 4 3 2 2 8 2 9 4 0 9 8 3 7 7 8 3 9 7 9 7 9 …
70250 70 2 5 4 4 9 7 4 3 9 6 3 7 3 4 3 5 9 7 4 8 8 7 4 9 6 4 2 1 4 8 8 9 8 6 9 8 9 9 9 2 2 1 8 10 3 5 6 9 4 5 7 10 4 2 5 3 11 2 1 7 5 10 10 9 2 9 9 3 7 8 5 7 8 6 12 10 8 2 5 8 1 9 5 6 1 6 4 6 4 9 4 7 3 5 11 6 5 6 8 5 8 3 4 6 2 8 4 3 4 7 7 5 5 9 8 2 5 9 6 5 3 3 4 6 5 5 6 4 5 9 10 4 6 10 8 5 8 8 4 8 6 8 9 9 6 10 6 5 6 10 7 5 6 10 7 4 7 3 4 6 8 11 7 12 11 12 6 7 5 2 2 1 5 1 11 4 1 10 8 3 7 8 9 4 8 7…
70500 70 3 7 4 5 9 9 4 7 12 9 4 8 4 4 5 6 8 8 3 9 8 9 5 10 5 2 3 2 4 8 8 8 9 5 10 8 9 9 8 3 2 1 8 10 2 5 6 9 5 4 8 9 6 2 5 3 11 3 1 8 6 10 10 8 3 10 9 4 5 6 5 4 8 6 10 10 8 3 6 6 1 9 5 6 1 5 4 6 4 9 4 7 2 4 11 7 5 5 7 5 7 5 6 5 0 7 4 3 4 7 8 4 8 10 7 3 5 10 6 5 2 4 4 7 4 5 7 4 5 10 10 4 6 9 3 5 8 9 5 8 7 8 8 6 6 10 6 6 6 9 5 4 6 10 7 2 7 2 4 5 7 11 6 11 11 11 7 6 5 3 2 2 8 1 9 4 1 9 8 3 8 8 8 3 9…
70750 70 2 6 3 2 9 8 4 4 10 8 2 8 3 5 2 5 10 7 4 7 9 7 4 10 6 3 4 1 4 8 7 11 10 5 9 8 9 9 8 3 2 2 8 10 2 6 6 11 4 4 7 10 4 1 5 3 8 2 0 8 6 11 10 9 4 9 10 5 7 6 6 7 9 5 10 8 8 2 5 6 1 9 3 6 1 4 3 5 3 9 4 7 2 5 11 6 5 6 9 5 7 5 4 3 1 6 4 3 3 7 7 3 6 9 8 3 4 9 6 5 2 3 4 6 5 5 6 2 4 10 8 5 6 10 6 5 10 8 7 8 8 8 9 6 7 11 8 5 6 11 6 5 6 11 6 1 8 2 5 6 8 10 7 12 10 10 6 8 5 2 2 1 7 2 11 5 1 9 8 3 7 7 9 …
71000 71 2 7 2 4 7 7 3 4 10 7 3 8 4 5 3 5 11 8 3 8 8 8 4 8 7 5 5 2 4 8 8 11 9 5 9 8 10 8 7 3 3 1 9 9 3 3 6 10 4 3 6 10 3 3 4 2 10 4 0 7 6 10 9 8 3 10 9 4 6 6 4 6 9 3 10 9 7 1 4 6 1 9 5 6 2 7 4 6 4 10 5 7 3 4 11 6 4 6 8 4 5 4 5 4 3 7 4 3 3 7 7 4 7 8 9 4 6 10 6 6 2 4 3 6 3 5 6 5 4 10 10 5 6 12 6 5 8 7 5 8 7 8 7 6 6 11 6 4 7 8 6 5 6 9 6 2 5 3 5 5 8 12 7 12 10 12 6 8 5 3 1 2 7 2 11 4 2 9 8 3 7 8 10 4…
71250 71 2 7 3 4 7 7 4 4 10 6 3 6 3 5 3 4 11 8 3 8 8 5 3 9 7 4 4 2 4 6 8 11 10 5 11 9 9 9 8 4 3 2 9 10 2 5 6 8 4 4 8 8 3 2 3 3 10 2 2 7 6 10 9 10 3 8 9 3 6 7 6 5 10 5 10 10 8 2 5 8 1 9 4 7 1 6 4 5 4 9 3 7 2 5 10 8 5 7 9 4 8 4 7 4 2 7 4 4 2 6 7 5 6 8 7 3 5 8 5 5 1 4 4 6 4 5 7 5 5 10 9 5 6 11 7 5 7 7 6 7 8 9 8 7 6 11 7 6 6 9 6 3 6 9 6 2 8 1 5 7 9 12 7 13 8 11 6 7 4 2 1 2 5 2 11 5 2 10 8 3 8 9 8 4 1…
71500 71 3 6 4 3 8 8 4 3 9 6 2 7 3 6 4 4 11 7 2 7 9 5 5 9 7 2 5 1 4 6 9 9 10 5 11 8 8 9 7 3 3 3 7 8 2 5 6 11 4 5 9 8 5 1 4 2 9 4 1 7 6 9 7 10 4 9 9 4 8 7 6 7 10 7 10 8 9 0 4 5 1 9 6 6 1 5 4 5 4 9 5 6 3 5 11 7 5 7 8 4 5 4 5 5 1 7 4 3 3 5 7 4 5 10 7 5 5 8 5 4 2 4 4 5 1 6 6 4 5 8 10 4 6 9 7 5 9 7 6 8 5 9 9 7 6 9 7 5 6 10 6 3 7 10 5 2 7 3 5 5 8 13 7 13 11 12 7 8 4 4 2 2 7 2 11 5 1 10 8 3 8 9 8 3 8 7 …
71750 71 2 7 3 5 10 8 5 4 10 7 2 8 2 4 2 5 10 7 3 7 8 6 3 9 6 3 3 2 4 9 8 11 11 6 11 7 9 9 7 3 2 1 8 9 2 5 7 10 4 5 7 10 4 2 5 2 9 3 3 5 6 9 7 10 4 10 9 4 7 7 6 6 9 7 12 9 7 2 6 5 1 9 5 7 1 5 2 5 4 7 5 7 2 4 10 7 4 6 9 4 8 3 4 5 1 7 3 4 2 8 7 6 6 9 8 4 5 9 4 5 2 4 4 4 3 5 7 4 5 8 10 5 6 11 7 5 9 7 4 9 6 8 9 7 6 11 7 5 7 10 6 4 6 9 6 3 7 4 5 6 8 12 7 10 10 11 8 7 3 3 2 2 8 2 9 4 1 10 7 3 9 7 7 4 9…
72000 72 4 4 5 4 6 9 3 4 11 7 2 8 3 4 3 4 9 8 4 9 9 7 5 9 5 1 3 1 4 6 9 9 7 6 10 9 9 6 6 3 2 2 8 8 1 5 4 10 5 5 6 9 4 2 3 3 10 3 3 9 7 9 10 8 2 8 7 3 7 7 6 8 10 5 9 9 6 0 5 6 2 9 4 6 1 5 3 6 5 10 4 4 3 6 10 7 5 5 9 6 5 5 6 5 1 7 3 3 1 7 7 4 6 9 8 2 4 10 2 5 3 4 4 6 3 5 6 4 5 10 10 4 6 11 9 5 9 8 6 9 7 9 9 8 6 11 6 8 6 9 6 4 6 11 4 2 5 4 5 6 9 11 8 11 8 13 6 7 4 4 2 2 8 1 10 4 1 10 9 4 7 8 8 3 9 7…
72250 72 4 8 5 5 9 8 3 3 10 7 3 5 3 4 3 5 8 7 4 7 9 4 5 9 6 2 4 2 4 7 8 9 8 5 9 8 9 9 7 2 2 1 8 10 3 5 6 8 5 4 8 11 5 2 5 2 9 2 0 8 6 10 10 10 3 9 9 4 7 7 5 5 6 2 10 8 6 0 5 5 2 9 4 6 1 7 3 6 3 8 5 5 2 4 11 8 5 6 10 4 7 4 8 5 1 8 4 4 3 5 7 6 5 10 9 3 5 9 4 6 3 4 5 6 4 5 6 4 6 11 10 4 6 9 7 5 9 7 5 8 8 8 9 7 6 10 7 4 7 11 6 4 7 10 7 3 7 1 5 7 9 11 7 11 10 11 7 8 3 3 1 2 7 2 10 5 1 6 7 4 7 7 8 3 8 …
72500 72 2 7 5 5 9 8 4 6 11 8 2 8 3 5 3 4 11 8 3 8 6 6 5 8 7 5 3 1 4 5 8 10 9 5 9 7 10 9 6 3 2 1 8 11 3 5 5 9 4 4 8 9 3 2 4 3 9 3 1 7 6 10 10 9 2 9 8 3 7 8 4 5 10 5 11 8 7 0 4 6 1 9 5 6 1 4 3 6 4 8 3 5 2 5 11 7 5 6 11 6 7 3 8 6 1 8 3 4 1 6 7 6 6 8 8 3 5 11 4 6 3 4 5 6 3 5 6 4 6 10 10 4 6 10 6 5 10 7 6 8 9 9 10 9 5 11 7 4 6 9 8 5 6 11 4 4 8 3 4 5 8 11 7 12 9 12 7 7 4 4 2 2 6 2 10 4 1 10 7 5 8 7 8 …
72750 72 3 7 5 5 8 9 4 6 9 7 3 6 3 6 2 5 9 6 3 5 8 7 5 10 5 4 4 1 4 7 7 8 9 6 10 7 10 9 7 4 2 2 8 11 3 6 6 8 4 4 8 9 4 2 4 3 8 4 1 8 6 9 10 9 2 9 9 4 7 8 6 6 8 6 10 8 7 1 6 7 0 9 6 6 1 5 4 6 5 10 5 5 3 5 11 6 4 6 8 3 7 3 3 3 2 7 5 1 2 6 6 4 6 9 6 4 6 11 3 5 2 4 4 5 3 5 6 4 5 10 9 3 6 10 5 5 10 8 5 9 8 8 11 8 9 10 6 6 6 10 6 4 7 10 6 4 7 4 6 5 8 11 7 13 9 12 7 8 5 3 2 2 8 2 9 4 2 10 8 3 7 6 8 4 10…
73000 73 3 6 6 5 8 8 4 6 9 7 2 7 3 6 3 4 11 7 3 7 7 4 4 10 8 4 4 2 4 9 10 10 9 5 11 7 9 9 6 3 2 2 9 9 2 3 5 10 4 5 6 8 4 2 4 2 9 2 2 7 5 9 10 10 3 10 10 4 8 9 5 7 8 5 11 10 8 2 6 6 1 9 6 5 1 5 4 5 5 9 4 6 4 6 11 7 5 6 8 5 6 4 6 4 1 6 4 3 3 7 7 6 6 9 8 3 6 11 5 5 2 3 4 5 3 5 6 4 5 10 10 4 6 10 5 4 11 8 6 8 8 8 10 8 4 8 7 5 6 8 8 4 7 11 7 2 7 2 5 6 10 12 7 12 10 11 7 9 4 3 2 1 7 2 10 5 0 11 9 3 8 8…
73250 73 4 8 5 5 9 8 4 5 9 6 2 8 3 4 2 4 10 8 3 6 7 7 6 9 8 5 4 0 4 6 8 9 10 5 10 10 10 10 6 3 2 1 8 9 2 5 6 11 4 5 7 9 4 2 4 3 11 5 1 8 6 10 10 10 4 10 10 4 7 7 6 5 8 5 10 8 8 1 5 6 1 9 4 5 1 5 4 6 4 8 4 6 3 5 10 6 4 7 9 5 6 4 5 6 4 8 4 3 2 7 7 3 6 10 8 3 7 9 5 5 0 3 4 3 3 5 6 4 6 10 8 4 6 9 8 5 11 8 8 7 6 8 9 8 6 7 7 6 6 9 6 4 6 10 6 2 6 3 4 6 7 11 7 12 10 11 7 8 6 3 2 2 8 2 9 4 2 7 9 3 7 7 8 3…
73500 73 2 6 4 5 7 7 4 4 11 7 2 6 2 4 3 4 10 7 2 7 8 7 5 9 9 4 3 1 4 7 10 10 9 5 11 8 9 8 7 3 2 3 9 10 2 5 6 9 5 6 7 9 5 2 3 2 11 3 0 7 5 10 10 10 2 9 10 4 6 8 5 6 10 4 10 10 9 0 4 4 2 9 4 6 1 5 3 6 3 8 4 5 2 4 11 6 4 6 8 7 6 5 7 5 1 8 3 2 3 7 7 5 6 9 7 3 7 10 5 5 2 4 4 6 4 5 6 3 5 10 10 3 6 9 7 5 8 7 8 6 7 10 9 6 7 11 6 6 7 10 8 5 6 10 5 4 7 5 4 5 8 11 6 12 10 11 6 6 6 2 1 1 7 2 10 4 2 9 9 3 7 7…
73750 73 3 7 5 5 8 8 4 4 9 7 2 7 2 4 3 5 11 7 4 8 8 7 6 10 9 6 5 2 5 8 9 10 9 5 9 7 9 9 6 5 2 1 8 11 1 5 6 10 5 5 7 10 5 2 4 3 10 4 1 8 7 9 9 10 2 9 10 4 7 8 4 6 8 7 10 10 7 1 6 5 1 10 5 5 2 6 4 6 5 9 4 5 3 5 11 5 4 6 9 5 6 5 8 6 3 7 4 3 5 8 7 5 6 9 7 3 6 9 4 5 2 4 4 6 3 5 6 3 6 10 9 3 6 10 7 5 12 8 5 8 9 8 9 8 6 11 5 4 7 8 6 5 5 10 6 4 7 4 5 4 8 10 5 12 11 11 7 7 4 2 1 1 7 2 9 4 0 11 8 3 7 6 6 3…
74000 74 2 5 4 5 8 9 4 4 10 7 2 7 3 6 3 7 11 7 3 8 8 5 4 11 6 2 4 1 3 9 7 10 9 5 12 7 9 9 10 3 2 1 8 10 3 6 5 10 5 3 8 10 3 2 4 2 10 2 1 7 6 10 10 9 3 9 7 4 7 7 4 5 7 4 10 8 7 3 6 7 1 9 5 5 1 4 3 5 4 8 3 6 1 6 11 5 4 6 9 5 8 3 5 4 2 8 5 3 4 7 7 5 6 9 7 3 6 10 4 5 1 4 5 5 3 5 6 4 5 9 10 4 6 10 6 6 10 8 6 9 8 9 9 8 7 11 6 5 7 10 7 5 5 10 6 3 5 2 4 4 8 12 6 11 10 11 7 6 5 4 1 2 7 1 10 5 0 10 7 3 7 6…
74250 74 2 6 4 5 7 6 4 2 10 6 2 8 2 5 4 6 12 8 4 7 9 7 7 9 7 3 4 0 4 6 8 8 9 6 9 7 9 8 9 2 2 1 8 8 2 4 5 9 4 3 8 9 4 2 4 2 9 2 0 7 7 8 10 10 2 9 8 4 6 6 4 5 10 4 10 10 7 2 4 6 1 9 4 7 1 5 3 5 4 9 5 6 3 5 11 7 4 6 8 6 7 3 5 6 2 6 5 3 4 7 7 5 6 8 8 3 6 9 4 4 2 4 5 5 5 5 6 4 6 10 10 4 6 9 5 5 9 6 5 8 7 8 9 6 5 10 7 5 6 10 7 4 6 10 5 3 6 2 4 3 9 11 5 11 9 11 6 7 5 2 2 1 7 1 9 4 1 10 10 3 7 6 9 4 9 7 …
74500 74 2 7 4 5 8 7 4 6 11 7 2 8 3 4 3 5 10 7 3 7 7 5 3 8 7 5 4 1 4 8 9 10 10 5 9 8 10 9 7 2 2 1 8 10 3 5 4 9 4 5 7 8 3 2 3 3 10 3 4 8 6 10 8 9 3 8 7 3 7 6 5 7 7 5 10 9 6 2 5 6 3 11 7 5 2 5 3 7 4 9 3 7 1 5 10 4 5 6 9 5 8 4 6 6 2 8 5 3 4 7 6 5 6 8 7 4 5 8 4 5 1 4 4 5 4 5 6 4 5 10 10 4 5 10 8 6 10 8 5 7 8 9 9 8 5 12 7 3 7 10 6 6 7 9 6 2 7 4 7 6 8 11 5 11 9 11 7 7 5 2 1 1 7 2 9 5 0 11 9 4 9 7 7 3 8…
74750 74 2 6 4 4 5 8 4 5 8 6 2 7 3 5 3 4 11 8 2 8 8 7 3 10 6 4 5 0 4 7 10 10 9 5 9 8 9 10 6 4 2 1 8 10 3 5 6 9 4 4 8 9 3 2 4 3 9 3 3 7 6 10 10 9 3 10 7 3 8 8 6 7 10 7 10 9 7 1 5 5 1 9 4 6 1 5 3 5 5 9 5 5 3 5 11 5 5 6 8 5 6 3 5 5 1 7 3 3 2 5 7 6 6 9 7 3 6 11 4 6 3 3 4 5 2 5 5 4 5 9 9 4 6 8 7 5 9 7 4 9 6 8 9 7 6 10 6 6 6 11 8 4 7 9 6 4 7 4 5 6 8 12 6 12 9 10 8 8 5 2 1 0 6 2 10 4 2 10 9 3 7 5 9 4 9 …
75000 75 4 8 5 5 8 8 4 4 9 5 3 6 3 6 3 7 9 8 4 8 8 6 4 9 7 3 5 1 4 10 8 11 10 5 10 8 10 9 5 4 2 2 8 10 2 4 5 9 3 3 7 9 3 1 5 2 9 4 3 8 7 9 9 8 3 10 9 4 5 6 4 6 8 7 10 9 9 4 7 4 0 9 5 6 2 6 4 6 5 9 3 5 2 5 11 8 5 6 9 6 7 4 6 5 1 6 3 4 2 6 7 7 5 9 8 2 5 11 3 4 1 3 3 4 4 5 6 4 4 9 9 4 6 10 4 6 10 8 5 9 8 8 9 7 5 11 6 4 5 9 6 3 6 9 6 3 6 4 5 5 8 13 5 12 10 12 8 8 3 1 1 1 6 2 11 4 1 8 6 2 7 7 9 4 8 7 …
75250 75 3 7 5 5 8 8 4 6 10 8 3 8 3 7 2 6 10 8 4 8 7 4 4 8 6 2 5 2 4 7 8 7 9 5 8 9 9 6 5 3 2 1 8 7 2 5 5 9 3 4 6 10 3 1 5 3 10 4 2 9 6 10 11 9 3 10 9 4 6 7 4 6 7 5 10 8 8 2 6 6 1 9 5 5 1 4 3 5 4 8 5 5 3 5 10 7 5 7 9 5 9 3 5 4 0 8 4 3 4 6 7 6 6 9 6 3 5 8 4 5 2 4 4 5 1 5 6 3 6 10 9 4 6 10 6 6 8 5 5 7 6 9 10 9 6 10 7 6 6 8 7 5 6 9 5 3 6 4 6 4 8 10 7 13 9 11 8 8 5 3 1 2 7 2 10 5 0 8 6 4 8 8 8 5 9 7 1…
75500 75 3 6 5 5 8 7 4 5 9 6 2 6 2 5 3 7 13 6 4 7 9 7 2 10 6 2 3 2 3 7 7 10 8 6 12 9 9 8 6 3 2 2 8 10 2 6 5 11 3 5 8 9 3 2 5 4 10 2 2 6 7 12 11 10 4 9 7 3 7 6 4 7 9 5 10 8 8 2 4 2 1 9 5 6 1 5 3 6 4 8 4 5 2 4 10 8 4 6 9 4 8 4 6 4 1 7 4 3 3 7 7 6 5 9 8 4 7 9 5 5 2 4 4 5 1 5 7 4 7 10 10 4 6 9 7 4 8 6 6 8 7 10 8 8 7 10 7 5 7 9 7 4 5 9 5 3 6 4 6 5 8 12 6 11 8 11 7 7 3 3 1 2 7 2 9 4 0 10 6 3 8 7 8 4 9 …
75750 75 2 6 2 4 8 7 4 5 9 6 3 9 1 6 4 5 11 8 3 7 8 6 5 8 6 4 3 2 4 9 9 10 10 5 8 9 11 10 7 3 2 2 9 9 2 5 6 10 4 4 6 9 3 2 5 2 9 4 3 7 6 10 10 8 3 10 9 4 7 7 6 4 7 5 11 8 7 2 5 5 1 9 5 6 1 6 3 5 5 8 4 5 3 5 10 7 5 6 9 5 5 6 5 6 1 8 5 3 4 7 6 6 7 6 8 3 5 9 4 5 1 4 3 4 3 4 6 4 6 10 9 4 6 9 5 5 8 8 6 6 8 9 9 8 6 9 7 5 7 8 7 5 6 10 6 4 6 5 5 6 8 12 7 13 11 11 6 8 6 3 1 1 6 2 11 6 2 9 9 3 8 8 9 4 9 8 …
76000 76 2 6 5 4 7 9 4 4 10 5 1 6 3 4 4 4 9 8 3 6 10 7 4 9 5 2 3 2 4 5 9 9 10 5 11 10 10 10 6 2 2 2 9 11 3 5 5 10 3 4 8 10 4 1 4 2 8 4 1 9 6 10 7 10 3 9 9 3 7 8 6 6 10 5 9 8 7 1 4 6 1 9 5 5 1 5 4 6 3 7 4 6 3 5 9 7 5 6 10 4 6 4 6 4 1 8 4 3 3 7 7 5 7 9 8 3 5 10 4 4 3 4 5 6 3 5 5 3 5 10 8 4 6 9 7 5 8 8 5 7 8 8 9 7 4 9 7 6 7 10 8 4 6 8 6 3 7 4 6 5 8 12 6 12 10 12 7 9 6 4 4 3 8 2 10 4 3 10 8 3 7 7 10 …
76250 76 3 7 3 2 8 7 2 4 10 6 3 7 3 6 3 4 9 7 3 7 10 8 5 9 4 2 4 1 5 6 8 9 10 6 10 9 10 9 6 3 2 2 7 10 3 5 5 10 3 3 8 8 2 2 2 2 9 3 3 8 7 10 11 10 3 10 8 4 5 7 4 6 8 6 10 8 5 2 5 6 1 9 6 7 2 6 4 6 4 9 5 6 3 5 11 7 5 6 10 4 8 4 4 3 2 7 5 2 4 7 7 6 6 9 8 3 6 9 4 4 2 4 4 6 4 4 5 4 5 10 9 3 6 10 5 4 9 5 5 7 7 9 8 7 6 12 7 4 6 11 7 4 6 9 5 4 6 3 5 6 8 13 6 12 9 10 7 7 6 2 1 0 5 3 11 4 2 10 9 3 8 8 9 4…
76500 76 3 8 5 5 8 8 4 5 10 8 2 9 3 5 4 6 11 8 4 8 8 8 6 9 5 2 4 0 4 6 9 11 10 5 10 8 10 9 6 4 3 1 9 8 3 5 6 9 5 4 8 9 3 2 2 2 9 3 3 8 6 10 10 9 2 9 7 2 5 8 5 5 9 5 11 10 7 2 3 5 1 9 6 6 2 4 3 6 4 7 3 6 2 5 10 6 5 6 7 4 4 5 7 6 2 4 3 2 4 5 8 6 6 8 7 4 6 10 4 5 2 4 4 4 2 5 6 4 5 9 9 4 6 10 7 5 10 7 5 7 7 9 9 9 7 11 7 5 7 11 6 7 7 10 6 2 8 3 5 5 8 12 5 11 8 11 6 7 6 3 1 2 7 2 9 5 2 10 8 3 7 8 9 5 1…
76750 76 2 6 3 5 7 7 3 5 10 7 2 7 3 6 3 6 9 8 3 8 9 8 5 9 7 4 6 2 4 8 8 11 10 5 11 9 10 9 7 2 2 2 8 10 2 4 5 11 3 4 7 9 3 2 2 3 11 4 2 8 6 10 9 11 3 8 9 6 7 7 5 6 9 7 10 9 7 2 4 5 1 9 4 7 2 5 3 5 4 8 5 6 3 4 11 6 5 6 9 3 8 3 4 6 2 7 4 2 3 7 7 6 8 9 8 3 5 10 4 6 1 3 4 5 4 5 6 4 5 10 9 3 6 10 7 5 10 8 7 8 6 9 9 7 5 9 6 5 3 10 6 4 6 10 6 3 6 4 5 4 9 10 6 12 10 12 7 7 5 4 2 2 8 2 11 4 1 10 8 3 8 8 9 …
77000 77 2 7 4 5 6 7 4 3 11 8 2 8 3 6 3 5 9 8 4 8 9 7 6 8 8 5 4 1 4 8 9 11 9 5 9 10 9 7 6 3 2 1 9 9 3 4 6 9 4 4 8 9 3 2 4 2 9 4 3 7 7 10 10 10 3 9 9 5 5 6 5 6 8 5 10 8 7 0 5 5 1 9 5 6 1 5 4 5 4 9 5 6 3 5 10 7 4 6 10 2 6 3 6 5 2 7 4 2 3 7 7 6 7 9 8 3 3 12 5 6 4 3 5 6 4 5 6 4 5 10 10 4 6 9 6 5 9 8 5 8 7 8 8 7 6 12 8 6 7 10 7 5 6 10 5 3 6 5 7 6 8 11 6 12 11 11 7 8 5 3 1 1 6 1 10 4 2 8 7 3 8 8 8 4 11…
77250 77 3 7 4 5 8 8 3 5 11 7 2 4 2 5 3 3 9 7 4 7 9 7 4 11 6 3 5 1 4 8 8 10 9 6 9 9 10 9 6 5 3 1 10 8 2 3 5 9 5 4 5 9 4 1 4 3 10 4 3 7 8 10 9 8 2 9 8 4 5 6 4 6 9 7 10 9 9 0 5 5 1 9 4 7 1 4 3 5 4 7 4 7 2 5 11 7 5 6 9 5 7 4 6 6 1 7 4 2 3 6 7 6 6 9 8 4 7 11 6 5 1 3 5 5 4 5 5 4 5 10 8 4 6 7 7 5 10 8 5 7 7 9 9 8 5 11 7 6 5 9 7 4 6 9 5 1 7 4 5 6 9 12 6 12 10 13 10 7 3 3 1 1 5 2 11 4 0 10 7 3 7 7 9 4 8 …
77500 77 3 7 3 4 9 8 4 5 11 6 2 8 3 6 3 7 12 8 3 9 8 7 3 10 6 6 6 1 4 8 7 9 10 6 10 8 10 9 6 4 2 1 9 10 2 4 5 8 4 3 8 8 4 2 5 2 10 3 2 6 5 10 11 10 4 10 9 4 7 7 5 5 8 6 10 8 8 2 5 4 1 9 5 6 1 5 3 5 5 9 6 5 3 5 12 7 3 6 10 4 6 3 5 6 3 8 5 2 3 7 7 6 7 9 8 2 6 10 5 6 4 4 4 6 3 5 7 4 5 10 9 4 6 9 5 4 9 7 6 7 8 8 10 8 6 11 10 6 8 11 7 4 6 8 6 4 5 3 5 6 8 10 6 11 10 12 8 8 4 4 2 2 8 1 11 4 0 8 8 4 8 8 …
77750 77 3 6 5 4 7 8 4 4 8 7 3 8 3 6 3 6 10 8 3 8 9 4 4 8 7 3 5 2 4 10 7 8 9 5 11 8 9 9 7 3 2 2 9 8 2 5 6 10 4 4 6 10 5 0 4 2 10 3 1 6 5 9 8 9 3 9 8 4 7 8 6 6 8 7 9 7 8 2 4 5 1 9 6 6 1 5 3 6 4 9 5 7 3 5 11 7 5 6 9 5 7 6 5 6 2 7 4 3 3 7 6 5 6 8 7 4 5 10 5 4 3 4 4 4 3 5 6 4 5 10 9 4 6 9 7 5 9 7 5 8 8 8 9 10 7 10 7 7 6 9 7 4 6 9 7 3 7 3 5 7 8 12 7 11 8 10 8 8 5 3 2 2 8 1 9 5 1 11 6 3 7 7 11 4 10 8 1…
78000 78 2 6 5 4 8 7 3 4 9 7 2 5 1 7 3 6 10 8 4 6 8 8 4 8 7 5 6 2 4 8 9 11 10 5 10 7 9 9 6 3 2 2 8 9 2 5 6 9 4 4 8 9 4 2 4 3 10 4 1 6 8 10 9 9 3 9 7 4 7 7 5 6 8 4 11 8 9 2 4 5 1 9 7 7 3 5 3 5 4 9 5 6 4 6 10 7 5 6 9 4 7 6 5 4 1 7 6 2 4 7 7 6 8 9 7 4 5 12 4 6 2 4 4 6 4 6 6 5 6 10 10 4 6 11 6 5 10 8 5 9 7 9 9 8 5 9 7 6 5 9 7 6 6 9 7 4 9 5 5 5 8 13 6 12 9 12 8 7 3 2 1 2 8 2 10 5 0 12 8 4 8 7 8 4 7 7 …
78250 78 2 7 4 4 7 9 4 4 10 7 2 7 3 5 4 4 9 8 3 6 10 7 6 9 6 3 6 1 4 7 9 10 10 6 10 8 9 9 9 4 3 2 10 10 2 5 5 10 3 4 8 8 3 2 5 2 9 2 1 8 7 11 10 10 3 10 9 4 7 7 4 4 8 5 11 6 8 2 5 7 1 9 4 6 0 5 4 6 4 9 4 6 3 5 11 7 4 6 8 5 7 4 5 6 2 7 3 2 3 6 8 6 8 9 8 5 7 11 6 4 3 3 5 6 4 5 6 4 4 10 9 4 7 9 6 5 9 6 5 9 7 8 8 8 5 10 9 7 7 9 7 5 6 9 5 4 6 4 4 5 7 11 6 12 9 10 8 8 6 3 1 2 7 2 10 5 2 9 9 3 7 8 8 4 9…
78500 78 2 8 3 6 8 8 4 4 10 6 2 8 3 5 3 4 9 7 2 6 5 7 4 7 7 4 3 1 4 10 9 11 10 5 7 8 9 10 6 3 2 1 8 10 2 5 6 11 4 5 8 8 2 1 2 3 9 4 2 7 6 11 9 8 2 10 9 2 6 7 5 5 10 6 11 8 9 3 5 6 1 9 5 7 3 5 3 6 4 9 4 5 2 5 10 7 4 6 8 4 8 5 6 4 1 8 5 2 4 7 7 6 6 9 8 4 6 11 5 5 4 4 4 5 2 5 7 5 7 9 10 4 7 10 4 5 8 7 6 8 7 9 9 8 8 11 7 6 6 9 6 6 5 9 7 4 8 5 7 5 8 13 6 11 10 13 8 6 5 2 1 2 7 3 9 4 2 10 9 3 7 7 9 4 1…
78750 78 3 6 5 4 8 8 4 5 11 6 2 8 3 7 4 6 10 7 4 8 7 6 4 9 7 5 4 1 4 8 8 8 9 6 9 9 8 10 7 3 2 2 8 9 2 5 6 10 4 4 5 8 3 0 4 2 9 3 3 7 7 10 11 9 3 9 8 4 7 7 6 6 11 5 10 9 6 3 5 6 2 9 6 7 2 5 3 6 4 8 4 6 2 5 11 7 5 6 8 4 7 4 8 6 2 8 4 1 2 6 6 4 5 8 7 4 7 12 6 4 3 2 4 6 4 5 7 5 6 11 9 5 6 9 7 6 10 6 5 9 7 9 9 8 6 10 7 6 6 9 7 6 6 9 5 3 6 4 6 6 9 12 5 12 9 11 7 6 5 1 1 2 8 3 10 5 1 11 8 3 7 7 10 5 12 …
79000 79 1 6 5 2 8 9 3 4 10 7 2 6 2 5 2 5 8 8 3 6 7 8 4 9 6 3 4 0 3 8 8 10 8 5 9 8 10 9 9 3 2 2 8 9 2 5 4 11 4 5 7 9 5 2 4 2 9 4 2 9 9 9 7 10 3 9 8 4 6 8 4 5 9 5 12 9 8 3 4 7 0 9 5 7 2 5 4 6 3 10 5 6 3 5 11 7 5 5 9 5 8 3 4 3 0 7 6 2 4 7 8 6 9 9 8 5 7 11 6 5 3 3 4 5 4 5 6 4 6 9 9 4 6 11 7 5 9 6 6 8 8 9 9 8 7 11 7 7 7 11 8 4 6 8 5 2 7 3 4 5 8 13 5 11 9 10 6 9 5 2 2 1 8 2 10 4 2 10 8 3 7 7 9 4 8 7 9…
79250 79 3 5 5 4 8 7 4 6 10 7 2 7 2 5 3 5 10 8 3 8 9 6 5 10 7 3 5 1 4 7 7 10 9 6 10 7 9 9 6 4 3 2 9 9 2 5 5 10 3 5 8 11 5 2 5 3 9 3 2 8 6 10 11 8 5 8 8 3 8 6 5 6 9 6 11 9 8 3 5 3 1 9 7 6 1 5 4 5 4 7 4 5 3 4 10 7 5 5 9 5 7 5 7 4 1 8 4 3 3 7 7 5 7 9 8 3 6 11 4 5 3 3 5 5 4 5 6 5 6 9 10 4 6 10 8 5 9 6 4 9 7 7 10 9 7 11 5 5 5 7 5 4 5 11 5 3 7 4 5 6 8 12 6 12 8 10 8 6 3 2 0 2 6 3 10 5 1 12 9 3 7 7 9 4 …
79500 79 2 3 4 4 6 7 4 4 10 8 2 9 3 6 3 5 8 8 2 7 7 7 1 8 6 2 2 1 4 7 8 9 8 6 9 6 9 5 5 2 2 2 8 8 2 5 5 8 3 4 9 9 4 2 4 3 8 4 3 9 8 11 10 9 2 8 8 4 5 7 5 4 9 6 10 9 7 1 5 6 2 9 4 7 1 6 4 6 4 8 4 7 2 5 9 8 4 8 9 8 6 6 4 3 0 7 7 3 3 7 8 5 8 8 7 5 5 8 5 5 3 3 4 6 4 4 5 5 5 11 10 4 6 9 8 5 9 8 6 7 7 8 9 8 5 9 7 5 6 9 7 5 6 8 7 2 5 3 6 6 8 12 6 12 11 12 6 6 2 2 2 1 8 2 10 4 0 9 6 2 8 5 10 4 11 7 9 7 1…
79750 79 3 3 5 4 8 8 4 5 9 8 4 7 2 5 4 5 9 7 4 7 4 6 5 9 8 3 3 1 4 6 8 10 9 5 9 6 9 7 6 2 2 2 8 9 2 6 6 11 4 3 8 9 5 2 2 2 7 4 3 8 7 9 11 10 5 10 8 3 5 7 5 6 10 4 7 9 9 0 3 1 2 9 6 6 1 5 4 7 4 8 4 6 3 4 11 7 4 5 10 7 5 4 6 6 1 7 4 1 3 7 5 5 6 7 7 5 7 11 5 5 4 4 5 4 3 5 6 4 6 9 9 5 6 10 8 5 8 7 6 9 8 8 8 9 5 12 8 8 6 10 7 6 7 9 8 4 9 4 7 5 9 10 6 12 7 11 8 8 4 3 1 1 7 1 11 5 0 11 6 2 6 8 8 3 8 8 9…
80000 80 2 3 4 4 8 9 3 5 10 7 2 7 2 7 4 7 9 8 3 8 9 5 4 9 6 2 3 3 3 8 7 9 10 6 11 7 9 7 6 3 2 2 8 9 3 4 4 10 3 4 8 8 3 1 5 3 8 3 3 7 8 11 10 9 2 8 7 3 8 6 6 6 9 5 9 8 9 1 5 2 1 7 4 6 2 4 3 4 5 6 3 6 1 4 12 7 4 6 10 8 7 4 6 3 1 8 6 3 3 7 8 5 6 9 6 6 7 8 5 4 3 3 4 4 3 5 6 4 4 9 9 3 6 9 7 4 10 8 6 7 7 7 8 8 6 12 6 6 5 9 6 4 7 8 5 3 6 3 5 6 8 11 7 12 9 12 8 7 6 4 2 1 7 2 11 4 2 11 8 3 7 9 8 4 11 7 11…
80250 80 2 4 3 4 8 6 4 4 9 7 2 5 2 4 3 5 10 7 2 6 9 7 4 8 7 5 6 1 4 8 8 10 9 5 9 9 10 9 8 4 2 1 8 10 3 4 5 12 3 5 8 10 3 2 5 4 11 5 2 8 6 10 9 9 3 9 9 3 7 7 6 6 10 6 8 9 9 0 6 3 2 9 4 6 1 4 3 7 5 9 4 5 3 4 12 6 4 5 10 4 7 3 5 4 2 7 4 3 3 7 7 6 8 10 7 6 5 10 5 5 3 3 4 4 2 5 6 4 5 8 10 4 6 10 8 5 9 7 7 9 7 9 8 7 5 12 7 6 6 10 8 3 6 10 3 3 7 3 5 6 9 13 6 12 10 12 8 7 5 4 1 2 6 3 13 4 2 8 8 3 7 8 9 3…
80500 80 3 3 3 5 7 7 3 4 9 6 2 6 2 5 4 6 10 8 3 9 8 6 4 9 6 4 5 1 4 7 7 11 9 5 11 6 7 8 6 4 2 1 8 10 2 3 5 8 4 2 7 7 5 3 1 2 9 2 2 8 8 11 11 9 3 9 9 4 7 6 4 6 8 7 9 8 10 0 5 2 1 7 4 6 2 4 4 5 4 8 5 5 3 4 9 7 3 5 9 5 7 5 6 7 2 8 6 4 4 7 8 5 7 9 9 3 8 10 5 4 3 3 3 6 2 5 6 3 4 8 8 3 6 10 5 6 8 6 6 7 6 8 8 7 6 9 8 5 6 9 6 4 6 9 5 3 8 4 5 6 8 11 7 13 10 12 8 6 4 3 1 1 6 2 11 4 1 9 7 3 8 8 9 4 9 6 7 8 …
80750 80 2 3 3 5 6 7 3 5 9 8 2 7 3 4 4 5 10 8 4 9 9 6 6 9 7 3 6 1 4 7 5 11 9 5 11 7 8 9 8 6 2 2 8 8 4 5 4 9 3 3 7 8 3 3 2 3 10 3 1 9 7 11 11 9 3 9 10 4 8 7 6 5 9 5 10 8 6 2 4 5 1 9 6 6 0 4 3 6 4 8 4 5 2 5 11 8 5 7 10 5 7 4 4 5 3 5 4 3 4 7 6 6 7 8 8 4 6 10 6 5 3 3 4 5 2 5 6 4 5 8 9 4 6 7 6 5 10 6 7 7 6 9 9 8 4 11 7 5 6 8 5 5 5 9 4 3 9 4 5 7 8 11 6 12 8 12 9 6 7 3 2 1 7 2 10 5 2 10 9 3 7 8 9 3 9 7 …
81000 81 2 1 3 4 8 6 3 4 10 6 2 7 2 5 3 5 10 8 4 8 9 5 5 8 8 3 5 1 4 8 8 10 10 5 9 9 8 10 9 5 2 2 7 10 3 5 5 9 4 3 7 8 5 3 2 2 11 3 1 7 6 11 10 8 3 9 9 4 8 6 6 6 10 5 9 8 8 0 5 4 2 9 4 6 1 5 2 6 3 7 4 5 2 5 10 6 4 6 8 6 7 3 6 3 2 7 6 3 4 7 7 7 7 9 8 4 7 10 4 5 3 3 3 6 2 5 7 4 5 8 9 3 6 7 7 5 8 7 6 7 7 9 10 7 6 10 7 3 6 9 5 3 6 10 3 3 8 4 4 6 7 11 5 12 10 12 7 6 5 3 2 3 7 2 10 4 0 9 8 3 8 7 9 4 8 …
81250 81 3 2 2 5 8 6 3 4 10 7 2 6 3 6 3 5 9 8 3 6 8 6 6 8 8 3 2 0 4 7 9 11 9 6 10 8 9 9 8 2 2 2 8 10 3 4 4 9 3 3 8 8 4 3 2 3 9 3 2 10 7 11 10 10 2 9 8 4 7 6 5 6 8 4 9 10 8 3 4 5 2 9 5 7 2 4 3 7 4 8 3 5 2 4 10 7 5 6 11 4 7 4 4 5 0 7 7 4 4 6 6 6 7 8 7 4 4 10 5 5 3 3 5 5 3 5 6 4 5 8 9 4 6 10 7 5 9 8 7 7 7 9 8 7 4 10 8 3 8 11 7 5 6 10 5 3 7 5 4 6 7 10 4 12 9 11 7 8 3 3 1 2 6 3 9 4 1 10 8 2 7 8 7 4 10…
81500 81 3 4 4 4 7 9 4 4 10 7 2 8 3 5 3 4 8 8 3 7 8 7 4 9 6 3 5 0 4 7 9 9 9 5 11 8 9 10 9 5 2 2 8 10 2 5 6 8 4 3 6 7 3 1 2 3 10 4 2 8 8 11 11 8 2 9 9 4 7 7 5 7 8 8 10 9 6 1 5 5 1 9 5 6 0 5 4 5 4 8 5 6 3 5 12 7 5 6 9 6 4 4 6 6 1 7 5 4 4 7 8 6 6 9 8 4 7 10 7 5 4 4 4 6 2 5 6 3 5 10 10 4 6 11 7 5 10 7 7 7 7 9 9 6 6 10 6 6 6 10 7 4 6 7 4 4 8 4 5 8 9 11 7 12 9 10 7 7 4 3 1 2 7 3 9 6 1 10 7 3 8 7 7 3 8 …
81750 81 2 5 5 5 6 9 4 4 10 7 2 8 3 6 2 5 10 7 3 8 9 7 2 10 5 3 4 2 4 7 10 9 10 6 11 8 10 9 9 2 2 2 9 10 3 3 4 9 4 2 7 9 5 2 1 3 8 3 1 8 6 10 10 9 3 9 10 5 6 7 6 5 9 6 10 8 8 2 5 7 1 9 6 5 1 4 3 6 4 9 4 7 3 5 9 7 5 6 9 5 7 4 5 5 0 7 5 2 2 7 6 5 7 9 8 5 5 10 5 5 3 3 4 6 4 4 5 4 6 11 9 4 6 10 5 5 7 9 6 7 8 8 8 7 6 12 7 5 6 10 7 3 5 9 4 1 9 4 6 6 8 11 5 12 10 12 6 7 5 3 1 2 8 3 10 4 2 9 9 3 8 8 9 4 …
82000 82 3 8 4 5 8 8 4 5 11 7 2 5 2 5 4 5 7 7 4 8 8 7 5 10 5 3 6 2 4 7 10 10 9 5 11 8 9 8 7 4 2 1 7 11 3 4 6 9 4 3 7 7 5 2 2 2 10 4 3 8 8 11 10 8 5 10 8 5 6 8 5 4 10 5 10 9 9 2 5 8 1 9 7 6 1 6 4 5 4 9 5 6 3 5 11 6 4 6 7 7 8 5 5 5 1 7 7 3 4 7 7 5 7 8 7 4 5 9 5 5 4 4 5 7 3 5 6 4 5 11 10 4 7 12 5 5 8 6 6 9 6 9 9 6 6 10 6 6 6 9 7 3 6 9 3 3 9 5 7 6 7 11 6 12 8 10 7 8 4 2 2 3 7 3 10 5 0 9 7 4 8 9 9 4 1…
82250 82 3 8 4 5 7 6 4 4 9 7 2 5 2 6 3 6 10 8 4 8 8 8 7 10 7 4 5 2 4 6 7 10 10 5 10 9 9 9 7 3 3 2 10 10 2 3 4 10 3 3 7 9 5 2 2 2 9 4 2 10 8 10 7 9 6 10 9 4 8 7 6 5 12 5 9 9 8 3 4 4 1 9 5 6 2 5 4 6 4 8 3 6 2 5 11 6 4 6 9 6 6 3 6 6 3 8 7 2 3 7 6 5 6 9 7 6 6 12 5 5 3 3 5 4 2 5 6 4 6 9 9 4 6 10 5 5 10 7 6 7 7 9 8 9 5 11 8 5 5 10 5 5 6 8 6 3 7 6 6 5 9 11 6 12 9 12 7 8 2 2 1 1 7 2 10 4 0 8 7 2 7 8 10 4…
82500 82 2 7 4 5 7 7 4 4 10 6 2 7 3 5 5 5 12 7 4 7 8 4 3 9 5 2 2 1 4 6 8 10 10 5 11 7 9 8 9 3 2 2 9 10 3 5 6 10 3 4 8 10 5 2 3 3 10 3 1 8 6 11 11 9 2 9 8 5 6 7 5 4 8 5 10 9 9 4 4 7 1 9 6 6 1 4 3 6 4 8 3 6 1 5 11 6 4 6 9 6 6 4 6 5 3 7 6 3 3 7 7 4 7 9 8 5 7 12 6 4 4 2 7 4 3 5 7 5 4 9 9 4 6 9 5 5 10 8 5 7 7 9 9 8 6 10 7 6 4 9 7 7 5 9 8 2 7 2 7 6 9 11 6 11 8 11 7 6 3 3 3 1 8 2 12 4 3 9 7 3 7 9 9 4 9 …
82750 82 2 7 4 6 7 8 4 5 9 7 1 7 3 5 3 6 11 7 3 6 8 7 2 8 7 5 8 1 3 9 8 11 10 6 10 9 9 7 6 3 2 2 9 9 4 3 5 9 3 2 8 7 4 1 2 2 9 4 3 9 6 10 11 10 3 10 8 4 6 6 4 5 10 5 11 10 8 2 5 5 2 9 8 5 1 5 4 5 4 7 4 5 3 5 11 7 4 5 10 9 7 4 6 5 1 8 6 3 3 7 8 5 6 9 8 4 5 11 4 5 3 3 4 3 1 5 5 4 5 9 10 4 6 7 5 5 8 7 6 7 7 8 9 7 5 11 7 4 5 11 7 4 6 9 6 3 7 4 6 7 9 12 6 11 8 11 6 7 4 2 1 0 7 2 11 5 0 9 7 3 7 8 7 3 1…
83000 83 4 8 5 5 9 9 4 5 10 9 2 7 2 6 3 5 11 9 4 9 9 6 3 9 6 3 5 1 4 7 8 9 9 5 10 9 10 8 6 2 1 2 8 8 2 4 5 10 4 3 8 8 4 2 5 3 10 4 2 10 7 10 10 9 3 8 7 4 4 5 4 5 9 5 11 10 8 2 5 5 1 9 5 6 1 6 3 5 4 8 4 5 2 5 9 7 4 6 9 5 7 4 5 6 2 5 5 3 4 7 6 6 8 9 8 4 5 8 5 4 3 3 5 4 2 5 6 4 6 7 10 4 6 10 5 5 8 8 4 6 8 8 9 7 5 12 6 4 6 10 7 5 7 8 6 3 8 3 5 5 8 11 6 12 9 10 7 6 6 3 1 3 6 2 10 4 1 7 6 3 7 8 10 4 9 …
83250 83 2 7 4 5 8 8 4 6 11 6 2 8 4 5 5 6 11 8 4 9 9 7 3 9 8 5 5 1 5 9 10 9 9 5 11 8 11 8 6 3 2 2 9 9 3 4 5 10 4 4 8 8 4 2 4 2 9 4 3 6 6 8 8 9 3 8 8 5 6 9 5 5 8 6 11 8 9 2 5 5 1 9 3 6 0 4 3 6 4 8 4 6 3 4 11 7 4 6 9 5 7 4 6 4 3 8 4 2 3 7 6 6 7 9 8 4 6 9 6 5 4 3 3 6 2 4 6 4 4 10 9 4 6 8 4 5 8 7 7 6 7 9 9 7 4 11 6 4 6 10 6 5 6 9 7 2 7 4 5 5 8 12 6 11 9 11 7 8 5 2 1 1 6 2 12 4 2 9 8 3 7 8 10 4 10 7 9…
83500 83 4 9 5 5 9 8 4 4 10 7 2 10 3 5 4 5 11 5 4 7 8 7 3 9 6 4 3 1 4 5 9 11 9 6 10 9 11 9 9 3 2 2 8 10 3 6 7 10 4 4 8 8 5 1 3 2 8 3 4 5 6 10 9 9 3 9 9 5 6 7 5 5 9 4 9 6 7 1 4 6 1 9 5 6 1 6 4 5 4 8 3 6 2 5 11 7 5 6 9 5 6 4 5 5 2 7 7 3 4 7 7 6 7 9 8 5 4 8 6 5 3 3 5 7 4 6 6 4 5 11 11 5 6 10 4 5 9 7 6 8 8 9 9 8 6 9 6 4 5 10 7 5 6 8 5 4 9 3 6 5 8 11 6 10 10 11 7 7 6 3 1 2 6 3 10 4 1 8 7 3 7 7 8 4 10 …
83750 83 2 5 4 4 8 8 4 4 10 6 2 6 1 6 5 7 11 6 3 7 8 6 5 7 7 5 4 2 4 6 8 8 10 5 9 9 11 10 9 3 2 2 8 9 3 5 6 11 5 5 9 12 5 5 2 2 11 4 3 7 6 10 11 9 3 10 9 5 5 7 5 5 10 7 11 8 8 4 4 6 1 9 4 6 0 5 3 6 5 9 4 5 3 5 11 8 5 7 9 5 8 4 5 3 2 7 6 3 3 7 7 6 8 9 7 4 5 10 5 5 3 3 3 5 3 4 6 4 5 9 9 4 6 9 5 5 10 8 6 6 7 8 8 7 4 10 7 5 8 11 7 5 5 8 6 3 8 5 6 5 9 10 5 12 11 12 7 7 6 4 1 2 8 3 11 3 1 9 8 3 7 7 8 4…
84000 84 3 7 5 5 7 8 4 3 10 8 2 8 3 6 5 5 11 5 2 5 9 7 4 7 7 5 6 2 4 7 10 10 10 5 11 10 10 10 6 3 2 2 7 10 2 5 6 10 3 5 6 10 3 4 2 2 9 4 3 8 7 10 9 8 2 9 10 6 7 8 6 6 10 6 11 8 7 2 4 7 2 9 7 6 0 5 3 5 4 7 4 5 3 5 12 6 4 5 9 6 7 4 7 6 2 8 7 3 4 7 6 6 7 10 7 5 7 10 7 4 4 2 3 6 2 4 6 4 5 10 9 4 6 9 6 5 10 8 4 6 6 8 8 9 5 12 7 5 6 10 7 4 6 10 5 4 8 4 6 4 8 11 7 11 10 10 7 6 5 2 1 0 6 3 10 6 3 10 7 3 …
84250 84 3 7 4 5 7 7 3 5 8 8 3 9 5 5 5 5 10 7 3 7 8 6 4 8 8 4 3 1 4 6 10 11 10 5 10 9 9 8 10 2 2 3 9 10 3 4 6 10 5 5 10 9 5 2 4 2 9 5 3 8 7 10 11 9 4 9 8 4 6 7 6 6 10 4 10 8 9 0 4 5 1 9 4 6 2 6 3 5 4 7 3 5 2 4 11 7 5 6 10 4 7 5 6 5 1 8 6 3 4 7 6 6 6 8 8 4 5 9 6 5 2 3 4 5 3 5 7 5 5 9 10 4 6 9 6 5 8 8 6 7 8 8 9 8 4 12 6 5 5 10 6 7 6 9 7 4 7 5 7 4 8 12 5 12 9 11 7 7 5 2 1 2 7 3 12 4 1 8 7 3 8 9 8 3 …
84500 84 4 7 5 4 6 7 4 5 8 8 3 6 4 5 5 4 9 6 5 6 9 6 4 9 7 5 4 1 4 9 8 10 10 5 10 9 10 9 7 4 2 1 8 10 3 5 5 10 4 3 7 8 3 2 2 2 9 4 3 8 6 10 10 9 5 9 8 4 7 7 5 6 10 7 11 9 8 3 6 6 1 9 5 6 1 6 4 6 4 9 5 6 3 6 11 7 5 7 10 6 8 3 5 5 2 7 4 4 3 6 7 6 8 9 8 3 7 11 6 6 3 3 4 6 3 5 6 4 5 10 10 5 6 10 5 5 9 6 5 7 7 10 9 8 5 11 8 3 6 12 7 5 6 9 6 3 6 4 5 5 8 10 5 11 11 11 6 7 4 3 1 1 6 2 12 5 3 10 8 3 8 9 1…
84750 84 2 6 4 4 6 7 4 5 9 7 3 7 5 6 5 5 9 8 5 8 7 7 2 10 7 5 4 2 4 9 8 11 10 5 10 9 9 8 9 5 2 2 9 9 3 5 6 9 4 4 8 9 3 2 4 2 10 3 4 8 7 9 11 9 3 10 9 4 5 7 4 6 11 6 10 9 7 2 4 4 1 9 4 6 1 6 4 5 5 10 4 5 3 5 11 7 4 6 9 5 7 6 6 7 2 8 6 4 3 7 8 5 6 8 7 4 5 10 7 5 4 4 6 5 3 5 7 5 5 9 10 3 6 9 4 5 8 8 6 7 7 9 9 8 5 12 6 4 4 9 7 6 6 10 7 3 6 5 6 4 9 9 5 12 9 11 7 8 3 3 1 1 6 3 11 5 0 8 6 2 8 8 9 4 10 6…
85000 85 3 7 5 5 8 7 4 5 10 8 3 6 4 6 6 7 10 7 4 6 8 7 4 10 6 4 5 1 4 8 8 7 10 5 10 9 10 10 6 3 2 1 8 9 2 4 6 10 3 3 7 9 3 2 4 2 9 4 4 9 8 10 10 9 3 9 9 4 6 7 4 7 8 4 10 10 7 2 5 6 1 9 5 6 1 5 3 6 4 7 3 5 2 5 11 9 5 7 8 7 8 3 5 5 2 6 5 3 3 7 7 6 8 9 8 5 5 11 4 4 2 3 5 3 3 4 6 4 5 8 10 4 6 8 6 5 10 8 4 7 6 8 11 9 5 8 7 7 6 9 7 5 6 9 6 3 6 5 6 6 8 11 7 12 8 11 7 7 4 3 2 2 8 3 9 5 0 9 6 3 7 7 10 4 1…
85250 85 3 7 4 5 6 7 4 5 8 7 3 6 3 6 3 5 11 7 3 7 7 8 5 10 9 3 3 1 3 9 8 10 10 5 11 9 11 10 6 3 3 1 9 11 3 6 5 10 4 4 7 8 4 2 4 2 9 3 3 7 6 8 10 9 6 10 8 4 7 8 5 7 9 7 8 9 6 3 4 4 3 9 8 5 1 4 3 6 4 8 5 5 3 4 10 7 4 5 9 6 5 4 7 5 4 9 7 4 5 7 8 6 5 9 7 3 6 10 4 5 2 4 4 6 2 6 6 4 5 9 8 6 6 10 6 5 10 8 8 7 5 8 10 8 6 9 9 7 6 8 7 4 6 10 5 5 5 4 5 5 7 11 6 12 8 11 8 7 3 2 2 0 7 3 9 6 1 10 7 3 7 7 11 5 …
85500 85 2 6 1 3 7 6 2 4 9 7 2 8 3 6 6 5 10 7 4 6 7 6 3 9 7 5 6 2 4 8 7 10 10 6 11 11 10 7 5 3 2 1 8 10 3 3 5 8 3 3 7 10 3 2 4 3 10 4 3 8 7 11 11 7 3 8 9 4 7 7 5 5 9 5 9 8 5 3 3 2 1 9 6 6 0 5 4 5 4 9 5 5 3 4 11 8 4 6 9 6 6 4 4 6 4 8 7 4 4 7 8 5 7 7 8 3 5 11 4 6 3 4 5 5 4 5 6 4 6 9 10 4 6 9 5 5 9 8 4 8 8 8 9 7 5 11 7 5 4 9 6 5 6 10 6 4 6 5 6 5 7 12 6 12 8 12 8 6 5 3 1 0 6 3 9 4 1 8 6 4 7 8 9 5 12 …
85750 85 2 7 4 5 6 7 4 5 10 7 2 7 4 5 5 5 10 7 3 5 8 6 5 10 8 3 4 1 4 7 7 11 10 5 10 7 9 7 5 2 2 2 9 9 2 5 6 10 2 4 8 8 5 2 3 3 10 3 3 8 7 8 9 9 5 10 9 4 7 7 4 6 8 6 7 9 7 1 5 2 1 9 5 6 1 5 3 5 3 7 3 5 2 4 10 5 3 5 8 4 5 4 5 5 3 8 5 3 4 6 7 6 7 9 7 2 5 11 4 6 4 4 5 5 1 5 6 4 6 9 9 4 6 8 6 5 9 5 7 6 7 9 8 9 5 10 8 4 4 11 7 6 6 9 4 2 8 5 6 6 8 11 6 11 8 10 8 7 2 3 1 3 7 1 9 5 0 10 7 2 6 7 9 4 8 7 1…
86000 86 3 6 5 4 7 8 4 5 10 7 2 7 3 4 3 5 8 7 4 7 8 6 5 9 8 3 3 1 4 7 9 8 10 5 12 7 9 6 6 6 3 3 9 10 3 6 5 10 4 5 8 9 5 2 4 2 9 3 3 7 8 9 9 8 4 10 8 5 7 6 5 4 9 6 11 8 8 3 5 5 2 9 5 5 0 4 3 7 5 9 4 4 4 5 12 7 4 7 10 5 6 4 7 4 0 8 5 3 4 7 7 5 7 9 8 3 5 11 3 4 2 4 3 5 2 4 6 4 5 8 9 5 6 11 5 5 10 8 5 9 7 8 10 7 5 11 9 6 5 9 7 6 5 8 8 4 9 2 9 5 9 12 7 12 10 11 5 8 4 3 1 1 6 2 11 4 0 11 7 4 8 9 8 3 8 …
86250 86 3 7 5 5 7 7 4 4 8 7 2 5 3 6 3 5 8 8 3 6 10 7 5 10 7 5 5 1 4 6 8 10 8 6 10 8 9 8 7 4 3 2 9 11 2 5 5 10 4 5 8 9 4 2 5 2 8 3 2 9 6 11 11 7 2 9 9 5 7 8 4 6 9 5 9 7 8 2 3 1 1 9 3 6 1 5 4 7 4 7 4 6 3 4 12 7 4 5 8 5 4 4 5 5 2 8 7 2 3 7 6 6 8 10 7 3 6 11 3 6 2 3 2 4 2 5 6 4 4 8 10 4 6 8 5 5 9 8 4 9 7 8 9 7 6 10 8 5 6 9 7 6 7 8 8 3 7 2 6 5 8 12 6 12 11 10 8 6 5 2 2 0 7 2 11 4 3 10 9 6 8 7 10 4 8 …
86500 86 2 7 4 6 9 8 4 5 10 7 2 9 3 6 3 6 10 8 4 8 9 7 5 9 7 3 4 1 3 6 7 6 8 5 7 8 9 10 8 4 2 2 8 9 3 5 6 9 3 5 8 10 5 2 3 2 7 3 2 8 7 7 9 7 4 10 8 4 7 8 5 6 8 5 10 7 8 2 5 3 1 8 4 5 1 4 3 5 5 8 4 5 2 4 11 7 3 5 9 3 6 5 7 5 2 7 7 2 4 7 7 6 6 10 8 3 5 8 3 4 1 4 4 5 4 5 6 5 5 10 9 5 6 7 7 5 9 8 7 8 8 8 10 10 7 11 8 6 6 9 7 4 6 8 5 3 6 4 5 5 7 11 5 12 8 10 8 7 2 2 1 2 6 2 10 5 1 11 8 3 8 9 8 3 8 7 1…
86750 86 4 8 5 5 8 8 5 5 9 6 2 6 2 4 2 5 9 7 4 6 9 7 5 9 5 3 5 2 4 7 10 7 10 5 11 8 10 10 7 4 2 2 8 9 2 6 5 7 4 4 8 10 4 3 4 3 8 4 3 9 6 9 10 10 2 9 8 4 6 8 6 5 9 4 11 7 6 2 6 7 1 9 4 6 1 5 3 5 4 8 4 5 3 5 11 8 5 7 9 6 6 3 3 3 2 7 7 3 4 7 7 6 7 10 7 4 4 9 3 4 1 4 5 4 3 5 6 5 6 8 10 4 6 12 6 6 9 7 5 8 6 8 8 7 7 11 6 6 6 9 7 5 7 9 7 3 6 5 6 5 9 12 6 12 8 11 8 8 5 2 2 1 6 2 9 4 2 9 7 3 7 5 9 4 10 7 …
87000 87 3 8 4 6 8 8 4 6 10 6 2 8 3 6 3 6 10 9 2 6 8 5 2 8 6 4 4 0 4 7 9 9 10 5 11 8 9 9 7 5 2 2 8 8 3 4 5 9 4 4 8 9 4 2 5 2 9 4 0 7 6 9 10 9 3 10 9 5 8 9 5 7 8 6 11 8 7 4 3 2 2 9 6 6 1 6 4 6 4 9 5 5 3 4 12 8 4 6 8 4 5 5 5 6 1 7 3 3 3 7 5 6 8 8 7 3 5 9 4 5 2 3 4 7 3 6 6 4 5 10 10 5 6 9 6 5 11 9 6 7 8 8 9 7 6 9 6 5 4 11 8 5 6 9 6 2 6 4 5 5 7 12 6 12 9 11 8 8 5 2 1 1 5 2 8 5 2 12 8 5 7 7 9 4 10 7 1…
87250 87 2 7 4 5 9 8 4 5 10 6 2 7 2 6 3 5 10 8 4 9 8 8 7 11 6 2 4 2 4 8 10 11 10 6 11 9 10 10 9 4 2 1 8 9 3 4 6 8 4 4 8 9 4 2 5 3 10 4 3 7 7 10 11 8 4 10 9 5 8 7 5 6 8 7 9 8 5 4 5 3 1 8 5 7 2 6 4 5 4 6 4 5 4 4 11 7 4 5 9 5 8 4 6 6 1 8 5 3 3 7 6 6 7 9 7 3 7 9 5 5 2 3 5 5 3 5 6 5 6 9 10 5 6 9 6 5 10 9 8 7 7 8 9 6 5 11 7 4 3 10 5 4 5 9 5 3 6 5 6 5 6 10 4 12 10 12 8 8 4 3 1 4 7 2 9 4 1 9 8 3 7 7 8 4 …
87500 87 4 8 5 5 7 7 4 4 9 8 2 8 3 5 3 5 11 8 4 7 9 5 5 8 8 4 5 2 4 7 7 8 10 5 10 8 9 10 8 4 2 2 9 8 2 5 6 9 4 5 7 9 4 2 4 2 9 2 2 7 5 10 7 7 3 10 9 4 7 8 4 6 10 8 6 10 5 3 3 2 1 9 5 6 2 4 2 6 4 8 4 5 3 4 11 6 4 5 9 4 6 6 5 4 0 7 6 4 3 8 7 5 8 9 8 3 6 12 5 5 2 4 5 5 4 5 6 4 6 10 8 5 6 7 6 5 9 5 5 8 7 9 9 9 7 10 7 7 5 8 6 5 6 9 8 4 6 4 7 4 8 11 6 12 10 12 7 7 3 2 2 1 7 2 9 4 1 9 7 3 7 5 9 4 8 8 10…
87750 87 4 8 5 5 7 7 4 5 11 7 4 7 3 4 4 4 11 7 3 6 8 5 3 9 6 3 5 2 4 8 9 9 9 6 10 9 9 10 7 3 2 2 8 9 3 5 6 9 3 4 7 9 3 2 2 2 8 4 4 7 7 11 10 9 3 10 8 4 6 8 5 6 10 7 9 7 6 4 4 2 0 9 5 5 1 4 4 5 4 7 3 5 2 4 11 6 4 5 9 5 7 5 6 4 0 7 6 3 3 7 7 5 7 9 7 4 6 9 6 5 3 3 4 5 2 4 6 5 6 8 10 4 6 8 7 5 9 6 5 8 7 8 9 7 5 9 7 5 3 9 7 5 6 9 4 3 6 5 6 6 8 11 7 12 9 11 8 8 3 2 0 1 4 2 10 5 2 10 10 5 8 8 7 3 11 6 1…
88000 88 3 6 5 5 8 7 4 3 9 8 2 8 3 5 2 5 9 7 4 7 8 7 4 10 7 4 4 1 4 8 8 11 10 5 10 7 10 9 6 5 2 1 7 9 3 5 5 7 3 4 8 10 5 2 5 2 9 3 4 8 8 11 10 9 2 9 10 6 7 8 4 7 8 8 8 9 6 5 3 1 2 9 5 5 1 3 3 6 4 7 3 6 2 4 10 7 4 5 8 6 8 7 6 7 1 7 5 3 3 7 8 6 6 10 8 4 5 10 4 4 0 3 4 4 4 5 6 4 5 10 10 4 6 10 7 5 8 9 6 7 8 9 9 7 7 10 7 7 5 10 7 3 6 10 5 3 7 4 6 6 8 11 6 11 10 11 8 8 4 2 0 0 5 2 9 5 2 10 8 3 7 7 9 4…
88250 88 3 7 4 5 8 9 3 5 9 9 2 7 3 6 4 6 13 7 5 7 9 6 6 8 8 5 3 1 4 6 7 9 9 5 11 6 9 8 7 4 2 1 8 8 4 6 5 10 3 5 7 9 4 2 4 2 9 3 2 7 7 9 10 9 3 9 7 4 6 7 5 6 9 7 8 7 6 2 5 2 0 9 6 6 1 4 3 5 4 7 4 5 3 4 11 7 4 5 9 5 5 4 5 5 0 7 7 3 4 6 7 6 7 9 8 3 5 10 4 5 0 3 3 4 2 4 7 4 6 8 10 4 6 8 5 3 10 9 5 9 7 9 8 7 6 10 7 7 5 9 8 3 6 9 7 3 6 2 5 6 8 11 6 12 10 11 8 7 4 2 1 2 7 2 8 4 3 10 8 3 7 6 11 4 11 6 11…
88500 88 4 6 4 4 9 9 4 5 9 8 2 8 3 5 2 4 8 8 2 5 8 6 3 8 8 5 5 0 3 8 9 10 9 6 11 9 9 8 5 5 2 1 9 11 3 5 6 9 4 4 8 7 3 2 4 3 7 3 2 7 6 10 10 10 4 9 9 4 8 7 5 5 8 5 10 7 9 4 3 1 0 9 6 7 3 4 3 5 4 8 4 5 2 4 12 7 4 5 11 5 6 7 7 7 2 8 7 3 4 7 7 6 7 9 8 2 6 12 3 4 1 4 4 6 3 6 6 4 5 10 10 6 6 10 6 5 11 9 4 8 8 8 10 9 6 10 6 4 5 12 7 6 6 9 7 2 7 4 7 7 8 11 6 11 10 12 9 9 5 3 4 3 7 2 11 4 2 10 7 3 7 7 9 4…
88750 88 3 5 4 4 6 7 4 5 10 8 3 6 2 6 2 5 9 8 3 7 9 8 3 9 6 5 4 1 3 5 8 8 9 5 10 10 10 8 6 3 2 1 8 8 3 4 5 9 4 3 7 8 4 1 5 2 8 3 4 8 7 9 9 6 3 8 8 6 7 6 5 5 11 7 10 7 7 4 4 2 0 8 4 5 0 3 3 4 4 7 4 5 2 4 10 7 4 6 8 7 5 6 7 5 0 7 5 3 4 7 7 6 6 9 7 3 5 10 4 5 1 3 4 5 4 5 6 5 4 10 10 4 6 9 4 5 9 7 6 7 6 8 8 7 5 12 8 4 7 9 5 5 6 10 5 4 7 5 6 7 7 12 6 13 8 11 8 9 3 4 3 5 7 2 11 4 2 11 7 4 7 8 10 4 9 7 …
89000 89 3 8 5 5 7 8 4 4 12 6 2 8 3 6 4 6 13 8 3 8 6 7 3 9 6 5 5 1 3 7 9 10 9 5 9 9 10 10 8 3 2 2 8 11 3 5 6 9 3 5 8 10 3 2 4 2 10 3 3 8 7 9 8 9 2 9 9 5 7 8 5 8 10 9 10 7 7 1 3 1 2 10 5 5 1 4 3 6 4 8 3 5 2 3 11 8 3 6 9 5 5 5 5 7 3 8 5 3 3 7 8 6 4 9 7 3 5 11 3 4 0 3 3 5 3 5 6 4 4 10 10 4 6 9 5 5 9 8 6 7 7 9 9 7 5 10 8 6 6 11 7 5 7 10 6 3 6 5 6 7 8 10 7 13 10 11 8 8 5 3 1 1 6 3 11 5 3 10 9 3 8 8 10…
89250 89 4 8 5 5 7 7 4 5 8 7 2 5 2 4 4 5 11 7 2 7 10 5 4 9 7 4 2 1 3 7 8 9 9 5 10 6 8 8 6 3 2 1 8 8 3 6 6 11 3 4 9 9 4 2 3 3 9 3 1 8 6 11 10 10 5 10 8 4 8 7 5 6 9 8 9 9 7 4 4 1 1 9 6 6 2 3 3 5 3 7 3 6 2 4 10 7 4 5 10 3 7 6 5 4 1 6 6 1 4 7 6 6 6 9 8 3 7 11 4 4 2 4 5 5 3 5 6 4 6 9 10 5 6 11 6 5 9 8 7 7 9 8 8 7 6 9 8 6 4 10 7 5 6 10 5 3 9 3 6 6 8 10 5 12 8 11 8 8 4 2 2 1 8 3 13 5 2 10 8 4 7 8 8 3 10…
89500 89 3 8 5 6 10 9 4 5 10 9 2 6 2 6 3 5 10 8 4 8 9 6 6 9 7 4 5 3 5 7 8 10 10 6 10 9 10 10 8 4 2 1 7 11 2 5 5 8 4 4 7 9 4 2 5 2 9 4 2 9 6 10 10 8 4 9 9 4 8 7 6 5 9 6 11 8 8 4 4 2 2 9 5 6 1 5 3 5 4 7 5 5 3 4 11 6 4 5 10 6 7 6 5 7 2 7 5 3 2 7 7 6 6 9 8 4 5 12 4 4 2 4 4 6 2 5 6 5 6 9 9 4 6 7 5 5 9 7 5 7 7 7 9 8 5 11 8 7 5 11 8 5 7 9 7 3 6 5 7 6 8 11 6 11 8 11 8 8 4 2 1 1 7 3 12 4 2 11 8 4 8 8 9 4 …
89750 89 3 8 5 5 9 8 4 5 12 7 2 7 1 5 3 6 10 6 4 8 8 6 5 8 8 4 5 2 4 8 7 11 10 5 10 8 9 9 9 5 2 2 9 10 5 5 3 7 4 6 8 12 6 2 5 2 9 2 3 5 6 8 9 9 4 9 7 4 6 8 4 6 8 7 9 8 8 4 3 1 1 9 7 6 2 6 4 6 4 8 4 5 3 5 11 6 5 5 8 5 7 4 7 4 1 7 6 4 4 8 7 5 8 9 6 3 5 9 4 5 1 4 4 5 3 5 6 4 5 10 10 4 6 9 5 4 9 7 5 7 7 8 10 9 3 11 6 5 5 9 7 5 5 7 5 3 7 4 6 5 9 11 7 11 8 10 8 6 5 2 2 0 7 2 10 4 3 9 9 3 7 8 9 4 8 7 10…
90000 90 2 6 3 5 8 8 4 4 10 7 2 6 2 5 3 4 11 7 4 6 8 3 4 9 6 5 3 2 4 8 7 9 8 5 10 8 9 8 5 3 2 1 6 11 3 5 5 9 4 4 8 9 4 2 5 3 9 4 3 6 6 10 8 8 2 9 10 6 7 8 5 7 8 5 10 7 6 2 3 2 1 9 7 6 1 4 3 5 4 7 3 4 2 4 11 6 4 5 9 4 5 5 3 4 0 8 6 3 5 7 7 5 7 9 8 3 5 11 4 6 2 4 4 6 2 6 6 4 5 8 10 4 6 8 6 6 9 9 6 7 7 9 8 8 5 11 6 6 4 10 7 4 6 8 7 4 7 6 7 6 8 11 6 12 11 11 8 8 5 2 0 0 6 2 9 5 2 10 8 4 7 8 9 4 9 7 8…
90250 90 3 6 5 4 8 9 4 5 10 7 2 9 3 5 4 6 13 7 3 9 9 4 6 9 7 4 4 0 4 7 7 11 10 5 11 8 9 9 9 3 2 1 8 10 3 4 5 11 3 4 7 9 3 2 5 3 9 4 2 8 7 8 8 6 3 9 9 5 8 6 5 6 10 6 9 8 7 5 3 1 0 9 6 6 2 4 3 5 4 8 4 5 3 4 12 7 4 5 10 5 5 5 7 6 2 8 6 3 3 7 7 5 8 9 8 3 5 11 5 5 2 4 4 6 3 4 5 4 5 12 10 6 6 10 7 5 9 7 6 8 7 9 9 9 3 11 8 6 5 10 7 4 6 8 7 4 6 5 6 7 8 11 6 11 10 11 6 6 5 2 0 0 5 2 10 5 3 12 8 5 8 8 9 4 …
90500 90 4 7 4 5 9 10 4 6 11 7 3 6 4 4 3 4 10 8 3 8 8 5 4 9 5 3 2 1 4 8 8 10 10 5 10 9 9 9 9 3 2 2 8 10 3 5 6 8 4 4 8 11 4 2 5 2 8 3 3 7 7 10 9 9 2 8 8 5 7 8 5 9 9 7 11 9 7 3 3 2 1 9 6 6 1 4 3 5 4 7 4 5 3 4 10 7 4 5 9 5 7 4 7 7 1 7 7 3 4 6 8 4 7 8 7 3 5 10 3 4 2 4 4 6 4 5 6 4 6 11 9 4 6 9 7 5 8 8 6 9 9 8 8 8 4 12 7 5 4 9 7 3 5 7 5 2 8 4 6 7 6 11 5 12 11 12 7 8 2 1 1 1 5 2 12 5 2 11 8 4 7 7 9 4 8 …
90750 90 3 7 5 5 6 7 4 4 10 6 2 7 3 5 3 4 10 9 4 7 8 4 3 8 8 4 3 2 3 8 8 8 9 5 11 8 9 8 6 3 3 2 9 9 2 5 5 8 5 5 8 11 3 1 3 3 10 4 3 7 6 11 10 9 4 10 9 2 6 8 5 6 10 6 10 8 8 3 2 1 2 10 6 6 0 5 3 4 4 8 5 5 3 4 11 6 4 5 8 4 5 3 5 2 0 6 5 3 4 7 7 5 7 9 8 2 5 9 4 5 2 4 3 5 2 4 6 4 6 9 9 4 6 8 7 6 9 7 6 6 7 9 9 8 5 12 7 5 6 9 7 5 7 8 6 4 6 6 7 7 8 12 6 12 9 12 7 9 2 1 1 2 5 3 11 4 2 10 9 3 7 7 9 4 7 7 …
91000 91 3 7 5 5 8 7 4 4 11 7 2 6 3 4 4 4 9 7 2 5 8 5 3 9 6 5 4 2 4 7 8 11 10 5 10 7 9 9 4 3 2 2 8 8 4 4 4 7 4 4 8 10 4 3 5 2 9 4 2 8 6 9 9 10 5 10 9 5 7 6 4 7 10 6 11 9 9 3 4 3 0 9 5 6 1 2 2 5 4 8 4 5 4 5 11 6 2 5 11 4 8 3 6 7 3 8 6 3 3 7 7 5 6 9 8 3 5 10 4 4 1 4 4 4 3 5 6 3 5 10 9 4 6 8 6 6 10 6 5 8 8 8 9 8 6 11 7 6 4 9 7 5 6 10 5 4 8 6 7 5 8 11 7 11 11 12 6 8 2 1 2 1 6 2 12 5 1 8 8 3 7 8 9 4 1…
91250 91 4 7 5 4 8 7 4 3 10 7 2 8 3 4 3 4 11 8 2 7 7 4 3 10 6 3 3 2 3 8 7 11 10 5 10 7 9 7 5 4 2 1 9 8 2 4 4 8 6 5 6 11 5 2 5 2 9 4 4 7 7 10 10 9 3 9 9 5 9 8 5 6 11 9 10 8 9 3 4 2 1 9 7 6 1 5 3 6 4 9 5 6 3 4 10 7 4 4 9 5 5 4 5 5 1 8 4 3 2 6 8 5 6 8 8 3 6 10 5 4 1 3 5 6 4 4 6 3 4 9 10 6 6 10 6 5 7 7 6 7 8 8 9 8 4 11 8 6 6 10 7 4 7 9 6 4 7 2 6 6 9 12 6 11 10 12 6 7 2 0 2 2 7 4 11 5 1 10 8 4 8 9 10 …
91500 91 3 7 5 5 7 8 4 4 10 6 3 8 3 4 3 5 10 8 4 8 8 6 3 9 7 4 2 2 4 6 8 10 9 5 11 7 9 7 6 3 2 1 8 9 3 5 5 7 5 4 7 10 5 1 5 2 10 2 1 7 5 9 9 8 4 10 10 5 7 6 3 6 10 6 9 8 10 3 3 1 2 8 5 5 1 4 4 7 4 7 3 6 2 3 10 7 2 4 9 5 5 4 7 6 2 9 4 3 3 7 8 6 4 8 8 3 6 11 6 5 2 3 4 5 4 5 6 4 5 10 7 6 6 9 5 3 8 7 4 8 8 8 10 9 5 12 7 5 6 9 6 5 7 10 5 3 6 3 5 4 8 12 6 12 10 12 7 7 2 1 1 1 7 3 11 4 1 9 7 3 7 8 8 4 1…
91750 91 3 6 5 4 9 8 4 4 9 7 2 6 2 4 3 6 9 8 3 7 9 7 6 9 9 4 4 1 3 8 8 9 9 5 11 9 10 10 6 4 2 3 9 11 3 4 4 7 4 4 8 8 4 2 5 4 10 4 4 9 7 9 9 9 3 9 9 3 7 7 5 6 9 8 8 8 8 1 4 2 1 9 6 6 1 6 4 6 4 8 3 6 2 4 11 8 4 5 11 7 5 4 6 5 2 7 5 4 4 7 8 6 6 9 8 3 5 10 4 4 1 4 4 4 4 4 5 4 5 10 10 4 6 10 7 5 11 8 6 6 6 8 9 8 5 12 7 4 6 9 6 5 8 9 5 3 7 5 5 5 8 11 7 12 9 11 7 8 2 1 1 2 5 4 11 4 2 9 9 2 6 7 10 4 8 8 …
92000 92 3 7 4 4 8 9 2 5 9 7 2 7 3 4 4 5 11 8 3 9 8 4 3 9 7 2 3 1 4 7 8 9 10 5 11 8 8 9 10 4 2 2 8 9 2 5 6 9 3 4 7 8 4 1 3 3 10 3 2 7 5 9 7 9 3 11 9 3 8 8 6 6 11 7 11 10 7 3 4 4 1 9 6 5 1 5 4 7 5 8 3 6 2 4 10 6 4 6 9 5 8 5 7 6 2 11 5 3 5 8 8 6 6 10 8 4 4 9 5 5 1 4 5 4 4 5 6 3 5 9 10 4 6 9 7 6 8 8 5 8 8 9 10 8 4 11 8 4 5 10 6 4 6 8 6 3 6 3 5 5 8 12 7 12 8 11 7 8 4 1 1 1 7 4 11 5 3 11 9 5 7 8 10 4 …
92250 92 3 8 4 5 7 7 4 5 10 6 2 9 3 4 2 5 9 9 3 7 7 5 4 9 8 5 4 2 4 8 9 11 10 5 10 8 9 7 6 3 2 2 9 8 3 3 5 8 3 3 8 8 4 2 5 3 8 3 3 8 5 8 8 7 3 10 8 4 9 7 6 7 8 5 11 7 9 4 3 3 1 9 4 6 2 5 4 7 4 8 3 5 2 4 10 6 4 6 9 4 6 6 7 6 0 7 4 3 3 7 7 6 8 9 7 3 4 10 4 5 0 3 5 6 3 6 6 4 5 9 9 4 6 10 6 6 8 7 7 7 6 8 9 8 4 11 7 4 5 9 7 5 4 9 7 3 7 3 7 6 8 11 6 13 8 12 7 7 2 1 0 1 6 3 11 4 1 9 7 4 6 8 9 4 7 6 10 7…
92500 92 3 7 5 6 9 8 4 6 9 5 2 8 3 4 3 6 9 6 3 8 10 8 4 8 5 1 3 2 3 7 8 7 10 6 11 6 8 9 8 4 2 2 8 9 3 5 6 9 4 4 8 10 3 3 4 3 9 2 3 7 6 9 10 8 4 9 9 5 8 7 6 5 9 6 9 9 8 2 5 3 0 8 6 6 1 4 3 5 3 5 3 7 2 4 10 7 4 5 10 6 6 5 6 5 0 8 7 4 5 7 8 6 7 9 7 4 6 9 5 5 1 4 4 5 4 5 6 3 5 10 10 5 6 8 5 6 9 6 5 8 7 8 9 8 5 12 6 4 6 8 6 6 7 9 5 3 6 4 6 6 8 10 6 12 11 12 7 8 4 1 1 2 7 3 10 4 3 10 8 5 6 8 8 4 9 8 10…
92750 92 2 6 4 5 7 9 4 5 9 9 2 8 3 5 3 5 10 8 2 6 9 8 6 8 7 4 4 1 4 8 8 11 10 5 10 7 8 10 8 4 2 2 9 9 2 4 5 9 5 4 7 7 4 2 4 3 9 3 4 8 7 8 8 7 3 8 9 3 6 8 3 7 9 7 10 7 7 3 2 2 1 9 5 6 2 4 3 6 5 9 3 6 3 5 10 7 5 5 11 5 5 4 6 6 0 7 7 5 4 7 8 6 8 9 7 4 6 10 3 6 2 4 3 2 3 4 6 3 5 9 10 4 6 10 7 6 9 7 4 9 6 9 11 9 6 10 6 6 6 8 6 5 6 9 5 3 6 4 6 6 7 11 6 12 11 13 9 9 4 1 1 1 7 2 9 4 1 10 8 3 8 9 8 3 8 7 …
93000 93 3 7 5 5 8 8 4 5 9 8 3 8 4 5 3 5 11 8 3 6 9 5 6 8 7 4 5 1 4 8 6 10 10 5 10 8 9 8 8 4 2 2 9 10 3 5 6 8 5 4 7 8 4 2 5 4 10 2 1 7 6 10 10 10 2 9 10 5 8 7 4 6 8 4 12 9 4 2 5 4 1 9 6 6 2 5 4 5 4 7 4 5 2 4 10 8 4 6 10 4 6 2 6 6 1 7 5 3 4 6 7 6 7 8 8 4 6 10 5 5 2 4 5 5 3 5 7 4 5 8 10 4 6 10 6 7 8 5 5 6 5 8 9 9 4 10 8 5 5 7 6 5 6 10 8 4 6 3 5 5 9 10 6 12 10 12 7 7 2 0 0 1 5 2 10 5 0 10 8 3 9 8 9 …
93250 93 2 7 4 6 9 9 4 5 10 7 3 6 1 5 3 5 8 8 3 7 9 6 4 7 5 2 2 1 3 7 7 10 8 5 10 9 9 6 5 3 2 2 9 9 3 4 6 8 5 3 8 9 4 2 4 2 9 4 3 8 6 8 8 8 4 9 10 5 7 6 4 6 10 6 7 9 10 0 4 3 1 8 6 6 2 5 4 6 4 8 4 5 3 5 11 7 4 5 10 8 5 3 7 5 2 8 5 4 4 7 8 7 7 10 9 4 7 10 4 6 3 4 4 6 3 5 7 5 6 10 10 5 6 9 5 5 10 5 5 7 6 8 9 7 4 11 8 5 7 10 7 4 6 9 5 2 7 4 4 4 6 11 6 12 9 11 7 7 3 1 1 1 5 2 11 5 3 11 8 3 7 8 9 4 8 …
93500 93 3 8 4 5 7 8 4 4 10 6 2 7 3 6 3 5 10 8 4 8 9 7 6 8 7 3 4 0 4 7 9 10 9 6 11 7 9 9 8 3 2 3 8 10 3 4 5 7 6 5 7 11 3 3 5 3 9 3 2 7 5 10 11 9 4 10 9 4 7 9 4 5 10 9 8 8 8 1 5 3 1 9 6 6 1 4 3 6 5 9 5 6 4 4 12 7 4 5 9 6 5 5 6 6 3 7 5 4 3 7 8 6 6 8 8 4 6 11 5 6 3 4 5 5 3 5 7 5 6 8 10 4 6 10 6 6 8 10 6 9 8 8 10 9 5 11 8 4 6 9 6 4 5 10 5 3 8 3 5 6 8 10 5 12 11 11 7 7 3 1 2 1 6 2 9 5 1 9 8 4 9 8 10 4…
93750 93 3 8 3 5 8 8 4 5 8 8 3 6 3 5 3 5 9 9 4 8 8 7 2 10 5 3 4 1 4 7 9 11 10 5 10 8 9 9 8 4 2 1 8 10 3 5 6 9 5 5 7 12 4 2 5 3 9 3 4 8 7 9 9 8 3 10 10 4 7 9 5 6 9 5 9 10 9 0 4 2 2 9 5 7 0 5 3 7 4 8 4 5 3 3 9 7 4 5 10 7 5 6 8 7 2 9 8 4 3 8 8 6 5 9 8 3 6 10 5 6 2 4 5 5 2 4 6 4 5 8 10 5 6 10 6 5 9 7 6 7 7 8 9 8 5 11 8 5 6 10 6 5 6 10 7 2 7 4 7 6 8 12 5 10 10 11 7 7 4 3 1 2 6 2 12 5 2 10 9 3 8 9 9 4 …
94000 94 3 9 4 4 9 9 4 5 11 7 2 8 3 5 3 4 10 8 3 5 8 8 6 10 6 5 4 0 4 7 10 9 10 6 10 8 9 9 8 6 3 2 9 10 3 5 4 8 4 4 7 10 4 2 5 3 9 4 3 7 9 11 10 10 2 9 9 5 9 8 7 7 9 6 9 10 10 0 4 1 2 9 6 5 1 5 3 7 5 8 3 7 2 4 10 6 4 6 11 9 6 3 7 4 3 7 8 3 4 6 8 6 8 9 9 4 7 10 5 4 2 4 3 6 4 4 6 4 4 10 10 5 6 8 6 5 9 7 5 8 7 8 10 7 6 11 7 5 7 10 6 5 6 9 6 2 7 4 5 4 8 13 6 11 12 12 6 7 2 1 2 2 5 2 11 5 2 9 9 3 8 8 …
94250 94 3 7 4 5 8 7 4 6 8 9 2 6 2 5 4 5 11 7 3 8 7 7 5 10 9 4 5 2 4 7 8 10 10 5 9 9 9 10 9 5 2 3 9 11 2 5 6 9 4 5 8 11 4 2 4 3 9 3 3 6 7 11 11 9 4 10 9 4 6 7 5 6 9 5 7 9 8 0 4 2 2 9 5 7 0 4 3 6 5 9 4 5 2 4 10 10 5 6 11 6 7 6 7 6 4 8 9 5 4 6 8 6 8 9 8 3 6 9 4 4 2 4 4 6 2 5 7 4 6 10 10 4 6 11 7 5 10 8 5 7 7 8 9 9 4 12 7 5 6 8 6 5 4 8 7 2 8 4 7 4 9 12 7 12 10 12 7 9 3 2 1 2 6 2 11 5 2 10 8 4 7 8 10…
94500 94 3 5 3 5 9 9 4 7 10 8 2 7 1 5 3 6 10 4 4 7 8 7 4 10 5 5 5 0 4 8 8 10 10 5 11 8 9 8 5 4 2 4 10 8 3 4 5 8 5 3 8 10 4 2 5 3 9 4 3 8 8 9 11 10 3 9 9 5 6 7 4 6 9 5 11 8 9 0 6 3 0 9 4 5 1 4 3 5 4 7 4 7 3 6 10 7 4 5 11 7 8 5 7 6 5 8 7 2 4 7 7 6 7 8 7 2 6 10 4 4 3 3 5 6 5 3 6 4 5 11 9 4 6 11 7 7 10 9 6 8 7 8 9 8 6 11 8 6 4 10 7 6 6 10 7 3 7 3 6 5 9 11 5 12 10 12 6 8 2 1 1 2 7 3 12 5 2 7 9 3 8 8 9…
94750 94 3 7 3 4 9 8 3 3 10 5 2 9 2 4 3 7 10 6 4 9 7 7 3 11 5 3 4 2 3 7 7 8 10 5 9 9 9 7 6 5 2 5 9 10 2 5 5 10 5 4 8 9 3 2 2 2 9 3 0 6 6 10 8 8 4 9 9 4 6 8 5 7 11 9 9 9 9 1 5 2 1 9 4 6 2 5 4 5 5 8 3 5 3 5 10 7 4 5 10 6 5 4 6 6 3 8 6 3 4 6 8 6 6 8 8 3 5 10 4 5 1 4 3 4 1 3 5 4 6 10 9 4 6 9 5 6 11 7 7 7 8 8 9 10 6 11 8 5 5 10 7 4 6 8 8 4 5 4 6 4 9 12 6 11 10 12 8 8 4 2 1 2 4 1 12 4 2 9 8 5 8 8 11 5 …
95000 95 2 6 3 2 6 7 4 3 8 7 2 5 3 5 4 4 11 8 2 7 7 6 4 10 6 3 4 1 4 7 7 9 10 5 10 8 9 8 6 5 2 4 10 11 3 5 6 9 4 5 10 12 4 2 5 2 11 4 3 8 8 8 9 7 2 9 9 4 7 6 5 8 9 7 9 9 8 3 4 3 1 8 5 6 1 3 3 5 4 8 3 6 3 6 11 8 5 4 11 5 8 3 7 6 4 7 6 3 5 7 7 7 8 9 8 4 6 11 5 5 3 4 3 4 1 4 6 4 5 9 10 6 6 10 7 5 9 8 6 7 7 9 8 9 6 12 6 5 5 10 6 5 6 9 6 3 6 5 6 4 8 11 7 12 11 12 10 8 4 1 1 2 5 2 11 5 1 11 8 4 8 8 10 …
95250 95 3 8 4 5 8 8 5 6 10 8 2 7 3 6 3 5 10 8 4 8 9 7 5 10 6 5 3 1 5 6 6 9 10 6 11 6 9 8 7 5 2 4 10 9 3 6 5 9 6 5 8 8 3 2 3 3 9 4 1 7 6 11 9 8 3 9 9 5 8 5 5 6 9 6 9 8 6 2 4 2 0 9 5 6 2 3 3 5 4 6 3 6 2 4 11 8 5 5 11 6 6 2 7 4 5 8 6 4 3 6 8 6 4 8 8 3 5 10 3 4 1 4 4 4 3 4 6 3 6 12 9 5 6 8 5 5 11 6 5 8 7 8 8 8 6 12 7 6 6 8 7 5 6 8 7 3 7 3 5 5 7 10 6 12 11 11 6 8 5 2 1 1 6 2 11 5 3 9 9 4 8 9 10 5 9 7…
95500 95 2 8 3 4 9 8 4 4 9 6 2 6 3 5 4 6 12 9 5 7 8 7 5 11 7 2 5 2 4 8 8 9 9 5 10 9 9 9 6 5 2 4 10 9 3 4 5 8 5 3 8 9 4 2 5 2 9 5 3 9 7 9 7 8 5 11 10 5 7 8 5 6 9 6 10 6 6 3 3 3 1 9 5 6 1 5 3 6 5 10 5 5 2 4 10 8 4 5 8 7 7 3 8 6 5 8 5 5 3 5 8 6 6 9 8 4 5 9 4 4 1 3 3 4 2 4 6 4 4 9 10 4 6 9 8 6 8 8 6 9 8 9 9 8 5 8 9 7 6 9 6 4 6 8 6 3 6 5 6 4 7 10 6 11 11 13 7 7 2 1 0 0 4 2 10 5 0 10 7 2 6 6 9 4 6 6 10…
95750 95 3 8 3 4 8 7 3 4 9 7 2 7 3 5 3 6 9 8 3 9 7 4 4 10 6 2 3 1 4 8 8 9 10 5 12 10 9 8 6 6 3 6 10 10 4 5 5 9 6 3 8 11 4 2 5 2 9 4 1 9 7 10 10 10 5 10 10 5 8 7 5 7 9 7 10 8 8 4 5 2 1 9 7 7 2 4 3 7 4 8 3 6 2 4 10 7 4 6 10 6 6 5 6 6 3 8 8 3 3 7 8 5 8 9 6 4 4 9 5 5 3 3 4 6 4 5 5 4 6 10 10 5 6 8 6 6 9 8 7 7 7 9 10 7 5 10 8 7 5 9 7 5 7 10 5 2 6 4 4 4 7 11 8 13 11 11 9 8 5 2 0 1 5 2 10 5 3 10 8 3 7 7 …
96000 96 3 6 4 3 6 7 4 4 9 6 3 7 2 7 3 5 11 6 3 5 7 7 3 9 6 2 5 1 4 8 10 9 9 5 10 8 9 10 7 4 2 4 7 9 2 4 4 8 5 3 7 11 3 2 2 3 9 3 3 8 6 10 9 10 3 10 10 4 7 8 5 6 8 6 12 7 9 4 3 2 1 9 3 6 1 5 3 6 4 8 3 6 2 4 9 8 4 5 8 7 9 5 9 5 3 8 5 4 1 6 8 5 6 9 7 3 4 9 5 4 3 3 4 6 3 3 6 3 5 9 10 5 6 9 6 5 9 9 6 7 6 9 10 8 6 9 8 8 6 10 8 5 7 11 5 2 7 1 6 5 7 10 7 11 10 11 8 8 4 2 1 1 6 2 10 4 2 9 8 3 7 8 9 3 9 7…
96250 96 2 8 4 4 8 8 4 6 12 8 2 8 3 4 3 5 11 8 2 6 8 8 5 8 6 1 4 1 3 8 7 10 10 6 10 7 8 7 5 6 2 3 8 9 3 4 4 8 5 3 7 11 4 1 4 2 8 2 1 7 6 10 10 9 4 10 10 5 5 7 3 6 9 7 10 8 7 2 4 2 0 9 6 6 2 4 4 5 5 8 4 5 2 4 11 8 4 5 9 7 6 4 7 3 2 8 6 5 3 6 8 6 5 7 7 3 7 12 5 5 1 3 5 2 2 5 7 4 6 8 12 4 7 9 4 5 11 8 3 9 7 8 8 6 6 10 8 6 6 10 7 5 7 11 6 4 6 4 5 4 8 11 5 11 11 11 8 7 4 2 1 1 7 2 11 5 3 9 8 5 6 8 11 …
96500 96 3 8 3 5 8 8 4 5 9 6 2 7 3 6 3 4 10 8 3 8 7 7 3 10 6 5 3 1 4 7 9 10 10 5 11 8 8 6 7 3 2 2 9 7 3 5 5 10 5 4 7 11 4 2 4 3 9 4 4 10 7 11 10 7 3 10 10 4 8 6 5 7 9 7 9 7 6 3 3 2 0 9 6 5 1 4 4 6 4 8 3 6 2 4 10 8 4 5 10 6 4 5 8 6 0 8 5 4 4 6 9 6 8 10 8 2 6 10 3 5 1 3 4 6 4 5 6 4 5 10 10 5 6 10 5 6 10 9 6 7 8 8 9 7 4 11 7 6 5 8 6 6 7 8 7 4 6 4 6 5 8 9 6 12 9 10 7 7 4 2 1 3 7 2 9 4 1 9 7 4 8 7 8 3…
96750 96 2 6 3 4 8 8 4 5 10 6 2 8 3 4 3 5 11 8 5 9 8 8 4 11 6 3 4 2 4 8 8 8 9 5 11 9 9 9 8 4 2 3 10 9 4 5 4 11 5 5 8 11 4 2 5 2 9 3 3 8 7 10 10 10 3 10 9 5 7 6 5 7 11 8 10 8 8 3 5 3 1 9 5 7 3 5 3 6 3 8 3 6 2 4 10 7 4 5 9 5 7 4 7 5 3 8 6 3 4 7 8 6 7 9 7 3 6 12 4 5 1 4 5 5 5 5 6 5 6 11 9 4 6 9 7 6 9 7 7 8 6 8 10 8 4 12 7 6 5 9 7 4 6 10 6 3 6 4 5 5 8 9 6 12 11 12 7 8 4 1 1 2 7 2 11 4 3 9 9 4 7 8 9 5…
97000 97 2 7 2 4 9 9 3 3 10 7 2 7 3 4 3 5 11 8 3 8 7 6 3 11 7 3 5 2 6 10 8 9 10 5 10 8 8 9 6 4 2 1 8 10 1 4 5 10 5 3 7 9 4 2 5 2 9 4 3 8 8 11 11 10 4 10 10 5 9 7 6 7 10 7 10 7 8 2 5 2 1 9 4 6 2 4 3 6 5 9 3 5 2 3 10 7 3 5 8 5 5 4 6 5 1 9 6 3 3 7 8 6 7 10 7 4 6 9 4 5 1 4 3 4 2 4 6 4 5 8 8 5 6 8 6 7 9 8 7 7 7 8 9 8 5 11 7 6 6 10 7 5 7 9 5 2 6 3 6 3 8 11 7 11 11 11 8 8 4 2 2 3 8 3 7 4 3 8 8 2 7 7 9 4…
97250 97 3 8 4 4 9 8 4 4 11 6 2 7 2 5 2 5 12 8 4 8 8 6 4 9 8 3 3 2 4 7 9 8 9 7 11 8 9 9 6 4 2 1 8 11 3 5 4 9 5 4 9 11 4 2 4 3 9 4 1 8 6 10 10 9 3 10 10 5 8 8 5 7 11 7 9 10 7 4 3 1 3 9 6 6 1 6 4 7 4 7 3 7 0 5 10 6 3 5 9 7 7 4 7 5 1 8 4 4 5 6 8 6 5 9 8 3 5 10 4 6 3 4 4 6 3 5 6 4 5 9 9 5 6 10 7 5 8 8 5 7 7 8 9 7 4 11 7 5 6 9 6 4 7 10 5 3 6 5 4 4 8 10 6 11 11 11 6 6 6 3 2 3 8 3 8 4 3 11 9 4 8 8 10 4 …
97500 97 2 8 3 5 8 9 4 5 10 7 2 9 2 4 2 4 10 8 3 7 7 6 4 9 7 3 4 2 4 7 9 11 10 5 10 7 8 6 6 2 2 2 8 8 3 3 5 9 5 3 8 9 4 2 5 2 8 4 4 7 7 8 9 10 2 10 9 4 8 7 5 6 9 6 9 9 7 3 3 2 3 9 6 5 0 5 3 7 4 9 4 6 2 4 10 8 4 5 9 7 6 6 8 5 1 10 5 4 3 7 8 6 7 9 7 3 6 10 5 5 1 4 4 5 4 5 6 3 6 10 10 5 6 10 5 6 11 8 8 7 7 9 9 8 4 10 7 5 6 9 7 4 7 8 6 3 5 4 5 6 8 12 6 12 10 11 8 8 7 2 1 1 6 3 11 6 2 11 8 5 7 8 10 5 …
97750 97 2 6 2 5 8 9 3 6 10 7 2 7 2 4 3 4 10 8 3 8 6 5 4 10 8 4 4 1 4 10 7 12 10 6 10 8 9 6 5 3 2 1 8 8 3 4 5 10 6 4 10 11 4 2 5 3 10 3 3 9 6 9 10 10 2 9 9 3 8 8 5 5 9 5 10 9 8 3 6 4 3 9 7 5 1 4 3 7 4 8 4 8 2 5 10 7 3 6 10 6 7 4 7 5 1 9 9 4 4 7 8 6 7 9 8 4 5 11 4 4 0 3 4 5 4 5 7 5 6 11 10 4 6 11 5 5 10 9 7 8 8 8 8 9 5 11 7 4 7 9 6 4 6 10 4 1 7 2 5 5 8 11 6 11 10 10 7 8 6 3 1 3 8 3 11 5 3 9 9 4 7 …
98000 98 4 8 3 5 8 7 4 6 10 9 2 7 3 5 3 5 11 8 3 8 9 7 5 11 8 2 4 1 4 6 8 10 10 5 10 8 9 7 6 2 2 2 9 9 3 5 5 9 5 4 8 10 4 2 5 4 9 3 3 8 6 10 10 9 3 10 10 4 7 6 3 5 10 6 11 8 8 1 3 2 2 10 6 6 1 4 3 6 4 7 3 5 2 4 10 7 3 5 9 7 6 3 5 3 0 6 5 3 3 6 8 6 7 9 8 2 5 11 5 5 1 3 5 5 4 5 6 4 6 11 9 4 6 8 4 6 7 7 4 7 5 8 9 8 5 12 6 3 5 9 6 4 7 8 7 4 7 4 5 5 8 12 7 13 10 11 7 7 2 2 1 2 6 2 10 3 1 11 8 4 8 7 9 …
98250 98 4 9 4 3 8 9 4 7 11 9 2 9 3 7 3 5 10 8 3 7 9 7 3 10 6 2 4 3 5 6 9 10 10 6 10 9 9 6 6 4 1 1 8 6 3 4 5 7 5 4 7 8 4 2 4 3 9 4 3 8 7 10 8 7 3 10 9 5 7 8 5 6 11 5 9 8 9 2 4 4 0 10 6 5 1 3 4 7 4 8 3 4 2 5 11 7 4 6 9 7 5 3 5 7 3 7 5 4 3 6 8 5 6 8 7 1 5 10 5 4 1 3 5 6 3 5 6 5 6 11 10 4 6 11 6 6 9 8 6 9 9 8 9 7 5 10 7 4 7 9 7 5 8 11 6 3 7 4 7 5 8 13 8 12 10 10 6 7 4 1 1 2 6 2 11 4 1 9 9 4 8 7 8 4 …
98500 98 4 7 4 1 6 7 4 5 8 8 2 8 3 6 4 6 13 7 4 8 7 7 4 8 8 3 3 2 4 7 9 11 10 5 11 8 7 6 6 3 2 2 8 10 3 4 6 9 5 3 7 11 4 1 4 2 10 3 3 8 7 11 11 10 5 10 10 5 7 8 4 6 9 6 10 9 8 2 4 6 0 9 5 6 1 4 3 5 4 8 4 5 3 6 10 7 3 6 11 4 9 4 6 5 2 7 4 3 4 6 8 5 5 10 8 4 7 8 3 5 2 3 5 5 3 5 7 5 6 8 10 4 6 10 5 5 9 8 6 7 7 8 9 9 5 12 8 6 6 10 7 5 6 10 8 2 7 3 7 5 8 9 6 12 11 12 7 8 4 2 0 1 6 2 11 4 1 8 8 3 8 8 8…
98750 98 3 7 4 4 8 8 4 5 10 8 3 5 2 6 2 6 9 7 4 8 9 6 3 11 9 3 5 3 4 7 9 11 10 5 10 8 10 7 6 4 2 2 8 11 3 5 5 9 5 4 6 9 3 1 4 2 8 4 3 8 7 10 9 10 2 9 7 4 7 8 6 5 8 6 10 6 8 3 3 1 0 9 6 5 1 4 4 5 5 8 3 5 2 5 9 7 3 5 11 7 5 5 8 4 2 9 6 3 4 6 8 6 7 8 8 3 5 10 4 5 1 3 4 5 2 5 6 4 5 9 10 5 5 8 5 6 9 7 5 8 7 8 9 8 4 12 7 5 6 11 7 4 7 10 8 3 7 4 6 4 9 10 6 12 8 10 6 8 5 3 1 2 6 2 9 5 1 9 8 3 6 6 8 3 8 7…
99000 99 4 8 4 3 8 9 4 4 10 7 4 8 2 6 3 7 11 8 4 8 8 7 6 8 6 2 3 1 4 8 9 9 10 5 9 7 9 8 6 4 2 2 8 8 3 3 5 9 4 3 7 10 4 2 5 2 6 3 2 8 7 10 10 8 2 8 9 5 8 8 6 7 8 7 10 8 7 3 4 2 1 9 6 6 1 4 3 6 5 9 3 6 2 4 10 7 3 5 10 6 7 4 5 7 5 9 7 3 3 7 8 5 6 8 8 3 6 10 5 4 1 2 4 6 4 5 6 5 6 10 10 4 6 10 6 5 8 8 7 8 8 8 8 9 5 12 6 3 5 11 6 5 7 8 6 3 6 4 4 5 7 11 6 11 11 12 7 8 4 3 1 3 6 2 8 5 1 10 8 4 6 7 9 4 9 …
99250 99 4 7 4 1 9 8 3 3 11 7 2 8 2 7 3 5 10 8 3 7 8 5 3 10 7 4 3 1 4 6 9 8 10 5 10 7 9 8 4 3 3 1 9 8 2 5 5 8 5 4 7 9 4 2 4 3 9 2 3 7 8 9 10 9 3 9 9 5 9 9 6 7 9 6 9 6 5 4 2 2 0 8 5 6 2 5 4 6 4 7 3 7 1 5 9 6 3 4 8 6 5 5 9 6 4 7 7 5 5 7 7 5 7 9 7 3 6 11 5 5 1 4 5 4 5 4 6 3 5 9 10 5 7 10 8 6 9 8 6 8 7 8 9 8 5 12 6 6 5 10 6 3 7 8 6 2 8 3 5 6 8 11 6 11 11 12 7 8 5 3 1 2 6 3 8 4 2 11 7 3 7 8 10 4 11 8 …
99500 99 4 8 4 4 10 8 5 3 10 7 3 9 3 7 3 5 10 8 3 8 9 6 6 10 7 4 2 2 3 7 8 10 10 5 8 8 10 7 4 3 2 1 8 7 3 4 4 7 5 4 7 11 4 1 3 2 10 4 4 8 6 10 10 10 3 10 9 5 8 7 5 6 8 7 10 7 9 3 4 3 1 9 6 5 2 4 3 6 4 7 4 5 1 4 12 6 3 5 11 7 6 4 7 6 4 9 5 3 2 6 9 5 8 9 8 3 7 9 5 5 1 3 3 5 3 5 7 5 6 10 10 3 6 8 5 5 10 8 7 8 7 8 8 7 4 11 8 4 6 10 7 4 7 10 6 2 6 3 4 4 7 9 8 12 10 11 6 8 5 5 2 4 8 2 10 5 2 9 8 2 8 9 …
99750 99 4 7 3 6 8 8 4 5 10 8 2 6 3 4 3 5 9 8 4 10 7 7 4 10 7 3 3 1 4 6 8 10 10 5 10 7 8 7 6 2 3 3 8 10 3 6 6 11 5 4 9 10 3 2 2 2 10 4 2 10 7 9 11 10 3 9 9 5 9 6 6 8 8 8 9 8 8 3 5 2 0 9 6 6 2 3 3 6 4 8 3 4 2 4 9 7 4 6 11 6 7 2 6 6 3 8 7 2 4 7 7 5 7 7 7 3 5 9 6 5 2 3 4 7 2 5 5 4 5 8 10 5 6 11 7 5 9 9 7 7 6 9 9 6 3 8 7 5 4 11 8 4 7 11 7 4 6 4 6 5 8 12 6 13 11 12 5 7 4 3 1 3 6 3 12 5 3 12 10 4 9 9 1…
100000 100 4 8 5 5 8 7 4 8 12 8 2 8 3 5 4 5 11 8 3 8 8 7 4 11 6 3 2 1 3 5 8 9 10 5 10 8 9 8 6 3 2 1 8 10 2 5 6 9 4 4 8 9 3 1 2 3 11 4 2 8 7 11 9 10 4 10 9 5 8 8 5 6 9 5 10 9 7 2 2 2 1 9 8 5 1 3 3 6 5 8 4 6 3 5 11 7 4 5 9 7 6 3 7 6 4 8 8 2 2 7 7 4 5 8 8 3 7 9 5 5 1 4 4 6 4 3 6 3 5 10 10 5 6 9 6 5 7 5 5 7 8 8 9 8 5 11 7 5 6 9 6 5 6 9 8 3 5 4 7 5 9 12 5 10 10 11 8 7 4 1 2 3 5 2 10 5 3 11 8 3 8 8 10 …
100250 100 4 4 3 5 6 8 4 4 10 8 2 7 3 7 3 5 12 6 3 5 8 6 4 10 5 3 3 2 4 7 8 9 9 6 12 10 8 6 6 3 2 1 9 8 3 4 6 11 3 5 7 8 4 1 3 3 7 4 3 9 8 9 9 10 3 9 9 4 7 8 5 7 9 8 8 8 6 2 2 1 2 9 5 6 1 4 3 6 4 8 4 6 3 4 11 6 1 5 9 6 5 4 6 5 3 8 7 3 4 6 9 6 7 9 6 3 6 10 4 5 1 4 4 5 4 5 6 4 5 10 10 5 6 9 6 6 10 10 6 7 8 8 11 7 6 8 6 4 2 9 7 3 7 7 5 3 6 5 5 4 8 12 5 11 8 10 7 8 3 3 2 4 7 2 10 4 1 11 7 4 7 7 10 5 …
<=1 % 4 3 4 1 0 0 0 0 0 0 2 0 4 0 0 0 0 0 1 0 0 0 1 0 0 3 4 50 0 0 0 0 0 0 0 0 0 0 0 0 2 36 0 0 5 0 0 0 0 0 0 0 0 17 2 6 0 0 31 0 0 0 0 0 0 0 0 0 0 0 0 0 0 0 0 0 0 16 0 4 83 0 0 0 50 1 0 0 0 0 0 0 3 0 0 0 0 0 0 0 0 0 0 0 44 0 0 4 2 0 0 0 0 0 0 1 0 0 0 0 24 0 0 0 2 0 0 0 0 0 0 0 0 0 0 0 0 0 0 0 0 0 0 0 0 0 0 0 0 0 0 0 0 0 0 3 0 1 0 0 0 0 0 0 0 0 0 0 0 11 40 36 0 17 0 0 58 0 0 0 0 0 0 0 0 0 0 0 0 0…
2 % 40 5 7 3 0 0 4 1 0 0 69 0 23 0 11 0 0 0 12 0 0 0 7 0 0 18 11 35 5 0 0 0 0 0 0 0 0 0 0 9 75 43 0 0 35 1 1 0 3 3 0 0 3 66 13 49 0 9 26 0 0 0 0 0 32 0 0 1 0 0 0 0 0 0 0 0 0 34 1 11 15 0 0 0 40 2 12 0 0 0 0 0 39 0 0 0 2 0 0 0 0 1 0 1 35 0 1 20 14 0 0 1 0 0 0 13 0 0 1 0 29 5 0 0 16 0 0 2 0 0 0 0 0 0 0 0 0 0 0 0 0 0 0 0 0 0 0 0 1 0 0 1 0 0 0 18 0 8 0 0 0 0 0 0 0 0 0 0 8 22 34 30 0 56 0 0 30 0 0 6 0…
3 % 45 10 22 23 0 0 23 8 0 0 24 0 58 0 52 2 0 0 41 0 0 0 21 0 0 36 21 11 22 0 0 0 0 0 0 0 0 0 0 31 23 11 0 0 54 8 9 0 14 24 0 0 25 13 23 39 0 36 28 0 0 0 0 0 44 0 0 8 0 0 2 1 0 0 0 0 0 34 11 8 2 0 3 1 9 12 53 0 6 0 23 2 49 1 0 0 12 0 0 5 0 20 2 12 18 0 13 62 43 0 0 7 0 0 0 46 2 0 9 3 31 36 11 2 32 4 0 20 1 0 0 10 0 0 1 2 0 0 1 0 0 0 0 0 1 0 0 8 1 0 0 9 0 0 1 42 0 20 1 3 0 0 0 0 0 0 0 0 20 25 13 1…
4 % 12 23 35 30 0 0 68 36 0 0 5 1 13 21 25 25 0 0 42 0 1 4 33 0 5 26 25 3 57 1 0 0 0 1 0 0 0 0 4 31 1 8 0 0 4 34 23 0 35 49 0 0 48 3 34 5 0 47 14 0 0 0 0 0 19 0 0 34 2 0 20 9 0 4 0 0 0 14 32 12 0 0 16 6 0 34 34 2 70 0 45 12 9 29 0 1 38 1 0 21 2 38 8 19 2 1 39 12 33 0 0 32 3 0 0 31 36 0 29 27 11 56 46 16 38 21 0 63 16 0 0 45 1 0 4 21 0 0 9 0 0 0 0 0 10 0 0 24 7 0 0 36 1 0 6 32 1 38 9 17 0 0 2 0 0 …
5 % 0 14 27 39 5 0 4 36 0 4 0 8 2 39 7 40 0 1 4 5 3 9 24 1 16 15 22 1 14 7 0 0 0 63 0 0 0 1 11 19 0 2 0 0 1 45 38 0 35 22 1 0 22 1 27 0 0 8 1 2 10 0 0 0 4 0 0 51 29 0 59 35 0 17 0 1 2 3 39 22 0 0 34 33 0 36 1 37 23 0 30 35 0 56 0 10 45 23 0 33 11 28 26 30 1 4 28 2 8 3 1 30 12 0 0 7 35 0 33 58 3 3 35 30 11 63 12 14 55 0 0 33 8 0 26 62 0 3 32 0 1 0 0 0 27 0 1 38 22 0 7 39 12 0 21 4 4 27 35 47 0 0 1…
6 % 0 18 4 5 17 8 0 15 0 25 0 20 0 30 3 25 1 9 0 13 13 25 13 1 30 2 12 0 2 16 8 0 0 34 0 6 0 5 30 9 0 0 1 0 0 12 29 3 12 1 10 0 2 0 0 0 1 0 0 7 36 0 0 1 1 0 0 6 33 11 19 38 1 22 0 6 14 0 16 27 0 0 36 45 0 14 0 52 1 2 2 28 0 13 0 30 2 62 0 22 22 12 34 26 0 22 11 0 0 21 16 29 40 0 11 2 20 0 20 11 1 0 7 30 0 11 67 0 25 0 0 11 82 0 41 14 0 11 37 6 16 0 0 10 44 0 36 23 36 0 47 12 50 0 31 0 27 5 39 24 …
7 % 0 15 1 0 26 29 0 4 0 40 0 31 0 9 0 7 3 32 0 34 22 38 2 8 29 0 4 0 0 30 40 2 2 2 1 20 0 12 20 1 0 0 11 4 0 0 0 12 0 0 33 7 0 0 0 0 5 0 0 28 38 1 5 9 0 0 6 0 27 41 0 14 10 26 1 13 36 0 0 13 0 0 9 14 0 1 0 9 0 18 0 16 0 0 0 49 0 13 5 13 32 2 21 10 0 40 6 0 0 70 52 1 32 4 39 0 6 3 7 0 0 0 0 20 0 0 19 0 3 1 2 1 9 4 23 1 3 23 17 34 44 3 1 33 18 0 42 6 26 2 40 3 31 4 27 0 33 0 15 7 18 0 30 0 1 0 53 …
8 % 0 10 0 0 35 38 0 0 11 24 0 29 0 0 0 1 11 55 0 33 35 19 0 21 16 0 1 0 0 26 34 9 12 0 5 46 17 22 16 0 0 0 47 20 0 0 0 25 0 0 43 22 0 0 0 0 17 0 0 41 15 7 15 28 0 10 23 0 8 41 0 2 26 18 3 33 33 0 0 3 0 5 1 1 0 0 0 0 0 40 0 7 0 0 0 11 0 1 26 4 26 0 7 2 0 29 1 0 0 6 28 0 12 25 45 0 0 21 0 0 0 0 0 2 0 0 1 0 0 14 14 0 0 13 4 0 26 36 3 44 26 62 26 37 0 3 18 1 5 12 6 0 4 30 12 0 24 0 1 2 49 0 5 0 13 0…
9 % 0 1 0 0 15 22 0 0 27 7 0 9 0 0 0 0 27 2 0 14 20 4 0 34 4 0 0 0 0 14 12 29 38 0 26 24 62 41 15 0 0 0 30 27 0 0 0 33 0 0 10 36 0 0 0 0 45 0 0 15 1 24 32 40 0 48 48 0 1 6 0 0 34 9 17 31 12 0 0 0 0 92 0 0 0 0 0 0 0 30 0 0 0 0 5 0 0 0 40 2 6 0 1 0 0 3 1 0 0 0 2 0 1 57 5 0 0 40 0 0 0 0 0 0 0 0 0 0 0 33 25 0 0 31 1 0 36 18 0 16 12 33 51 17 0 13 2 0 1 39 0 0 1 43 1 0 11 0 0 0 27 4 0 0 25 3 2 10 0 0 0…
10 % 0 0 0 0 1 3 0 0 38 0 0 1 0 0 0 0 27 0 0 0 6 0 0 22 0 0 0 0 0 5 5 40 47 0 40 4 19 17 3 0 0 0 8 33 0 0 0 18 0 0 2 23 0 0 0 0 25 0 0 7 0 38 35 20 0 39 18 0 0 0 0 0 24 3 42 14 2 0 0 0 0 2 0 0 0 0 0 0 0 10 0 0 0 0 31 0 0 0 21 0 1 0 0 0 0 0 0 0 0 0 0 0 0 14 0 0 0 25 0 0 0 0 0 0 0 0 0 0 0 41 44 0 0 36 0 0 28 8 0 0 0 3 20 2 0 31 0 0 0 36 0 0 0 20 0 0 1 0 0 0 3 22 0 3 38 22 0 0 0 0 0 0 0 0 24 0 0 32 …
11 % 0 0 0 0 0 0 0 0 20 0 0 0 0 0 0 0 23 0 0 0 0 0 0 11 0 0 0 0 0 0 0 19 0 0 24 0 1 1 0 0 0 0 2 14 0 0 0 7 0 0 0 10 0 0 0 0 6 0 0 1 0 26 14 1 0 2 4 0 0 0 0 0 4 0 26 1 0 0 0 0 0 0 0 0 0 0 0 0 0 0 0 0 0 0 48 0 0 0 7 0 0 0 0 0 0 0 0 0 0 0 0 0 0 0 0 0 0 9 0 0 0 0 0 0 0 0 0 0 0 10 13 0 0 13 0 0 7 1 0 0 0 0 1 0 0 35 0 0 0 10 0 0 0 3 0 0 0 0 0 0 0 40 0 31 22 42 0 0 0 0 0 0 0 0 24 0 0 17 0 0 0 0 2 0 13 0…
12 % 0 0 0 0 0 0 0 0 5 0 0 0 0 0 0 0 6 0 0 0 0 0 0 2 0 0 0 0 0 0 0 0 0 0 4 0 0 0 0 0 0 0 0 1 0 0 0 1 0 0 0 2 0 0 0 0 0 0 0 0 0 4 0 0 0 0 0 0 0 0 0 0 0 0 11 0 0 0 0 0 0 0 0 0 0 0 0 0 0 0 0 0 0 0 15 0 0 0 0 0 0 0 0 0 0 0 0 0 0 0 0 0 0 0 0 0 0 2 0 0 0 0 0 0 0 0 0 0 0 1 1 0 0 2 0 0 0 0 0 0 0 0 0 0 0 17 0 0 0 1 0 0 0 0 0 0 0 0 0 0 0 29 0 57 0 30 0 0 0 0 0 0 0 0 15 0 0 3 0 0 0 0 0 0 3 0 3 0 16 0 28 0 0…
13 % 0 0 0 0 0 0 0 0 0 0 0 0 0 0 0 0 2 0 0 0 0 0 0 0 0 0 0 0 0 0 0 0 0 0 0 0 0 0 0 0 0 0 0 0 0 0 0 0 0 0 0 0 0 0 0 0 0 0 0 0 0 0 0 0 0 0 0 0 0 0 0 0 0 0 0 0 0 0 0 0 0 0 0 0 0 0 0 0 0 0 0 0 0 0 0 0 0 0 0 0 0 0 0 0 0 0 0 0 0 0 0 0 0 0 0 0 0 0 0 0 0 0 0 0 0 0 0 0 0 0 0 0 0 0 0 0 0 0 0 0 0 0 0 0 0 0 0 0 0 0 0 0 0 0 0 0 0 0 0 0 0 5 0 8 0 3 0 0 0 0 0 0 0 0 6 0 0 0 0 0 0 0 0 0 0 0 0 0 4 0 8 0 0 0 0 0 0 …
14 % 0 0 0 0 0 0 0 0 0 0 0 0 0 0 0 0 0 0 0 0 0 0 0 0 0 0 0 0 0 0 0 0 0 0 0 0 0 0 0 0 0 0 0 0 0 0 0 0 0 0 0 0 0 0 0 0 0 0 0 0 0 0 0 0 0 0 0 0 0 0 0 0 0 0 0 0 0 0 0 0 0 0 0 0 0 0 0 0 0 0 0 0 0 0 0 0 0 0 0 0 0 0 0 0 0 0 0 0 0 0 0 0 0 0 0 0 0 0 0 0 0 0 0 0 0 0 0 0 0 0 0 0 0 0 0 0 0 0 0 0 0 0 0 0 0 0 0 0 0 0 0 0 0 0 0 0 0 0 0 0 0 0 0 0 0 0 0 0 0 0 0 0 0 0 1 0 0 0 0 0 0 0 0 0 0 0 0 0 1 0 1 0 0 0 0 0 0 …
>=15 % 0 0 0 0 0 0 0 0 0 0 0 0 0 0 0 0 0 0 0 0 0 0 0 0 0 0 0 0 0 0 0 0 0 0 0 0 0 0 0 0 0 0 0 0 0 0 0 0 0 0 0 0 0 0 0 0 0 0 0 0 0 0 0 0 0 0 0 0 0 0 0 0 0 0 0 0 0 0 0 0 0 0 0 0 0 0 0 0 0 0 0 0 0 0 0 0 0 0 0 0 0 0 0 0 0 0 0 0 0 0 0 0 0 0 0 0 0 0 0 0 0 0 0 0 0 0 0 0 0 0 0 0 0 0 0 0 0 0 0 0 0 0 0 0 0 0 0 0 0 0 0 0 0 0 0 0 0 0 0 0 0 0 0 0 0 0 0 0 0 0 0 0 0 0 0 0 0 0 0 0 0 0 0 0 0 0 0 0 0 0 0 0 0 0 0 0 …
