# Supplementary material for: An evaluation of Roluperidone as a promising repurposing candidate for Alzheimer’s Disease: A Computational Investigation
Source: PLoS One. 2025 Dec 17;20(12):e0338211. doi: 10.1371/journal.pone.0338211 (PMC12711050; doi:10.1371/journal.pone.0338211)
Supplement: S7 File — (ZIP) [file pone.0338211.s007.zip › S6.Molecular Dynamic Simulation/S6.Molecular Dynamic Simulation/Result napitane+roluperidone/Result 2/Complex two/Complex two_plotres_secstrMolA.tab]

Per-residue protein secondary structure of molecule A
Time_ps ns\ResNum 265 266 267 268 269 270 271 272 273 274 275 276 277 278 279 280 281 282 283 284 285 286 287 288 289 290 291 292 293 294 295 296 297 298 299 300 301 302 303 304 305 306 307 308 309 310 311 312 313 314 315 316 317 318 319 320 321 322 323 324 325 326 327 328 329 330 331 332 333 334 335 336 337 338 339 340 341 342 343 344 345 346 347 348 349 350 351 352 353 354 355 356 357 358 359 3…
0 0 1 1 1 1 1 1 1 1 1 1 1 4 4 5 5 5 5 5 4 3 3 3 3 4 4 4 4 4 4 4 4 4 4 4 4 4 2 2 2 4 4 4 4 4 4 4 1 1 1 1 1 1 1 1 4 4 3 3 3 2 2 2 2 2 2 2 2 2 4 4 5 5 5 5 5 4 4 4 4 4 4 4 4 4 4 4 4 4 4 4 1 1 1 1 1 1 1 1 1 1 1 1 1 4 4 4 1 1 1 1 1 1 1 1 1 1 1 1 4 3 3 3 3 4 4 1 1 1 1 1 1 1 1 1 1 1 1 1 1 1 1 1 4 1 1 1 1 1 1 1 1 1 1 1 1 1 1 4 4 2 2 2 2 2 2 2 2 4 4 3 3 3 3 4 4 3 3 3 3 4 4 3 3 3 3 1 1 1 1 1 1 5 5 5 5 3 3 3…
250 0 1 1 1 1 1 1 1 1 1 1 4 4 3 3 3 3 3 3 3 3 5 5 5 5 4 4 4 4 4 4 4 4 4 4 4 4 4 4 4 4 4 4 4 4 4 4 1 1 1 1 1 1 1 4 4 4 4 4 4 2 2 2 2 2 2 2 2 2 4 4 3 3 3 3 3 3 3 3 3 3 3 3 4 4 4 4 4 4 4 4 1 1 1 1 1 1 1 1 1 1 1 1 1 4 4 4 4 4 1 1 1 1 1 1 1 1 1 1 4 3 3 3 3 4 4 1 1 1 1 1 1 1 1 1 1 1 1 1 1 1 1 4 1 1 1 1 1 1 1 1 1 1 1 1 1 1 1 4 4 2 2 2 2 2 2 2 2 4 4 3 3 3 3 4 4 4 3 3 3 3 4 4 4 4 4 1 1 1 1 1 1 3 3 3 3 3 3…
500 0 1 1 1 1 1 1 1 1 1 1 1 1 4 1 1 1 1 1 1 4 4 3 3 3 3 4 4 4 4 4 4 4 4 4 4 4 4 4 4 4 4 4 4 4 4 4 1 1 1 1 1 1 1 1 1 4 4 4 4 2 2 2 2 2 2 2 2 2 3 3 3 3 4 3 3 3 3 4 3 3 3 3 3 3 3 3 4 4 4 4 1 1 1 1 1 1 1 1 1 1 1 1 1 4 4 4 1 1 1 1 1 1 1 1 1 1 1 1 4 3 3 3 3 4 4 1 1 1 1 1 1 1 1 1 1 1 1 4 4 4 4 4 4 1 1 1 1 1 1 1 1 1 1 1 1 1 4 4 4 2 2 2 2 2 2 2 2 4 4 3 3 3 3 4 4 4 3 3 3 3 4 4 4 4 4 1 1 1 1 1 1 5 5 5 5 3 3…
750 0 1 1 1 1 1 1 1 1 1 1 1 1 4 1 1 1 1 1 1 3 3 3 3 4 4 4 4 4 4 4 4 4 4 4 4 4 2 2 2 4 4 4 4 4 4 4 1 1 1 1 1 1 1 4 4 4 4 4 4 2 2 2 2 2 2 2 2 2 4 4 3 3 3 3 4 4 4 4 3 3 3 3 3 3 3 3 4 4 4 4 1 1 1 1 1 1 1 1 1 1 1 1 1 4 4 4 1 1 1 1 1 1 1 1 1 1 1 1 4 3 3 3 3 4 4 4 4 1 1 1 1 1 1 1 1 1 1 1 1 1 1 1 4 1 1 1 1 1 1 1 1 1 1 1 1 1 1 4 4 2 2 2 2 2 2 2 2 4 4 3 3 3 3 4 4 3 3 3 3 4 4 4 4 4 4 1 1 1 1 1 1 1 3 3 3 3 4…
1000 1 1 1 1 1 1 1 1 1 1 1 1 1 4 1 1 1 1 1 1 3 3 3 3 4 4 4 4 4 4 4 4 4 4 4 4 4 2 2 2 4 4 4 4 4 4 4 1 1 1 1 1 1 1 1 4 4 3 3 3 2 2 2 2 2 2 2 2 2 2 4 3 3 3 3 3 3 3 3 3 3 3 3 3 3 3 3 4 4 4 4 1 1 1 1 1 1 1 1 1 1 1 1 1 4 4 4 1 1 1 1 1 1 1 1 1 1 1 1 4 3 3 3 3 4 4 1 1 1 1 1 1 1 1 1 1 1 1 1 1 1 1 1 4 1 1 1 1 1 1 1 1 1 1 1 1 1 1 4 4 2 2 2 2 2 2 2 2 4 4 3 3 3 3 4 4 3 3 3 3 4 2 2 2 4 4 1 1 1 1 1 1 5 5 5 5 3 …
1250 1 1 1 1 1 1 1 1 1 1 1 1 1 4 1 1 1 1 1 1 4 4 4 4 4 4 4 4 4 4 4 4 4 4 4 4 4 2 2 2 4 4 4 4 4 4 4 1 1 1 1 1 1 1 4 4 4 3 3 3 2 2 2 2 2 2 2 2 2 4 4 5 5 5 5 5 4 4 4 3 3 3 3 3 3 3 3 4 4 4 4 1 1 1 1 1 1 1 1 1 1 1 1 1 4 4 4 1 1 1 1 1 1 1 1 1 1 1 1 4 3 3 3 3 4 4 1 1 1 1 1 1 1 1 1 1 1 1 1 1 1 1 1 4 1 1 1 1 1 1 1 1 1 1 1 1 4 4 4 4 2 2 2 2 2 2 2 2 4 4 3 3 3 3 4 4 4 3 3 3 3 4 3 3 3 3 1 1 1 1 1 1 3 3 3 3 3 …
1500 1 1 1 1 1 1 1 1 1 1 1 4 4 4 1 1 1 1 1 1 3 3 3 3 4 4 4 4 4 4 4 4 4 4 4 4 4 2 2 2 4 4 4 4 4 4 4 1 1 1 1 1 1 1 4 4 4 3 3 3 2 2 2 2 2 2 2 2 2 4 4 4 4 4 3 3 3 3 4 4 4 4 4 3 3 3 3 4 4 4 4 1 1 1 1 1 1 1 1 1 1 1 1 1 4 4 4 1 1 1 1 1 1 1 1 1 1 1 1 4 3 3 3 3 4 4 1 1 1 1 1 1 1 1 1 1 1 1 1 1 1 1 1 4 1 1 1 1 1 1 1 1 1 1 1 1 4 4 4 4 2 2 2 2 2 2 2 2 4 4 3 3 3 3 4 4 3 3 3 3 4 4 4 4 4 4 1 1 1 1 1 1 5 5 5 5 3 …
1750 1 4 1 1 1 1 1 1 1 1 1 4 4 1 1 1 1 1 1 4 4 4 3 3 3 3 4 4 4 4 4 4 4 4 4 4 4 2 2 2 4 4 4 4 4 4 4 1 1 1 1 1 1 1 1 1 4 3 3 3 2 2 2 2 2 2 2 2 2 3 3 3 3 4 4 3 3 3 3 3 3 3 3 3 3 3 3 4 4 4 4 1 1 1 1 1 1 1 1 1 1 1 1 1 4 4 4 1 1 1 1 1 1 1 1 1 1 1 1 4 3 3 3 3 4 4 1 1 1 1 1 1 1 1 1 1 1 1 1 1 1 1 4 1 1 1 1 1 1 1 1 1 1 1 1 1 1 1 4 4 2 2 2 2 2 2 2 2 4 4 3 3 3 3 4 4 3 3 3 3 4 4 4 4 4 4 1 1 1 1 1 1 5 5 5 5 3 …
2000 2 1 1 1 1 1 1 1 1 1 4 4 4 4 1 1 1 1 1 1 4 4 4 4 4 4 4 4 4 4 4 4 4 4 4 4 4 2 2 2 4 4 4 4 4 4 4 1 1 1 1 1 1 1 1 1 4 3 3 3 2 2 2 2 2 2 2 2 2 4 4 1 1 1 1 1 1 4 4 3 3 3 3 3 3 3 3 4 4 4 4 1 1 1 1 1 1 1 1 1 1 1 1 1 4 4 4 1 1 1 1 1 1 1 1 1 1 1 1 4 3 3 3 3 4 4 1 1 1 1 1 1 1 1 1 1 1 1 1 1 1 1 1 1 4 1 1 1 1 1 1 1 1 1 1 1 1 1 4 4 2 2 2 2 2 2 2 2 4 4 3 3 3 3 4 4 3 3 3 3 4 4 4 4 4 4 1 1 1 1 1 1 3 3 3 3 3 …
2250 2 1 1 1 1 1 1 1 1 1 1 4 4 4 1 1 1 1 1 1 4 4 4 4 4 4 4 4 4 4 4 4 4 4 4 4 4 2 2 2 4 4 4 4 4 4 4 4 1 1 1 1 1 1 4 4 4 4 4 4 2 2 2 2 2 2 2 2 2 4 4 5 5 5 5 5 4 4 4 3 3 3 3 4 4 4 4 4 4 4 4 1 1 1 1 1 1 1 1 1 1 1 1 1 4 4 4 1 1 1 1 1 1 1 1 1 1 4 4 4 3 3 3 3 4 4 1 1 1 1 1 1 1 1 1 1 1 1 1 1 1 1 4 4 4 1 1 1 1 1 1 1 1 1 1 1 1 4 4 4 2 2 2 2 2 2 2 2 4 4 3 3 3 3 4 4 3 3 3 3 4 4 3 3 3 3 1 1 1 1 1 1 3 3 3 3 3 …
2500 2 1 1 1 1 1 1 1 1 1 1 4 4 4 5 5 5 5 5 4 3 3 3 3 4 4 4 4 4 4 4 4 4 4 4 4 4 2 2 2 4 4 4 4 4 4 4 1 1 1 1 1 1 1 1 4 4 3 3 3 2 2 2 2 4 4 2 2 2 4 4 4 3 3 3 3 4 4 4 3 3 3 3 3 3 3 3 4 4 4 4 1 1 1 1 1 1 1 1 1 1 1 1 1 4 4 4 1 1 1 1 1 1 1 1 1 1 4 4 4 4 4 4 4 4 4 1 1 1 1 1 1 1 1 1 1 1 1 1 1 1 1 1 4 1 1 1 1 1 1 1 1 1 1 1 1 4 4 4 4 2 4 4 2 2 2 2 2 4 4 3 3 3 3 4 4 3 3 3 3 4 4 4 4 4 4 1 1 1 1 1 1 3 3 3 3 3 …
2750 2 4 1 1 1 1 1 1 1 1 1 1 1 4 1 1 1 1 1 1 3 3 3 3 4 4 4 4 4 4 4 4 4 4 4 4 4 2 2 2 4 4 4 4 4 4 4 1 1 1 1 1 1 4 4 4 4 3 3 3 2 2 2 2 2 4 2 2 2 3 3 3 3 4 4 3 3 3 3 3 3 3 3 4 4 4 4 4 4 4 4 4 4 1 1 1 1 1 1 1 1 1 1 1 4 4 4 1 1 1 1 1 1 1 1 1 1 1 1 4 3 3 3 3 4 4 1 1 1 1 1 1 1 1 1 1 1 1 1 1 1 1 1 4 1 1 1 1 1 1 1 1 1 1 1 1 1 1 4 4 2 2 2 2 2 2 2 2 4 4 3 3 3 3 4 4 4 3 3 3 3 4 4 4 4 4 1 1 1 1 1 1 3 3 3 3 4 …
3000 3 4 1 1 1 1 1 1 1 1 1 1 1 4 1 1 1 1 1 1 3 3 3 3 4 4 4 4 4 4 4 4 4 4 4 4 4 2 2 2 4 4 4 4 4 4 4 1 1 1 1 1 1 4 4 4 4 3 3 3 2 2 2 2 2 2 2 2 2 4 4 5 5 5 5 5 4 4 4 3 3 3 3 4 4 4 4 4 4 4 4 4 4 1 1 1 1 1 1 1 1 1 1 1 4 4 4 1 1 1 1 1 1 1 1 1 1 1 1 4 3 3 3 3 4 4 1 1 1 1 1 1 1 1 1 1 1 1 1 1 1 1 1 4 1 1 1 1 1 1 1 1 1 1 1 1 1 1 4 4 2 2 2 2 2 2 2 2 4 4 3 3 3 3 4 4 4 3 3 3 3 4 3 3 3 3 1 1 1 1 1 1 3 3 3 3 3 …
3250 3 4 1 1 1 1 1 1 1 1 1 1 4 1 1 1 1 1 1 1 3 3 3 3 4 4 4 4 4 4 4 4 4 4 4 4 4 2 2 2 4 4 4 4 4 4 4 1 1 1 1 1 1 4 4 4 4 3 3 3 2 2 2 2 2 2 2 2 2 3 3 3 3 4 3 3 3 3 4 4 4 4 4 4 4 4 4 4 4 4 4 4 4 4 1 1 1 1 1 1 1 1 1 1 4 4 4 1 1 1 1 1 1 1 1 1 1 1 1 4 3 3 3 3 4 4 1 1 1 1 1 1 1 1 1 1 1 1 1 1 1 1 4 1 1 1 1 1 1 1 1 1 1 1 1 1 1 1 4 4 2 2 2 2 2 2 2 2 4 4 3 3 3 3 4 4 3 3 3 3 4 4 4 4 3 3 3 3 4 4 4 4 3 3 3 3 3 …
3500 3 1 1 1 1 1 1 1 1 1 1 1 1 4 1 1 1 1 1 1 3 3 3 3 4 4 4 4 4 4 4 4 4 4 4 4 4 2 2 2 4 4 4 4 4 4 4 1 1 1 1 1 1 4 4 4 4 3 3 3 2 2 2 2 2 2 2 2 2 3 3 3 3 4 3 3 3 3 4 3 3 3 3 4 4 4 4 4 4 4 4 1 1 1 1 1 1 1 1 1 1 4 4 4 4 4 4 1 1 1 1 1 1 1 1 1 1 1 1 4 3 3 3 3 4 4 1 1 1 1 1 1 1 1 1 1 1 1 1 1 1 4 4 1 1 1 1 1 1 1 1 1 1 1 1 1 1 1 4 4 2 2 2 2 2 2 2 2 4 4 4 4 4 4 4 4 4 3 3 3 3 4 4 4 4 4 1 1 1 1 1 1 1 3 3 3 3 …
3750 3 1 1 1 1 1 1 1 1 1 1 1 1 4 3 3 3 3 4 4 3 3 3 3 4 4 4 4 4 4 4 4 4 4 4 4 4 2 2 2 4 4 4 4 4 4 4 1 1 1 1 1 1 4 4 4 4 3 3 3 2 2 2 2 2 2 2 2 2 3 3 3 3 4 5 5 5 5 4 3 3 3 3 4 4 4 4 4 4 4 4 1 1 1 1 1 1 1 1 1 1 4 4 4 4 4 4 1 1 1 1 1 1 1 1 1 1 1 1 4 3 3 3 3 4 4 1 1 1 1 1 1 1 1 1 1 1 1 1 1 1 1 1 4 1 1 1 1 1 1 1 1 1 1 1 1 1 1 4 4 2 2 2 2 2 2 2 2 4 4 3 3 3 3 4 4 3 3 3 3 4 4 4 4 4 4 1 1 1 1 1 1 3 3 3 3 3 …
4000 4 4 4 1 1 1 1 1 1 1 1 1 1 5 5 5 5 5 5 4 3 3 3 3 4 4 4 4 4 4 4 4 4 4 4 4 4 2 2 2 4 4 4 4 4 4 4 4 4 4 5 5 5 5 5 4 4 3 3 3 2 2 2 2 2 2 2 2 2 3 3 3 3 4 4 3 3 3 3 3 3 3 3 4 4 4 4 4 4 4 4 1 1 1 1 1 1 1 1 1 1 4 4 4 4 4 4 1 1 1 1 1 1 1 1 1 1 1 1 1 3 3 3 3 4 4 1 1 1 1 1 1 1 1 1 1 1 1 1 1 1 1 1 4 1 1 1 1 1 1 1 1 1 1 1 1 1 1 4 4 2 2 2 2 2 2 2 2 4 4 3 3 3 3 4 4 3 3 3 3 4 4 4 4 4 4 5 5 5 5 5 4 3 3 3 3 4 …
4250 4 1 1 1 1 1 1 1 1 1 1 1 1 4 1 1 1 1 1 1 4 5 5 5 5 4 4 4 4 4 4 4 4 4 4 4 4 2 2 2 4 4 4 4 4 4 4 1 1 1 1 1 1 4 4 4 4 4 4 4 2 2 2 2 2 2 2 2 2 3 3 3 3 4 4 3 3 3 3 3 3 3 3 4 4 4 4 4 4 4 4 1 1 1 1 1 1 1 1 1 1 4 4 4 4 4 4 1 1 1 1 1 1 1 1 1 1 1 1 4 3 3 3 3 4 4 1 1 1 1 1 1 1 1 1 1 1 1 1 1 1 1 1 4 1 1 1 1 1 1 1 1 1 1 1 1 1 1 4 4 2 2 2 2 2 2 2 2 4 4 3 3 3 3 4 4 4 3 3 3 3 4 3 3 3 3 5 5 5 5 5 4 3 3 3 3 3 …
4500 4 4 4 4 4 1 1 1 1 1 1 1 4 5 5 5 5 5 5 5 3 3 3 3 4 4 4 4 4 4 4 4 4 4 4 4 4 4 4 4 4 4 4 4 4 4 4 1 1 1 1 1 1 4 4 4 4 3 3 3 2 2 2 2 2 2 2 2 2 4 4 4 4 4 5 5 5 5 4 3 3 3 3 4 4 4 4 4 4 4 4 1 1 1 1 1 1 1 1 1 1 1 1 1 4 4 4 1 1 1 1 1 1 1 1 1 1 1 1 1 3 3 3 3 4 4 3 3 3 3 1 1 1 1 1 1 1 1 1 1 1 1 1 4 1 1 1 1 1 1 1 1 1 1 1 1 1 1 4 4 2 2 2 2 2 2 2 2 4 4 3 3 3 3 4 4 3 3 3 3 4 4 3 3 3 3 1 1 1 1 1 1 3 3 3 3 3 …
4750 4 1 1 1 1 1 1 1 1 1 1 1 4 4 1 1 1 1 1 1 3 3 3 3 4 4 4 4 4 4 4 4 4 4 4 4 4 2 2 2 4 4 4 4 4 4 4 1 1 1 1 1 1 1 4 4 4 3 3 3 2 2 2 2 2 2 2 2 2 3 3 3 3 4 5 5 5 5 4 3 3 3 3 3 3 3 3 4 4 4 4 1 1 1 1 1 1 1 1 1 1 1 1 1 4 4 4 1 1 1 1 1 1 1 1 1 1 1 1 4 3 3 3 3 4 4 1 1 1 1 1 1 1 1 1 1 1 1 1 1 1 1 4 4 1 1 1 1 1 1 1 1 1 1 1 1 4 4 4 4 2 2 2 2 2 2 2 2 4 4 3 3 3 3 4 4 3 3 3 3 4 4 4 4 4 4 1 1 1 1 1 1 3 3 3 3 3 …
5000 5 1 1 1 1 1 1 1 1 1 1 1 4 1 1 1 1 1 1 1 3 3 3 3 4 4 4 4 4 4 4 4 4 4 4 4 4 2 2 2 4 4 4 4 4 4 4 1 1 1 1 1 1 4 4 4 4 3 3 3 2 2 2 2 2 2 2 2 2 3 3 3 3 4 5 5 5 5 4 3 3 3 3 4 4 4 4 4 4 4 4 1 1 1 1 1 1 1 1 1 1 1 1 1 4 4 4 1 1 1 1 1 1 1 1 1 1 1 1 4 3 3 3 3 4 4 1 1 1 1 1 1 1 1 1 1 1 1 1 1 1 1 4 1 1 1 1 1 1 1 1 1 1 1 1 1 1 4 4 4 2 2 2 2 2 2 2 2 4 4 3 3 3 3 4 4 4 3 3 3 3 4 4 4 4 4 1 1 1 1 1 1 3 3 3 3 4 …
5250 5 4 1 1 1 1 1 1 1 1 1 4 4 4 4 1 1 1 1 1 4 3 3 3 3 4 4 4 4 4 4 4 4 4 4 4 4 2 2 2 4 4 4 4 4 4 4 1 1 1 1 1 1 1 4 4 4 3 3 3 3 2 2 2 2 2 2 2 2 4 4 5 5 5 5 5 5 5 4 3 3 3 3 3 3 3 3 4 4 4 4 4 4 4 1 1 1 1 1 1 1 1 1 1 4 4 4 1 1 1 1 1 1 1 1 1 1 1 1 4 3 3 3 3 4 4 1 1 1 1 1 1 1 1 1 1 1 1 1 1 1 1 4 1 1 1 1 1 1 1 1 1 1 1 1 1 1 1 4 4 2 2 2 2 2 2 2 2 4 4 3 3 3 3 4 4 4 3 3 3 3 4 4 4 4 4 1 1 1 1 1 1 5 5 5 5 4 …
5500 5 1 1 1 1 1 1 1 1 1 1 1 4 4 1 1 1 1 1 1 3 3 3 3 4 4 4 4 4 4 4 4 4 4 4 4 4 2 2 2 4 4 4 4 4 4 4 4 1 1 1 1 1 1 1 4 4 3 3 3 2 2 2 2 2 2 2 2 2 4 4 4 4 4 3 3 3 3 4 3 3 3 3 3 3 3 3 4 4 4 4 1 1 1 1 1 1 1 1 1 1 1 1 1 4 4 4 1 1 1 1 1 1 1 1 1 1 1 1 1 3 3 3 3 4 4 1 1 1 1 1 1 1 1 1 1 1 1 1 1 1 1 4 1 1 1 1 1 1 1 1 1 1 1 1 1 1 1 4 4 2 2 2 2 2 2 2 2 4 4 3 3 3 3 4 4 3 3 3 3 4 4 4 4 4 4 1 1 1 1 1 1 3 3 3 3 4 …
5750 5 4 1 1 1 1 1 1 1 1 1 4 4 1 1 1 1 1 1 1 3 3 3 3 4 4 4 4 4 4 4 4 4 4 4 4 4 2 2 2 4 4 4 4 4 4 4 1 1 1 1 1 1 1 1 4 4 3 3 3 2 2 2 2 2 2 2 2 2 4 4 5 5 5 5 5 4 4 4 3 3 3 3 3 3 3 3 4 4 4 4 1 1 1 1 1 1 1 1 1 1 1 1 1 4 4 4 1 1 1 1 1 1 1 1 1 1 1 1 4 3 3 3 3 4 4 1 1 1 1 1 1 1 1 1 1 1 1 1 1 1 1 4 1 1 1 1 1 1 1 1 1 1 1 1 1 1 4 4 4 2 2 2 2 2 2 2 2 4 4 3 3 3 3 4 4 4 3 3 3 3 4 4 4 4 4 1 1 1 1 1 1 3 3 3 3 3 …
6000 6 1 1 1 1 1 1 1 1 1 1 4 4 4 1 1 1 1 1 1 3 3 3 3 4 4 4 4 4 4 4 4 4 4 4 4 4 4 4 4 4 4 4 4 4 4 4 1 1 1 1 1 1 1 1 1 4 4 4 4 2 2 2 2 2 2 2 2 2 3 3 3 3 4 4 3 3 3 3 3 3 3 3 3 3 3 3 4 4 4 4 1 1 1 1 1 1 1 1 1 1 1 1 1 4 4 4 1 1 1 1 1 1 1 1 1 1 1 1 4 3 3 3 3 4 4 1 1 1 1 1 1 1 1 1 1 1 1 1 1 1 1 1 4 1 1 1 1 1 1 1 1 1 1 1 1 1 4 4 4 2 2 2 2 2 2 2 2 4 4 3 3 3 3 4 4 3 3 3 3 4 4 4 4 4 4 1 1 1 1 1 1 3 3 3 3 3 …
6250 6 1 1 1 1 1 1 1 1 1 1 1 1 4 1 1 1 1 1 1 4 3 3 3 3 4 4 4 4 4 4 4 4 4 4 4 4 2 2 2 4 4 4 4 4 4 4 4 1 1 1 1 1 1 1 1 4 3 3 3 2 2 2 2 2 2 2 2 2 4 4 5 5 5 5 5 4 4 4 3 3 3 3 3 3 3 3 4 4 4 4 1 1 1 1 1 1 1 1 1 1 1 1 1 4 4 4 1 1 1 1 1 1 1 1 1 1 1 1 4 3 3 3 3 4 4 1 1 1 1 1 1 1 1 1 1 1 1 1 1 1 1 1 4 1 1 1 1 1 1 1 1 1 1 1 1 1 1 4 4 2 2 2 2 2 2 2 2 4 4 3 3 3 3 4 4 3 3 3 3 4 4 4 4 4 4 1 1 1 1 1 1 3 3 3 3 3 …
6500 6 1 1 1 1 1 1 1 1 1 1 1 1 3 3 3 3 3 3 3 3 4 3 3 3 3 4 4 4 4 4 4 4 4 4 4 4 2 2 2 4 4 4 4 4 4 4 4 1 1 1 1 1 1 1 1 4 3 3 3 2 2 2 2 2 2 2 2 2 3 3 3 3 4 3 3 3 3 4 3 3 3 3 3 3 3 3 4 4 4 4 1 1 1 1 1 1 1 1 1 1 1 1 1 4 4 4 4 4 1 1 1 1 1 1 1 1 1 1 4 3 3 3 3 4 4 1 1 1 1 1 1 4 4 1 1 1 1 1 1 1 1 1 4 1 1 1 1 1 1 1 1 1 1 1 1 1 1 4 4 2 2 2 2 2 2 2 2 4 4 3 3 3 3 4 4 3 3 3 3 4 4 4 4 4 4 1 1 1 1 1 1 3 3 3 3 3 …
6750 6 1 1 1 1 1 1 1 1 1 1 1 4 4 1 1 1 1 1 1 4 5 5 5 5 4 4 4 4 4 4 4 4 4 4 4 4 2 2 2 4 4 4 4 4 4 4 4 1 1 1 1 1 1 1 1 4 3 3 3 2 2 2 2 2 2 2 2 2 4 4 5 5 5 5 5 5 4 4 3 3 3 3 3 3 3 3 4 4 4 4 1 1 1 1 1 1 1 1 1 1 1 1 1 4 4 4 1 1 1 1 1 1 1 1 1 1 1 1 4 3 3 3 3 4 4 1 1 1 1 1 1 1 1 1 1 1 1 1 1 1 1 1 4 1 1 1 1 1 1 1 1 1 1 1 1 1 1 4 4 2 2 2 2 2 2 2 2 4 4 3 3 3 3 4 4 3 3 3 3 4 4 4 4 4 4 1 1 1 1 1 1 3 3 3 3 4 …
7000 7 1 1 1 1 1 1 1 1 1 1 1 1 5 5 5 5 5 4 4 3 3 3 3 4 4 4 4 4 4 4 4 4 4 4 4 4 2 2 2 4 4 4 4 4 4 4 1 1 1 1 1 1 1 1 4 4 3 3 3 2 2 2 2 2 2 2 2 2 4 4 3 3 3 3 3 3 3 3 3 3 3 3 3 3 3 3 4 4 4 4 1 1 1 1 1 1 1 1 1 1 1 1 1 4 4 4 1 1 1 1 1 1 1 1 1 1 1 1 4 3 3 3 3 4 4 1 1 1 1 1 1 1 1 1 1 1 1 1 1 1 1 4 1 1 1 1 1 1 1 1 1 1 1 1 1 4 4 4 4 2 2 2 2 2 2 2 2 4 4 3 3 3 3 4 4 3 3 3 3 4 4 4 4 4 5 5 5 5 5 5 4 3 3 3 3 4 …
7250 7 1 1 1 1 1 1 1 1 1 1 1 1 4 1 1 1 1 1 1 3 3 3 3 4 4 4 4 4 4 4 4 4 4 4 4 4 2 2 2 4 4 4 4 4 4 4 1 1 1 1 1 1 1 1 1 4 3 3 3 2 2 2 2 2 2 2 2 2 4 4 5 5 5 5 5 4 4 4 3 3 3 3 4 4 4 4 4 4 4 4 1 1 1 1 1 1 1 1 1 1 4 4 4 4 4 4 4 4 4 1 1 1 1 1 1 1 1 1 4 3 3 3 3 4 4 1 1 1 1 1 1 1 1 1 1 1 1 1 1 1 1 1 4 1 1 1 1 1 1 1 1 1 1 1 1 4 4 4 4 2 2 2 2 2 2 2 2 4 4 3 3 3 3 4 4 3 3 3 3 4 4 4 4 4 4 1 1 1 1 1 1 3 3 3 3 3 …
7500 7 1 1 1 1 1 1 1 1 1 1 1 1 4 1 1 1 1 1 1 3 3 3 3 4 4 4 4 4 4 4 4 4 4 4 4 4 2 2 2 4 4 4 4 4 4 4 1 1 1 1 1 1 1 1 4 4 3 3 3 2 2 2 2 2 2 2 2 2 4 4 5 5 5 5 5 4 4 4 3 3 3 3 3 3 3 3 4 4 4 4 1 1 1 1 1 1 1 1 1 1 4 4 4 4 4 4 1 1 1 1 1 1 1 1 1 1 1 1 4 3 3 3 3 4 4 1 1 1 1 1 1 1 1 1 1 1 1 1 1 1 1 4 1 1 1 1 1 1 1 1 1 1 1 1 1 1 4 4 4 2 2 2 2 2 2 2 2 4 4 3 3 3 3 4 4 3 3 3 3 4 4 4 4 4 4 1 1 1 1 1 1 5 5 5 5 3 …
7750 7 4 4 4 1 1 1 1 1 1 1 1 1 4 1 1 1 1 1 1 3 3 3 3 4 4 4 4 4 4 4 4 4 4 4 4 4 2 2 2 4 4 4 4 4 4 4 1 1 1 1 1 1 1 1 4 4 3 3 3 2 2 2 2 2 2 2 2 2 4 4 5 5 5 5 5 5 4 4 3 3 3 3 4 4 4 4 4 4 4 4 1 1 1 1 1 1 1 1 1 1 4 4 3 3 3 3 1 1 1 1 1 1 1 1 1 1 1 1 4 3 3 3 3 4 4 1 1 1 1 1 1 1 1 1 1 1 1 1 1 1 1 1 4 1 1 1 1 1 1 1 1 1 1 1 1 1 1 4 4 2 2 2 2 2 2 2 2 4 4 3 3 3 3 4 4 4 3 3 3 3 4 4 4 4 4 1 1 1 1 1 1 3 3 3 3 3 …
8000 8 4 1 1 1 1 1 1 1 1 1 1 1 4 1 1 1 1 1 1 3 3 3 3 4 4 4 4 4 4 4 4 4 4 4 4 4 2 2 2 4 4 4 4 4 4 4 1 1 1 1 1 1 1 1 4 4 3 3 3 2 2 2 2 2 2 2 2 2 3 3 3 3 4 5 5 5 5 4 4 4 4 4 4 4 4 4 4 4 4 4 1 1 1 1 1 1 1 1 1 1 4 4 3 3 3 3 1 1 1 1 1 1 1 1 1 1 1 1 1 3 3 3 3 4 4 1 1 1 1 1 1 1 1 1 1 1 1 1 1 1 1 4 1 1 1 1 1 1 1 1 1 1 1 1 1 1 1 4 4 2 2 2 2 2 2 2 2 4 4 3 3 3 3 4 4 3 3 3 3 4 4 4 4 4 4 1 1 1 1 1 1 3 3 3 3 3 …
8250 8 4 1 1 1 1 1 1 1 1 1 4 4 4 1 1 1 1 1 1 3 3 3 3 4 4 4 4 4 4 4 4 4 4 4 4 4 2 2 2 4 4 4 4 4 4 4 1 1 1 1 1 1 1 1 4 4 3 3 3 2 2 2 2 2 2 2 2 2 4 4 3 3 3 3 3 3 3 3 4 4 4 4 4 4 4 4 4 4 4 4 1 1 1 1 1 1 1 1 1 1 4 4 4 4 4 4 1 1 1 1 1 1 1 1 1 1 1 1 4 3 3 3 3 4 4 1 1 1 1 1 1 1 1 1 1 1 1 1 1 1 1 1 4 1 1 1 1 1 1 1 1 1 1 1 1 1 1 4 4 2 2 2 2 2 2 2 2 4 4 3 3 3 3 4 4 4 3 3 3 3 4 4 4 4 4 5 5 5 5 5 4 3 3 3 3 3 …
8500 8 4 1 1 1 1 1 1 1 1 1 4 4 4 1 1 1 1 1 1 3 3 3 3 4 4 4 4 4 4 4 4 4 4 4 4 4 2 2 2 4 4 4 4 4 4 4 4 1 1 1 1 1 1 1 4 4 3 3 3 2 2 2 2 2 2 2 2 2 4 4 5 5 5 5 5 4 4 4 3 3 3 3 4 4 4 4 4 4 4 4 1 1 1 1 1 1 1 1 1 1 4 4 4 4 4 4 1 1 1 1 1 1 1 1 1 1 1 1 1 3 3 3 3 4 4 1 1 1 1 1 1 1 1 1 1 1 1 1 1 1 1 1 4 1 1 1 1 1 1 1 1 1 1 1 1 1 1 4 4 2 2 2 2 2 2 2 2 4 4 3 3 3 3 4 4 3 3 3 3 4 4 4 4 4 4 5 5 5 5 5 4 3 3 3 3 4 …
8750 8 3 3 3 3 4 1 1 1 1 1 1 1 4 1 1 1 1 1 1 3 3 3 3 4 4 4 4 4 4 4 4 4 4 4 4 4 2 2 2 4 4 4 4 4 4 4 1 1 1 1 1 1 1 1 1 4 3 3 3 2 2 2 2 2 2 2 2 2 3 3 3 3 4 4 3 3 3 3 3 3 3 3 3 3 3 3 4 4 4 4 1 1 1 1 1 1 1 1 1 1 1 1 1 4 4 4 1 1 1 1 1 1 1 1 1 1 1 1 4 3 3 3 3 4 4 1 1 1 1 1 1 1 1 1 1 1 1 1 1 1 1 1 4 1 1 1 1 1 1 1 1 1 1 1 1 1 1 4 4 2 2 2 2 2 2 2 2 4 4 3 3 3 3 4 4 4 3 3 3 3 4 4 4 4 4 1 1 1 1 1 1 5 5 5 5 3 …
9000 9 4 1 1 1 1 1 1 1 1 1 1 1 5 5 5 5 5 4 4 3 3 3 3 4 4 4 4 4 4 4 4 4 4 4 4 4 2 2 2 4 4 4 4 4 4 4 4 1 1 1 1 1 1 1 4 4 3 3 3 2 2 2 2 2 2 2 2 2 4 4 5 5 5 5 5 4 4 4 3 3 3 3 4 4 4 4 4 4 4 4 1 1 1 1 1 1 1 1 1 1 4 4 4 4 4 4 1 1 1 1 1 1 1 1 1 1 1 1 4 3 3 3 3 4 4 1 1 1 1 1 1 1 1 1 1 1 1 1 1 1 1 1 1 4 1 1 1 1 1 1 1 1 1 1 1 1 1 4 4 2 2 2 2 2 2 2 2 4 4 3 3 3 3 4 4 3 3 3 3 4 4 4 4 4 4 1 1 1 1 1 1 4 3 3 3 3 …
9250 9 3 3 3 3 1 1 1 1 1 1 1 1 4 1 1 1 1 1 1 3 3 3 3 4 4 4 4 4 4 4 4 4 4 4 4 4 2 2 2 4 4 4 4 4 4 4 4 1 1 1 1 1 1 1 1 4 3 3 3 2 2 2 2 2 2 2 2 2 3 3 3 3 4 4 3 3 3 3 3 3 3 3 4 4 4 4 4 4 4 4 1 1 1 1 1 1 1 1 1 1 1 1 1 4 4 4 1 1 1 1 1 1 1 1 1 1 1 1 4 3 3 3 3 4 4 1 1 1 1 1 1 1 1 1 1 1 1 1 1 1 1 4 1 1 1 1 1 1 1 1 1 1 1 1 1 1 4 4 4 2 2 2 2 2 2 2 2 4 4 3 3 3 3 4 4 3 3 3 3 4 4 4 4 4 4 1 1 1 1 1 1 3 3 3 3 3 …
9500 9 1 1 1 1 1 1 1 1 1 1 1 1 4 1 1 1 1 1 1 4 4 4 4 4 4 4 4 4 4 4 4 4 4 4 4 4 2 2 2 4 4 4 4 4 4 4 1 1 1 1 1 1 1 1 1 4 4 4 4 2 2 2 2 2 2 2 2 2 4 4 5 5 5 5 5 4 4 4 3 3 3 3 3 3 3 3 4 4 4 4 1 1 1 1 1 1 1 1 1 1 4 4 4 4 4 4 1 1 1 1 1 1 1 1 1 1 1 1 4 4 4 4 4 4 4 1 1 1 1 1 1 1 1 1 1 1 1 1 1 1 1 1 4 1 1 1 1 1 1 1 1 1 1 1 1 1 1 4 4 2 2 2 2 2 2 2 2 4 4 3 3 3 3 4 4 4 3 3 3 3 4 4 4 4 4 1 1 1 1 1 1 3 3 3 3 3 …
9750 9 1 1 1 1 1 1 1 1 1 1 1 1 5 5 5 5 5 5 5 4 5 5 5 5 4 4 4 4 4 4 4 4 4 4 4 4 4 4 4 4 4 4 4 4 4 4 1 1 1 1 1 1 1 4 4 4 3 3 3 2 2 2 2 2 2 2 2 2 4 4 4 4 4 5 5 5 5 4 3 3 3 3 4 4 4 4 4 4 4 4 1 1 1 1 1 1 1 1 1 1 1 1 1 4 4 4 4 4 4 1 1 1 1 1 1 1 1 1 4 3 3 3 3 4 4 1 1 1 1 1 1 1 1 1 1 1 1 1 1 1 1 1 4 1 1 1 1 1 1 1 1 1 1 1 1 1 1 4 4 2 2 2 2 2 2 2 2 4 4 3 3 3 3 4 4 4 3 3 3 3 4 4 4 4 4 1 1 1 1 1 1 3 3 3 3 3 …
10000 10 4 1 1 1 1 1 1 1 1 4 4 4 5 5 5 5 5 5 5 4 3 3 3 3 4 4 4 4 4 4 4 4 4 4 4 4 2 2 2 4 4 4 4 4 4 4 1 1 1 1 1 1 4 4 4 4 4 4 4 2 2 2 2 2 2 2 2 2 4 4 3 3 3 3 3 3 3 3 4 4 4 4 4 4 4 4 4 4 4 4 1 1 1 1 1 1 1 1 1 1 1 1 1 4 4 4 1 1 1 1 1 1 1 1 1 1 1 1 4 3 3 3 3 4 4 1 1 1 1 1 1 1 1 1 1 1 1 1 1 1 1 1 4 1 1 1 1 1 1 1 1 1 1 1 1 4 4 4 4 2 2 2 2 2 2 2 2 4 4 3 3 3 3 4 4 3 3 3 3 4 4 4 4 4 4 1 1 1 1 1 1 3 3 3 3 …
10250 10 4 1 1 1 1 1 1 1 1 1 1 1 5 5 5 5 5 4 4 4 4 4 4 4 4 4 4 4 4 4 4 4 4 4 4 4 2 2 2 4 4 4 4 4 4 4 1 1 1 1 1 1 1 1 4 4 3 3 3 2 2 2 2 2 2 2 2 2 4 4 4 4 4 5 5 5 5 4 3 3 3 3 4 4 4 4 4 4 4 4 1 1 1 1 1 1 1 1 1 1 1 1 1 4 4 4 1 1 1 1 1 1 1 1 1 1 1 1 4 3 3 3 3 4 4 1 1 1 1 1 1 1 1 1 1 1 1 1 1 1 1 4 1 1 1 1 1 1 1 1 1 1 1 1 1 4 4 4 4 2 2 2 2 2 2 2 2 4 4 3 3 3 3 4 4 4 3 3 3 3 4 4 4 4 4 1 1 1 1 1 1 3 3 3 3 …
10500 10 4 1 1 1 1 1 1 1 1 1 1 4 1 1 1 1 1 1 1 3 3 3 3 4 4 4 4 4 4 4 4 4 4 4 4 4 2 2 2 4 4 4 4 4 4 4 1 1 1 1 1 1 1 1 1 4 3 3 3 2 2 2 2 2 2 2 2 2 4 4 5 5 5 5 5 4 4 4 4 4 4 4 3 3 3 3 4 4 4 4 1 1 1 1 1 1 1 1 1 1 1 1 1 4 4 4 1 1 1 1 1 1 1 1 1 1 1 1 4 3 3 3 3 4 4 1 1 1 1 1 1 1 1 1 1 1 1 1 1 1 1 4 1 1 1 1 1 1 1 1 1 1 1 1 1 1 1 4 4 2 2 2 2 2 2 2 2 4 4 3 3 3 3 4 4 3 3 3 3 4 4 4 4 4 4 1 1 1 1 1 1 3 3 3 3 …
10750 10 4 4 1 1 1 1 1 1 1 4 4 4 3 3 3 3 3 3 3 3 4 4 4 4 4 4 4 4 4 4 4 4 4 4 4 4 2 2 2 4 4 4 4 4 4 4 1 1 1 1 1 1 4 4 4 4 4 4 4 2 2 2 2 2 2 2 2 2 4 4 5 5 5 5 5 4 4 4 4 4 4 4 3 3 3 3 4 4 4 4 1 1 1 1 1 1 1 1 1 1 1 1 1 4 4 4 1 1 1 1 1 1 1 1 1 1 1 1 4 3 3 3 3 4 4 1 1 1 1 1 1 1 1 1 1 1 1 1 1 1 1 1 4 1 1 1 1 1 1 1 1 1 1 1 1 1 4 4 4 2 2 2 2 2 2 2 2 4 4 3 3 3 3 4 4 3 3 3 3 4 4 3 3 3 3 5 5 5 5 5 4 3 3 3 3 …
11000 11 4 1 1 1 1 1 1 1 1 1 4 4 4 1 1 1 1 1 1 3 3 3 3 4 4 4 4 4 4 4 4 4 4 4 4 4 2 2 2 4 4 4 4 4 4 4 4 1 1 1 1 1 1 1 1 4 3 3 3 2 2 2 2 2 2 2 2 2 4 4 5 5 5 5 5 4 4 4 3 3 3 3 4 4 4 4 4 4 4 4 1 1 1 1 1 1 1 1 1 1 1 1 1 4 4 4 1 1 1 1 1 1 1 1 1 1 1 1 4 3 3 3 3 4 4 1 1 1 1 1 1 4 1 1 1 1 1 1 1 1 1 4 1 1 1 1 1 1 1 1 1 1 1 1 1 1 1 4 4 2 2 2 2 2 2 2 2 4 4 3 3 3 3 4 4 3 3 3 3 4 4 3 3 3 3 1 1 1 1 1 1 3 3 3 3 …
11250 11 4 1 1 1 1 1 1 1 1 1 1 1 5 5 5 5 5 5 5 3 3 3 3 4 4 4 4 4 4 4 4 4 4 4 4 4 2 2 2 4 4 4 4 4 4 4 1 1 1 1 1 1 1 1 1 4 3 3 3 2 2 2 2 2 2 2 2 2 4 4 3 3 3 3 3 3 3 3 3 3 3 3 4 4 4 4 4 4 4 4 1 1 1 1 1 1 1 1 1 1 1 1 1 4 4 4 1 1 1 1 1 1 1 1 1 1 1 1 4 3 3 3 3 4 4 1 1 1 1 1 1 1 1 1 1 1 1 1 1 1 1 1 4 1 1 1 1 1 1 1 1 1 1 1 1 1 1 4 4 2 2 2 2 2 2 2 2 4 4 3 3 3 3 4 4 3 3 3 3 4 4 4 4 4 4 1 1 1 1 1 1 3 3 3 3 …
11500 11 4 1 1 1 1 1 1 1 1 1 1 1 5 5 5 5 5 5 5 4 4 3 3 3 3 4 4 4 4 4 4 4 4 4 4 4 2 2 2 4 4 4 4 4 4 4 1 1 1 1 1 1 1 1 1 4 3 3 3 2 2 2 2 2 2 2 2 2 4 4 3 3 3 3 3 3 3 3 4 4 4 4 4 4 4 4 4 4 4 4 1 1 1 1 1 1 1 1 1 1 4 4 4 4 4 4 1 1 1 1 1 1 1 1 1 1 1 1 4 3 3 3 3 4 4 1 1 1 1 1 1 1 1 1 1 1 1 1 1 1 1 1 4 1 1 1 1 1 1 1 1 1 1 1 1 1 1 4 4 2 2 2 2 2 2 2 2 4 4 3 3 3 3 4 4 3 3 3 3 4 4 4 4 4 4 1 1 1 1 1 1 5 5 5 5 …
11750 11 4 4 1 1 1 1 1 1 4 4 4 4 5 5 5 5 5 5 5 4 4 4 4 4 4 4 4 4 4 4 4 4 4 4 4 4 2 2 2 4 4 4 4 4 4 4 1 1 1 1 1 1 1 1 4 4 3 3 3 2 2 2 2 2 2 2 2 2 4 4 4 3 3 3 3 4 4 4 3 3 3 3 4 4 4 4 4 4 4 4 1 1 1 1 1 1 1 1 1 1 1 1 1 4 4 4 1 1 1 1 1 1 1 1 1 1 1 1 1 3 3 3 3 4 4 1 1 1 1 1 1 1 1 1 1 1 1 1 1 1 1 4 4 1 1 1 1 1 1 1 1 1 1 1 1 1 1 4 4 2 2 2 2 2 2 2 2 4 4 3 3 3 3 4 4 4 3 3 3 3 4 4 4 4 4 1 1 1 1 1 1 5 5 5 5 …
12000 12 4 4 4 1 1 1 1 1 1 1 4 4 1 1 1 1 1 1 1 3 3 3 3 4 4 4 4 4 4 4 4 4 4 4 4 4 2 2 2 4 4 4 4 4 4 4 1 1 1 1 1 1 1 1 1 4 3 3 3 2 2 2 2 2 2 2 2 2 4 4 5 5 5 5 5 4 4 4 4 4 4 4 4 4 4 4 4 4 4 4 1 1 1 1 1 1 1 1 1 1 1 1 1 4 4 4 1 1 1 1 1 1 1 1 1 1 1 1 4 3 3 3 3 4 4 1 1 1 1 1 1 1 1 1 1 1 1 1 1 1 1 1 4 1 1 1 1 1 1 1 1 1 1 1 1 1 4 4 4 2 2 2 2 2 2 2 2 4 4 3 3 3 3 4 4 3 3 3 3 4 4 4 4 4 4 1 1 1 1 1 1 1 3 3 3 …
12250 12 4 1 1 1 1 1 1 1 1 1 1 1 5 5 5 5 5 5 4 3 3 3 3 4 4 4 4 4 4 4 4 4 4 4 4 4 4 4 4 4 4 4 4 4 4 4 1 1 1 1 1 1 1 4 4 4 3 3 3 2 2 2 2 2 2 2 2 2 4 4 5 5 5 5 5 4 4 4 4 4 4 4 4 4 4 4 4 4 4 4 1 1 1 1 1 1 1 1 1 1 1 1 1 4 4 4 1 1 1 1 1 1 1 1 1 1 1 1 4 3 3 3 3 4 4 1 1 1 1 1 1 1 1 1 1 1 1 1 1 1 1 1 4 1 1 1 1 1 1 1 1 1 1 1 1 1 1 4 4 2 2 2 2 2 2 2 2 4 4 3 3 3 3 4 4 3 3 3 3 4 4 4 4 4 4 1 1 1 1 1 1 3 3 3 3 …
12500 12 4 1 1 1 1 1 1 1 1 1 1 1 3 3 3 3 3 3 3 3 4 3 3 3 3 4 4 4 4 4 4 4 4 4 4 4 2 2 2 4 4 4 4 4 4 4 1 1 1 1 1 1 1 1 1 4 3 3 3 2 2 2 2 2 2 2 2 2 4 4 4 3 3 3 3 4 4 4 3 3 3 3 3 3 3 3 4 4 4 4 1 1 1 1 1 1 1 1 1 1 1 1 1 4 4 4 1 1 1 1 1 1 1 1 1 1 1 1 4 3 3 3 3 4 4 4 1 1 1 1 1 1 1 1 1 1 1 1 1 1 1 4 1 1 1 1 1 1 1 1 1 1 1 1 1 1 1 4 4 2 2 2 2 2 2 2 2 4 4 4 4 4 4 4 4 3 3 3 3 4 4 4 4 4 4 1 1 1 1 1 1 1 3 3 3 …
12750 12 4 4 1 1 1 1 1 1 4 4 4 4 4 4 4 5 5 5 5 3 3 3 3 4 4 4 4 4 4 4 4 4 4 4 4 4 2 2 2 4 4 4 4 4 4 4 1 1 1 1 1 1 1 4 4 4 3 3 3 2 2 2 2 2 2 2 2 2 4 4 5 5 5 5 5 5 4 4 3 3 3 3 3 3 3 3 4 4 4 4 1 1 1 1 1 1 1 1 1 1 1 1 1 4 4 4 1 1 1 1 1 1 1 1 1 1 1 4 4 3 3 3 3 4 4 1 1 1 1 1 1 1 1 1 1 1 1 1 1 1 1 1 4 1 1 1 1 1 1 1 1 1 1 1 1 1 1 4 4 2 2 2 2 2 2 2 2 4 4 3 3 3 3 4 4 4 3 3 3 3 4 4 4 4 4 4 1 1 1 1 1 1 3 3 3 …
13000 13 4 4 1 1 1 1 1 1 1 1 1 1 3 3 3 3 3 3 3 3 4 4 4 4 4 4 4 4 4 4 4 4 4 4 4 4 2 2 2 4 4 4 4 4 4 4 1 1 1 1 1 1 1 1 4 4 3 3 3 2 2 2 2 2 2 2 2 2 3 3 3 3 4 4 3 3 3 3 3 3 3 3 3 3 3 3 4 4 4 4 1 1 1 1 1 1 1 1 1 1 4 4 4 4 4 4 1 1 1 1 1 1 1 1 1 1 1 1 4 3 3 3 3 4 4 1 1 1 1 1 1 1 1 1 1 1 1 1 1 1 1 4 1 1 1 1 1 1 1 1 1 1 1 1 1 1 4 4 4 2 2 2 2 2 2 2 2 4 4 3 3 3 3 4 4 3 3 3 3 4 4 4 4 4 4 5 5 5 5 5 4 3 3 3 3 …
13250 13 4 1 1 1 1 1 1 1 1 1 4 4 3 3 3 3 4 3 3 3 3 4 4 4 4 4 4 4 4 4 4 4 4 4 4 4 2 2 2 4 4 4 4 4 4 4 1 1 1 1 1 1 1 1 1 4 3 3 3 2 2 2 2 2 2 2 2 2 4 4 5 5 5 5 5 5 5 4 3 3 3 3 4 4 4 4 4 4 4 4 1 1 1 1 1 1 1 1 1 1 4 4 4 4 4 4 1 1 1 1 1 1 1 1 1 1 1 1 4 3 3 3 3 4 4 1 1 1 1 1 1 1 1 1 1 1 1 1 1 1 1 4 1 1 1 1 1 1 1 1 1 1 1 1 1 1 1 4 4 2 2 2 2 2 2 2 2 4 4 4 4 4 4 4 4 4 3 3 3 3 4 4 4 4 4 1 1 1 1 1 1 4 3 3 3 …
13500 13 1 1 1 1 1 1 5 5 5 5 4 4 4 4 4 5 5 5 5 3 3 3 3 4 4 4 4 4 4 4 4 4 4 4 4 4 4 4 4 4 4 4 4 4 4 4 1 1 1 1 1 1 1 1 4 4 3 3 3 2 2 2 2 2 2 2 2 2 4 4 3 3 3 3 3 3 3 3 3 3 3 3 4 4 4 4 4 4 4 4 1 1 1 1 1 1 1 1 1 1 1 1 1 4 4 4 1 1 1 1 1 1 1 1 1 1 1 1 4 3 3 3 3 4 4 1 1 1 1 1 1 4 1 1 1 1 1 1 1 1 1 4 1 1 1 1 1 1 1 1 1 1 1 1 1 1 4 4 4 2 2 2 2 2 2 2 2 4 4 4 4 4 4 4 4 4 3 3 3 3 4 4 4 4 4 1 1 1 1 1 1 1 3 3 3 …
13750 13 1 1 1 1 1 1 1 1 1 1 4 4 4 1 1 1 1 1 1 3 3 3 3 4 4 4 4 4 4 4 4 4 4 4 4 4 2 2 2 4 4 4 4 4 4 4 1 1 1 1 1 1 4 4 4 4 3 3 3 2 2 2 2 2 2 2 2 2 3 3 3 3 4 3 3 3 3 4 4 4 4 4 3 3 3 3 4 4 4 4 1 1 1 1 1 1 1 1 1 1 1 1 1 4 4 4 1 1 1 1 1 1 1 1 1 1 1 1 4 3 3 3 3 4 4 1 1 1 1 1 1 1 1 1 1 1 1 1 1 1 1 1 4 1 1 1 1 1 1 1 1 1 1 1 1 1 4 4 4 2 2 2 2 2 2 2 2 4 4 3 3 3 3 4 4 4 3 3 3 3 4 4 4 4 5 5 5 5 5 4 4 3 3 3 3 …
14000 14 1 1 1 1 1 1 1 1 1 1 1 1 4 1 1 1 1 1 1 4 4 4 4 4 4 4 4 4 4 4 4 4 4 4 4 4 2 2 2 4 4 4 4 4 4 4 1 1 1 1 1 1 1 4 4 4 4 4 4 2 2 2 2 2 2 2 2 2 4 4 4 3 3 3 3 4 4 4 3 3 3 3 4 4 4 4 4 4 4 4 1 1 1 1 1 1 1 1 1 1 1 1 1 4 4 4 4 4 1 1 1 1 1 1 1 1 1 1 4 3 3 3 3 4 4 1 1 1 1 1 1 1 1 1 1 1 1 1 1 1 1 1 4 1 1 1 1 1 1 1 1 1 1 1 1 1 4 4 4 2 2 2 2 2 2 2 2 4 4 4 4 4 4 4 4 3 3 3 3 4 4 4 4 3 3 3 3 4 3 3 3 3 3 3 3 …
14250 14 1 1 1 1 1 1 1 1 1 1 1 1 4 1 1 1 1 1 1 3 3 3 3 4 4 4 4 4 4 4 4 4 4 4 4 4 2 2 2 4 4 4 4 4 4 4 4 1 1 1 1 1 1 4 4 4 3 3 3 2 2 2 2 2 2 2 2 2 4 4 5 5 5 5 5 4 4 4 3 3 3 3 3 3 3 3 4 4 4 4 1 1 1 1 1 1 1 1 1 1 4 4 4 4 4 4 1 1 1 1 1 1 1 1 1 1 1 1 4 3 3 3 3 4 4 1 1 1 1 1 1 1 1 1 1 1 1 1 1 1 1 4 4 4 1 1 1 1 1 1 1 1 1 1 1 1 4 4 4 2 2 2 2 2 2 2 2 4 4 4 4 4 4 4 4 4 3 3 3 3 4 4 4 4 4 1 1 1 1 1 1 3 3 3 3 …
14500 14 1 1 1 1 1 1 1 1 1 1 1 1 4 1 1 1 1 1 1 4 4 3 3 3 3 4 4 4 4 4 4 4 4 4 4 4 2 2 2 4 4 4 4 4 4 4 4 1 1 1 1 1 1 1 4 4 3 3 3 2 2 2 2 2 2 2 2 2 3 3 3 3 4 5 5 5 5 4 3 3 3 3 3 3 3 3 4 4 4 4 1 1 1 1 1 1 1 1 1 1 1 1 1 4 4 4 1 1 1 1 1 1 1 1 1 1 1 1 4 3 3 3 3 4 4 1 1 1 1 1 1 1 1 1 1 1 1 1 1 1 1 1 4 4 1 1 1 1 1 1 1 1 1 1 1 1 1 4 4 2 2 2 2 2 2 2 2 4 4 3 3 3 3 4 4 3 3 3 3 4 4 4 4 4 4 1 1 1 1 1 1 3 3 3 3 …
14750 14 4 4 1 1 1 1 1 1 1 4 4 4 3 3 3 3 3 3 3 3 4 3 3 3 3 4 4 4 4 4 4 4 4 4 4 4 2 2 2 4 4 4 4 4 4 4 1 1 1 1 1 1 1 1 1 4 3 3 3 2 2 2 2 2 2 2 2 2 4 4 3 3 3 3 4 4 4 4 4 4 4 4 3 3 3 3 4 4 4 4 1 1 1 1 1 1 1 1 1 1 1 1 1 4 4 4 1 1 1 1 1 1 1 1 1 1 1 1 4 3 3 3 3 4 4 1 1 1 1 1 1 1 1 1 1 1 1 1 1 1 1 1 4 1 1 1 1 1 1 1 1 1 1 1 1 4 4 4 4 2 2 2 2 2 2 2 2 4 4 3 3 3 3 4 4 3 3 3 3 4 4 4 4 4 4 1 1 1 1 1 1 4 3 3 3 …
15000 15 1 1 1 1 1 1 1 1 1 1 4 4 4 1 1 1 1 1 1 4 3 3 3 3 4 4 4 4 4 4 4 4 4 4 4 4 2 2 2 4 4 4 4 4 4 4 1 1 1 1 1 1 4 4 4 4 3 3 3 2 2 2 2 2 2 2 2 2 4 4 5 5 5 5 5 4 4 4 3 3 3 3 4 4 4 4 4 4 4 4 1 1 1 1 1 1 1 1 1 1 4 4 4 4 4 4 4 4 1 1 1 1 1 1 1 1 1 1 4 3 3 3 3 4 4 1 1 1 1 1 1 1 1 1 1 1 1 1 1 1 1 1 4 1 1 1 1 1 1 1 1 1 1 1 1 1 1 4 4 2 2 2 2 2 2 2 2 4 4 3 3 3 3 4 4 3 3 3 3 4 4 4 4 4 4 1 1 1 1 1 1 5 5 5 5 …
15250 15 3 3 3 3 1 1 1 1 1 1 4 4 4 1 1 1 1 1 1 3 3 3 3 4 4 4 4 4 4 4 4 4 4 4 4 4 2 2 2 4 4 4 4 4 4 4 1 1 1 1 1 1 4 4 4 4 3 3 3 2 2 2 2 2 2 2 2 2 3 3 3 3 4 4 3 3 3 3 3 3 3 3 4 4 4 4 4 4 4 4 1 1 1 1 1 1 1 1 1 1 1 1 1 4 4 4 1 1 1 1 1 1 1 1 1 1 1 1 4 3 3 3 3 4 4 1 1 1 1 1 1 1 1 1 1 1 1 1 1 1 1 1 4 1 1 1 1 1 1 1 1 1 1 1 1 1 4 4 4 2 2 2 2 2 2 2 2 4 4 3 3 3 3 4 4 3 3 3 3 4 4 4 4 4 4 1 1 1 1 1 1 1 3 3 3 …
15500 15 4 1 1 1 1 1 1 1 1 4 4 4 4 4 4 4 4 4 4 3 3 3 3 4 4 4 4 4 4 4 4 4 4 4 4 4 2 2 2 4 4 4 4 4 4 4 1 1 1 1 1 1 4 4 4 4 3 3 3 2 2 2 2 2 2 2 2 2 4 4 5 5 5 5 5 5 5 4 3 3 3 3 4 4 4 4 4 4 4 4 1 1 1 1 1 1 1 1 1 1 1 1 1 4 4 4 1 1 1 1 1 1 1 1 1 1 1 1 1 3 3 3 3 4 4 1 1 1 1 1 1 1 1 1 1 1 1 1 1 1 1 1 4 4 1 1 1 1 1 1 1 1 1 1 1 1 4 4 4 2 2 2 2 2 2 2 2 4 4 3 3 3 3 4 4 3 3 3 3 4 4 4 4 4 4 1 1 1 1 1 1 5 5 5 5 …
15750 15 4 4 4 1 1 1 1 1 1 1 4 4 1 1 1 1 1 1 1 4 4 4 4 4 4 4 4 4 4 4 4 4 4 4 4 4 2 2 2 4 4 4 4 4 4 4 1 1 1 1 1 1 1 4 4 4 3 3 3 2 2 2 2 2 2 2 2 2 4 4 5 5 5 5 5 4 4 4 3 3 3 3 3 3 3 3 4 4 4 4 1 1 1 1 1 1 1 1 1 1 1 1 1 4 4 4 1 1 1 1 1 1 1 1 1 1 1 1 4 3 3 3 3 4 4 1 1 1 1 1 1 4 1 1 1 1 1 1 1 1 1 4 1 1 1 1 1 1 1 1 1 1 1 1 1 1 1 4 4 2 2 2 2 2 2 2 2 4 4 3 3 3 3 4 4 3 3 3 3 4 4 4 4 4 4 1 1 1 1 1 1 3 3 3 3 …
16000 16 4 4 4 1 1 1 1 1 1 1 1 1 5 5 5 5 5 5 5 4 5 5 5 5 4 4 4 4 4 4 4 4 4 4 4 4 2 2 2 4 4 4 4 4 4 4 1 1 1 1 1 1 1 1 4 4 3 3 3 2 2 2 2 2 2 2 2 2 3 3 3 3 4 4 3 3 3 3 3 3 3 3 3 3 3 3 4 4 4 4 1 1 1 1 1 1 1 1 1 1 1 1 1 4 4 4 1 1 1 1 1 1 1 1 1 1 1 1 4 3 3 3 3 4 4 1 1 1 1 1 1 1 1 1 1 1 1 1 1 1 1 1 4 1 1 1 1 1 1 1 1 1 1 1 1 4 4 4 4 2 2 2 2 2 2 2 2 4 4 3 3 3 3 4 4 3 3 3 3 4 4 4 4 3 3 3 3 4 3 3 3 3 3 3 3 …
16250 16 1 1 1 1 1 1 1 1 1 1 1 4 1 1 1 1 1 1 1 4 4 3 3 3 3 4 4 4 4 4 4 4 4 4 4 4 2 2 2 4 4 4 4 4 4 4 1 1 1 1 1 1 1 1 1 4 3 3 3 3 2 2 2 2 2 2 2 2 4 4 5 5 5 5 5 4 4 4 3 3 3 3 3 3 3 3 4 4 4 4 1 1 1 1 1 1 1 1 1 1 1 1 1 4 4 4 1 1 1 1 1 1 1 1 1 1 1 1 4 3 3 3 3 4 4 1 1 1 1 1 1 1 1 1 1 1 1 1 1 1 1 1 4 1 1 1 1 1 1 1 1 1 1 1 1 1 1 1 4 4 4 2 2 2 2 2 2 4 4 4 4 4 4 4 4 4 3 3 3 3 4 4 4 4 4 4 1 1 1 1 1 1 3 3 3 …
16500 16 4 4 4 4 1 1 1 1 1 1 1 1 5 5 5 5 5 4 4 3 3 3 3 4 4 4 4 4 4 4 4 4 4 4 4 4 2 2 2 4 4 4 4 4 4 4 1 1 1 1 1 1 1 1 4 4 3 3 3 2 2 2 2 2 2 2 2 2 4 4 3 3 3 3 3 3 3 3 3 3 3 3 4 4 4 4 4 4 4 4 1 1 1 1 1 1 1 1 1 1 1 1 1 4 4 4 1 1 1 1 1 1 1 1 1 1 1 1 4 3 3 3 3 4 4 1 1 1 1 1 1 1 1 1 1 1 1 1 1 1 1 1 4 1 1 1 1 1 1 1 1 1 1 1 1 1 1 4 4 2 2 2 2 2 2 2 2 4 4 3 3 3 3 4 4 3 3 3 3 4 4 4 4 4 4 1 1 1 1 1 1 5 5 5 5 …
16750 16 1 1 1 1 1 1 1 1 1 1 1 1 4 1 1 1 1 1 1 3 3 3 3 4 4 4 4 4 4 4 4 4 4 4 4 4 2 2 2 4 4 4 4 4 4 4 1 1 1 1 1 1 1 1 4 4 4 4 4 2 2 2 2 2 2 2 2 2 4 4 5 5 5 5 5 4 4 4 3 3 3 3 4 4 4 4 4 4 4 4 1 1 1 1 1 1 1 1 1 1 1 1 4 4 4 4 1 1 1 1 1 1 1 1 1 1 1 1 4 3 3 3 3 4 4 1 1 1 1 1 1 1 1 1 1 1 1 1 1 1 1 1 1 4 1 1 1 1 1 1 1 1 1 1 1 4 4 4 4 2 2 2 2 2 2 2 2 4 4 3 3 3 3 4 4 4 3 3 3 3 4 4 4 4 4 1 1 1 1 1 1 1 3 3 3 …
17000 17 1 1 1 1 1 1 1 1 1 1 1 1 4 1 1 1 1 1 1 3 3 3 3 4 4 4 4 4 4 4 4 4 4 4 4 4 2 2 2 4 4 4 4 4 4 4 1 1 1 1 1 1 1 1 4 4 4 4 4 2 2 2 2 2 2 2 2 2 4 4 5 5 5 5 5 5 4 4 3 3 3 3 3 3 3 3 4 4 4 4 1 1 1 1 1 1 1 1 1 1 1 4 4 4 4 4 1 1 1 1 1 1 1 1 1 1 1 1 4 4 4 4 4 4 4 1 1 1 1 1 1 1 1 1 1 1 1 1 1 1 1 4 1 1 1 1 1 1 1 1 1 1 1 1 1 4 4 4 4 2 2 2 2 2 2 2 2 4 4 4 4 4 4 4 4 3 3 3 3 4 4 4 4 4 4 1 1 1 1 1 1 5 5 5 5 …
17250 17 4 1 1 1 1 1 1 1 1 1 1 4 5 5 5 5 5 5 5 4 4 4 4 4 4 4 4 4 4 4 4 4 4 4 4 4 2 2 2 4 4 4 4 4 4 4 1 1 1 1 1 1 1 1 4 4 3 3 3 2 2 2 2 2 2 2 2 2 4 4 4 4 4 3 3 3 3 4 3 3 3 3 3 3 3 3 4 4 4 4 4 4 4 1 1 1 1 1 1 1 1 1 1 4 4 4 1 1 1 1 1 1 1 1 1 1 1 1 4 3 3 3 3 4 4 1 1 1 1 1 1 1 1 1 1 1 1 1 1 1 1 1 4 1 1 1 1 1 1 1 1 1 1 1 1 1 1 4 4 2 2 2 2 2 2 2 2 4 4 3 3 3 3 4 4 3 3 3 3 4 4 4 4 4 4 3 3 3 3 4 4 3 3 3 3 …
17500 17 1 1 1 1 1 1 1 1 1 1 1 1 4 1 1 1 1 1 1 3 3 3 3 4 4 4 4 4 4 4 4 4 4 4 4 4 2 2 2 4 4 4 4 4 4 4 1 1 1 1 1 1 1 4 4 4 3 3 3 2 2 2 2 2 2 2 2 2 3 3 3 3 4 3 3 3 3 4 3 3 3 3 3 3 3 3 4 4 4 4 1 1 1 1 1 1 1 1 1 1 1 1 1 4 4 4 1 1 1 1 1 1 1 1 1 1 1 1 1 3 3 3 3 4 4 4 1 1 1 1 1 1 1 1 1 1 1 1 1 1 1 4 1 1 1 1 1 1 1 1 1 1 1 1 1 1 1 4 4 2 2 2 2 2 2 2 2 4 4 3 3 3 3 4 4 3 3 3 3 4 4 4 4 4 4 1 1 1 1 1 1 5 5 5 5 …
17750 17 4 1 1 1 1 1 1 1 1 1 4 4 4 3 3 3 3 3 3 3 3 4 4 4 4 4 4 4 4 4 4 4 4 4 4 4 2 2 2 4 4 4 4 4 4 4 1 1 1 1 1 1 1 1 4 4 3 3 3 3 4 2 2 2 2 2 2 2 4 4 5 5 5 5 5 5 4 4 3 3 3 3 3 3 3 3 4 4 4 4 1 1 1 1 1 1 1 1 1 1 1 1 1 4 4 4 1 1 1 1 1 1 1 1 1 1 1 1 1 3 3 3 3 4 4 1 1 1 1 1 1 1 1 1 1 1 1 1 1 1 1 1 4 1 1 1 1 1 1 1 1 1 1 1 1 1 1 1 4 4 4 2 2 2 2 2 2 4 4 3 3 3 3 4 4 4 4 4 4 4 4 4 4 4 4 1 1 1 1 1 1 3 3 3 3 …
18000 18 1 1 1 1 1 1 1 1 1 1 4 4 4 5 5 5 5 5 5 3 3 3 3 4 4 4 4 4 4 4 4 4 4 4 4 4 2 2 2 4 4 4 4 4 4 4 4 1 1 1 1 1 1 4 4 4 4 4 4 2 2 2 2 2 2 2 2 2 3 3 3 3 4 3 3 3 3 4 3 3 3 3 4 4 4 4 4 4 4 4 1 1 1 1 1 1 1 1 1 1 1 1 1 4 4 4 1 1 1 1 1 1 1 1 1 1 1 1 4 3 3 3 3 4 4 1 1 1 1 1 1 1 1 1 1 1 1 1 1 1 1 4 1 1 1 1 1 1 1 1 1 1 1 1 1 1 1 1 4 2 2 2 2 2 2 2 2 4 4 3 3 3 3 4 4 4 4 4 4 4 4 4 4 4 4 4 1 1 1 1 1 3 3 3 3 …
18250 18 4 1 1 1 1 1 1 1 1 1 1 1 5 5 5 5 5 5 4 3 3 3 3 4 4 4 4 4 4 4 4 4 4 4 4 4 2 2 2 4 4 4 4 4 4 4 1 1 1 1 1 1 1 1 4 4 4 4 4 2 2 2 2 2 2 2 2 2 3 3 3 3 4 4 4 4 4 4 4 4 4 4 4 4 4 4 4 4 4 4 1 1 1 1 1 1 1 1 1 1 1 1 1 4 4 4 1 1 1 1 1 1 1 1 1 1 1 1 4 4 4 4 4 4 4 4 4 4 1 1 1 1 1 1 1 1 1 1 1 1 1 1 4 1 1 1 1 1 1 1 1 1 1 1 1 1 1 1 4 2 2 2 2 2 2 2 2 4 4 3 3 3 3 4 4 3 3 3 3 4 4 4 4 4 4 1 1 1 1 1 1 1 3 3 3 …
18500 18 4 1 1 1 1 1 1 1 1 1 1 1 5 5 5 5 5 5 4 3 3 3 3 4 4 4 4 4 4 4 4 4 4 4 4 4 2 2 2 4 4 4 4 4 4 4 4 4 1 1 1 1 1 1 4 4 4 4 4 2 2 2 2 2 2 2 2 2 4 4 3 3 3 3 3 3 3 3 4 4 4 4 3 3 3 3 4 4 4 4 1 1 1 1 1 1 1 1 1 1 1 1 1 4 4 4 1 1 1 1 1 1 1 1 1 1 1 1 1 3 3 3 3 4 4 1 1 1 1 1 1 1 1 1 1 1 1 1 1 1 1 4 1 1 1 1 1 1 1 1 1 1 1 1 1 1 1 4 4 2 2 2 2 2 2 2 2 4 4 4 4 4 4 4 4 3 3 3 3 4 4 3 3 3 3 4 5 5 5 5 4 3 3 3 3 …
18750 18 1 1 1 1 1 1 1 1 1 1 1 1 4 1 1 1 1 1 1 4 3 3 3 3 4 4 4 4 4 4 4 4 4 4 4 4 2 2 2 4 4 4 4 4 4 4 4 1 1 1 1 1 1 1 4 4 3 3 3 2 2 2 2 2 2 2 2 2 4 4 5 5 5 5 5 5 4 4 3 3 3 3 3 3 3 3 4 4 4 4 1 1 1 1 1 1 1 1 1 1 1 1 1 4 4 4 1 1 1 1 1 1 1 1 1 1 1 1 1 3 3 3 3 4 4 1 1 1 1 1 1 1 1 1 1 1 1 1 1 1 1 1 4 1 1 1 1 1 1 1 1 1 1 1 1 1 1 4 4 2 2 2 2 2 2 2 2 4 4 4 4 4 4 4 4 3 3 3 3 4 4 4 4 4 5 5 5 5 5 5 4 3 3 3 3 …
19000 19 4 1 1 1 1 1 1 1 1 1 1 1 5 5 5 5 5 5 4 4 4 4 4 4 4 4 4 4 4 4 4 4 4 4 4 4 2 2 2 4 4 4 4 4 4 4 1 1 1 1 1 1 1 1 1 4 3 3 3 2 2 2 2 2 2 2 2 2 3 3 3 3 4 4 3 3 3 3 3 3 3 3 4 4 4 4 4 4 4 4 1 1 1 1 1 1 1 1 1 1 1 1 1 4 4 4 1 1 1 1 1 1 1 1 1 1 1 1 1 3 3 3 3 4 4 1 1 1 1 1 1 1 1 1 1 1 1 1 1 1 1 1 4 1 1 1 1 1 1 1 1 1 1 1 1 4 4 4 4 2 2 2 2 2 2 2 4 4 4 3 3 3 3 4 4 3 3 3 3 4 4 3 3 3 3 1 1 1 1 1 1 5 5 5 5 …
19250 19 4 1 1 1 1 1 1 1 1 1 1 4 1 1 1 1 1 1 1 4 4 3 3 3 3 4 4 4 4 4 4 4 4 4 4 4 2 2 2 4 4 4 4 4 4 4 1 1 1 1 1 1 4 4 4 4 4 4 4 2 2 2 2 2 2 2 2 2 4 4 5 5 5 5 5 4 4 4 4 4 4 4 4 4 4 4 4 4 4 4 1 1 1 1 1 1 1 1 1 1 1 1 1 4 4 4 4 4 1 1 1 1 1 1 1 1 1 1 1 3 3 3 3 4 4 1 1 1 1 1 1 1 1 1 1 1 1 1 1 1 1 4 1 1 1 1 1 1 1 1 1 1 1 1 1 1 4 4 4 2 2 2 2 2 2 2 2 4 4 3 3 3 3 4 4 3 3 3 3 4 4 4 4 4 4 1 1 1 1 1 1 3 3 3 3 …
19500 19 4 1 1 1 1 1 1 1 1 1 1 1 5 5 5 5 5 4 4 4 4 3 3 3 3 4 4 4 4 4 4 4 4 4 4 4 2 2 2 4 4 4 4 4 4 4 1 1 1 1 1 1 1 1 4 4 3 3 3 2 2 2 2 2 2 2 2 2 4 4 5 5 5 5 5 5 4 4 3 3 3 3 4 4 4 4 4 4 4 4 1 1 1 1 1 1 1 1 1 1 1 1 1 4 4 4 4 4 1 1 1 1 1 1 1 1 1 1 1 3 3 3 3 4 4 1 1 1 1 1 1 1 1 1 1 1 1 1 1 1 1 1 4 1 1 1 1 1 1 1 1 1 1 1 1 1 1 4 4 2 2 2 2 2 2 2 2 4 4 3 3 3 3 4 4 4 4 4 4 4 4 3 3 3 3 5 5 5 5 5 4 3 3 3 3 …
19750 19 3 3 3 3 1 1 1 1 1 1 1 1 4 1 1 1 1 1 1 4 4 3 3 3 3 4 4 4 4 4 4 4 4 4 4 4 2 2 2 4 4 4 4 4 4 4 1 1 1 1 1 1 1 1 4 4 3 3 3 2 2 2 2 2 2 2 2 2 4 4 5 5 5 5 5 4 4 4 3 3 3 3 4 4 4 4 4 4 4 4 1 1 1 1 1 1 1 1 1 1 1 1 1 4 4 4 1 1 1 1 1 1 1 1 1 1 1 1 4 3 3 3 3 4 4 1 1 1 1 1 1 1 1 1 1 1 1 1 1 1 1 4 4 1 1 1 1 1 1 1 1 1 1 1 1 1 1 4 4 2 2 2 2 2 2 2 2 4 4 3 3 3 3 4 4 3 3 3 3 4 4 3 3 3 3 1 1 1 1 1 1 1 3 3 3 …
20000 20 4 1 1 1 1 1 1 1 1 1 4 4 1 1 1 1 1 1 1 4 4 3 3 3 3 4 4 4 4 4 4 4 4 4 4 4 2 2 2 4 4 4 4 4 4 4 4 1 1 1 1 1 1 1 4 4 3 3 3 2 2 2 2 2 2 2 2 2 3 3 3 3 5 5 5 5 4 4 3 3 3 3 4 4 4 4 4 4 4 4 1 1 1 1 1 1 1 1 1 1 1 1 1 4 4 4 1 1 1 1 1 1 1 1 1 1 1 1 1 3 3 3 3 4 4 4 1 1 1 1 1 1 1 1 1 1 1 1 1 1 1 1 4 1 1 1 1 1 1 1 1 1 1 1 1 4 4 4 4 2 2 2 2 2 2 2 2 4 4 4 4 4 4 4 4 3 3 3 3 4 4 4 4 4 4 1 1 1 1 1 1 5 5 5 5 …
20250 20 4 1 1 1 1 1 1 1 1 1 1 1 4 1 1 1 1 1 1 4 4 3 3 3 3 4 4 4 4 4 4 4 4 4 4 4 2 2 2 4 4 4 4 4 4 4 1 1 1 1 1 1 1 1 1 4 3 3 3 3 2 2 2 2 2 2 2 2 4 4 5 5 5 5 5 4 4 4 3 3 3 3 4 4 4 4 4 4 4 4 1 1 1 1 1 1 1 1 1 1 1 4 3 3 3 3 1 1 1 1 1 1 1 1 1 1 1 1 4 3 3 3 3 4 4 1 1 1 1 1 1 1 1 1 1 1 1 1 1 1 1 4 1 1 1 1 1 1 1 1 1 1 1 1 1 1 1 4 4 4 4 2 2 2 2 2 2 4 4 3 3 3 3 4 4 3 3 3 3 4 4 4 4 4 4 1 1 1 1 1 1 3 3 3 3 …
20500 20 4 1 1 1 1 1 1 1 1 1 1 1 5 5 5 5 5 4 4 4 4 4 4 4 4 4 4 4 4 4 4 4 4 4 4 4 2 2 2 4 4 4 4 4 4 4 1 1 1 1 1 1 1 1 4 4 4 4 4 4 4 2 2 2 2 2 2 2 3 3 3 3 4 3 3 3 3 4 3 3 3 3 3 3 3 3 4 4 4 4 1 1 1 1 1 1 1 1 1 1 4 4 4 4 4 4 1 1 1 1 1 1 1 1 1 1 1 4 4 4 4 4 3 3 3 3 1 1 1 1 1 1 1 1 1 1 1 1 1 1 1 4 1 1 1 1 1 1 1 1 1 1 1 1 1 1 4 4 4 4 4 2 2 2 2 2 2 4 4 4 4 4 4 4 4 3 3 3 3 4 4 4 4 4 4 1 1 1 1 1 1 3 3 3 3 …
20750 20 1 1 1 1 1 1 1 1 1 1 1 1 5 5 5 5 5 5 5 4 4 3 3 3 3 4 4 4 4 4 4 4 4 4 4 4 2 2 2 4 4 4 4 4 4 4 1 1 1 1 1 1 1 1 4 4 3 3 3 2 2 2 2 2 2 2 2 2 3 3 3 3 4 5 5 5 5 4 3 3 3 3 3 3 3 3 4 4 4 4 1 1 1 1 1 1 1 1 1 1 1 4 4 4 4 4 1 1 1 1 1 1 1 1 1 1 1 1 1 3 3 3 3 4 4 1 1 1 1 1 1 1 1 1 1 1 1 1 1 1 1 1 1 4 1 1 1 1 1 1 1 1 1 1 1 1 1 4 4 2 2 2 2 2 2 2 2 4 4 4 4 4 4 4 4 3 3 3 3 4 4 3 3 3 3 1 1 1 1 1 1 3 3 3 3 …
21000 21 1 1 1 1 1 1 1 1 1 4 4 4 1 1 1 1 1 1 1 4 4 3 3 3 3 4 4 4 4 4 4 4 4 4 4 4 2 2 2 4 4 4 4 4 4 4 4 4 1 1 1 1 1 1 1 4 4 4 4 2 2 2 2 2 2 2 2 2 4 4 3 3 3 3 3 3 3 3 3 3 3 3 3 3 3 3 4 4 4 4 1 1 1 1 1 1 1 1 1 1 1 1 1 4 4 4 1 1 1 1 1 1 1 1 1 1 1 1 1 3 3 3 3 4 4 1 1 1 1 1 1 1 1 1 1 1 1 1 1 1 1 4 1 1 1 1 1 1 1 1 1 4 3 3 3 3 4 4 4 2 2 2 2 2 2 2 2 4 4 4 4 4 4 4 4 3 3 3 3 4 4 3 3 3 3 1 1 1 1 1 1 5 5 5 5 …
21250 21 4 1 1 1 1 1 1 1 1 1 1 1 4 1 1 1 1 1 1 4 5 5 5 5 4 4 4 4 4 4 4 4 4 4 4 4 2 2 2 4 4 4 4 4 4 4 1 1 1 1 1 1 1 1 1 4 4 4 4 2 2 2 2 2 2 2 2 2 4 4 5 5 5 5 5 5 4 4 3 3 3 3 3 3 3 3 4 4 4 4 1 1 1 1 1 1 1 1 1 1 1 1 1 4 4 4 1 1 1 1 1 1 1 1 1 1 1 1 4 3 3 3 3 4 4 1 1 1 1 1 1 1 1 1 1 1 1 1 1 1 1 4 1 1 1 1 1 1 1 1 1 1 1 1 1 1 1 1 4 2 2 2 2 2 2 2 2 4 4 4 4 4 4 4 4 3 3 3 3 4 4 4 4 4 4 1 1 1 1 1 1 5 5 5 5 …
21500 21 4 1 1 1 1 1 1 1 1 1 4 4 4 1 1 1 1 1 1 3 3 3 3 4 4 4 4 4 4 4 4 4 4 4 4 4 2 2 2 4 4 4 4 4 4 4 1 1 1 1 1 1 1 4 4 4 3 3 3 2 2 2 2 2 2 2 2 2 3 3 3 3 4 3 3 3 3 4 3 3 3 3 4 4 4 4 4 4 4 4 1 1 1 1 1 1 1 1 1 1 1 1 1 4 4 4 1 1 1 1 1 1 1 1 1 4 4 4 4 3 3 3 3 4 4 1 1 1 1 1 1 1 1 1 1 1 1 1 1 1 1 4 1 1 1 1 1 1 1 1 1 1 1 1 1 4 4 4 4 2 2 2 2 2 2 2 2 4 4 4 4 4 4 4 4 4 4 4 4 4 4 4 4 3 3 3 3 4 3 3 3 3 3 3 3 …
21750 21 4 1 1 1 1 1 1 1 1 1 1 1 4 1 1 1 1 1 1 4 4 3 3 3 3 4 4 4 4 4 4 4 4 4 4 4 2 2 2 4 4 4 4 4 4 4 1 1 1 1 1 1 1 1 1 4 4 4 4 2 2 2 2 2 2 2 2 2 4 4 5 5 5 5 5 5 4 4 3 3 3 3 3 3 3 3 4 4 4 4 1 1 1 1 1 1 1 1 1 1 1 1 1 4 4 4 1 1 1 1 1 1 1 1 1 1 1 1 1 3 3 3 3 4 4 1 1 1 1 1 1 1 1 1 1 1 1 1 1 1 1 4 1 1 1 1 1 1 1 1 1 1 1 1 1 1 1 1 4 2 2 2 2 2 2 2 2 4 4 3 3 3 3 4 4 3 3 3 3 4 4 3 3 3 3 1 1 1 1 1 1 5 5 5 5 …
22000 22 4 1 1 1 1 1 1 1 1 1 1 4 1 1 1 1 1 1 1 1 1 3 3 3 3 4 4 4 4 4 4 4 4 4 4 4 2 2 2 4 4 4 4 4 4 4 1 1 1 1 1 1 1 4 4 4 3 3 3 2 2 2 2 2 2 2 2 2 4 4 5 5 5 5 5 5 5 4 3 3 3 3 4 4 4 4 4 4 4 4 1 1 1 1 1 1 1 1 1 1 4 4 4 4 4 4 1 1 1 1 1 1 1 1 1 1 1 4 4 3 3 3 3 4 4 1 1 1 1 1 1 1 1 1 1 1 1 1 1 1 1 4 1 1 1 1 1 1 1 1 1 1 1 1 1 1 1 4 4 2 2 2 2 2 2 2 2 4 4 4 4 4 4 4 4 3 3 3 3 4 4 4 4 4 4 1 1 1 1 1 1 5 5 5 5 …
22250 22 4 4 4 1 1 1 1 1 1 1 1 1 5 5 5 5 5 5 5 3 3 3 3 4 4 4 4 4 4 4 4 4 4 4 4 4 2 2 2 4 4 4 4 4 4 4 4 1 1 1 1 1 1 1 4 4 4 4 4 2 2 2 2 2 2 2 2 2 4 4 5 5 5 5 5 5 4 4 3 3 3 3 3 3 3 3 4 4 4 4 4 4 4 1 1 1 1 1 1 1 1 1 1 4 4 4 1 1 1 1 1 1 1 1 1 1 1 1 1 3 3 3 3 4 4 1 1 1 1 1 1 1 1 1 1 1 1 1 1 1 1 4 1 1 1 1 1 1 1 1 1 1 1 1 1 1 4 4 4 2 2 2 2 2 2 2 2 4 4 4 4 4 4 4 4 4 4 4 4 4 4 4 4 4 4 1 1 1 1 1 1 5 5 5 5 …
22500 22 4 1 1 1 1 1 1 1 1 1 1 1 5 5 5 5 5 5 5 3 3 3 3 4 4 4 4 4 4 4 4 4 4 4 4 4 4 4 4 4 4 4 4 4 4 4 1 1 1 1 1 1 1 1 1 4 3 3 3 2 2 2 2 2 2 2 2 2 3 3 3 3 4 3 3 3 3 4 4 4 4 4 4 4 4 4 4 4 4 4 1 1 1 1 1 1 1 1 1 1 4 4 4 4 4 4 1 1 1 1 1 1 1 1 1 1 1 1 4 3 3 3 3 4 4 1 1 1 1 1 1 1 1 1 1 1 1 1 1 1 1 4 1 1 1 1 1 1 1 1 1 1 1 1 1 1 1 4 4 2 2 2 2 2 2 2 2 4 4 4 4 4 4 4 4 3 3 3 3 4 4 4 4 4 4 1 1 1 1 1 1 5 5 5 5 …
22750 22 1 1 1 1 1 1 1 1 1 1 1 1 3 3 3 3 3 3 3 3 4 3 3 3 3 4 4 4 4 4 4 4 4 4 4 4 4 4 4 4 4 4 4 4 4 4 1 1 1 1 1 1 1 4 4 4 3 3 3 2 2 2 2 2 2 2 2 2 3 3 3 3 4 3 3 3 3 4 4 4 4 4 3 3 3 3 4 4 4 4 1 1 1 1 1 1 1 1 1 1 1 1 1 4 4 4 1 1 1 1 1 1 1 1 1 1 1 1 4 4 4 4 4 4 4 4 4 1 1 1 1 1 1 1 1 1 1 1 1 1 4 4 1 1 1 1 1 1 1 1 1 1 1 1 1 1 1 4 4 2 2 2 2 2 2 2 2 4 4 4 4 4 4 4 4 3 3 3 3 4 4 4 4 4 4 1 1 1 1 1 1 5 5 5 5 …
23000 23 1 1 1 1 1 1 1 1 1 1 1 4 4 3 3 3 3 3 3 3 3 3 3 3 3 4 4 4 4 4 4 4 4 4 4 4 2 2 2 4 4 4 4 4 4 4 1 1 1 1 1 1 1 1 4 4 3 3 3 2 2 2 2 2 2 2 2 2 3 3 3 3 4 3 3 3 3 4 3 3 3 3 3 3 3 3 4 4 4 4 1 1 1 1 1 1 1 1 1 1 1 1 1 4 4 4 1 1 1 1 1 1 1 1 1 1 1 1 1 4 4 4 4 4 4 1 1 1 1 1 1 1 1 1 1 1 1 1 1 1 1 1 4 1 1 1 1 1 1 1 1 1 1 1 1 1 1 4 4 2 2 2 2 2 2 2 2 4 4 4 4 4 4 4 4 3 3 3 3 4 4 4 4 4 4 1 1 1 1 1 1 3 3 3 3 …
23250 23 4 1 1 1 1 1 1 1 1 4 4 4 3 3 3 3 3 3 3 3 4 3 3 3 3 4 4 4 4 4 4 4 4 4 4 4 2 2 2 4 4 4 4 4 4 4 4 1 1 1 1 1 1 1 4 4 3 3 3 2 2 2 2 2 2 2 2 2 4 4 5 5 5 5 5 4 4 4 3 3 3 3 3 3 3 3 4 4 4 4 1 1 1 1 1 1 1 1 1 1 1 1 4 4 4 4 4 4 1 1 1 1 1 1 1 1 1 1 4 4 4 4 4 4 4 4 1 1 1 1 1 1 1 1 1 1 1 1 1 1 1 1 4 1 1 1 1 1 1 1 1 1 1 1 1 1 1 4 4 2 2 2 2 2 2 2 2 4 4 3 3 3 3 4 4 3 3 3 3 4 4 3 3 3 3 1 1 1 1 1 1 4 3 3 3 …
23500 23 4 1 1 1 1 1 1 1 1 1 4 4 4 1 1 1 1 1 1 4 4 3 3 3 3 4 4 4 4 4 4 4 4 4 4 4 2 2 2 4 4 4 4 4 4 4 4 1 1 1 1 1 1 1 4 4 3 3 3 2 2 2 2 2 2 2 2 2 4 4 5 5 5 5 5 4 4 4 3 3 3 3 4 4 4 4 4 4 4 4 1 1 1 1 1 1 1 1 1 1 1 1 1 4 4 4 4 4 1 1 1 1 1 1 1 1 1 4 4 3 3 3 3 4 4 1 1 1 1 1 1 1 1 1 1 1 1 1 1 1 1 1 4 1 1 1 1 1 1 1 1 1 1 1 1 4 4 4 4 2 2 2 2 2 2 2 2 4 4 4 4 4 4 4 4 3 3 3 3 4 4 4 4 4 4 1 1 1 1 1 1 3 3 3 3 …
23750 23 3 3 3 3 1 1 1 1 1 1 1 4 1 1 1 1 1 1 1 3 3 3 3 4 4 4 4 4 4 4 4 4 4 4 4 4 2 2 2 4 4 4 4 4 4 4 1 1 1 1 1 1 1 1 4 4 3 3 3 2 2 2 2 2 2 2 2 2 4 4 5 5 5 5 5 5 5 4 3 3 3 3 3 3 3 3 4 4 4 4 1 1 1 1 1 1 1 1 1 1 1 1 1 4 4 4 1 1 1 1 1 1 1 1 1 1 1 1 4 4 4 4 4 4 4 1 1 1 1 1 1 1 1 1 1 1 1 1 1 1 1 1 4 1 1 1 1 1 1 1 1 1 1 1 1 1 1 4 4 2 2 2 2 2 2 2 2 4 4 4 4 4 4 4 4 3 3 3 3 4 4 4 4 4 4 1 1 1 1 1 1 3 3 3 3 …
24000 24 4 4 4 4 1 1 1 1 1 1 1 1 4 1 1 1 1 1 1 3 3 3 3 4 4 4 4 4 4 4 4 4 4 4 4 4 2 2 2 4 4 4 4 4 4 4 3 3 3 3 4 3 3 3 3 4 3 3 3 2 2 2 2 2 2 2 2 2 4 4 5 5 5 5 5 4 4 4 3 3 3 3 4 4 4 4 4 4 4 4 1 1 1 1 1 1 1 1 1 1 1 1 1 4 4 4 1 1 1 1 1 1 1 1 1 1 1 1 1 3 3 3 3 4 4 1 1 1 1 1 1 1 1 1 1 1 1 1 1 1 1 4 1 1 1 1 1 1 1 1 1 1 1 1 1 1 1 4 4 2 2 2 2 2 2 2 2 4 4 3 3 3 3 4 4 4 4 4 4 4 4 4 4 4 4 1 1 1 1 1 1 3 3 3 3 …
24250 24 3 3 3 3 1 1 1 1 1 4 4 4 4 1 1 1 1 1 1 4 5 5 5 5 4 4 4 4 4 4 4 4 4 4 4 4 2 2 2 4 4 4 4 4 4 4 4 1 1 1 1 1 1 1 1 4 3 3 3 2 2 2 2 2 2 2 2 2 4 4 5 5 5 5 5 5 4 4 3 3 3 3 3 3 3 3 4 4 4 4 1 1 1 1 1 1 1 1 1 1 1 1 1 4 4 4 1 1 1 1 1 1 1 1 1 1 1 1 4 4 4 4 4 4 4 1 1 1 1 1 1 1 1 1 1 1 1 1 1 1 1 4 1 1 1 1 1 1 1 1 1 1 1 1 1 1 1 4 4 2 2 2 2 2 2 2 2 4 4 4 4 4 4 4 4 4 4 4 4 4 4 4 4 4 4 1 1 1 1 1 1 3 3 3 3 …
24500 24 4 4 4 4 1 1 1 1 1 1 1 1 4 1 1 1 1 1 1 4 4 3 3 3 3 4 4 4 4 4 4 4 4 4 4 4 2 2 2 4 4 4 4 4 4 4 4 1 1 1 1 1 1 4 4 4 3 3 3 2 2 2 2 2 2 2 2 2 3 3 3 3 4 5 5 5 5 4 3 3 3 3 4 4 4 4 4 4 4 4 1 1 1 1 1 1 1 1 1 1 1 1 1 4 4 4 4 4 1 1 1 1 1 1 1 1 1 1 1 3 3 3 3 4 4 1 1 1 1 1 1 1 1 1 1 1 1 1 1 1 1 4 1 1 1 1 1 1 1 1 1 1 1 1 1 1 1 4 4 2 2 2 2 2 2 2 2 4 4 4 4 4 4 4 4 3 3 3 3 4 4 4 4 4 4 1 1 1 1 1 1 5 5 5 5 …
24750 24 3 3 3 3 1 1 1 1 1 1 4 4 4 1 1 1 1 1 1 4 4 4 4 4 4 4 4 4 4 4 4 4 4 4 4 4 4 4 4 4 4 4 4 4 4 4 4 1 1 1 1 1 1 1 1 4 3 3 3 2 2 2 2 2 2 2 2 2 3 3 3 3 4 5 5 5 5 4 3 3 3 3 3 3 3 3 4 4 4 4 1 1 1 1 1 1 1 1 1 1 1 1 4 4 4 4 4 4 1 1 1 1 1 1 1 1 1 1 1 3 3 3 3 4 4 3 3 3 3 1 1 1 1 1 1 1 1 1 1 1 1 4 1 1 1 1 1 1 1 1 1 1 1 1 1 4 4 4 4 2 2 2 2 2 2 2 2 4 4 3 3 3 3 4 4 3 3 3 3 4 4 3 3 3 3 1 1 1 1 1 1 3 3 3 3 …
25000 25 4 4 4 4 1 1 1 1 1 1 4 4 4 4 5 5 5 5 4 4 4 4 4 4 4 4 4 4 4 4 4 4 4 4 4 4 2 2 2 4 4 4 4 4 4 4 4 1 1 1 1 1 1 1 1 4 3 3 3 2 2 2 2 2 2 2 2 2 4 4 5 5 5 5 5 4 4 4 3 3 3 3 3 3 3 3 4 4 4 4 1 1 1 1 1 1 1 1 1 1 4 4 4 4 4 4 1 1 1 1 1 1 1 1 1 1 1 1 4 3 3 3 3 4 4 1 1 1 1 1 1 1 1 1 1 1 1 1 1 1 1 1 4 1 1 1 1 1 1 1 1 1 1 1 1 4 4 4 4 2 2 2 2 2 2 2 2 4 4 4 4 4 4 4 4 3 3 3 3 4 4 3 3 3 3 1 1 1 1 1 1 3 3 3 3 …
25250 25 4 4 1 1 1 1 1 1 1 1 1 4 1 1 1 1 1 1 1 4 4 3 3 3 3 4 4 4 4 4 4 4 4 4 4 4 2 2 2 4 4 4 4 4 4 4 4 1 1 1 1 1 1 1 4 4 4 4 4 2 2 2 2 2 2 2 2 2 4 4 5 5 5 5 5 5 4 4 3 3 3 3 3 3 3 3 4 4 4 4 4 4 4 1 1 1 1 1 1 1 1 1 1 4 4 4 1 1 1 1 1 1 1 1 1 1 1 1 1 3 3 3 3 4 4 1 1 1 1 1 1 1 1 1 1 1 1 1 1 1 1 1 4 1 1 1 1 1 1 1 1 1 1 1 1 1 4 4 4 2 2 2 2 2 2 2 2 4 4 4 4 4 4 4 4 3 3 3 3 4 4 3 3 3 3 1 1 1 1 1 1 3 3 3 3 …
25500 25 3 3 3 3 1 1 1 1 1 1 1 4 1 1 1 1 1 1 4 3 3 3 3 4 4 4 4 4 4 4 4 4 4 4 4 4 2 2 2 4 4 4 4 4 4 4 1 1 1 1 1 1 1 4 4 4 3 3 3 2 2 2 2 2 2 2 2 2 3 3 3 3 4 4 4 4 4 4 3 3 3 3 3 3 3 3 4 4 4 4 1 1 1 1 1 1 1 1 1 1 1 1 1 4 4 4 1 1 1 1 1 1 1 1 1 1 1 1 4 3 3 3 3 4 4 1 1 1 1 1 1 1 1 1 1 1 1 1 1 1 1 1 4 1 1 1 1 1 1 1 1 1 1 1 1 1 1 4 4 2 2 2 2 2 2 2 2 4 4 4 4 4 4 4 4 3 3 3 3 4 4 3 3 3 3 5 5 5 5 5 4 3 3 3 3 …
25750 25 4 4 4 4 1 1 1 1 1 1 1 1 4 1 1 1 1 1 1 3 3 3 3 4 4 4 4 4 4 4 4 4 4 4 4 4 2 2 2 4 4 4 4 4 4 4 4 4 4 1 1 1 1 1 4 4 3 3 3 2 2 2 2 2 2 2 2 2 3 3 3 3 4 3 3 3 3 4 4 4 4 4 4 4 4 4 4 4 4 4 1 1 1 1 1 1 1 1 1 1 1 1 1 4 4 4 1 1 1 1 1 1 1 1 1 1 1 1 4 3 3 3 3 4 4 1 1 1 1 1 1 1 1 1 1 1 1 1 1 1 1 4 1 1 1 1 1 1 1 1 1 1 1 1 1 1 1 4 4 2 2 2 2 2 2 2 2 4 4 4 4 4 4 4 4 3 3 3 3 4 4 3 3 3 3 4 1 1 1 1 1 1 3 3 3 …
26000 26 3 3 3 3 1 1 1 1 1 1 1 1 4 1 1 1 1 1 1 4 3 3 3 3 4 4 4 4 4 4 4 4 4 4 4 4 2 2 2 4 4 4 4 4 4 4 4 1 1 1 1 1 1 1 4 4 3 3 3 2 2 2 2 2 2 2 2 2 3 3 3 3 4 5 5 5 5 4 4 4 4 4 4 4 4 4 4 4 4 4 1 1 1 1 1 1 1 1 1 1 1 1 1 4 4 4 1 1 1 1 1 1 1 1 1 1 1 1 4 3 3 3 3 4 4 1 1 1 1 1 1 1 1 1 1 1 1 1 1 1 1 4 1 1 1 1 1 1 1 1 1 1 1 1 1 1 1 4 4 2 2 2 2 2 2 2 2 4 4 4 4 4 4 4 4 3 3 3 3 4 4 4 4 4 5 5 5 5 5 4 4 3 3 3 3 …
26250 26 3 3 3 3 1 1 1 1 1 1 4 4 1 1 1 1 1 1 4 3 3 3 3 4 4 4 4 4 4 4 4 4 4 4 4 4 4 4 4 4 4 4 4 4 4 4 4 1 1 1 1 1 1 4 4 4 3 3 3 2 2 2 2 2 4 2 2 2 3 3 3 3 4 3 3 3 3 4 3 3 3 3 3 3 3 3 4 4 4 4 1 1 1 1 1 1 1 1 1 1 1 1 1 4 4 4 1 1 1 1 1 1 1 1 1 1 1 1 4 3 3 3 3 4 4 4 4 1 1 1 1 1 1 1 1 1 1 1 1 1 1 4 1 1 1 1 1 1 1 1 1 1 1 1 1 4 4 4 4 2 2 2 2 2 2 2 2 4 4 4 4 4 4 4 4 3 3 3 3 4 4 4 4 4 3 3 3 3 4 4 4 3 3 3 3 …
26500 26 4 5 5 5 5 1 1 1 1 1 1 1 3 3 3 3 3 3 3 3 4 3 3 3 3 4 4 4 4 4 4 4 4 4 4 4 4 4 4 4 4 4 4 4 4 4 1 1 1 1 1 1 1 4 4 4 3 3 3 2 2 2 2 2 2 2 2 2 4 4 5 5 5 5 5 4 4 4 3 3 3 3 3 3 3 3 4 4 4 4 1 1 1 1 1 1 1 1 1 1 1 1 1 4 4 4 1 1 1 1 1 1 1 1 1 1 1 1 1 3 3 3 3 4 4 1 1 1 1 1 1 1 1 1 1 1 1 1 1 1 1 4 1 1 1 1 1 1 1 1 1 1 1 1 1 1 1 4 4 2 2 2 2 2 2 2 2 4 4 4 4 4 4 4 4 3 3 3 3 4 4 3 3 3 3 5 5 5 5 5 4 3 3 3 3 …
26750 26 3 3 3 3 4 1 1 1 1 1 1 1 4 1 1 1 1 1 1 3 3 3 3 4 4 4 4 4 4 4 4 4 4 4 4 4 4 4 4 4 4 4 4 4 4 4 4 4 1 1 1 1 1 1 4 4 3 3 3 2 2 2 2 2 2 2 2 2 3 3 3 3 4 3 3 3 3 4 3 3 3 3 4 4 4 4 4 4 4 4 1 1 1 1 1 1 1 1 1 1 1 1 1 4 4 4 1 1 1 1 1 1 1 1 1 1 1 1 1 3 3 3 3 4 4 3 3 3 3 1 1 1 1 1 1 1 1 1 1 1 1 4 1 1 1 1 1 1 1 1 1 1 1 1 1 1 1 4 4 2 2 2 2 2 2 2 2 4 4 4 4 4 4 4 4 4 4 4 4 4 4 4 4 4 5 5 5 5 5 4 4 3 3 3 3 …
27000 27 4 5 5 5 5 5 1 1 1 1 1 1 4 1 1 1 1 1 4 3 3 3 3 4 4 4 4 4 4 4 4 4 4 4 4 4 2 2 2 4 4 4 4 4 4 4 1 1 1 1 1 1 1 1 4 4 3 3 3 2 2 2 2 2 2 2 2 2 3 3 3 3 4 3 3 3 3 4 3 3 3 3 3 3 3 3 4 4 4 4 1 1 1 1 1 1 1 1 1 1 1 1 1 4 4 4 1 1 1 1 1 1 1 1 1 1 1 1 4 3 3 3 3 4 4 1 1 1 1 1 1 1 1 1 1 1 1 1 1 1 1 4 1 1 1 1 1 1 1 1 1 1 1 1 1 1 1 4 4 2 2 2 2 2 2 2 2 4 4 3 3 3 3 4 4 3 3 3 3 4 4 4 4 4 4 1 1 1 1 1 1 3 3 3 3 …
27250 27 3 3 3 3 1 1 1 1 1 1 1 1 4 1 1 1 1 1 1 4 4 3 3 3 3 4 4 4 4 4 4 4 4 4 4 4 2 2 2 4 4 4 4 4 4 4 4 1 1 1 1 1 1 1 1 4 3 3 3 2 2 2 2 2 2 2 2 2 4 4 5 5 5 5 5 4 4 4 3 3 3 3 4 4 4 4 4 4 4 4 1 1 1 1 1 1 1 1 1 1 1 1 1 4 4 4 1 1 1 1 1 1 1 1 1 1 1 1 4 3 3 3 3 4 4 1 1 1 1 1 1 1 1 1 1 1 1 1 1 1 1 1 4 1 1 1 1 1 1 1 1 1 1 1 1 1 1 4 4 2 2 2 2 2 2 2 4 4 4 3 3 3 3 4 4 4 4 4 4 4 4 3 3 3 3 1 1 1 1 1 1 3 3 3 3 …
27500 27 3 3 3 3 1 1 1 1 1 1 1 1 4 1 1 1 1 1 1 3 3 3 3 4 4 4 4 4 4 4 4 4 4 4 4 4 2 2 2 4 4 4 4 4 4 4 4 5 5 5 5 3 3 3 3 4 3 3 3 2 2 2 2 2 2 2 2 2 4 4 5 5 5 5 5 4 4 4 3 3 3 3 4 4 4 4 4 4 4 4 1 1 1 1 1 1 1 1 1 1 1 1 1 4 4 4 1 1 1 1 1 1 1 1 1 1 1 1 4 3 3 3 3 4 4 1 1 1 1 1 1 1 1 1 1 1 1 1 1 1 1 4 1 1 1 1 1 1 1 1 1 1 1 1 1 1 1 4 4 2 2 2 2 2 2 2 2 4 4 3 3 3 3 4 4 3 3 3 3 4 4 4 4 4 5 5 5 5 3 3 3 3 3 3 3 …
27750 27 3 3 3 3 1 1 1 1 1 1 1 1 4 1 1 1 1 1 1 4 4 3 3 3 3 4 4 4 4 4 4 4 4 4 4 4 2 2 2 4 4 4 4 4 4 4 1 1 1 1 1 1 1 1 4 4 3 3 3 2 2 2 2 2 4 2 2 2 3 3 3 3 4 3 3 3 3 4 4 4 4 4 4 4 4 4 4 4 4 4 1 1 1 1 1 1 1 1 1 1 1 1 1 4 4 4 1 1 1 1 1 1 1 1 1 1 1 4 4 3 3 3 3 4 4 1 1 1 1 1 1 1 1 1 1 1 1 1 1 1 1 1 4 1 1 1 1 1 1 1 1 1 1 1 1 4 4 4 4 2 2 2 2 2 2 2 2 4 4 3 3 3 3 4 4 4 4 4 4 4 4 4 4 4 4 1 1 1 1 1 1 4 3 3 3 …
28000 28 4 4 4 4 1 1 1 1 1 4 4 4 1 1 1 1 1 1 1 4 4 3 3 3 3 4 4 4 4 4 4 4 4 4 4 4 2 2 2 4 4 4 4 4 4 4 4 1 1 1 1 1 1 4 4 4 3 3 3 2 2 2 2 2 2 2 2 2 4 4 5 5 5 5 5 5 4 4 3 3 3 3 4 4 4 4 4 4 4 4 1 1 1 1 1 1 1 1 1 1 1 1 1 4 4 4 1 1 1 1 1 1 1 1 1 1 1 1 4 4 4 4 4 4 4 1 1 1 1 1 1 1 1 1 1 1 1 1 1 1 1 4 1 1 1 1 1 1 1 1 1 1 1 1 1 1 1 4 4 2 2 2 2 2 2 2 2 4 4 3 3 3 3 4 4 3 3 3 3 4 4 3 3 3 3 1 1 1 1 1 1 3 3 3 3 …
28250 28 3 3 3 3 1 1 1 1 1 1 4 4 1 1 1 1 1 1 4 4 4 3 3 3 3 4 4 4 4 4 4 4 4 4 4 4 2 2 2 4 4 4 4 4 4 4 1 1 1 1 1 1 1 1 1 4 3 3 3 2 2 2 2 2 2 2 2 2 3 3 3 3 4 4 3 3 3 3 3 3 3 3 4 4 4 4 4 4 4 4 3 3 3 3 1 1 1 1 1 1 1 1 1 4 4 4 1 1 1 1 1 1 1 1 1 1 1 4 4 3 3 3 3 4 4 1 1 1 1 1 1 1 1 1 1 1 1 1 1 1 1 4 1 1 1 1 1 1 1 1 1 1 1 1 1 1 1 4 4 2 2 2 2 2 2 2 2 4 4 3 3 3 3 4 4 3 3 3 3 4 4 4 4 4 4 1 1 1 1 1 1 3 3 3 3 …
28500 28 3 3 3 3 1 1 1 1 1 1 1 1 4 1 1 1 1 1 1 4 4 3 3 3 3 4 4 4 4 4 4 4 4 4 4 4 4 4 4 4 4 4 4 4 4 4 1 1 1 1 1 1 1 4 4 4 3 3 3 2 2 2 2 2 2 2 2 2 3 3 3 3 4 3 3 3 3 4 4 4 4 4 4 4 4 4 4 4 4 4 1 1 1 1 1 1 1 1 1 1 1 1 1 4 4 4 1 1 1 1 1 1 1 1 1 1 1 1 4 4 4 4 4 4 4 1 1 1 1 1 1 1 1 1 1 1 1 1 1 1 1 4 1 1 1 1 1 1 1 1 1 1 1 1 1 4 4 4 4 2 2 2 2 2 2 2 2 4 4 3 3 3 3 4 4 4 4 4 4 4 4 4 4 4 4 1 1 1 1 1 1 3 3 3 3 …
28750 28 4 1 1 1 1 1 1 1 1 1 1 1 5 5 5 5 5 5 5 4 4 3 3 3 3 4 4 4 4 4 4 4 4 4 4 4 4 4 4 4 4 4 4 4 4 4 1 1 1 1 1 1 1 4 4 4 3 3 3 2 2 2 2 2 2 2 2 2 3 3 3 3 4 5 5 5 5 4 3 3 3 3 3 3 3 3 4 4 4 4 1 1 1 1 1 1 1 1 1 1 1 1 1 4 4 4 1 1 1 1 1 1 1 1 1 1 1 1 4 4 4 4 4 4 4 1 1 1 1 1 1 1 1 1 1 1 1 1 1 1 4 4 1 1 1 1 1 1 1 1 1 1 1 1 1 1 1 4 4 2 2 2 2 2 2 2 2 4 4 3 3 3 3 4 4 3 3 3 3 4 4 4 4 4 4 1 1 1 1 1 1 3 3 3 3 …
29000 29 4 1 1 1 1 1 1 1 1 1 1 1 4 4 4 5 5 5 5 4 4 4 4 4 4 4 4 4 4 4 4 4 4 4 4 4 2 2 2 4 4 4 4 4 4 4 1 1 1 1 1 1 1 1 4 4 3 3 3 2 2 2 2 2 2 2 2 2 4 4 3 3 3 3 4 4 4 4 3 3 3 3 4 4 4 4 4 4 4 4 1 1 1 1 1 1 1 1 1 1 1 1 1 4 4 4 1 1 1 1 1 1 1 1 1 1 1 4 4 3 3 3 3 4 4 3 3 3 3 1 1 1 1 1 1 1 1 1 1 1 1 1 4 1 1 1 1 1 1 1 1 1 1 1 1 1 1 4 4 2 2 2 2 2 2 2 2 4 4 3 3 3 3 4 4 4 4 4 4 4 4 4 4 4 4 1 1 1 1 1 1 1 3 3 3 …
29250 29 1 1 1 1 1 1 1 1 4 4 4 4 4 1 1 1 1 1 1 3 3 3 3 4 4 4 4 4 4 4 4 4 4 4 4 4 2 2 2 4 4 4 4 4 4 4 1 1 1 1 1 1 1 1 4 4 3 3 3 2 2 2 2 2 2 2 2 2 3 3 3 3 4 3 3 3 3 4 4 4 4 4 4 4 4 4 4 4 4 4 1 1 1 1 1 1 1 1 1 1 1 1 4 4 4 4 1 1 1 1 1 1 1 1 1 1 1 4 4 4 4 4 4 4 4 1 1 1 1 1 1 1 1 1 1 1 1 1 1 1 1 4 1 1 1 1 1 1 1 1 1 1 1 1 1 4 4 4 4 2 2 2 2 2 2 2 2 4 4 3 3 3 3 4 4 4 4 4 4 4 4 3 3 3 3 1 1 1 1 1 1 5 5 5 5 …
29500 29 4 1 1 1 1 1 1 1 1 1 1 1 4 1 1 1 1 1 1 3 3 3 3 4 4 4 4 4 4 4 4 4 4 4 4 4 2 2 2 4 4 4 4 4 4 4 1 1 1 1 1 1 1 4 4 4 3 3 3 2 2 2 2 2 2 2 2 2 4 4 5 5 5 5 5 4 4 4 3 3 3 3 3 3 3 3 4 4 4 4 1 1 1 1 1 1 1 1 1 1 1 1 1 4 4 4 1 1 1 1 1 1 1 1 1 1 1 4 4 3 3 3 3 4 4 1 1 1 1 1 1 1 1 1 1 1 1 1 1 1 1 4 1 1 1 1 1 1 1 1 1 1 1 1 1 1 1 4 4 2 2 2 2 2 2 2 2 4 4 3 3 3 3 4 4 3 3 3 3 4 4 4 4 4 5 5 5 5 5 5 4 3 3 3 3 …
29750 29 4 4 1 1 1 1 1 1 1 1 1 1 3 3 3 3 4 3 3 3 3 3 3 3 3 4 4 4 4 4 4 4 4 4 4 4 2 2 2 4 4 4 4 4 4 4 4 1 1 1 1 1 1 4 4 4 3 3 3 2 2 2 2 2 2 2 2 2 4 4 5 5 5 5 5 5 5 4 3 3 3 3 3 3 3 3 4 4 4 4 1 1 1 1 1 1 1 1 1 1 1 1 1 4 4 4 4 4 4 1 1 1 1 1 1 1 1 1 4 3 3 3 3 4 4 1 1 1 1 1 1 1 1 1 1 1 1 1 1 1 1 4 1 1 1 1 1 1 1 1 1 1 1 1 1 1 4 4 4 2 2 2 2 2 2 2 2 4 4 3 3 3 3 4 4 3 3 3 3 4 4 3 3 3 3 1 1 1 1 1 1 3 3 3 3 …
30000 30 4 1 1 1 1 1 1 1 1 1 1 1 4 1 1 1 1 1 1 3 3 3 3 4 4 4 4 4 4 4 4 4 4 4 4 4 4 4 4 4 4 4 4 4 4 4 1 1 1 1 1 1 1 1 4 4 3 3 3 2 2 2 2 2 2 2 2 2 4 4 4 4 4 5 5 5 5 4 3 3 3 3 3 3 3 3 4 4 4 4 1 1 1 1 1 1 1 1 1 1 1 1 1 4 4 4 1 1 1 1 1 1 1 1 1 1 1 1 4 4 4 4 4 4 4 1 1 1 1 1 1 1 1 1 1 1 1 1 1 1 1 1 4 1 1 1 1 1 1 1 1 1 1 1 1 1 1 4 4 2 2 2 2 2 2 2 2 4 4 3 3 3 3 4 4 3 3 3 3 4 4 4 4 4 4 1 1 1 1 1 1 5 5 5 5 …
30250 30 4 4 4 4 1 1 1 1 1 1 1 1 5 5 5 5 5 5 5 3 3 3 3 4 4 4 4 4 4 4 4 4 4 4 4 4 2 2 2 4 4 4 4 4 4 4 4 1 1 1 1 1 1 1 4 4 3 3 3 3 4 2 2 2 2 2 2 2 3 3 3 3 5 5 5 5 5 4 3 3 3 3 3 3 3 3 4 4 4 4 1 1 1 1 1 1 1 1 1 1 1 1 1 4 4 4 1 1 1 1 1 1 1 1 1 1 1 1 4 4 4 4 4 4 4 1 1 1 1 1 1 1 1 1 1 1 1 1 1 1 1 4 1 1 1 1 1 1 1 1 1 1 1 1 1 4 4 4 4 4 4 2 2 2 2 2 2 4 4 3 3 3 3 4 4 4 4 4 4 4 4 4 4 4 4 1 1 1 1 1 1 3 3 3 3 …
30500 30 4 1 1 1 1 1 1 1 1 1 1 1 4 1 1 1 1 1 1 3 3 3 3 4 4 4 4 4 4 4 4 4 4 4 4 4 4 4 4 4 4 4 4 4 4 4 1 1 1 1 1 1 1 1 4 4 3 3 3 2 2 2 2 2 2 2 2 2 4 4 5 5 5 5 5 5 4 4 3 3 3 3 4 4 4 4 4 4 4 4 1 1 1 1 1 1 1 1 1 1 1 1 1 4 4 4 1 1 1 1 1 1 1 1 1 1 1 1 4 4 4 4 4 4 4 1 1 1 1 1 1 1 1 1 1 1 1 1 1 1 1 4 1 1 1 1 1 1 1 1 1 1 1 1 1 1 1 4 4 2 2 2 2 2 2 2 2 4 4 3 3 3 3 4 4 3 3 3 3 4 4 4 4 4 4 1 1 1 1 1 1 1 3 3 3 …
30750 30 4 1 1 1 1 1 1 1 1 1 1 1 4 1 1 1 1 1 1 3 3 3 3 4 4 4 4 4 4 4 4 4 4 4 4 4 2 2 2 4 4 4 4 4 4 4 3 3 3 3 4 3 3 3 3 4 3 3 3 2 2 2 2 2 2 2 2 2 3 3 3 3 4 3 3 3 3 4 3 3 3 3 4 4 4 4 4 4 4 4 1 1 1 1 1 1 1 1 1 1 1 1 1 4 4 4 1 1 1 1 1 1 1 1 1 1 1 4 4 4 4 4 4 4 4 1 1 1 1 1 1 1 1 1 1 1 1 1 1 1 1 4 1 1 1 1 1 1 1 1 1 1 1 1 1 4 4 4 4 2 2 2 2 2 2 2 2 4 4 3 3 3 3 4 4 4 4 4 4 4 4 4 4 4 4 1 1 1 1 1 1 3 3 3 3 …
31000 31 4 4 1 1 1 1 1 1 1 1 1 1 4 1 1 1 1 1 4 3 3 3 3 4 4 4 4 4 4 4 4 4 4 4 4 4 4 4 4 4 4 4 4 4 4 4 1 1 1 1 1 1 1 1 1 4 3 3 3 2 2 2 2 2 2 2 2 2 3 3 3 3 5 5 5 5 4 4 3 3 3 3 3 3 3 3 4 4 4 4 1 1 1 1 1 1 1 1 1 1 1 1 1 4 4 4 1 1 1 1 1 1 1 1 1 1 1 1 4 3 3 3 3 4 4 1 1 1 1 1 1 1 1 1 1 1 1 1 1 1 1 4 1 1 1 1 1 1 1 1 1 1 1 1 1 1 1 1 4 2 2 2 2 2 2 2 2 4 4 3 3 3 3 4 4 3 3 3 3 4 4 4 4 4 4 1 1 1 1 1 1 3 3 3 3 …
31250 31 4 4 4 4 1 1 1 1 1 1 1 4 1 1 1 1 1 1 1 4 4 3 3 3 3 4 4 4 4 4 4 4 4 4 4 4 2 2 2 4 4 4 4 4 4 4 1 1 1 1 1 1 1 4 4 4 3 3 3 2 2 2 2 2 2 2 2 2 3 3 3 3 4 3 3 3 3 4 3 3 3 3 4 4 4 4 4 4 4 4 1 1 1 1 1 1 1 1 1 1 1 1 1 4 4 4 1 1 1 1 1 1 1 1 1 1 1 4 4 3 3 3 3 4 4 1 1 1 1 1 1 1 1 1 1 1 1 1 1 1 1 4 1 1 1 1 1 1 1 1 1 1 1 1 1 1 1 4 4 2 2 2 2 2 2 2 2 4 4 3 3 3 3 4 4 3 3 3 3 4 4 4 4 4 4 1 1 1 1 1 1 3 3 3 3 …
31500 31 4 4 4 1 1 1 1 1 1 1 1 4 1 1 1 1 1 1 4 3 3 3 3 4 4 4 4 4 4 4 4 4 4 4 4 4 2 2 2 4 4 4 4 4 4 4 1 1 1 1 1 1 4 4 4 4 3 3 3 2 2 2 2 2 2 2 2 2 3 3 3 3 4 3 3 3 3 4 3 3 3 3 3 3 3 3 4 4 4 4 1 1 1 1 1 1 1 1 1 1 1 1 4 4 4 4 1 1 1 1 1 1 1 1 1 1 1 1 4 3 3 3 3 4 4 4 4 1 1 1 1 1 1 1 1 1 1 1 1 1 1 4 1 1 1 1 1 1 1 1 1 1 1 1 1 1 1 4 4 2 2 2 2 2 2 2 2 4 4 4 4 4 4 4 4 4 4 4 4 4 4 4 4 4 4 1 1 1 1 1 1 1 3 3 3 …
31750 31 1 1 1 1 1 1 1 1 1 1 1 1 4 1 1 1 1 1 4 3 3 3 3 4 4 4 4 4 4 4 4 4 4 4 4 4 4 4 4 4 4 4 4 4 4 4 1 1 1 1 1 1 1 1 4 4 3 3 3 2 2 2 2 2 2 2 2 2 3 3 3 3 4 4 3 3 3 3 3 3 3 3 3 3 3 3 4 4 4 4 1 1 1 1 1 1 1 1 1 1 1 1 1 4 4 4 1 1 1 1 1 1 1 1 1 1 1 1 4 3 3 3 3 4 4 4 4 4 1 1 1 1 1 1 1 1 1 1 1 1 1 4 4 4 1 1 1 1 1 1 1 1 1 1 1 1 1 4 4 2 2 2 2 2 2 2 2 4 4 3 3 3 3 4 4 3 3 3 3 4 4 4 4 4 4 1 1 1 1 1 1 1 3 3 3 …
32000 32 1 1 1 1 1 1 1 1 1 1 1 4 1 1 1 1 1 1 1 4 4 3 3 3 3 4 4 4 4 4 4 4 4 4 4 4 2 2 2 4 4 4 4 4 4 4 1 1 1 1 1 1 1 4 4 4 3 3 3 2 2 2 2 2 2 2 3 3 3 3 4 4 4 5 5 5 5 4 4 4 4 4 3 3 3 3 4 4 4 4 1 1 1 1 1 1 1 1 1 1 1 1 1 4 4 4 1 1 1 1 1 1 1 1 1 1 1 1 4 4 4 4 4 4 4 4 4 1 1 1 1 1 1 1 1 1 1 1 1 1 1 1 4 1 1 1 1 1 1 1 1 1 1 1 1 1 1 4 4 2 2 2 2 2 2 2 2 4 4 3 3 3 3 4 4 3 3 3 3 4 4 4 4 4 4 1 1 1 1 1 1 5 5 5 5 …
32250 32 4 4 4 1 1 1 1 1 1 1 1 1 3 3 3 3 3 3 3 3 4 3 3 3 3 4 4 4 4 4 4 4 4 4 4 4 2 2 2 4 4 4 4 4 4 4 4 1 1 1 1 1 1 4 4 4 3 3 3 2 2 2 2 2 2 2 2 2 3 3 3 3 4 4 3 3 3 3 3 3 3 3 3 3 3 3 4 4 4 4 1 1 1 1 1 1 1 1 1 1 1 1 1 4 4 4 1 1 1 1 1 1 1 1 1 1 1 1 4 3 3 3 3 4 4 1 1 1 1 1 1 1 1 1 1 1 1 1 1 1 1 4 1 1 1 1 1 1 1 1 1 1 1 1 1 1 4 4 4 2 2 2 2 2 2 2 2 4 4 3 3 3 3 4 4 3 3 3 3 4 4 4 4 4 4 4 1 1 1 1 1 3 3 3 3 …
32500 32 4 4 4 1 1 1 1 1 1 1 1 1 3 3 3 3 3 3 3 3 4 3 3 3 3 4 4 4 4 4 4 4 4 4 4 4 2 2 2 4 4 4 4 4 4 4 1 1 1 1 1 1 1 4 4 4 3 3 3 2 2 2 2 2 4 2 2 2 3 3 3 3 4 3 3 3 3 4 3 3 3 3 3 3 3 3 4 4 4 4 1 1 1 1 1 1 1 1 1 1 1 1 1 4 4 4 1 1 1 1 1 1 1 1 1 1 1 1 4 3 3 3 3 4 4 1 1 1 1 1 1 1 1 1 1 1 1 1 1 1 1 4 1 1 1 1 1 1 1 1 1 1 1 1 1 1 1 4 4 2 2 2 2 2 2 2 2 4 4 3 3 3 3 4 4 3 3 3 3 4 4 4 4 4 4 1 1 1 1 1 1 1 3 3 3 …
32750 32 3 3 3 3 1 1 1 1 1 1 1 1 4 1 1 1 1 1 1 3 3 3 3 4 4 4 4 4 4 4 4 4 4 4 4 4 4 4 4 4 4 4 4 4 4 4 1 1 1 1 1 1 1 1 4 4 3 3 3 2 2 2 2 2 2 2 2 2 3 3 3 3 3 3 3 3 4 4 3 3 3 3 3 3 3 3 4 4 4 4 1 1 1 1 1 1 1 1 1 1 1 1 1 4 4 4 1 1 1 1 1 1 1 1 1 1 1 1 4 3 3 3 3 4 4 4 1 1 1 1 1 1 1 1 1 1 1 1 1 1 1 4 1 1 1 1 1 1 1 1 1 1 1 1 1 1 1 4 4 2 2 2 2 2 2 2 2 4 4 3 3 3 3 4 4 3 3 3 3 4 4 4 4 4 4 4 1 1 1 1 1 3 3 3 3 …
33000 33 1 1 1 1 1 1 1 1 1 1 1 1 3 3 3 3 3 3 3 3 4 4 4 4 4 4 4 4 4 4 4 4 4 4 4 4 4 4 4 4 4 4 4 4 4 4 1 1 1 1 1 1 1 1 4 4 3 3 3 2 2 2 2 2 2 2 2 2 4 4 5 5 5 5 5 5 5 4 3 3 3 3 3 3 3 3 4 4 4 4 1 1 1 1 1 1 1 1 1 1 1 1 1 4 4 4 3 3 3 3 1 1 1 1 1 1 1 1 4 3 3 3 3 4 4 1 1 1 1 1 1 1 1 1 1 1 1 1 1 1 1 1 4 1 1 1 1 1 1 1 1 1 1 1 1 1 1 4 4 2 2 2 2 2 2 2 2 4 4 3 3 3 3 4 4 3 3 3 3 4 4 4 4 4 4 1 1 1 1 1 1 1 3 3 3 …
33250 33 1 1 1 1 1 1 1 1 1 1 1 1 5 5 5 5 5 5 4 3 3 3 3 4 4 4 4 4 4 4 4 4 4 4 4 4 4 4 4 4 4 4 4 4 4 4 4 1 1 1 1 1 1 4 4 4 3 3 3 2 2 2 2 2 2 2 2 2 3 3 3 3 4 4 3 3 3 3 3 3 3 3 3 3 3 3 4 4 4 4 1 1 1 1 1 1 1 1 1 1 1 1 1 4 4 4 1 1 1 1 1 1 1 1 1 1 1 4 4 3 3 3 3 4 4 1 1 1 1 1 1 1 1 1 1 1 1 1 1 1 1 1 4 1 1 1 1 1 1 1 1 1 1 1 1 1 1 4 4 2 2 2 2 2 2 2 2 4 4 3 3 3 3 4 4 3 3 3 3 4 4 4 4 4 4 1 1 1 1 1 1 3 3 3 3 …
33500 33 3 3 3 3 1 1 1 1 1 1 1 4 1 1 1 1 1 1 1 3 3 3 3 4 4 4 4 4 4 4 4 4 4 4 4 4 2 2 2 4 4 4 4 4 4 4 4 1 1 1 1 1 1 4 4 4 3 3 3 2 2 2 2 2 2 2 2 2 4 4 5 5 5 5 5 4 4 4 3 3 3 3 4 4 4 4 4 4 4 4 1 1 1 1 1 1 1 1 1 1 1 1 1 4 4 4 1 1 1 1 1 1 1 1 1 1 1 1 1 3 3 3 3 4 4 4 4 1 1 1 1 1 1 1 1 1 1 1 1 1 1 1 4 1 1 1 1 1 1 1 1 1 1 1 1 1 1 1 4 2 2 2 2 2 2 2 2 4 4 3 3 3 3 4 4 3 3 3 3 4 4 4 4 4 4 1 1 1 1 1 1 3 3 3 3 …
33750 33 3 3 3 3 1 1 1 1 1 1 1 1 5 5 5 5 5 5 5 3 3 3 3 4 4 4 4 4 4 4 4 4 4 4 4 4 2 2 2 4 4 4 4 4 4 4 4 1 1 1 1 1 1 1 4 4 3 3 3 2 2 2 2 2 2 2 2 2 3 3 3 3 4 4 3 3 3 3 3 3 3 3 3 3 3 3 4 4 4 4 1 1 1 1 1 1 1 1 1 1 1 1 1 4 4 4 4 4 1 1 1 1 1 1 1 1 1 1 4 3 3 3 3 4 4 1 1 1 1 1 1 1 1 1 1 1 1 1 1 1 1 4 1 1 1 1 1 1 1 1 1 1 1 1 1 1 1 4 4 2 2 2 2 2 2 2 2 4 4 3 3 3 3 4 4 3 3 3 3 4 4 4 4 4 4 1 1 1 1 1 1 5 5 5 5 …
34000 34 4 1 1 1 1 1 1 1 1 1 1 1 4 1 1 1 1 1 1 4 4 3 3 3 3 4 4 4 4 4 4 4 4 4 4 4 2 2 2 4 4 4 4 4 4 4 1 1 1 1 1 1 4 4 4 4 3 3 3 2 2 2 2 2 2 2 2 2 3 3 3 3 4 3 3 3 3 4 3 3 3 3 4 4 4 4 4 4 4 4 1 1 1 1 1 1 1 1 1 1 1 1 1 4 4 4 4 4 1 1 1 1 1 1 1 1 1 1 1 3 3 3 3 4 4 1 1 1 1 1 1 1 1 1 1 1 1 1 1 1 1 4 1 1 1 1 1 1 1 1 1 1 1 1 1 1 1 1 4 2 2 2 2 2 2 2 2 4 4 3 3 3 3 4 4 3 3 3 3 4 4 4 4 4 4 1 1 1 1 1 1 5 5 5 5 …
34250 34 4 4 1 1 1 1 1 1 1 1 1 1 5 5 5 5 5 5 5 3 3 3 3 4 4 4 4 4 4 4 4 4 4 4 4 4 2 2 2 4 4 4 4 4 4 4 4 1 1 1 1 1 1 4 4 4 3 3 3 2 2 2 2 2 2 2 2 2 4 4 3 3 3 3 3 3 3 3 3 3 3 3 4 4 4 4 4 4 4 4 1 1 1 1 1 1 1 1 1 1 1 1 1 4 4 4 1 1 1 1 1 1 1 1 1 1 4 4 4 3 3 3 3 4 4 4 4 1 1 1 1 1 1 1 1 1 1 1 1 1 1 1 4 1 1 1 1 1 1 1 1 1 1 1 1 1 4 4 4 2 2 2 2 2 2 2 2 4 4 3 3 3 3 4 4 3 3 3 3 4 4 4 4 4 4 1 1 1 1 1 1 5 5 5 5 …
34500 34 4 1 1 1 1 1 1 1 1 1 1 1 5 5 5 5 5 5 5 3 3 3 3 4 4 4 4 4 4 4 4 4 4 4 4 4 4 4 4 4 4 4 4 4 4 4 4 1 1 1 1 1 1 4 4 4 3 3 3 2 2 2 2 2 2 2 2 2 3 3 3 3 4 4 3 3 3 3 4 4 4 4 3 3 3 3 4 4 4 4 1 1 1 1 1 1 1 1 1 1 1 1 1 4 4 4 1 1 1 1 1 1 1 1 1 1 1 1 4 3 3 3 3 4 4 1 1 1 1 1 1 1 1 1 1 1 1 1 1 1 1 4 1 1 1 1 1 1 1 1 1 1 1 1 1 1 1 4 4 2 2 2 2 2 2 2 2 4 4 3 3 3 3 4 4 3 3 3 3 4 4 4 4 4 5 5 5 5 5 4 4 3 3 3 3 …
34750 34 4 4 1 1 1 1 1 1 1 1 1 1 4 1 1 1 1 1 1 3 3 3 3 4 4 4 4 4 4 4 4 4 4 4 4 4 2 2 2 4 4 4 4 4 4 4 1 1 1 1 1 1 1 4 4 4 3 3 3 2 2 2 2 2 2 2 2 2 3 3 3 3 4 4 3 3 3 3 3 3 3 3 4 4 4 4 4 4 4 4 1 1 1 1 1 1 1 1 1 1 1 1 1 4 4 4 1 1 1 1 1 1 1 1 1 1 1 1 1 4 4 4 4 4 4 1 1 1 1 1 1 1 1 1 1 1 1 1 1 1 1 4 1 1 1 1 1 1 1 1 1 1 1 1 1 1 1 4 4 2 2 2 2 2 2 2 2 4 4 4 4 4 4 4 4 3 3 3 3 4 4 4 4 4 4 1 1 1 1 1 1 5 5 5 5 …
35000 35 1 1 1 1 1 1 1 1 1 1 4 4 4 1 1 1 1 1 1 3 3 3 3 4 4 4 4 4 4 4 4 4 4 4 4 4 2 2 2 4 4 4 4 4 4 4 1 1 1 1 1 1 1 4 4 4 3 3 3 2 2 2 2 2 2 2 2 2 3 3 3 3 4 3 3 3 3 4 3 3 3 3 3 3 3 3 4 4 4 4 1 1 1 1 1 1 1 1 1 1 1 1 1 4 4 4 1 1 1 1 1 1 1 1 1 1 1 1 4 3 3 3 3 4 4 1 1 1 1 1 1 1 1 1 1 1 1 1 1 1 1 1 4 1 1 1 1 1 1 1 1 1 1 1 1 1 1 4 4 2 2 2 2 2 2 2 2 4 4 4 4 4 4 4 4 3 3 3 3 4 4 4 4 4 4 5 5 5 5 5 4 3 3 3 3 …
35250 35 4 4 1 1 1 1 1 1 1 1 1 1 4 1 1 1 1 1 1 3 3 3 3 4 4 4 4 4 4 4 4 4 4 4 4 4 2 2 2 4 4 4 4 4 4 4 4 1 1 1 1 1 1 1 4 4 3 3 3 2 2 2 2 2 2 2 2 2 3 3 3 3 4 3 3 3 3 4 3 3 3 3 3 3 3 3 4 4 4 4 1 1 1 1 1 1 1 1 1 1 1 1 1 4 4 4 1 1 1 1 1 1 1 1 1 3 3 3 3 3 3 3 3 4 4 1 1 1 1 1 1 1 1 1 1 1 1 1 1 1 1 4 1 1 1 1 1 1 1 1 1 1 1 1 1 1 1 4 4 2 2 2 2 2 2 2 2 4 4 3 3 3 3 4 4 4 4 4 4 4 4 3 3 3 3 1 1 1 1 1 1 3 3 3 3 …
35500 35 4 1 1 1 1 1 1 1 1 1 1 1 5 5 5 5 5 4 4 4 4 3 3 3 3 4 4 4 4 4 4 4 4 4 4 4 2 2 2 4 4 4 4 4 4 4 1 1 1 1 1 1 1 4 4 4 3 3 3 2 2 2 2 2 2 2 2 2 3 3 3 3 3 3 3 3 4 4 3 3 3 3 4 4 4 4 4 4 4 4 1 1 1 1 1 1 1 1 1 1 1 1 1 4 4 4 4 4 1 1 1 1 1 1 1 1 1 4 4 3 3 3 3 4 4 1 1 1 1 1 1 1 1 1 1 1 1 1 1 1 1 1 4 1 1 1 1 1 1 1 1 1 1 1 1 1 1 4 4 2 2 2 2 2 2 2 2 4 4 3 3 3 3 4 4 4 4 4 4 4 4 4 4 4 4 1 1 1 1 1 1 5 5 5 5 …
35750 35 1 1 1 1 1 1 1 1 1 1 1 1 5 5 5 5 5 5 4 4 4 3 3 3 3 4 4 4 4 4 4 4 4 4 4 4 4 4 4 4 4 4 4 4 4 4 1 1 1 1 1 1 1 1 4 4 3 3 3 2 2 2 2 2 2 2 2 2 4 4 4 5 5 5 5 4 4 4 3 3 3 3 4 4 4 4 4 4 4 4 1 1 1 1 1 1 1 1 1 1 1 1 1 4 4 4 1 1 1 1 1 1 1 1 1 1 1 1 4 3 3 3 3 4 4 1 1 1 1 1 1 1 1 1 1 1 1 1 1 1 1 1 4 1 1 1 1 1 1 1 1 1 1 1 1 1 1 4 4 2 2 2 2 2 2 2 2 4 4 4 4 4 4 4 4 3 3 3 3 4 4 4 4 4 4 1 1 1 1 1 1 3 3 3 3 …
36000 36 4 1 1 1 1 1 1 1 1 1 1 1 5 5 5 5 5 5 5 3 3 3 3 4 4 4 4 4 4 4 4 4 4 4 4 4 4 4 4 4 4 4 4 4 4 4 4 1 1 1 1 1 1 4 4 4 3 3 3 2 2 2 2 2 4 2 2 2 4 4 5 5 5 5 5 4 4 4 3 3 3 3 4 4 4 4 4 4 4 4 1 1 1 1 1 1 1 1 1 1 1 1 1 4 4 4 1 1 1 1 1 1 1 1 1 1 1 1 4 3 3 3 3 4 4 1 1 1 1 1 1 1 1 1 1 1 1 1 1 1 1 1 4 1 1 1 1 1 1 1 1 1 1 1 1 1 1 4 4 2 2 2 2 2 2 2 2 4 4 3 3 3 3 4 4 4 4 4 4 4 4 3 3 3 3 4 1 1 1 1 1 1 3 3 3 …
36250 36 4 4 1 1 1 1 1 1 1 1 1 1 4 1 1 1 1 1 1 3 3 3 3 4 4 4 4 4 4 4 4 4 4 4 4 4 4 4 4 4 4 4 4 4 4 4 4 1 1 1 1 1 1 4 4 4 3 3 3 2 2 2 2 2 2 2 2 2 3 3 3 3 4 4 3 3 3 3 3 3 3 3 4 4 4 4 4 4 4 4 1 1 1 1 1 1 1 1 1 1 1 1 1 4 4 4 1 1 1 1 1 1 1 1 1 1 1 1 4 3 3 3 3 4 4 1 1 1 1 1 1 1 1 1 1 1 1 1 1 1 1 4 1 1 1 1 1 1 1 1 1 1 1 1 1 1 1 1 4 2 2 2 2 2 2 2 2 4 4 4 4 4 4 4 4 3 3 3 3 4 4 4 4 4 4 1 1 1 1 1 1 5 5 5 5 …
36500 36 3 3 3 3 1 1 1 1 1 1 1 1 4 1 1 1 1 1 1 3 3 3 3 4 4 4 4 4 4 4 4 4 4 4 4 4 4 4 4 4 4 4 4 4 4 4 1 1 1 1 1 1 1 1 4 4 3 3 3 2 2 2 2 2 2 2 2 2 4 4 5 5 5 5 5 4 4 4 3 3 3 3 4 4 4 4 4 4 4 4 1 1 1 1 1 1 1 1 1 1 1 1 1 4 4 4 1 1 1 1 1 1 1 1 1 1 1 1 4 3 3 3 3 4 4 1 1 1 1 1 1 1 1 1 1 1 1 1 1 1 1 1 4 1 1 1 1 1 1 1 1 1 1 1 1 1 1 4 4 2 2 2 2 2 2 2 2 4 4 3 3 3 3 4 4 3 3 3 3 4 4 4 4 4 4 1 1 1 1 1 1 5 5 5 5 …
36750 36 4 4 1 1 1 1 1 1 1 1 4 4 4 1 1 1 1 1 1 3 3 3 3 4 4 4 4 4 4 4 4 4 4 4 4 4 4 4 4 4 4 4 4 4 4 4 1 1 1 1 1 1 4 4 4 4 4 4 4 2 2 2 2 2 2 2 2 2 3 3 3 3 4 4 3 3 3 3 3 3 3 3 4 4 4 4 4 4 4 4 1 1 1 1 1 1 1 1 1 1 1 1 1 4 4 4 1 1 1 1 1 1 1 1 1 1 1 1 4 4 4 4 4 4 4 1 1 1 1 1 1 1 1 1 1 1 1 1 1 1 1 1 4 1 1 1 1 1 1 1 1 1 1 1 1 1 1 1 4 2 2 2 2 2 2 2 2 4 4 3 3 3 3 4 4 3 3 3 3 4 4 4 4 4 4 1 1 1 1 1 1 3 3 3 3 …
37000 37 1 1 1 1 1 1 1 1 1 1 1 4 1 1 1 1 1 1 1 4 4 3 3 3 3 4 4 4 4 4 4 4 4 4 4 4 4 4 4 4 4 4 4 4 4 4 4 4 4 1 1 1 1 1 4 4 3 3 3 3 2 2 2 2 2 2 2 2 4 4 5 5 5 5 5 4 4 4 3 3 3 3 3 3 3 3 4 4 4 4 1 1 1 1 1 1 1 1 1 1 1 1 1 4 4 4 3 3 3 3 1 1 1 1 1 1 1 1 1 4 4 4 4 4 4 1 1 1 1 1 1 1 1 1 1 1 1 1 1 1 1 4 1 1 1 1 1 1 1 1 1 1 1 1 1 1 1 4 4 4 4 2 2 2 2 2 2 4 4 3 3 3 3 4 4 3 3 3 3 4 4 3 3 3 3 1 1 1 1 1 1 3 3 3 3 …
37250 37 1 1 1 1 1 1 1 1 1 1 1 1 4 1 1 1 1 1 1 3 3 3 3 4 4 4 4 4 4 4 4 4 4 4 4 4 2 2 2 4 4 4 4 4 4 4 1 1 1 1 1 1 1 1 4 4 3 3 3 2 2 2 2 2 2 2 2 2 3 3 3 3 4 3 3 3 3 4 3 3 3 3 3 3 3 3 4 4 4 4 1 1 1 1 1 1 1 1 1 1 1 1 1 4 4 4 1 1 1 1 1 1 1 1 1 1 1 1 4 4 4 4 4 4 4 1 1 1 1 1 1 1 1 1 1 1 1 1 1 1 1 1 4 1 1 1 1 1 1 1 1 1 1 1 1 1 1 4 4 2 2 2 2 2 2 2 2 4 4 3 3 3 3 4 4 3 3 3 3 4 4 4 4 4 4 1 1 1 1 1 1 3 3 3 3 …
37500 37 3 3 3 3 1 1 1 1 1 1 1 1 4 1 1 1 1 1 1 4 4 3 3 3 3 4 4 4 4 4 4 4 4 4 4 4 4 4 4 4 4 4 4 4 4 4 4 1 1 1 1 1 1 4 4 4 3 3 3 2 2 2 2 2 2 2 2 2 3 3 3 3 4 4 3 3 3 3 3 3 3 3 4 4 4 4 4 4 4 4 1 1 1 1 1 1 1 1 1 1 1 1 1 4 4 4 1 1 1 1 1 1 1 1 1 1 1 1 4 4 4 4 4 4 4 1 1 1 1 1 1 1 1 1 1 1 1 1 1 1 1 4 1 1 1 1 1 1 1 1 1 1 1 1 1 1 4 4 4 2 2 2 2 2 2 2 2 4 4 3 3 3 3 4 4 3 3 3 3 4 4 4 4 4 4 1 1 1 1 1 1 1 3 3 3 …
37750 37 1 1 1 1 1 1 1 1 1 1 1 4 1 1 1 1 1 1 1 3 3 3 3 4 4 4 4 4 4 4 4 4 4 4 4 4 4 4 4 4 4 4 4 4 4 4 4 1 1 1 1 1 1 1 4 4 3 3 3 2 2 2 2 2 2 2 2 2 4 4 5 5 5 5 5 4 4 4 3 3 3 3 3 3 3 3 4 4 4 4 1 1 1 1 1 1 1 1 1 1 1 1 1 4 4 4 1 1 1 1 1 1 1 1 1 1 1 1 4 4 4 4 4 4 4 1 1 1 1 1 1 1 1 1 1 1 1 1 1 1 1 1 4 1 1 1 1 1 1 1 1 1 1 1 1 1 4 4 4 2 2 2 2 2 2 2 2 4 4 3 3 3 3 4 4 3 3 3 3 4 4 4 4 4 4 1 1 1 1 1 1 3 3 3 3 …
38000 38 1 1 1 1 1 1 1 1 1 1 1 1 4 1 1 1 1 1 1 4 4 3 3 3 3 4 4 4 4 4 4 4 4 4 4 4 4 4 4 4 4 4 4 4 4 4 1 1 1 1 1 1 1 1 4 4 3 3 3 2 2 2 2 2 2 2 2 2 4 4 5 5 5 5 5 4 4 4 3 3 3 3 4 4 4 4 4 4 4 4 1 1 1 1 1 1 1 1 1 1 1 1 1 4 4 4 1 1 1 1 1 1 1 1 1 1 1 1 4 4 4 4 4 4 4 1 1 1 1 1 1 1 1 1 1 1 1 1 1 1 1 4 1 1 1 1 1 1 1 1 1 1 1 1 1 1 1 1 4 2 2 2 2 2 2 2 2 4 4 3 3 3 3 4 4 3 3 3 3 4 4 4 4 4 4 1 1 1 1 1 1 3 3 3 3 …
38250 38 4 4 1 1 1 1 1 1 1 1 1 1 4 1 1 1 1 1 1 4 4 3 3 3 3 4 4 4 4 4 4 4 4 4 4 4 4 4 4 4 4 4 4 4 4 4 1 1 1 1 1 1 1 1 4 4 3 3 3 2 2 2 2 2 2 2 2 2 3 3 3 3 4 3 3 3 3 4 3 3 3 3 3 3 3 3 4 4 4 4 1 1 1 1 1 1 1 1 1 1 1 1 1 4 4 4 1 1 1 1 1 1 1 1 1 1 1 1 4 4 4 4 4 4 4 4 4 1 1 1 1 1 1 1 1 1 1 1 1 1 1 1 4 1 1 1 1 1 1 1 1 1 1 1 1 1 1 4 4 2 2 2 2 2 2 2 2 4 4 3 3 3 3 4 4 3 3 3 3 4 4 4 4 4 4 1 1 1 1 1 1 5 5 5 5 …
38500 38 4 4 1 1 1 1 1 1 1 1 1 1 4 1 1 1 1 1 1 4 4 3 3 3 3 4 4 4 4 4 4 4 4 4 4 4 4 4 4 4 4 4 4 4 4 4 1 1 1 1 1 1 4 4 4 4 3 3 3 2 2 2 2 2 2 2 2 2 4 4 5 5 5 5 5 4 4 4 4 4 4 4 4 4 4 4 4 4 4 4 1 1 1 1 1 1 1 1 1 1 4 4 4 4 4 4 1 1 1 1 1 1 1 1 1 1 1 1 4 3 3 3 3 4 4 1 1 1 1 1 1 1 1 1 1 1 1 1 1 1 1 4 1 1 1 1 1 1 1 1 1 1 1 1 1 1 4 4 4 2 2 2 2 2 2 2 2 4 4 3 3 3 3 4 4 4 4 4 4 4 4 4 4 4 4 1 1 1 1 1 1 1 3 3 3 …
38750 38 4 4 1 1 1 1 1 1 1 1 1 1 4 1 1 1 1 1 1 4 4 4 4 4 4 4 4 4 4 4 4 4 4 4 4 4 4 4 4 4 4 4 4 4 4 4 1 1 1 1 1 1 1 1 4 4 3 3 3 2 2 2 2 2 2 2 2 2 3 3 3 3 4 3 3 3 3 4 4 4 4 4 3 3 3 3 4 4 4 4 1 1 1 1 1 1 1 1 1 1 1 1 1 4 4 4 1 1 1 1 1 1 1 1 1 1 1 1 1 3 3 3 3 4 4 1 1 1 1 1 1 1 1 1 1 1 1 1 1 1 1 1 4 1 1 1 1 1 1 1 1 1 1 1 1 1 1 1 4 2 2 2 2 2 2 2 2 4 4 3 3 3 3 4 4 3 3 3 3 4 4 4 4 4 5 5 5 5 5 5 4 3 3 3 3 …
39000 39 1 1 1 1 1 1 1 1 1 1 1 1 3 3 3 3 4 3 3 3 3 3 3 3 3 4 4 4 4 4 4 4 4 4 4 4 2 2 2 4 4 4 4 4 4 4 1 1 1 1 1 1 1 1 4 4 3 3 3 2 2 2 2 2 2 2 2 2 4 4 5 5 5 5 5 4 4 4 3 3 3 3 3 3 3 3 4 4 4 4 1 1 1 1 1 1 1 1 1 1 4 4 4 4 4 4 1 1 1 1 1 1 1 1 1 1 1 1 4 3 3 3 3 4 4 3 3 3 3 1 1 1 1 1 1 1 1 1 1 1 1 1 4 1 1 1 1 1 1 1 1 1 1 1 1 1 1 1 4 2 2 2 2 2 2 2 2 4 4 3 3 3 3 4 4 3 3 3 3 4 4 4 4 3 3 3 3 4 3 3 3 3 3 3 3 …
39250 39 3 3 3 3 4 1 1 1 1 1 1 1 5 5 5 5 5 5 4 3 3 3 3 4 4 4 4 4 4 4 4 4 4 4 4 4 4 4 4 4 4 4 4 4 4 4 1 1 1 1 1 1 1 1 4 4 3 3 3 2 2 2 2 2 2 2 2 2 4 4 5 5 5 5 5 4 4 4 3 3 3 3 3 3 3 3 4 4 4 4 1 1 1 1 1 1 1 1 1 1 4 4 4 4 4 4 1 1 1 1 1 1 1 1 1 1 1 1 1 3 3 3 3 4 4 1 1 1 1 1 1 1 1 1 1 1 1 1 1 1 1 1 4 1 1 1 1 1 1 1 1 1 1 1 1 1 1 4 4 2 2 2 2 2 2 2 2 4 4 3 3 3 3 4 4 3 3 3 3 4 4 4 4 4 5 5 5 5 5 5 4 3 3 3 3 …
39500 39 3 3 3 3 1 1 1 1 1 1 1 1 4 1 1 1 1 1 1 4 4 3 3 3 3 4 4 4 4 4 4 4 4 4 4 4 2 2 2 4 4 4 4 4 4 4 4 1 1 1 1 1 1 4 4 4 3 3 3 2 2 2 2 2 2 2 2 2 3 3 3 3 4 4 4 4 4 4 3 3 3 3 4 4 4 4 4 4 4 4 1 1 1 1 1 1 1 1 1 1 1 1 1 4 4 4 1 1 1 1 1 1 1 1 1 1 1 1 1 3 3 3 3 4 4 1 1 1 1 1 1 1 1 1 1 1 1 1 1 1 1 1 4 1 1 1 1 1 1 1 1 1 1 1 1 4 4 4 4 2 2 2 2 2 2 2 2 4 4 3 3 3 3 4 4 4 4 4 4 4 4 4 4 4 4 1 1 1 1 1 1 3 3 3 3 …
39750 39 4 4 4 1 1 1 1 1 1 1 1 1 4 1 1 1 1 1 1 4 4 3 3 3 3 4 4 4 4 4 4 4 4 4 4 4 2 2 2 4 4 4 4 4 4 4 1 1 1 1 1 1 1 1 4 4 4 4 4 2 2 2 2 2 2 2 2 2 3 3 3 3 4 4 4 4 4 4 3 3 3 3 3 3 3 3 4 4 4 4 1 1 1 1 1 1 1 1 1 1 1 1 1 4 4 4 1 1 1 1 1 1 1 1 1 1 1 1 4 3 3 3 3 4 4 1 1 1 1 1 1 1 1 1 1 1 1 1 1 1 1 4 1 1 1 1 1 1 1 1 1 1 1 1 1 1 1 4 4 2 2 2 2 2 2 2 2 4 4 3 3 3 3 4 4 3 3 3 3 4 4 4 4 4 4 1 1 1 1 1 1 3 3 3 3 …
40000 40 4 4 4 1 1 1 1 1 1 1 1 1 4 1 1 1 1 1 1 3 3 3 3 4 4 4 4 4 4 4 4 4 4 4 4 4 2 2 2 4 4 4 4 4 4 4 1 1 1 1 1 1 1 1 4 4 3 3 3 2 2 2 2 2 2 2 2 2 4 4 5 5 5 5 5 4 4 4 3 3 3 3 4 4 4 4 4 4 4 4 1 1 1 1 1 1 1 1 1 1 1 1 1 4 4 4 4 4 1 1 1 1 1 1 1 1 1 1 4 4 4 4 4 4 4 1 1 1 1 1 1 1 1 1 1 1 1 1 1 1 1 1 4 1 1 1 1 1 1 1 1 1 1 1 1 1 1 4 4 2 2 2 2 2 2 2 2 4 4 4 4 4 4 4 4 4 4 4 4 4 4 4 4 4 4 4 1 1 1 1 1 3 3 3 3 …
40250 40 4 4 4 1 1 1 1 1 1 1 1 1 4 1 1 1 1 1 1 4 4 3 3 3 3 4 4 4 4 4 4 4 4 4 4 4 2 2 2 4 4 4 4 4 4 4 1 1 1 1 1 1 1 1 4 4 3 3 3 2 2 2 2 2 2 2 2 2 4 4 3 3 3 3 3 3 3 3 3 3 3 3 4 4 4 4 4 4 4 4 1 1 1 1 1 1 1 1 1 1 1 1 1 4 4 4 1 1 1 1 1 1 1 1 1 1 1 1 1 3 3 3 3 4 4 1 1 1 1 1 1 1 1 1 1 1 1 1 1 1 1 1 4 1 1 1 1 1 1 1 1 1 1 1 1 1 1 4 4 2 2 2 2 2 2 2 2 4 4 4 4 4 4 4 4 3 3 3 3 4 4 4 4 4 4 4 1 1 1 1 1 3 3 3 3 …
40500 40 4 4 4 1 1 1 1 1 1 1 1 1 4 1 1 1 1 1 1 4 4 3 3 3 3 4 4 4 4 4 4 4 4 4 4 4 2 2 2 4 4 4 4 4 4 4 4 5 5 5 5 3 3 3 3 4 3 3 3 2 2 2 2 2 2 2 2 2 3 3 3 3 4 3 3 3 3 4 3 3 3 3 3 3 3 3 4 4 4 4 4 4 1 1 1 1 1 1 1 1 1 1 1 4 4 4 1 1 1 1 1 1 1 1 1 1 1 1 4 3 3 3 3 4 4 1 1 1 1 1 1 1 1 1 1 1 1 1 1 1 1 4 1 1 1 1 1 1 1 1 1 1 1 1 1 1 1 1 4 2 2 2 2 2 2 2 2 4 4 3 3 3 3 4 4 3 3 3 3 4 4 4 4 4 4 1 1 1 1 1 1 3 3 3 3 …
40750 40 4 4 4 1 1 1 1 1 1 1 1 1 4 1 1 1 1 1 1 3 3 3 3 4 4 4 4 4 4 4 4 4 4 4 4 4 2 2 2 4 4 4 4 4 4 4 1 1 1 1 1 1 1 1 4 4 4 4 4 2 2 2 2 2 2 2 2 2 4 4 5 5 5 5 5 4 4 4 3 3 3 3 3 3 3 3 4 4 4 4 1 1 1 1 1 1 1 1 1 1 1 1 1 4 4 4 1 1 1 1 1 1 1 1 1 1 1 1 4 3 3 3 3 4 4 1 1 1 1 1 1 1 1 1 1 1 1 1 1 1 1 1 4 1 1 1 1 1 1 1 1 1 1 1 1 1 1 4 4 2 2 2 2 2 2 2 2 4 4 3 3 3 3 4 4 3 3 3 3 4 4 4 4 4 4 1 1 1 1 1 1 3 3 3 3 …
41000 41 4 4 4 1 1 1 1 1 1 1 4 4 4 1 1 1 1 1 1 3 3 3 3 4 4 4 4 4 4 4 4 4 4 4 4 4 4 4 4 4 4 4 4 4 4 4 1 1 1 1 1 1 1 1 4 4 3 3 3 2 2 2 2 2 2 2 2 2 3 3 3 3 4 4 4 4 4 4 3 3 3 3 3 3 3 3 4 4 4 4 1 1 1 1 1 1 1 1 1 1 1 1 1 4 4 4 1 1 1 1 1 1 1 1 1 1 1 1 4 3 3 3 3 4 4 1 1 1 1 1 1 1 1 1 1 1 1 1 1 1 1 4 1 1 1 1 1 1 1 1 1 1 1 1 1 1 1 1 4 2 2 2 2 2 2 2 2 4 4 3 3 3 3 4 4 3 3 3 3 4 4 4 4 4 4 1 1 1 1 1 1 1 3 3 3 …
41250 41 4 4 4 1 1 1 1 1 1 1 1 1 5 5 5 5 5 5 4 4 4 3 3 3 3 4 4 4 4 4 4 4 4 4 4 4 2 2 2 4 4 4 4 4 4 4 4 1 1 1 1 1 1 1 4 4 3 3 3 2 2 2 2 2 2 2 2 2 3 3 3 3 4 3 3 3 3 4 4 4 4 4 4 4 4 4 4 4 4 4 1 1 1 1 1 1 1 1 1 1 1 1 1 4 4 4 1 1 1 1 1 1 1 1 1 1 1 1 4 3 3 3 3 4 4 1 1 1 1 1 1 1 1 1 1 1 1 1 1 1 4 4 1 1 1 1 1 1 1 1 1 1 1 1 3 3 3 3 4 2 2 2 2 2 2 2 2 4 4 3 3 3 3 4 4 3 3 3 3 4 4 4 4 4 4 1 1 1 1 1 1 5 5 5 5 …
41500 41 4 4 4 1 1 1 1 1 1 1 1 4 1 1 1 1 1 1 1 3 3 3 3 4 4 4 4 4 4 4 4 4 4 4 4 4 4 4 4 4 4 4 4 4 4 4 1 1 1 1 1 1 4 4 4 4 3 3 3 2 2 2 2 2 2 2 2 2 3 3 3 3 4 3 3 3 3 4 3 3 3 3 3 3 3 3 4 4 4 4 1 1 1 1 1 1 1 1 1 1 1 1 1 4 4 4 1 1 1 1 1 1 1 1 1 1 1 1 1 3 3 3 3 4 4 1 1 1 1 1 1 1 1 1 1 1 1 1 1 1 1 4 4 1 1 1 1 1 1 1 1 1 1 1 1 4 4 4 4 2 2 2 2 2 2 2 2 4 4 3 3 3 3 4 4 3 3 3 3 4 4 4 4 4 4 5 5 5 5 5 4 3 3 3 3 …
41750 41 4 4 4 1 1 1 1 1 1 1 1 1 5 5 5 5 5 5 4 4 4 3 3 3 3 4 4 4 4 4 4 4 4 4 4 4 2 2 2 4 4 4 4 4 4 4 1 1 1 1 1 1 1 1 4 4 3 3 3 2 2 2 2 2 2 2 2 2 3 3 3 3 4 3 3 3 3 4 3 3 3 3 4 4 4 4 4 4 4 4 1 1 1 1 1 1 1 1 1 1 1 1 1 4 4 4 1 1 1 1 1 1 1 1 1 1 1 1 4 3 3 3 3 4 4 1 1 1 1 1 1 1 1 1 1 1 1 1 1 1 1 4 1 1 1 1 1 1 1 1 1 1 1 1 1 4 4 4 4 2 2 2 2 2 2 2 2 4 4 4 4 4 4 4 4 3 3 3 3 4 4 4 4 4 4 5 5 5 5 5 4 3 3 3 3 …
42000 42 4 4 4 1 1 1 1 1 1 1 1 1 4 1 1 1 1 1 1 3 3 3 3 4 4 4 4 4 4 4 4 4 4 4 4 4 2 2 2 4 4 4 4 4 4 4 4 1 1 1 1 1 1 1 4 4 3 3 3 2 2 2 2 2 2 2 2 2 3 3 3 3 4 3 3 3 3 4 3 3 3 3 3 3 3 3 4 4 4 4 3 3 3 3 1 1 1 1 1 1 1 1 1 4 4 4 1 1 1 1 1 1 1 1 1 1 1 4 4 4 4 4 4 4 4 1 1 1 1 1 1 1 1 1 1 1 1 1 4 4 4 4 1 1 1 1 1 1 1 1 1 1 1 1 1 4 4 4 4 2 2 2 2 2 2 2 2 4 4 4 4 4 4 4 4 3 3 3 3 4 4 4 4 3 3 3 3 4 3 3 3 3 3 3 3 …
42250 42 4 4 4 1 1 1 1 1 1 1 1 1 4 1 1 1 1 1 1 4 4 4 4 4 4 4 4 4 4 4 4 4 4 4 4 4 2 2 2 4 4 4 4 4 4 4 1 1 1 1 1 1 1 4 4 4 3 3 3 2 2 2 2 2 2 2 2 2 3 3 3 3 4 3 3 3 3 4 3 3 3 3 4 4 4 4 4 4 4 4 1 1 1 1 1 1 1 1 1 1 1 1 1 4 4 4 1 1 1 1 1 1 1 1 1 1 1 4 4 3 3 3 3 4 4 1 1 1 1 1 1 1 1 1 1 1 1 1 1 1 1 4 1 1 1 1 1 1 1 1 1 1 1 1 1 4 4 4 4 2 2 2 2 2 2 2 2 4 4 4 4 4 4 4 4 3 3 3 3 4 4 4 4 3 3 3 3 4 3 3 3 3 3 3 3 …
42500 42 4 4 4 1 1 1 1 1 1 1 1 1 4 1 1 1 1 1 1 3 3 3 3 4 4 4 4 4 4 4 4 4 4 4 4 4 2 2 2 4 4 4 4 4 4 4 1 1 1 1 1 1 1 1 4 4 3 3 3 2 2 2 2 2 2 2 2 2 4 4 3 3 3 3 4 4 4 4 3 3 3 3 3 3 3 3 4 4 4 4 1 1 1 1 1 1 1 1 1 1 1 1 1 4 4 4 1 1 1 1 1 1 1 1 1 1 1 1 4 3 3 3 3 4 4 1 1 1 1 1 1 1 1 1 1 1 1 1 1 1 1 1 4 1 1 1 1 1 1 1 1 1 1 1 1 1 1 4 4 2 2 2 2 2 2 2 2 4 4 4 4 4 4 4 4 3 3 3 3 4 4 4 4 4 5 5 5 5 3 3 3 3 3 3 3 …
42750 42 4 4 4 1 1 1 1 1 1 1 1 1 3 3 3 3 3 3 3 3 4 3 3 3 3 4 4 4 4 4 4 4 4 4 4 4 4 4 4 4 4 4 4 4 4 4 1 1 1 1 1 1 1 1 4 4 3 3 3 2 2 2 2 2 2 2 2 2 3 3 3 3 4 3 3 3 3 4 3 3 3 3 4 4 4 4 4 4 4 4 1 1 1 1 1 1 1 1 1 1 1 1 1 4 4 4 1 1 1 1 1 1 1 1 1 1 1 4 4 3 3 3 3 4 4 1 1 1 1 1 1 1 1 1 1 1 1 1 1 1 1 4 1 1 1 1 1 1 1 1 1 1 1 1 1 1 1 1 4 2 2 2 2 2 2 2 2 4 4 4 4 4 4 4 4 3 3 3 3 4 4 4 4 3 3 3 3 4 3 3 3 3 3 3 3 …
43000 43 4 4 4 1 1 1 1 1 1 1 1 1 4 1 1 1 1 1 1 4 4 3 3 3 3 4 4 4 4 4 4 4 4 4 4 4 2 2 2 4 4 4 4 4 4 4 1 1 1 1 1 1 4 4 4 4 3 3 3 2 2 2 2 2 2 2 2 2 3 3 3 3 4 4 3 3 3 3 3 3 3 3 3 3 3 3 4 4 4 4 1 1 1 1 1 1 1 1 1 1 1 1 1 4 4 4 1 1 1 1 1 1 1 1 1 1 1 1 1 3 3 3 3 4 4 1 1 1 1 1 1 1 1 1 1 1 1 1 1 1 1 4 1 1 1 1 1 1 1 1 1 1 1 1 1 1 1 4 4 2 2 2 2 2 2 2 2 4 4 4 4 4 4 4 4 3 3 3 3 4 4 4 4 4 4 1 1 1 1 1 1 5 5 5 5 …
43250 43 4 4 4 1 1 1 1 1 1 1 1 1 4 1 1 1 1 1 1 4 4 3 3 3 3 4 4 4 4 4 4 4 4 4 4 4 4 4 4 4 4 4 4 4 4 4 1 1 1 1 1 1 1 1 4 4 3 3 3 2 2 2 2 2 2 2 2 2 3 3 3 3 4 4 3 3 3 3 3 3 3 3 3 3 3 3 4 4 4 4 1 1 1 1 1 1 1 1 1 1 1 1 1 4 4 4 4 4 4 1 1 1 1 1 1 1 1 4 4 3 3 3 3 4 4 1 1 1 1 1 1 1 1 1 1 1 1 1 1 1 1 4 1 1 1 1 1 1 1 1 1 1 1 1 1 1 1 4 4 2 2 2 2 2 2 2 2 4 4 4 4 4 4 4 4 3 3 3 3 4 4 4 4 4 4 1 1 1 1 1 1 3 3 3 3 …
43500 43 4 4 4 1 1 1 1 1 1 1 1 1 4 1 1 1 1 1 1 3 3 3 3 4 4 4 4 4 4 4 4 4 4 4 4 4 4 4 4 4 4 4 4 4 4 4 1 1 1 1 1 1 1 1 4 4 3 3 3 2 2 2 2 2 2 2 2 2 3 3 3 3 4 3 3 3 3 4 3 3 3 3 3 3 3 3 4 4 4 4 1 1 1 1 1 1 1 1 1 1 1 1 1 4 4 4 1 1 1 1 1 1 1 1 1 1 1 1 4 3 3 3 3 4 4 1 1 1 1 1 1 1 1 1 1 1 1 1 1 1 1 4 1 1 1 1 1 1 1 1 1 1 1 1 1 1 1 4 4 2 2 2 2 2 2 2 2 4 4 4 4 4 4 4 4 3 3 3 3 4 4 4 4 4 4 1 1 1 1 1 1 1 3 3 3 …
43750 43 4 4 4 1 1 1 1 1 1 1 1 1 4 1 1 1 1 1 1 3 3 3 3 4 4 4 4 4 4 4 4 4 4 4 4 4 4 4 4 4 4 4 4 4 4 4 1 1 1 1 1 1 4 4 4 4 3 3 3 2 2 2 2 2 2 2 2 2 3 3 3 3 4 3 3 3 3 4 4 4 4 4 4 4 4 4 4 4 4 4 1 1 1 1 1 1 1 1 1 1 4 4 4 4 4 4 1 1 1 1 1 1 1 1 1 1 1 1 1 3 3 3 3 4 4 1 1 1 1 1 1 1 1 1 1 1 1 1 1 1 1 4 1 1 1 1 1 1 1 1 1 1 1 1 1 1 1 1 4 2 2 2 2 2 2 2 2 4 4 4 4 4 4 4 4 3 3 3 3 4 4 4 4 4 4 1 1 1 1 1 1 3 3 3 3 …
44000 44 4 4 4 1 1 1 1 1 1 1 1 4 1 1 1 1 1 1 1 3 3 3 3 4 4 4 4 4 4 4 4 4 4 4 4 4 4 4 4 4 4 4 4 4 4 4 1 1 1 1 1 1 1 4 4 4 4 4 4 2 2 2 2 2 2 2 2 2 3 3 3 3 4 3 3 3 3 4 3 3 3 3 3 3 3 3 4 4 4 4 1 1 1 1 1 1 1 1 1 1 1 1 1 4 4 4 4 4 4 1 1 1 1 1 1 1 1 1 4 3 3 3 3 4 4 1 1 1 1 1 1 1 1 1 1 1 1 1 1 1 1 4 1 1 1 1 1 1 1 1 1 1 1 1 1 1 1 1 4 2 2 2 2 2 2 2 2 4 4 3 3 3 3 4 4 3 3 3 3 4 4 4 4 4 4 1 1 1 1 1 1 3 3 3 3 …
44250 44 4 4 4 1 1 1 1 1 1 1 1 1 4 1 1 1 1 1 1 4 4 3 3 3 3 4 4 4 4 4 4 4 4 4 4 4 4 4 4 4 4 4 4 4 4 4 1 1 1 1 1 1 1 1 4 4 3 3 3 2 2 2 2 2 4 2 2 2 3 3 3 3 4 3 3 3 3 4 4 4 4 4 4 4 4 4 4 4 4 4 4 4 4 1 1 1 1 1 1 1 4 4 4 4 4 4 4 4 4 1 1 1 1 1 1 1 1 1 1 3 3 3 3 4 4 1 1 1 1 1 1 1 1 1 1 1 1 1 1 1 1 1 4 1 1 1 1 1 1 1 1 1 1 1 1 1 1 4 4 2 2 2 4 4 2 2 2 4 4 4 4 4 4 4 4 3 3 3 3 4 4 4 4 4 4 1 1 1 1 1 1 3 3 3 3 …
44500 44 4 4 4 1 1 1 1 1 1 1 1 1 4 1 1 1 1 1 1 4 4 3 3 3 3 4 4 4 4 4 4 4 4 4 4 4 2 2 2 4 4 4 4 4 4 4 1 1 1 1 1 1 1 1 4 4 4 4 4 2 2 2 2 2 2 2 2 2 3 3 3 3 4 4 3 3 3 3 3 3 3 3 3 3 3 3 4 4 4 4 4 4 4 1 1 1 1 1 1 1 1 1 1 4 4 4 1 1 1 1 1 1 1 1 1 1 1 1 4 3 3 3 3 4 4 1 1 1 1 1 1 1 1 1 1 1 1 1 1 1 1 1 4 1 1 1 1 1 1 1 1 1 1 1 1 4 4 4 4 2 2 2 2 2 2 2 2 4 4 3 3 3 3 4 4 3 3 3 3 4 4 4 4 3 3 3 3 4 3 3 3 3 4 4 4 …
44750 44 3 3 3 3 4 1 1 1 1 1 1 1 3 3 3 3 4 4 4 3 3 3 3 4 4 4 4 4 4 4 4 4 4 4 4 4 2 2 2 4 4 4 4 4 4 4 1 1 1 1 1 1 1 4 4 4 3 3 3 2 2 2 2 2 2 2 2 2 3 3 3 3 4 1 1 1 1 1 1 4 4 4 3 3 3 3 4 4 4 4 1 1 1 1 1 1 1 1 1 1 1 1 1 4 4 4 1 1 1 1 1 1 1 1 1 1 1 1 4 3 3 3 3 4 4 1 1 1 1 1 1 1 1 1 1 1 1 1 1 1 1 1 4 1 1 1 1 1 1 1 1 1 1 1 1 1 1 4 4 2 2 2 2 2 2 2 2 4 4 4 4 4 4 4 4 3 3 3 3 4 4 4 4 3 3 3 3 4 4 4 4 3 3 3 3 …
45000 45 4 4 4 1 1 1 1 1 1 1 1 1 4 1 1 1 1 1 1 3 3 3 3 4 4 4 4 4 4 4 4 4 4 4 4 4 2 2 2 4 4 4 4 4 4 4 4 1 1 1 1 1 1 1 1 4 3 3 3 2 2 2 2 2 2 2 2 2 3 3 3 3 5 5 5 5 5 4 4 4 4 4 3 3 3 3 4 4 4 4 1 1 1 1 1 1 1 1 1 1 1 1 1 4 4 4 1 1 1 1 1 1 1 1 1 1 4 4 4 4 4 4 4 4 4 1 1 1 1 1 1 1 1 1 1 1 1 1 1 1 1 4 1 1 1 1 1 1 1 1 1 1 1 1 1 1 1 4 4 2 2 2 2 2 2 2 2 4 4 3 3 3 3 4 4 3 3 3 3 4 4 4 4 3 3 3 3 4 4 4 4 3 3 3 3 …
45250 45 4 4 4 1 1 1 1 1 1 1 1 1 4 1 1 1 1 1 1 3 3 3 3 4 4 4 4 4 4 4 4 4 4 4 4 4 2 2 2 4 4 4 4 4 4 4 1 1 1 1 1 1 1 1 4 4 3 3 3 2 2 2 2 2 2 2 2 2 3 3 3 3 4 4 4 4 4 4 4 4 4 4 3 3 3 3 4 4 4 4 1 1 1 1 1 1 1 1 1 1 1 1 1 4 4 4 1 1 1 1 1 1 1 1 1 1 1 1 4 4 4 4 4 4 4 1 1 1 1 1 1 1 1 1 1 1 1 1 1 1 1 4 1 1 1 1 1 1 1 1 1 1 1 1 1 1 4 4 4 2 2 2 2 2 2 2 2 4 4 3 3 3 3 4 4 3 3 3 3 4 4 4 4 4 4 5 5 5 5 5 4 3 3 3 3 …
45500 45 3 3 3 3 1 1 1 1 1 1 1 1 5 5 5 5 5 5 4 4 4 3 3 3 3 4 4 4 4 4 4 4 4 4 4 4 2 2 2 4 4 4 4 4 4 4 1 1 1 1 1 1 1 1 4 4 3 3 3 2 2 2 2 2 2 2 2 2 4 4 4 4 4 5 5 5 5 4 4 4 4 4 4 4 4 4 4 4 4 4 1 1 1 1 1 1 1 1 1 1 1 1 1 4 4 4 1 1 1 1 1 1 1 1 1 1 1 1 1 3 3 3 3 4 4 1 1 1 1 1 1 1 1 1 1 1 1 1 1 1 1 4 4 4 1 1 1 1 1 1 1 1 1 1 1 1 4 4 4 2 2 2 2 2 2 2 2 4 4 3 3 3 3 4 4 3 3 3 3 4 4 4 4 4 5 5 5 5 5 5 4 3 3 3 3 …
45750 45 4 4 4 1 1 1 1 1 1 1 1 1 5 5 5 5 5 4 4 3 3 3 3 4 4 4 4 4 4 4 4 4 4 4 4 4 2 2 2 4 4 4 4 4 4 4 1 1 1 1 1 1 1 1 4 4 3 3 3 2 2 2 2 2 2 2 2 2 3 3 3 3 4 4 4 4 4 4 4 4 4 4 3 3 3 3 4 4 4 4 1 1 1 1 1 1 1 1 1 1 4 4 4 4 4 4 1 1 1 1 1 1 1 1 1 1 1 1 4 3 3 3 3 4 4 1 1 1 1 1 1 1 1 1 1 1 1 1 1 1 1 1 4 1 1 1 1 1 1 1 1 1 1 1 1 1 1 4 4 2 2 2 2 2 2 2 2 4 4 3 3 3 3 4 4 3 3 3 3 4 4 4 4 4 4 4 1 1 1 1 1 1 3 3 3 …
46000 46 4 4 4 1 1 1 1 1 1 1 1 1 5 5 5 5 5 5 5 3 3 3 3 4 4 4 4 4 4 4 4 4 4 4 4 4 2 2 2 4 4 4 4 4 4 4 1 1 1 1 1 1 1 1 4 4 3 3 3 2 2 2 2 2 2 2 2 2 4 4 1 1 1 1 1 1 4 4 4 4 4 4 3 3 3 3 4 4 4 4 1 1 1 1 1 1 1 1 1 1 1 1 1 4 4 4 4 4 4 4 1 1 1 1 1 1 1 1 4 3 3 3 3 4 4 1 1 1 1 1 1 1 1 1 1 1 1 1 1 1 1 4 1 1 1 1 1 1 1 1 1 1 1 1 1 1 4 4 4 2 2 2 2 2 2 2 2 4 4 3 3 3 3 4 4 3 3 3 3 4 4 4 4 3 3 3 3 4 3 3 3 3 3 3 3 …
46250 46 4 4 4 1 1 1 1 1 1 1 1 1 4 1 1 1 1 1 1 1 3 3 3 3 4 4 4 4 4 4 4 4 4 4 4 4 4 4 4 4 4 4 4 4 4 4 4 1 1 1 1 1 1 1 4 4 3 3 3 2 2 2 2 2 2 2 2 2 3 3 3 3 4 3 3 3 3 4 3 3 3 3 3 3 3 3 4 4 4 4 1 1 1 1 1 1 1 1 1 1 4 4 4 4 4 4 4 4 4 1 1 1 1 1 1 1 1 1 1 4 4 4 4 4 4 1 1 1 1 1 1 1 1 1 1 1 1 1 1 1 1 1 1 4 1 1 1 1 1 1 1 1 1 1 1 1 4 4 4 2 2 2 2 2 2 2 2 4 4 3 3 3 3 4 4 3 3 3 3 4 4 4 4 4 5 5 5 5 5 5 4 3 3 3 3 …
46500 46 4 4 4 1 1 1 1 1 1 1 1 1 3 3 3 3 3 3 3 3 4 4 4 4 4 4 4 4 4 4 4 4 4 4 4 4 2 2 2 4 4 4 4 4 4 4 4 1 1 1 1 1 1 4 4 4 3 3 3 2 2 2 2 2 2 2 2 2 4 4 5 5 5 5 5 4 4 4 4 4 4 4 3 3 3 3 4 4 4 4 1 1 1 1 1 1 1 1 1 1 1 1 1 4 4 4 1 1 1 1 1 1 1 1 1 1 1 1 1 3 3 3 3 4 4 1 1 1 1 1 1 1 1 1 1 1 1 1 1 1 1 4 1 1 1 1 1 1 1 1 1 1 1 1 1 1 1 4 4 2 2 2 2 2 2 2 2 4 4 3 3 3 3 4 4 3 3 3 3 4 4 4 4 4 4 1 1 1 1 1 1 4 3 3 3 …
46750 46 4 4 4 1 1 1 1 1 1 1 1 4 1 1 1 1 1 1 1 3 3 3 3 4 4 4 4 4 4 4 4 4 4 4 4 4 2 2 2 4 4 4 4 4 4 4 4 1 1 1 1 1 1 1 4 4 3 3 3 2 2 2 2 2 2 2 2 2 3 3 3 3 4 4 3 3 3 3 3 3 3 3 3 3 3 3 4 4 4 4 1 1 1 1 1 1 1 1 1 1 1 1 1 4 4 4 1 1 1 1 1 1 1 1 1 1 1 1 4 3 3 3 3 4 4 1 1 1 1 1 1 1 1 1 1 1 1 1 1 1 1 4 4 4 1 1 1 1 1 1 1 1 1 1 1 1 4 4 4 2 2 2 2 2 2 2 2 4 4 4 4 4 4 4 4 3 3 3 3 4 4 4 4 4 4 1 1 1 1 1 1 5 5 5 5 …
47000 47 4 4 4 1 1 1 1 1 1 1 1 4 1 1 1 1 1 1 1 3 3 3 3 4 4 4 4 4 4 4 4 4 4 4 4 4 2 2 2 4 4 4 4 4 4 4 1 1 1 1 1 1 1 1 1 4 3 3 3 3 2 2 2 2 2 2 2 2 3 3 3 3 4 4 3 3 3 3 3 3 3 3 3 3 3 3 4 4 4 4 1 1 1 1 1 1 1 1 1 1 4 4 4 4 4 4 1 1 1 1 1 1 1 1 1 1 1 1 4 3 3 3 3 4 4 1 1 1 1 1 1 1 1 1 1 1 1 1 1 1 1 1 4 1 1 1 1 1 1 1 1 1 1 1 1 1 4 4 4 4 4 2 2 2 2 2 2 4 4 3 3 3 3 4 4 3 3 3 3 4 4 4 4 4 4 5 5 5 5 5 4 3 3 3 3 …
47250 47 4 4 4 1 1 1 1 1 1 1 1 1 4 1 1 1 1 1 1 3 3 3 3 4 4 4 4 4 4 4 4 4 4 4 4 4 2 2 2 4 4 4 4 4 4 4 1 1 1 1 1 1 1 4 4 4 4 4 4 2 2 2 2 2 2 2 2 2 4 4 3 3 3 3 4 4 4 4 3 3 3 3 3 3 3 3 4 4 4 4 1 1 1 1 1 1 1 1 1 1 4 4 3 3 3 3 1 1 1 1 1 1 1 1 1 1 1 4 4 3 3 3 3 4 4 1 1 1 1 1 1 1 1 1 1 1 1 1 1 1 1 4 1 1 1 1 1 1 1 1 1 1 1 1 1 1 4 4 4 2 2 2 2 2 2 2 2 4 4 3 3 3 3 4 4 3 3 3 3 4 4 4 4 3 3 3 3 3 3 3 3 3 3 3 3 …
47500 47 4 4 4 1 1 1 1 1 1 1 1 4 1 1 1 1 1 1 1 3 3 3 3 4 4 4 4 4 4 4 4 4 4 4 4 4 4 4 4 4 4 4 4 4 4 4 1 1 1 1 1 1 1 1 1 4 3 3 3 2 2 2 2 2 2 2 2 2 3 3 3 3 3 3 3 3 4 4 3 3 3 3 3 3 3 3 4 4 4 4 4 4 4 1 1 1 1 1 1 1 1 4 4 4 4 4 1 1 1 1 1 1 1 1 1 1 1 1 4 3 3 3 3 4 4 1 1 1 1 1 1 1 1 1 1 1 1 1 1 1 1 4 1 1 1 1 1 1 1 1 1 1 1 1 1 1 1 1 4 2 2 2 2 2 2 2 2 4 4 3 3 3 3 4 4 3 3 3 3 4 4 4 4 4 4 1 1 1 1 1 1 1 3 3 3 …
47750 47 4 4 4 1 1 1 1 1 1 1 1 1 4 1 1 1 1 1 1 4 4 3 3 3 3 4 4 4 4 4 4 4 4 4 4 4 2 2 2 4 4 4 4 4 4 4 4 1 1 1 1 1 1 1 4 4 3 3 3 2 2 2 2 2 2 2 2 2 3 3 3 3 4 3 3 3 3 4 4 4 4 4 3 3 3 3 4 4 4 4 4 4 1 1 1 1 1 1 1 1 4 4 4 4 4 4 1 1 1 1 1 1 1 1 1 4 4 4 4 4 4 4 4 4 4 1 1 1 1 1 1 1 1 1 1 1 1 1 1 1 1 4 1 1 1 1 1 1 1 1 1 1 1 1 1 1 1 4 4 2 2 2 2 2 2 2 2 4 4 3 3 3 3 4 4 3 3 3 3 4 4 4 4 4 4 1 1 1 1 1 1 3 3 3 3 …
48000 48 4 4 4 1 1 1 1 1 4 4 4 4 4 1 1 1 1 1 1 3 3 3 3 4 4 4 4 4 4 4 4 4 4 4 4 4 4 4 4 4 4 4 4 4 4 4 1 1 1 1 1 1 1 4 4 4 3 3 3 2 2 2 2 2 2 2 2 2 4 4 5 5 5 5 5 4 4 4 3 3 3 3 3 3 3 3 4 4 4 4 4 4 1 1 1 1 1 1 1 1 4 4 4 4 4 4 1 1 1 1 1 1 1 1 1 1 1 1 4 4 4 4 4 4 4 1 1 1 1 1 1 1 1 1 1 1 1 1 1 1 1 1 4 1 1 1 1 1 1 1 1 1 1 1 1 1 1 4 4 2 2 2 2 2 2 2 2 4 4 3 3 3 3 4 4 3 3 3 3 4 4 4 4 4 4 4 1 1 1 1 1 3 3 3 3 …
48250 48 4 4 4 1 1 1 1 1 1 1 4 4 4 4 1 1 1 1 1 1 4 3 3 3 3 4 4 4 4 4 4 4 4 4 4 4 2 2 2 4 4 4 4 4 4 4 4 1 1 1 1 1 1 1 4 4 3 3 3 2 2 2 2 2 2 2 2 2 3 3 3 3 4 4 4 4 4 4 3 3 3 3 4 4 4 4 4 4 4 4 1 1 1 1 1 1 1 1 1 1 4 4 4 4 4 4 1 1 1 1 1 1 1 1 1 1 1 4 4 4 4 4 4 4 4 1 1 1 1 1 1 1 1 1 1 1 1 1 1 1 1 1 4 1 1 1 1 1 1 1 1 1 1 1 1 1 1 4 4 2 2 2 2 2 2 2 2 4 4 3 3 3 3 4 4 3 3 3 3 4 4 4 4 3 3 3 3 4 4 4 4 3 3 3 3 …
48500 48 4 4 4 1 1 1 1 1 1 1 1 1 4 1 1 1 1 1 1 4 4 3 3 3 3 4 4 4 4 4 4 4 4 4 4 4 2 2 2 4 4 4 4 4 4 4 1 1 1 1 1 1 1 1 4 4 3 3 3 2 2 2 2 2 2 2 2 2 3 3 3 3 4 3 3 3 3 4 3 3 3 3 4 4 4 4 4 4 4 4 4 4 4 1 1 1 1 1 1 1 4 4 4 4 4 4 1 1 1 1 1 1 1 1 1 1 1 1 4 4 4 4 3 3 3 3 4 4 1 1 1 1 1 1 1 1 1 1 4 4 4 4 1 1 1 1 1 1 1 1 1 1 1 1 1 1 1 1 4 2 2 2 2 2 2 2 2 4 4 3 3 3 3 4 4 3 3 3 3 4 4 4 4 4 4 1 1 1 1 1 1 3 3 3 3 …
48750 48 4 4 4 1 1 1 1 1 1 1 1 1 4 1 1 1 1 1 1 4 4 3 3 3 3 4 4 4 4 4 4 4 4 4 4 4 2 2 2 4 4 4 4 4 4 4 4 1 1 1 1 1 1 4 4 4 3 3 3 2 2 2 2 2 2 2 2 2 3 3 3 3 3 3 3 3 4 4 3 3 3 3 3 3 3 3 4 4 4 4 1 1 1 1 1 1 1 1 1 1 1 1 1 4 4 4 1 1 1 1 1 1 1 1 1 1 1 1 4 3 3 3 3 4 4 1 1 1 1 1 1 1 1 1 1 1 1 1 1 1 1 4 1 1 1 1 1 1 1 1 1 1 1 1 1 1 1 4 4 2 2 2 2 2 2 2 2 4 4 3 3 3 3 4 4 3 3 3 3 4 4 4 4 4 4 5 5 5 5 5 4 3 3 3 3 …
49000 49 3 3 3 3 1 1 1 1 1 1 1 1 4 1 1 1 1 1 1 3 3 3 3 4 4 4 4 4 4 4 4 4 4 4 4 4 2 2 2 4 4 4 4 4 4 4 1 1 1 1 1 1 1 1 4 4 3 3 3 2 2 2 2 2 2 2 2 2 3 3 3 3 4 5 5 5 5 4 3 3 3 3 3 3 3 3 4 4 4 4 1 1 1 1 1 1 1 1 1 1 1 1 1 4 4 4 1 1 1 1 1 1 1 1 1 1 1 1 4 3 3 3 3 4 4 1 1 1 1 1 1 1 1 1 1 1 1 1 1 1 1 4 1 1 1 1 1 1 1 1 1 1 1 1 1 1 4 4 4 2 2 2 2 2 2 2 2 4 4 3 3 3 3 4 4 4 4 4 4 4 4 4 4 4 4 1 1 1 1 1 1 1 3 3 3 …
49250 49 4 4 4 1 1 1 1 1 1 1 1 1 5 5 5 5 5 5 5 4 4 3 3 3 3 4 4 4 4 4 4 4 4 4 4 4 2 2 2 4 4 4 4 4 4 4 1 1 1 1 1 1 1 1 4 4 3 3 3 2 2 2 2 2 2 2 2 2 3 3 3 3 4 3 3 3 3 4 3 3 3 3 4 4 4 4 4 4 4 4 1 1 1 1 1 1 1 1 1 1 1 1 1 4 4 4 1 1 1 1 1 1 1 1 1 1 1 1 4 4 4 4 4 4 4 1 1 1 1 1 1 1 1 1 1 1 1 1 1 1 1 4 1 1 1 1 1 1 1 1 1 1 1 1 1 1 4 4 4 2 2 2 2 2 2 2 2 4 4 3 3 3 3 4 4 3 3 3 3 4 4 4 4 3 3 3 3 4 3 3 3 3 3 3 3 …
49500 49 4 4 4 1 1 1 1 1 1 1 1 4 1 1 1 1 1 1 1 3 3 3 3 4 4 4 4 4 4 4 4 4 4 4 4 4 2 2 2 4 4 4 4 4 4 4 1 1 1 1 1 1 1 1 4 4 3 3 3 2 2 2 2 2 2 2 2 2 4 4 3 3 3 3 4 4 4 4 3 3 3 3 4 4 4 4 4 4 4 4 1 1 1 1 1 1 1 1 1 1 4 4 4 4 4 4 4 4 1 1 1 1 1 1 1 1 1 1 4 4 4 4 4 4 4 1 1 1 1 1 1 1 1 1 1 1 1 1 1 1 1 4 1 1 1 1 1 1 1 1 1 1 1 1 1 1 1 4 4 2 2 2 2 2 2 2 2 4 4 4 4 4 4 4 4 3 3 3 3 4 4 4 4 4 4 1 1 1 1 1 1 1 3 3 3 …
49750 49 4 4 4 1 1 1 1 1 1 1 1 1 4 1 1 1 1 1 1 4 4 3 3 3 3 4 4 4 4 4 4 4 4 4 4 4 4 4 4 4 4 4 4 4 4 4 4 1 1 1 1 1 1 4 4 4 3 3 3 2 2 2 2 2 2 2 2 2 3 3 3 3 4 4 3 3 3 3 3 3 3 3 3 3 3 3 4 4 4 4 1 1 1 1 1 1 1 1 1 1 1 1 1 4 4 4 1 1 1 1 1 1 1 1 1 1 1 1 4 3 3 3 3 4 4 1 1 1 1 1 1 1 1 1 1 1 1 1 1 1 1 4 1 1 1 1 1 1 1 1 1 1 1 1 1 1 1 1 4 2 2 2 2 2 2 2 2 4 4 3 3 3 3 4 4 3 3 3 3 4 4 4 4 4 4 1 1 1 1 1 1 3 3 3 3 …
50000 50 4 4 4 1 1 1 1 1 1 1 4 4 1 1 1 1 1 1 1 4 4 3 3 3 3 4 4 4 4 4 4 4 4 4 4 4 2 2 2 4 4 4 4 4 4 4 1 1 1 1 1 1 1 1 4 4 3 3 3 2 2 2 2 2 2 2 2 2 3 3 3 3 4 4 3 3 3 3 3 3 3 3 4 4 4 4 4 4 4 4 1 1 1 1 1 1 1 1 1 1 4 4 3 3 3 3 1 1 1 1 1 1 1 1 1 1 1 1 1 4 4 4 3 3 3 3 4 4 1 1 1 1 1 1 1 1 1 1 1 1 1 1 4 1 1 1 1 1 1 1 1 1 1 1 1 1 4 4 4 2 2 2 2 2 2 2 2 4 4 3 3 3 3 4 4 3 3 3 3 4 4 4 4 4 4 1 1 1 1 1 1 3 3 3 3 …
50250 50 4 1 1 1 1 1 1 1 1 1 1 1 4 1 1 1 1 1 1 3 3 3 3 4 4 4 4 4 4 4 4 4 4 4 4 4 4 4 4 4 4 4 4 4 4 4 1 1 1 1 1 1 1 1 4 4 3 3 3 2 2 2 2 2 2 2 2 2 3 3 3 3 4 3 3 3 3 4 3 3 3 3 4 4 4 4 4 4 4 4 1 1 1 1 1 1 1 1 1 1 1 1 1 4 4 4 1 1 1 1 1 1 1 1 1 1 1 1 4 4 4 4 4 4 4 1 1 1 1 1 1 1 1 1 1 1 1 1 1 1 1 4 1 1 1 1 1 1 1 1 1 1 1 1 1 1 1 1 4 2 2 2 2 2 2 2 2 4 4 3 3 3 3 4 4 3 3 3 3 4 4 4 4 4 4 5 5 5 5 5 4 3 3 3 3 …
50500 50 4 4 1 1 1 1 1 1 1 1 1 1 4 1 1 1 1 1 1 4 4 4 4 4 4 4 4 4 4 4 4 4 4 4 4 4 2 2 2 4 4 4 4 4 4 4 1 1 1 1 1 1 1 1 4 4 3 3 3 2 2 2 2 2 2 2 2 2 3 3 3 3 4 3 3 3 3 4 3 3 3 3 3 3 3 3 4 4 4 4 1 1 1 1 1 1 1 1 1 1 4 4 4 4 4 4 1 1 1 1 1 1 1 1 1 1 1 1 4 4 4 4 4 4 4 1 1 1 1 1 1 1 1 1 1 1 1 1 1 1 1 4 1 1 1 1 1 1 1 1 1 1 1 1 1 1 1 4 4 2 2 2 2 2 2 2 2 4 4 3 3 3 3 4 4 3 3 3 3 4 4 4 4 4 1 1 1 1 1 1 1 3 3 3 3 …
50750 50 1 1 1 1 1 1 1 1 1 1 1 1 4 1 1 1 1 1 1 3 3 3 3 4 4 4 4 4 4 4 4 4 4 4 4 4 2 2 2 4 4 4 4 4 4 4 1 1 1 1 1 1 1 1 1 4 3 3 3 2 2 2 2 2 2 2 2 2 3 3 3 3 4 3 3 3 3 4 3 3 3 3 3 3 3 3 4 4 4 4 3 3 3 3 1 1 1 1 1 1 4 4 4 4 4 4 1 1 1 1 1 1 1 1 1 1 1 1 4 4 4 4 4 4 4 1 1 1 1 1 1 1 1 1 1 1 1 1 1 1 1 4 1 1 1 1 1 1 1 1 1 1 1 1 1 1 4 4 4 2 2 2 2 2 2 2 2 4 4 3 3 3 3 4 4 3 3 3 3 4 4 4 4 4 4 1 1 1 1 1 1 1 3 3 3 …
51000 51 3 3 3 3 4 1 1 1 1 1 1 1 4 1 1 1 1 1 1 3 3 3 3 4 4 4 4 4 4 4 4 4 4 4 4 4 2 2 2 4 4 4 4 4 4 4 4 1 1 1 1 1 1 1 4 4 3 3 3 2 2 2 2 2 2 2 2 2 4 4 1 1 1 1 1 1 4 4 3 3 3 3 3 3 3 3 4 4 4 4 4 4 1 1 1 1 1 1 1 1 1 4 4 4 4 4 1 1 1 1 1 1 1 1 1 1 1 1 4 4 4 4 4 4 4 1 1 1 1 1 1 1 1 1 1 1 1 1 1 1 1 1 4 1 1 1 1 1 1 1 1 1 1 1 1 1 1 1 4 2 2 2 2 2 2 2 2 4 4 3 3 3 3 4 4 3 3 3 3 4 4 4 4 4 4 1 1 1 1 1 1 1 3 3 3 …
51250 51 3 3 3 3 4 1 1 1 1 1 1 1 4 1 1 1 1 1 1 4 4 4 4 4 4 4 4 4 4 4 4 4 4 4 4 4 2 2 2 4 4 4 4 4 4 4 1 1 1 1 1 1 1 4 4 4 3 3 3 2 2 2 2 2 2 2 2 2 3 3 3 3 4 3 3 3 3 4 3 3 3 3 3 3 3 3 4 4 4 4 1 1 1 1 1 1 1 1 1 1 1 1 1 4 4 4 1 1 1 1 1 1 1 1 1 1 1 1 4 4 4 4 3 3 3 3 1 1 1 1 1 1 1 1 1 1 1 1 1 1 1 4 1 1 1 1 1 1 1 1 1 1 1 1 1 1 1 4 4 2 2 2 2 2 2 2 2 4 4 3 3 3 3 4 4 3 3 3 3 4 4 4 4 4 4 1 1 1 1 1 1 3 3 3 3 …
51500 51 3 3 3 3 1 1 1 1 1 1 4 4 4 1 1 1 1 1 1 4 4 4 4 4 4 4 4 4 4 4 4 4 4 4 4 4 2 2 2 4 4 4 4 4 4 4 4 1 1 1 1 1 1 1 4 4 3 3 3 2 2 2 2 2 2 2 2 2 3 3 3 3 4 3 3 3 3 4 4 4 4 4 3 3 3 3 4 4 4 4 4 4 4 1 1 1 1 1 1 1 1 1 1 4 4 4 1 1 1 1 1 1 1 1 1 1 1 1 4 4 4 4 3 3 3 3 1 1 1 1 1 1 1 1 1 1 1 1 1 1 1 4 1 1 1 1 1 1 1 1 1 1 1 1 1 1 1 4 4 2 2 2 2 2 2 2 2 4 4 3 3 3 3 4 4 3 3 3 3 4 4 4 4 4 4 1 1 1 1 1 1 5 5 5 5 …
51750 51 3 3 3 3 1 1 1 1 1 1 1 1 4 1 1 1 1 1 1 3 3 3 3 4 4 4 4 4 4 4 4 4 4 4 4 4 2 2 2 4 4 4 4 4 4 4 4 1 1 1 1 1 1 1 4 4 3 3 3 2 2 2 2 2 2 2 2 2 3 3 3 3 4 4 4 4 4 4 4 4 4 4 4 4 4 4 4 4 4 4 4 4 1 1 1 1 1 1 1 1 1 1 1 4 4 4 1 1 1 1 1 1 1 1 1 1 1 4 4 4 4 4 4 4 4 1 1 1 1 1 1 1 1 1 1 1 1 1 1 1 1 1 4 1 1 1 1 1 1 1 1 1 1 1 1 1 1 4 4 2 2 2 2 2 2 2 2 4 4 3 3 3 3 4 4 4 4 4 4 4 4 4 4 4 4 1 1 1 1 1 1 3 3 3 3 …
52000 52 3 3 3 3 1 1 1 1 1 1 1 1 4 1 1 1 1 1 1 1 4 3 3 3 3 4 4 4 4 4 4 4 4 4 4 4 2 2 2 4 4 4 4 4 4 4 1 1 1 1 1 1 1 4 4 4 4 4 4 2 2 2 2 2 2 2 2 2 3 3 3 3 4 4 3 3 3 3 3 3 3 3 3 3 3 3 4 4 4 4 1 1 1 1 1 1 1 1 1 1 1 1 1 4 4 4 1 1 1 1 1 1 1 1 1 1 1 1 4 4 4 4 4 4 4 1 1 1 1 1 1 1 1 1 1 1 1 1 1 1 1 1 4 1 1 1 1 1 1 1 1 1 1 1 1 1 1 4 4 2 2 2 2 2 2 2 2 4 4 3 3 3 3 4 4 3 3 3 3 4 4 4 4 4 4 1 1 1 1 1 1 5 5 5 5 …
52250 52 3 3 3 3 1 1 1 1 1 1 1 1 4 1 1 1 1 1 1 4 4 3 3 3 3 4 4 4 4 4 4 4 4 4 4 4 2 2 2 4 4 4 4 4 4 4 1 1 1 1 1 1 1 1 4 4 4 4 4 4 2 2 2 2 2 2 2 2 4 4 5 5 5 5 5 4 4 4 3 3 3 3 3 3 3 3 4 4 4 4 1 1 1 1 1 1 1 1 1 1 4 4 4 4 4 4 1 1 1 1 1 1 1 1 1 1 1 1 4 4 4 4 3 3 3 3 1 1 1 1 1 1 1 1 1 1 1 1 1 1 1 4 1 1 1 1 1 1 1 1 1 1 1 1 1 1 1 4 4 4 4 2 2 2 2 2 2 4 4 3 3 3 3 4 4 3 3 3 3 4 4 4 4 4 4 1 1 1 1 1 1 1 3 3 3 …
52500 52 3 3 3 3 1 1 1 1 1 1 1 4 1 1 1 1 1 1 1 3 3 3 3 4 4 4 4 4 4 4 4 4 4 4 4 4 2 2 2 4 4 4 4 4 4 4 1 1 1 1 1 1 4 4 4 4 3 3 3 2 2 2 2 2 2 2 2 2 3 3 3 3 4 3 3 3 3 4 3 3 3 3 4 4 4 4 4 4 4 4 1 1 1 1 1 1 1 1 1 1 1 1 1 4 4 4 1 1 1 1 1 1 1 1 1 1 1 1 4 4 4 4 4 4 4 1 1 1 1 1 1 1 1 1 1 1 1 1 1 1 1 4 4 1 1 1 1 1 1 1 1 1 1 1 1 1 4 4 4 2 2 2 2 2 2 2 2 4 4 3 3 3 3 4 4 3 3 3 3 4 4 4 4 4 4 1 1 1 1 1 1 1 3 3 3 …
52750 52 3 3 3 3 1 1 1 1 1 1 1 1 4 1 1 1 1 1 1 4 4 3 3 3 3 4 4 4 4 4 4 4 4 4 4 4 2 2 2 4 4 4 4 4 4 4 4 1 1 1 1 1 1 1 4 4 3 3 3 2 2 2 2 2 2 2 2 2 3 3 3 3 4 4 4 4 4 4 3 3 3 3 4 4 4 4 4 4 4 4 4 4 1 1 1 1 1 1 1 1 1 1 1 4 4 4 4 4 4 4 4 1 1 1 1 1 1 1 4 4 4 4 3 3 3 3 1 1 1 1 1 1 1 1 1 1 1 1 1 1 1 1 4 1 1 1 1 1 1 1 1 1 1 1 1 1 1 4 4 2 2 2 2 2 2 2 2 4 4 4 4 4 4 4 4 3 3 3 3 4 4 4 4 4 4 1 1 1 1 1 1 1 3 3 3 …
53000 53 4 1 1 1 1 1 1 1 1 1 1 1 4 1 1 1 1 1 1 3 3 3 3 4 4 4 4 4 4 4 4 4 4 4 4 4 2 2 2 4 4 4 4 4 4 4 1 1 1 1 1 1 1 1 4 4 3 3 3 2 2 2 2 2 2 2 2 2 4 4 5 5 5 5 5 4 4 4 3 3 3 3 3 3 3 3 4 4 4 4 1 1 1 1 1 1 1 1 1 1 1 1 1 4 4 4 1 1 1 1 1 1 1 1 1 1 4 4 4 4 4 4 4 4 4 1 1 1 1 1 1 1 1 1 1 1 1 1 1 1 1 4 1 1 1 1 1 1 1 1 1 1 1 1 1 1 1 1 4 2 2 2 2 2 2 2 2 4 4 4 4 4 4 4 4 3 3 3 3 4 4 4 4 4 4 1 1 1 1 1 1 3 3 3 3 …
53250 53 3 3 3 3 1 1 1 1 1 1 1 1 4 1 1 1 1 1 1 3 3 3 3 4 4 4 4 4 4 4 4 4 4 4 4 4 4 4 4 4 4 4 4 4 4 4 1 1 1 1 1 1 1 1 4 4 3 3 3 2 2 2 2 2 2 2 2 2 3 3 3 3 4 3 3 3 3 4 3 3 3 3 4 4 4 4 4 4 4 4 1 1 1 1 1 1 1 1 1 1 1 1 1 4 4 4 4 4 1 1 1 1 1 1 1 1 1 1 4 4 4 4 3 3 3 3 1 1 1 1 1 1 1 1 1 1 1 1 1 1 1 4 1 1 1 1 1 1 1 1 1 1 1 1 1 1 1 4 4 2 2 2 2 2 2 2 2 4 4 4 4 4 4 4 4 3 3 3 3 4 4 4 4 4 4 4 1 1 1 1 1 3 3 3 3 …
53500 53 3 3 3 3 1 1 1 1 1 1 1 1 4 1 1 1 1 1 1 4 3 3 3 3 4 4 4 4 4 4 4 4 4 4 4 4 2 2 2 4 4 4 4 4 4 4 1 1 1 1 1 1 1 1 4 4 3 3 3 2 2 2 2 2 2 2 2 2 3 3 3 3 4 3 3 3 3 4 4 4 4 4 4 4 4 4 4 4 4 4 1 1 1 1 1 1 1 1 1 1 4 4 4 4 4 4 1 1 1 1 1 1 1 1 1 1 1 1 4 4 4 4 4 4 4 1 1 1 1 1 1 1 1 1 1 1 1 1 1 1 1 4 1 1 1 1 1 1 1 1 1 1 1 1 1 1 4 4 4 2 2 2 2 2 2 2 2 4 4 3 3 3 3 4 4 3 3 3 3 4 4 4 4 4 4 1 1 1 1 1 1 4 3 3 3 …
53750 53 1 1 1 1 1 1 1 1 1 1 1 1 3 3 3 3 3 3 3 3 4 3 3 3 3 4 4 4 4 4 4 4 4 4 4 4 2 2 2 4 4 4 4 4 4 4 1 1 1 1 1 1 1 1 4 4 3 3 3 2 2 2 2 2 2 2 2 2 3 3 3 3 4 4 4 4 4 4 4 4 4 4 3 3 3 3 4 4 4 4 1 1 1 1 1 1 1 1 1 1 4 4 4 4 4 4 1 1 1 1 1 1 1 1 1 1 4 4 4 4 4 4 4 4 4 1 1 1 1 1 1 1 1 1 1 1 1 1 1 1 1 4 1 1 1 1 1 1 1 1 1 1 1 1 1 1 1 4 4 2 2 2 2 2 2 2 2 4 4 4 4 4 4 4 4 3 3 3 3 4 4 4 4 3 3 3 3 4 3 3 3 3 3 3 3 …
54000 54 3 3 3 3 1 1 1 1 1 1 1 1 4 1 1 1 1 1 1 3 3 3 3 4 4 4 4 4 4 4 4 4 4 4 4 4 2 2 2 4 4 4 4 4 4 4 1 1 1 1 1 1 1 1 4 4 3 3 3 2 2 2 2 2 2 2 2 2 3 3 3 3 3 3 3 3 4 4 3 3 3 3 3 3 3 3 4 4 4 4 1 1 1 1 1 1 1 1 1 1 1 1 1 4 4 4 1 1 1 1 1 1 1 1 1 1 1 1 1 4 4 4 3 3 3 3 1 1 1 1 1 1 1 1 1 1 1 1 1 1 1 1 4 1 1 1 1 1 1 1 1 1 1 1 1 1 1 4 4 2 2 2 2 2 2 2 2 4 4 3 3 3 3 4 4 3 3 3 3 4 4 4 4 4 4 1 1 1 1 1 1 3 3 3 3 …
54250 54 1 1 1 1 1 1 1 1 1 1 1 1 3 3 3 3 3 3 3 3 4 3 3 3 3 4 4 4 4 4 4 4 4 4 4 4 4 4 4 4 4 4 4 4 4 4 1 1 1 1 1 1 1 1 4 4 3 3 3 2 2 2 2 2 2 2 2 2 3 3 3 3 4 4 4 4 4 4 3 3 3 3 3 3 3 3 4 4 4 4 1 1 1 1 1 1 1 1 1 1 4 4 4 4 4 4 1 1 1 1 1 1 1 1 1 1 1 1 4 4 4 4 4 4 4 1 1 1 1 1 1 1 1 1 1 1 1 1 1 1 1 4 1 1 1 1 1 1 1 1 1 1 1 1 1 1 1 4 4 2 2 2 2 2 2 2 2 4 4 4 4 4 4 4 4 3 3 3 3 4 4 4 4 4 4 1 1 1 1 1 1 3 3 3 3 …
54500 54 3 3 3 3 1 1 1 1 1 1 4 4 3 3 3 3 3 3 3 3 4 3 3 3 3 4 4 4 4 4 4 4 4 4 4 4 2 2 2 4 4 4 4 4 4 4 1 1 1 1 1 1 1 1 4 4 3 3 3 2 2 2 2 2 2 2 2 2 3 3 3 3 4 3 3 3 3 4 3 3 3 3 3 3 3 3 4 4 4 4 1 1 1 1 1 1 1 1 1 1 1 1 1 4 4 4 1 1 1 1 1 1 1 1 1 1 1 1 4 4 4 4 4 4 4 1 1 1 1 1 1 1 1 1 1 1 1 1 1 1 1 1 4 1 1 1 1 1 1 1 1 1 1 1 1 1 1 1 4 2 2 2 2 2 2 2 2 4 4 3 3 3 3 4 4 3 3 3 3 4 4 4 4 4 4 5 5 5 5 5 4 3 3 3 3 …
54750 54 3 3 3 3 1 1 1 1 1 1 1 1 4 1 1 1 1 1 1 3 3 3 3 4 4 4 4 4 4 4 4 4 4 4 4 4 2 2 2 4 4 4 4 4 4 4 1 1 1 1 1 1 1 4 4 4 3 3 3 2 2 2 2 2 2 2 2 2 3 3 3 3 4 3 3 3 3 4 3 3 3 3 3 3 3 3 4 4 4 4 1 1 1 1 1 1 1 1 1 1 1 1 1 4 4 4 1 1 1 1 1 1 1 1 1 1 1 4 4 4 4 4 4 4 4 1 1 1 1 1 1 1 1 1 1 1 1 1 1 1 1 4 1 1 1 1 1 1 1 1 1 1 1 1 1 1 4 4 4 2 2 2 2 2 2 2 2 4 4 4 4 4 4 4 4 4 4 4 4 4 4 4 4 4 4 1 1 1 1 1 1 3 3 3 3 …
55000 55 3 3 3 3 1 1 1 1 1 1 4 4 1 1 1 1 1 1 1 3 3 3 3 4 4 4 4 4 4 4 4 4 4 4 4 4 2 2 2 4 4 4 4 4 4 4 1 1 1 1 1 1 1 4 4 4 3 3 3 2 2 2 2 2 2 2 2 2 3 3 3 3 4 3 3 3 3 4 4 4 4 4 3 3 3 3 4 4 4 4 1 1 1 1 1 1 1 1 1 1 1 1 1 4 4 4 1 1 1 1 1 1 1 1 1 1 1 1 1 4 4 4 4 4 4 1 1 1 1 1 1 1 1 1 1 1 1 1 1 1 1 1 4 1 1 1 1 1 1 1 1 1 1 1 1 1 1 1 4 2 2 2 2 2 2 2 2 4 4 4 4 4 4 4 4 3 3 3 3 4 4 4 4 4 4 4 1 1 1 1 1 3 3 3 3 …
55250 55 3 3 3 3 1 1 1 1 1 1 1 1 4 1 1 1 1 1 1 4 4 3 3 3 3 4 4 4 4 4 4 4 4 4 4 4 2 2 2 4 4 4 4 4 4 4 4 1 1 1 1 1 1 4 4 4 3 3 3 2 2 2 2 2 2 2 2 2 3 3 3 3 4 3 3 3 3 4 4 4 4 4 3 3 3 3 4 4 4 4 1 1 1 1 1 1 1 1 1 1 1 1 1 4 4 4 1 1 1 1 1 1 1 1 1 1 1 1 4 4 4 4 4 4 4 4 1 1 1 1 1 1 1 1 1 1 1 1 1 1 1 4 1 1 1 1 1 1 1 1 1 1 1 1 1 1 1 4 4 2 2 2 2 2 2 2 2 4 4 3 3 3 3 4 4 3 3 3 3 4 4 4 4 4 4 1 1 1 1 1 1 1 3 3 3 …
55500 55 1 1 1 1 1 1 1 1 1 1 4 4 3 3 3 3 3 3 3 3 4 3 3 3 3 4 4 4 4 4 4 4 4 4 4 4 2 2 2 4 4 4 4 4 4 4 4 1 1 1 1 1 1 4 4 4 3 3 3 2 2 2 2 2 2 2 4 4 4 4 1 1 1 1 1 1 4 4 3 3 3 3 3 3 3 3 4 4 4 4 1 1 1 1 1 1 1 1 1 1 1 4 4 4 4 4 1 1 1 1 1 1 1 1 1 1 1 4 4 4 4 4 4 4 4 1 1 1 1 1 1 1 1 1 1 1 1 1 1 1 1 4 1 1 1 1 1 1 1 1 1 1 1 1 1 1 1 1 4 2 2 2 2 2 2 2 2 4 4 4 4 4 4 4 4 3 3 3 3 4 4 4 4 4 4 5 5 5 5 5 4 3 3 3 3 …
55750 55 3 3 3 3 1 1 1 1 1 1 1 1 4 1 1 1 1 1 1 3 3 3 3 4 4 4 4 4 4 4 4 4 4 4 4 4 2 2 2 4 4 4 4 4 4 4 3 3 3 3 4 4 4 4 4 4 3 3 3 2 2 2 2 2 2 2 2 2 3 3 3 3 4 4 4 4 4 4 3 3 3 3 3 3 3 3 4 4 4 4 1 1 1 1 1 1 1 1 1 1 1 1 1 4 4 4 1 1 1 1 1 1 1 1 1 1 1 1 1 4 4 4 4 4 4 1 1 1 1 1 1 1 1 1 1 1 1 1 1 1 1 4 1 1 1 1 1 1 1 1 1 1 1 1 1 1 1 4 4 2 2 2 2 2 2 2 2 4 4 3 3 3 3 4 4 3 3 3 3 4 4 4 4 4 4 1 1 1 1 1 1 3 3 3 3 …
56000 56 3 3 3 3 1 1 1 1 1 1 4 4 1 1 1 1 1 1 1 3 3 3 3 4 4 4 4 4 4 4 4 4 4 4 4 4 2 2 2 4 4 4 4 4 4 4 1 1 1 1 1 1 1 1 4 4 3 3 3 3 4 2 2 2 2 2 2 2 4 4 4 4 4 5 5 5 5 4 3 3 3 3 4 4 4 4 4 4 4 4 1 1 1 1 1 1 1 1 1 1 1 1 1 4 4 4 1 1 1 1 1 1 1 1 1 1 1 1 4 4 4 4 4 4 4 1 1 1 1 1 1 1 1 1 1 1 1 1 1 1 1 1 4 1 1 1 1 1 1 1 1 1 1 1 1 1 1 4 4 4 4 2 2 2 2 2 2 4 4 4 4 4 4 4 4 3 3 3 3 4 4 4 4 4 4 1 1 1 1 1 1 1 3 3 3 …
56250 56 1 1 1 1 1 1 1 1 1 1 1 1 3 3 3 3 3 3 3 3 4 4 4 4 4 4 4 4 4 4 4 4 4 4 4 4 2 2 2 4 4 4 4 4 4 4 1 1 1 1 1 1 1 4 4 4 3 3 3 2 2 2 2 2 2 2 2 2 4 4 4 4 4 3 3 3 3 4 3 3 3 3 3 3 3 3 4 4 4 4 1 1 1 1 1 1 1 1 1 1 4 4 4 4 4 4 1 1 1 1 1 1 1 1 1 1 1 1 4 3 3 3 3 4 4 1 1 1 1 1 1 1 1 1 1 1 1 1 1 1 1 4 1 1 1 1 1 1 1 1 1 1 1 1 1 1 1 4 4 2 2 2 2 2 2 2 2 4 4 3 3 3 3 4 4 3 3 3 3 4 4 4 4 4 4 1 1 1 1 1 1 5 5 5 5 …
56500 56 3 3 3 3 1 1 1 1 1 4 4 4 4 1 1 1 1 1 1 4 4 3 3 3 3 4 4 4 4 4 4 4 4 4 4 4 2 2 2 4 4 4 4 4 4 4 1 1 1 1 1 1 1 1 4 4 3 3 3 2 2 2 2 2 2 2 2 2 3 3 3 3 4 4 3 3 3 3 4 4 4 4 3 3 3 3 4 4 4 4 1 1 1 1 1 1 1 1 1 1 1 1 1 4 4 4 4 4 1 1 1 1 1 1 1 1 1 1 4 4 4 4 4 4 4 4 4 1 1 1 1 1 1 1 1 1 1 1 1 1 1 4 1 1 1 1 1 1 1 1 1 1 1 1 1 1 1 4 4 2 2 2 2 2 2 2 2 4 4 4 4 4 4 4 4 3 3 3 3 4 4 4 4 4 4 1 1 1 1 1 1 3 3 3 3 …
56750 56 3 3 3 3 1 1 1 1 1 1 4 4 4 1 1 1 1 1 1 3 3 3 3 4 4 4 4 4 4 4 4 4 4 4 4 4 2 2 2 4 4 4 4 4 4 4 1 1 1 1 1 1 1 1 4 4 3 3 3 2 2 2 2 2 2 2 2 2 3 3 3 3 4 3 3 3 3 4 3 3 3 3 3 3 3 3 4 4 4 4 1 1 1 1 1 1 1 1 1 1 1 1 1 4 4 4 1 1 1 1 1 1 1 1 1 1 1 4 4 3 3 3 3 4 4 1 1 1 1 1 1 1 1 1 1 1 1 1 1 1 1 1 4 1 1 1 1 1 1 1 1 1 1 1 1 1 4 4 4 2 2 2 2 2 2 2 2 4 4 4 4 4 4 4 4 3 3 3 3 4 4 4 4 4 4 5 5 5 5 5 4 3 3 3 3 …
57000 57 3 3 3 3 1 1 1 1 1 1 1 4 4 1 1 1 1 1 1 3 3 3 3 4 4 4 4 4 4 4 4 4 4 4 4 4 4 4 4 4 4 4 4 4 4 4 1 1 1 1 1 1 1 1 1 4 3 3 3 2 2 2 2 2 2 2 2 2 4 4 5 5 5 5 5 4 4 4 3 3 3 3 4 4 4 4 4 4 4 4 1 1 1 1 1 1 1 1 1 1 4 4 4 4 4 4 1 1 1 1 1 1 1 1 1 1 1 4 4 4 4 4 4 4 4 1 1 1 1 1 1 1 1 1 1 1 1 1 1 1 1 1 4 1 1 1 1 1 1 1 1 1 1 1 1 1 1 1 4 2 2 2 2 2 2 2 2 4 4 4 4 4 4 4 4 3 3 3 3 4 4 4 4 4 4 4 1 1 1 1 1 1 4 4 4 …
57250 57 3 3 3 3 1 1 1 1 1 1 4 4 4 1 1 1 1 1 1 4 4 3 3 3 3 4 4 4 4 4 4 4 4 4 4 4 2 2 2 4 4 4 4 4 4 4 1 1 1 1 1 1 1 1 4 4 3 3 3 2 2 2 2 2 2 2 2 2 3 3 3 3 4 3 3 3 3 4 3 3 3 3 4 4 4 4 4 4 4 4 1 1 1 1 1 1 1 1 1 1 4 4 4 4 4 4 1 1 1 1 1 1 1 1 1 1 1 1 1 3 3 3 3 4 4 1 1 1 1 1 1 1 1 1 1 1 1 1 1 1 1 1 4 1 1 1 1 1 1 1 1 1 1 1 1 1 1 4 4 2 2 2 2 2 2 2 2 4 4 4 4 4 4 4 4 3 3 3 3 4 4 4 4 4 4 1 1 1 1 1 1 5 5 5 5 …
57500 57 1 1 1 1 1 1 1 1 1 1 1 1 4 1 1 1 1 1 1 3 3 3 3 4 4 4 4 4 4 4 4 4 4 4 4 4 4 4 4 4 4 4 4 4 4 4 1 1 1 1 1 1 1 1 1 4 3 3 3 2 2 2 2 2 2 2 2 2 3 3 3 3 4 4 4 4 4 4 3 3 3 3 3 3 3 3 4 4 4 4 1 1 1 1 1 1 1 1 1 1 1 1 1 4 4 4 1 1 1 1 1 1 1 1 1 1 1 4 4 4 4 4 4 4 4 1 1 1 1 1 1 1 1 1 1 1 1 1 1 1 1 1 4 1 1 1 1 1 1 1 1 1 1 1 1 1 1 1 4 2 2 2 2 2 2 2 2 4 4 4 4 4 4 4 4 3 3 3 3 4 4 4 4 4 4 1 1 1 1 1 1 5 5 5 5 …
57750 57 1 1 1 1 1 1 1 1 1 1 4 4 1 1 1 1 1 1 1 3 3 3 3 4 4 4 4 4 4 4 4 4 4 4 4 4 4 4 4 4 4 4 4 4 4 4 4 4 5 5 5 5 5 4 4 4 3 3 3 2 2 2 2 2 2 2 2 2 3 3 3 3 4 4 3 3 3 3 3 3 3 3 3 3 3 3 4 4 4 4 1 1 1 1 1 1 1 1 1 1 1 1 1 4 4 4 4 4 1 1 1 1 1 1 1 1 1 1 1 3 3 3 3 4 4 1 1 1 1 1 1 1 1 1 1 1 1 1 1 1 1 4 1 1 1 1 1 1 1 1 1 1 1 1 1 1 1 4 4 2 2 2 2 2 2 2 2 4 4 4 4 4 4 4 4 3 3 3 3 4 4 4 4 3 3 3 3 4 3 3 3 3 3 3 3 …
58000 58 1 1 1 1 1 1 1 1 1 1 4 4 1 1 1 1 1 1 1 3 3 3 3 4 4 4 4 4 4 4 4 4 4 4 4 4 4 4 4 4 4 4 4 4 4 4 1 1 1 1 1 1 1 4 4 4 3 3 3 2 2 2 2 2 2 2 2 2 3 3 3 3 3 3 3 3 4 4 3 3 3 3 3 3 3 3 4 4 4 4 1 1 1 1 1 1 1 1 1 1 1 1 1 4 4 4 1 1 1 1 1 1 1 1 1 1 1 1 1 3 3 3 3 4 4 1 1 1 1 1 1 1 1 1 1 1 1 1 1 1 1 4 1 1 1 1 1 1 1 1 1 1 1 1 1 1 4 4 4 2 2 2 2 2 2 2 2 4 4 3 3 3 3 4 4 3 3 3 3 4 4 4 4 4 4 1 1 1 1 1 1 5 5 5 5 …
58250 58 1 1 1 1 1 1 1 1 1 1 1 1 4 1 1 1 1 1 1 3 3 3 3 4 4 4 4 4 4 4 4 4 4 4 4 4 4 4 4 4 4 4 4 4 4 4 1 1 1 1 1 1 1 1 4 4 3 3 3 2 2 2 2 2 2 2 2 2 3 3 3 3 4 3 3 3 3 4 4 4 4 4 3 3 3 3 4 4 4 4 1 1 1 1 1 1 1 1 1 1 1 1 1 4 4 4 1 1 1 1 1 1 1 1 1 1 1 1 4 3 3 3 3 4 4 3 3 3 3 1 1 1 1 1 1 1 1 1 1 4 4 4 1 1 1 1 1 1 1 1 1 1 1 1 1 1 1 4 4 2 2 2 2 2 2 2 2 4 4 3 3 3 3 4 4 3 3 3 3 4 4 4 4 4 5 5 5 5 5 5 4 3 3 3 3 …
58500 58 1 1 1 1 1 1 1 1 1 1 1 1 4 1 1 1 1 1 1 4 4 4 4 4 4 4 4 4 4 4 4 4 4 4 4 4 2 2 2 4 4 4 4 4 4 4 4 1 1 1 1 1 1 1 4 4 3 3 3 2 2 2 2 2 2 2 2 2 3 3 3 3 4 3 3 3 3 4 3 3 3 3 3 3 3 3 4 4 4 4 1 1 1 1 1 1 1 1 1 1 1 1 1 4 4 4 1 1 1 1 1 1 1 1 1 1 1 1 1 4 4 4 4 4 4 1 1 1 1 1 1 1 1 1 1 1 1 1 4 4 4 4 1 1 1 1 1 1 1 1 1 1 1 1 1 1 1 4 4 2 2 2 2 2 2 2 2 4 4 3 3 3 3 4 4 3 3 3 3 4 4 4 4 4 4 1 1 1 1 1 1 5 5 5 5 …
58750 58 3 3 3 3 1 1 1 1 1 1 1 4 1 1 1 1 1 1 1 4 4 3 3 3 3 4 4 4 4 4 4 4 4 4 4 4 2 2 2 4 4 4 4 4 4 4 4 1 1 1 1 1 1 1 4 4 3 3 3 2 2 2 2 2 2 2 2 2 3 3 3 3 4 3 3 3 3 4 3 3 3 3 3 3 3 3 4 4 4 4 1 1 1 1 1 1 1 1 1 1 1 1 1 4 4 4 1 1 1 1 1 1 1 1 1 1 1 1 4 4 4 4 4 4 4 1 1 1 1 1 1 1 1 1 1 1 1 1 1 1 1 4 1 1 1 1 1 1 1 1 1 1 1 1 1 1 1 4 4 2 2 2 2 2 2 2 2 4 4 4 4 4 4 4 4 3 3 3 3 4 4 4 4 3 3 3 3 4 4 4 4 3 3 3 3 …
59000 59 3 3 3 3 1 1 1 1 1 1 1 4 1 1 1 1 1 1 1 4 4 3 3 3 3 4 4 4 4 4 4 4 4 4 4 4 2 2 2 4 4 4 4 4 4 4 1 1 1 1 1 1 4 4 4 4 3 3 3 2 2 2 2 2 2 2 2 2 3 3 3 3 4 3 3 3 3 4 3 3 3 3 3 3 3 3 4 4 4 4 1 1 1 1 1 1 1 1 1 1 1 1 1 4 4 4 1 1 1 1 1 1 4 1 1 1 1 1 4 4 4 4 4 4 4 1 1 1 1 1 1 1 1 1 1 1 1 1 1 1 1 4 1 1 1 1 1 1 1 1 1 1 1 1 1 1 4 4 4 2 2 2 2 2 2 2 2 4 4 3 3 3 3 4 4 3 3 3 3 4 4 4 4 4 4 1 1 1 1 1 1 3 3 3 3 …
59250 59 3 3 3 3 1 1 1 1 1 1 1 1 4 1 1 1 1 1 1 4 4 3 3 3 3 4 4 4 4 4 4 4 4 4 4 4 2 2 2 4 4 4 4 4 4 4 1 1 1 1 1 1 1 1 4 4 3 3 3 2 2 2 2 2 2 2 2 2 4 4 4 4 4 4 4 4 4 4 3 3 3 3 3 3 3 3 4 4 4 4 1 1 1 1 1 1 1 1 1 1 1 1 1 4 4 4 1 1 1 1 1 1 1 1 1 1 1 1 4 4 4 4 4 4 4 1 1 1 1 1 1 1 1 1 1 1 1 1 1 1 1 1 4 1 1 1 1 1 1 1 1 1 1 1 1 1 1 4 4 2 2 2 2 2 2 2 2 4 4 4 4 4 4 4 4 3 3 3 3 4 4 4 4 3 3 3 3 4 3 3 3 3 3 3 3 …
59500 59 3 3 3 3 1 1 1 1 1 1 1 1 4 1 1 1 1 1 1 3 3 3 3 4 4 4 4 4 4 4 4 4 4 4 4 4 2 2 2 4 4 4 4 4 4 4 1 1 1 1 1 1 1 1 4 4 3 3 3 2 2 2 2 2 2 2 2 2 3 3 3 3 4 3 3 3 3 4 3 3 3 3 3 3 3 3 4 4 4 4 1 1 1 1 1 1 1 1 1 1 1 1 1 4 4 4 1 1 1 1 1 1 1 1 1 1 1 1 1 4 4 4 4 4 4 1 1 1 1 1 1 1 1 1 1 1 1 1 1 1 1 1 4 1 1 1 1 1 1 1 1 1 1 1 1 1 4 4 4 2 2 2 2 2 2 2 2 4 4 3 3 3 3 4 4 3 3 3 3 4 4 4 4 4 4 5 5 5 5 5 4 3 3 3 3 …
59750 59 3 3 3 3 1 1 1 1 1 1 1 1 4 1 1 1 1 1 1 4 4 3 3 3 3 4 4 4 4 4 4 4 4 4 4 4 2 2 2 4 4 4 4 4 4 4 1 1 1 1 1 1 1 4 4 4 3 3 3 2 2 2 2 2 2 2 2 2 3 3 3 3 4 4 3 3 3 3 3 3 3 3 4 4 4 4 4 4 4 4 1 1 1 1 1 1 1 1 1 1 1 1 1 4 4 4 1 1 1 1 1 1 1 1 1 1 1 1 1 3 3 3 3 4 4 1 1 1 1 1 1 1 1 1 1 1 1 1 1 1 1 1 4 1 1 1 1 1 1 1 1 1 1 1 1 1 1 4 4 2 2 2 2 2 2 2 2 4 4 3 3 3 3 4 4 3 3 3 3 4 4 4 4 4 4 1 1 1 1 1 1 5 5 5 5 …
60000 60 3 3 3 3 1 1 1 1 1 1 1 1 4 1 1 1 1 1 1 3 3 3 3 4 4 4 4 4 4 4 4 4 4 4 4 4 2 2 2 4 4 4 4 4 4 4 1 1 1 1 1 1 1 1 4 4 3 3 3 2 2 2 2 2 2 2 2 2 3 3 3 3 5 5 5 5 4 4 3 3 3 3 3 3 3 3 4 4 4 4 1 1 1 1 1 1 1 1 1 1 4 4 3 3 3 3 1 1 1 1 1 1 1 1 1 1 1 1 1 3 3 3 3 4 4 1 1 1 1 1 1 1 1 1 1 1 1 1 1 1 1 4 1 1 1 1 1 1 1 1 1 1 1 1 1 4 4 4 4 2 2 2 2 2 2 2 2 4 4 3 3 3 3 4 4 3 3 3 3 4 4 4 4 4 4 1 1 1 1 1 1 1 3 3 3 …
60250 60 1 1 1 1 1 1 1 1 1 1 1 1 4 1 1 1 1 1 1 4 4 3 3 3 3 4 4 4 4 4 4 4 4 4 4 4 2 2 2 4 4 4 4 4 4 4 4 1 1 1 1 1 1 4 4 4 3 3 3 2 2 2 2 2 2 2 2 2 4 4 4 4 4 3 3 3 3 4 3 3 3 3 4 4 4 4 4 4 4 4 1 1 1 1 1 1 1 1 1 1 1 1 1 4 4 4 1 1 1 1 1 1 1 1 1 1 1 1 1 4 4 4 4 4 4 1 1 1 1 1 1 1 1 1 1 1 1 1 1 1 1 4 1 1 1 1 1 1 1 1 1 1 1 1 1 4 4 4 4 2 2 2 2 2 2 2 2 4 4 3 3 3 3 4 4 3 3 3 3 4 4 4 4 4 4 5 5 5 5 5 4 3 3 3 3 …
60500 60 3 3 3 3 1 1 1 1 1 1 4 4 4 1 1 1 1 1 1 4 4 4 4 4 4 4 4 4 4 4 4 4 4 4 4 4 2 2 2 4 4 4 4 4 4 4 4 1 1 1 1 1 1 1 4 4 3 3 3 2 2 2 2 2 2 2 2 2 3 3 3 3 4 3 3 3 3 4 3 3 3 3 3 3 3 3 4 4 4 4 1 1 1 1 1 1 1 1 1 1 1 1 1 4 4 4 1 1 1 1 1 1 1 1 1 1 1 1 1 4 4 4 4 4 4 1 1 1 1 1 1 1 1 1 1 1 1 1 1 1 1 1 4 1 1 1 1 1 1 1 1 1 1 1 1 1 1 4 4 2 2 2 2 2 2 2 2 4 4 4 4 4 4 4 4 3 3 3 3 4 4 4 4 4 4 5 5 5 5 5 4 3 3 3 3 …
60750 60 1 1 1 1 1 1 1 1 1 1 1 1 4 1 1 1 1 1 1 4 4 3 3 3 3 4 4 4 4 4 4 4 4 4 4 4 4 4 4 4 4 4 4 4 4 4 4 1 1 1 1 1 1 4 4 4 3 3 3 2 2 2 2 2 2 2 2 2 3 3 3 3 4 3 3 3 3 4 4 4 4 4 3 3 3 3 4 4 4 4 1 1 1 1 1 1 1 1 1 1 1 1 1 4 4 4 1 1 1 1 1 1 1 1 1 1 1 1 1 4 4 4 4 4 4 1 1 1 1 1 1 1 1 1 1 1 1 1 1 1 1 1 4 1 1 1 1 1 1 1 1 1 1 1 1 1 1 4 4 2 2 2 2 2 2 2 2 4 4 4 4 4 4 4 4 3 3 3 3 4 4 4 4 4 4 1 1 1 1 1 1 5 5 5 5 …
61000 61 3 3 3 3 1 1 1 1 1 1 1 4 1 1 1 1 1 1 1 3 3 3 3 4 4 4 4 4 4 4 4 4 4 4 4 4 4 4 4 4 4 4 4 4 4 4 1 1 1 1 1 1 1 4 4 4 3 3 3 2 2 2 2 2 2 2 2 2 3 3 3 3 4 4 3 3 3 3 3 3 3 3 4 4 4 4 4 4 4 4 1 1 1 1 1 1 1 1 1 1 1 1 1 4 4 4 1 1 1 1 1 1 1 1 1 1 1 1 4 3 3 3 3 4 4 4 4 1 1 1 1 1 1 1 1 1 1 1 4 4 4 4 1 1 1 1 1 1 1 1 1 1 1 1 1 1 1 4 4 2 2 2 2 2 2 2 2 4 4 3 3 3 3 4 4 3 3 3 3 4 4 4 4 4 4 1 1 1 1 1 1 3 3 3 3 …
61250 61 4 4 4 4 1 1 1 1 1 1 1 1 5 5 5 5 5 5 5 3 3 3 3 4 4 4 4 4 4 4 4 4 4 4 4 4 2 2 2 4 4 4 4 4 4 4 4 1 1 1 1 1 1 1 4 4 3 3 3 2 2 2 2 2 2 2 2 2 3 3 3 3 4 4 4 4 4 4 3 3 3 3 4 4 4 4 4 4 4 4 1 1 1 1 1 1 1 1 1 1 1 1 1 4 4 4 1 1 1 1 1 1 1 1 1 1 1 1 1 4 4 4 4 4 4 1 1 1 1 1 1 1 1 1 1 1 1 1 1 1 1 1 4 1 1 1 1 1 1 1 1 1 1 1 1 1 1 4 4 2 2 2 2 2 2 2 2 4 4 3 3 3 3 4 4 3 3 3 3 4 4 4 4 4 4 4 1 1 1 1 1 1 3 3 3 …
61500 61 3 3 3 3 1 1 1 1 1 1 4 4 3 3 3 3 3 3 3 3 4 3 3 3 3 4 4 4 4 4 4 4 4 4 4 4 4 4 4 4 4 4 4 4 4 4 1 1 1 1 1 1 1 1 4 4 3 3 3 2 2 2 2 2 2 2 2 2 3 3 3 3 4 4 3 3 3 3 3 3 3 3 4 4 4 4 4 4 4 4 1 1 1 1 1 1 1 1 1 1 1 1 1 4 4 4 1 1 1 1 1 1 1 1 1 1 4 4 4 4 4 4 4 4 4 1 1 1 1 1 1 1 1 1 1 1 1 1 1 1 1 4 1 1 1 1 1 1 1 1 1 1 1 1 1 1 1 4 4 2 2 2 2 2 2 2 2 4 4 3 3 3 3 4 4 3 3 3 3 4 4 4 4 3 3 3 3 4 3 3 3 3 3 3 3 …
61750 61 1 1 1 1 1 1 1 1 1 1 1 1 5 5 5 5 5 4 4 3 3 3 3 4 4 4 4 4 4 4 4 4 4 4 4 4 2 2 2 4 4 4 4 4 4 4 1 1 1 1 1 1 1 4 4 4 3 3 3 2 2 2 2 2 2 2 2 2 4 4 5 5 5 5 5 4 4 4 3 3 3 3 3 3 3 3 4 4 4 4 1 1 1 1 1 1 1 1 1 1 1 1 1 4 4 4 1 1 1 1 1 1 1 1 1 1 1 1 4 4 4 4 4 4 4 1 1 1 1 1 1 1 1 1 1 1 1 1 1 1 1 1 4 1 1 1 1 1 1 1 1 1 1 1 1 1 1 4 4 2 2 2 2 2 2 2 2 4 4 3 3 3 3 4 4 3 3 3 3 4 4 4 4 4 4 1 1 1 1 1 1 3 3 3 3 …
62000 62 1 1 1 1 1 1 1 1 1 1 1 1 4 1 1 1 1 1 1 4 4 4 4 4 4 4 4 4 4 4 4 4 4 4 4 4 2 2 2 4 4 4 4 4 4 4 1 1 1 1 1 1 1 1 4 4 3 3 3 2 2 2 2 2 2 2 2 2 4 4 5 5 5 5 5 4 4 4 3 3 3 3 3 3 3 3 4 4 4 4 1 1 1 1 1 1 1 1 1 1 1 1 1 4 4 4 1 1 1 1 1 1 1 1 1 1 1 1 1 4 4 4 3 3 3 3 4 4 4 1 1 1 1 1 1 1 1 1 1 1 1 1 4 1 1 1 1 1 1 1 1 1 1 1 1 1 4 4 4 2 2 2 2 2 2 2 2 4 4 3 3 3 3 4 4 3 3 3 3 4 4 4 4 4 4 1 1 1 1 1 1 3 3 3 3 …
62250 62 1 1 1 1 1 1 1 1 1 1 1 1 4 1 1 1 1 1 1 4 4 3 3 3 3 4 4 4 4 4 4 4 4 4 4 4 4 4 4 4 4 4 4 4 4 4 1 1 1 1 1 1 1 1 4 4 3 3 3 2 2 2 2 2 2 2 2 2 3 3 3 3 4 4 3 3 3 3 3 3 3 3 3 3 3 3 4 4 4 4 1 1 1 1 1 1 1 1 1 1 4 4 4 4 4 4 4 4 4 1 1 1 1 1 1 1 1 4 4 4 4 4 4 4 4 1 1 1 1 1 1 1 1 1 1 1 1 1 1 1 1 4 1 1 1 1 1 1 1 1 1 1 1 1 1 1 1 4 4 2 2 2 2 2 2 2 2 4 4 3 3 3 3 4 4 3 3 3 3 4 4 4 4 4 5 5 5 5 5 5 4 3 3 3 3 …
62500 62 3 3 3 3 1 1 1 1 1 1 1 4 4 1 1 1 1 1 1 4 4 3 3 3 3 4 4 4 4 4 4 4 4 4 4 4 2 2 2 4 4 4 4 4 4 4 4 1 1 1 1 1 1 4 4 4 3 3 3 3 2 2 2 2 2 2 2 2 3 3 3 3 4 3 3 3 3 4 3 3 3 3 3 3 3 3 4 4 4 4 1 1 1 1 1 1 1 1 1 1 4 4 4 4 4 4 1 1 1 1 1 1 1 1 1 1 1 1 1 3 3 3 3 4 4 3 3 3 3 1 1 1 1 1 1 1 1 1 1 1 1 4 1 1 1 1 1 1 1 1 1 1 1 1 1 1 1 4 4 4 4 2 2 2 2 2 2 4 4 3 3 3 3 4 4 3 3 3 3 4 4 4 4 4 4 1 1 1 1 1 1 3 3 3 3 …
62750 62 3 3 3 3 1 1 1 1 1 1 1 1 4 1 1 1 1 1 1 3 3 3 3 4 4 4 4 4 4 4 4 4 4 4 4 4 4 4 4 4 4 4 4 4 4 4 1 1 1 1 1 1 1 1 4 4 3 3 3 2 2 2 2 2 2 2 2 2 4 4 5 5 5 5 5 5 4 4 3 3 3 3 3 3 3 3 4 4 4 4 1 1 1 1 1 1 1 1 1 1 4 4 3 3 3 3 3 3 3 3 1 1 1 1 1 1 1 4 4 3 3 3 3 4 4 1 1 1 1 1 1 1 1 1 1 1 1 1 1 1 1 4 1 1 1 1 1 1 1 1 1 1 1 1 1 1 4 4 4 2 2 2 2 2 2 2 2 4 4 3 3 3 3 4 4 3 3 3 3 4 4 4 4 4 4 5 5 5 5 5 4 3 3 3 3 …
63000 63 3 3 3 3 1 1 1 1 1 1 4 4 1 1 1 1 1 1 1 4 4 3 3 3 3 4 4 4 4 4 4 4 4 4 4 4 4 4 4 4 4 4 4 4 4 4 1 1 1 1 1 1 1 1 4 4 3 3 3 2 2 2 2 2 2 2 2 2 3 3 3 3 4 3 3 3 3 4 4 4 4 4 3 3 3 3 4 4 4 4 1 1 1 1 1 1 1 1 1 1 1 1 1 4 4 4 1 1 1 1 1 1 1 1 1 1 1 1 4 4 4 4 4 4 4 1 1 1 1 1 1 1 1 1 1 1 1 1 1 1 1 4 1 1 1 1 1 1 1 1 1 1 1 1 1 1 1 4 4 2 2 2 2 2 2 2 2 4 4 3 3 3 3 4 4 3 3 3 3 4 4 4 4 4 4 5 5 5 5 5 4 3 3 3 3 …
63250 63 3 3 3 3 1 1 1 1 1 1 1 1 4 1 1 1 1 1 1 3 3 3 3 4 4 4 4 4 4 4 4 4 4 4 4 4 2 2 2 4 4 4 4 4 4 4 4 1 1 1 1 1 1 1 4 4 3 3 3 2 2 2 2 2 2 2 2 2 4 4 5 5 5 5 5 5 4 4 3 3 3 3 3 3 3 3 4 4 4 4 1 1 1 1 1 1 1 1 1 1 1 1 1 4 4 4 1 1 1 1 1 1 1 1 1 1 1 1 1 4 4 4 4 4 4 1 1 1 1 1 1 1 1 1 1 1 1 1 1 1 1 4 1 1 1 1 1 1 1 1 1 1 1 1 1 1 1 4 4 2 2 2 2 2 2 2 2 4 4 3 3 3 3 4 4 3 3 3 3 4 4 4 4 4 4 1 1 1 1 1 1 1 3 3 3 …
63500 63 3 3 3 3 4 4 4 3 3 3 3 4 1 1 1 1 1 1 1 3 3 3 3 4 4 4 4 4 4 4 4 4 4 4 4 4 2 2 2 4 4 4 4 4 4 4 1 1 1 1 1 1 1 1 4 4 3 3 3 2 2 2 2 2 2 2 2 2 4 4 5 5 5 5 5 4 4 4 3 3 3 3 3 3 3 3 4 4 4 4 1 1 1 1 1 1 1 1 1 1 1 1 1 4 4 4 1 1 1 1 1 1 1 1 1 1 1 1 4 4 4 4 4 4 4 1 1 1 1 1 1 1 1 1 1 1 1 1 1 1 1 1 4 1 1 1 1 1 1 1 1 1 1 1 1 1 1 1 4 2 2 2 2 2 2 2 2 4 4 3 3 3 3 4 4 3 3 3 3 4 4 4 4 4 4 4 1 1 1 1 1 1 3 3 3 …
63750 63 4 1 1 1 1 1 1 1 1 1 1 1 5 5 5 5 5 5 5 3 3 3 3 4 4 4 4 4 4 4 4 4 4 4 4 4 2 2 2 4 4 4 4 4 4 4 1 1 1 1 1 1 1 1 4 4 3 3 3 2 2 2 2 2 2 2 2 2 3 3 3 3 4 3 3 3 3 4 3 3 3 3 4 4 4 4 4 4 4 4 1 1 1 1 1 1 1 1 1 1 1 1 1 4 4 4 1 1 1 1 1 1 1 1 1 1 1 1 4 3 3 3 3 4 4 1 1 1 1 1 1 1 1 1 1 1 1 1 1 1 1 4 1 1 1 1 1 1 1 1 1 1 1 1 1 1 1 4 4 2 2 2 2 2 2 2 4 4 4 3 3 3 3 4 4 3 3 3 3 4 4 4 4 4 4 1 1 1 1 1 1 5 5 5 5 …
64000 64 4 4 4 1 1 1 1 1 1 1 1 1 4 1 1 1 1 1 1 4 4 3 3 3 3 4 4 4 4 4 4 4 4 4 4 4 4 4 4 4 4 4 4 4 4 4 1 1 1 1 1 1 4 4 4 4 3 3 3 2 2 2 2 2 2 2 2 2 3 3 3 3 4 4 3 3 3 3 3 3 3 3 3 3 3 3 4 4 4 4 1 1 1 1 1 1 1 1 1 1 4 4 3 3 3 3 1 1 1 1 1 1 1 1 1 1 1 1 1 4 4 4 4 4 4 1 1 1 1 1 1 1 1 1 1 1 1 1 1 1 1 4 1 1 1 1 1 1 1 1 1 1 1 1 1 1 1 1 4 2 2 2 2 2 2 2 2 4 4 4 4 4 4 4 4 3 3 3 3 4 4 4 4 4 4 5 5 5 5 5 4 3 3 3 3 …
64250 64 3 3 3 3 1 1 1 1 1 1 1 1 5 5 5 5 5 5 5 4 4 3 3 3 3 4 4 4 4 4 4 4 4 4 4 4 4 4 4 4 4 4 4 4 4 4 1 1 1 1 1 1 4 4 4 4 4 4 4 4 2 2 2 2 2 2 2 2 3 3 3 3 4 4 3 3 3 3 3 3 3 3 4 4 4 4 4 4 4 4 1 1 1 1 1 1 1 1 1 1 1 1 1 4 4 4 1 1 1 1 1 1 1 1 1 1 1 1 4 4 4 4 4 4 4 1 1 1 1 1 1 1 1 1 1 1 1 1 1 1 1 4 4 4 1 1 1 1 1 1 1 1 1 1 1 1 1 1 4 4 4 2 2 2 2 2 2 4 4 3 3 3 3 4 4 3 3 3 3 4 4 4 4 3 3 3 3 4 3 3 3 3 3 3 3 …
64500 64 1 1 1 1 1 1 1 1 1 1 1 1 4 1 1 1 1 1 1 3 3 3 3 4 4 4 4 4 4 4 4 4 4 4 4 4 4 4 4 4 4 4 4 4 4 4 1 1 1 1 1 1 1 1 1 4 3 3 3 2 2 2 2 2 2 2 2 2 4 4 5 5 5 5 5 4 4 4 3 3 3 3 3 3 3 3 4 4 4 4 1 1 1 1 1 1 1 1 1 1 1 1 1 4 4 4 4 4 4 1 1 1 1 1 1 1 1 1 4 4 4 4 4 4 4 1 1 1 1 1 1 1 1 1 1 1 1 1 1 1 1 4 1 1 1 1 1 1 1 1 1 1 1 1 1 1 1 1 4 2 2 2 2 2 2 2 2 4 4 3 3 3 3 4 4 3 3 3 3 4 4 4 4 4 4 1 1 1 1 1 1 3 3 3 3 …
64750 64 3 3 3 3 1 1 1 1 1 1 4 4 4 1 1 1 1 1 1 3 3 3 3 4 4 4 4 4 4 4 4 4 4 4 4 4 2 2 2 4 4 4 4 4 4 4 1 1 1 1 1 1 4 4 4 4 3 3 3 3 2 2 2 2 2 2 2 2 3 3 3 3 4 3 3 3 3 4 3 3 3 3 4 4 4 4 4 4 4 4 1 1 1 1 1 1 1 1 1 1 1 1 1 4 4 4 1 1 1 1 1 1 1 1 1 1 1 1 4 3 3 3 3 4 4 1 1 1 1 1 1 1 1 1 1 1 1 1 1 1 1 1 4 1 1 1 1 1 1 1 1 1 1 1 1 1 1 4 4 4 4 2 2 2 2 2 2 4 4 3 3 3 3 4 4 4 4 4 4 4 4 4 4 4 5 5 5 5 5 5 4 3 3 3 3 …
65000 65 1 1 1 1 1 1 1 1 1 1 1 1 4 1 1 1 1 1 1 3 3 3 3 4 4 4 4 4 4 4 4 4 4 4 4 4 2 2 2 4 4 4 4 4 4 4 3 3 3 3 3 3 3 3 4 4 3 3 3 3 2 2 2 2 2 2 2 2 4 4 5 5 5 5 5 4 4 4 3 3 3 3 3 3 3 3 4 4 4 4 1 1 1 1 1 1 1 1 1 1 4 4 4 4 4 4 1 1 1 1 1 1 1 1 1 1 1 1 4 3 3 3 3 4 4 4 4 4 1 1 1 1 1 1 1 1 1 1 1 1 1 4 4 1 1 1 1 1 1 1 1 1 1 1 1 1 1 4 4 4 4 2 2 2 2 2 2 4 4 3 3 3 3 4 4 3 3 3 3 4 4 4 4 4 4 1 1 1 1 1 1 1 3 3 3 …
65250 65 1 1 1 1 1 1 1 1 1 1 4 4 1 1 1 1 1 1 1 4 4 3 3 3 3 4 4 4 4 4 4 4 4 4 4 4 4 4 4 4 4 4 4 4 4 4 1 1 1 1 1 1 1 1 4 4 3 3 3 3 4 2 2 2 2 2 2 2 3 3 3 3 4 3 3 3 3 4 3 3 3 3 3 3 3 3 4 4 4 4 1 1 1 1 1 1 1 1 1 1 1 1 1 4 4 4 1 1 1 1 1 1 1 1 1 1 1 1 1 4 4 4 4 4 4 1 1 1 1 1 1 1 1 1 1 1 1 1 1 1 1 1 4 1 1 1 1 1 1 1 1 1 1 1 1 1 1 1 4 4 4 2 2 2 2 2 2 4 4 3 3 3 3 4 4 3 3 3 3 4 4 4 4 4 4 1 1 1 1 1 1 5 5 5 5 …
65500 65 3 3 3 3 1 1 1 1 1 1 1 1 4 1 1 1 1 1 1 3 3 3 3 4 4 4 4 4 4 4 4 4 4 4 4 4 4 4 4 4 4 4 4 4 4 4 4 1 1 1 1 1 1 1 4 4 3 3 3 3 2 2 2 2 2 2 2 2 3 3 3 3 4 4 4 4 4 4 4 4 4 4 3 3 3 3 4 4 4 4 1 1 1 1 1 1 1 1 1 1 1 1 1 4 4 4 1 1 1 1 1 1 1 1 1 1 1 4 4 4 4 4 4 4 4 1 1 1 1 1 1 4 1 1 1 1 1 1 1 1 1 1 4 1 1 1 1 1 1 1 1 1 1 1 1 1 1 1 4 4 4 2 2 2 2 2 2 4 4 3 3 3 3 4 4 3 3 3 3 4 4 4 4 4 4 1 1 1 1 1 1 3 3 3 3 …
65750 65 3 3 3 3 1 1 1 1 1 1 1 1 4 1 1 1 1 1 1 4 4 3 3 3 3 4 4 4 4 4 4 4 4 4 4 4 4 4 4 4 4 4 4 4 4 4 1 1 1 1 1 1 1 1 4 4 3 3 3 3 2 2 2 4 4 2 2 2 4 4 5 5 5 5 5 4 4 4 3 3 3 3 3 3 3 3 4 4 4 4 4 4 1 1 1 1 1 1 1 1 1 1 1 4 4 4 4 4 1 1 1 1 1 1 1 1 1 1 4 3 3 3 3 4 4 4 1 1 1 1 1 1 1 1 1 1 1 1 1 1 1 4 1 1 1 1 1 1 1 1 1 1 1 1 1 4 4 4 4 4 4 4 2 2 2 2 2 4 4 3 3 3 3 4 4 3 3 3 3 4 4 4 4 4 4 5 5 5 5 5 4 3 3 3 3 …
66000 66 3 3 3 3 1 1 1 1 1 4 4 4 3 3 3 3 3 3 3 3 4 4 4 4 4 4 4 4 4 4 4 4 4 4 4 4 4 4 4 4 4 4 4 4 4 4 1 1 1 1 1 1 1 1 4 4 3 3 3 3 2 2 2 2 2 2 2 2 3 3 3 3 4 3 3 3 3 4 3 3 3 3 3 3 3 3 4 4 4 4 1 1 1 1 1 1 1 1 1 1 4 4 4 4 4 4 1 1 1 1 1 1 1 1 1 1 1 4 4 4 4 4 4 4 4 1 1 1 1 1 1 1 1 1 1 1 1 1 1 1 1 1 4 1 1 1 1 1 1 1 1 1 1 1 1 1 4 4 4 4 4 2 2 2 2 2 2 4 4 3 3 3 3 4 4 3 3 3 3 4 4 4 4 4 4 5 5 5 5 5 4 3 3 3 3 …
66250 66 3 3 3 3 1 1 1 1 1 1 1 1 4 1 1 1 1 1 1 3 3 3 3 4 4 4 4 4 4 4 4 4 4 4 4 4 4 4 4 4 4 4 4 4 4 4 1 1 1 1 1 1 1 1 4 4 4 4 4 4 2 2 2 2 2 2 2 2 3 3 3 3 4 4 3 3 3 3 3 3 3 3 3 3 3 3 4 4 4 4 1 1 1 1 1 1 1 1 1 1 1 1 1 4 4 4 4 4 1 1 1 1 1 1 1 1 4 4 4 3 3 3 3 4 4 1 1 1 1 1 1 1 1 1 1 1 1 1 1 1 1 4 1 1 1 1 1 1 1 1 1 1 1 1 1 1 4 4 4 4 4 2 2 2 2 2 2 4 4 3 3 3 3 4 4 3 3 3 3 4 4 4 4 3 3 3 3 4 3 3 3 3 3 3 3 …
66500 66 3 3 3 3 1 1 1 1 1 1 1 1 4 1 1 1 1 1 1 3 3 3 3 4 4 4 4 4 4 4 4 4 4 4 4 4 2 2 2 4 4 4 4 4 4 4 1 1 1 1 1 1 4 4 4 4 3 3 3 2 2 2 2 2 2 2 2 2 3 3 3 3 4 4 3 3 3 3 3 3 3 3 3 3 3 3 4 4 4 4 1 1 1 1 1 1 1 1 1 1 1 1 1 4 4 4 4 4 1 1 1 1 1 1 1 1 1 4 4 4 4 4 4 4 4 1 1 1 1 1 1 1 1 1 1 1 1 1 1 1 1 1 4 1 1 1 1 1 1 1 1 1 1 1 1 1 1 1 4 2 2 2 2 2 2 2 2 4 4 3 3 3 3 4 4 3 3 3 3 4 4 4 4 4 4 4 1 1 1 1 1 1 3 3 3 …
66750 66 3 3 3 3 1 1 1 1 1 1 1 1 3 3 3 3 3 3 3 3 3 3 3 3 4 4 4 4 4 4 4 4 4 4 4 4 2 2 2 4 4 4 4 4 4 4 1 1 1 1 1 1 4 4 4 4 3 3 3 2 2 2 2 2 2 2 2 2 4 4 5 5 5 5 5 4 4 4 3 3 3 3 3 3 3 3 4 4 4 4 1 1 1 1 1 1 1 1 1 1 1 1 1 4 4 4 1 1 1 1 1 1 1 1 1 1 1 1 4 4 4 4 4 4 4 1 1 1 1 1 1 1 1 1 1 1 1 1 1 1 1 4 1 1 1 1 1 1 1 1 1 1 1 1 1 1 1 1 4 2 2 2 2 2 2 2 2 4 4 3 3 3 3 4 4 3 3 3 3 4 4 4 4 4 4 1 1 1 1 1 1 5 5 5 5 …
67000 67 1 1 1 1 1 1 1 1 1 1 1 1 4 3 3 3 3 3 3 3 3 3 3 3 3 4 4 4 4 4 4 4 4 4 4 4 4 4 4 4 4 4 4 4 4 4 1 1 1 1 1 1 4 4 4 4 3 3 3 2 2 2 2 2 2 2 2 2 3 3 3 3 4 4 3 3 3 3 3 3 3 3 3 3 3 3 4 4 4 4 1 1 1 1 1 1 1 1 1 1 1 1 1 4 4 4 3 3 3 3 1 1 1 1 1 1 1 1 4 4 4 4 4 4 4 1 1 1 1 1 1 1 1 1 1 1 1 1 1 1 1 1 4 1 1 1 1 1 1 1 1 1 1 1 1 1 1 1 4 2 2 2 2 2 2 2 2 4 4 3 3 3 3 4 4 3 3 3 3 4 4 4 4 4 5 5 5 5 5 5 4 3 3 3 3 …
67250 67 3 3 3 3 1 1 1 1 1 1 1 1 4 1 1 1 1 1 1 4 4 3 3 3 3 4 4 4 4 4 4 4 4 4 4 4 4 4 4 4 4 4 4 4 4 4 1 1 1 1 1 1 4 4 4 4 3 3 3 3 2 2 2 2 2 2 2 2 3 3 3 3 4 4 3 3 3 3 3 3 3 3 3 3 3 3 4 4 4 4 1 1 1 1 1 1 1 1 1 1 1 1 1 4 4 4 1 1 1 1 1 1 1 1 1 1 1 1 4 4 4 4 4 4 4 1 1 1 1 1 1 1 1 1 1 1 1 1 1 1 1 1 1 4 1 1 1 1 1 1 1 1 1 1 1 1 1 4 4 4 4 2 2 2 2 2 2 4 4 3 3 3 3 4 4 3 3 3 3 4 4 4 4 4 4 1 1 1 1 1 1 5 5 5 5 …
67500 67 3 3 3 3 1 1 1 1 1 1 1 1 3 3 3 3 3 3 3 3 4 3 3 3 3 4 4 4 4 4 4 4 4 4 4 4 4 4 4 4 4 4 4 4 4 4 1 1 1 1 1 1 4 4 4 4 3 3 3 2 2 2 2 2 2 2 2 2 3 3 3 3 4 3 3 3 3 4 3 3 3 3 4 4 4 4 4 4 4 4 1 1 1 1 1 1 1 1 1 1 1 1 1 4 4 4 4 4 4 1 1 1 1 1 1 1 1 1 4 3 3 3 3 4 4 1 1 1 1 1 1 1 1 1 1 1 1 1 1 1 1 1 4 1 1 1 1 1 1 1 1 1 1 1 1 1 4 4 4 2 2 2 2 2 2 2 2 4 4 3 3 3 3 4 4 3 3 3 3 4 4 4 4 4 4 1 1 1 1 1 1 3 3 3 3 …
67750 67 1 1 1 1 1 1 1 1 1 1 1 4 1 1 1 1 1 1 1 3 3 3 3 4 4 4 4 4 4 4 4 4 4 4 4 4 2 2 2 4 4 4 4 4 4 4 1 1 1 1 1 1 4 4 4 4 3 3 3 2 2 2 2 2 2 2 2 2 4 4 5 5 5 5 5 5 4 4 3 3 3 3 3 3 3 3 4 4 4 4 1 1 1 1 1 1 1 1 1 1 1 1 1 4 4 4 1 1 1 1 1 1 1 1 1 1 1 1 1 4 4 4 4 4 4 1 1 1 1 1 1 1 1 1 1 1 1 1 1 1 1 4 1 1 1 1 1 1 1 1 1 1 1 1 1 1 1 4 4 2 2 2 2 2 2 2 2 4 4 3 3 3 3 4 4 3 3 3 3 4 4 4 4 4 4 1 1 1 1 1 1 3 3 3 3 …
68000 68 3 3 3 3 1 1 1 1 1 1 1 1 3 3 3 3 3 3 3 3 4 3 3 3 3 4 4 4 4 4 4 4 4 4 4 4 4 4 4 4 4 4 4 4 4 4 1 1 1 1 1 1 4 4 4 4 3 3 3 2 2 2 2 2 2 2 2 2 3 3 3 3 4 4 4 4 4 4 3 3 3 3 4 4 4 4 4 4 4 4 1 1 1 1 1 1 1 1 1 1 1 1 1 4 4 4 1 1 1 1 1 1 1 1 1 1 1 1 1 4 4 4 4 4 4 1 1 1 1 1 1 1 1 1 1 1 1 1 1 1 1 4 1 1 1 1 1 1 1 1 1 1 1 1 1 1 1 1 4 2 2 2 2 2 2 2 2 4 4 3 3 3 3 4 4 3 3 3 3 4 4 4 4 4 4 1 1 1 1 1 1 3 3 3 3 …
68250 68 1 1 1 1 1 1 1 1 1 1 1 1 4 1 1 1 1 1 1 3 3 3 3 4 4 4 4 4 4 4 4 4 4 4 4 4 2 2 2 4 4 4 4 4 4 4 1 1 1 1 1 1 4 4 4 4 3 3 3 2 2 2 2 2 2 2 2 2 3 3 3 3 4 3 3 3 3 4 3 3 3 3 3 3 3 3 4 4 4 4 1 1 1 1 1 1 1 1 1 1 4 4 4 4 4 4 1 1 1 1 1 1 1 1 1 1 1 1 1 4 4 4 4 4 4 1 1 1 1 1 1 1 1 1 1 1 1 1 1 1 1 1 4 1 1 1 1 1 1 1 1 1 1 1 1 1 1 1 4 2 2 2 2 2 2 2 2 4 4 3 3 3 3 4 4 3 3 3 3 4 4 4 4 4 4 1 1 1 1 1 1 5 5 5 5 …
68500 68 3 3 3 3 1 1 1 1 1 1 1 4 4 5 5 5 5 5 5 3 3 3 3 4 4 4 4 4 4 4 4 4 4 4 4 4 2 2 2 4 4 4 4 4 4 4 1 1 1 1 1 1 4 4 4 4 3 3 3 2 2 2 2 2 2 2 2 2 4 4 5 5 5 5 5 4 4 4 3 3 3 3 3 3 3 3 4 4 4 4 1 1 1 1 1 1 1 1 1 1 1 1 1 4 4 4 1 1 1 1 1 1 1 1 1 1 1 1 4 4 4 4 4 4 4 1 1 1 1 1 1 1 1 1 1 1 1 1 1 1 1 1 4 1 1 1 1 1 1 1 1 1 1 1 1 4 4 4 4 2 2 2 2 2 2 2 2 4 4 4 4 4 4 4 4 3 3 3 3 4 4 4 4 3 3 3 3 4 3 3 3 3 3 3 3 …
68750 68 3 3 3 3 1 1 1 1 1 1 1 1 4 1 1 1 1 1 1 3 3 3 3 4 4 4 4 4 4 4 4 4 4 4 4 4 2 2 2 4 4 4 4 4 4 4 4 5 5 5 5 5 5 5 4 4 4 4 4 2 2 2 2 2 2 2 2 2 4 4 5 5 5 5 5 4 4 4 3 3 3 3 3 3 3 3 4 4 4 4 1 1 1 1 1 1 1 1 1 1 1 1 1 4 4 4 1 1 1 1 1 1 1 1 1 1 1 1 4 3 3 3 3 4 4 1 1 1 1 1 1 1 1 1 1 1 1 1 1 1 1 1 4 1 1 1 1 1 1 1 1 1 1 1 1 1 1 1 4 2 2 2 2 2 2 2 2 4 4 3 3 3 3 4 4 3 3 3 3 4 4 4 4 3 3 3 3 4 3 3 3 3 3 3 3 …
69000 69 3 3 3 3 1 1 1 1 1 1 1 4 1 1 1 1 1 1 1 4 4 3 3 3 3 4 4 4 4 4 4 4 4 4 4 4 2 2 2 4 4 4 4 4 4 4 1 1 1 1 1 1 4 4 4 4 3 3 3 3 4 2 2 2 2 2 2 2 3 3 3 3 4 4 3 3 3 3 3 3 3 3 4 4 4 4 4 4 4 4 1 1 1 1 1 1 1 1 1 1 4 4 4 4 4 4 1 1 1 1 1 1 1 1 1 1 1 1 4 4 4 4 4 4 4 1 1 1 1 1 1 1 1 1 1 1 1 1 1 1 1 1 4 1 1 1 1 1 1 1 1 1 1 1 1 1 1 4 4 4 4 2 2 2 2 2 2 4 4 4 4 4 4 4 4 3 3 3 3 4 4 4 4 4 4 1 1 1 1 1 1 3 3 3 3 …
69250 69 3 3 3 3 1 1 1 1 1 1 1 1 4 4 4 4 4 3 3 3 3 3 3 3 3 4 4 4 4 4 4 4 4 4 4 4 4 4 4 4 4 4 4 4 4 4 1 1 1 1 1 1 1 1 1 4 4 4 4 2 2 2 2 2 2 2 2 2 3 3 3 3 4 4 3 3 3 3 3 3 3 3 3 3 3 3 4 4 4 4 1 1 1 1 1 1 1 1 1 1 4 4 4 4 4 4 1 1 1 1 1 1 1 1 1 1 1 1 4 3 3 3 3 4 4 1 1 1 1 1 1 1 1 1 1 1 1 1 1 1 1 4 1 1 1 1 1 1 1 1 1 1 1 1 1 1 4 4 4 2 2 2 2 2 2 2 2 4 4 3 3 3 3 4 4 3 3 3 3 4 4 4 4 4 4 1 1 1 1 1 1 5 5 5 5 …
69500 69 3 3 3 3 1 1 1 1 1 1 1 1 4 1 1 1 1 1 4 3 3 3 3 4 4 4 4 4 4 4 4 4 4 4 4 4 2 2 2 4 4 4 4 4 4 4 1 1 1 1 1 1 4 4 4 4 3 3 3 2 2 2 2 2 2 2 2 2 4 4 5 5 5 5 5 4 4 4 3 3 3 3 3 3 3 3 4 4 4 4 1 1 1 1 1 1 1 1 1 1 1 1 1 4 4 4 1 1 1 1 1 1 1 1 1 1 1 1 1 3 3 3 3 4 4 1 1 1 1 1 1 1 1 1 1 1 1 1 1 1 1 4 1 1 1 1 1 1 1 1 1 1 1 1 1 1 1 4 4 2 2 2 2 2 2 2 2 4 4 3 3 3 3 4 4 3 3 3 3 4 4 4 4 4 4 1 1 1 1 1 1 3 3 3 3 …
69750 69 1 1 1 1 1 1 1 1 1 1 1 4 1 1 1 1 1 1 1 4 4 4 4 4 4 4 4 4 4 4 4 4 4 4 4 4 2 2 2 4 4 4 4 4 4 4 4 5 5 5 5 4 4 4 4 4 3 3 3 2 2 2 2 2 2 2 2 2 3 3 3 3 4 3 3 3 3 4 3 3 3 3 3 3 3 3 4 4 4 4 1 1 1 1 1 1 1 1 1 1 4 4 4 4 4 4 1 1 1 1 1 1 1 1 1 1 1 1 4 3 3 3 3 4 4 1 1 1 1 1 1 1 1 1 1 1 1 1 1 1 1 4 1 1 1 1 1 1 1 1 1 1 1 1 1 1 1 4 4 2 2 2 2 2 2 2 2 4 4 3 3 3 3 4 4 3 3 3 3 4 4 4 4 4 4 5 5 5 5 5 4 3 3 3 3 …
70000 70 1 1 1 1 1 1 1 1 1 1 1 1 4 1 1 1 1 1 1 3 3 3 3 4 4 4 4 4 4 4 4 4 4 4 4 4 2 2 2 4 4 4 4 4 4 4 1 1 1 1 1 1 4 4 4 4 4 4 4 2 2 2 2 2 2 2 2 2 3 3 3 3 4 4 3 3 3 3 4 4 4 4 4 4 4 4 4 4 4 4 1 1 1 1 1 1 1 1 1 1 1 1 1 4 4 4 1 1 1 1 1 1 1 1 1 1 4 4 4 3 3 3 3 4 4 1 1 1 1 1 1 1 1 1 1 1 1 1 1 1 1 1 4 1 1 1 1 1 1 1 1 1 1 1 1 1 1 4 4 2 2 2 2 2 2 2 2 4 4 3 3 3 3 4 4 3 3 3 3 4 4 4 4 4 4 4 1 1 1 1 1 1 3 3 3 …
70250 70 1 1 1 1 1 1 1 1 1 1 1 1 4 1 1 1 1 1 1 3 3 3 3 4 4 4 4 4 4 4 4 4 4 4 4 4 2 2 2 4 4 4 4 4 4 4 1 1 1 1 1 1 4 4 4 4 3 3 3 2 2 2 2 2 2 2 2 2 4 4 3 3 3 3 3 3 3 3 3 3 3 3 3 3 3 3 4 4 4 4 1 1 1 1 1 1 1 1 1 1 1 1 1 4 4 4 1 1 1 1 1 1 1 1 1 1 1 1 4 3 3 3 3 4 4 1 1 1 1 1 1 1 1 1 1 1 1 1 1 1 1 4 1 1 1 1 1 1 1 1 1 1 1 1 1 1 1 4 4 2 2 2 2 2 2 2 2 4 4 3 3 3 3 4 4 3 3 3 3 4 4 4 4 4 4 1 1 1 1 1 1 1 3 3 3 …
70500 70 1 1 1 1 1 1 1 1 1 1 4 4 1 1 1 1 1 1 1 4 4 3 3 3 3 4 4 4 4 4 4 4 4 4 4 4 2 2 2 4 4 4 4 4 4 4 1 1 1 1 1 1 4 4 4 4 3 3 3 2 2 2 2 2 2 2 2 2 3 3 3 3 4 3 3 3 3 4 3 3 3 3 3 3 3 3 4 4 4 4 1 1 1 1 1 1 1 1 1 1 4 4 4 4 4 4 1 1 1 1 1 1 1 1 1 1 1 1 4 3 3 3 3 4 4 1 1 1 1 1 1 1 1 1 1 1 1 4 4 4 4 4 1 1 1 1 1 1 1 1 1 1 1 1 1 1 1 4 4 2 2 2 2 2 2 2 2 4 4 3 3 3 3 4 4 4 4 4 4 4 4 4 4 4 4 1 1 1 1 1 1 1 3 3 3 …
70750 70 1 1 1 1 1 1 1 1 1 1 1 1 4 1 1 1 1 1 1 4 4 3 3 3 3 4 4 4 4 4 4 4 4 4 4 4 2 2 2 4 4 4 4 4 4 4 1 1 1 1 1 1 4 4 4 4 4 4 4 2 2 2 2 2 2 4 4 4 4 4 5 5 5 5 5 4 4 4 4 4 4 4 4 4 4 4 4 4 4 4 1 1 1 1 1 1 1 1 1 1 1 4 4 4 4 4 1 1 1 1 1 1 1 1 1 1 1 1 4 3 3 3 3 4 4 1 1 1 1 1 1 1 1 1 1 1 1 1 1 1 1 1 4 1 1 1 1 1 1 1 1 1 1 1 1 1 1 1 4 2 2 2 2 2 2 2 2 4 4 3 3 3 3 4 4 3 3 3 3 4 4 4 4 4 4 1 1 1 1 1 1 3 3 3 3 …
71000 71 3 3 3 3 1 1 1 1 1 1 1 1 4 1 1 1 1 1 1 3 3 3 3 4 4 4 4 4 4 4 4 4 4 4 4 4 4 4 4 4 4 4 4 4 4 4 1 1 1 1 1 1 4 4 4 4 3 3 3 2 2 2 2 2 2 2 2 2 4 4 5 5 5 5 5 4 4 4 3 3 3 3 3 3 3 3 4 4 4 4 1 1 1 1 1 1 1 1 1 1 4 4 4 4 4 4 1 1 1 1 1 1 1 1 1 1 1 4 4 4 4 4 4 4 4 1 1 1 1 1 1 1 1 1 1 1 1 1 1 1 1 4 1 1 1 1 1 1 1 1 1 1 1 1 1 1 1 1 4 2 2 2 2 2 2 2 2 4 4 3 3 3 3 4 4 3 3 3 3 4 4 4 4 4 4 1 1 1 1 1 1 5 5 5 5 …
71250 71 3 3 3 3 1 1 1 1 1 4 4 4 4 1 1 1 1 1 1 4 4 3 3 3 3 4 4 4 4 4 4 4 4 4 4 4 2 2 2 4 4 4 4 4 4 4 1 1 1 1 1 1 1 1 1 4 3 3 3 2 2 2 2 2 2 2 2 2 4 4 5 5 5 5 5 4 4 4 3 3 3 3 3 3 3 3 4 4 4 4 1 1 1 1 1 1 1 1 1 1 4 4 4 4 4 4 3 3 3 3 1 1 1 1 1 1 1 1 4 4 4 4 4 4 4 1 1 1 1 1 1 1 1 1 1 1 1 1 1 1 1 1 4 1 1 1 1 1 1 1 1 1 1 1 1 1 1 4 4 2 2 2 2 2 2 2 2 4 4 3 3 3 3 4 4 3 3 3 3 4 4 4 4 4 4 5 5 5 5 5 4 3 3 3 3 …
71500 71 3 3 3 3 1 1 1 1 1 1 1 1 4 1 1 1 1 1 1 3 3 3 3 4 4 4 4 4 4 4 4 4 4 4 4 4 2 2 2 4 4 4 4 4 4 4 1 1 1 1 1 1 4 4 4 4 3 3 3 2 2 2 2 2 2 2 2 2 4 4 1 1 1 1 1 1 4 4 3 3 3 3 4 4 4 4 4 4 4 4 1 1 1 1 1 1 1 1 1 1 1 1 4 4 4 4 1 1 1 1 1 1 1 1 1 1 1 1 4 4 4 4 4 4 4 1 1 1 1 1 1 1 1 1 1 1 1 1 1 1 1 4 1 1 1 1 1 1 1 1 1 1 1 1 1 1 1 1 4 2 2 2 2 2 2 2 2 4 4 3 3 3 3 4 4 3 3 3 3 4 4 4 4 4 4 1 1 1 1 1 1 3 3 3 3 …
71750 71 3 3 3 3 1 1 1 1 1 1 1 1 4 1 1 1 1 1 1 3 3 3 3 4 4 4 4 4 4 4 4 4 4 4 4 4 2 2 2 4 4 4 4 4 4 4 1 1 1 1 1 1 4 4 4 4 3 3 3 2 2 2 2 2 2 2 2 2 3 3 3 3 4 4 3 3 3 3 3 3 3 3 3 3 3 3 4 4 4 4 1 1 1 1 1 1 1 1 1 1 4 4 4 4 4 4 1 1 1 1 1 1 1 1 1 1 1 1 1 4 4 4 4 4 4 1 1 1 1 1 1 1 1 1 1 1 1 1 1 1 1 1 4 1 1 1 1 1 1 1 1 1 1 1 1 1 1 4 4 2 2 2 2 2 2 2 2 4 4 3 3 3 3 4 4 3 3 3 3 4 4 4 4 4 4 1 1 1 1 1 1 5 5 5 5 …
72000 72 1 1 1 1 1 1 1 1 1 1 1 4 1 1 1 1 1 1 1 4 4 3 3 3 3 4 4 4 4 4 4 4 4 4 4 4 2 2 2 4 4 4 4 4 4 4 1 1 1 1 1 1 4 4 4 4 3 3 3 2 2 2 2 2 2 2 4 4 4 4 3 3 3 3 3 3 3 3 3 3 3 3 3 3 3 3 4 4 4 4 1 1 1 1 1 1 1 1 1 1 1 1 1 4 4 4 1 1 1 1 1 1 1 1 1 1 1 1 1 4 4 4 4 4 4 1 1 1 1 1 1 1 1 1 1 1 1 1 1 1 1 4 1 1 1 1 1 1 1 1 1 1 1 1 1 4 4 4 4 2 2 2 2 2 2 2 2 4 4 3 3 3 3 4 4 4 4 4 4 4 4 4 4 4 4 1 1 1 1 1 1 5 5 5 5 …
72250 72 3 3 3 3 1 1 1 1 1 1 1 1 4 1 1 1 1 1 1 3 3 3 3 4 4 4 4 4 4 4 4 4 4 4 4 4 2 2 2 4 4 4 4 4 4 4 1 1 1 1 1 1 4 4 4 4 3 3 3 2 2 2 2 2 2 2 2 2 4 4 1 1 1 1 1 1 4 4 3 3 3 3 3 3 3 3 4 4 4 4 1 1 1 1 1 1 1 1 1 1 4 4 4 4 4 4 1 1 1 1 1 1 1 1 1 1 1 1 4 4 4 4 4 4 4 1 1 1 1 1 1 1 1 1 1 1 1 1 1 1 4 4 1 1 1 1 1 1 1 1 1 1 1 1 1 1 1 4 4 2 2 2 2 2 2 2 2 4 4 3 3 3 3 4 4 3 3 3 3 4 4 4 4 4 4 1 1 1 1 1 1 5 5 5 5 …
72500 72 3 3 3 3 1 1 1 1 1 1 1 1 4 1 1 1 1 1 1 4 5 5 5 5 4 4 4 4 4 4 4 4 4 4 4 4 2 2 2 4 4 4 4 4 4 4 1 1 1 1 1 1 4 4 4 4 4 4 4 2 2 2 2 2 2 2 2 2 4 4 4 3 3 3 3 4 4 4 3 3 3 3 4 4 4 4 4 4 4 4 1 1 1 1 1 1 1 1 1 1 1 1 1 4 4 4 3 3 3 3 1 1 1 1 1 1 1 1 4 4 4 4 4 4 4 1 1 1 1 1 1 1 1 1 1 1 1 1 1 1 1 1 4 1 1 1 1 1 1 1 1 1 1 1 1 1 1 1 4 2 2 2 2 2 2 2 2 4 4 3 3 3 3 4 4 3 3 3 3 4 4 4 4 4 4 1 1 1 1 1 1 5 5 5 5 …
72750 72 3 3 3 3 1 1 1 1 1 4 4 4 4 5 5 5 5 5 5 4 5 5 5 5 4 4 4 4 4 4 4 4 4 4 4 4 2 2 2 4 4 4 4 4 4 4 1 1 1 1 1 1 1 1 1 4 3 3 3 2 2 2 2 2 2 2 2 2 4 4 3 3 3 3 3 3 3 3 3 3 3 3 3 3 3 3 4 4 4 4 1 1 1 1 1 1 1 1 1 1 1 1 1 4 4 4 1 1 1 1 1 1 1 1 1 1 1 4 4 4 4 4 4 4 4 1 1 1 1 1 1 1 1 1 1 1 1 1 1 1 1 4 4 4 1 1 1 1 1 1 1 1 1 1 1 1 1 1 4 2 2 2 2 2 2 2 2 4 4 3 3 3 3 4 4 3 3 3 3 4 4 4 4 4 4 1 1 1 1 1 1 1 3 3 3 …
73000 73 3 3 3 3 1 1 1 1 1 1 1 1 4 1 1 1 1 1 1 4 4 3 3 3 3 4 4 4 4 4 4 4 4 4 4 4 2 2 2 4 4 4 4 4 4 4 1 1 1 1 1 1 4 4 4 4 3 3 3 2 2 2 2 2 2 2 2 2 4 4 5 5 5 5 5 4 4 4 3 3 3 3 3 3 3 3 4 4 4 4 1 1 1 1 1 1 1 1 1 1 1 4 4 4 4 4 4 4 1 1 1 1 1 1 1 1 1 1 4 3 3 3 3 4 4 1 1 1 1 1 1 1 1 1 1 1 1 1 1 1 1 4 1 1 1 1 1 1 1 1 1 1 1 1 1 1 1 1 4 2 2 2 2 2 2 2 2 4 4 3 3 3 3 4 4 3 3 3 3 4 4 4 4 4 4 1 1 1 1 1 1 1 3 3 3 …
73250 73 3 3 3 3 1 1 1 1 1 1 1 1 4 1 1 1 1 1 1 3 3 3 3 4 4 4 4 4 4 4 4 4 4 4 4 4 4 4 4 4 4 4 4 4 4 4 1 1 1 1 1 1 4 4 4 4 3 3 3 2 2 2 2 2 2 2 2 2 3 3 3 3 4 3 3 3 3 4 3 3 3 3 3 3 3 3 4 4 4 4 1 1 1 1 1 1 1 1 1 1 1 1 1 4 4 4 1 1 1 1 1 1 1 1 1 1 1 1 4 3 3 3 3 4 4 1 1 1 1 1 1 1 1 1 1 1 1 1 1 1 1 4 1 1 1 1 1 1 1 1 1 1 1 1 1 1 4 4 4 2 2 2 2 2 2 2 2 4 4 3 3 3 3 4 4 4 4 4 4 4 4 4 4 4 4 1 1 1 1 1 1 5 5 5 5 …
73500 73 3 3 3 3 1 1 1 1 1 1 1 1 4 4 3 3 3 3 4 3 3 3 3 4 4 4 4 4 4 4 4 4 4 4 4 4 2 2 2 4 4 4 4 4 4 4 1 1 1 1 1 1 4 4 4 4 4 4 4 2 2 2 2 2 2 2 2 2 4 4 5 5 5 5 5 4 4 4 3 3 3 3 3 3 3 3 4 4 4 4 1 1 1 1 1 1 1 1 1 1 1 4 4 4 4 4 1 1 1 1 1 1 1 1 1 1 1 1 4 4 4 4 4 4 4 1 1 1 1 1 1 1 1 1 1 1 1 1 1 1 1 4 1 1 1 1 1 1 1 1 1 1 1 1 1 1 1 1 4 2 2 2 2 2 2 2 2 4 4 3 3 3 3 4 4 3 3 3 3 4 4 4 4 4 4 1 1 1 1 1 1 5 5 5 5 …
73750 73 3 3 3 3 1 1 1 1 1 1 4 4 4 1 1 1 1 1 1 4 4 4 4 4 4 4 4 4 4 4 4 4 4 4 4 4 2 2 2 4 4 4 4 4 4 4 1 1 1 1 1 1 4 4 4 4 3 3 3 2 2 2 2 2 2 2 2 2 4 4 3 3 3 3 3 3 3 3 3 3 3 3 3 3 3 3 4 4 4 4 1 1 1 1 1 1 1 1 1 1 1 1 1 4 4 4 1 1 1 1 1 1 1 1 1 1 1 1 1 3 3 3 3 4 4 1 1 1 1 1 1 1 1 1 1 1 1 1 1 1 1 4 1 1 1 1 1 1 1 1 1 1 1 1 1 1 1 1 4 2 2 2 2 2 2 2 2 4 4 3 3 3 3 4 4 3 3 3 3 4 4 4 4 4 4 5 5 5 5 5 4 3 3 3 3 …
74000 74 3 3 3 3 1 1 1 1 1 1 1 1 4 1 1 1 1 1 1 3 3 3 3 4 4 4 4 4 4 4 4 4 4 4 4 4 2 2 2 4 4 4 4 4 4 4 1 1 1 1 1 1 4 4 4 4 3 3 3 2 2 2 2 2 2 2 2 2 4 4 1 1 1 1 1 1 4 4 3 3 3 3 3 3 3 3 4 4 4 4 1 1 1 1 1 1 1 1 1 1 1 1 1 4 4 4 1 1 1 1 1 1 1 1 1 1 1 1 4 3 3 3 3 4 4 1 1 1 1 1 1 1 1 1 1 1 1 1 1 1 1 1 4 1 1 1 1 1 1 1 1 1 1 1 1 1 1 4 4 2 2 2 2 2 2 2 2 4 4 3 3 3 3 4 4 3 3 3 3 4 4 4 4 3 3 3 3 4 3 3 3 3 3 3 3 …
74250 74 3 3 3 3 1 1 1 1 1 1 1 1 4 1 1 1 1 1 1 3 3 3 3 4 4 4 4 4 4 4 4 4 4 4 4 4 2 2 2 4 4 4 4 4 4 4 4 5 5 5 5 4 4 4 4 4 3 3 3 2 2 2 2 2 2 2 2 2 4 4 5 5 5 5 5 4 4 4 3 3 3 3 3 3 3 3 4 4 4 4 1 1 1 1 1 1 1 1 1 1 1 1 1 4 4 4 1 1 1 1 1 1 1 1 1 1 1 1 4 3 3 3 3 4 4 1 1 1 1 1 1 1 1 1 1 1 1 1 1 1 1 4 1 1 1 1 1 1 1 1 1 1 1 1 1 1 1 4 4 2 2 2 2 2 2 2 2 4 4 3 3 3 3 4 4 3 3 3 3 4 4 4 4 4 4 4 1 1 1 1 1 1 3 3 3 …
74500 74 3 3 3 3 1 1 1 1 1 1 1 1 3 3 3 3 3 3 3 3 4 4 4 4 4 4 4 4 3 3 3 3 4 4 4 4 2 2 2 4 4 4 4 4 4 4 4 5 5 5 5 3 3 3 3 4 4 4 4 2 2 2 2 2 2 2 2 2 4 4 1 1 1 1 1 1 4 4 4 4 4 4 4 4 4 4 4 4 4 4 1 1 1 1 1 1 1 1 1 1 1 1 4 4 4 4 1 1 1 1 1 1 1 1 1 1 1 1 1 4 4 4 4 4 4 1 1 1 1 1 1 1 1 1 1 1 1 1 1 1 1 4 1 1 1 1 1 1 1 1 1 1 1 1 1 1 1 1 4 2 2 2 2 2 2 2 2 4 4 3 3 3 3 4 4 3 3 3 3 4 4 4 4 4 4 1 1 1 1 1 1 1 3 3 3 …
74750 74 1 1 1 1 1 1 1 1 1 1 1 1 4 1 1 1 1 1 1 3 3 3 3 4 4 4 4 4 4 4 4 4 4 4 4 4 2 2 2 4 4 4 4 4 4 4 1 1 1 1 1 1 4 4 4 4 3 3 3 2 2 2 2 2 2 2 2 2 4 4 3 3 3 3 3 3 3 3 3 3 3 3 3 3 3 3 4 4 4 4 1 1 1 1 1 1 1 1 1 1 1 1 1 4 4 4 1 1 1 1 1 1 1 1 1 1 1 4 4 4 4 4 4 4 4 1 1 1 1 1 1 1 1 1 1 1 1 1 1 1 1 4 1 1 1 1 1 1 1 1 1 1 1 1 1 1 1 4 4 2 2 2 2 2 2 2 2 4 4 3 3 3 3 4 4 3 3 3 3 4 4 4 4 4 4 1 1 1 1 1 1 5 5 5 5 …
75000 75 3 3 3 3 1 1 1 1 1 1 1 1 4 1 1 1 1 1 1 3 3 3 3 4 4 4 4 4 4 4 4 4 4 4 4 4 4 4 4 4 4 4 4 4 4 4 1 1 1 1 1 1 4 4 4 4 4 4 4 2 2 2 2 2 2 2 2 2 4 4 1 1 1 1 1 1 4 4 4 4 4 4 3 3 3 3 4 4 4 4 1 1 1 1 1 1 1 1 1 1 1 1 1 4 4 4 1 1 1 1 1 1 1 1 1 1 1 1 4 4 4 4 4 4 4 1 1 1 1 1 1 1 1 1 1 1 1 1 1 1 1 1 4 1 1 1 1 1 1 1 1 1 1 1 1 1 1 4 4 2 2 2 2 2 2 2 2 4 4 3 3 3 3 4 4 3 3 3 3 4 4 4 4 4 4 5 5 5 5 5 4 3 3 3 3 …
75250 75 1 1 1 1 1 1 1 1 1 1 1 1 4 1 1 1 1 1 1 4 4 4 4 4 4 4 4 4 4 4 4 4 4 4 4 4 4 4 4 4 4 4 4 4 4 4 1 1 1 1 1 1 4 4 4 4 4 4 4 2 2 2 2 2 2 2 2 2 4 4 1 1 1 1 1 1 4 4 3 3 3 3 3 3 3 3 4 4 4 4 1 1 1 1 1 1 1 1 1 1 4 4 4 4 4 4 1 1 1 1 1 1 1 1 1 1 1 1 4 3 3 3 3 4 4 1 1 1 1 1 1 1 1 1 1 1 1 1 1 1 1 4 4 1 1 1 1 1 1 1 1 1 1 1 1 1 4 4 4 2 2 2 2 2 2 2 2 4 4 3 3 3 3 4 4 3 3 3 3 4 4 4 4 4 4 5 5 5 5 5 4 3 3 3 3 …
75500 75 3 3 3 3 1 1 1 1 1 1 1 1 4 4 4 5 5 5 5 4 4 3 3 3 3 4 4 4 4 4 4 4 4 4 4 4 2 2 2 4 4 4 4 4 4 4 1 1 1 1 1 1 4 4 4 4 3 3 3 2 2 2 2 2 2 2 2 2 4 4 1 1 1 1 1 1 4 4 3 3 3 3 3 3 3 3 4 4 4 4 1 1 1 1 1 1 1 1 1 1 4 4 4 4 4 4 1 1 1 1 1 1 1 1 1 1 1 1 4 4 4 4 4 4 4 1 1 1 1 1 1 1 1 1 1 1 1 1 1 1 1 4 1 1 1 1 1 1 1 1 1 1 1 1 1 1 1 4 4 2 2 2 2 2 2 2 2 4 4 3 3 3 3 4 4 3 3 3 3 4 4 4 4 4 4 5 5 5 5 5 4 3 3 3 3 …
75750 75 1 1 1 1 1 1 1 1 1 1 1 1 5 5 5 5 5 5 5 4 4 3 3 3 3 4 4 4 4 4 4 4 4 4 4 4 4 4 4 4 4 4 4 4 4 4 1 1 1 1 1 1 4 4 4 4 3 3 3 2 2 2 2 2 2 2 2 2 3 3 3 3 4 4 4 4 4 4 3 3 3 3 3 3 3 3 4 4 4 4 1 1 1 1 1 1 1 1 1 1 1 1 1 4 4 4 1 1 1 1 1 1 1 1 1 1 1 1 4 4 4 4 4 4 4 1 1 1 1 1 1 1 1 1 1 1 1 1 1 1 1 4 1 1 1 1 1 1 1 1 1 1 1 1 1 1 1 4 4 2 2 2 2 2 2 2 2 4 4 3 3 3 3 4 4 3 3 3 3 4 4 4 4 4 4 1 1 1 1 1 1 3 3 3 3 …
76000 76 1 1 1 1 1 1 1 1 1 1 4 4 1 1 1 1 1 1 1 3 3 3 3 4 4 4 4 4 4 4 4 4 4 4 4 4 2 2 2 4 4 4 4 4 4 4 1 1 1 1 1 1 4 4 4 4 3 3 3 2 2 2 2 2 2 2 2 2 4 4 3 3 3 3 4 4 4 4 3 3 3 3 3 3 3 3 4 4 4 4 1 1 1 1 1 1 1 1 1 1 1 1 1 4 4 4 1 1 1 1 1 1 1 1 1 1 1 1 4 3 3 3 3 4 4 1 1 1 1 1 1 1 1 1 1 1 1 1 1 1 1 1 1 4 1 1 1 1 1 1 1 1 1 1 1 1 1 4 4 2 2 2 2 2 2 2 2 4 4 3 3 3 3 4 4 3 3 3 3 4 4 4 4 3 3 3 3 4 3 3 3 3 3 3 3 …
76250 76 1 1 1 1 1 1 1 1 1 1 4 4 5 5 5 5 5 5 5 3 3 3 3 4 4 4 4 4 4 4 4 4 4 4 4 4 4 4 4 4 4 4 4 4 4 4 1 1 1 1 1 1 4 4 4 4 4 4 4 2 2 2 2 2 2 2 2 2 3 3 3 3 4 4 3 3 3 3 3 3 3 3 3 3 3 3 4 4 4 4 1 1 1 1 1 1 1 1 1 1 1 1 1 4 4 4 1 1 1 1 1 1 1 1 1 1 1 1 4 4 4 4 4 4 4 1 1 1 1 1 1 1 1 1 1 1 1 1 1 1 1 4 1 1 1 1 1 1 1 1 1 1 1 1 1 1 4 4 4 2 2 2 2 2 2 2 2 4 4 3 3 3 3 4 4 3 3 3 3 4 4 4 4 4 4 1 1 1 1 1 1 1 3 3 3 …
76500 76 1 1 1 1 1 1 1 1 1 1 1 1 4 1 1 1 1 1 1 3 3 3 3 4 4 4 4 4 4 4 4 4 4 4 4 4 4 4 4 4 4 4 4 4 4 4 1 1 1 1 1 1 4 4 4 4 4 4 4 2 2 2 2 2 2 2 4 4 3 3 3 3 4 4 3 3 3 3 3 3 3 3 3 3 3 3 4 4 4 4 1 1 1 1 1 1 1 1 1 1 1 1 1 4 4 4 1 1 1 1 1 1 1 1 1 1 1 1 4 4 4 4 4 4 4 1 1 1 1 1 1 1 1 1 1 1 1 1 1 1 1 4 1 1 1 1 1 1 1 1 1 1 1 1 1 1 4 4 4 2 2 2 2 2 2 2 2 4 4 3 3 3 3 4 4 3 3 3 3 4 4 4 4 4 4 1 1 1 1 1 1 5 5 5 5 …
76750 76 3 3 3 3 1 1 1 1 1 1 1 1 3 3 3 3 3 3 3 3 4 3 3 3 3 4 4 4 4 4 4 4 4 4 4 4 2 2 2 4 4 4 4 4 4 4 1 1 1 1 1 1 4 4 4 4 4 4 4 2 2 2 2 2 2 2 2 2 4 4 1 1 1 1 1 1 4 4 3 3 3 3 3 3 3 3 4 4 4 4 1 1 1 1 1 1 1 1 1 1 4 4 4 4 4 4 1 1 1 1 1 1 1 1 1 1 1 1 1 4 4 4 4 4 4 1 1 1 1 1 1 1 1 1 1 1 1 1 1 1 1 1 4 1 1 1 1 1 1 1 1 1 1 1 1 1 1 1 4 2 2 2 2 2 2 2 2 4 4 3 3 3 3 4 4 3 3 3 3 4 4 4 4 4 4 5 5 5 5 5 4 3 3 3 3 …
77000 77 3 3 3 3 1 1 1 1 1 1 1 1 5 5 5 5 5 5 5 3 3 3 3 4 4 4 4 4 4 4 4 4 4 4 4 4 4 4 4 4 4 4 4 4 4 4 1 1 1 1 1 1 4 4 4 4 3 3 3 2 2 2 2 2 2 2 2 2 4 4 1 1 1 1 1 1 4 4 3 3 3 3 3 3 3 3 4 4 4 4 1 1 1 1 1 1 1 1 1 1 1 1 1 4 4 4 1 1 1 1 1 1 1 1 1 1 1 1 4 3 3 3 3 4 4 1 1 1 1 1 1 1 1 1 1 1 1 1 1 1 1 4 1 1 1 1 1 1 1 1 1 1 1 1 1 4 4 4 4 2 2 2 2 2 2 2 2 4 4 3 3 3 3 4 4 3 3 3 3 4 4 4 4 4 4 1 1 1 1 1 1 1 3 3 3 …
77250 77 3 3 3 3 1 1 1 1 1 1 4 4 4 1 1 1 1 1 1 3 3 3 3 4 4 4 4 4 4 4 4 4 4 4 4 4 4 4 4 4 4 4 4 4 4 4 1 1 1 1 1 1 4 4 4 4 3 3 3 2 2 2 2 2 2 2 2 2 4 4 1 1 1 1 1 1 4 4 3 3 3 3 3 3 3 3 4 4 4 4 1 1 1 1 1 1 1 1 1 1 1 1 1 4 4 4 1 1 1 1 1 1 1 1 1 1 1 1 4 3 3 3 3 4 4 1 1 1 1 1 1 1 1 1 1 1 1 1 1 1 1 4 1 1 1 1 1 1 1 1 1 1 1 1 1 1 1 4 4 2 2 2 2 2 2 2 2 4 4 3 3 3 3 4 4 3 3 3 3 4 4 4 4 4 4 1 1 1 1 1 1 1 3 3 3 …
77500 77 3 3 3 3 1 1 1 1 1 1 1 1 4 1 1 1 1 1 1 4 3 3 3 3 4 4 4 4 4 4 4 4 4 4 4 4 2 2 2 4 4 4 4 4 4 4 1 1 1 1 1 1 4 4 4 4 3 3 3 2 2 2 2 2 2 2 2 2 4 4 4 4 4 4 3 3 3 3 4 4 4 4 4 4 4 4 4 4 4 4 1 1 1 1 1 1 1 1 1 1 1 1 1 4 4 4 1 1 1 1 1 1 1 1 1 1 1 1 1 4 4 4 4 4 4 1 1 1 1 1 1 1 1 1 1 1 1 1 1 1 1 4 4 4 1 1 1 1 1 1 1 1 1 1 1 1 1 4 4 2 2 2 2 2 2 2 2 4 4 3 3 3 3 4 4 3 3 3 3 4 4 4 4 4 4 1 1 1 1 1 1 1 3 3 3 …
77750 77 3 3 3 3 1 1 1 1 1 1 1 1 4 1 1 1 1 1 1 3 3 3 3 4 4 4 4 4 4 4 4 4 4 4 4 4 2 2 2 4 4 4 4 4 4 4 1 1 1 1 1 1 4 4 4 4 4 4 4 2 2 2 2 2 2 2 2 2 4 4 1 1 1 1 1 1 4 4 3 3 3 3 4 4 4 4 4 4 4 4 1 1 1 1 1 1 1 1 1 1 1 1 4 4 4 4 1 1 1 1 1 1 1 1 1 1 1 1 4 3 3 3 3 4 4 1 1 1 1 1 1 1 1 1 1 1 1 1 1 1 1 4 1 1 1 1 1 1 1 1 1 1 1 1 1 1 1 4 4 2 2 2 2 2 2 2 2 4 4 3 3 3 3 4 4 3 3 3 3 4 4 4 4 4 4 1 1 1 1 1 1 1 3 3 3 …
78000 78 3 3 3 3 4 4 1 1 1 1 1 1 4 1 1 1 1 1 1 3 3 3 3 4 4 4 4 4 4 4 4 4 4 4 4 4 2 2 2 4 4 4 4 4 4 4 1 1 1 1 1 1 4 4 4 4 3 3 3 2 2 2 2 2 2 2 2 2 4 4 1 1 1 1 1 1 4 4 3 3 3 3 3 3 3 3 4 4 4 4 1 1 1 1 1 1 1 1 1 1 1 1 1 4 4 4 1 1 1 1 1 1 1 1 1 1 1 1 4 4 4 4 4 4 4 1 1 1 1 1 1 1 1 1 1 1 1 1 1 1 1 4 1 1 1 1 1 1 1 1 1 1 1 1 1 1 1 4 4 2 2 2 2 2 2 2 2 4 4 3 3 3 3 4 4 3 3 3 3 4 4 4 4 4 4 5 5 5 5 5 4 3 3 3 3 …
78250 78 1 1 1 1 1 1 1 1 1 1 4 4 4 1 1 1 1 1 1 3 3 3 3 4 4 4 4 4 4 4 4 4 4 4 4 4 2 2 2 4 4 4 4 4 4 4 1 1 1 1 1 1 4 4 4 4 3 3 3 2 2 2 2 2 2 2 2 2 3 3 3 3 4 4 4 4 4 4 3 3 3 3 3 3 3 3 4 4 4 4 1 1 1 1 1 1 1 1 1 1 1 4 4 4 4 4 1 1 1 1 1 1 1 1 1 1 1 1 4 3 3 3 3 4 4 1 1 1 1 1 1 1 1 1 1 1 1 1 1 1 1 1 4 1 1 1 1 1 1 1 1 1 1 1 1 1 1 4 4 2 2 2 2 2 2 2 2 4 4 3 3 3 3 4 4 3 3 3 3 4 4 4 4 4 4 1 1 1 1 1 1 3 3 3 3 …
78500 78 3 3 3 3 1 1 1 1 1 1 1 4 1 1 1 1 1 1 1 4 4 3 3 3 3 4 4 4 4 4 4 4 4 4 4 4 2 2 2 4 4 4 4 4 4 4 1 1 1 1 1 1 4 4 4 4 3 3 3 2 2 2 2 2 2 2 2 2 4 4 3 3 3 3 4 4 4 4 3 3 3 3 3 3 3 3 4 4 4 4 1 1 1 1 1 1 1 1 1 1 1 4 3 3 3 3 1 1 1 1 1 1 1 1 1 1 1 1 4 3 3 3 3 4 4 1 1 1 1 1 1 1 1 1 1 1 1 1 1 1 1 4 1 1 1 1 1 1 1 1 1 1 1 1 1 1 4 4 4 2 2 2 2 2 2 2 2 4 4 3 3 3 3 4 4 3 3 3 3 4 4 4 4 3 3 3 3 4 3 3 3 3 3 3 3 …
78750 78 3 3 3 3 1 1 1 1 1 1 1 1 4 1 1 1 1 1 1 3 3 3 3 4 4 4 4 4 4 4 4 4 4 4 4 4 2 2 2 4 4 4 4 4 4 4 1 1 1 1 1 1 4 4 4 4 3 3 3 2 2 2 2 2 2 2 2 2 4 4 3 3 3 3 4 4 4 4 3 3 3 3 4 4 4 4 4 4 4 4 1 1 1 1 1 1 1 1 1 1 1 1 1 4 4 4 4 4 1 1 1 1 1 1 1 1 1 1 4 3 3 3 3 4 4 1 1 1 1 1 1 1 1 1 1 1 1 1 1 1 1 4 1 1 1 1 1 1 1 1 1 1 1 1 1 1 1 4 4 2 2 2 2 2 2 2 2 4 4 3 3 3 3 4 4 3 3 3 3 4 4 4 4 4 4 5 5 5 5 5 4 3 3 3 3 …
79000 79 4 1 1 1 1 1 1 1 1 1 1 4 1 1 1 1 1 1 1 3 3 3 3 4 4 4 4 4 4 4 4 4 4 4 4 4 2 2 2 4 4 4 4 4 4 4 1 1 1 1 1 1 4 4 4 4 3 3 3 2 2 2 2 2 2 2 2 2 3 3 3 3 4 4 3 3 3 3 3 3 3 3 3 3 3 3 4 4 4 4 1 1 1 1 1 1 1 1 1 1 1 4 4 4 4 4 4 4 1 1 1 1 1 1 1 1 1 1 4 3 3 3 3 4 4 1 1 1 1 1 1 1 1 1 1 1 1 1 1 1 1 1 4 1 1 1 1 1 1 1 1 1 1 1 1 1 4 4 4 2 2 2 2 2 2 2 2 4 4 3 3 3 3 4 4 3 3 3 3 4 4 4 4 4 4 1 1 1 1 1 1 3 3 3 3 …
79250 79 1 1 1 1 1 1 1 1 1 1 1 1 3 3 3 3 3 3 3 3 4 3 3 3 3 4 4 4 4 4 4 4 4 4 4 4 2 2 2 4 4 4 4 4 4 4 3 3 3 3 4 3 3 3 3 4 3 3 3 2 2 2 2 2 2 2 2 2 4 4 5 5 5 5 5 4 4 4 3 3 3 3 4 4 4 4 4 4 4 4 1 1 1 1 1 1 1 1 1 1 1 1 1 4 4 4 1 1 1 1 1 1 1 1 1 1 1 1 1 3 3 3 3 4 4 1 1 1 1 1 1 1 1 1 1 1 1 1 1 1 1 1 4 1 1 1 1 1 1 1 1 1 1 1 1 1 1 4 4 2 2 2 2 2 2 2 2 4 4 3 3 3 3 4 4 3 3 3 3 4 4 4 4 4 4 5 5 5 5 5 4 3 3 3 3 …
79500 79 4 1 1 1 1 1 1 1 1 1 1 4 1 1 1 1 1 1 1 4 4 3 3 3 3 4 4 4 4 4 4 4 4 4 4 4 4 4 4 4 4 4 4 4 4 4 1 1 1 1 1 1 4 4 4 4 3 3 3 2 2 2 2 2 2 2 2 2 4 4 1 1 1 1 1 1 4 4 3 3 3 3 4 4 4 4 4 4 4 4 1 1 1 1 1 1 1 1 1 1 1 1 1 4 4 4 1 1 1 1 1 1 1 1 1 1 1 1 4 3 3 3 3 4 4 1 1 1 1 1 1 1 1 1 1 1 1 1 1 1 1 4 1 1 1 1 1 1 1 1 1 1 1 1 1 1 1 4 4 2 2 2 2 2 2 2 2 4 4 3 3 3 3 4 4 3 3 3 3 4 4 4 4 4 4 4 1 1 1 1 1 1 3 3 3 …
79750 79 1 1 1 1 1 1 1 1 1 4 4 4 5 5 5 5 5 5 5 4 4 3 3 3 3 4 4 4 4 4 4 4 4 4 4 4 4 4 4 4 4 4 4 4 4 4 1 1 1 1 1 1 4 4 4 4 3 3 3 2 2 2 2 2 2 2 2 2 4 4 5 5 5 5 5 4 4 4 3 3 3 3 4 4 4 4 4 4 4 4 1 1 1 1 1 1 1 1 1 1 1 1 1 4 4 4 4 4 1 1 1 1 1 1 1 1 1 1 1 3 3 3 3 4 4 4 1 1 1 1 1 1 1 1 1 1 1 1 1 1 1 1 4 1 1 1 1 1 1 1 1 1 1 1 1 1 1 4 4 2 2 2 2 2 2 2 2 4 4 3 3 3 3 4 4 3 3 3 3 4 4 4 4 4 4 4 1 1 1 1 1 1 3 3 3 …
80000 80 4 4 1 1 1 1 1 1 1 1 1 1 5 5 5 5 5 5 4 4 4 3 3 3 3 4 4 4 4 4 4 4 4 4 4 4 4 4 4 4 4 4 4 4 4 4 1 1 1 1 1 1 4 4 4 4 4 4 4 2 2 2 2 2 2 2 4 4 4 4 1 1 1 1 1 1 4 4 3 3 3 3 4 4 4 4 4 4 4 4 1 1 1 1 1 1 4 1 1 1 1 1 1 4 4 4 1 1 1 1 1 1 1 1 1 1 1 1 4 3 3 3 3 4 4 1 1 1 1 1 1 1 1 1 1 1 1 1 1 1 1 4 1 1 1 1 1 1 1 1 1 1 1 1 1 1 1 1 4 2 2 2 2 2 2 2 2 4 4 3 3 3 3 4 4 4 4 4 4 4 4 4 4 4 4 1 1 1 1 1 1 3 3 3 3 …
80250 80 1 1 1 1 1 1 1 1 1 1 1 1 4 1 1 1 1 1 1 4 4 4 4 4 4 4 4 4 4 4 4 4 4 4 4 4 2 2 2 4 4 4 4 4 4 4 1 1 1 1 1 1 4 4 4 4 4 4 4 2 2 2 2 2 2 2 2 2 4 4 1 1 1 1 1 1 4 4 4 4 4 4 3 3 3 3 4 4 4 4 1 1 1 1 1 1 1 1 1 1 1 1 1 4 4 4 1 1 1 1 1 1 1 1 1 1 1 1 4 3 3 3 3 4 4 1 1 1 1 1 1 1 1 1 1 1 1 1 1 1 1 4 1 1 1 1 1 1 1 1 1 1 1 1 1 1 1 1 4 2 2 2 2 2 2 2 2 4 4 3 3 3 3 4 4 3 3 3 3 4 4 4 4 4 4 1 1 1 1 1 1 3 3 3 3 …
80500 80 3 3 3 3 1 1 1 1 1 1 1 1 5 5 5 5 5 5 5 3 3 3 3 4 4 4 4 4 4 4 4 4 4 4 4 4 2 2 2 4 4 4 4 4 4 4 1 1 1 1 1 1 4 4 4 4 3 3 3 2 2 2 2 2 2 2 2 2 4 4 5 5 5 5 5 4 4 4 4 4 4 4 4 4 4 4 4 4 4 4 1 1 1 1 1 1 1 1 1 1 1 1 1 4 4 4 1 1 1 1 1 1 1 1 1 1 1 1 1 3 3 3 3 4 4 1 1 1 1 1 1 1 1 1 1 1 1 1 1 1 1 4 1 1 1 1 1 1 1 1 1 1 1 1 1 1 1 4 4 2 2 2 2 2 2 2 2 4 4 3 3 3 3 4 4 3 3 3 3 4 4 4 4 4 4 1 1 1 1 1 1 3 3 3 3 …
80750 80 4 4 4 1 1 1 1 1 1 1 1 1 3 3 3 3 3 3 3 3 4 4 4 4 4 4 4 4 4 4 4 4 4 4 4 4 2 2 2 4 4 4 4 4 4 4 1 1 1 1 1 1 4 4 4 4 3 3 3 2 2 2 2 2 2 2 4 4 4 4 1 1 1 1 1 1 4 4 3 3 3 3 3 3 3 3 4 4 4 4 1 1 1 1 1 1 1 1 1 1 4 4 4 4 4 4 1 1 1 1 1 1 1 1 1 1 1 1 4 3 3 3 3 4 4 1 1 1 1 1 1 1 1 1 1 1 1 1 1 1 1 4 1 1 1 1 1 1 1 1 1 1 1 1 1 1 4 4 4 2 2 2 2 2 2 2 2 4 4 3 3 3 3 4 4 3 3 3 3 4 4 4 4 4 4 5 5 5 5 5 4 3 3 3 3 …
81000 81 4 4 4 1 1 1 1 1 1 1 1 1 4 1 1 1 1 1 1 3 3 3 3 4 4 4 4 4 4 4 4 4 4 4 4 4 2 2 2 4 4 4 4 4 4 4 1 1 1 1 1 1 4 4 4 4 3 3 3 2 2 2 2 2 2 2 2 2 4 4 3 3 3 3 3 3 3 3 3 3 3 3 3 3 3 3 4 4 4 4 1 1 1 1 1 1 1 1 1 1 1 1 1 4 4 4 1 1 1 1 1 1 1 1 1 1 1 1 4 3 3 3 3 4 4 1 1 1 1 1 1 1 1 1 1 1 1 1 1 1 1 4 1 1 1 1 1 1 1 1 1 1 1 1 1 1 1 4 4 2 2 2 2 2 2 2 2 4 4 3 3 3 3 4 4 3 3 3 3 4 4 4 4 4 4 5 5 5 5 5 4 3 3 3 3 …
81250 81 4 4 4 1 1 1 1 1 1 1 1 1 5 5 5 5 5 5 5 3 3 3 3 4 4 4 4 4 4 4 4 4 4 4 4 4 2 2 2 4 4 4 4 4 4 4 1 1 1 1 1 1 4 4 4 4 3 3 3 2 2 2 2 2 2 2 2 2 4 4 4 5 5 5 5 4 4 4 3 3 3 3 3 3 3 3 4 4 4 4 1 1 1 1 1 1 1 1 1 1 4 4 3 3 3 3 1 1 1 1 1 1 1 1 1 1 1 1 1 3 3 3 3 4 4 4 1 1 1 1 1 1 1 1 1 1 1 1 1 1 1 4 1 1 1 1 1 1 1 1 1 1 1 1 1 1 1 4 4 2 2 2 2 2 2 2 2 4 4 3 3 3 3 4 4 3 3 3 3 4 4 4 4 4 3 3 3 3 3 3 3 3 3 3 3 …
81500 81 1 1 1 1 1 1 1 1 1 1 1 4 1 1 1 1 1 1 4 3 3 3 3 4 4 4 4 4 4 4 4 4 4 4 4 4 2 2 2 4 4 4 4 4 4 4 1 1 1 1 1 1 4 4 4 4 3 3 3 2 2 2 2 2 2 2 2 2 4 4 5 5 5 5 5 4 4 4 3 3 3 3 3 3 3 3 4 4 4 4 1 1 1 1 1 1 1 1 1 1 1 1 1 4 4 4 1 1 1 1 1 1 1 1 1 1 1 1 1 3 3 3 3 4 4 1 1 1 1 1 1 1 1 1 1 1 1 1 1 1 1 4 1 1 1 1 1 1 1 1 1 1 1 1 1 1 1 4 4 2 2 2 2 2 2 2 2 4 4 3 3 3 3 4 4 4 4 4 4 4 4 4 4 4 4 1 1 1 1 1 1 3 3 3 3 …
81750 81 4 4 1 1 1 1 1 1 1 1 1 1 5 5 5 5 5 5 5 3 3 3 3 4 4 4 4 4 4 4 4 4 4 4 4 4 2 2 2 4 4 4 4 4 4 4 1 1 1 1 1 1 4 4 4 4 3 3 3 2 2 2 2 2 2 2 2 2 3 3 3 3 4 3 3 3 3 4 3 3 3 3 3 3 3 3 4 4 4 4 1 1 1 1 1 1 1 1 1 1 1 1 1 4 4 4 1 1 1 1 1 1 1 1 1 1 1 1 4 3 3 3 3 4 4 1 1 1 1 1 1 1 1 1 1 1 1 1 1 1 1 1 4 1 1 1 1 1 1 1 1 1 1 1 1 4 4 4 4 2 2 2 2 2 2 2 2 4 4 3 3 3 3 4 4 3 3 3 3 4 4 4 4 4 4 1 1 1 1 1 1 3 3 3 3 …
82000 82 3 3 3 3 1 1 1 1 1 1 1 1 4 4 4 5 5 5 5 3 3 3 3 4 4 4 4 4 4 4 4 4 4 4 4 4 2 2 2 4 4 4 4 4 4 4 1 1 1 1 1 1 4 4 4 4 3 3 3 2 2 2 2 2 2 2 2 2 3 3 3 3 4 4 3 3 3 3 3 3 3 3 3 3 3 3 4 4 4 4 1 1 1 1 1 1 1 1 1 1 1 1 1 4 4 4 1 1 1 1 1 1 1 1 1 1 1 1 1 3 3 3 3 4 4 1 1 1 1 1 1 1 1 1 1 1 1 1 1 1 1 4 1 1 1 1 1 1 1 1 1 1 1 1 1 4 4 4 4 2 2 2 2 2 2 2 2 4 4 3 3 3 3 4 4 3 3 3 3 4 4 4 4 4 4 1 1 1 1 1 1 5 5 5 5 …
82250 82 3 3 3 3 1 1 1 1 1 1 1 1 4 1 1 1 1 1 1 3 3 3 3 4 4 4 4 4 4 4 4 4 4 4 4 4 4 4 4 4 4 4 4 4 4 4 1 1 1 1 1 1 4 4 4 4 3 3 3 2 2 2 2 2 2 2 2 2 4 4 3 3 3 3 3 3 3 3 3 3 3 3 3 3 3 3 4 4 4 4 1 1 1 1 1 1 1 1 1 1 1 1 1 4 4 4 1 1 1 1 1 1 1 1 1 1 1 4 4 3 3 3 3 4 4 1 1 1 1 1 1 1 1 1 1 1 1 1 1 1 1 4 1 1 1 1 1 1 1 1 1 1 1 1 1 1 1 1 4 2 2 2 2 2 2 2 2 4 4 3 3 3 3 4 4 3 3 3 3 4 4 4 4 4 4 1 1 1 1 1 1 1 3 3 3 …
82500 82 3 3 3 3 1 1 1 1 1 1 1 1 4 1 1 1 1 1 1 4 4 4 4 4 4 4 4 4 4 4 4 4 4 4 4 4 2 2 2 4 4 4 4 4 4 4 1 1 1 1 1 1 4 4 4 4 3 3 3 2 2 2 2 2 2 2 4 4 3 3 3 3 4 3 3 3 3 4 3 3 3 3 4 4 4 4 4 4 4 4 1 1 1 1 1 1 1 1 1 1 1 1 1 4 4 4 1 1 1 1 1 1 1 1 1 1 1 1 4 3 3 3 3 4 4 1 1 1 1 1 1 1 1 1 1 1 1 1 1 1 1 1 4 1 1 1 1 1 1 1 1 1 1 1 1 1 4 4 4 2 2 2 2 2 2 2 2 4 4 3 3 3 3 4 4 3 3 3 3 4 4 4 4 3 3 3 3 4 3 3 3 3 3 3 3 …
82750 82 3 3 3 3 1 1 1 1 1 1 1 1 4 1 1 1 1 1 1 4 4 3 3 3 3 4 4 4 4 4 4 4 4 4 4 4 4 4 4 4 4 4 4 4 4 4 4 4 4 5 5 5 5 5 4 4 3 3 3 2 2 2 2 2 2 2 2 2 4 4 1 1 1 1 1 1 4 4 3 3 3 3 3 3 3 3 4 4 4 4 1 1 1 1 1 1 1 1 1 1 1 1 1 4 4 4 1 1 1 1 1 1 1 1 1 1 1 1 1 3 3 3 3 4 4 1 1 1 1 1 1 1 1 1 1 1 1 1 1 1 4 4 1 1 1 1 1 1 1 1 1 1 1 1 1 1 1 4 4 2 2 2 2 2 2 2 2 4 4 3 3 3 3 4 4 3 3 3 3 4 4 4 4 4 4 1 1 1 1 1 1 1 3 3 3 …
83000 83 3 3 3 3 1 1 1 1 1 1 1 1 4 1 1 1 1 1 1 3 3 3 3 4 4 4 4 4 4 4 4 4 4 4 4 4 4 4 4 4 4 4 4 4 4 4 1 1 1 1 1 1 4 4 4 4 3 3 3 2 2 2 2 2 2 2 2 2 3 3 3 3 4 4 3 3 3 3 4 4 4 4 3 3 3 3 4 4 4 4 1 1 1 1 1 1 1 1 1 1 1 1 1 4 4 4 4 4 1 1 1 1 1 1 1 1 1 1 1 3 3 3 3 4 4 1 1 1 1 1 1 1 1 1 1 1 1 1 1 1 1 1 4 1 1 1 1 1 1 1 1 1 1 1 1 1 1 4 4 2 2 2 2 2 2 2 2 4 4 4 4 4 4 4 4 3 3 3 3 4 4 4 4 4 4 1 1 1 1 1 1 5 5 5 5 …
83250 83 1 1 1 1 1 1 1 1 1 1 1 1 5 5 5 5 5 4 4 4 4 3 3 3 3 4 4 4 4 4 4 4 4 4 4 4 4 4 4 4 4 4 4 4 4 4 1 1 1 1 1 1 4 4 4 4 3 3 3 2 2 2 2 2 2 2 2 2 3 3 3 3 4 3 3 3 3 4 3 3 3 3 3 3 3 3 4 4 4 4 1 1 1 1 1 1 1 1 1 1 1 1 1 4 4 4 4 4 1 1 1 1 1 1 1 1 1 1 1 3 3 3 3 4 4 1 1 1 1 1 1 1 1 1 1 1 1 1 1 1 1 4 4 4 1 1 1 1 1 1 1 1 1 1 1 1 1 4 4 2 2 2 2 2 2 2 2 4 4 3 3 3 3 4 4 3 3 3 3 4 4 4 4 4 4 4 1 1 1 1 1 1 3 3 3 …
83500 83 3 3 3 3 1 1 1 1 1 1 1 1 4 1 1 1 1 1 1 3 3 3 3 4 4 4 4 4 4 4 4 4 4 4 4 4 2 2 2 4 4 4 4 4 4 4 1 1 1 1 1 1 4 4 4 4 3 3 3 2 2 2 2 2 2 2 2 2 4 4 5 5 5 5 5 4 4 4 3 3 3 3 3 3 3 3 4 4 4 4 1 1 1 1 1 1 1 1 1 1 1 1 1 4 4 4 1 1 1 1 1 1 1 1 1 1 1 1 1 3 3 3 3 4 4 1 1 1 1 1 1 1 1 1 1 1 1 1 1 1 1 4 1 1 1 1 1 1 1 1 1 1 1 1 1 1 4 4 4 2 2 2 2 2 2 2 2 4 4 3 3 3 3 4 4 3 3 3 3 4 4 4 4 4 4 1 1 1 1 1 1 3 3 3 3 …
83750 83 1 1 1 1 1 1 1 1 1 1 1 1 4 1 1 1 1 1 1 3 3 3 3 4 4 4 4 4 4 4 4 4 4 4 4 4 2 2 2 4 4 4 4 4 4 4 3 3 3 3 3 3 3 3 4 4 3 3 3 2 2 2 2 2 2 2 2 2 3 3 3 3 4 3 3 3 3 4 3 3 3 3 3 3 3 3 4 4 4 4 1 1 1 1 1 1 1 1 1 1 1 1 1 4 4 4 1 1 1 1 1 1 1 1 1 1 1 1 1 3 3 3 3 4 4 1 1 1 1 1 1 1 1 1 1 1 1 1 1 1 1 4 1 1 1 1 1 1 1 1 1 1 1 1 1 1 4 4 4 2 2 2 2 2 2 2 2 4 4 3 3 3 3 4 4 3 3 3 3 4 4 4 4 4 4 1 1 1 1 1 1 1 3 3 3 …
84000 84 3 3 3 3 1 1 1 1 1 1 1 1 4 1 1 1 1 1 1 3 3 3 3 4 4 4 4 4 4 4 4 4 4 4 4 4 2 2 2 4 4 4 4 4 4 4 1 1 1 1 1 1 4 4 4 4 4 4 4 2 2 2 2 2 2 2 4 4 3 3 3 3 4 3 3 3 3 4 4 4 4 4 3 3 3 3 4 4 4 4 4 4 4 1 1 1 1 1 1 1 1 1 1 4 4 4 1 1 1 1 1 1 1 1 1 1 1 1 1 3 3 3 3 4 4 4 1 1 1 1 1 1 1 1 1 1 1 1 1 1 1 4 1 1 1 1 1 1 1 1 1 1 1 1 1 4 4 4 4 2 2 2 2 2 2 2 2 4 4 4 4 4 4 4 4 3 3 3 3 4 4 4 4 4 4 4 1 1 1 1 1 1 3 3 3 …
84250 84 3 3 3 3 1 1 1 1 1 1 1 1 4 1 1 1 1 1 1 3 3 3 3 4 4 4 4 4 4 4 4 4 4 4 4 4 2 2 2 4 4 4 4 4 4 4 1 1 1 1 1 1 4 4 4 4 3 3 3 2 2 2 2 2 2 2 2 2 3 3 3 3 4 4 3 3 3 3 3 3 3 3 3 3 3 3 4 4 4 4 1 1 1 1 1 1 1 1 1 1 4 4 4 4 4 4 1 1 1 1 1 1 1 1 1 1 1 1 1 4 4 4 4 4 4 1 1 1 1 1 1 1 1 1 1 1 1 1 1 1 1 1 4 1 1 1 1 1 1 1 1 1 1 1 1 1 1 4 4 2 2 2 2 2 2 2 2 4 4 3 3 3 3 4 4 3 3 3 3 4 4 4 4 4 4 1 1 1 1 1 1 1 3 3 3 …
84500 84 3 3 3 3 1 1 1 1 1 1 4 4 4 1 1 1 1 1 1 3 3 3 3 4 4 4 4 4 4 4 4 4 4 4 4 4 2 2 2 4 4 4 4 4 4 4 1 1 1 1 1 1 1 1 4 4 3 3 3 2 2 2 2 2 2 2 2 2 3 3 3 3 4 4 4 4 4 4 3 3 3 3 3 3 3 3 4 4 4 4 1 1 1 1 1 1 1 1 1 1 1 1 1 4 4 4 1 1 1 1 1 1 1 1 1 1 1 1 1 4 4 4 4 4 4 1 1 1 1 1 1 1 1 1 1 1 1 1 1 1 1 4 1 1 1 1 1 1 1 1 1 1 1 1 1 1 1 4 4 2 2 2 2 2 2 2 2 4 4 3 3 3 3 4 4 3 3 3 3 4 4 4 4 4 4 1 1 1 1 1 1 4 3 3 3 …
84750 84 1 1 1 1 1 1 1 1 1 1 1 1 3 3 3 3 3 3 3 3 4 4 4 4 4 4 4 4 4 4 4 4 4 4 4 4 2 2 2 4 4 4 4 4 4 4 1 1 1 1 1 1 4 4 4 4 4 4 4 2 2 2 2 2 2 2 2 2 4 4 1 1 1 1 1 1 4 4 3 3 3 3 3 3 3 3 4 4 4 4 1 1 1 1 1 1 1 1 1 1 1 1 1 4 4 4 1 1 1 1 1 1 1 1 1 1 1 4 4 3 3 3 3 4 4 1 1 1 1 1 1 1 1 1 1 1 1 1 1 1 1 1 4 1 1 1 1 1 1 1 1 1 1 1 1 1 1 1 4 2 2 2 2 2 2 2 2 4 4 3 3 3 3 4 4 3 3 3 3 4 4 4 4 4 4 1 1 1 1 1 1 1 3 3 3 …
85000 85 3 3 3 3 1 1 1 1 1 1 4 4 1 1 1 1 1 1 1 3 3 3 3 4 4 4 4 4 4 4 4 4 4 4 4 4 4 4 4 4 4 4 4 4 4 4 1 1 1 1 1 1 4 4 4 4 4 4 4 2 2 2 2 2 2 2 4 4 4 4 1 1 1 1 1 1 4 4 3 3 3 3 3 3 3 3 4 4 4 4 1 1 1 1 1 1 1 1 1 1 1 1 1 4 4 4 1 1 1 1 1 1 1 1 1 1 1 4 4 3 3 3 3 4 4 1 1 1 1 1 1 1 1 1 1 1 1 1 1 1 1 4 1 1 1 1 1 1 1 1 1 1 1 1 1 1 1 4 4 2 2 2 2 2 2 2 2 4 4 3 3 3 3 4 4 3 3 3 3 4 4 4 4 4 4 1 1 1 1 1 1 3 3 3 3 …
85250 85 3 3 3 3 1 1 1 1 1 1 1 1 5 5 5 5 5 4 4 3 3 3 3 4 4 4 4 4 4 4 4 4 4 4 4 4 4 4 4 4 4 4 4 4 4 4 1 1 1 1 1 1 1 1 4 4 3 3 3 2 2 2 2 2 2 2 2 2 3 3 3 3 4 4 4 4 4 4 4 4 4 4 4 4 4 4 4 4 4 4 1 1 1 1 1 1 1 1 1 1 1 1 1 4 4 4 1 1 1 1 1 1 1 1 1 1 1 1 4 4 4 4 4 4 4 1 1 1 1 1 1 1 1 1 1 1 1 1 1 1 1 4 4 4 1 1 1 1 1 1 1 1 1 1 1 4 4 4 4 2 2 2 2 2 2 2 2 4 4 3 3 3 3 4 4 3 3 3 3 4 4 4 4 4 4 4 1 1 1 1 1 1 3 3 3 …
85500 85 3 3 3 3 4 1 1 1 1 1 1 1 4 1 1 1 1 1 1 3 3 3 3 4 4 4 4 4 4 4 4 4 4 4 4 4 4 4 4 4 4 4 4 4 4 4 1 1 1 1 1 1 4 4 4 4 3 3 3 2 2 2 2 2 2 2 2 2 4 4 1 1 1 1 1 1 1 1 1 4 4 4 4 4 4 4 4 4 4 4 1 1 1 1 1 1 1 1 1 1 1 1 1 4 4 4 4 4 4 1 1 1 1 1 1 1 1 1 1 4 4 4 4 4 4 1 1 1 1 1 1 1 1 1 1 1 1 1 1 1 1 1 4 1 1 1 1 1 1 1 1 1 1 1 1 1 1 4 4 2 2 2 2 2 2 2 2 4 4 4 4 4 4 4 4 3 3 3 3 4 4 4 4 4 4 1 1 1 1 1 1 1 3 3 3 …
85750 85 3 3 3 3 1 1 1 1 1 1 1 1 4 1 1 1 1 1 1 3 3 3 3 4 4 4 4 4 4 4 4 4 4 4 4 4 2 2 2 4 4 4 4 4 4 4 1 1 1 1 1 1 4 4 4 4 3 3 3 2 2 2 2 2 2 2 2 2 3 3 3 3 4 5 5 5 5 5 4 4 4 4 4 4 4 4 4 4 4 4 1 1 1 1 1 1 1 1 1 1 1 1 1 4 4 4 1 1 1 1 1 1 1 1 1 1 1 1 4 3 3 3 3 4 4 1 1 1 1 1 1 1 1 1 1 1 1 1 1 1 1 4 1 1 1 1 1 1 1 1 1 1 1 1 1 1 4 4 4 2 2 2 2 2 2 2 2 4 4 3 3 3 3 4 4 3 3 3 3 4 4 4 4 4 4 1 1 1 1 1 1 1 3 3 3 …
86000 86 3 3 3 3 1 1 1 1 1 1 1 4 1 1 1 1 1 1 1 4 4 4 4 4 4 4 4 4 4 4 4 4 4 4 4 4 2 2 2 4 4 4 4 4 4 4 1 1 1 1 1 1 4 4 4 4 3 3 3 3 2 2 2 2 2 2 2 2 3 3 3 3 4 4 3 3 3 3 3 3 3 3 3 3 3 3 4 4 4 4 1 1 1 1 1 1 1 1 1 1 1 1 1 4 4 4 1 1 1 1 1 1 1 1 1 1 1 1 4 4 4 4 4 4 4 1 1 1 1 1 1 1 1 1 1 1 1 1 1 1 1 4 4 4 1 1 1 1 1 1 1 1 1 1 1 1 4 4 4 4 4 2 2 2 2 2 2 4 4 3 3 3 3 4 4 3 3 3 3 4 4 4 4 4 4 4 1 1 1 1 1 3 3 3 3 …
86250 86 3 3 3 3 1 1 1 1 1 1 1 1 4 1 1 1 1 1 1 3 3 3 3 4 4 4 4 4 4 4 4 4 4 4 4 4 2 2 2 4 4 4 4 4 4 4 4 5 5 5 5 3 3 3 3 4 3 3 3 2 2 2 2 2 2 2 2 2 4 4 1 1 1 1 1 1 1 1 1 4 4 4 3 3 3 3 4 4 4 4 1 1 1 1 1 1 1 1 1 1 1 1 1 4 4 4 1 1 1 1 1 1 1 1 1 1 1 1 1 4 4 4 4 4 4 1 1 1 1 1 1 1 1 1 1 1 1 1 1 1 1 4 1 1 1 1 1 1 1 1 1 1 1 1 1 1 1 4 4 2 2 2 2 2 2 2 2 4 4 3 3 3 3 4 4 3 3 3 3 4 4 4 4 4 4 5 5 5 5 5 4 3 3 3 3 …
86500 86 1 1 1 1 1 1 1 1 1 1 1 1 4 1 1 1 1 1 1 3 3 3 3 4 4 4 4 4 4 4 4 4 4 4 4 4 2 2 2 4 4 4 4 4 4 4 1 1 1 1 1 1 4 4 4 4 3 3 3 2 2 2 2 2 2 2 2 2 4 4 1 1 1 1 1 1 4 4 4 4 4 4 3 3 3 3 4 4 4 4 1 1 1 1 1 1 1 1 1 1 1 1 1 4 4 4 1 1 1 1 1 1 1 1 1 1 1 1 4 4 4 4 4 4 4 1 1 1 1 1 1 1 1 1 1 1 1 1 1 1 1 1 4 1 1 1 1 1 1 1 1 1 1 1 1 1 1 4 4 2 2 2 2 2 2 2 2 4 4 3 3 3 3 4 4 3 3 3 3 4 4 4 4 4 4 5 5 5 5 5 4 3 3 3 3 …
86750 86 3 3 3 3 1 1 1 1 1 1 4 4 1 1 1 1 1 1 1 3 3 3 3 4 4 4 4 4 4 4 4 4 4 4 4 4 2 2 2 4 4 4 4 4 4 4 3 3 3 3 4 3 3 3 3 4 3 3 3 2 2 2 2 2 2 2 2 2 4 4 1 1 1 1 1 1 4 4 3 3 3 3 4 4 4 4 4 4 4 4 1 1 1 1 1 1 1 1 1 1 1 1 1 4 4 4 1 1 1 1 1 1 1 1 1 1 1 1 1 4 4 4 4 4 4 1 1 1 1 1 1 1 1 1 1 1 1 1 1 1 1 4 1 1 1 1 1 1 1 1 1 1 1 1 1 1 1 4 4 2 2 2 2 2 2 2 2 4 4 3 3 3 3 4 4 3 3 3 3 4 4 4 4 4 4 1 1 1 1 1 1 5 5 5 5 …
87000 87 3 3 3 3 1 1 1 1 1 1 1 1 4 4 3 3 3 3 4 3 3 3 3 4 4 4 4 4 4 4 4 4 4 4 4 4 2 2 2 4 4 4 4 4 4 4 1 1 1 1 1 1 4 4 4 4 3 3 3 2 2 2 2 2 2 2 4 4 4 4 4 4 4 5 5 5 5 4 4 4 4 4 4 4 4 4 4 4 4 4 1 1 1 1 1 1 1 1 1 1 1 1 1 4 4 4 1 1 1 1 1 1 1 1 1 1 1 1 1 3 3 3 3 4 4 1 1 1 1 1 1 1 1 1 1 1 1 1 1 1 1 4 1 1 1 1 1 1 1 1 1 1 1 1 1 1 1 1 4 2 2 2 2 2 2 2 2 4 4 3 3 3 3 4 4 3 3 3 3 4 4 4 4 4 4 1 1 1 1 1 1 1 3 3 3 …
87250 87 3 3 3 3 1 1 1 1 1 1 1 1 4 1 1 1 1 1 1 4 4 4 4 4 4 4 4 4 4 4 4 4 4 4 4 4 2 2 2 4 4 4 4 4 4 4 1 1 1 1 1 1 1 1 4 4 3 3 3 2 2 2 2 2 2 2 2 2 3 3 3 3 4 1 1 1 1 1 1 4 4 4 3 3 3 3 4 4 4 4 1 1 1 1 1 1 1 1 1 1 1 1 1 4 4 4 1 1 1 1 1 1 1 1 1 1 1 1 4 3 3 3 3 4 4 1 1 1 1 1 1 1 1 1 1 1 1 1 1 1 1 4 1 1 1 1 1 1 1 1 1 1 1 1 1 1 1 4 4 2 2 2 2 2 2 2 2 4 4 3 3 3 3 4 4 3 3 3 3 4 4 4 4 4 4 1 1 1 1 1 1 1 3 3 3 …
87500 87 3 3 3 3 1 1 1 1 1 1 1 1 4 1 1 1 1 1 1 3 3 3 3 4 4 4 4 4 4 4 4 4 4 4 4 4 4 4 4 4 4 4 4 4 4 4 1 1 1 1 1 1 4 4 4 4 3 3 3 2 2 2 2 2 2 2 2 2 3 3 3 3 4 3 3 3 3 4 4 4 4 4 3 3 3 3 4 4 4 4 1 1 1 1 1 1 1 1 1 1 1 1 1 4 4 4 1 1 1 1 1 1 1 1 1 1 1 1 4 4 4 4 4 4 4 1 1 1 1 1 1 1 1 1 1 1 1 1 1 1 1 1 4 1 1 1 1 1 1 1 1 1 1 1 1 1 1 4 4 2 2 2 2 2 2 2 2 4 4 3 3 3 3 4 4 3 3 3 3 4 4 4 4 4 4 4 1 1 1 1 1 1 3 3 3 …
87750 87 3 3 3 3 1 1 1 1 1 1 4 4 1 1 1 1 1 1 1 3 3 3 3 4 4 4 4 4 4 4 4 4 4 4 4 4 2 2 2 4 4 4 4 4 4 4 1 1 1 1 1 1 4 4 4 4 3 3 3 2 2 2 2 2 2 2 2 2 3 3 3 3 4 1 1 1 1 1 1 4 4 4 3 3 3 3 4 4 4 4 1 1 1 1 1 1 1 1 1 1 1 1 1 4 4 4 1 1 1 1 1 1 1 1 1 1 1 1 1 3 3 3 3 4 4 1 1 1 1 1 1 1 1 1 1 1 1 1 1 1 1 4 1 1 1 1 1 1 1 1 1 1 1 1 1 1 1 1 4 2 2 2 2 2 2 2 2 4 4 4 4 4 4 4 4 3 3 3 3 4 4 4 4 4 4 5 5 5 5 5 4 3 3 3 3 …
88000 88 1 1 1 1 1 1 1 1 1 1 1 1 4 1 1 1 1 1 1 3 3 3 3 4 4 4 4 4 4 4 4 4 4 4 4 4 2 2 2 4 4 4 4 4 4 4 1 1 1 1 1 1 4 4 4 4 3 3 3 2 2 2 2 2 2 2 2 2 3 3 3 3 4 3 3 3 3 4 4 4 4 4 3 3 3 3 4 4 4 4 1 1 1 1 1 1 1 1 1 1 4 4 4 4 4 4 1 1 1 1 1 1 1 1 1 1 1 1 4 4 4 4 4 4 4 1 1 1 1 1 1 1 1 1 1 1 1 1 1 1 1 4 1 1 1 1 1 1 1 1 1 1 1 1 1 1 1 4 4 2 2 2 2 2 2 2 2 4 4 4 4 4 4 4 4 3 3 3 3 4 4 4 4 4 4 4 1 1 1 1 1 1 3 3 3 …
88250 88 3 3 3 3 1 1 1 1 1 1 1 1 4 3 3 3 3 3 3 3 3 4 4 4 4 4 4 4 4 4 4 4 4 4 4 4 4 4 4 4 4 4 4 4 4 4 1 1 1 1 1 1 4 4 4 4 3 3 3 2 2 2 2 2 2 2 2 2 3 3 3 3 5 5 5 5 4 4 4 4 4 4 3 3 3 3 4 4 4 4 1 1 1 1 1 1 1 1 1 1 4 4 4 4 4 4 1 1 1 1 1 1 1 1 1 1 1 1 4 4 4 4 4 4 4 1 1 1 1 1 1 1 1 1 1 1 1 1 1 1 1 1 4 1 1 1 1 1 1 1 1 1 1 1 1 1 1 4 4 2 2 2 2 2 2 2 2 4 4 4 4 4 4 4 4 3 3 3 3 4 4 4 4 4 4 4 1 1 1 1 1 1 3 3 3 …
88500 88 1 1 1 1 1 1 1 1 1 1 1 4 1 1 1 1 1 1 1 3 3 3 3 4 4 4 4 4 4 4 4 4 4 4 4 4 4 4 4 4 4 4 4 4 4 4 1 1 1 1 1 1 4 4 4 4 3 3 3 2 2 2 2 2 2 2 2 2 4 4 1 1 1 1 1 1 4 4 4 4 4 4 3 3 3 3 4 4 4 4 1 1 1 1 1 1 1 1 1 1 1 1 1 4 4 4 1 1 1 1 1 1 1 1 1 1 1 1 1 4 4 4 4 4 4 1 1 1 1 1 1 1 1 1 1 1 1 1 1 1 1 4 1 1 1 1 1 1 1 1 1 1 1 1 1 1 1 4 4 2 2 2 2 2 2 2 2 4 4 3 3 3 3 4 4 3 3 3 3 4 4 4 4 4 4 4 1 1 1 1 1 1 3 3 3 …
88750 88 1 1 1 1 1 1 1 1 1 1 4 4 1 1 1 1 1 1 1 3 3 3 3 4 4 4 4 4 4 4 4 4 4 4 4 4 4 4 4 4 4 4 4 4 4 4 3 3 3 3 4 3 3 3 3 4 3 3 3 2 2 2 2 2 2 2 2 2 3 3 3 3 4 1 1 1 1 1 1 4 4 4 3 3 3 3 4 4 4 4 4 1 1 1 1 1 1 1 1 1 1 1 1 4 4 4 1 1 1 1 1 1 1 1 1 1 1 1 1 4 4 4 4 4 4 1 1 1 1 1 1 1 1 1 1 1 1 1 1 1 1 4 1 1 1 1 1 1 1 1 1 1 1 1 1 1 1 4 4 2 2 2 2 2 2 2 2 4 4 4 4 4 4 4 4 3 3 3 3 4 4 4 4 4 4 4 1 1 1 1 1 3 3 3 3 …
89000 89 3 3 3 3 1 1 1 1 1 1 1 4 1 1 1 1 1 1 1 3 3 3 3 4 4 4 4 4 4 4 4 4 4 4 4 4 2 2 2 4 4 4 4 4 4 4 1 1 1 1 1 1 4 4 4 4 3 3 3 2 2 2 2 2 2 2 2 2 3 3 3 3 4 3 3 3 3 4 4 4 4 4 3 3 3 3 4 4 4 4 1 1 1 1 1 1 1 1 1 1 4 4 4 4 4 4 1 1 1 1 1 1 1 1 1 1 1 1 4 4 4 4 4 4 4 1 1 1 1 1 1 1 1 1 1 1 1 1 1 1 1 4 1 1 1 1 1 1 1 1 1 1 1 1 1 1 1 4 4 2 2 2 2 2 2 2 2 4 4 4 4 4 4 4 4 3 3 3 3 4 4 4 4 4 4 1 1 1 1 1 1 3 3 3 3 …
89250 89 3 3 3 3 1 1 1 1 1 1 4 4 4 3 3 3 3 3 3 3 3 4 4 4 4 4 4 4 4 4 4 4 4 4 4 4 2 2 2 4 4 4 4 4 4 4 1 1 1 1 1 1 1 1 1 4 4 4 4 2 2 2 2 2 2 2 2 2 4 4 1 1 1 1 1 1 4 4 3 3 3 3 4 4 4 4 4 4 4 4 1 1 1 1 1 1 1 1 1 1 1 1 1 4 4 4 1 1 1 1 1 1 1 1 1 1 1 1 1 4 4 4 4 4 4 1 1 1 1 1 1 1 1 1 1 1 1 1 1 1 1 1 4 4 1 1 1 1 1 1 1 1 1 1 1 1 4 4 4 2 2 2 2 2 2 2 2 4 4 3 3 3 3 4 4 3 3 3 3 4 4 4 4 4 4 1 1 1 1 1 1 1 3 3 3 …
89500 89 3 3 3 3 1 1 1 1 1 1 1 1 4 1 1 1 1 1 1 3 3 3 3 4 4 4 4 4 4 4 4 4 4 4 4 4 2 2 2 4 4 4 4 4 4 4 1 1 1 1 1 1 4 4 4 4 3 3 3 2 2 2 2 2 2 2 4 4 4 4 1 1 1 1 1 1 4 4 4 4 4 4 4 4 4 4 4 4 4 4 1 1 1 1 1 1 1 1 1 1 1 1 1 4 4 4 1 1 1 1 1 1 4 1 1 1 1 1 4 4 4 4 4 4 4 1 1 1 1 1 1 1 1 1 1 1 1 1 1 1 1 4 1 1 1 1 1 1 1 1 1 1 1 1 1 1 1 4 4 2 2 2 2 2 2 2 2 4 4 4 4 4 4 4 4 3 3 3 3 4 4 4 4 4 4 4 1 1 1 1 1 3 3 3 3 …
89750 89 3 3 3 3 1 1 1 1 1 1 1 1 5 5 5 5 5 5 4 4 3 3 3 3 4 4 4 4 4 4 4 4 4 4 4 4 2 2 2 4 4 4 4 4 4 4 4 1 1 1 1 1 1 1 4 4 3 3 3 2 2 2 2 2 2 2 2 2 4 4 1 1 1 1 1 1 4 4 4 4 4 4 3 3 3 3 4 4 4 4 1 1 1 1 1 1 1 1 1 1 1 1 1 4 4 4 1 1 1 1 1 1 1 1 1 1 1 1 4 4 4 4 4 4 4 4 1 1 1 1 1 1 1 1 1 1 1 1 1 1 1 4 1 1 1 1 1 1 1 1 1 1 1 1 1 1 4 4 4 2 2 2 2 2 2 2 2 4 4 3 3 3 3 4 4 3 3 3 3 4 4 4 4 4 4 4 1 1 1 1 1 1 3 3 3 …
90000 90 3 3 3 3 1 1 1 1 1 1 1 1 4 1 1 1 1 1 1 1 3 3 3 3 4 4 4 4 4 4 4 4 4 4 4 4 4 4 4 4 4 4 4 4 4 4 1 1 1 1 1 1 1 4 4 4 3 3 3 2 2 2 2 2 2 2 2 2 4 4 1 1 1 1 1 1 4 4 4 4 4 4 4 4 4 4 4 4 4 4 1 1 1 1 1 1 1 1 1 1 1 1 1 4 4 4 1 1 1 1 1 1 1 1 1 1 1 1 1 4 4 4 4 4 4 1 1 1 1 1 1 1 1 1 1 1 1 1 1 1 1 4 1 1 1 1 1 1 1 1 1 1 1 1 1 1 1 4 4 2 2 2 2 2 2 2 2 4 4 4 4 4 4 4 4 3 3 3 3 4 4 4 4 4 4 1 1 1 1 1 1 1 3 3 3 …
90250 90 1 1 1 1 1 1 1 1 1 1 1 1 4 1 1 1 1 1 1 3 3 3 3 4 4 4 4 4 4 4 4 4 4 4 4 4 2 2 2 4 4 4 4 4 4 4 4 5 5 5 5 3 3 3 3 4 3 3 3 2 2 2 2 2 2 2 2 2 4 4 1 1 1 1 1 1 4 4 4 4 4 4 4 4 4 4 4 4 4 4 1 1 1 1 1 1 1 1 1 1 1 1 1 4 4 4 4 4 1 1 1 1 1 1 1 1 1 1 1 3 3 3 3 4 4 1 1 1 1 1 1 1 1 1 1 1 1 1 1 1 1 4 1 1 1 1 1 1 1 1 1 1 1 1 1 1 1 4 4 2 2 2 2 2 2 2 2 4 4 4 4 4 4 4 4 3 3 3 3 4 4 4 4 4 4 1 1 1 1 1 1 3 3 3 3 …
90500 90 3 3 3 3 1 1 1 1 1 1 1 1 4 4 1 1 1 1 1 1 5 5 5 5 4 4 4 4 4 4 4 4 4 4 4 4 2 2 2 4 4 4 4 4 4 4 1 1 1 1 1 1 1 1 4 4 3 3 3 2 2 2 2 2 2 2 2 2 4 4 3 3 3 3 1 1 1 1 1 4 4 4 4 4 4 4 4 4 4 4 1 1 1 1 1 1 1 1 1 1 4 4 4 4 4 4 1 1 1 1 1 1 1 1 1 1 1 4 4 3 3 3 3 4 4 1 1 1 1 1 1 1 1 1 1 1 1 1 1 1 1 1 4 1 1 1 1 1 1 1 1 1 1 1 1 4 4 4 4 2 2 2 2 2 2 2 2 4 4 4 4 4 4 4 4 3 3 3 3 4 4 4 4 4 4 1 1 1 1 1 1 3 3 3 3 …
90750 90 4 4 4 1 1 1 1 1 1 1 1 4 1 1 1 1 1 1 1 4 5 5 5 5 4 4 4 4 4 4 4 4 4 4 4 4 2 2 2 4 4 4 4 4 4 4 1 1 1 1 1 1 1 4 4 4 3 3 3 2 2 2 2 2 2 2 4 4 4 4 1 1 1 1 1 1 1 4 4 4 4 4 4 4 4 4 4 4 4 4 1 1 1 1 1 1 1 1 1 1 1 1 1 4 4 4 1 1 1 1 1 1 1 1 1 1 1 1 4 3 3 3 3 4 4 4 1 1 1 1 1 1 1 1 1 1 1 1 1 1 1 4 1 1 1 1 1 1 1 1 1 1 1 1 1 1 1 4 4 2 2 2 2 2 2 2 2 4 4 4 4 4 4 4 4 3 3 3 3 4 4 4 4 4 4 4 1 1 1 1 1 1 3 3 3 …
91000 91 3 3 3 3 1 1 1 1 1 1 1 4 1 1 1 1 1 1 1 4 4 4 4 4 4 4 4 4 4 4 4 4 4 4 4 4 2 2 2 4 4 4 4 4 4 4 1 1 1 1 1 1 1 1 4 4 3 3 3 2 2 2 2 2 2 2 2 2 4 4 1 1 1 1 1 1 1 1 1 4 4 4 4 4 4 4 4 4 4 4 1 1 1 1 1 1 1 1 1 1 1 1 1 4 4 4 1 1 1 1 1 1 1 1 1 1 1 1 1 3 3 3 3 4 4 1 1 1 1 1 1 1 1 1 1 1 1 1 1 1 1 1 4 1 1 1 1 1 1 1 1 1 1 1 1 1 1 4 4 2 2 2 2 2 2 2 2 4 4 4 4 4 4 4 4 3 3 3 3 4 4 4 4 4 4 4 1 1 1 1 1 1 3 3 3 …
91250 91 1 1 1 1 1 1 1 1 1 1 1 4 1 1 1 1 1 1 1 4 3 3 3 3 4 4 4 4 4 4 4 4 4 4 4 4 4 4 4 4 4 4 4 4 4 4 1 1 1 1 1 1 1 1 4 4 3 3 3 2 2 2 2 2 2 2 2 2 4 4 1 1 1 1 1 1 4 4 4 4 4 4 4 4 4 4 4 4 4 4 1 1 1 1 1 1 1 1 1 1 4 4 4 4 4 4 1 1 1 1 1 1 1 1 1 1 1 1 4 3 3 3 3 4 4 1 1 1 1 1 1 1 1 1 1 1 1 1 1 1 1 4 1 1 1 1 1 1 1 1 1 1 1 1 1 4 4 4 4 2 2 2 2 2 2 2 2 4 4 4 4 4 4 4 4 3 3 3 3 4 4 4 4 4 4 1 1 1 1 1 1 1 3 3 3 …
91500 91 3 3 3 3 1 1 1 1 1 1 1 1 4 1 1 1 1 1 1 3 3 3 3 4 4 4 4 4 4 4 4 4 4 4 4 4 4 4 4 4 4 4 4 4 4 4 4 1 1 1 1 1 1 1 4 4 3 3 3 2 2 2 2 2 2 2 2 2 4 4 1 1 1 1 1 1 1 1 1 4 4 4 3 3 3 3 4 4 4 4 1 1 1 1 1 1 1 1 1 1 1 1 1 4 4 4 1 1 1 1 1 1 1 1 1 1 1 1 4 3 3 3 3 4 4 1 1 1 1 1 1 1 1 1 1 1 1 1 1 1 1 4 1 1 1 1 1 1 1 1 1 1 1 1 1 1 4 4 4 2 2 2 2 2 2 2 2 4 4 4 4 4 4 4 4 3 3 3 3 4 4 4 4 4 4 1 1 1 1 1 1 5 5 5 5 …
91750 91 3 3 3 3 1 1 1 1 1 1 1 1 4 1 1 1 1 1 1 3 3 3 3 4 4 4 4 4 4 4 4 4 4 4 4 4 2 2 2 4 4 4 4 4 4 4 1 1 1 1 1 1 1 1 4 4 3 3 3 2 2 2 2 2 2 2 2 2 4 4 1 1 1 1 1 1 4 4 4 4 4 4 3 3 3 3 4 4 4 4 1 1 1 1 1 1 1 1 1 1 4 4 4 4 4 4 1 1 1 1 1 1 1 1 1 1 1 1 1 4 4 4 4 4 4 1 1 1 1 1 1 1 1 1 1 1 1 1 1 1 1 1 4 1 1 1 1 1 1 1 1 1 1 1 1 4 4 4 4 2 2 2 2 2 2 2 2 4 4 4 4 4 4 4 4 4 3 3 3 3 4 4 4 4 4 5 5 5 5 5 4 4 3 3 3 …
92000 92 3 3 3 3 1 1 1 1 1 1 1 1 3 3 3 3 3 3 3 3 4 4 4 4 4 4 4 4 4 4 4 4 4 4 4 4 4 4 4 4 4 4 4 4 4 4 1 1 1 1 1 1 1 4 4 4 3 3 3 2 2 2 2 2 2 2 2 2 4 4 1 1 1 1 1 1 4 4 3 3 3 3 3 3 3 3 4 4 4 4 1 1 1 1 1 1 1 1 1 1 1 1 1 4 4 4 1 1 1 1 1 1 1 1 1 1 1 1 4 4 4 4 4 4 4 1 1 1 1 1 1 1 1 1 1 1 1 1 1 1 1 4 1 1 1 1 1 1 1 1 1 1 1 1 1 1 1 4 4 2 2 2 2 2 2 2 2 4 4 4 4 4 4 4 4 3 3 3 3 4 4 4 4 4 4 5 5 5 5 5 4 3 3 3 3 …
92250 92 3 3 3 3 1 1 1 1 1 1 1 1 4 1 1 1 1 1 1 4 4 4 4 4 4 4 4 4 4 4 4 4 4 4 4 4 4 4 4 4 4 4 4 4 4 4 1 1 1 1 1 1 1 1 4 4 3 3 3 2 2 2 2 2 2 2 2 2 4 4 1 1 1 1 1 1 4 4 3 3 3 3 3 3 3 3 4 4 4 4 1 1 1 1 1 1 1 1 1 1 1 1 1 4 4 4 1 1 1 1 1 1 1 1 1 1 1 1 4 4 4 4 4 4 4 1 1 1 1 1 1 1 1 1 1 1 1 1 1 1 1 4 1 1 1 1 1 1 1 1 1 1 1 1 1 1 4 4 4 2 2 2 2 2 2 2 2 4 4 4 4 4 4 4 4 3 3 3 3 4 4 4 4 4 4 5 5 5 5 5 4 3 3 3 3 …
92500 92 3 3 3 3 1 1 1 1 1 1 1 1 4 1 1 1 1 1 1 3 3 3 3 4 4 4 4 4 4 4 4 4 4 4 4 4 2 2 2 4 4 4 4 4 4 4 1 1 1 1 1 1 1 4 4 4 3 3 3 2 2 2 2 2 2 2 2 2 4 4 1 1 1 1 1 1 1 1 1 4 4 4 4 4 4 4 4 4 4 4 1 1 1 1 1 1 1 1 1 1 1 1 1 4 4 4 1 1 1 1 1 1 1 1 1 1 1 1 1 4 4 4 4 4 4 1 1 1 1 1 1 1 1 1 1 1 1 1 1 1 1 1 4 1 1 1 1 1 1 1 1 1 1 1 1 1 1 4 4 2 2 2 2 2 2 2 2 4 4 4 4 4 4 4 4 3 3 3 3 4 4 4 4 4 4 4 1 1 1 1 1 1 3 3 3 …
92750 92 1 1 1 1 1 1 1 1 1 1 1 1 4 1 1 1 1 1 1 3 3 3 3 4 4 4 4 4 4 4 4 4 4 4 4 4 2 2 2 4 4 4 4 4 4 4 1 1 1 1 1 1 1 1 4 4 3 3 3 3 4 2 2 2 2 2 2 2 4 4 1 1 1 1 1 1 1 1 1 4 4 4 4 4 4 4 4 4 4 4 1 1 1 1 1 1 1 1 1 1 1 1 1 4 4 4 1 1 1 1 1 1 1 1 1 1 1 1 1 4 4 4 4 4 4 1 1 1 1 1 1 1 1 1 1 1 1 1 1 1 1 4 1 1 1 1 1 1 1 1 1 1 1 1 1 1 1 4 4 4 4 2 2 2 2 2 2 4 4 4 4 4 4 4 4 3 3 3 3 4 4 4 4 4 4 1 1 1 1 1 1 3 3 3 3 …
93000 93 3 3 3 3 1 1 1 1 1 1 1 1 3 3 3 3 3 3 3 3 4 4 4 4 4 4 4 4 4 4 4 4 4 4 4 4 2 2 2 4 4 4 4 4 4 4 1 1 1 1 1 1 1 1 4 4 4 4 4 2 2 2 2 2 2 2 2 2 3 3 3 3 4 4 3 3 3 3 3 3 3 3 4 4 4 4 4 4 4 4 1 1 1 1 1 1 1 1 1 1 1 4 4 4 4 4 1 1 1 1 1 1 1 1 1 1 1 1 4 4 4 4 4 4 4 1 1 1 1 1 1 1 1 1 1 1 1 1 1 1 1 4 1 1 1 1 1 1 1 1 1 1 1 1 1 1 1 4 4 2 2 2 2 2 2 2 2 4 4 4 4 4 4 4 4 3 3 3 3 4 4 4 4 4 4 5 5 5 5 5 4 3 3 3 3 …
93250 93 3 3 3 3 1 1 1 1 1 1 4 4 4 1 1 1 1 1 1 4 4 4 4 4 4 4 4 4 4 4 4 4 4 4 4 4 4 4 4 4 4 4 4 4 4 4 1 1 1 1 1 1 1 1 4 4 3 3 3 2 2 2 2 2 2 2 2 2 4 4 1 1 1 1 1 1 4 4 4 4 4 4 3 3 3 3 4 4 4 4 1 1 1 1 1 1 1 1 1 1 1 1 1 4 4 4 1 1 1 1 1 1 1 1 1 1 1 1 1 4 4 4 4 4 4 1 1 1 1 1 1 1 1 1 1 1 1 1 1 1 1 4 1 1 1 1 1 1 1 1 1 1 1 1 1 1 4 4 4 2 2 2 2 2 2 2 2 4 4 4 4 4 4 4 4 3 3 3 3 4 4 4 4 4 4 4 1 1 1 1 1 3 3 3 3 …
93500 93 1 1 1 1 1 1 1 1 1 1 1 1 3 3 3 3 3 3 3 3 4 4 4 4 4 4 4 4 4 4 4 4 4 4 4 4 2 2 2 4 4 4 4 4 4 4 3 3 3 3 3 3 3 3 4 4 3 3 3 2 2 2 2 2 2 2 4 4 4 4 3 3 3 3 4 4 4 4 4 4 4 4 3 3 3 3 4 4 4 4 1 1 1 1 1 1 1 1 1 1 1 1 1 4 4 4 1 1 1 1 1 1 1 1 1 1 1 1 1 4 4 4 4 4 4 1 1 1 1 1 1 1 1 1 1 1 1 1 1 1 1 1 4 1 1 1 1 1 1 1 1 1 1 1 1 1 4 4 4 2 2 2 2 2 2 2 2 4 4 3 3 3 3 4 4 3 3 3 3 4 4 4 4 4 4 4 1 1 1 1 1 1 3 3 3 …
93750 93 3 3 3 3 1 1 1 1 1 1 1 1 5 5 5 5 5 5 4 3 3 3 3 4 4 4 4 4 4 4 4 4 4 4 4 4 2 2 2 4 4 4 4 4 4 4 1 1 1 1 1 1 1 1 4 4 3 3 3 3 2 2 2 2 2 2 2 2 4 4 1 1 1 1 1 4 4 4 4 4 4 4 3 3 3 3 4 4 4 4 1 1 1 1 1 1 1 1 1 1 1 1 1 4 4 4 1 1 1 1 1 1 1 1 1 1 1 1 4 4 4 4 4 4 4 1 1 1 1 1 1 1 1 1 1 1 1 1 1 1 1 4 4 1 1 1 1 1 1 1 1 1 1 1 1 1 1 4 4 4 4 2 2 2 2 2 2 4 4 3 3 3 3 4 4 3 3 3 3 4 4 4 4 4 4 5 5 5 5 5 4 3 3 3 3 …
94000 94 3 3 3 3 1 1 1 1 1 1 1 4 1 1 1 1 1 1 1 3 3 3 3 4 4 4 4 4 4 4 4 4 4 4 4 4 2 2 2 4 4 4 4 4 4 4 1 1 1 1 1 1 1 1 4 4 3 3 3 3 2 2 2 2 2 2 2 2 4 4 1 1 1 1 1 1 4 4 3 3 3 3 3 3 3 3 4 4 4 4 1 1 1 1 1 1 1 1 1 4 4 4 4 4 4 4 4 4 1 1 1 1 1 1 1 1 4 4 4 3 3 3 3 4 4 1 1 1 1 1 1 1 1 1 1 1 1 1 1 1 1 4 1 1 1 1 1 1 1 1 1 1 1 1 1 1 1 4 4 4 4 2 2 2 2 2 2 4 4 4 4 4 4 4 4 3 3 3 3 4 4 4 4 3 3 3 3 4 3 3 3 3 3 3 3 …
94250 94 3 3 3 3 1 1 1 1 1 1 1 1 4 1 1 1 1 1 1 4 4 4 4 4 4 4 4 4 4 4 4 4 4 4 4 4 2 2 2 4 4 4 4 4 4 4 1 1 1 1 1 1 1 1 4 4 3 3 3 2 2 2 2 2 2 2 2 2 4 4 5 5 5 5 5 4 4 4 4 4 4 4 3 3 3 3 4 4 4 4 1 1 1 1 1 1 1 1 1 1 4 4 4 4 4 4 1 1 1 1 1 1 1 1 1 1 4 4 4 4 4 4 4 4 4 1 1 1 1 1 1 1 1 1 1 1 1 1 1 1 1 4 1 1 1 1 1 1 1 1 1 1 1 1 1 1 4 4 4 2 2 2 2 2 2 2 2 4 4 4 4 4 4 4 4 3 3 3 3 4 4 4 4 4 4 1 1 1 1 1 4 5 5 5 5 …
94500 94 3 3 3 3 1 1 1 1 1 1 1 1 5 5 5 5 5 4 4 3 3 3 3 4 4 4 4 4 4 4 4 4 4 4 4 4 2 2 2 4 4 4 4 4 4 4 1 1 1 1 1 1 1 1 1 4 3 3 3 3 2 2 2 2 2 2 2 2 3 3 3 3 4 4 4 4 4 4 4 4 4 4 3 3 3 3 4 4 4 4 1 1 1 1 1 1 1 1 1 1 1 1 1 4 4 4 1 1 1 1 1 1 1 1 1 1 1 1 4 3 3 3 3 4 4 1 1 1 1 1 1 1 1 1 1 1 1 1 1 1 1 4 1 1 1 1 1 1 1 1 1 1 1 1 1 1 1 1 4 4 4 2 2 2 2 2 2 4 4 4 4 4 4 4 4 3 3 3 3 4 4 4 4 4 4 1 1 1 1 1 1 1 3 3 3 …
94750 94 3 3 3 3 1 1 1 1 1 1 1 4 5 5 5 5 5 5 5 4 4 3 3 3 3 4 4 4 4 4 4 4 4 4 4 4 4 4 4 4 4 4 4 4 4 4 4 1 1 1 1 1 1 1 1 4 3 3 3 3 4 2 2 2 2 2 2 2 4 4 1 1 1 1 1 1 4 4 4 4 4 4 3 3 3 3 4 4 4 4 1 1 1 1 1 1 1 1 1 1 4 4 4 4 4 4 1 1 1 1 1 1 1 1 1 1 1 1 4 3 3 3 3 4 4 1 1 1 1 1 1 1 1 1 1 1 1 1 1 1 1 4 1 1 1 1 1 1 1 1 1 1 1 1 1 1 1 4 4 4 4 2 2 2 2 2 2 4 4 4 4 4 4 4 4 3 3 3 3 4 4 4 4 4 4 4 1 1 1 1 1 1 3 3 3 …
95000 95 1 1 1 1 1 1 1 1 1 1 1 1 4 5 5 5 5 5 4 3 3 3 3 4 4 4 4 4 4 4 4 4 4 4 4 4 4 4 4 4 4 4 4 4 4 4 4 4 1 1 1 1 1 1 4 4 3 3 3 3 2 2 2 2 2 2 2 2 3 3 3 3 4 3 3 3 3 4 4 4 4 4 4 4 4 4 4 4 4 4 1 1 1 1 1 1 1 1 1 1 4 4 4 4 4 4 1 1 1 1 1 1 1 1 1 1 1 1 1 3 3 3 3 4 4 1 1 1 1 1 1 1 1 1 1 1 1 1 1 1 1 1 4 1 1 1 1 1 1 1 1 1 1 1 1 1 4 4 4 4 4 2 2 2 2 2 2 4 4 4 4 4 4 4 4 3 3 3 3 4 4 4 4 4 4 1 1 1 1 1 1 1 3 3 3 …
95250 95 3 3 3 3 1 1 1 1 1 1 1 1 4 1 1 1 1 1 1 3 3 3 3 4 4 4 4 4 4 4 4 4 4 4 4 4 2 2 2 4 4 4 4 4 4 4 1 1 1 1 1 1 1 1 4 4 3 3 3 2 2 2 2 2 2 2 2 2 4 4 1 1 1 1 1 1 1 1 1 4 4 4 4 4 4 4 4 4 4 4 1 1 1 1 1 1 1 1 1 1 1 1 1 4 4 4 1 1 1 1 1 1 1 1 1 1 1 1 4 4 4 4 4 4 4 1 1 1 1 1 1 1 1 1 1 1 1 1 1 1 1 4 1 1 1 1 1 1 1 1 1 1 1 1 1 1 4 4 4 2 2 2 2 2 2 2 2 4 4 3 3 3 3 4 4 3 3 3 3 4 4 4 4 4 4 5 5 5 5 5 4 3 3 3 3 …
95500 95 3 3 3 3 1 1 1 1 1 1 1 1 4 1 1 1 1 1 1 3 3 3 3 4 4 4 4 4 4 4 4 4 4 4 4 4 2 2 2 4 4 4 4 4 4 4 1 1 1 1 1 1 1 1 4 4 3 3 3 2 2 2 2 2 2 2 2 2 4 4 1 1 1 1 1 1 4 4 3 3 3 3 4 4 4 4 4 4 4 4 1 1 1 1 1 1 1 1 1 1 1 1 1 4 4 4 1 1 1 1 1 1 1 1 1 1 1 1 1 4 4 4 4 4 4 1 1 1 1 1 1 1 1 1 1 1 1 1 1 1 1 4 1 1 1 1 1 1 1 1 1 1 1 1 1 1 4 4 4 2 2 2 2 2 2 2 2 4 4 4 4 4 4 4 4 3 3 3 3 4 4 4 4 4 4 5 5 5 5 5 4 3 3 3 3 …
95750 95 3 3 3 3 1 1 1 1 1 1 1 1 4 3 3 3 3 3 3 3 3 3 3 3 3 4 4 4 4 4 4 4 4 4 4 4 4 4 4 4 4 4 4 4 4 4 1 1 1 1 1 1 1 1 4 4 3 3 3 2 2 2 2 2 2 2 2 2 4 4 1 1 1 1 1 1 4 4 4 4 4 4 4 4 4 4 4 4 4 4 1 1 1 1 1 1 1 1 1 1 4 4 4 4 4 4 1 1 1 1 1 1 1 1 1 1 1 1 4 3 3 3 3 4 4 4 4 1 1 1 1 1 1 1 1 1 1 1 1 1 1 1 1 4 1 1 1 1 1 1 1 1 1 1 1 1 4 4 4 2 2 2 2 2 2 2 2 4 4 3 3 3 3 4 4 3 3 3 3 4 4 4 4 4 4 1 1 1 1 1 1 5 5 5 5 …
96000 96 1 1 1 1 1 1 1 1 1 1 1 1 4 1 1 1 1 1 1 4 4 4 4 4 4 4 4 4 4 4 4 4 4 4 4 4 2 2 2 4 4 4 4 4 4 4 1 1 1 1 1 1 1 1 1 4 3 3 3 2 2 2 2 2 2 2 4 4 4 4 1 1 1 1 1 1 4 4 4 4 4 4 3 3 3 3 4 4 4 4 1 1 1 1 1 1 1 1 1 1 1 1 1 4 4 4 1 1 1 1 1 1 1 1 1 1 1 1 1 3 3 3 3 4 4 1 1 1 1 1 1 1 1 1 1 1 1 1 1 1 1 4 1 1 1 1 1 1 1 1 1 1 1 1 1 1 4 4 4 2 2 2 2 2 2 2 2 4 4 3 3 3 3 4 4 3 3 3 3 4 4 4 4 4 4 1 1 1 1 1 1 5 5 5 5 …
96250 96 1 1 1 1 1 1 1 1 1 1 1 1 4 1 1 1 1 1 1 3 3 3 3 4 4 4 4 4 4 4 4 4 4 4 4 4 2 2 2 4 4 4 4 4 4 4 1 1 1 1 1 1 1 1 4 4 3 3 3 2 2 2 2 2 2 2 2 2 4 4 4 4 4 3 3 3 3 4 4 4 4 4 4 4 4 4 4 4 4 4 1 1 1 1 1 1 1 1 1 1 1 1 1 4 4 4 1 1 1 1 1 1 1 1 1 1 1 1 4 4 4 4 4 4 4 1 1 1 1 1 1 1 1 1 1 1 1 1 1 1 1 4 1 1 1 1 1 1 1 1 1 1 1 1 1 1 4 4 4 2 2 2 2 2 2 2 2 4 4 4 4 4 4 4 4 3 3 3 3 4 4 4 4 4 4 4 1 1 1 1 1 1 3 3 3 …
96500 96 3 3 3 3 1 1 1 1 1 1 1 1 4 1 1 1 1 1 1 3 3 3 3 4 4 4 4 4 4 4 4 4 4 4 4 4 4 4 4 4 4 4 4 4 4 4 1 1 1 1 1 1 1 1 4 4 3 3 3 2 2 2 2 2 2 2 2 2 4 4 1 1 1 1 1 1 1 1 1 4 4 4 3 3 3 3 4 4 4 4 1 1 1 1 1 1 1 1 1 1 1 1 1 4 4 4 1 1 1 1 1 1 1 1 1 1 1 1 4 3 3 3 3 4 4 1 1 1 1 1 1 1 1 1 1 1 1 1 1 1 1 1 4 1 1 1 1 1 1 1 1 1 1 1 1 1 1 4 4 2 2 2 2 2 2 2 2 4 4 3 3 3 3 4 4 4 4 4 4 4 4 4 4 4 4 1 1 1 1 1 1 5 5 5 5 …
96750 96 1 1 1 1 1 1 1 1 1 1 1 1 4 1 1 1 1 1 1 4 4 3 3 3 3 4 4 4 4 4 4 4 4 4 4 4 2 2 2 4 4 4 4 4 4 4 4 1 1 1 1 1 1 1 4 4 3 3 3 2 2 2 2 2 2 2 2 2 3 3 3 3 4 4 1 1 1 1 1 4 4 4 3 3 3 3 4 4 4 4 1 1 1 1 1 1 1 1 1 1 1 1 1 4 4 4 1 1 1 1 1 1 1 1 1 1 4 4 4 4 4 4 4 4 4 1 1 1 1 1 1 1 1 1 1 1 1 1 1 1 1 1 4 1 1 1 1 1 1 1 1 1 1 1 1 1 1 4 4 2 2 2 2 2 2 2 2 4 4 3 3 3 3 4 4 3 3 3 3 4 4 4 4 4 4 1 1 1 1 1 1 5 5 5 5 …
97000 97 1 1 1 1 1 1 1 1 1 1 1 1 3 3 3 3 3 3 3 3 4 3 3 3 3 4 4 4 4 4 4 4 4 4 4 4 2 2 2 4 4 4 4 4 4 4 1 1 1 1 1 1 1 1 4 4 3 3 3 2 2 2 2 2 2 2 2 2 4 4 1 1 1 1 1 1 1 1 1 4 4 4 4 4 4 4 4 4 4 4 1 1 1 1 1 1 1 1 1 1 1 1 1 4 4 4 1 1 1 1 1 1 1 1 1 1 1 1 1 3 3 3 3 4 4 1 1 1 1 1 1 1 1 1 1 1 1 1 1 1 1 1 4 1 1 1 1 1 1 1 1 1 1 1 1 1 4 4 4 2 2 2 2 2 2 2 2 4 4 3 3 3 3 4 4 4 3 3 3 3 4 4 4 4 4 1 1 1 1 1 1 5 5 5 5 …
97250 97 4 4 4 1 1 1 1 1 1 1 1 1 4 1 1 1 1 1 1 3 3 3 3 4 4 4 4 4 4 4 4 4 4 4 4 4 2 2 2 4 4 4 4 4 4 4 4 1 1 1 1 1 1 1 1 4 3 3 3 2 2 2 2 2 2 2 2 2 4 4 1 1 1 1 1 1 4 4 3 3 3 3 4 4 4 4 4 4 4 4 1 1 1 1 1 1 1 1 1 1 1 1 1 4 4 4 1 1 1 1 1 1 1 1 1 1 1 1 1 4 4 4 4 4 4 1 1 1 1 1 1 1 1 1 1 1 1 1 1 1 1 1 4 1 1 1 1 1 1 1 1 1 1 1 1 1 1 4 4 2 2 2 2 2 2 2 2 4 4 3 3 3 3 4 4 3 3 3 3 4 4 4 4 4 4 1 1 1 1 1 1 1 3 3 3 …
97500 97 3 3 3 3 1 1 1 1 1 1 1 1 4 1 1 1 1 1 1 3 3 3 3 4 4 4 4 4 4 4 4 4 4 4 4 4 4 4 4 4 4 4 4 4 4 4 1 1 1 1 1 1 1 1 4 4 4 4 4 2 2 2 2 2 2 2 2 2 4 4 1 1 1 1 1 1 4 4 3 3 3 3 4 4 4 4 4 4 4 4 1 1 1 1 1 1 1 1 1 1 1 1 1 4 4 4 4 4 4 1 1 1 1 1 1 1 1 1 4 4 4 4 4 4 4 1 1 1 1 1 1 1 1 1 1 1 1 1 1 1 1 4 1 1 1 1 1 1 1 1 1 1 1 1 1 1 4 4 4 2 2 2 2 2 2 2 2 4 4 3 3 3 3 4 4 4 3 3 3 3 4 4 4 4 4 1 1 1 1 1 1 1 3 3 3 …
97750 97 3 3 3 3 1 1 1 1 1 1 1 1 4 1 1 1 1 1 1 3 3 3 3 4 4 4 4 4 4 4 4 4 4 4 4 4 4 4 4 4 4 4 4 4 4 4 1 1 1 1 1 1 1 4 4 4 3 3 3 2 2 2 2 2 2 2 2 2 3 3 3 3 4 3 3 3 3 4 3 3 3 3 4 4 4 4 4 4 4 4 1 1 1 1 1 1 1 1 1 1 1 1 1 4 4 4 1 1 1 1 1 1 1 1 1 1 1 1 4 4 4 4 4 4 4 1 1 1 1 1 1 1 1 1 1 1 1 1 1 1 1 4 1 1 1 1 1 1 1 1 1 1 1 1 1 1 4 4 4 2 2 2 2 2 2 2 2 4 4 4 4 4 4 4 4 3 3 3 3 4 4 4 4 4 4 1 1 1 1 1 1 5 5 5 5 …
98000 98 3 3 3 3 1 1 1 1 1 1 1 1 4 1 1 1 1 1 1 4 4 3 3 3 3 4 4 4 4 4 4 4 4 4 4 4 4 4 4 4 4 4 4 4 4 4 1 1 1 1 1 1 1 1 4 4 3 3 3 2 2 2 2 2 2 2 4 4 4 4 1 1 1 1 1 1 1 1 1 4 4 4 3 3 3 3 4 4 4 4 1 1 1 1 1 1 1 1 1 1 1 1 1 4 4 4 1 1 1 1 1 1 1 1 1 1 1 1 1 3 3 3 3 4 4 1 1 1 1 1 1 1 1 1 1 1 1 1 1 1 1 4 1 1 1 1 1 1 1 1 1 1 1 1 1 1 4 4 4 2 2 2 2 2 2 2 2 4 4 4 4 4 4 4 4 3 3 3 3 4 4 4 4 4 4 1 1 1 1 1 1 3 3 3 3 …
98250 98 3 3 3 3 1 1 1 1 1 1 1 1 4 3 3 3 3 3 3 3 3 3 3 3 3 4 4 4 4 4 4 4 4 4 4 4 4 4 4 4 4 4 4 4 4 4 1 1 1 1 1 1 1 1 4 4 4 4 4 2 2 2 2 2 2 2 2 2 4 4 1 1 1 1 1 1 4 4 3 3 3 3 3 3 3 3 4 4 4 4 1 1 1 1 1 1 1 1 1 1 1 1 1 4 4 4 1 1 1 1 1 1 1 1 1 1 1 1 4 3 3 3 3 4 4 1 1 1 1 1 1 1 1 1 1 1 1 1 1 1 1 1 4 1 1 1 1 1 1 1 1 1 1 4 4 4 4 4 4 2 2 2 2 2 2 2 2 4 4 3 3 3 3 4 4 4 4 4 4 4 4 4 4 4 4 5 5 5 5 5 4 4 3 3 3 …
98500 98 1 1 1 1 1 1 1 1 1 1 1 1 4 1 1 1 1 1 1 3 3 3 3 4 4 4 4 4 4 4 4 4 4 4 4 4 4 4 4 4 4 4 4 4 4 4 1 1 1 1 1 1 1 1 4 4 4 4 4 2 2 2 2 2 2 2 2 2 4 4 3 3 3 3 3 3 3 3 4 4 4 4 4 4 4 4 4 4 4 4 1 1 1 1 1 1 1 1 1 1 4 4 4 4 4 4 1 1 1 1 1 1 1 1 1 1 1 1 4 4 4 4 4 4 4 1 1 1 1 1 1 1 1 1 1 1 1 1 1 1 1 4 1 1 1 1 1 1 1 1 1 1 1 1 1 1 4 4 4 2 2 2 2 2 2 2 2 4 4 4 4 4 4 4 4 3 3 3 3 4 4 4 4 4 4 1 1 1 1 1 1 1 3 3 3 …
98750 98 1 1 1 1 1 1 1 1 1 1 1 1 4 1 1 1 1 1 1 4 4 3 3 3 3 4 4 4 4 4 4 4 4 4 4 4 4 4 4 4 4 4 4 4 4 4 1 1 1 1 1 1 1 1 4 4 3 3 3 2 2 2 2 2 2 2 2 2 4 4 1 1 1 1 1 1 4 4 4 4 4 4 4 4 4 4 4 4 4 4 1 1 1 1 1 1 1 1 1 1 1 1 1 4 4 4 1 1 1 1 1 1 1 1 1 1 1 1 1 4 4 4 4 4 4 1 1 1 1 1 1 1 1 1 1 1 1 1 1 1 1 4 1 1 1 1 1 1 1 1 1 1 1 1 1 1 4 4 4 2 2 2 2 2 2 2 2 4 4 3 3 3 3 4 4 3 3 3 3 4 4 4 4 4 4 4 1 1 1 1 1 1 3 3 3 …
99000 99 3 3 3 3 1 1 1 1 1 1 1 1 4 1 1 1 1 1 1 3 3 3 3 4 4 4 4 4 4 4 4 4 4 4 4 4 4 4 4 4 4 4 4 4 4 4 1 1 1 1 1 1 1 1 4 4 3 3 3 2 2 2 2 2 2 2 2 2 4 4 1 1 1 1 1 1 4 4 4 4 4 4 4 4 4 4 4 4 4 4 1 1 1 1 1 1 1 1 1 1 1 1 1 4 4 4 1 1 1 1 1 1 1 1 1 1 1 1 4 3 3 3 3 4 4 1 1 1 1 1 1 1 1 1 1 1 1 1 1 1 1 1 4 1 1 1 1 1 1 1 1 1 1 1 1 1 1 4 4 2 2 2 2 2 2 2 2 4 4 3 3 3 3 4 4 4 4 4 4 4 4 4 4 4 4 1 1 1 1 1 1 1 3 3 3 …
99250 99 1 1 1 1 1 1 1 1 1 1 1 1 4 1 1 1 1 1 1 3 3 3 3 4 4 4 4 4 4 4 4 4 4 4 4 4 4 4 4 4 4 4 4 4 4 4 1 1 1 1 1 1 1 1 4 4 3 3 3 2 2 2 2 2 2 2 2 2 4 4 1 1 1 1 1 1 1 1 1 4 4 4 4 4 4 4 4 4 4 4 1 1 1 1 1 1 1 1 1 1 1 1 1 4 4 4 4 4 1 1 1 1 1 1 1 1 1 1 4 3 3 3 3 4 4 1 1 1 1 1 1 1 1 1 1 1 1 1 1 1 1 4 1 1 1 1 1 1 1 1 1 1 1 1 1 1 4 4 4 2 2 2 2 2 2 2 2 4 4 3 3 3 3 4 4 3 3 3 3 4 4 4 4 4 4 5 5 5 5 5 4 3 3 3 3 …
99500 99 1 1 1 1 1 1 1 1 1 1 4 4 4 1 1 1 1 1 1 3 3 3 3 4 4 4 4 4 4 4 4 4 4 4 4 4 4 4 4 4 4 4 4 4 4 4 4 1 1 1 1 1 1 1 4 4 3 3 3 2 2 2 2 2 2 2 2 2 3 3 3 3 4 1 1 1 1 1 1 4 4 4 4 4 4 4 4 4 4 4 1 1 1 1 1 1 4 1 1 1 1 1 1 4 4 4 4 4 4 1 1 1 1 1 1 1 1 1 4 4 4 4 4 4 4 1 1 1 1 1 1 1 1 1 1 1 1 1 1 1 1 4 1 1 1 1 1 1 1 1 1 1 1 1 1 1 1 4 4 2 2 2 2 2 2 2 2 4 4 3 3 3 3 4 4 3 3 3 3 4 4 4 4 4 4 3 3 3 3 4 4 4 3 3 3 …
99750 99 3 3 3 3 1 1 1 1 1 1 1 1 4 1 1 1 1 1 1 3 3 3 3 4 4 4 4 4 4 4 4 4 4 4 4 4 4 4 4 4 4 4 4 4 4 4 1 1 1 1 1 1 1 1 4 4 3 3 3 2 2 2 2 2 2 2 2 2 4 4 1 1 1 1 1 1 4 4 4 4 4 4 4 4 4 4 4 4 4 4 1 1 1 1 1 1 1 1 1 1 4 4 4 4 4 4 4 4 1 1 1 1 1 1 1 1 1 1 4 3 3 3 3 4 4 4 4 1 1 1 1 1 1 1 1 1 1 1 1 1 1 4 1 1 1 1 1 1 1 1 1 1 1 1 1 1 1 4 4 2 2 2 2 2 2 2 2 4 4 3 3 3 3 4 4 4 3 3 3 3 4 4 4 4 4 5 5 5 5 5 4 3 3 3 3 …
100000 100 4 4 4 1 1 1 1 1 1 1 1 1 4 3 3 3 3 3 3 3 3 3 3 3 3 4 4 4 4 4 4 4 4 4 4 4 4 4 4 4 4 4 4 4 4 4 1 1 1 1 1 1 1 1 4 4 3 3 3 2 2 2 2 2 2 2 2 2 4 4 1 1 1 1 1 1 4 4 4 4 4 4 4 4 4 4 4 4 4 4 1 1 1 1 1 1 1 1 1 1 1 1 1 4 4 4 4 4 4 1 1 1 1 1 1 1 1 1 4 3 3 3 3 4 4 1 1 1 1 1 1 1 1 1 1 1 1 1 1 1 1 4 1 1 1 1 1 1 1 1 1 1 1 1 1 1 4 4 4 2 2 2 2 2 2 2 2 4 4 3 3 3 3 4 4 3 3 3 3 4 4 4 4 4 4 1 1 1 1 1 1 3 3 3 …
100250 100 4 4 4 1 1 1 1 1 1 1 1 1 5 5 5 5 5 5 5 5 5 3 3 3 3 4 4 4 4 4 4 4 4 4 4 4 4 4 4 4 4 4 4 4 4 4 1 1 1 1 1 1 4 4 4 4 3 3 3 2 2 2 2 2 2 2 2 2 4 4 1 1 1 1 1 1 1 1 1 4 4 4 3 3 3 3 4 4 4 4 1 1 1 1 1 1 1 1 1 1 4 4 4 4 4 4 1 1 1 1 1 1 1 1 1 1 1 1 1 4 4 4 4 4 4 1 1 1 1 1 1 1 1 1 1 1 1 1 4 4 4 4 4 4 1 1 1 1 1 1 1 1 1 1 1 1 1 4 4 2 2 2 2 2 2 2 2 4 4 3 3 3 3 4 4 3 3 3 3 4 4 4 4 4 4 1 1 1 1 1 1 4 4 4 …
Helix % 28 41 46 59 97 99 100 100 99 95 80 68 16 70 70 70 70 70 68 1 0 0 0 0 0 0 0 0 0 0 0 0 0 0 0 0 0 0 0 0 0 0 0 0 0 0 76 94 95 95 95 95 69 52 12 0 0 0 0 0 0 0 0 0 0 0 0 0 0 0 15 15 15 17 17 17 5 5 5 0 0 0 0 0 0 0 0 0 0 0 94 94 97 99 100 100 100 100 100 100 80 77 75 0 0 0 87 87 95 98 100 100 100 100 100 99 96 87 27 0 0 0 0 0 0 89 94 97 98 100 100 99 100 100 100 100 100 100 98 98 97 40 56 94 100…
Sheet % 0 0 0 0 0 0 0 0 0 0 0 0 0 0 0 0 0 0 0 0 0 0 0 0 0 0 0 0 0 0 0 0 0 0 0 0 70 70 70 0 0 0 0 0 0 0 0 0 0 0 0 0 0 0 0 0 0 0 0 93 98 100 100 100 98 100 96 96 0 0 0 0 0 0 0 0 0 0 0 0 0 0 0 0 0 0 0 0 0 0 0 0 0 0 0 0 0 0 0 0 0 0 0 0 0 0 0 0 0 0 0 0 0 0 0 0 0 0 0 0 0 0 0 0 0 0 0 0 0 0 0 0 0 0 0 0 0 0 0 0 0 0 0 0 0 0 0 0 0 0 0 0 0 0 0 0 0 0 0 93 93 100 100 100 100 100 99 0 0 0 0 0 0 0 0 0 0 0 0 0 0 …
Turn % 38 38 38 38 0 0 0 0 0 0 0 0 9 11 12 12 11 12 11 64 59 85 85 32 29 0 0 0 0 0 0 0 0 0 0 0 0 0 0 0 0 0 0 0 0 0 2 2 2 2 1 3 3 3 2 0 86 86 86 6 0 0 0 0 0 0 0 0 48 48 55 57 11 34 44 43 42 19 73 73 73 73 61 61 61 61 0 0 0 0 1 1 1 1 0 0 0 0 0 0 0 0 2 2 2 2 1 1 1 1 0 0 0 0 0 0 0 0 0 61 61 61 64 2 2 4 2 2 2 0 0 0 0 0 0 0 0 0 0 0 0 0 0 0 0 0 0 0 0 0 0 0 0 0 0 0 0 0 0 0 0 0 0 0 0 0 0 0 0 73 73 73 73 0…
Coil % 35 21 16 2 2 0 0 0 1 4 19 32 61 3 2 0 1 4 11 35 38 12 12 65 71 100 100 100 100 100 100 100 100 100 100 100 30 30 30 100 100 100 100 100 100 100 22 2 1 0 1 1 27 44 86 100 14 14 14 1 2 0 0 0 2 0 4 4 52 52 6 4 49 19 8 28 46 76 22 27 27 27 39 39 39 39 100 100 100 100 5 5 3 0 0 0 0 0 0 0 20 23 23 98 98 98 12 12 4 0 0 0 0 0 0 0 3 13 73 39 39 39 36 98 98 7 4 1 0 0 0 1 0 0 0 0 0 0 2 2 3 60 44 6 0 …
Helix310 % 0 0 0 0 0 0 0 0 0 0 0 0 14 16 16 17 17 14 10 0 3 3 3 3 0 0 0 0 0 0 0 0 0 0 0 0 0 0 0 0 0 0 0 0 0 0 0 2 2 3 3 1 1 1 0 0 0 0 0 0 0 0 0 0 0 0 0 0 0 0 23 24 25 30 30 12 7 0 0 0 0 0 0 0 0 0 0 0 0 0 0 0 0 0 0 0 0 0 0 0 0 0 0 0 0 0 0 0 0 0 0 0 0 0 0 0 0 0 0 0 0 0 0 0 0 0 0 0 0 0 0 0 0 0 0 0 0 0 0 0 0 0 0 0 0 0 0 0 0 0 0 0 0 0 0 0 0 0 0 0 0 0 0 0 0 0 0 0 0 0 0 0 0 0 0 0 0 0 0 0 0 0 0 0 4 17 17…
HelixPi % 0 0 0 0 0 0 0 0 0 0 0 0 0 0 0 0 0 0 0 0 0 0 0 0 0 0 0 0 0 0 0 0 0 0 0 0 0 0 0 0 0 0 0 0 0 0 0 0 0 0 0 0 0 0 0 0 0 0 0 0 0 0 0 0 0 0 0 0 0 0 0 0 0 0 0 0 0 0 0 0 0 0 0 0 0 0 0 0 0 0 0 0 0 0 0 0 0 0 0 0 0 0 0 0 0 0 0 0 0 0 0 0 0 0 0 0 0 0 0 0 0 0 0 0 0 0 0 0 0 0 0 0 0 0 0 0 0 0 0 0 0 0 0 0 0 0 0 0 0 0 0 0 0 0 0 0 0 0 0 0 0 0 0 0 0 0 0 0 0 0 0 0 0 0 0 0 0 0 0 0 0 0 0 0 0 0 0 0 0 0 0 0 0 0 0…
