# Supplementary material for: An evaluation of Roluperidone as a promising repurposing candidate for Alzheimer’s Disease: A Computational Investigation
Source: PLoS One. 2025 Dec 17;20(12):e0338211. doi: 10.1371/journal.pone.0338211 (PMC12711050; doi:10.1371/journal.pone.0338211)
Supplement: S7 File — (ZIP) [file pone.0338211.s007.zip › S6.Molecular Dynamic Simulation/S6.Molecular Dynamic Simulation/Result napitane+roluperidone/Result 2/Complex two/Complex two_rmsf.tab]

Table of atomic Root Mean Square Fluctuations in [A]
1 N GLU 4 A 2.64
2 H GLU 4 A 2.91
3 H GLU 4 A 2.89
4 H GLU 4 A 2.92
5 CA GLU 4 A 2.26
6 HA GLU 4 A 2.26
7 C GLU 4 A 1.71
8 O GLU 4 A 1.82
9 CB GLU 4 A 2.72
10 HB GLU 4 A 3.14
11 HB GLU 4 A 3.02
12 CG GLU 4 A 2.85
13 HG GLU 4 A 3.26
14 HG GLU 4 A 2.75
15 CD GLU 4 A 3.22
16 OE1 GLU 4 A 3.63
17 OE2 GLU 4 A 3.60
18 N ASP 5 A 1.39
19 H ASP 5 A 1.61
20 CA ASP 5 A 1.11
21 HA ASP 5 A 1.24
22 C ASP 5 A 0.96
23 O ASP 5 A 0.98
24 CB ASP 5 A 1.41
25 HB ASP 5 A 1.80
26 HB ASP 5 A 1.77
27 CG ASP 5 A 1.74
28 OD1 ASP 5 A 2.30
29 OD2 ASP 5 A 2.21
30 N ALA 6 A 0.95
31 H ALA 6 A 1.05
32 CA ALA 6 A 0.94
33 HA ALA 6 A 1.00
34 C ALA 6 A 0.84
35 O ALA 6 A 0.90
36 CB ALA 6 A 1.15
37 HB ALA 6 A 1.54
38 HB ALA 6 A 1.64
39 HB ALA 6 A 1.58
40 N GLU 7 A 0.76
41 H GLU 7 A 0.81
42 CA GLU 7 A 0.72
43 HA GLU 7 A 0.78
44 C GLU 7 A 0.66
45 O GLU 7 A 0.72
46 CB GLU 7 A 0.76
47 HB GLU 7 A 0.90
48 HB GLU 7 A 0.91
49 CG GLU 7 A 0.77
50 HG GLU 7 A 0.95
51 HG GLU 7 A 0.93
52 CD GLU 7 A 0.96
53 OE1 GLU 7 A 1.41
54 OE2 GLU 7 A 1.39
55 N LEU 8 A 0.62
56 H LEU 8 A 0.67
57 CA LEU 8 A 0.59
58 HA LEU 8 A 0.62
59 C LEU 8 A 0.58
60 O LEU 8 A 0.65
61 CB LEU 8 A 0.61
62 HB LEU 8 A 0.66
63 HB LEU 8 A 0.66
64 CG LEU 8 A 0.67
65 HG LEU 8 A 0.73
66 CD1 LEU 8 A 0.75
67 HD1 LEU 8 A 1.29
68 HD1 LEU 8 A 1.31
69 HD1 LEU 8 A 1.27
70 CD2 LEU 8 A 0.73
71 HD2 LEU 8 A 1.29
72 HD2 LEU 8 A 1.25
73 HD2 LEU 8 A 1.28
74 N LEU 9 A 0.63
75 H LEU 9 A 0.75
76 CA LEU 9 A 0.63
77 HA LEU 9 A 0.64
78 C LEU 9 A 0.62
79 O LEU 9 A 0.70
80 CB LEU 9 A 0.71
81 HB LEU 9 A 0.87
82 HB LEU 9 A 0.82
83 CG LEU 9 A 0.98
84 HG LEU 9 A 1.39
85 CD1 LEU 9 A 1.39
86 HD1 LEU 9 A 1.86
87 HD1 LEU 9 A 1.82
88 HD1 LEU 9 A 1.87
89 CD2 LEU 9 A 1.24
90 HD2 LEU 9 A 1.75
91 HD2 LEU 9 A 1.73
92 HD2 LEU 9 A 1.65
93 N VAL 10 A 0.61
94 H VAL 10 A 0.65
95 CA VAL 10 A 0.61
96 HA VAL 10 A 0.66
97 C VAL 10 A 0.60
98 O VAL 10 A 0.68
99 CB VAL 10 A 0.65
100 HB VAL 10 A 1.07
101 CG1 VAL 10 A 1.11
102 HG1 VAL 10 A 1.67
103 HG1 VAL 10 A 1.66
104 HG1 VAL 10 A 1.63
105 CG2 VAL 10 A 1.10
106 HG2 VAL 10 A 1.59
107 HG2 VAL 10 A 1.64
108 HG2 VAL 10 A 1.69
109 N THR 11 A 0.63
110 H THR 11 A 0.70
111 CA THR 11 A 0.64
112 HA THR 11 A 0.66
113 C THR 11 A 0.63
114 O THR 11 A 0.73
115 CB THR 11 A 0.76
116 HB THR 11 A 0.92
117 OG1 THR 11 A 0.99
118 HG1 THR 11 A 1.28
119 CG2 THR 11 A 0.97
120 HG2 THR 11 A 1.48
121 HG2 THR 11 A 1.49
122 HG2 THR 11 A 1.46
123 N VAL 12 A 0.63
124 H VAL 12 A 0.69
125 CA VAL 12 A 0.63
126 HA VAL 12 A 0.67
127 C VAL 12 A 0.64
128 O VAL 12 A 0.68
129 CB VAL 12 A 0.63
130 HB VAL 12 A 0.67
131 CG1 VAL 12 A 0.68
132 HG1 VAL 12 A 1.23
133 HG1 VAL 12 A 1.24
134 HG1 VAL 12 A 1.27
135 CG2 VAL 12 A 0.67
136 HG2 VAL 12 A 1.25
137 HG2 VAL 12 A 1.25
138 HG2 VAL 12 A 1.21
139 N ARG 13 A 0.67
140 H ARG 13 A 0.69
141 CA ARG 13 A 0.70
142 HA ARG 13 A 0.75
143 C ARG 13 A 0.73
144 O ARG 13 A 0.83
145 CB ARG 13 A 0.76
146 HB ARG 13 A 0.89
147 HB ARG 13 A 0.99
148 CG ARG 13 A 1.05
149 HG ARG 13 A 1.59
150 HG ARG 13 A 1.56
151 CD ARG 13 A 1.44
152 HD ARG 13 A 1.77
153 HD ARG 13 A 2.13
154 NE ARG 13 A 1.94
155 HE ARG 13 A 2.31
156 CZ ARG 13 A 2.59
157 NH1 ARG 13 A 3.04
158 HH1 ARG 13 A 3.04
159 HH1 ARG 13 A 3.71
160 NH2 ARG 13 A 3.30
161 HH2 ARG 13 A 3.56
162 HH2 ARG 13 A 3.84
163 N GLY 14 A 0.71
164 H GLY 14 A 0.71
165 CA GLY 14 A 0.76
166 HA GLY 14 A 0.87
167 HA GLY 14 A 0.82
168 C GLY 14 A 0.71
169 O GLY 14 A 0.78
170 N GLY 15 A 0.69
171 H GLY 15 A 0.74
172 CA GLY 15 A 0.66
173 HA GLY 15 A 0.73
174 HA GLY 15 A 0.69
175 C GLY 15 A 0.64
176 O GLY 15 A 0.69
177 N ARG 16 A 0.65
178 H ARG 16 A 0.71
179 CA ARG 16 A 0.64
180 HA ARG 16 A 0.65
181 C ARG 16 A 0.61
182 O ARG 16 A 0.66
183 CB ARG 16 A 0.73
184 HB ARG 16 A 1.01
185 HB ARG 16 A 0.87
186 CG ARG 16 A 1.10
187 HG ARG 16 A 1.46
188 HG ARG 16 A 1.61
189 CD ARG 16 A 1.38
190 HD ARG 16 A 1.77
191 HD ARG 16 A 1.80
192 NE ARG 16 A 2.10
193 HE ARG 16 A 2.54
194 CZ ARG 16 A 2.78
195 NH1 ARG 16 A 2.96
196 HH1 ARG 16 A 2.74
197 HH1 ARG 16 A 3.65
198 NH2 ARG 16 A 3.73
199 HH2 ARG 16 A 4.08
200 HH2 ARG 16 A 4.29
201 N LEU 17 A 0.60
202 H LEU 17 A 0.64
203 CA LEU 17 A 0.59
204 HA LEU 17 A 0.66
205 C LEU 17 A 0.58
206 O LEU 17 A 0.65
207 CB LEU 17 A 0.69
208 HB LEU 17 A 1.08
209 HB LEU 17 A 1.15
210 CG LEU 17 A 0.77
211 HG LEU 17 A 1.22
212 CD1 LEU 17 A 1.09
213 HD1 LEU 17 A 1.58
214 HD1 LEU 17 A 1.62
215 HD1 LEU 17 A 1.60
216 CD2 LEU 17 A 1.25
217 HD2 LEU 17 A 1.80
218 HD2 LEU 17 A 1.76
219 HD2 LEU 17 A 1.74
220 N ARG 18 A 0.58
221 H ARG 18 A 0.62
222 CA ARG 18 A 0.58
223 HA ARG 18 A 0.60
224 C ARG 18 A 0.55
225 O ARG 18 A 0.62
226 CB ARG 18 A 0.69
227 HB ARG 18 A 1.07
228 HB ARG 18 A 1.13
229 CG ARG 18 A 0.98
230 HG ARG 18 A 1.45
231 HG ARG 18 A 1.43
232 CD ARG 18 A 1.05
233 HD ARG 18 A 1.40
234 HD ARG 18 A 1.45
235 NE ARG 18 A 1.19
236 HE ARG 18 A 1.59
237 CZ ARG 18 A 1.62
238 NH1 ARG 18 A 2.12
239 HH1 ARG 18 A 2.21
240 HH1 ARG 18 A 2.69
241 NH2 ARG 18 A 2.14
242 HH2 ARG 18 A 2.35
243 HH2 ARG 18 A 2.60
244 N GLY 19 A 0.55
245 H GLY 19 A 0.62
246 CA GLY 19 A 0.53
247 HA GLY 19 A 0.58
248 HA GLY 19 A 0.56
249 C GLY 19 A 0.51
250 O GLY 19 A 0.59
251 N ILE 20 A 0.51
252 H ILE 20 A 0.54
253 CA ILE 20 A 0.52
254 HA ILE 20 A 0.57
255 C ILE 20 A 0.50
256 O ILE 20 A 0.50
257 CB ILE 20 A 0.58
258 HB ILE 20 A 0.62
259 CG1 ILE 20 A 0.70
260 HG1 ILE 20 A 0.96
261 HG1 ILE 20 A 0.94
262 CG2 ILE 20 A 0.63
263 HG2 ILE 20 A 1.18
264 HG2 ILE 20 A 1.23
265 HG2 ILE 20 A 1.24
266 CD1 ILE 20 A 0.97
267 HD1 ILE 20 A 1.49
268 HD1 ILE 20 A 1.53
269 HD1 ILE 20 A 1.49
270 N ARG 21 A 0.54
271 H ARG 21 A 0.61
272 CA ARG 21 A 0.54
273 HA ARG 21 A 0.54
274 C ARG 21 A 0.55
275 O ARG 21 A 0.71
276 CB ARG 21 A 0.64
277 HB ARG 21 A 0.86
278 HB ARG 21 A 0.84
279 CG ARG 21 A 0.84
280 HG ARG 21 A 1.12
281 HG ARG 21 A 1.15
282 CD ARG 21 A 0.97
283 HD ARG 21 A 1.54
284 HD ARG 21 A 1.53
285 NE ARG 21 A 1.36
286 HE ARG 21 A 2.04
287 CZ ARG 21 A 1.76
288 NH1 ARG 21 A 2.02
289 HH1 ARG 21 A 2.10
290 HH1 ARG 21 A 2.59
291 NH2 ARG 21 A 2.65
292 HH2 ARG 21 A 3.16
293 HH2 ARG 21 A 3.05
294 N LEU 22 A 0.56
295 H LEU 22 A 0.64
296 CA LEU 22 A 0.58
297 HA LEU 22 A 0.63
298 C LEU 22 A 0.63
299 O LEU 22 A 0.71
300 CB LEU 22 A 0.62
301 HB LEU 22 A 0.67
302 HB LEU 22 A 0.67
303 CG LEU 22 A 0.66
304 HG LEU 22 A 0.70
305 CD1 LEU 22 A 0.78
306 HD1 LEU 22 A 1.32
307 HD1 LEU 22 A 1.31
308 HD1 LEU 22 A 1.24
309 CD2 LEU 22 A 0.76
310 HD2 LEU 22 A 1.32
311 HD2 LEU 22 A 1.30
312 HD2 LEU 22 A 1.29
313 N LYS 23 A 0.74
314 H LYS 23 A 0.87
315 CA LYS 23 A 0.80
316 HA LYS 23 A 0.89
317 C LYS 23 A 0.73
318 O LYS 23 A 0.86
319 CB LYS 23 A 1.04
320 HB LYS 23 A 1.58
321 HB LYS 23 A 1.44
322 CG LYS 23 A 1.64
323 HG LYS 23 A 2.14
324 HG LYS 23 A 2.22
325 CD LYS 23 A 1.86
326 HD LYS 23 A 2.17
327 HD LYS 23 A 2.07
328 CE LYS 23 A 2.62
329 HE LYS 23 A 3.08
330 HE LYS 23 A 3.08
331 NZ LYS 23 A 3.02
332 HZ LYS 23 A 3.33
333 HZ LYS 23 A 3.27
334 HZ LYS 23 A 3.25
335 N THR 24 A 0.70
336 H THR 24 A 0.77
337 CA THR 24 A 0.72
338 HA THR 24 A 0.80
339 C THR 24 A 0.78
340 O THR 24 A 0.82
341 CB THR 24 A 0.76
342 HB THR 24 A 0.89
343 OG1 THR 24 A 0.84
344 HG1 THR 24 A 1.08
345 CG2 THR 24 A 0.84
346 HG2 THR 24 A 1.38
347 HG2 THR 24 A 1.38
348 HG2 THR 24 A 1.29
349 N PRO 25 A 0.89
350 CA PRO 25 A 0.98
351 HA PRO 25 A 1.08
352 C PRO 25 A 0.93
353 O PRO 25 A 1.10
354 CB PRO 25 A 1.16
355 HB PRO 25 A 1.23
356 HB PRO 25 A 1.33
357 CG PRO 25 A 1.26
358 HG PRO 25 A 1.49
359 HG PRO 25 A 1.47
360 CD PRO 25 A 1.03
361 HD PRO 25 A 1.07
362 HD PRO 25 A 1.10
363 N GLY 26 A 0.88
364 H GLY 26 A 0.94
365 CA GLY 26 A 0.92
366 HA GLY 26 A 1.06
367 HA GLY 26 A 0.99
368 C GLY 26 A 0.88
369 O GLY 26 A 1.16
370 N GLY 27 A 0.84
371 H GLY 27 A 1.02
372 CA GLY 27 A 0.85
373 HA GLY 27 A 0.97
374 HA GLY 27 A 0.96
375 C GLY 27 A 0.74
376 O GLY 27 A 0.77
377 N PRO 28 A 0.72
378 CA PRO 28 A 0.67
379 HA PRO 28 A 0.71
380 C PRO 28 A 0.61
381 O PRO 28 A 0.69
382 CB PRO 28 A 0.76
383 HB PRO 28 A 0.81
384 HB PRO 28 A 0.90
385 CG PRO 28 A 0.88
386 HG PRO 28 A 1.05
387 HG PRO 28 A 1.10
388 CD PRO 28 A 0.83
389 HD PRO 28 A 0.93
390 HD PRO 28 A 0.95
391 N VAL 29 A 0.56
392 H VAL 29 A 0.60
393 CA VAL 29 A 0.52
394 HA VAL 29 A 0.55
395 C VAL 29 A 0.49
396 O VAL 29 A 0.58
397 CB VAL 29 A 0.66
398 HB VAL 29 A 1.47
399 CG1 VAL 29 A 1.33
400 HG1 VAL 29 A 1.90
401 HG1 VAL 29 A 1.86
402 HG1 VAL 29 A 1.92
403 CG2 VAL 29 A 1.20
404 HG2 VAL 29 A 1.81
405 HG2 VAL 29 A 1.78
406 HG2 VAL 29 A 1.76
407 N SER 30 A 0.46
408 H SER 30 A 0.49
409 CA SER 30 A 0.47
410 HA SER 30 A 0.52
411 C SER 30 A 0.49
412 O SER 30 A 0.62
413 CB SER 30 A 0.52
414 HB SER 30 A 0.86
415 HB SER 30 A 0.76
416 OG SER 30 A 0.80
417 HG SER 30 A 0.96
418 N ALA 31 A 0.44
419 H ALA 31 A 0.50
420 CA ALA 31 A 0.43
421 HA ALA 31 A 0.47
422 C ALA 31 A 0.41
423 O ALA 31 A 0.48
424 CB ALA 31 A 0.52
425 HB ALA 31 A 1.18
426 HB ALA 31 A 1.18
427 HB ALA 31 A 1.15
428 N PHE 32 A 0.39
429 H PHE 32 A 0.42
430 CA PHE 32 A 0.39
431 HA PHE 32 A 0.42
432 C PHE 32 A 0.39
433 O PHE 32 A 0.49
434 CB PHE 32 A 0.46
435 HB PHE 32 A 0.49
436 HB PHE 32 A 0.54
437 CG PHE 32 A 0.51
438 CD1 PHE 32 A 0.56
439 HD1 PHE 32 A 0.59
440 CD2 PHE 32 A 0.60
441 HD2 PHE 32 A 0.65
442 CE1 PHE 32 A 0.67
443 HE1 PHE 32 A 0.76
444 CE2 PHE 32 A 0.71
445 HE2 PHE 32 A 0.82
446 CZ PHE 32 A 0.74
447 HZ PHE 32 A 0.86
448 N LEU 33 A 0.42
449 H LEU 33 A 0.51
450 CA LEU 33 A 0.41
451 HA LEU 33 A 0.43
452 C LEU 33 A 0.41
453 O LEU 33 A 0.48
454 CB LEU 33 A 0.47
455 HB LEU 33 A 0.53
456 HB LEU 33 A 0.54
457 CG LEU 33 A 0.52
458 HG LEU 33 A 0.87
459 CD1 LEU 33 A 0.87
460 HD1 LEU 33 A 1.45
461 HD1 LEU 33 A 1.44
462 HD1 LEU 33 A 1.42
463 CD2 LEU 33 A 0.81
464 HD2 LEU 33 A 1.42
465 HD2 LEU 33 A 1.38
466 HD2 LEU 33 A 1.38
467 N GLY 34 A 0.40
468 H GLY 34 A 0.45
469 CA GLY 34 A 0.43
470 HA GLY 34 A 0.51
471 HA GLY 34 A 0.50
472 C GLY 34 A 0.43
473 O GLY 34 A 0.53
474 N ILE 35 A 0.41
475 H ILE 35 A 0.43
476 CA ILE 35 A 0.44
477 HA ILE 35 A 0.51
478 C ILE 35 A 0.45
479 O ILE 35 A 0.44
480 CB ILE 35 A 0.47
481 HB ILE 35 A 0.48
482 CG1 ILE 35 A 0.56
483 HG1 ILE 35 A 0.73
484 HG1 ILE 35 A 0.74
485 CG2 ILE 35 A 0.62
486 HG2 ILE 35 A 1.26
487 HG2 ILE 35 A 1.20
488 HG2 ILE 35 A 1.20
489 CD1 ILE 35 A 0.65
490 HD1 ILE 35 A 1.25
491 HD1 ILE 35 A 1.26
492 HD1 ILE 35 A 1.24
493 N PRO 36 A 0.55
494 CA PRO 36 A 0.61
495 HA PRO 36 A 0.63
496 C PRO 36 A 0.59
497 O PRO 36 A 0.81
498 CB PRO 36 A 0.78
499 HB PRO 36 A 0.91
500 HB PRO 36 A 0.88
501 CG PRO 36 A 0.79
502 HG PRO 36 A 0.92
503 HG PRO 36 A 0.95
504 CD PRO 36 A 0.66
505 HD PRO 36 A 0.72
506 HD PRO 36 A 0.74
507 N PHE 37 A 0.59
508 H PHE 37 A 0.78
509 CA PHE 37 A 0.59
510 HA PHE 37 A 0.68
511 C PHE 37 A 0.54
512 O PHE 37 A 0.63
513 CB PHE 37 A 0.63
514 HB PHE 37 A 0.72
515 HB PHE 37 A 0.72
516 CG PHE 37 A 0.55
517 CD1 PHE 37 A 0.59
518 HD1 PHE 37 A 0.70
519 CD2 PHE 37 A 0.56
520 HD2 PHE 37 A 0.66
521 CE1 PHE 37 A 0.60
522 HE1 PHE 37 A 0.72
523 CE2 PHE 37 A 0.56
524 HE2 PHE 37 A 0.65
525 CZ PHE 37 A 0.56
526 HZ PHE 37 A 0.64
527 N ALA 38 A 0.52
528 H ALA 38 A 0.60
529 CA ALA 38 A 0.49
530 HA ALA 38 A 0.54
531 C ALA 38 A 0.51
532 O ALA 38 A 0.59
533 CB ALA 38 A 0.54
534 HB ALA 38 A 1.16
535 HB ALA 38 A 1.20
536 HB ALA 38 A 1.17
537 N GLU 39 A 0.53
538 H GLU 39 A 0.55
539 CA GLU 39 A 0.54
540 HA GLU 39 A 0.57
541 C GLU 39 A 0.58
542 O GLU 39 A 0.69
543 CB GLU 39 A 0.64
544 HB GLU 39 A 0.89
545 HB GLU 39 A 0.85
546 CG GLU 39 A 0.80
547 HG GLU 39 A 1.00
548 HG GLU 39 A 1.07
549 CD GLU 39 A 1.01
550 OE1 GLU 39 A 1.55
551 OE2 GLU 39 A 1.62
552 N PRO 40 A 0.63
553 CA PRO 40 A 0.73
554 HA PRO 40 A 0.86
555 C PRO 40 A 0.65
556 O PRO 40 A 0.65
557 CB PRO 40 A 0.91
558 HB PRO 40 A 1.13
559 HB PRO 40 A 1.18
560 CG PRO 40 A 0.97
561 HG PRO 40 A 1.28
562 HG PRO 40 A 1.27
563 CD PRO 40 A 0.76
564 HD PRO 40 A 0.83
565 HD PRO 40 A 0.89
566 N PRO 41 A 0.74
567 CA PRO 41 A 0.74
568 HA PRO 41 A 0.74
569 C PRO 41 A 0.68
570 O PRO 41 A 0.76
571 CB PRO 41 A 1.02
572 HB PRO 41 A 1.23
573 HB PRO 41 A 1.31
574 CG PRO 41 A 1.18
575 HG PRO 41 A 1.53
576 HG PRO 41 A 1.52
577 CD PRO 41 A 0.97
578 HD PRO 41 A 1.12
579 HD PRO 41 A 1.00
580 N MET 42 A 0.74
581 H MET 42 A 0.89
582 CA MET 42 A 0.74
583 HA MET 42 A 0.83
584 C MET 42 A 0.68
585 O MET 42 A 0.70
586 CB MET 42 A 0.87
587 HB MET 42 A 1.44
588 HB MET 42 A 1.52
589 CG MET 42 A 1.31
590 HG MET 42 A 2.02
591 HG MET 42 A 1.92
592 SD MET 42 A 1.75
593 CE MET 42 A 2.12
594 HE MET 42 A 2.54
595 HE MET 42 A 2.57
596 HE MET 42 A 2.54
597 N GLY 43 A 0.74
598 H GLY 43 A 0.81
599 CA GLY 43 A 0.80
600 HA GLY 43 A 0.94
601 HA GLY 43 A 0.93
602 C GLY 43 A 0.67
603 O GLY 43 A 0.67
604 N PRO 44 A 0.69
605 CA PRO 44 A 0.70
606 HA PRO 44 A 0.74
607 C PRO 44 A 0.66
608 O PRO 44 A 0.78
609 CB PRO 44 A 0.87
610 HB PRO 44 A 1.08
611 HB PRO 44 A 1.11
612 CG PRO 44 A 1.06
613 HG PRO 44 A 1.44
614 HG PRO 44 A 1.41
615 CD PRO 44 A 0.85
616 HD PRO 44 A 0.95
617 HD PRO 44 A 0.95
618 N ARG 45 A 0.60
619 H ARG 45 A 0.62
620 CA ARG 45 A 0.61
621 HA ARG 45 A 0.70
622 C ARG 45 A 0.53
623 O ARG 45 A 0.57
624 CB ARG 45 A 0.71
625 HB ARG 45 A 0.77
626 HB ARG 45 A 0.82
627 CG ARG 45 A 0.92
628 HG ARG 45 A 1.36
629 HG ARG 45 A 1.28
630 CD ARG 45 A 1.49
631 HD ARG 45 A 2.18
632 HD ARG 45 A 1.93
633 NE ARG 45 A 1.85
634 HE ARG 45 A 2.18
635 CZ ARG 45 A 2.49
636 NH1 ARG 45 A 3.01
637 HH1 ARG 45 A 3.06
638 HH1 ARG 45 A 3.68
639 NH2 ARG 45 A 3.14
640 HH2 ARG 45 A 3.37
641 HH2 ARG 45 A 3.69
642 N ARG 46 A 0.48
643 H ARG 46 A 0.53
644 CA ARG 46 A 0.43
645 HA ARG 46 A 0.45
646 C ARG 46 A 0.42
647 O ARG 46 A 0.47
648 CB ARG 46 A 0.44
649 HB ARG 46 A 0.50
650 HB ARG 46 A 0.50
651 CG ARG 46 A 0.44
652 HG ARG 46 A 0.49
653 HG ARG 46 A 0.49
654 CD ARG 46 A 0.47
655 HD ARG 46 A 0.52
656 HD ARG 46 A 0.55
657 NE ARG 46 A 0.49
658 HE ARG 46 A 0.55
659 CZ ARG 46 A 0.50
660 NH1 ARG 46 A 0.53
661 HH1 ARG 46 A 0.53
662 HH1 ARG 46 A 0.59
663 NH2 ARG 46 A 0.57
664 HH2 ARG 46 A 0.60
665 HH2 ARG 46 A 0.64
666 N PHE 47 A 0.42
667 H PHE 47 A 0.46
668 CA PHE 47 A 0.42
669 HA PHE 47 A 0.45
670 C PHE 47 A 0.44
671 O PHE 47 A 0.52
672 CB PHE 47 A 0.45
673 HB PHE 47 A 0.49
674 HB PHE 47 A 0.51
675 CG PHE 47 A 0.44
676 CD1 PHE 47 A 0.49
677 HD1 PHE 47 A 0.57
678 CD2 PHE 47 A 0.49
679 HD2 PHE 47 A 0.56
680 CE1 PHE 47 A 0.52
681 HE1 PHE 47 A 0.61
682 CE2 PHE 47 A 0.52
683 HE2 PHE 47 A 0.62
684 CZ PHE 47 A 0.52
685 HZ PHE 47 A 0.59
686 N LEU 48 A 0.47
687 H LEU 48 A 0.56
688 CA LEU 48 A 0.47
689 HA LEU 48 A 0.52
690 C LEU 48 A 0.46
691 O LEU 48 A 0.49
692 CB LEU 48 A 0.53
693 HB LEU 48 A 0.57
694 HB LEU 48 A 0.57
695 CG LEU 48 A 0.65
696 HG LEU 48 A 0.84
697 CD1 LEU 48 A 0.81
698 HD1 LEU 48 A 1.35
699 HD1 LEU 48 A 1.34
700 HD1 LEU 48 A 1.35
701 CD2 LEU 48 A 0.83
702 HD2 LEU 48 A 1.36
703 HD2 LEU 48 A 1.37
704 HD2 LEU 48 A 1.38
705 N PRO 49 A 0.48
706 CA PRO 49 A 0.49
707 HA PRO 49 A 0.53
708 C PRO 49 A 0.46
709 O PRO 49 A 0.53
710 CB PRO 49 A 0.58
711 HB PRO 49 A 0.74
712 HB PRO 49 A 0.78
713 CG PRO 49 A 0.73
714 HG PRO 49 A 1.02
715 HG PRO 49 A 1.02
716 CD PRO 49 A 0.56
717 HD PRO 49 A 0.65
718 HD PRO 49 A 0.67
719 N PRO 50 A 0.46
720 CA PRO 50 A 0.46
721 HA PRO 50 A 0.50
722 C PRO 50 A 0.48
723 O PRO 50 A 0.60
724 CB PRO 50 A 0.51
725 HB PRO 50 A 0.57
726 HB PRO 50 A 0.57
727 CG PRO 50 A 0.55
728 HG PRO 50 A 0.60
729 HG PRO 50 A 0.65
730 CD PRO 50 A 0.51
731 HD PRO 50 A 0.58
732 HD PRO 50 A 0.58
733 N GLU 51 A 0.55
734 H GLU 51 A 0.66
735 CA GLU 51 A 0.60
736 HA GLU 51 A 0.68
737 C GLU 51 A 0.55
738 O GLU 51 A 0.56
739 CB GLU 51 A 0.75
740 HB GLU 51 A 1.26
741 HB GLU 51 A 1.37
742 CG GLU 51 A 1.24
743 HG GLU 51 A 2.00
744 HG GLU 51 A 1.77
745 CD GLU 51 A 1.69
746 OE1 GLU 51 A 2.31
747 OE2 GLU 51 A 2.31
748 N PRO 52 A 0.59
749 CA PRO 52 A 0.59
750 HA PRO 52 A 0.62
751 C PRO 52 A 0.57
752 O PRO 52 A 0.63
753 CB PRO 52 A 0.70
754 HB PRO 52 A 0.89
755 HB PRO 52 A 0.87
756 CG PRO 52 A 0.82
757 HG PRO 52 A 1.09
758 HG PRO 52 A 1.11
759 CD PRO 52 A 0.70
760 HD PRO 52 A 0.76
761 HD PRO 52 A 0.84
762 N LYS 53 A 0.57
763 H LYS 53 A 0.62
764 CA LYS 53 A 0.59
765 HA LYS 53 A 0.64
766 C LYS 53 A 0.59
767 O LYS 53 A 0.64
768 CB LYS 53 A 0.66
769 HB LYS 53 A 0.71
770 HB LYS 53 A 0.78
771 CG LYS 53 A 0.84
772 HG LYS 53 A 1.05
773 HG LYS 53 A 1.12
774 CD LYS 53 A 0.89
775 HD LYS 53 A 1.18
776 HD LYS 53 A 1.10
777 CE LYS 53 A 1.26
778 HE LYS 53 A 1.67
779 HE LYS 53 A 1.67
780 NZ LYS 53 A 1.53
781 HZ LYS 53 A 1.91
782 HZ LYS 53 A 1.94
783 HZ LYS 53 A 1.88
784 N GLN 54 A 0.65
785 H GLN 54 A 0.72
786 CA GLN 54 A 0.72
787 HA GLN 54 A 0.77
788 C GLN 54 A 0.68
789 O GLN 54 A 0.72
790 CB GLN 54 A 0.90
791 HB GLN 54 A 1.25
792 HB GLN 54 A 1.50
793 CG GLN 54 A 1.64
794 HG GLN 54 A 2.20
795 HG GLN 54 A 2.16
796 CD GLN 54 A 2.28
797 OE1 GLN 54 A 2.69
798 NE2 GLN 54 A 3.00
799 HE2 GLN 54 A 3.60
800 HE2 GLN 54 A 3.19
801 N PRO 55 A 0.70
802 CA PRO 55 A 0.70
803 HA PRO 55 A 0.71
804 C PRO 55 A 0.72
805 O PRO 55 A 0.81
806 CB PRO 55 A 0.80
807 HB PRO 55 A 1.01
808 HB PRO 55 A 0.99
809 CG PRO 55 A 1.02
810 HG PRO 55 A 1.43
811 HG PRO 55 A 1.36
812 CD PRO 55 A 0.81
813 HD PRO 55 A 0.92
814 HD PRO 55 A 0.87
815 N TRP 56 A 0.78
816 H TRP 56 A 0.85
817 CA TRP 56 A 0.82
818 HA TRP 56 A 0.91
819 C TRP 56 A 0.85
820 O TRP 56 A 0.86
821 CB TRP 56 A 0.81
822 HB TRP 56 A 0.90
823 HB TRP 56 A 0.85
824 CG TRP 56 A 0.73
825 CD1 TRP 56 A 0.74
826 HD1 TRP 56 A 0.80
827 CD2 TRP 56 A 0.73
828 NE1 TRP 56 A 0.72
829 HE1 TRP 56 A 0.77
830 CE2 TRP 56 A 0.71
831 CE3 TRP 56 A 0.79
832 HE3 TRP 56 A 0.86
833 CZ2 TRP 56 A 0.75
834 HZ2 TRP 56 A 0.80
835 CZ3 TRP 56 A 0.84
836 HZ3 TRP 56 A 0.94
837 CH2 TRP 56 A 0.82
838 HH2 TRP 56 A 0.90
839 N SER 57 A 0.95
840 H SER 57 A 1.04
841 CA SER 57 A 1.04
842 HA SER 57 A 1.09
843 C SER 57 A 1.05
844 O SER 57 A 1.74
845 CB SER 57 A 1.24
846 HB SER 57 A 1.67
847 HB SER 57 A 1.74
848 OG SER 57 A 1.74
849 HG SER 57 A 2.13
850 N GLY 58 A 1.09
851 H GLY 58 A 1.66
852 CA GLY 58 A 1.12
853 HA GLY 58 A 1.26
854 HA GLY 58 A 1.24
855 C GLY 58 A 0.93
856 O GLY 58 A 0.95
857 N VAL 59 A 0.97
858 H VAL 59 A 1.17
859 CA VAL 59 A 0.86
860 HA VAL 59 A 0.81
861 C VAL 59 A 0.89
862 O VAL 59 A 1.12
863 CB VAL 59 A 0.91
864 HB VAL 59 A 1.28
865 CG1 VAL 59 A 1.27
866 HG1 VAL 59 A 1.77
867 HG1 VAL 59 A 1.75
868 HG1 VAL 59 A 1.78
869 CG2 VAL 59 A 1.27
870 HG2 VAL 59 A 1.79
871 HG2 VAL 59 A 1.74
872 HG2 VAL 59 A 1.75
873 N VAL 60 A 0.79
874 H VAL 60 A 0.78
875 CA VAL 60 A 0.82
876 HA VAL 60 A 0.94
877 C VAL 60 A 0.72
878 O VAL 60 A 0.71
879 CB VAL 60 A 0.92
880 HB VAL 60 A 1.03
881 CG1 VAL 60 A 1.13
882 HG1 VAL 60 A 1.58
883 HG1 VAL 60 A 1.57
884 HG1 VAL 60 A 1.61
885 CG2 VAL 60 A 1.15
886 HG2 VAL 60 A 1.62
887 HG2 VAL 60 A 1.63
888 HG2 VAL 60 A 1.57
889 N ASP 61 A 0.74
890 H ASP 61 A 0.83
891 CA ASP 61 A 0.72
892 HA ASP 61 A 0.74
893 C ASP 61 A 0.68
894 O ASP 61 A 0.94
895 CB ASP 61 A 0.86
896 HB ASP 61 A 1.10
897 HB ASP 61 A 1.49
898 CG ASP 61 A 1.51
899 OD1 ASP 61 A 2.19
900 OD2 ASP 61 A 2.21
901 N ALA 62 A 0.57
902 H ALA 62 A 0.68
903 CA ALA 62 A 0.53
904 HA ALA 62 A 0.56
905 C ALA 62 A 0.51
906 O ALA 62 A 0.56
907 CB ALA 62 A 0.59
908 HB ALA 62 A 1.21
909 HB ALA 62 A 1.18
910 HB ALA 62 A 1.21
911 N THR 63 A 0.54
912 H THR 63 A 0.63
913 CA THR 63 A 0.55
914 HA THR 63 A 0.58
915 C THR 63 A 0.54
916 O THR 63 A 0.64
917 CB THR 63 A 0.64
918 HB THR 63 A 0.72
919 OG1 THR 63 A 0.72
920 HG1 THR 63 A 0.96
921 CG2 THR 63 A 0.74
922 HG2 THR 63 A 1.27
923 HG2 THR 63 A 1.28
924 HG2 THR 63 A 1.31
925 N THR 64 A 0.53
926 H THR 64 A 0.57
927 CA THR 64 A 0.56
928 HA THR 64 A 0.64
929 C THR 64 A 0.51
930 O THR 64 A 0.55
931 CB THR 64 A 0.74
932 HB THR 64 A 1.25
933 OG1 THR 64 A 1.61
934 HG1 THR 64 A 2.22
935 CG2 THR 64 A 1.18
936 HG2 THR 64 A 1.76
937 HG2 THR 64 A 1.74
938 HG2 THR 64 A 1.74
939 N PHE 65 A 0.55
940 H PHE 65 A 0.63
941 CA PHE 65 A 0.55
942 HA PHE 65 A 0.57
943 C PHE 65 A 0.56
944 O PHE 65 A 0.68
945 CB PHE 65 A 0.60
946 HB PHE 65 A 0.67
947 HB PHE 65 A 0.66
948 CG PHE 65 A 0.60
949 CD1 PHE 65 A 0.63
950 HD1 PHE 65 A 0.73
951 CD2 PHE 65 A 0.74
952 HD2 PHE 65 A 0.87
953 CE1 PHE 65 A 0.69
954 HE1 PHE 65 A 0.80
955 CE2 PHE 65 A 0.81
956 HE2 PHE 65 A 1.00
957 CZ PHE 65 A 0.75
958 HZ PHE 65 A 0.87
959 N GLN 66 A 0.57
960 H GLN 66 A 0.64
961 CA GLN 66 A 0.56
962 HA GLN 66 A 0.60
963 C GLN 66 A 0.55
964 O GLN 66 A 0.61
965 CB GLN 66 A 0.64
966 HB GLN 66 A 0.73
967 HB GLN 66 A 0.79
968 CG GLN 66 A 0.66
969 HG GLN 66 A 0.76
970 HG GLN 66 A 0.82
971 CD GLN 66 A 0.95
972 OE1 GLN 66 A 1.14
973 NE2 GLN 66 A 1.48
974 HE2 GLN 66 A 1.82
975 HE2 GLN 66 A 1.73
976 N SER 67 A 0.53
977 H SER 67 A 0.58
978 CA SER 67 A 0.50
979 HA SER 67 A 0.54
980 C SER 67 A 0.48
981 O SER 67 A 0.54
982 CB SER 67 A 0.55
983 HB SER 67 A 0.78
984 HB SER 67 A 0.83
985 OG SER 67 A 0.86
986 HG SER 67 A 1.40
987 N VAL 68 A 0.50
988 H VAL 68 A 0.56
989 CA VAL 68 A 0.47
990 HA VAL 68 A 0.53
991 C VAL 68 A 0.43
992 O VAL 68 A 0.48
993 CB VAL 68 A 0.51
994 HB VAL 68 A 0.74
995 CG1 VAL 68 A 0.78
996 HG1 VAL 68 A 1.36
997 HG1 VAL 68 A 1.35
998 HG1 VAL 68 A 1.36
999 CG2 VAL 68 A 0.76
1000 HG2 VAL 68 A 1.34
1001 HG2 VAL 68 A 1.34
1002 HG2 VAL 68 A 1.36
1003 N CYS 69 A 0.42
1004 H CYS 69 A 0.48
1005 CA CYS 69 A 0.41
1006 HA CYS 69 A 0.44
1007 C CYS 69 A 0.42
1008 O CYS 69 A 0.46
1009 CB CYS 69 A 0.45
1010 HB CYS 69 A 0.54
1011 HB CYS 69 A 0.51
1012 SG CYS 69 A 0.47
1013 N TYR 70 A 0.45
1014 H TYR 70 A 0.53
1015 CA TYR 70 A 0.45
1016 HA TYR 70 A 0.48
1017 C TYR 70 A 0.44
1018 O TYR 70 A 0.51
1019 CB TYR 70 A 0.56
1020 HB TYR 70 A 0.89
1021 HB TYR 70 A 0.78
1022 CG TYR 70 A 0.56
1023 CD1 TYR 70 A 0.93
1024 HD1 TYR 70 A 1.17
1025 CD2 TYR 70 A 0.79
1026 HD2 TYR 70 A 0.98
1027 CE1 TYR 70 A 1.25
1028 HE1 TYR 70 A 1.62
1029 CE2 TYR 70 A 1.15
1030 HE2 TYR 70 A 1.47
1031 CZ TYR 70 A 1.31
1032 OH TYR 70 A 1.76
1033 HH TYR 70 A 2.22
1034 N GLN 71 A 0.43
1035 H GLN 71 A 0.48
1036 CA GLN 71 A 0.44
1037 HA GLN 71 A 0.49
1038 C GLN 71 A 0.46
1039 O GLN 71 A 0.50
1040 CB GLN 71 A 0.45
1041 HB GLN 71 A 0.53
1042 HB GLN 71 A 0.48
1043 CG GLN 71 A 0.44
1044 HG GLN 71 A 0.48
1045 HG GLN 71 A 0.53
1046 CD GLN 71 A 0.42
1047 OE1 GLN 71 A 0.48
1048 NE2 GLN 71 A 0.46
1049 HE2 GLN 71 A 0.48
1050 HE2 GLN 71 A 0.50
1051 N TYR 72 A 0.49
1052 H TYR 72 A 0.53
1053 CA TYR 72 A 0.50
1054 HA TYR 72 A 0.50
1055 C TYR 72 A 0.54
1056 O TYR 72 A 0.66
1057 CB TYR 72 A 0.55
1058 HB TYR 72 A 0.61
1059 HB TYR 72 A 0.62
1060 CG TYR 72 A 0.59
1061 CD1 TYR 72 A 0.65
1062 HD1 TYR 72 A 0.71
1063 CD2 TYR 72 A 0.66
1064 HD2 TYR 72 A 0.72
1065 CE1 TYR 72 A 0.76
1066 HE1 TYR 72 A 0.88
1067 CE2 TYR 72 A 0.75
1068 HE2 TYR 72 A 0.86
1069 CZ TYR 72 A 0.79
1070 OH TYR 72 A 0.95
1071 HH TYR 72 A 1.32
1072 N VAL 73 A 0.58
1073 H VAL 73 A 0.67
1074 CA VAL 73 A 0.62
1075 HA VAL 73 A 0.67
1076 C VAL 73 A 0.61
1077 O VAL 73 A 0.66
1078 CB VAL 73 A 0.73
1079 HB VAL 73 A 0.86
1080 CG1 VAL 73 A 0.96
1081 HG1 VAL 73 A 1.48
1082 HG1 VAL 73 A 1.46
1083 HG1 VAL 73 A 1.47
1084 CG2 VAL 73 A 0.93
1085 HG2 VAL 73 A 1.48
1086 HG2 VAL 73 A 1.45
1087 HG2 VAL 73 A 1.40
1088 N ASP 74 A 0.63
1089 H ASP 74 A 0.70
1090 CA ASP 74 A 0.62
1091 HA ASP 74 A 0.64
1092 C ASP 74 A 0.65
1093 O ASP 74 A 0.82
1094 CB ASP 74 A 0.69
1095 HB ASP 74 A 0.81
1096 HB ASP 74 A 0.78
1097 CG ASP 74 A 0.68
1098 OD1 ASP 74 A 0.96
1099 OD2 ASP 74 A 0.90
1100 N THR 75 A 0.67
1101 H THR 75 A 0.76
1102 CA THR 75 A 0.78
1103 HA THR 75 A 0.88
1104 C THR 75 A 0.75
1105 O THR 75 A 0.88
1106 CB THR 75 A 1.03
1107 HB THR 75 A 1.29
1108 OG1 THR 75 A 1.44
1109 HG1 THR 75 A 1.73
1110 CG2 THR 75 A 1.34
1111 HG2 THR 75 A 1.78
1112 HG2 THR 75 A 1.83
1113 HG2 THR 75 A 1.78
1114 N LEU 76 A 0.67
1115 H LEU 76 A 0.66
1116 CA LEU 76 A 0.71
1117 HA LEU 76 A 0.80
1118 C LEU 76 A 0.70
1119 O LEU 76 A 0.79
1120 CB LEU 76 A 0.75
1121 HB LEU 76 A 0.83
1122 HB LEU 76 A 0.76
1123 CG LEU 76 A 0.87
1124 HG LEU 76 A 0.92
1125 CD1 LEU 76 A 1.05
1126 HD1 LEU 76 A 1.53
1127 HD1 LEU 76 A 1.51
1128 HD1 LEU 76 A 1.51
1129 CD2 LEU 76 A 1.03
1130 HD2 LEU 76 A 1.44
1131 HD2 LEU 76 A 1.53
1132 HD2 LEU 76 A 1.48
1133 N TYR 77 A 0.67
1134 H TYR 77 A 0.68
1135 CA TYR 77 A 0.72
1136 HA TYR 77 A 0.78
1137 C TYR 77 A 0.80
1138 O TYR 77 A 0.83
1139 CB TYR 77 A 0.74
1140 HB TYR 77 A 0.75
1141 HB TYR 77 A 0.85
1142 CG TYR 77 A 0.73
1143 CD1 TYR 77 A 0.80
1144 HD1 TYR 77 A 0.90
1145 CD2 TYR 77 A 0.79
1146 HD2 TYR 77 A 0.87
1147 CE1 TYR 77 A 0.83
1148 HE1 TYR 77 A 0.94
1149 CE2 TYR 77 A 0.84
1150 HE2 TYR 77 A 0.98
1151 CZ TYR 77 A 0.83
1152 OH TYR 77 A 0.94
1153 HH TYR 77 A 1.32
1154 N PRO 78 A 0.93
1155 CA PRO 78 A 1.06
1156 HA PRO 78 A 1.12
1157 C PRO 78 A 1.07
1158 O PRO 78 A 1.16
1159 CB PRO 78 A 1.24
1160 HB PRO 78 A 1.40
1161 HB PRO 78 A 1.45
1162 CG PRO 78 A 1.33
1163 HG PRO 78 A 1.63
1164 HG PRO 78 A 1.63
1165 CD PRO 78 A 1.05
1166 HD PRO 78 A 1.13
1167 HD PRO 78 A 1.09
1168 N GLY 79 A 1.16
1169 H GLY 79 A 1.25
1170 CA GLY 79 A 1.28
1171 HA GLY 79 A 1.46
1172 HA GLY 79 A 1.43
1173 C GLY 79 A 1.10
1174 O GLY 79 A 1.28
1175 N PHE 80 A 0.91
1176 H PHE 80 A 0.96
1177 CA PHE 80 A 0.79
1178 HA PHE 80 A 0.88
1179 C PHE 80 A 0.71
1180 O PHE 80 A 0.73
1181 CB PHE 80 A 0.78
1182 HB PHE 80 A 0.91
1183 HB PHE 80 A 0.78
1184 CG PHE 80 A 0.74
1185 CD1 PHE 80 A 0.93
1186 HD1 PHE 80 A 1.09
1187 CD2 PHE 80 A 0.70
1188 HD2 PHE 80 A 0.77
1189 CE1 PHE 80 A 1.01
1190 HE1 PHE 80 A 1.23
1191 CE2 PHE 80 A 0.77
1192 HE2 PHE 80 A 0.86
1193 CZ PHE 80 A 0.90
1194 HZ PHE 80 A 1.03
1195 N GLU 81 A 0.77
1196 H GLU 81 A 0.87
1197 CA GLU 81 A 0.83
1198 HA GLU 81 A 0.87
1199 C GLU 81 A 0.80
1200 O GLU 81 A 0.94
1201 CB GLU 81 A 1.04
1202 HB GLU 81 A 1.49
1203 HB GLU 81 A 1.28
1204 CG GLU 81 A 1.55
1205 HG GLU 81 A 1.90
1206 HG GLU 81 A 1.97
1207 CD GLU 81 A 2.12
1208 OE1 GLU 81 A 2.70
1209 OE2 GLU 81 A 2.68
1210 N GLY 82 A 0.74
1211 H GLY 82 A 0.79
1212 CA GLY 82 A 0.75
1213 HA GLY 82 A 0.84
1214 HA GLY 82 A 0.84
1215 C GLY 82 A 0.65
1216 O GLY 82 A 0.75
1217 N THR 83 A 0.59
1218 H THR 83 A 0.65
1219 CA THR 83 A 0.57
1220 HA THR 83 A 0.63
1221 C THR 83 A 0.58
1222 O THR 83 A 0.63
1223 CB THR 83 A 0.61
1224 HB THR 83 A 0.67
1225 OG1 THR 83 A 0.67
1226 HG1 THR 83 A 0.88
1227 CG2 THR 83 A 0.68
1228 HG2 THR 83 A 1.25
1229 HG2 THR 83 A 1.23
1230 HG2 THR 83 A 1.26
1231 N GLU 84 A 0.59
1232 H GLU 84 A 0.63
1233 CA GLU 84 A 0.61
1234 HA GLU 84 A 0.67
1235 C GLU 84 A 0.58
1236 O GLU 84 A 0.63
1237 CB GLU 84 A 0.72
1238 HB GLU 84 A 0.98
1239 HB GLU 84 A 1.07
1240 CG GLU 84 A 1.18
1241 HG GLU 84 A 1.63
1242 HG GLU 84 A 1.58
1243 CD GLU 84 A 1.34
1244 OE1 GLU 84 A 1.85
1245 OE2 GLU 84 A 1.80
1246 N MET 85 A 0.57
1247 H MET 85 A 0.62
1248 CA MET 85 A 0.59
1249 HA MET 85 A 0.65
1250 C MET 85 A 0.57
1251 O MET 85 A 0.67
1252 CB MET 85 A 0.67
1253 HB MET 85 A 0.93
1254 HB MET 85 A 1.07
1255 CG MET 85 A 0.74
1256 HG MET 85 A 1.15
1257 HG MET 85 A 1.01
1258 SD MET 85 A 0.78
1259 CE MET 85 A 0.96
1260 HE MET 85 A 1.49
1261 HE MET 85 A 1.50
1262 HE MET 85 A 1.45
1263 N TRP 86 A 0.55
1264 H TRP 86 A 0.59
1265 CA TRP 86 A 0.57
1266 HA TRP 86 A 0.60
1267 C TRP 86 A 0.59
1268 O TRP 86 A 0.68
1269 CB TRP 86 A 0.61
1270 HB TRP 86 A 0.67
1271 HB TRP 86 A 0.66
1272 CG TRP 86 A 0.61
1273 CD1 TRP 86 A 0.68
1274 HD1 TRP 86 A 0.76
1275 CD2 TRP 86 A 0.61
1276 NE1 TRP 86 A 0.73
1277 HE1 TRP 86 A 0.86
1278 CE2 TRP 86 A 0.67
1279 CE3 TRP 86 A 0.63
1280 HE3 TRP 86 A 0.69
1281 CZ2 TRP 86 A 0.74
1282 HZ2 TRP 86 A 0.86
1283 CZ3 TRP 86 A 0.69
1284 HZ3 TRP 86 A 0.77
1285 CH2 TRP 86 A 0.73
1286 HH2 TRP 86 A 0.83
1287 N ASN 87 A 0.60
1288 H ASN 87 A 0.65
1289 CA ASN 87 A 0.61
1290 HA ASN 87 A 0.65
1291 C ASN 87 A 0.63
1292 O ASN 87 A 0.75
1293 CB ASN 87 A 0.63
1294 HB ASN 87 A 0.68
1295 HB ASN 87 A 0.68
1296 CG ASN 87 A 0.70
1297 OD1 ASN 87 A 0.79
1298 ND2 ASN 87 A 0.83
1299 HD2 ASN 87 A 0.94
1300 HD2 ASN 87 A 0.92
1301 N PRO 88 A 0.68
1302 CA PRO 88 A 0.76
1303 HA PRO 88 A 0.97
1304 C PRO 88 A 0.68
1305 O PRO 88 A 0.79
1306 CB PRO 88 A 0.99
1307 HB PRO 88 A 1.15
1308 HB PRO 88 A 1.32
1309 CG PRO 88 A 1.07
1310 HG PRO 88 A 1.29
1311 HG PRO 88 A 1.40
1312 CD PRO 88 A 0.86
1313 HD PRO 88 A 0.93
1314 HD PRO 88 A 1.04
1315 N ASN 89 A 0.86
1316 H ASN 89 A 1.05
1317 CA ASN 89 A 1.04
1318 HA ASN 89 A 1.10
1319 C ASN 89 A 1.00
1320 O ASN 89 A 1.42
1321 CB ASN 89 A 1.40
1322 HB ASN 89 A 1.07
1323 HB ASN 89 A 1.99
1324 CG ASN 89 A 2.37
1325 OD1 ASN 89 A 3.02
1326 ND2 ASN 89 A 2.91
1327 HD2 ASN 89 A 3.68
1328 HD2 ASN 89 A 2.79
1329 N ARG 90 A 0.80
1330 H ARG 90 A 0.97
1331 CA ARG 90 A 0.73
1332 HA ARG 90 A 0.77
1333 C ARG 90 A 0.70
1334 O ARG 90 A 0.75
1335 CB ARG 90 A 0.81
1336 HB ARG 90 A 1.11
1337 HB ARG 90 A 1.12
1338 CG ARG 90 A 1.13
1339 HG ARG 90 A 1.61
1340 HG ARG 90 A 1.71
1341 CD ARG 90 A 1.25
1342 HD ARG 90 A 1.86
1343 HD ARG 90 A 1.74
1344 NE ARG 90 A 1.61
1345 HE ARG 90 A 2.13
1346 CZ ARG 90 A 2.14
1347 NH1 ARG 90 A 2.55
1348 HH1 ARG 90 A 2.62
1349 HH1 ARG 90 A 3.19
1350 NH2 ARG 90 A 2.93
1351 HH2 ARG 90 A 3.30
1352 HH2 ARG 90 A 3.42
1353 N GLU 91 A 0.71
1354 H GLU 91 A 0.77
1355 CA GLU 91 A 0.69
1356 HA GLU 91 A 0.74
1357 C GLU 91 A 0.61
1358 O GLU 91 A 0.64
1359 CB GLU 91 A 0.83
1360 HB GLU 91 A 1.24
1361 HB GLU 91 A 1.28
1362 CG GLU 91 A 1.16
1363 HG GLU 91 A 1.49
1364 HG GLU 91 A 1.44
1365 CD GLU 91 A 1.93
1366 OE1 GLU 91 A 2.61
1367 OE2 GLU 91 A 2.52
1368 N LEU 92 A 0.59
1369 H LEU 92 A 0.66
1370 CA LEU 92 A 0.54
1371 HA LEU 92 A 0.54
1372 C LEU 92 A 0.56
1373 O LEU 92 A 0.66
1374 CB LEU 92 A 0.59
1375 HB LEU 92 A 0.70
1376 HB LEU 92 A 0.64
1377 CG LEU 92 A 0.63
1378 HG LEU 92 A 0.94
1379 CD1 LEU 92 A 0.98
1380 HD1 LEU 92 A 1.53
1381 HD1 LEU 92 A 1.52
1382 HD1 LEU 92 A 1.51
1383 CD2 LEU 92 A 0.84
1384 HD2 LEU 92 A 1.42
1385 HD2 LEU 92 A 1.38
1386 HD2 LEU 92 A 1.41
1387 N SER 93 A 0.52
1388 H SER 93 A 0.53
1389 CA SER 93 A 0.50
1390 HA SER 93 A 0.55
1391 C SER 93 A 0.48
1392 O SER 93 A 0.53
1393 CB SER 93 A 0.60
1394 HB SER 93 A 0.81
1395 HB SER 93 A 0.81
1396 OG SER 93 A 0.90
1397 HG SER 93 A 1.39
1398 N GLU 94 A 0.50
1399 H GLU 94 A 0.56
1400 CA GLU 94 A 0.50
1401 HA GLU 94 A 0.54
1402 C GLU 94 A 0.48
1403 O GLU 94 A 0.57
1404 CB GLU 94 A 0.58
1405 HB GLU 94 A 0.75
1406 HB GLU 94 A 0.72
1407 CG GLU 94 A 0.73
1408 HG GLU 94 A 0.90
1409 HG GLU 94 A 0.95
1410 CD GLU 94 A 0.83
1411 OE1 GLU 94 A 1.03
1412 OE2 GLU 94 A 1.03
1413 N ASP 95 A 0.47
1414 H ASP 95 A 0.56
1415 CA ASP 95 A 0.46
1416 HA ASP 95 A 0.48
1417 C ASP 95 A 0.46
1418 O ASP 95 A 0.67
1419 CB ASP 95 A 0.53
1420 HB ASP 95 A 0.61
1421 HB ASP 95 A 0.60
1422 CG ASP 95 A 0.60
1423 OD1 ASP 95 A 0.92
1424 OD2 ASP 95 A 0.97
1425 N CYS 96 A 0.39
1426 H CYS 96 A 0.52
1427 CA CYS 96 A 0.37
1428 HA CYS 96 A 0.40
1429 C CYS 96 A 0.36
1430 O CYS 96 A 0.40
1431 CB CYS 96 A 0.41
1432 HB CYS 96 A 0.45
1433 HB CYS 96 A 0.48
1434 SG CYS 96 A 0.44
1435 N LEU 97 A 0.36
1436 H LEU 97 A 0.41
1437 CA LEU 97 A 0.35
1438 HA LEU 97 A 0.38
1439 C LEU 97 A 0.36
1440 O LEU 97 A 0.45
1441 CB LEU 97 A 0.39
1442 HB LEU 97 A 0.44
1443 HB LEU 97 A 0.44
1444 CG LEU 97 A 0.44
1445 HG LEU 97 A 0.66
1446 CD1 LEU 97 A 0.65
1447 HD1 LEU 97 A 1.25
1448 HD1 LEU 97 A 1.25
1449 HD1 LEU 97 A 1.29
1450 CD2 LEU 97 A 0.67
1451 HD2 LEU 97 A 1.28
1452 HD2 LEU 97 A 1.25
1453 HD2 LEU 97 A 1.30
1454 N TYR 98 A 0.37
1455 H TYR 98 A 0.46
1456 CA TYR 98 A 0.39
1457 HA TYR 98 A 0.43
1458 C TYR 98 A 0.38
1459 O TYR 98 A 0.44
1460 CB TYR 98 A 0.48
1461 HB TYR 98 A 0.54
1462 HB TYR 98 A 0.57
1463 CG TYR 98 A 0.53
1464 CD1 TYR 98 A 0.57
1465 HD1 TYR 98 A 0.61
1466 CD2 TYR 98 A 0.60
1467 HD2 TYR 98 A 0.64
1468 CE1 TYR 98 A 0.65
1469 HE1 TYR 98 A 0.75
1470 CE2 TYR 98 A 0.68
1471 HE2 TYR 98 A 0.79
1472 CZ TYR 98 A 0.70
1473 OH TYR 98 A 0.83
1474 HH TYR 98 A 0.80
1475 N LEU 99 A 0.39
1476 H LEU 99 A 0.46
1477 CA LEU 99 A 0.38
1478 HA LEU 99 A 0.44
1479 C LEU 99 A 0.34
1480 O LEU 99 A 0.42
1481 CB LEU 99 A 0.53
1482 HB LEU 99 A 1.00
1483 HB LEU 99 A 1.06
1484 CG LEU 99 A 0.65
1485 HG LEU 99 A 1.33
1486 CD1 LEU 99 A 1.07
1487 HD1 LEU 99 A 1.58
1488 HD1 LEU 99 A 1.65
1489 HD1 LEU 99 A 1.64
1490 CD2 LEU 99 A 1.18
1491 HD2 LEU 99 A 1.70
1492 HD2 LEU 99 A 1.71
1493 HD2 LEU 99 A 1.75
1494 N ASN 100 A 0.34
1495 H ASN 100 A 0.40
1496 CA ASN 100 A 0.33
1497 HA ASN 100 A 0.36
1498 C ASN 100 A 0.35
1499 O ASN 100 A 0.42
1500 CB ASN 100 A 0.39
1501 HB ASN 100 A 0.45
1502 HB ASN 100 A 0.49
1503 CG ASN 100 A 0.43
1504 OD1 ASN 100 A 0.49
1505 ND2 ASN 100 A 0.54
1506 HD2 ASN 100 A 0.61
1507 HD2 ASN 100 A 0.59
1508 N VAL 101 A 0.35
1509 H VAL 101 A 0.41
1510 CA VAL 101 A 0.33
1511 HA VAL 101 A 0.36
1512 C VAL 101 A 0.35
1513 O VAL 101 A 0.45
1514 CB VAL 101 A 0.43
1515 HB VAL 101 A 1.15
1516 CG1 VAL 101 A 1.10
1517 HG1 VAL 101 A 1.69
1518 HG1 VAL 101 A 1.72
1519 HG1 VAL 101 A 1.69
1520 CG2 VAL 101 A 1.23
1521 HG2 VAL 101 A 1.83
1522 HG2 VAL 101 A 1.77
1523 HG2 VAL 101 A 1.83
1524 N TRP 102 A 0.36
1525 H TRP 102 A 0.43
1526 CA TRP 102 A 0.36
1527 HA TRP 102 A 0.39
1528 C TRP 102 A 0.37
1529 O TRP 102 A 0.41
1530 CB TRP 102 A 0.39
1531 HB TRP 102 A 0.43
1532 HB TRP 102 A 0.44
1533 CG TRP 102 A 0.40
1534 CD1 TRP 102 A 0.48
1535 HD1 TRP 102 A 0.55
1536 CD2 TRP 102 A 0.42
1537 NE1 TRP 102 A 0.53
1538 HE1 TRP 102 A 0.63
1539 CE2 TRP 102 A 0.48
1540 CE3 TRP 102 A 0.46
1541 HE3 TRP 102 A 0.49
1542 CZ2 TRP 102 A 0.55
1543 HZ2 TRP 102 A 0.64
1544 CZ3 TRP 102 A 0.53
1545 HZ3 TRP 102 A 0.61
1546 CH2 TRP 102 A 0.57
1547 HH2 TRP 102 A 0.67
1548 N THR 103 A 0.37
1549 H THR 103 A 0.41
1550 CA THR 103 A 0.38
1551 HA THR 103 A 0.40
1552 C THR 103 A 0.39
1553 O THR 103 A 0.41
1554 CB THR 103 A 0.43
1555 HB THR 103 A 0.45
1556 OG1 THR 103 A 0.50
1557 HG1 THR 103 A 0.51
1558 CG2 THR 103 A 0.53
1559 HG2 THR 103 A 1.15
1560 HG2 THR 103 A 1.18
1561 HG2 THR 103 A 1.18
1562 N PRO 104 A 0.41
1563 CA PRO 104 A 0.44
1564 HA PRO 104 A 0.46
1565 C PRO 104 A 0.46
1566 O PRO 104 A 0.48
1567 CB PRO 104 A 0.50
1568 HB PRO 104 A 0.54
1569 HB PRO 104 A 0.57
1570 CG PRO 104 A 0.50
1571 HG PRO 104 A 0.57
1572 HG PRO 104 A 0.55
1573 CD PRO 104 A 0.44
1574 HD PRO 104 A 0.50
1575 HD PRO 104 A 0.48
1576 N TYR 105 A 0.51
1577 H TYR 105 A 0.57
1578 CA TYR 105 A 0.52
1579 HA TYR 105 A 0.52
1580 C TYR 105 A 0.59
1581 O TYR 105 A 0.67
1582 CB TYR 105 A 0.55
1583 HB TYR 105 A 0.58
1584 HB TYR 105 A 0.62
1585 CG TYR 105 A 0.59
1586 CD1 TYR 105 A 0.70
1587 HD1 TYR 105 A 0.77
1588 CD2 TYR 105 A 0.67
1589 HD2 TYR 105 A 0.76
1590 CE1 TYR 105 A 0.81
1591 HE1 TYR 105 A 0.97
1592 CE2 TYR 105 A 0.78
1593 HE2 TYR 105 A 0.91
1594 CZ TYR 105 A 0.82
1595 OH TYR 105 A 1.00
1596 HH TYR 105 A 1.12
1597 N PRO 106 A 0.63
1598 CA PRO 106 A 0.62
1599 HA PRO 106 A 0.62
1600 C PRO 106 A 0.58
1601 O PRO 106 A 0.61
1602 CB PRO 106 A 0.73
1603 HB PRO 106 A 0.94
1604 HB PRO 106 A 0.87
1605 CG PRO 106 A 0.94
1606 HG PRO 106 A 1.30
1607 HG PRO 106 A 1.28
1608 CD PRO 106 A 0.75
1609 HD PRO 106 A 0.83
1610 HD PRO 106 A 0.87
1611 N ARG 107 A 0.60
1612 H ARG 107 A 0.64
1613 CA ARG 107 A 0.60
1614 HA ARG 107 A 0.59
1615 C ARG 107 A 0.62
1616 O ARG 107 A 0.74
1617 CB ARG 107 A 0.70
1618 HB ARG 107 A 1.18
1619 HB ARG 107 A 1.15
1620 CG ARG 107 A 0.79
1621 HG ARG 107 A 1.35
1622 HG ARG 107 A 1.32
1623 CD ARG 107 A 0.71
1624 HD ARG 107 A 0.91
1625 HD ARG 107 A 0.83
1626 NE ARG 107 A 0.73
1627 HE ARG 107 A 0.84
1628 CZ ARG 107 A 0.76
1629 NH1 ARG 107 A 0.78
1630 HH1 ARG 107 A 0.74
1631 HH1 ARG 107 A 0.89
1632 NH2 ARG 107 A 0.96
1633 HH2 ARG 107 A 1.11
1634 HH2 ARG 107 A 1.06
1635 N PRO 108 A 0.60
1636 CA PRO 108 A 0.69
1637 HA PRO 108 A 0.81
1638 C PRO 108 A 0.82
1639 O PRO 108 A 0.96
1640 CB PRO 108 A 0.76
1641 HB PRO 108 A 1.02
1642 HB PRO 108 A 1.02
1643 CG PRO 108 A 0.67
1644 HG PRO 108 A 0.96
1645 HG PRO 108 A 0.89
1646 CD PRO 108 A 0.60
1647 HD PRO 108 A 0.70
1648 HD PRO 108 A 0.70
1649 N THR 109 A 0.99
1650 H THR 109 A 1.06
1651 CA THR 109 A 1.22
1652 HA THR 109 A 1.37
1653 C THR 109 A 1.10
1654 O THR 109 A 1.40
1655 CB THR 109 A 1.59
1656 HB THR 109 A 1.93
1657 OG1 THR 109 A 1.93
1658 HG1 THR 109 A 2.27
1659 CG2 THR 109 A 2.19
1660 HG2 THR 109 A 2.62
1661 HG2 THR 109 A 2.60
1662 HG2 THR 109 A 2.61
1663 N SER 110 A 0.91
1664 H SER 110 A 0.99
1665 CA SER 110 A 0.88
1666 HA SER 110 A 1.02
1667 C SER 110 A 0.72
1668 O SER 110 A 0.76
1669 CB SER 110 A 1.11
1670 HB SER 110 A 1.59
1671 HB SER 110 A 1.55
1672 OG SER 110 A 1.59
1673 HG SER 110 A 1.96
1674 N PRO 111 A 0.73
1675 CA PRO 111 A 0.73
1676 HA PRO 111 A 0.82
1677 C PRO 111 A 0.63
1678 O PRO 111 A 0.77
1679 CB PRO 111 A 0.91
1680 HB PRO 111 A 1.03
1681 HB PRO 111 A 1.16
1682 CG PRO 111 A 1.13
1683 HG PRO 111 A 1.47
1684 HG PRO 111 A 1.49
1685 CD PRO 111 A 0.91
1686 HD PRO 111 A 1.01
1687 HD PRO 111 A 1.03
1688 N THR 112 A 0.55
1689 H THR 112 A 0.66
1690 CA THR 112 A 0.50
1691 HA THR 112 A 0.54
1692 C THR 112 A 0.44
1693 O THR 112 A 0.47
1694 CB THR 112 A 0.63
1695 HB THR 112 A 1.06
1696 OG1 THR 112 A 0.94
1697 HG1 THR 112 A 1.25
1698 CG2 THR 112 A 0.86
1699 HG2 THR 112 A 1.42
1700 HG2 THR 112 A 1.42
1701 HG2 THR 112 A 1.44
1702 N PRO 113 A 0.46
1703 CA PRO 113 A 0.43
1704 HA PRO 113 A 0.47
1705 C PRO 113 A 0.40
1706 O PRO 113 A 0.47
1707 CB PRO 113 A 0.54
1708 HB PRO 113 A 0.69
1709 HB PRO 113 A 0.70
1710 CG PRO 113 A 0.82
1711 HG PRO 113 A 1.20
1712 HG PRO 113 A 1.16
1713 CD PRO 113 A 0.60
1714 HD PRO 113 A 0.71
1715 HD PRO 113 A 0.70
1716 N VAL 114 A 0.40
1717 H VAL 114 A 0.47
1718 CA VAL 114 A 0.38
1719 HA VAL 114 A 0.40
1720 C VAL 114 A 0.37
1721 O VAL 114 A 0.48
1722 CB VAL 114 A 0.42
1723 HB VAL 114 A 0.49
1724 CG1 VAL 114 A 0.50
1725 HG1 VAL 114 A 1.14
1726 HG1 VAL 114 A 1.16
1727 HG1 VAL 114 A 1.17
1728 CG2 VAL 114 A 0.49
1729 HG2 VAL 114 A 1.15
1730 HG2 VAL 114 A 1.14
1731 HG2 VAL 114 A 1.15
1732 N LEU 115 A 0.37
1733 H LEU 115 A 0.44
1734 CA LEU 115 A 0.36
1735 HA LEU 115 A 0.39
1736 C LEU 115 A 0.38
1737 O LEU 115 A 0.51
1738 CB LEU 115 A 0.46
1739 HB LEU 115 A 0.73
1740 HB LEU 115 A 0.69
1741 CG LEU 115 A 0.61
1742 HG LEU 115 A 1.10
1743 CD1 LEU 115 A 1.21
1744 HD1 LEU 115 A 1.75
1745 HD1 LEU 115 A 1.75
1746 HD1 LEU 115 A 1.74
1747 CD2 LEU 115 A 0.95
1748 HD2 LEU 115 A 1.53
1749 HD2 LEU 115 A 1.53
1750 HD2 LEU 115 A 1.51
1751 N VAL 116 A 0.37
1752 H VAL 116 A 0.43
1753 CA VAL 116 A 0.36
1754 HA VAL 116 A 0.37
1755 C VAL 116 A 0.35
1756 O VAL 116 A 0.42
1757 CB VAL 116 A 0.40
1758 HB VAL 116 A 0.46
1759 CG1 VAL 116 A 0.49
1760 HG1 VAL 116 A 1.17
1761 HG1 VAL 116 A 1.16
1762 HG1 VAL 116 A 1.14
1763 CG2 VAL 116 A 0.46
1764 HG2 VAL 116 A 1.15
1765 HG2 VAL 116 A 1.14
1766 HG2 VAL 116 A 1.12
1767 N TRP 117 A 0.35
1768 H TRP 117 A 0.39
1769 CA TRP 117 A 0.32
1770 HA TRP 117 A 0.34
1771 C TRP 117 A 0.33
1772 O TRP 117 A 0.41
1773 CB TRP 117 A 0.35
1774 HB TRP 117 A 0.42
1775 HB TRP 117 A 0.41
1776 CG TRP 117 A 0.36
1777 CD1 TRP 117 A 0.42
1778 HD1 TRP 117 A 0.50
1779 CD2 TRP 117 A 0.39
1780 NE1 TRP 117 A 0.45
1781 HE1 TRP 117 A 0.53
1782 CE2 TRP 117 A 0.44
1783 CE3 TRP 117 A 0.46
1784 HE3 TRP 117 A 0.50
1785 CZ2 TRP 117 A 0.54
1786 HZ2 TRP 117 A 0.63
1787 CZ3 TRP 117 A 0.56
1788 HZ3 TRP 117 A 0.66
1789 CH2 TRP 117 A 0.60
1790 HH2 TRP 117 A 0.72
1791 N ILE 118 A 0.33
1792 H ILE 118 A 0.38
1793 CA ILE 118 A 0.34
1794 HA ILE 118 A 0.36
1795 C ILE 118 A 0.34
1796 O ILE 118 A 0.40
1797 CB ILE 118 A 0.41
1798 HB ILE 118 A 0.48
1799 CG1 ILE 118 A 0.51
1800 HG1 ILE 118 A 0.84
1801 HG1 ILE 118 A 0.86
1802 CG2 ILE 118 A 0.49
1803 HG2 ILE 118 A 1.10
1804 HG2 ILE 118 A 1.17
1805 HG2 ILE 118 A 1.17
1806 CD1 ILE 118 A 0.78
1807 HD1 ILE 118 A 1.38
1808 HD1 ILE 118 A 1.35
1809 HD1 ILE 118 A 1.40
1810 N TYR 119 A 0.35
1811 H TYR 119 A 0.41
1812 CA TYR 119 A 0.36
1813 HA TYR 119 A 0.41
1814 C TYR 119 A 0.37
1815 O TYR 119 A 0.40
1816 CB TYR 119 A 0.38
1817 HB TYR 119 A 0.44
1818 HB TYR 119 A 0.42
1819 CG TYR 119 A 0.35
1820 CD1 TYR 119 A 0.39
1821 HD1 TYR 119 A 0.46
1822 CD2 TYR 119 A 0.36
1823 HD2 TYR 119 A 0.41
1824 CE1 TYR 119 A 0.39
1825 HE1 TYR 119 A 0.45
1826 CE2 TYR 119 A 0.36
1827 HE2 TYR 119 A 0.42
1828 CZ TYR 119 A 0.36
1829 OH TYR 119 A 0.39
1830 HH TYR 119 A 0.49
1831 N GLY 120 A 0.44
1832 H GLY 120 A 0.51
1833 CA GLY 120 A 0.50
1834 HA GLY 120 A 0.59
1835 HA GLY 120 A 0.65
1836 C GLY 120 A 0.44
1837 O GLY 120 A 0.57
1838 N GLY 121 A 0.44
1839 H GLY 121 A 0.56
1840 CA GLY 121 A 0.46
1841 HA GLY 121 A 0.55
1842 HA GLY 121 A 0.51
1843 C GLY 121 A 0.45
1844 O GLY 121 A 0.53
1845 N GLY 122 A 0.46
1846 H GLY 122 A 0.53
1847 CA GLY 122 A 0.47
1848 HA GLY 122 A 0.53
1849 HA GLY 122 A 0.54
1850 C GLY 122 A 0.42
1851 O GLY 122 A 0.47
1852 N PHE 123 A 0.39
1853 H PHE 123 A 0.41
1854 CA PHE 123 A 0.38
1855 HA PHE 123 A 0.40
1856 C PHE 123 A 0.39
1857 O PHE 123 A 0.46
1858 CB PHE 123 A 0.41
1859 HB PHE 123 A 0.49
1860 HB PHE 123 A 0.47
1861 CG PHE 123 A 0.42
1862 CD1 PHE 123 A 0.49
1863 HD1 PHE 123 A 0.55
1864 CD2 PHE 123 A 0.51
1865 HD2 PHE 123 A 0.59
1866 CE1 PHE 123 A 0.58
1867 HE1 PHE 123 A 0.70
1868 CE2 PHE 123 A 0.61
1869 HE2 PHE 123 A 0.74
1870 CZ PHE 123 A 0.63
1871 HZ PHE 123 A 0.75
1872 N TYR 124 A 0.43
1873 H TYR 124 A 0.57
1874 CA TYR 124 A 0.44
1875 HA TYR 124 A 0.47
1876 C TYR 124 A 0.43
1877 O TYR 124 A 0.49
1878 CB TYR 124 A 0.49
1879 HB TYR 124 A 0.58
1880 HB TYR 124 A 0.57
1881 CG TYR 124 A 0.49
1882 CD1 TYR 124 A 0.57
1883 HD1 TYR 124 A 0.66
1884 CD2 TYR 124 A 0.58
1885 HD2 TYR 124 A 0.67
1886 CE1 TYR 124 A 0.68
1887 HE1 TYR 124 A 0.82
1888 CE2 TYR 124 A 0.70
1889 HE2 TYR 124 A 0.85
1890 CZ TYR 124 A 0.72
1891 OH TYR 124 A 0.92
1892 HH TYR 124 A 1.13
1893 N SER 125 A 0.42
1894 H SER 125 A 0.45
1895 CA SER 125 A 0.42
1896 HA SER 125 A 0.46
1897 C SER 125 A 0.41
1898 O SER 125 A 0.46
1899 CB SER 125 A 0.47
1900 HB SER 125 A 0.62
1901 HB SER 125 A 0.65
1902 OG SER 125 A 0.59
1903 HG SER 125 A 0.79
1904 N GLY 126 A 0.44
1905 H GLY 126 A 0.50
1906 CA GLY 126 A 0.45
1907 HA GLY 126 A 0.54
1908 HA GLY 126 A 0.53
1909 C GLY 126 A 0.38
1910 O GLY 126 A 0.42
1911 N ALA 127 A 0.39
1912 H ALA 127 A 0.46
1913 CA ALA 127 A 0.40
1914 HA ALA 127 A 0.45
1915 C ALA 127 A 0.38
1916 O ALA 127 A 0.45
1917 CB ALA 127 A 0.57
1918 HB ALA 127 A 1.20
1919 HB ALA 127 A 1.19
1920 HB ALA 127 A 1.20
1921 N SER 128 A 0.38
1922 H SER 128 A 0.43
1923 CA SER 128 A 0.39
1924 HA SER 128 A 0.44
1925 C SER 128 A 0.42
1926 O SER 128 A 0.52
1927 CB SER 128 A 0.44
1928 HB SER 128 A 0.49
1929 HB SER 128 A 0.51
1930 OG SER 128 A 0.47
1931 HG SER 128 A 0.49
1932 N SER 129 A 0.43
1933 H SER 129 A 0.49
1934 CA SER 129 A 0.46
1935 HA SER 129 A 0.52
1936 C SER 129 A 0.48
1937 O SER 129 A 0.64
1938 CB SER 129 A 0.54
1939 HB SER 129 A 0.61
1940 HB SER 129 A 0.62
1941 OG SER 129 A 0.60
1942 HG SER 129 A 0.86
1943 N LEU 130 A 0.46
1944 H LEU 130 A 0.54
1945 CA LEU 130 A 0.49
1946 HA LEU 130 A 0.54
1947 C LEU 130 A 0.51
1948 O LEU 130 A 0.55
1949 CB LEU 130 A 0.55
1950 HB LEU 130 A 0.64
1951 HB LEU 130 A 0.67
1952 CG LEU 130 A 0.60
1953 HG LEU 130 A 0.78
1954 CD1 LEU 130 A 0.76
1955 HD1 LEU 130 A 1.34
1956 HD1 LEU 130 A 1.32
1957 HD1 LEU 130 A 1.32
1958 CD2 LEU 130 A 0.85
1959 HD2 LEU 130 A 1.35
1960 HD2 LEU 130 A 1.41
1961 HD2 LEU 130 A 1.41
1962 N ASP 131 A 0.56
1963 H ASP 131 A 0.62
1964 CA ASP 131 A 0.62
1965 HA ASP 131 A 0.67
1966 C ASP 131 A 0.63
1967 O ASP 131 A 0.77
1968 CB ASP 131 A 0.75
1969 HB ASP 131 A 1.01
1970 HB ASP 131 A 0.98
1971 CG ASP 131 A 1.07
1972 OD1 ASP 131 A 1.67
1973 OD2 ASP 131 A 1.72
1974 N VAL 132 A 0.60
1975 H VAL 132 A 0.63
1976 CA VAL 132 A 0.64
1977 HA VAL 132 A 0.73
1978 C VAL 132 A 0.59
1979 O VAL 132 A 0.72
1980 CB VAL 132 A 0.71
1981 HB VAL 132 A 0.99
1982 CG1 VAL 132 A 0.92
1983 HG1 VAL 132 A 1.45
1984 HG1 VAL 132 A 1.50
1985 HG1 VAL 132 A 1.46
1986 CG2 VAL 132 A 1.21
1987 HG2 VAL 132 A 1.72
1988 HG2 VAL 132 A 1.68
1989 HG2 VAL 132 A 1.75
1990 N TYR 133 A 0.50
1991 H TYR 133 A 0.52
1992 CA TYR 133 A 0.50
1993 HA TYR 133 A 0.53
1994 C TYR 133 A 0.55
1995 O TYR 133 A 0.64
1996 CB TYR 133 A 0.48
1997 HB TYR 133 A 0.52
1998 HB TYR 133 A 0.55
1999 CG TYR 133 A 0.44
[truncated: 6,155 more rows]
