# Supplementary material for: An evaluation of Roluperidone as a promising repurposing candidate for Alzheimer’s Disease: A Computational Investigation
Source: PLoS One. 2025 Dec 17;20(12):e0338211. doi: 10.1371/journal.pone.0338211 (PMC12711050; doi:10.1371/journal.pone.0338211)
Supplement: S7 File — (ZIP) [file pone.0338211.s007.zip › S6.Molecular Dynamic Simulation/S6.Molecular Dynamic Simulation/Result napitane+roluperidone/Result 2/Complex two/Complex two_rmsfres.tab]

Table of residue Root Mean Square Fluctuations in [A]
GLU 4 A 2.80
ASP 5 A 1.54
ALA 6 A 1.16
GLU 7 A 0.90
LEU 8 A 0.85
LEU 9 A 1.16
VAL 10 A 1.10
THR 11 A 0.95
VAL 12 A 0.88
ARG 13 A 1.83
GLY 14 A 0.77
GLY 15 A 0.69
ARG 16 A 1.86
LEU 17 A 1.11
ARG 18 A 1.36
GLY 19 A 0.56
ILE 20 A 0.88
ARG 21 A 1.40
LEU 22 A 0.86
LYS 23 A 1.94
THR 24 A 0.93
PRO 25 A 1.15
GLY 26 A 0.98
GLY 27 A 0.88
PRO 28 A 0.83
VAL 29 A 1.19
SER 30 A 0.63
ALA 31 A 0.68
PHE 32 A 0.57
LEU 33 A 0.83
GLY 34 A 0.46
ILE 35 A 0.76
PRO 36 A 0.75
PHE 37 A 0.63
ALA 38 A 0.73
GLU 39 A 0.86
PRO 40 A 0.91
PRO 41 A 1.04
MET 42 A 1.48
GLY 43 A 0.79
PRO 44 A 0.95
ARG 45 A 1.73
ARG 46 A 0.51
PHE 47 A 0.50
LEU 48 A 0.84
PRO 49 A 0.66
PRO 50 A 0.54
GLU 51 A 1.22
PRO 52 A 0.77
LYS 53 A 1.08
GLN 54 A 1.69
PRO 55 A 0.92
TRP 56 A 0.81
SER 57 A 1.40
GLY 58 A 1.18
VAL 59 A 1.32
VAL 60 A 1.16
ASP 61 A 1.17
ALA 62 A 0.76
THR 63 A 0.79
THR 64 A 1.11
PHE 65 A 0.70
GLN 66 A 0.89
SER 67 A 0.69
VAL 68 A 0.87
CYS 69 A 0.46
TYR 70 A 0.97
GLN 71 A 0.47
TYR 72 A 0.70
VAL 73 A 1.00
ASP 74 A 0.74
THR 75 A 1.21
LEU 76 A 1.03
TYR 77 A 0.84
PRO 78 A 1.24
GLY 79 A 1.28
PHE 80 A 0.87
GLU 81 A 1.45
GLY 82 A 0.77
THR 83 A 0.78
GLU 84 A 1.06
MET 85 A 0.91
TRP 86 A 0.68
ASN 87 A 0.72
PRO 88 A 1.00
ASN 89 A 1.84
ARG 90 A 1.71
GLU 91 A 1.24
LEU 92 A 0.93
SER 93 A 0.69
GLU 94 A 0.71
ASP 95 A 0.61
CYS 96 A 0.42
LEU 97 A 0.72
TYR 98 A 0.58
LEU 99 A 1.01
ASN 100 A 0.44
VAL 101 A 1.04
TRP 102 A 0.48
THR 103 A 0.59
PRO 104 A 0.49
TYR 105 A 0.72
PRO 106 A 0.83
ARG 107 A 0.86
PRO 108 A 0.80
THR 109 A 1.78
SER 110 A 1.19
PRO 111 A 0.99
THR 112 A 0.87
PRO 113 A 0.67
VAL 114 A 0.71
LEU 115 A 0.95
VAL 116 A 0.69
TRP 117 A 0.46
ILE 118 A 0.74
TYR 119 A 0.40
GLY 120 A 0.53
GLY 121 A 0.50
GLY 122 A 0.49
PHE 123 A 0.52
TYR 124 A 0.63
SER 125 A 0.52
GLY 126 A 0.47
ALA 127 A 0.67
SER 128 A 0.45
SER 129 A 0.57
LEU 130 A 0.85
ASP 131 A 0.92
VAL 132 A 1.08
TYR 133 A 0.55
ASP 134 A 0.90
GLY 135 A 0.63
ARG 136 A 1.15
PHE 137 A 0.76
LEU 138 A 0.97
VAL 139 A 0.77
GLN 140 A 1.00
ALA 141 A 0.81
GLU 142 A 0.51
ARG 143 A 1.78
THR 144 A 0.83
VAL 145 A 0.83
LEU 146 A 1.00
VAL 147 A 0.72
SER 148 A 0.43
MET 149 A 0.77
ASN 150 A 0.42
TYR 151 A 0.39
ARG 152 A 0.44
VAL 153 A 0.69
GLY 154 A 0.44
ALA 155 A 0.65
PHE 156 A 0.56
GLY 157 A 0.47
PHE 158 A 0.48
LEU 159 A 0.75
ALA 160 A 0.73
LEU 161 A 1.13
PRO 162 A 1.16
GLY 163 A 0.88
SER 164 A 0.90
ARG 165 A 2.51
GLU 166 A 1.07
ALA 167 A 0.78
PRO 168 A 0.78
GLY 169 A 0.55
ASN 170 A 0.49
VAL 171 A 1.02
GLY 172 A 0.45
LEU 173 A 0.69
LEU 174 A 0.72
ASP 175 A 0.38
GLN 176 A 0.40
ARG 177 A 0.53
LEU 178 A 0.76
ALA 179 A 0.63
LEU 180 A 1.15
GLN 181 A 1.08
TRP 182 A 0.59
VAL 183 A 0.73
GLN 184 A 0.51
GLU 185 A 0.86
ASN 186 A 0.50
VAL 187 A 0.71
ALA 188 A 0.71
ALA 189 A 0.76
PHE 190 A 0.55
GLY 191 A 0.54
GLY 192 A 0.52
ASP 193 A 0.53
PRO 194 A 0.68
THR 195 A 0.77
SER 196 A 0.76
VAL 197 A 0.71
THR 198 A 0.58
LEU 199 A 0.75
PHE 200 A 0.75
GLY 201 A 0.44
GLU 202 A 0.83
SER 203 A 0.55
ALA 204 A 0.66
GLY 205 A 0.42
ALA 206 A 0.61
ALA 207 A 0.62
SER 208 A 0.44
VAL 209 A 0.72
GLY 210 A 0.48
MET 211 A 0.84
HIS 212 A 0.45
LEU 213 A 1.26
LEU 214 A 0.88
SER 215 A 0.65
PRO 216 A 0.78
PRO 217 A 0.71
SER 218 A 0.50
ARG 219 A 1.45
GLY 220 A 0.65
LEU 221 A 0.76
PHE 222 A 0.53
HIS 223 A 0.54
ARG 224 A 0.82
ALA 225 A 0.65
VAL 226 A 0.70
LEU 227 A 0.72
GLN 228 A 1.05
SER 229 A 0.44
GLY 230 A 0.46
ALA 231 A 0.65
PRO 232 A 0.52
ASN 233 A 0.52
GLY 234 A 0.48
PRO 235 A 0.63
TRP 236 A 0.54
ALA 237 A 0.66
THR 238 A 0.75
VAL 239 A 0.85
GLY 240 A 0.67
MET 241 A 1.38
GLY 242 A 0.73
GLU 243 A 0.66
ALA 244 A 0.75
ARG 245 A 1.50
ARG 246 A 0.70
ARG 247 A 0.61
ALA 248 A 0.74
THR 249 A 0.78
GLN 250 A 1.00
LEU 251 A 0.79
ALA 252 A 0.79
HIS 253 A 1.65
LEU 254 A 0.94
VAL 255 A 0.93
GLY 256 A 0.90
CYS 257 A 0.85
PRO 258 A 1.65
ASN 265 A 2.77
ASP 266 A 2.51
THR 267 A 2.29
GLU 268 A 1.59
LEU 269 A 1.38
VAL 270 A 0.99
ALA 271 A 0.85
CYS 272 A 0.63
LEU 273 A 0.78
ARG 274 A 0.78
THR 275 A 1.09
ARG 276 A 1.03
PRO 277 A 0.79
ALA 278 A 0.83
GLN 279 A 1.50
VAL 280 A 0.98
LEU 281 A 1.06
VAL 282 A 0.90
ASN 283 A 1.02
HIS 284 A 0.69
GLU 285 A 1.10
TRP 286 A 0.69
HIS 287 A 1.13
VAL 288 A 0.89
LEU 289 A 1.11
PRO 290 A 1.70
GLN 291 A 2.03
GLU 292 A 1.99
SER 293 A 1.34
VAL 294 A 1.29
PHE 295 A 1.02
ARG 296 A 0.52
PHE 297 A 0.55
SER 298 A 0.51
PHE 299 A 0.52
VAL 300 A 0.71
PRO 301 A 0.49
VAL 302 A 0.95
VAL 303 A 0.96
ASP 304 A 0.75
GLY 305 A 0.88
ASP 306 A 1.19
PHE 307 A 1.01
LEU 308 A 1.10
SER 309 A 1.22
ASP 310 A 1.08
THR 311 A 1.32
PRO 312 A 0.77
GLU 313 A 1.41
ALA 314 A 1.05
LEU 315 A 1.15
ILE 316 A 1.33
ASN 317 A 1.39
ALA 318 A 1.30
GLY 319 A 1.15
ASP 320 A 1.46
PHE 321 A 0.99
HIS 322 A 1.81
GLY 323 A 1.22
LEU 324 A 1.22
GLN 325 A 0.79
VAL 326 A 1.10
LEU 327 A 0.94
VAL 328 A 0.70
GLY 329 A 0.45
VAL 330 A 0.71
VAL 331 A 0.71
LYS 332 A 1.30
ASP 333 A 0.81
GLU 334 A 0.52
GLY 335 A 0.58
SER 336 A 0.72
TYR 337 A 0.82
PHE 338 A 0.88
LEU 339 A 1.32
VAL 340 A 1.18
TYR 341 A 0.76
GLY 342 A 1.06
ALA 343 A 1.00
PRO 344 A 1.41
GLY 345 A 0.89
PHE 346 A 0.75
SER 347 A 0.83
LYS 348 A 1.12
ASP 349 A 1.29
ASN 350 A 1.30
GLU 351 A 1.43
SER 352 A 0.73
LEU 353 A 1.02
ILE 354 A 0.95
SER 355 A 1.06
ARG 356 A 1.81
ALA 357 A 1.16
GLU 358 A 1.16
PHE 359 A 1.07
LEU 360 A 1.39
ALA 361 A 1.04
GLY 362 A 0.75
VAL 363 A 0.94
ARG 364 A 1.78
VAL 365 A 1.35
GLY 366 A 0.81
VAL 367 A 1.10
PRO 368 A 1.15
GLN 369 A 1.97
VAL 370 A 1.42
SER 371 A 1.28
ASP 372 A 1.44
LEU 373 A 1.95
ALA 374 A 1.14
ALA 375 A 1.06
GLU 376 A 1.43
ALA 377 A 1.05
VAL 378 A 0.92
VAL 379 A 1.03
LEU 380 A 1.66
HIS 381 A 1.09
TYR 382 A 0.68
THR 383 A 1.17
ASP 384 A 1.31
TRP 385 A 3.63
LEU 386 A 2.34
HIS 387 A 1.78
PRO 388 A 1.42
GLU 389 A 1.87
ASP 390 A 1.16
PRO 391 A 1.04
ALA 392 A 1.03
ARG 393 A 1.96
LEU 394 A 0.99
ARG 395 A 0.72
GLU 396 A 1.27
ALA 397 A 0.77
LEU 398 A 0.79
SER 399 A 0.78
ASP 400 A 0.66
VAL 401 A 0.74
VAL 402 A 0.75
GLY 403 A 0.47
ASP 404 A 0.50
HIS 405 A 0.49
ASN 406 A 0.42
VAL 407 A 0.70
VAL 408 A 0.73
CYS 409 A 0.48
PRO 410 A 0.47
VAL 411 A 0.77
ALA 412 A 0.73
GLN 413 A 1.07
LEU 414 A 0.86
ALA 415 A 0.68
GLY 416 A 0.58
ARG 417 A 1.39
LEU 418 A 0.90
ALA 419 A 0.88
ALA 420 A 0.95
GLN 421 A 1.19
GLY 422 A 1.06
ALA 423 A 0.86
ARG 424 A 1.95
VAL 425 A 0.76
TYR 426 A 0.53
ALA 427 A 0.62
TYR 428 A 0.47
VAL 429 A 1.10
PHE 430 A 0.58
GLU 431 A 0.73
HIS 432 A 0.77
ARG 433 A 2.22
ALA 434 A 1.88
SER 435 A 2.50
THR 436 A 1.97
LEU 437 A 2.03
SER 438 A 1.62
TRP 439 A 1.02
PRO 440 A 1.01
LEU 441 A 2.03
TRP 442 A 1.06
MET 443 A 1.25
GLY 444 A 0.90
VAL 445 A 0.80
PRO 446 A 0.74
HIS 447 A 1.14
GLY 448 A 1.14
TYR 449 A 0.98
GLU 450 A 0.56
ILE 451 A 1.27
GLU 452 A 0.90
PHE 453 A 1.08
ILE 454 A 0.82
PHE 455 A 1.04
GLY 456 A 0.56
ILE 457 A 1.00
PRO 458 A 0.68
LEU 459 A 1.15
ASP 460 A 1.05
PRO 461 A 1.61
SER 462 A 1.62
ARG 463 A 1.92
ASN 464 A 1.96
TYR 465 A 1.53
THR 466 A 1.29
ALA 467 A 1.19
GLU 468 A 1.34
GLU 469 A 0.89
LYS 470 A 1.27
ILE 471 A 1.04
PHE 472 A 0.59
ALA 473 A 0.73
GLN 474 A 1.35
ARG 475 A 0.61
LEU 476 A 1.07
MET 477 A 0.74
ARG 478 A 0.64
TYR 479 A 0.61
TRP 480 A 0.54
ALA 481 A 0.62
ASN 482 A 0.49
PHE 483 A 0.48
ALA 484 A 0.69
ARG 485 A 0.56
THR 486 A 0.95
GLY 487 A 0.58
ASP 488 A 0.64
PRO 489 A 0.59
ASN 490 A 0.57
GLU 491 A 0.99
PRO 492 A 1.16
ARG 493 A 5.20
ASP 494 A 1.71
PRO 498 A 1.94
GLN 499 A 1.76
TRP 500 A 0.54
PRO 501 A 0.75
PRO 502 A 0.76
TYR 503 A 0.65
THR 504 A 1.24
ALA 505 A 1.41
GLY 506 A 1.33
ALA 507 A 1.08
GLN 508 A 0.99
GLN 509 A 0.96
TYR 510 A 0.62
VAL 511 A 0.73
SER 512 A 0.56
LEU 513 A 0.73
ASP 514 A 1.00
LEU 515 A 1.06
ARG 516 A 1.83
PRO 517 A 1.14
LEU 518 A 1.05
GLU 519 A 0.85
VAL 520 A 0.94
ARG 521 A 0.66
ARG 522 A 1.89
GLY 523 A 0.91
LEU 524 A 1.21
ARG 525 A 1.52
ALA 526 A 1.67
GLN 527 A 2.62
ALA 528 A 1.43
CYS 529 A 0.72
ALA 530 A 1.16
PHE 531 A 0.97
TRP 532 A 0.80
ASN 533 A 1.71
ARG 534 A 3.15
PHE 535 A 1.85
LEU 536 A 1.62
PRO 537 A 1.71
LYS 538 A 2.81
LEU 539 A 2.01
LEU 540 A 2.09
SER 541 A 3.67
ALA 542 A 4.48
